# Supplementary material for: The transformative power of transformers in protein structure prediction
Source: Proc Natl Acad Sci U S A. 2023 Jul 31;120(32):e2303499120. doi: 10.1073/pnas.2303499120 (PMC10410766; doi:10.1073/pnas.2303499120)
Supplement: Supplementary file 2 — Dataset S01 (GZ) [file pnas.2303499120.sd01.gz › SI_Data/predicted_structures/ESMFold/T1178.pdb]

PARENT N/A
ATOM      1  N   GLY     1     -14.016  22.555  16.924  1.00 24.62           N  
ATOM      2  CA  GLY     1     -13.860  21.212  16.387  1.00 27.55           C  
ATOM      3  C   GLY     1     -13.582  21.195  14.896  1.00 24.32           C  
ATOM      4  O   GLY     1     -14.338  21.772  14.111  1.00 25.09           O  
ATOM      5  N   SER     2     -12.503  21.696  14.488  1.00 26.23           N  
ATOM      6  CA  SER     2     -12.602  22.139  13.101  1.00 29.19           C  
ATOM      7  C   SER     2     -13.150  21.033  12.205  1.00 25.88           C  
ATOM      8  CB  SER     2     -11.238  22.596  12.584  1.00 25.14           C  
ATOM      9  O   SER     2     -12.646  19.908  12.221  1.00 26.11           O  
ATOM     10  OG  SER     2     -10.342  21.502  12.493  1.00 25.53           O  
ATOM     11  N   ASN     3     -14.509  20.858  12.101  1.00 24.63           N  
ATOM     12  CA  ASN     3     -15.069  20.120  10.974  1.00 27.39           C  
ATOM     13  C   ASN     3     -14.182  20.225   9.737  1.00 24.47           C  
ATOM     14  CB  ASN     3     -16.482  20.615  10.657  1.00 23.65           C  
ATOM     15  O   ASN     3     -14.125  21.277   9.097  1.00 24.25           O  
ATOM     16  CG  ASN     3     -17.553  19.831  11.390  1.00 25.06           C  
ATOM     17  ND2 ASN     3     -18.774  20.355  11.394  1.00 14.54           N  
ATOM     18  OD1 ASN     3     -17.286  18.764  11.949  1.00 22.80           O  
ATOM     19  N   THR     4     -12.932  19.828   9.795  1.00 25.07           N  
ATOM     20  CA  THR     4     -12.236  19.871   8.514  1.00 27.81           C  
ATOM     21  C   THR     4     -13.078  19.220   7.420  1.00 25.03           C  
ATOM     22  CB  THR     4     -10.868  19.169   8.598  1.00 23.82           C  
ATOM     23  O   THR     4     -13.370  18.024   7.482  1.00 24.51           O  
ATOM     24  CG2 THR     4      -9.819  19.910   7.775  1.00 24.02           C  
ATOM     25  OG1 THR     4     -10.443  19.126   9.966  1.00 18.48           O  
ATOM     26  N   THR     5     -14.127  19.942   6.993  1.00 24.99           N  
ATOM     27  CA  THR     5     -14.798  19.536   5.763  1.00 27.12           C  
ATOM     28  C   THR     5     -13.791  19.001   4.749  1.00 24.98           C  
ATOM     29  CB  THR     5     -15.583  20.707   5.142  1.00 23.54           C  
ATOM     30  O   THR     5     -12.803  19.667   4.436  1.00 24.04           O  
ATOM     31  CG2 THR     5     -16.940  20.245   4.622  1.00 20.74           C  
ATOM     32  OG1 THR     5     -15.783  21.720   6.135  1.00 15.48           O  
ATOM     33  N   ILE     6     -13.428  17.742   4.731  1.00 26.21           N  
ATOM     34  CA  ILE     6     -12.876  17.120   3.533  1.00 27.76           C  
ATOM     35  C   ILE     6     -13.582  17.669   2.295  1.00 26.37           C  
ATOM     36  CB  ILE     6     -13.005  15.581   3.585  1.00 25.03           C  
ATOM     37  O   ILE     6     -14.774  17.425   2.093  1.00 25.16           O  
ATOM     38  CG1 ILE     6     -12.264  15.024   4.806  1.00 25.03           C  
ATOM     39  CG2 ILE     6     -12.479  14.951   2.292  1.00 24.84           C  
ATOM     40  CD1 ILE     6     -12.462  13.530   5.022  1.00 24.02           C  
ATOM     41  N   GLU     7     -13.414  18.939   2.042  1.00 24.24           N  
ATOM     42  CA  GLU     7     -13.983  19.394   0.777  1.00 26.97           C  
ATOM     43  C   GLU     7     -13.592  18.466  -0.370  1.00 23.95           C  
ATOM     44  CB  GLU     7     -13.536  20.825   0.470  1.00 22.09           C  
ATOM     45  O   GLU     7     -12.409  18.182  -0.570  1.00 22.59           O  
ATOM     46  CG  GLU     7     -14.433  21.893   1.080  1.00 23.04           C  
ATOM     47  CD  GLU     7     -14.058  23.305   0.656  1.00 22.40           C  
ATOM     48  OE1 GLU     7     -13.007  23.483   0.000  1.00 22.52           O  
ATOM     49  OE2 GLU     7     -14.823  24.240   0.982  1.00 13.31           O  
ATOM     50  N   SER     8     -14.285  17.398  -0.675  1.00 24.05           N  
ATOM     51  CA  SER     8     -14.285  16.772  -1.993  1.00 26.05           C  
ATOM     52  C   SER     8     -13.858  17.760  -3.074  1.00 24.14           C  
ATOM     53  CB  SER     8     -15.670  16.213  -2.321  1.00 22.46           C  
ATOM     54  O   SER     8     -14.476  18.813  -3.239  1.00 22.80           O  
ATOM     55  OG  SER     8     -16.495  17.214  -2.893  1.00 14.52           O  
ATOM     56  N   ILE     9     -12.583  18.062  -3.233  1.00 24.24           N  
ATOM     57  CA  ILE     9     -12.049  18.896  -4.304  1.00 27.32           C  
ATOM     58  C   ILE     9     -12.218  18.185  -5.645  1.00 24.39           C  
ATOM     59  CB  ILE     9     -10.562  19.241  -4.064  1.00 22.80           C  
ATOM     60  O   ILE     9     -11.572  17.166  -5.900  1.00 23.27           O  
ATOM     61  CG1 ILE     9     -10.377  19.872  -2.679  1.00 18.71           C  
ATOM     62  CG2 ILE     9     -10.039  20.170  -5.164  1.00 22.54           C  
ATOM     63  CD1 ILE     9      -8.924  20.126  -2.304  1.00 21.95           C  
ATOM     64  N   GLY    10     -13.386  17.811  -6.144  1.00 25.47           N  
ATOM     65  CA  GLY    10     -13.985  17.552  -7.443  1.00 24.99           C  
ATOM     66  C   GLY    10     -13.780  18.686  -8.431  1.00 25.50           C  
ATOM     67  O   GLY    10     -14.019  19.851  -8.104  1.00 24.06           O  
ATOM     68  N   ASN    11     -12.758  18.652  -9.296  1.00 25.97           N  
ATOM     69  CA  ASN    11     -13.032  19.179 -10.629  1.00 29.40           C  
ATOM     70  C   ASN    11     -13.847  18.196 -11.464  1.00 25.91           C  
ATOM     71  CB  ASN    11     -11.727  19.530 -11.346  1.00 24.46           C  
ATOM     72  O   ASN    11     -13.519  17.010 -11.531  1.00 25.13           O  
ATOM     73  CG  ASN    11     -11.402  21.009 -11.277  1.00 24.66           C  
ATOM     74  ND2 ASN    11     -10.181  21.367 -11.657  1.00 12.61           N  
ATOM     75  OD1 ASN    11     -12.241  21.824 -10.883  1.00 12.04           O  
ATOM     76  N   ASN    12     -15.129  18.241 -11.422  1.00 18.99           N  
ATOM     77  CA  ASN    12     -16.308  18.060 -12.262  1.00 26.07           C  
ATOM     78  C   ASN    12     -15.968  17.320 -13.553  1.00 19.72           C  
ATOM     79  CB  ASN    12     -16.955  19.410 -12.578  1.00 18.00           C  
ATOM     80  O   ASN    12     -16.863  16.847 -14.256  1.00 18.71           O  
ATOM     81  CG  ASN    12     -17.857  19.901 -11.464  1.00 16.52           C  
ATOM     82  ND2 ASN    12     -18.269  21.160 -11.545  1.00 10.64           N  
ATOM     83  OD1 ASN    12     -18.181  19.154 -10.536  1.00  9.15           O  
ATOM     84  N   ASN    13     -14.898  16.586 -13.630  1.00 20.72           N  
ATOM     85  CA  ASN    13     -15.018  15.830 -14.871  1.00 26.77           C  
ATOM     86  C   ASN    13     -14.166  14.564 -14.841  1.00 21.62           C  
ATOM     87  CB  ASN    13     -14.632  16.700 -16.070  1.00 19.72           C  
ATOM     88  O   ASN    13     -14.245  13.736 -15.750  1.00 21.00           O  
ATOM     89  CG  ASN    13     -15.808  17.476 -16.630  1.00 18.44           C  
ATOM     90  ND2 ASN    13     -15.522  18.448 -17.488  1.00 10.81           N  
ATOM     91  OD1 ASN    13     -16.963  17.205 -16.293  1.00  9.35           O  
ATOM     92  N   GLN    14     -13.904  13.943 -13.667  1.00 26.66           N  
ATOM     93  CA  GLN    14     -13.464  12.552 -13.701  1.00 28.77           C  
ATOM     94  C   GLN    14     -13.637  11.887 -12.338  1.00 26.73           C  
ATOM     95  CB  GLN    14     -12.004  12.460 -14.147  1.00 24.70           C  
ATOM     96  O   GLN    14     -13.080  12.350 -11.340  1.00 25.81           O  
ATOM     97  CG  GLN    14     -11.800  12.708 -15.636  1.00 24.03           C  
ATOM     98  CD  GLN    14     -10.417  12.306 -16.113  1.00 27.45           C  
ATOM     99  NE2 GLN    14     -10.199  12.375 -17.422  1.00 19.69           N  
ATOM    100  OE1 GLN    14      -9.552  11.937 -15.313  1.00 33.72           O  
ATOM    101  N   GLN    15     -14.914  11.664 -11.870  1.00 25.09           N  
ATOM    102  CA  GLN    15     -15.677  10.941 -10.859  1.00 28.07           C  
ATOM    103  C   GLN    15     -14.926   9.700 -10.385  1.00 25.31           C  
ATOM    104  CB  GLN    15     -17.051  10.547 -11.403  1.00 23.15           C  
ATOM    105  O   GLN    15     -14.950   8.662 -11.049  1.00 24.39           O  
ATOM    106  CG  GLN    15     -18.097  11.647 -11.287  1.00 22.67           C  
ATOM    107  CD  GLN    15     -19.481  11.189 -11.708  1.00 22.96           C  
ATOM    108  NE2 GLN    15     -20.475  12.049 -11.517  1.00 13.84           N  
ATOM    109  OE1 GLN    15     -19.655  10.070 -12.202  1.00 24.26           O  
ATOM    110  N   TRP    16     -13.678   9.822  -9.884  1.00 18.65           N  
ATOM    111  CA  TRP    16     -13.234   8.810  -8.932  1.00 30.13           C  
ATOM    112  C   TRP    16     -13.013   9.420  -7.552  1.00 22.66           C  
ATOM    113  CB  TRP    16     -11.947   8.140  -9.421  1.00 21.98           C  
ATOM    114  O   TRP    16     -12.106  10.235  -7.365  1.00 19.68           O  
ATOM    115  CG  TRP    16     -12.103   7.385 -10.706  1.00 22.97           C  
ATOM    116  CD1 TRP    16     -12.389   7.905 -11.938  1.00  8.01           C  
ATOM    117  CD2 TRP    16     -11.987   5.970 -10.885  1.00  7.54           C  
ATOM    118  CE2 TRP    16     -12.214   5.702 -12.254  1.00  7.75           C  
ATOM    119  CE3 TRP    16     -11.711   4.902 -10.021  1.00 17.24           C  
ATOM    120  NE1 TRP    16     -12.457   6.898 -12.873  1.00 17.57           N  
ATOM    121  CH2 TRP    16     -11.902   3.381 -11.910  1.00 14.62           C  
ATOM    122  CZ2 TRP    16     -12.174   4.407 -12.777  1.00 15.46           C  
ATOM    123  CZ3 TRP    16     -11.672   3.614 -10.544  1.00 15.44           C  
ATOM    124  N   PRO    17     -14.100   9.788  -6.754  1.00 27.43           N  
ATOM    125  CA  PRO    17     -13.729  10.001  -5.353  1.00 27.38           C  
ATOM    126  C   PRO    17     -12.829   8.894  -4.806  1.00 27.52           C  
ATOM    127  CB  PRO    17     -15.078  10.015  -4.629  1.00 25.34           C  
ATOM    128  O   PRO    17     -13.222   7.725  -4.791  1.00 26.32           O  
ATOM    129  CG  PRO    17     -16.037   9.401  -5.596  1.00 24.69           C  
ATOM    130  CD  PRO    17     -15.393   9.372  -6.953  1.00 26.83           C  
ATOM    131  N   ILE    18     -11.542   8.909  -5.191  1.00 29.71           N  
ATOM    132  CA  ILE    18     -10.641   7.939  -4.578  1.00 31.19           C  
ATOM    133  C   ILE    18     -10.309   8.372  -3.153  1.00 29.87           C  
ATOM    134  CB  ILE    18      -9.346   7.770  -5.403  1.00 28.35           C  
ATOM    135  O   ILE    18      -9.976   9.535  -2.912  1.00 28.93           O  
ATOM    136  CG1 ILE    18      -9.680   7.409  -6.855  1.00 27.52           C  
ATOM    137  CG2 ILE    18      -8.437   6.712  -4.771  1.00 27.43           C  
ATOM    138  CD1 ILE    18      -8.471   7.381  -7.780  1.00 26.47           C  
ATOM    139  N   PRO    19     -10.900   7.513  -2.210  1.00 30.43           N  
ATOM    140  CA  PRO    19     -10.817   7.801  -0.776  1.00 31.21           C  
ATOM    141  C   PRO    19      -9.382   8.015  -0.299  1.00 30.52           C  
ATOM    142  CB  PRO    19     -11.425   6.553  -0.130  1.00 28.64           C  
ATOM    143  O   PRO    19      -8.460   7.357  -0.787  1.00 29.57           O  
ATOM    144  CG  PRO    19     -11.527   5.559  -1.242  1.00 27.56           C  
ATOM    145  CD  PRO    19     -11.210   6.255  -2.534  1.00 30.25           C  
ATOM    146  N   LEU    20      -8.988   9.172   0.125  1.00 29.10           N  
ATOM    147  CA  LEU    20      -8.040   9.969   0.896  1.00 31.47           C  
ATOM    148  C   LEU    20      -7.249   9.091   1.860  1.00 29.20           C  
ATOM    149  CB  LEU    20      -8.770  11.069   1.670  1.00 27.56           C  
ATOM    150  O   LEU    20      -7.834   8.341   2.645  1.00 28.18           O  
ATOM    151  CG  LEU    20      -9.390  12.190   0.834  1.00 26.67           C  
ATOM    152  CD1 LEU    20     -10.455  12.925   1.640  1.00 25.37           C  
ATOM    153  CD2 LEU    20      -8.313  13.157   0.354  1.00 27.31           C  
ATOM    154  N   THR    21      -6.074   8.394   1.455  1.00 32.78           N  
ATOM    155  CA  THR    21      -5.261   7.812   2.516  1.00 33.99           C  
ATOM    156  C   THR    21      -4.526   8.900   3.293  1.00 32.93           C  
ATOM    157  CB  THR    21      -4.243   6.804   1.952  1.00 31.23           C  
ATOM    158  O   THR    21      -3.893   9.775   2.698  1.00 32.06           O  
ATOM    159  CG2 THR    21      -4.942   5.566   1.400  1.00 28.85           C  
ATOM    160  OG1 THR    21      -3.496   7.427   0.899  1.00 28.86           O  
ATOM    161  N   GLY    22      -5.102   9.459   4.296  1.00 31.17           N  
ATOM    162  CA  GLY    22      -4.440  10.343   5.242  1.00 30.77           C  
ATOM    163  C   GLY    22      -4.107   9.667   6.558  1.00 31.31           C  
ATOM    164  O   GLY    22      -4.787   8.723   6.967  1.00 30.28           O  
ATOM    165  N   VAL    23      -2.871   9.746   7.011  1.00 33.55           N  
ATOM    166  CA  VAL    23      -2.415   9.448   8.365  1.00 34.73           C  
ATOM    167  C   VAL    23      -2.425  10.722   9.206  1.00 33.73           C  
ATOM    168  CB  VAL    23      -1.003   8.821   8.362  1.00 32.41           C  
ATOM    169  O   VAL    23      -1.972  11.776   8.754  1.00 32.68           O  
ATOM    170  CG1 VAL    23      -0.704   8.158   9.706  1.00 30.36           C  
ATOM    171  CG2 VAL    23      -0.869   7.812   7.223  1.00 30.32           C  
ATOM    172  N   PRO    24      -3.340  10.693  10.350  1.00 30.12           N  
ATOM    173  CA  PRO    24      -2.995  11.731  11.325  1.00 31.37           C  
ATOM    174  C   PRO    24      -1.527  11.684  11.742  1.00 30.22           C  
ATOM    175  CB  PRO    24      -3.911  11.418  12.511  1.00 28.72           C  
ATOM    176  O   PRO    24      -1.001  10.609  12.041  1.00 29.14           O  
ATOM    177  CG  PRO    24      -4.495  10.078  12.200  1.00 28.66           C  
ATOM    178  CD  PRO    24      -4.073   9.683  10.814  1.00 32.86           C  
ATOM    179  N   VAL    25      -0.791  12.693  11.500  1.00 28.50           N  
ATOM    180  CA  VAL    25       0.523  12.981  12.065  1.00 29.06           C  
ATOM    181  C   VAL    25       0.436  14.200  12.980  1.00 28.67           C  
ATOM    182  CB  VAL    25       1.577  13.218  10.960  1.00 27.28           C  
ATOM    183  O   VAL    25       0.398  15.338  12.507  1.00 27.73           O  
ATOM    184  CG1 VAL    25       2.971  13.368  11.566  1.00 27.43           C  
ATOM    185  CG2 VAL    25       1.552  12.076   9.946  1.00 26.79           C  
ATOM    186  N   GLY    26       0.103  14.022  14.315  1.00 29.30           N  
ATOM    187  CA  GLY    26      -0.265  15.113  15.204  1.00 29.78           C  
ATOM    188  C   GLY    26      -1.541  15.818  14.787  1.00 28.82           C  
ATOM    189  O   GLY    26      -2.572  15.176  14.576  1.00 26.93           O  
ATOM    190  N   ASP    27      -1.459  17.228  14.518  1.00 23.25           N  
ATOM    191  CA  ASP    27      -2.472  18.074  13.896  1.00 26.67           C  
ATOM    192  C   ASP    27      -2.461  17.917  12.377  1.00 22.55           C  
ATOM    193  CB  ASP    27      -2.254  19.540  14.274  1.00 21.04           C  
ATOM    194  O   ASP    27      -3.126  18.672  11.664  1.00 20.97           O  
ATOM    195  CG  ASP    27      -2.515  19.819  15.744  1.00 21.04           C  
ATOM    196  OD1 ASP    27      -3.339  19.111  16.362  1.00 10.86           O  
ATOM    197  OD2 ASP    27      -1.893  20.757  16.288  1.00 11.18           O  
ATOM    198  N   PHE    28      -1.679  17.017  11.766  1.00 25.43           N  
ATOM    199  CA  PHE    28      -1.405  16.918  10.338  1.00 28.53           C  
ATOM    200  C   PHE    28      -2.118  15.715   9.731  1.00 25.32           C  
ATOM    201  CB  PHE    28       0.102  16.819  10.084  1.00 23.79           C  
ATOM    202  O   PHE    28      -2.291  14.690  10.395  1.00 24.06           O  
ATOM    203  CG  PHE    28       0.888  17.979  10.633  1.00 23.98           C  
ATOM    204  CD1 PHE    28       1.079  19.128   9.876  1.00 22.59           C  
ATOM    205  CD2 PHE    28       1.436  17.920  11.908  1.00 23.74           C  
ATOM    206  CE1 PHE    28       1.806  20.203  10.382  1.00 23.21           C  
ATOM    207  CE2 PHE    28       2.164  18.990  12.420  1.00 26.03           C  
ATOM    208  CZ  PHE    28       2.348  20.131  11.655  1.00 23.92           C  
ATOM    209  N   TYR    29      -2.847  15.924   8.554  1.00 29.21           N  
ATOM    210  CA  TYR    29      -3.235  14.884   7.608  1.00 32.00           C  
ATOM    211  C   TYR    29      -2.379  14.946   6.348  1.00 29.14           C  
ATOM    212  CB  TYR    29      -4.715  15.016   7.240  1.00 27.28           C  
ATOM    213  O   TYR    29      -2.210  16.015   5.757  1.00 27.55           O  
ATOM    214  CG  TYR    29      -5.654  14.516   8.311  1.00 26.95           C  
ATOM    215  CD1 TYR    29      -6.090  13.193   8.319  1.00 26.02           C  
ATOM    216  CD2 TYR    29      -6.108  15.364   9.315  1.00 26.90           C  
ATOM    217  CE1 TYR    29      -6.957  12.727   9.303  1.00 26.50           C  
ATOM    218  CE2 TYR    29      -6.974  14.910  10.303  1.00 29.14           C  
ATOM    219  OH  TYR    29      -8.250  13.137  11.265  1.00 13.28           O  
ATOM    220  CZ  TYR    29      -7.392  13.592  10.289  1.00 26.02           C  
ATOM    221  N   VAL    30      -1.400  14.036   6.142  1.00 32.91           N  
ATOM    222  CA  VAL    30      -0.796  13.914   4.819  1.00 33.09           C  
ATOM    223  C   VAL    30      -1.718  13.115   3.901  1.00 32.94           C  
ATOM    224  CB  VAL    30       0.595  13.244   4.891  1.00 30.53           C  
ATOM    225  O   VAL    30      -2.212  12.051   4.281  1.00 31.39           O  
ATOM    226  CG1 VAL    30       1.241  13.193   3.507  1.00 28.58           C  
ATOM    227  CG2 VAL    30       1.494  13.987   5.877  1.00 29.01           C  
ATOM    228  N   TYR    31      -2.303  13.692   2.821  1.00 28.90           N  
ATOM    229  CA  TYR    31      -3.100  13.028   1.796  1.00 32.63           C  
ATOM    230  C   TYR    31      -2.375  13.028   0.456  1.00 29.05           C  
ATOM    231  CB  TYR    31      -4.465  13.708   1.651  1.00 27.26           C  
ATOM    232  O   TYR    31      -1.684  13.992   0.117  1.00 27.59           O  
ATOM    233  CG  TYR    31      -5.055  14.169   2.962  1.00 27.05           C  
ATOM    234  CD1 TYR    31      -5.902  13.343   3.696  1.00 26.59           C  
ATOM    235  CD2 TYR    31      -4.767  15.432   3.468  1.00 27.72           C  
ATOM    236  CE1 TYR    31      -6.450  13.764   4.903  1.00 28.21           C  
ATOM    237  CE2 TYR    31      -5.309  15.864   4.674  1.00 30.02           C  
ATOM    238  OH  TYR    31      -6.688  15.447   6.578  1.00 14.63           O  
ATOM    239  CZ  TYR    31      -6.148  15.025   5.383  1.00 27.58           C  
ATOM    240  N   GLY    32      -2.208  11.868  -0.194  1.00 33.64           N  
ATOM    241  CA  GLY    32      -1.900  11.663  -1.601  1.00 32.24           C  
ATOM    242  C   GLY    32      -3.133  11.630  -2.483  1.00 33.73           C  
ATOM    243  O   GLY    32      -4.161  11.066  -2.102  1.00 32.13           O  
ATOM    244  N   ARG    33      -3.373  12.568  -3.331  1.00 29.70           N  
ATOM    245  CA  ARG    33      -4.169  12.486  -4.551  1.00 30.12           C  
ATOM    246  C   ARG    33      -3.452  11.666  -5.618  1.00 29.60           C  
ATOM    247  CB  ARG    33      -4.478  13.886  -5.087  1.00 27.21           C  
ATOM    248  O   ARG    33      -2.253  11.842  -5.844  1.00 27.83           O  
ATOM    249  CG  ARG    33      -5.590  13.918  -6.123  1.00 26.02           C  
ATOM    250  CD  ARG    33      -5.884  15.336  -6.591  1.00 28.06           C  
ATOM    251  NE  ARG    33      -6.882  15.356  -7.657  1.00 23.17           N  
ATOM    252  NH1 ARG    33      -6.816  17.645  -7.959  1.00 22.52           N  
ATOM    253  NH2 ARG    33      -8.215  16.355  -9.238  1.00 20.69           N  
ATOM    254  CZ  ARG    33      -7.302  16.452  -8.282  1.00 23.98           C  
ATOM    255  N   MET    34      -4.138  10.618  -6.074  1.00 27.57           N  
ATOM    256  CA  MET    34      -4.048  10.051  -7.417  1.00 29.60           C  
ATOM    257  C   MET    34      -4.647  11.000  -8.450  1.00 27.60           C  
ATOM    258  CB  MET    34      -4.757   8.697  -7.478  1.00 25.65           C  
ATOM    259  O   MET    34      -5.796  11.424  -8.317  1.00 26.21           O  
ATOM    260  CG  MET    34      -3.812   7.516  -7.621  1.00 24.64           C  
ATOM    261  SD  MET    34      -4.699   5.936  -7.910  1.00 19.10           S  
ATOM    262  CE  MET    34      -5.619   6.355  -9.417  1.00 23.85           C  
ATOM    263  N   THR    35      -3.969  11.709  -9.153  1.00 26.82           N  
ATOM    264  CA  THR    35      -4.372  12.025 -10.519  1.00 27.10           C  
ATOM    265  C   THR    35      -3.989  10.895 -11.471  1.00 26.84           C  
ATOM    266  CB  THR    35      -3.735  13.342 -10.999  1.00 24.70           C  
ATOM    267  O   THR    35      -2.814  10.539 -11.578  1.00 25.49           O  
ATOM    268  CG2 THR    35      -4.773  14.457 -11.082  1.00 23.09           C  
ATOM    269  OG1 THR    35      -2.706  13.731 -10.080  1.00 21.37           O  
ATOM    270  N   THR    36      -4.501   9.726 -11.497  1.00 26.28           N  
ATOM    271  CA  THR    36      -4.380   9.005 -12.759  1.00 26.22           C  
ATOM    272  C   THR    36      -4.580   9.949 -13.942  1.00 26.32           C  
ATOM    273  CB  THR    36      -5.395   7.851 -12.843  1.00 24.24           C  
ATOM    274  O   THR    36      -5.627  10.589 -14.061  1.00 25.00           O  
ATOM    275  CG2 THR    36      -4.702   6.498 -12.714  1.00 22.93           C  
ATOM    276  OG1 THR    36      -6.353   7.987 -11.786  1.00 21.67           O  
ATOM    277  N   LEU    37      -3.681  10.716 -14.262  1.00 23.82           N  
ATOM    278  CA  LEU    37      -3.715  11.321 -15.589  1.00 24.03           C  
ATOM    279  C   LEU    37      -3.571  10.259 -16.674  1.00 23.76           C  
ATOM    280  CB  LEU    37      -2.605  12.366 -15.731  1.00 21.94           C  
ATOM    281  O   LEU    37      -2.574   9.535 -16.712  1.00 22.58           O  
ATOM    282  CG  LEU    37      -2.939  13.779 -15.251  1.00 21.85           C  
ATOM    283  CD1 LEU    37      -1.689  14.465 -14.711  1.00 17.67           C  
ATOM    284  CD2 LEU    37      -3.558  14.596 -16.380  1.00 17.67           C  
ATOM    285  N   HIS    38      -4.564   9.497 -16.933  1.00 22.49           N  
ATOM    286  CA  HIS    38      -4.833   9.012 -18.282  1.00 23.96           C  
ATOM    287  C   HIS    38      -4.716  10.137 -19.305  1.00 22.61           C  
ATOM    288  CB  HIS    38      -6.222   8.377 -18.357  1.00 20.50           C  
ATOM    289  O   HIS    38      -5.301  11.208 -19.127  1.00 21.30           O  
ATOM    290  CG  HIS    38      -6.215   6.893 -18.171  1.00 20.23           C  
ATOM    291  CD2 HIS    38      -6.733   6.117 -17.189  1.00  9.44           C  
ATOM    292  ND1 HIS    38      -5.614   6.034 -19.066  1.00 12.60           N  
ATOM    293  CE1 HIS    38      -5.765   4.791 -18.641  1.00  8.13           C  
ATOM    294  NE2 HIS    38      -6.440   4.814 -17.505  1.00  9.41           N  
ATOM    295  N   MET    39      -3.460  10.540 -19.695  1.00 11.65           N  
ATOM    296  CA  MET    39      -3.288  11.019 -21.064  1.00 20.34           C  
ATOM    297  C   MET    39      -2.978  12.511 -21.084  1.00 12.50           C  
ATOM    298  CB  MET    39      -4.541  10.734 -21.895  1.00  9.45           C  
ATOM    299  O   MET    39      -3.790  13.325 -20.639  1.00 12.40           O  
ATOM    300  CG  MET    39      -4.760   9.258 -22.187  1.00  6.01           C  
ATOM    301  SD  MET    39      -5.538   8.974 -23.825  1.00 12.93           S  
ATOM    302  CE  MET    39      -7.138   9.788 -23.565  1.00  7.17           C  
ATOM    303  N   GLY    40      -1.711  12.917 -20.757  1.00 22.72           N  
ATOM    304  CA  GLY    40      -1.177  14.054 -21.489  1.00 22.63           C  
ATOM    305  C   GLY    40      -0.272  14.934 -20.648  1.00 22.69           C  
ATOM    306  O   GLY    40      -0.748  15.702 -19.810  1.00 21.82           O  
ATOM    307  N   GLY    41       0.824  14.343 -20.043  1.00 22.79           N  
ATOM    308  CA  GLY    41       2.137  14.969 -20.040  1.00 23.21           C  
ATOM    309  C   GLY    41       2.348  15.909 -18.869  1.00 22.86           C  
ATOM    310  O   GLY    41       3.455  16.409 -18.659  1.00 21.53           O  
ATOM    311  N   GLN    42       1.493  15.864 -17.744  1.00 24.18           N  
ATOM    312  CA  GLN    42       1.899  16.672 -16.599  1.00 26.84           C  
ATOM    313  C   GLN    42       1.491  16.010 -15.286  1.00 24.23           C  
ATOM    314  CB  GLN    42       1.296  18.075 -16.690  1.00 22.09           C  
ATOM    315  O   GLN    42       0.301  15.852 -15.008  1.00 23.28           O  
ATOM    316  CG  GLN    42       1.973  18.970 -17.719  1.00 21.96           C  
ATOM    317  CD  GLN    42       1.541  20.421 -17.609  1.00 22.23           C  
ATOM    318  NE2 GLN    42       2.217  21.297 -18.344  1.00 13.78           N  
ATOM    319  OE1 GLN    42       0.608  20.750 -16.870  1.00 24.82           O  
ATOM    320  N   SER    43       2.124  15.006 -14.751  1.00 26.73           N  
ATOM    321  CA  SER    43       2.134  14.307 -13.471  1.00 28.45           C  
ATOM    322  C   SER    43       2.564  15.233 -12.338  1.00 26.82           C  
ATOM    323  CB  SER    43       3.063  13.094 -13.529  1.00 25.17           C  
ATOM    324  O   SER    43       3.605  15.887 -12.426  1.00 25.98           O  
ATOM    325  OG  SER    43       4.283  13.425 -14.169  1.00 23.90           O  
ATOM    326  N   GLY    44       1.682  16.077 -11.791  1.00 28.07           N  
ATOM    327  CA  GLY    44       1.930  16.773 -10.539  1.00 27.58           C  
ATOM    328  C   GLY    44       1.487  15.986  -9.320  1.00 28.12           C  
ATOM    329  O   GLY    44       0.479  15.278  -9.365  1.00 26.98           O  
ATOM    330  N   ILE    45       2.390  15.340  -8.598  1.00 29.03           N  
ATOM    331  CA  ILE    45       2.177  14.932  -7.213  1.00 29.67           C  
ATOM    332  C   ILE    45       1.642  16.111  -6.404  1.00 29.03           C  
ATOM    333  CB  ILE    45       3.478  14.392  -6.577  1.00 27.40           C  
ATOM    334  O   ILE    45       2.235  17.192  -6.404  1.00 27.86           O  
ATOM    335  CG1 ILE    45       4.027  13.220  -7.397  1.00 25.93           C  
ATOM    336  CG2 ILE    45       3.236  13.977  -5.123  1.00 25.95           C  
ATOM    337  CD1 ILE    45       5.389  12.723  -6.932  1.00 24.01           C  
ATOM    338  N   GLN    46       0.358  16.123  -6.173  1.00 28.73           N  
ATOM    339  CA  GLN    46      -0.202  16.992  -5.144  1.00 30.62           C  
ATOM    340  C   GLN    46      -0.127  16.334  -3.769  1.00 28.79           C  
ATOM    341  CB  GLN    46      -1.651  17.352  -5.475  1.00 26.87           C  
ATOM    342  O   GLN    46      -0.703  15.266  -3.553  1.00 27.62           O  
ATOM    343  CG  GLN    46      -1.797  18.641  -6.273  1.00 25.77           C  
ATOM    344  CD  GLN    46      -3.243  18.976  -6.587  1.00 28.12           C  
ATOM    345  NE2 GLN    46      -3.458  20.098  -7.265  1.00 25.56           N  
ATOM    346  OE1 GLN    46      -4.160  18.233  -6.223  1.00 33.31           O  
ATOM    347  N   ALA    47       1.024  16.231  -3.099  1.00 30.07           N  
ATOM    348  CA  ALA    47       1.014  16.057  -1.649  1.00 29.67           C  
ATOM    349  C   ALA    47       0.428  17.282  -0.953  1.00 30.11           C  
ATOM    350  CB  ALA    47       2.426  15.783  -1.137  1.00 27.93           C  
ATOM    351  O   ALA    47       0.834  18.414  -1.228  1.00 28.69           O  
ATOM    352  N   THR    48      -0.765  17.323  -0.781  1.00 28.67           N  
ATOM    353  CA  THR    48      -1.430  18.316   0.056  1.00 29.64           C  
ATOM    354  C   THR    48      -1.352  17.922   1.528  1.00 28.71           C  
ATOM    355  CB  THR    48      -2.905  18.493  -0.352  1.00 26.61           C  
ATOM    356  O   THR    48      -1.735  16.811   1.901  1.00 27.53           O  
ATOM    357  CG2 THR    48      -3.490  19.770   0.242  1.00 25.42           C  
ATOM    358  OG1 THR    48      -2.994  18.560  -1.781  1.00 26.04           O  
ATOM    359  N   THR    49      -0.350  18.362   2.241  1.00 27.71           N  
ATOM    360  CA  THR    49      -0.190  18.454   3.688  1.00 28.16           C  
ATOM    361  C   THR    49      -1.169  19.465   4.277  1.00 27.69           C  
ATOM    362  CB  THR    49       1.249  18.847   4.068  1.00 25.47           C  
ATOM    363  O   THR    49      -1.294  20.583   3.772  1.00 26.37           O  
ATOM    364  CG2 THR    49       1.660  18.217   5.395  1.00 24.80           C  
ATOM    365  OG1 THR    49       2.146  18.403   3.043  1.00 26.50           O  
ATOM    366  N   LEU    50      -2.225  19.020   4.920  1.00 25.61           N  
ATOM    367  CA  LEU    50      -2.892  19.919   5.855  1.00 27.11           C  
ATOM    368  C   LEU    50      -2.022  20.169   7.083  1.00 25.56           C  
ATOM    369  CB  LEU    50      -4.244  19.343   6.281  1.00 23.81           C  
ATOM    370  O   LEU    50      -1.665  19.230   7.797  1.00 24.49           O  
ATOM    371  CG  LEU    50      -5.469  19.854   5.521  1.00 23.09           C  
ATOM    372  CD1 LEU    50      -6.463  18.720   5.295  1.00 20.97           C  
ATOM    373  CD2 LEU    50      -6.125  21.005   6.276  1.00 21.71           C  
ATOM    374  N   VAL    51      -1.261  21.183   7.066  1.00 24.74           N  
ATOM    375  CA  VAL    51      -0.736  21.899   8.224  1.00 24.74           C  
ATOM    376  C   VAL    51      -1.778  22.891   8.735  1.00 24.50           C  
ATOM    377  CB  VAL    51       0.580  22.635   7.887  1.00 22.48           C  
ATOM    378  O   VAL    51      -2.265  23.735   7.979  1.00 23.12           O  
ATOM    379  CG1 VAL    51       1.159  23.304   9.132  1.00 23.08           C  
ATOM    380  CG2 VAL    51       1.592  21.667   7.277  1.00 22.68           C  
ATOM    381  N   ASN    52      -2.378  22.696   9.966  1.00 19.62           N  
ATOM    382  CA  ASN    52      -3.150  23.652  10.753  1.00 21.81           C  
ATOM    383  C   ASN    52      -4.454  24.028  10.057  1.00 19.00           C  
ATOM    384  CB  ASN    52      -2.320  24.905  11.039  1.00 17.28           C  
ATOM    385  O   ASN    52      -4.855  25.194  10.067  1.00 18.02           O  
ATOM    386  CG  ASN    52      -1.306  24.694  12.146  1.00 17.08           C  
ATOM    387  ND2 ASN    52      -0.380  25.635  12.290  1.00 11.49           N  
ATOM    388  OD1 ASN    52      -1.354  23.693  12.866  1.00 10.22           O  
ATOM    389  N   GLY    53      -5.219  23.106   9.244  1.00 21.92           N  
ATOM    390  CA  GLY    53      -6.353  23.493   8.420  1.00 21.30           C  
ATOM    391  C   GLY    53      -5.946  24.072   7.079  1.00 21.29           C  
ATOM    392  O   GLY    53      -6.796  24.330   6.224  1.00 20.08           O  
ATOM    393  N   MET    54      -4.610  24.279   6.849  1.00 16.90           N  
ATOM    394  CA  MET    54      -4.147  24.849   5.588  1.00 22.41           C  
ATOM    395  C   MET    54      -3.512  23.778   4.707  1.00 15.94           C  
ATOM    396  CB  MET    54      -3.146  25.978   5.842  1.00 14.57           C  
ATOM    397  O   MET    54      -2.814  22.893   5.205  1.00 15.31           O  
ATOM    398  CG  MET    54      -3.782  27.255   6.367  1.00  9.02           C  
ATOM    399  SD  MET    54      -2.724  28.730   6.099  1.00 13.05           S  
ATOM    400  CE  MET    54      -1.346  28.342   7.214  1.00  7.47           C  
ATOM    401  N   ILE    55      -3.978  23.536   3.505  1.00 26.95           N  
ATOM    402  CA  ILE    55      -3.535  22.791   2.331  1.00 27.86           C  
ATOM    403  C   ILE    55      -2.183  23.323   1.862  1.00 26.88           C  
ATOM    404  CB  ILE    55      -4.570  22.874   1.186  1.00 25.20           C  
ATOM    405  O   ILE    55      -2.055  24.502   1.525  1.00 25.52           O  
ATOM    406  CG1 ILE    55      -5.930  22.345   1.656  1.00 24.25           C  
ATOM    407  CG2 ILE    55      -4.078  22.105  -0.043  1.00 24.29           C  
ATOM    408  CD1 ILE    55      -7.046  22.514   0.634  1.00 22.56           C  
ATOM    409  N   TYR    56      -1.091  22.748   2.353  1.00 26.08           N  
ATOM    410  CA  TYR    56       0.134  23.103   1.645  1.00 28.12           C  
ATOM    411  C   TYR    56       0.291  22.273   0.377  1.00 26.05           C  
ATOM    412  CB  TYR    56       1.354  22.908   2.551  1.00 23.97           C  
ATOM    413  O   TYR    56       0.093  21.056   0.395  1.00 24.95           O  
ATOM    414  CG  TYR    56       1.480  23.953   3.633  1.00 23.77           C  
ATOM    415  CD1 TYR    56       2.233  25.107   3.430  1.00 21.04           C  
ATOM    416  CD2 TYR    56       0.847  23.788   4.860  1.00 20.19           C  
ATOM    417  CE1 TYR    56       2.353  26.071   4.425  1.00 14.00           C  
ATOM    418  CE2 TYR    56       0.960  24.745   5.862  1.00 16.88           C  
ATOM    419  OH  TYR    56       1.829  26.834   6.625  1.00  8.84           O  
ATOM    420  CZ  TYR    56       1.714  25.882   5.636  1.00 19.23           C  
ATOM    421  N   ARG    57       0.073  22.758  -0.788  1.00 28.87           N  
ATOM    422  CA  ARG    57       0.343  22.512  -2.201  1.00 30.20           C  
ATOM    423  C   ARG    57       1.840  22.373  -2.456  1.00 28.83           C  
ATOM    424  CB  ARG    57      -0.233  23.638  -3.063  1.00 26.36           C  
ATOM    425  O   ARG    57       2.624  23.243  -2.074  1.00 27.33           O  
ATOM    426  CG  ARG    57      -0.753  23.175  -4.415  1.00 25.29           C  
ATOM    427  CD  ARG    57      -1.345  24.326  -5.216  1.00 28.35           C  
ATOM    428  NE  ARG    57      -1.646  23.929  -6.588  1.00 22.78           N  
ATOM    429  NH1 ARG    57      -2.608  25.945  -7.179  1.00 22.26           N  
ATOM    430  NH2 ARG    57      -2.465  24.245  -8.710  1.00 19.91           N  
ATOM    431  CZ  ARG    57      -2.239  24.707  -7.489  1.00 24.08           C  
ATOM    432  N   THR    58       2.383  21.192  -2.488  1.00 28.36           N  
ATOM    433  CA  THR    58       3.659  21.199  -3.194  1.00 30.45           C  
ATOM    434  C   THR    58       3.463  20.859  -4.669  1.00 28.43           C  
ATOM    435  CB  THR    58       4.653  20.206  -2.563  1.00 26.45           C  
ATOM    436  O   THR    58       2.847  19.844  -5.000  1.00 27.21           O  
ATOM    437  CG2 THR    58       5.167  20.720  -1.222  1.00 25.27           C  
ATOM    438  OG1 THR    58       3.998  18.948  -2.360  1.00 20.95           O  
ATOM    439  N   ASP    59       3.111  21.728  -5.578  1.00 30.52           N  
ATOM    440  CA  ASP    59       3.412  21.736  -7.006  1.00 31.50           C  
ATOM    441  C   ASP    59       4.789  21.136  -7.280  1.00 30.54           C  
ATOM    442  CB  ASP    59       3.338  23.160  -7.562  1.00 28.42           C  
ATOM    443  O   ASP    59       5.784  21.552  -6.683  1.00 28.95           O  
ATOM    444  CG  ASP    59       1.937  23.744  -7.514  1.00 27.51           C  
ATOM    445  OD1 ASP    59       0.954  22.973  -7.541  1.00 27.65           O  
ATOM    446  OD2 ASP    59       1.816  24.986  -7.451  1.00 25.15           O  
ATOM    447  N   HIS    60       4.961  19.843  -7.469  1.00 30.67           N  
ATOM    448  CA  HIS    60       6.179  19.382  -8.126  1.00 32.79           C  
ATOM    449  C   HIS    60       6.527  20.263  -9.321  1.00 30.77           C  
ATOM    450  CB  HIS    60       6.029  17.927  -8.573  1.00 29.44           C  
ATOM    451  O   HIS    60       5.671  20.538 -10.166  1.00 29.50           O  
ATOM    452  CG  HIS    60       6.484  16.936  -7.550  1.00 28.80           C  
ATOM    453  CD2 HIS    60       5.787  16.056  -6.793  1.00 29.62           C  
ATOM    454  ND1 HIS    60       7.809  16.775  -7.207  1.00 21.30           N  
ATOM    455  CE1 HIS    60       7.907  15.835  -6.282  1.00 28.31           C  
ATOM    456  NE2 HIS    60       6.695  15.383  -6.012  1.00 30.22           N  
ATOM    457  N   PRO    61       7.639  20.978  -9.118  1.00 28.19           N  
ATOM    458  CA  PRO    61       8.106  21.738 -10.280  1.00 28.43           C  
ATOM    459  C   PRO    61       8.543  20.841 -11.436  1.00 28.17           C  
ATOM    460  CB  PRO    61       9.293  22.533  -9.728  1.00 25.09           C  
ATOM    461  O   PRO    61       8.535  21.270 -12.593  1.00 26.12           O  
ATOM    462  CG  PRO    61       9.543  21.953  -8.373  1.00 24.77           C  
ATOM    463  CD  PRO    61       8.387  21.064  -8.014  1.00 28.04           C  
ATOM    464  N   GLU    62       8.716  19.502 -11.207  1.00 27.27           N  
ATOM    465  CA  GLU    62       9.164  18.697 -12.339  1.00 30.28           C  
ATOM    466  C   GLU    62       8.305  17.446 -12.502  1.00 27.48           C  
ATOM    467  CB  GLU    62      10.635  18.306 -12.172  1.00 25.15           C  
ATOM    468  O   GLU    62       8.085  16.708 -11.540  1.00 26.20           O  
ATOM    469  CG  GLU    62      11.608  19.442 -12.450  1.00 24.52           C  
ATOM    470  CD  GLU    62      13.042  18.972 -12.636  1.00 19.78           C  
ATOM    471  OE1 GLU    62      13.307  17.758 -12.485  1.00 15.61           O  
ATOM    472  OE2 GLU    62      13.908  19.825 -12.935  1.00 11.93           O  
ATOM    473  N   PRO    63       7.248  17.485 -13.355  1.00 28.01           N  
ATOM    474  CA  PRO    63       6.517  16.262 -13.695  1.00 28.32           C  
ATOM    475  C   PRO    63       7.327  14.996 -13.425  1.00 27.96           C  
ATOM    476  CB  PRO    63       6.238  16.423 -15.192  1.00 25.79           C  
ATOM    477  O   PRO    63       8.504  14.923 -13.786  1.00 26.50           O  
ATOM    478  CG  PRO    63       6.987  17.654 -15.589  1.00 24.96           C  
ATOM    479  CD  PRO    63       7.606  18.254 -14.360  1.00 27.76           C  
ATOM    480  N   SER    64       7.365  14.388 -12.211  1.00 30.94           N  
ATOM    481  CA  SER    64       7.840  13.011 -12.298  1.00 31.41           C  
ATOM    482  C   SER    64       7.558  12.414 -13.672  1.00 30.97           C  
ATOM    483  CB  SER    64       7.187  12.150 -11.215  1.00 29.27           C  
ATOM    484  O   SER    64       6.507  12.672 -14.263  1.00 29.63           O  
ATOM    485  OG  SER    64       6.056  11.467 -11.730  1.00 26.08           O  
ATOM    486  N   THR    65       8.569  12.434 -14.582  1.00 29.27           N  
ATOM    487  CA  THR    65       8.525  11.736 -15.862  1.00 29.88           C  
ATOM    488  C   THR    65       7.660  10.483 -15.766  1.00 29.33           C  
ATOM    489  CB  THR    65       9.939  11.353 -16.339  1.00 26.65           C  
ATOM    490  O   THR    65       7.360   9.850 -16.781  1.00 27.60           O  
ATOM    491  CG2 THR    65      10.761  12.592 -16.676  1.00 22.42           C  
ATOM    492  OG1 THR    65      10.603  10.620 -15.302  1.00 15.72           O  
ATOM    493  N   SER    66       7.062  10.135 -14.536  1.00 30.70           N  
ATOM    494  CA  SER    66       6.303   8.892 -14.432  1.00 32.01           C  
ATOM    495  C   SER    66       4.977   9.113 -13.712  1.00 30.78           C  
ATOM    496  CB  SER    66       7.119   7.826 -13.700  1.00 28.82           C  
ATOM    497  O   SER    66       4.937   9.743 -12.653  1.00 29.67           O  
ATOM    498  OG  SER    66       6.725   6.526 -14.104  1.00 25.05           O  
ATOM    499  N   PRO    67       3.886   9.251 -14.499  1.00 32.67           N  
ATOM    500  CA  PRO    67       2.623   9.194 -13.759  1.00 32.88           C  
ATOM    501  C   PRO    67       2.628   8.130 -12.664  1.00 32.70           C  
ATOM    502  CB  PRO    67       1.595   8.858 -14.843  1.00 30.65           C  
ATOM    503  O   PRO    67       2.864   6.952 -12.943  1.00 31.37           O  
ATOM    504  CG  PRO    67       2.407   8.389 -16.007  1.00 28.93           C  
ATOM    505  CD  PRO    67       3.847   8.735 -15.755  1.00 30.36           C  
ATOM    506  N   VAL    68       3.098   8.466 -11.545  1.00 34.12           N  
ATOM    507  CA  VAL    68       3.005   7.578 -10.391  1.00 34.13           C  
ATOM    508  C   VAL    68       1.583   7.601  -9.834  1.00 34.19           C  
ATOM    509  CB  VAL    68       4.015   7.970  -9.290  1.00 32.33           C  
ATOM    510  O   VAL    68       0.978   8.668  -9.704  1.00 32.72           O  
ATOM    511  CG1 VAL    68       4.248   6.803  -8.332  1.00 29.53           C  
ATOM    512  CG2 VAL    68       5.333   8.424  -9.914  1.00 30.29           C  
ATOM    513  N   SER    69       0.852   6.551  -9.937  1.00 36.91           N  
ATOM    514  CA  SER    69      -0.418   6.228  -9.294  1.00 36.78           C  
ATOM    515  C   SER    69      -0.198   5.478  -7.984  1.00 36.82           C  
ATOM    516  CB  SER    69      -1.294   5.392 -10.228  1.00 34.81           C  
ATOM    517  O   SER    69       0.915   5.035  -7.695  1.00 35.15           O  
ATOM    518  OG  SER    69      -0.657   4.170 -10.557  1.00 28.27           O  
ATOM    519  N   ASN    70      -1.062   5.697  -6.901  1.00 40.72           N  
ATOM    520  CA  ASN    70      -1.231   4.927  -5.673  1.00 41.46           C  
ATOM    521  C   ASN    70      -0.149   5.259  -4.650  1.00 40.88           C  
ATOM    522  CB  ASN    70      -1.233   3.427  -5.976  1.00 39.33           C  
ATOM    523  O   ASN    70       0.715   4.429  -4.361  1.00 38.99           O  
ATOM    524  CG  ASN    70      -2.455   2.991  -6.759  1.00 37.40           C  
ATOM    525  ND2 ASN    70      -2.306   1.937  -7.554  1.00 29.46           N  
ATOM    526  OD1 ASN    70      -3.525   3.596  -6.652  1.00 34.91           O  
ATOM    527  N   TRP    71      -0.024   6.456  -4.179  1.00 37.98           N  
ATOM    528  CA  TRP    71       0.907   6.795  -3.108  1.00 43.32           C  
ATOM    529  C   TRP    71       0.380   6.318  -1.758  1.00 38.84           C  
ATOM    530  CB  TRP    71       1.156   8.305  -3.068  1.00 38.94           C  
ATOM    531  O   TRP    71      -0.808   6.470  -1.460  1.00 35.39           O  
ATOM    532  CG  TRP    71       1.899   8.831  -4.259  1.00 39.37           C  
ATOM    533  CD1 TRP    71       1.362   9.299  -5.426  1.00 36.42           C  
ATOM    534  CD2 TRP    71       3.319   8.938  -4.400  1.00 36.43           C  
ATOM    535  CE2 TRP    71       3.573   9.480  -5.679  1.00 34.58           C  
ATOM    536  CE3 TRP    71       4.403   8.628  -3.567  1.00 23.16           C  
ATOM    537  NE1 TRP    71       2.363   9.691  -6.284  1.00 22.36           N  
ATOM    538  CH2 TRP    71       5.910   9.407  -5.312  1.00 20.67           C  
ATOM    539  CZ2 TRP    71       4.867   9.720  -6.146  1.00 20.19           C  
ATOM    540  CZ3 TRP    71       5.691   8.867  -4.034  1.00 21.05           C  
ATOM    541  N   GLU    72       1.327   5.777  -1.058  1.00 48.86           N  
ATOM    542  CA  GLU    72       1.229   5.584   0.385  1.00 49.31           C  
ATOM    543  C   GLU    72       2.277   6.411   1.125  1.00 49.05           C  
ATOM    544  CB  GLU    72       1.382   4.103   0.741  1.00 48.90           C  
ATOM    545  O   GLU    72       3.419   6.521   0.676  1.00 47.76           O  
ATOM    546  CG  GLU    72       0.202   3.242   0.313  1.00 48.03           C  
ATOM    547  CD  GLU    72       0.070   1.960   1.119  1.00 49.91           C  
ATOM    548  OE1 GLU    72       0.976   1.656   1.927  1.00 48.53           O  
ATOM    549  OE2 GLU    72      -0.946   1.253   0.939  1.00 45.76           O  
ATOM    550  N   PHE    73       1.829   7.076   2.279  1.00 48.48           N  
ATOM    551  CA  PHE    73       2.724   7.897   3.085  1.00 48.63           C  
ATOM    552  C   PHE    73       2.849   7.337   4.496  1.00 48.58           C  
ATOM    553  CB  PHE    73       2.226   9.345   3.137  1.00 47.16           C  
ATOM    554  O   PHE    73       1.907   6.738   5.018  1.00 46.42           O  
ATOM    555  CG  PHE    73       2.177  10.019   1.792  1.00 45.26           C  
ATOM    556  CD1 PHE    73       3.296  10.665   1.282  1.00 42.43           C  
ATOM    557  CD2 PHE    73       1.011  10.007   1.039  1.00 42.88           C  
ATOM    558  CE1 PHE    73       3.254  11.290   0.038  1.00 41.82           C  
ATOM    559  CE2 PHE    73       0.960  10.629  -0.205  1.00 42.44           C  
ATOM    560  CZ  PHE    73       2.083  11.271  -0.704  1.00 42.19           C  
ATOM    561  N   THR    74       4.084   7.541   5.059  1.00 51.15           N  
ATOM    562  CA  THR    74       4.340   7.384   6.487  1.00 50.82           C  
ATOM    563  C   THR    74       5.186   8.539   7.014  1.00 51.27           C  
ATOM    564  CB  THR    74       5.046   6.049   6.784  1.00 49.94           C  
ATOM    565  O   THR    74       5.919   9.176   6.254  1.00 49.42           O  
ATOM    566  CG2 THR    74       6.482   6.059   6.270  1.00 46.80           C  
ATOM    567  OG1 THR    74       5.060   5.827   8.200  1.00 42.85           O  
ATOM    568  N   VAL    75       4.961   8.888   8.267  1.00 49.40           N  
ATOM    569  CA  VAL    75       5.768   9.888   8.959  1.00 49.07           C  
ATOM    570  C   VAL    75       6.739   9.198   9.915  1.00 49.59           C  
ATOM    571  CB  VAL    75       4.886  10.895   9.730  1.00 47.63           C  
ATOM    572  O   VAL    75       6.337   8.342  10.706  1.00 47.61           O  
ATOM    573  CG1 VAL    75       5.749  11.949  10.422  1.00 41.99           C  
ATOM    574  CG2 VAL    75       3.883  11.557   8.786  1.00 43.77           C  
ATOM    575  N   LEU    76       7.981   9.646   9.840  1.00 50.48           N  
ATOM    576  CA  LEU    76       9.052   9.248  10.747  1.00 50.08           C  
ATOM    577  C   LEU    76       9.087  10.150  11.976  1.00 50.56           C  
ATOM    578  CB  LEU    76      10.405   9.289  10.031  1.00 49.13           C  
ATOM    579  O   LEU    76       8.369  11.151  12.037  1.00 49.11           O  
ATOM    580  CG  LEU    76      10.536   8.418   8.781  1.00 47.29           C  
ATOM    581  CD1 LEU    76      11.927   8.570   8.174  1.00 44.13           C  
ATOM    582  CD2 LEU    76      10.249   6.958   9.113  1.00 44.97           C  
ATOM    583  N   GLU    77       9.812   9.816  13.159  1.00 49.33           N  
ATOM    584  CA  GLU    77       9.900  10.534  14.427  1.00 49.50           C  
ATOM    585  C   GLU    77      10.380  11.967  14.218  1.00 49.15           C  
ATOM    586  CB  GLU    77      10.832   9.803  15.396  1.00 47.13           C  
ATOM    587  O   GLU    77       9.987  12.873  14.956  1.00 47.32           O  
ATOM    588  CG  GLU    77      10.238   8.529  15.978  1.00 45.40           C  
ATOM    589  CD  GLU    77      11.172   7.818  16.944  1.00 48.00           C  
ATOM    590  OE1 GLU    77      12.332   8.261  17.105  1.00 45.60           O  
ATOM    591  OE2 GLU    77      10.741   6.808  17.545  1.00 44.80           O  
ATOM    592  N   ASN    78      11.180  12.109  13.207  1.00 48.17           N  
ATOM    593  CA  ASN    78      11.790  13.422  13.027  1.00 49.37           C  
ATOM    594  C   ASN    78      10.939  14.316  12.129  1.00 48.38           C  
ATOM    595  CB  ASN    78      13.202  13.285  12.455  1.00 46.61           C  
ATOM    596  O   ASN    78      11.446  15.271  11.537  1.00 46.99           O  
ATOM    597  CG  ASN    78      13.217  12.630  11.088  1.00 45.58           C  
ATOM    598  ND2 ASN    78      14.368  12.662  10.427  1.00 36.86           N  
ATOM    599  OD1 ASN    78      12.202  12.100  10.628  1.00 44.57           O  
ATOM    600  N   ASN    79       9.686  14.037  11.953  1.00 48.38           N  
ATOM    601  CA  ASN    79       8.748  14.790  11.128  1.00 48.75           C  
ATOM    602  C   ASN    79       9.083  14.668   9.645  1.00 48.42           C  
ATOM    603  CB  ASN    79       8.724  16.262  11.548  1.00 46.80           C  
ATOM    604  O   ASN    79       8.687  15.516   8.843  1.00 46.78           O  
ATOM    605  CG  ASN    79       8.110  16.468  12.919  1.00 45.85           C  
ATOM    606  ND2 ASN    79       8.473  17.566  13.571  1.00 37.97           N  
ATOM    607  OD1 ASN    79       7.318  15.647  13.388  1.00 44.91           O  
ATOM    608  N   THR    80       9.883  13.611   9.242  1.00 53.05           N  
ATOM    609  CA  THR    80      10.118  13.256   7.847  1.00 52.32           C  
ATOM    610  C   THR    80       8.961  12.426   7.297  1.00 53.05           C  
ATOM    611  CB  THR    80      11.436  12.475   7.684  1.00 51.22           C  
ATOM    612  O   THR    80       8.492  11.494   7.954  1.00 51.24           O  
ATOM    613  CG2 THR    80      11.763  12.250   6.212  1.00 47.69           C  
ATOM    614  OG1 THR    80      12.501  13.216   8.292  1.00 46.17           O  
ATOM    615  N   ILE    81       8.382  12.850   6.189  1.00 52.98           N  
ATOM    616  CA  ILE    81       7.347  12.123   5.462  1.00 52.22           C  
ATOM    617  C   ILE    81       7.984  11.292   4.351  1.00 52.99           C  
ATOM    618  CB  ILE    81       6.289  13.083   4.873  1.00 51.20           C  
ATOM    619  O   ILE    81       8.784  11.804   3.565  1.00 51.30           O  
ATOM    620  CG1 ILE    81       5.664  13.935   5.984  1.00 45.62           C  
ATOM    621  CG2 ILE    81       5.214  12.301   4.112  1.00 47.81           C  
ATOM    622  CD1 ILE    81       4.795  15.077   5.475  1.00 45.79           C  
ATOM    623  N   VAL    82       7.650  10.036   4.364  1.00 54.70           N  
ATOM    624  CA  VAL    82       8.058   9.168   3.264  1.00 53.66           C  
ATOM    625  C   VAL    82       6.829   8.712   2.481  1.00 54.59           C  
ATOM    626  CB  VAL    82       8.851   7.943   3.772  1.00 52.90           C  
ATOM    627  O   VAL    82       5.848   8.251   3.067  1.00 52.64           O  
ATOM    628  CG1 VAL    82       9.314   7.076   2.602  1.00 48.30           C  
ATOM    629  CG2 VAL    82      10.044   8.392   4.614  1.00 50.13           C  
ATOM    630  N   GLY    83       6.836   9.008   1.228  1.00 54.48           N  
ATOM    631  CA  GLY    83       5.848   8.524   0.277  1.00 53.52           C  
ATOM    632  C   GLY    83       6.407   7.502  -0.695  1.00 54.40           C  
ATOM    633  O   GLY    83       7.560   7.606  -1.118  1.00 52.54           O  
ATOM    634  N   ALA    84       5.605   6.495  -0.891  1.00 52.02           N  
ATOM    635  CA  ALA    84       5.874   5.537  -1.960  1.00 50.73           C  
ATOM    636  C   ALA    84       4.664   5.383  -2.877  1.00 51.85           C  
ATOM    637  CB  ALA    84       6.270   4.184  -1.375  1.00 50.33           C  
ATOM    638  O   ALA    84       3.525   5.324  -2.407  1.00 49.50           O  
ATOM    639  N   GLY    85       4.909   5.445  -4.104  1.00 47.65           N  
ATOM    640  CA  GLY    85       3.888   5.322  -5.132  1.00 45.87           C  
ATOM    641  C   GLY    85       4.280   4.376  -6.252  1.00 47.51           C  
ATOM    642  O   GLY    85       5.435   3.954  -6.339  1.00 44.96           O  
ATOM    643  N   MET    86       3.196   3.851  -6.835  1.00 40.12           N  
ATOM    644  CA  MET    86       3.224   3.068  -8.067  1.00 40.06           C  
ATOM    645  C   MET    86       3.434   3.969  -9.279  1.00 40.10           C  
ATOM    646  CB  MET    86       1.929   2.270  -8.226  1.00 38.18           C  
ATOM    647  O   MET    86       2.721   4.959  -9.454  1.00 37.55           O  
ATOM    648  CG  MET    86       2.012   1.168  -9.270  1.00 36.18           C  
ATOM    649  SD  MET    86       0.467   0.184  -9.378  1.00 33.24           S  
ATOM    650  CE  MET    86      -0.667   1.440 -10.032  1.00 32.17           C  
ATOM    651  N   GLY    87       4.491   3.711 -10.036  1.00 38.46           N  
ATOM    652  CA  GLY    87       4.528   4.084 -11.441  1.00 36.56           C  
ATOM    653  C   GLY    87       3.479   3.374 -12.276  1.00 38.41           C  
ATOM    654  O   GLY    87       3.055   2.267 -11.938  1.00 36.16           O  
ATOM    655  N   CYS    88       2.572   4.068 -12.833  1.00 31.31           N  
ATOM    656  CA  CYS    88       1.617   3.594 -13.828  1.00 32.75           C  
ATOM    657  C   CYS    88       2.188   2.422 -14.617  1.00 31.38           C  
ATOM    658  CB  CYS    88       1.232   4.724 -14.783  1.00 29.16           C  
ATOM    659  O   CYS    88       3.407   2.269 -14.716  1.00 29.66           O  
ATOM    660  SG  CYS    88      -0.211   5.669 -14.247  1.00 18.35           S  
ATOM    661  N   VAL    89       1.445   1.285 -14.787  1.00 32.37           N  
ATOM    662  CA  VAL    89       1.639   0.041 -15.525  1.00 32.92           C  
ATOM    663  C   VAL    89       2.599   0.275 -16.689  1.00 32.38           C  
ATOM    664  CB  VAL    89       0.299  -0.527 -16.044  1.00 29.96           C  
ATOM    665  O   VAL    89       3.317  -0.638 -17.104  1.00 30.26           O  
ATOM    666  CG1 VAL    89       0.352  -2.052 -16.119  1.00 26.61           C  
ATOM    667  CG2 VAL    89      -0.854  -0.072 -15.152  1.00 27.21           C  
ATOM    668  N   TRP    90       2.663   1.449 -17.229  1.00 29.68           N  
ATOM    669  CA  TRP    90       3.392   1.645 -18.478  1.00 34.35           C  
ATOM    670  C   TRP    90       4.857   1.974 -18.207  1.00 30.92           C  
ATOM    671  CB  TRP    90       2.750   2.762 -19.306  1.00 29.15           C  
ATOM    672  O   TRP    90       5.717   1.758 -19.064  1.00 28.08           O  
ATOM    673  CG  TRP    90       1.301   2.534 -19.616  1.00 28.53           C  
ATOM    674  CD1 TRP    90       0.236   2.772 -18.793  1.00 11.88           C  
ATOM    675  CD2 TRP    90       0.760   2.018 -20.835  1.00  7.86           C  
ATOM    676  CE2 TRP    90      -0.643   1.970 -20.682  1.00  7.80           C  
ATOM    677  CE3 TRP    90       1.326   1.592 -22.045  1.00 16.99           C  
ATOM    678  NE1 TRP    90      -0.937   2.435 -19.429  1.00 17.47           N  
ATOM    679  CH2 TRP    90      -0.910   1.101 -22.868  1.00 14.61           C  
ATOM    680  CZ2 TRP    90      -1.490   1.512 -21.695  1.00 15.51           C  
ATOM    681  CZ3 TRP    90       0.482   1.136 -23.051  1.00 15.53           C  
ATOM    682  N   PHE    91       5.274   2.387 -17.038  1.00 31.82           N  
ATOM    683  CA  PHE    91       6.639   2.841 -16.795  1.00 32.76           C  
ATOM    684  C   PHE    91       7.272   2.063 -15.647  1.00 31.81           C  
ATOM    685  CB  PHE    91       6.661   4.341 -16.487  1.00 29.38           C  
ATOM    686  O   PHE    91       6.624   1.811 -14.629  1.00 30.24           O  
ATOM    687  CG  PHE    91       6.212   5.204 -17.636  1.00 27.66           C  
ATOM    688  CD1 PHE    91       7.069   5.473 -18.696  1.00 25.67           C  
ATOM    689  CD2 PHE    91       4.934   5.745 -17.655  1.00 26.41           C  
ATOM    690  CE1 PHE    91       6.656   6.271 -19.761  1.00 20.69           C  
ATOM    691  CE2 PHE    91       4.515   6.543 -18.715  1.00 22.98           C  
ATOM    692  CZ  PHE    91       5.378   6.805 -19.767  1.00 23.90           C  
ATOM    693  N   GLN    92       8.011   1.006 -15.922  1.00 38.03           N  
ATOM    694  CA  GLN    92       8.979   0.092 -15.324  1.00 37.94           C  
ATOM    695  C   GLN    92       9.665   0.730 -14.119  1.00 38.05           C  
ATOM    696  CB  GLN    92      10.023  -0.335 -16.357  1.00 35.02           C  
ATOM    697  O   GLN    92      10.795   0.372 -13.780  1.00 35.56           O  
ATOM    698  CG  GLN    92       9.457  -1.178 -17.492  1.00 32.42           C  
ATOM    699  CD  GLN    92      10.529  -1.686 -18.437  1.00 34.40           C  
ATOM    700  NE2 GLN    92      10.126  -2.494 -19.411  1.00 27.80           N  
ATOM    701  OE1 GLN    92      11.710  -1.355 -18.293  1.00 31.81           O  
ATOM    702  N   LYS    93       9.095   1.770 -13.526  1.00 42.08           N  
ATOM    703  CA  LYS    93       9.865   2.398 -12.455  1.00 41.53           C  
ATOM    704  C   LYS    93       8.965   2.785 -11.285  1.00 41.95           C  
ATOM    705  CB  LYS    93      10.604   3.630 -12.978  1.00 40.55           C  
ATOM    706  O   LYS    93       7.841   3.251 -11.487  1.00 39.98           O  
ATOM    707  CG  LYS    93      11.692   3.314 -13.994  1.00 38.14           C  
ATOM    708  CD  LYS    93      12.479   4.562 -14.376  1.00 39.04           C  
ATOM    709  CE  LYS    93      13.557   4.250 -15.405  1.00 35.25           C  
ATOM    710  NZ  LYS    93      14.406   5.444 -15.697  1.00 36.28           N  
ATOM    711  N   SER    94       9.294   2.363 -10.146  1.00 45.66           N  
ATOM    712  CA  SER    94       8.748   2.819  -8.872  1.00 45.16           C  
ATOM    713  C   SER    94       9.597   3.937  -8.276  1.00 45.78           C  
ATOM    714  CB  SER    94       8.652   1.658  -7.882  1.00 44.20           C  
ATOM    715  O   SER    94      10.800   4.016  -8.535  1.00 43.95           O  
ATOM    716  OG  SER    94       7.953   0.566  -8.455  1.00 37.80           O  
ATOM    717  N   GLU    95       8.845   4.941  -7.771  1.00 46.04           N  
ATOM    718  CA  GLU    95       9.519   6.042  -7.091  1.00 46.20           C  
ATOM    719  C   GLU    95       9.195   6.052  -5.600  1.00 46.26           C  
ATOM    720  CB  GLU    95       9.131   7.382  -7.722  1.00 45.50           C  
ATOM    721  O   GLU    95       8.071   5.739  -5.201  1.00 44.49           O  
ATOM    722  CG  GLU    95       9.928   7.726  -8.973  1.00 44.38           C  
ATOM    723  CD  GLU    95       9.560   9.077  -9.566  1.00 47.49           C  
ATOM    724  OE1 GLU    95       8.641   9.742  -9.037  1.00 46.12           O  
ATOM    725  OE2 GLU    95      10.197   9.473 -10.567  1.00 43.72           O  
ATOM    726  N   VAL    96      10.181   6.185  -4.815  1.00 52.33           N  
ATOM    727  CA  VAL    96      10.074   6.567  -3.410  1.00 50.85           C  
ATOM    728  C   VAL    96      10.441   8.039  -3.245  1.00 52.54           C  
ATOM    729  CB  VAL    96      10.974   5.688  -2.513  1.00 50.63           C  
ATOM    730  O   VAL    96      11.480   8.485  -3.737  1.00 50.75           O  
ATOM    731  CG1 VAL    96      10.878   6.130  -1.054  1.00 45.12           C  
ATOM    732  CG2 VAL    96      10.595   4.216  -2.656  1.00 47.52           C  
ATOM    733  N   LEU    97       9.578   8.739  -2.615  1.00 49.06           N  
ATOM    734  CA  LEU    97       9.811  10.147  -2.311  1.00 49.17           C  
ATOM    735  C   LEU    97       9.883  10.372  -0.805  1.00 49.31           C  
ATOM    736  CB  LEU    97       8.706  11.016  -2.917  1.00 48.32           C  
ATOM    737  O   LEU    97       9.121   9.770  -0.045  1.00 47.85           O  
ATOM    738  CG  LEU    97       8.548  10.949  -4.437  1.00 47.38           C  
ATOM    739  CD1 LEU    97       7.295  11.702  -4.873  1.00 44.21           C  
ATOM    740  CD2 LEU    97       9.784  11.513  -5.129  1.00 44.81           C  
ATOM    741  N   VAL    98      10.791  11.110  -0.321  1.00 49.65           N  
ATOM    742  CA  VAL    98      11.002  11.496   1.070  1.00 47.83           C  
ATOM    743  C   VAL    98      10.895  13.013   1.208  1.00 49.70           C  
ATOM    744  CB  VAL    98      12.372  11.009   1.593  1.00 47.20           C  
ATOM    745  O   VAL    98      11.520  13.757   0.448  1.00 47.64           O  
ATOM    746  CG1 VAL    98      12.518  11.307   3.084  1.00 41.14           C  
ATOM    747  CG2 VAL    98      12.544   9.515   1.325  1.00 43.42           C  
ATOM    748  N   TRP    99      10.112  13.568   2.240  1.00 29.53           N  
ATOM    749  CA  TRP    99       9.918  14.984   2.535  1.00 42.61           C  
ATOM    750  C   TRP    99       9.994  15.242   4.036  1.00 31.11           C  
ATOM    751  CB  TRP    99       8.573  15.469   1.988  1.00 34.63           C  
ATOM    752  O   TRP    99       9.911  14.309   4.838  1.00 29.24           O  
ATOM    753  CG  TRP    99       8.371  15.186   0.529  1.00 38.07           C  
ATOM    754  CD1 TRP    99       7.822  14.063  -0.024  1.00 36.43           C  
ATOM    755  CD2 TRP    99       8.723  16.041  -0.562  1.00 37.16           C  
ATOM    756  CE2 TRP    99       8.357  15.373  -1.752  1.00 33.98           C  
ATOM    757  CE3 TRP    99       9.312  17.310  -0.651  1.00 26.15           C  
ATOM    758  NE1 TRP    99       7.810  14.170  -1.396  1.00 25.39           N  
ATOM    759  CH2 TRP    99       9.139  17.174  -3.074  1.00 23.72           C  
ATOM    760  CZ2 TRP    99       8.561  15.932  -3.016  1.00 23.57           C  
ATOM    761  CZ3 TRP    99       9.514  17.864  -1.910  1.00 24.64           C  
ATOM    762  N   THR   100      10.139  16.521   4.343  1.00 43.81           N  
ATOM    763  CA  THR   100       9.888  17.062   5.674  1.00 43.09           C  
ATOM    764  C   THR   100       8.464  17.599   5.781  1.00 43.50           C  
ATOM    765  CB  THR   100      10.889  18.180   6.020  1.00 41.24           C  
ATOM    766  O   THR   100       7.801  17.821   4.765  1.00 41.52           O  
ATOM    767  CG2 THR   100      12.317  17.647   6.061  1.00 36.66           C  
ATOM    768  OG1 THR   100      10.805  19.212   5.029  1.00 33.94           O  
ATOM    769  N   LEU   101       7.887  17.655   6.990  1.00 39.74           N  
ATOM    770  CA  LEU   101       6.566  18.210   7.266  1.00 40.82           C  
ATOM    771  C   LEU   101       6.437  19.616   6.690  1.00 39.59           C  
ATOM    772  CB  LEU   101       6.301  18.236   8.773  1.00 38.22           C  
ATOM    773  O   LEU   101       5.337  20.047   6.336  1.00 38.26           O  
ATOM    774  CG  LEU   101       5.839  16.922   9.404  1.00 36.95           C  
ATOM    775  CD1 LEU   101       5.895  17.014  10.925  1.00 33.00           C  
ATOM    776  CD2 LEU   101       4.430  16.570   8.936  1.00 35.32           C  
ATOM    777  N   ASP   102       7.491  20.434   6.605  1.00 37.74           N  
ATOM    778  CA  ASP   102       7.407  21.775   6.034  1.00 39.11           C  
ATOM    779  C   ASP   102       7.359  21.721   4.509  1.00 37.76           C  
ATOM    780  CB  ASP   102       8.591  22.629   6.493  1.00 36.60           C  
ATOM    781  O   ASP   102       7.383  22.760   3.845  1.00 35.93           O  
ATOM    782  CG  ASP   102       9.934  21.977   6.218  1.00 35.86           C  
ATOM    783  OD1 ASP   102       9.967  20.791   5.823  1.00 35.92           O  
ATOM    784  OD2 ASP   102      10.970  22.653   6.402  1.00 34.35           O  
ATOM    785  N   GLY   103       7.197  20.493   3.974  1.00 40.33           N  
ATOM    786  CA  GLY   103       7.039  20.312   2.539  1.00 39.99           C  
ATOM    787  C   GLY   103       8.358  20.303   1.790  1.00 40.42           C  
ATOM    788  O   GLY   103       8.378  20.286   0.558  1.00 38.68           O  
ATOM    789  N   GLN   104       9.441  20.424   2.439  1.00 41.19           N  
ATOM    790  CA  GLN   104      10.706  20.414   1.711  1.00 41.87           C  
ATOM    791  C   GLN   104      11.091  18.997   1.296  1.00 41.13           C  
ATOM    792  CB  GLN   104      11.819  21.034   2.559  1.00 37.61           C  
ATOM    793  O   GLN   104      11.111  18.086   2.126  1.00 38.23           O  
ATOM    794  CG  GLN   104      11.750  22.552   2.649  1.00 35.36           C  
ATOM    795  CD  GLN   104      13.039  23.169   3.158  1.00 39.24           C  
ATOM    796  NE2 GLN   104      13.125  24.493   3.103  1.00 31.71           N  
ATOM    797  OE1 GLN   104      13.951  22.460   3.597  1.00 40.76           O  
ATOM    798  N   LYS   105      11.122  18.653  -0.025  1.00 44.54           N  
ATOM    799  CA  LYS   105      11.671  17.386  -0.500  1.00 43.97           C  
ATOM    800  C   LYS   105      13.098  17.183   0.001  1.00 44.82           C  
ATOM    801  CB  LYS   105      11.639  17.327  -2.028  1.00 40.82           C  
ATOM    802  O   LYS   105      13.972  18.017  -0.243  1.00 43.04           O  
ATOM    803  CG  LYS   105      11.981  15.960  -2.603  1.00 37.90           C  
ATOM    804  CD  LYS   105      11.876  15.950  -4.122  1.00 41.79           C  
ATOM    805  CE  LYS   105      12.338  14.622  -4.706  1.00 32.89           C  
ATOM    806  NZ  LYS   105      12.258  14.615  -6.198  1.00 32.74           N  
ATOM    807  N   LEU   106      13.269  16.091   0.734  1.00 38.85           N  
ATOM    808  CA  LEU   106      14.629  15.660   1.043  1.00 38.50           C  
ATOM    809  C   LEU   106      15.226  14.871  -0.118  1.00 38.72           C  
ATOM    810  CB  LEU   106      14.646  14.810   2.316  1.00 34.26           C  
ATOM    811  O   LEU   106      16.354  15.135  -0.538  1.00 35.92           O  
ATOM    812  CG  LEU   106      14.274  15.527   3.615  1.00 31.47           C  
ATOM    813  CD1 LEU   106      14.093  14.518   4.744  1.00 26.07           C  
ATOM    814  CD2 LEU   106      15.335  16.560   3.979  1.00 29.08           C  
ATOM    815  N   SER   107      14.367  14.008  -0.805  1.00 41.05           N  
ATOM    816  CA  SER   107      14.877  13.110  -1.836  1.00 40.21           C  
ATOM    817  C   SER   107      13.739  12.435  -2.594  1.00 40.88           C  
ATOM    818  CB  SER   107      15.790  12.050  -1.220  1.00 37.68           C  
ATOM    819  O   SER   107      12.589  12.464  -2.151  1.00 38.87           O  
ATOM    820  OG  SER   107      15.037  11.111  -0.471  1.00 32.65           O  
ATOM    821  N   GLY   108      13.751  12.160  -3.869  1.00 41.85           N  
ATOM    822  CA  GLY   108      12.972  11.289  -4.734  1.00 39.41           C  
ATOM    823  C   GLY   108      13.828  10.461  -5.674  1.00 41.90           C  
ATOM    824  O   GLY   108      14.810  10.959  -6.227  1.00 39.67           O  
ATOM    825  N   TRP   109      13.666   9.240  -5.610  1.00 22.09           N  
ATOM    826  CA  TRP   109      14.472   8.352  -6.441  1.00 34.76           C  
ATOM    827  C   TRP   109      13.673   7.121  -6.855  1.00 23.87           C  
ATOM    828  CB  TRP   109      15.741   7.926  -5.699  1.00 24.43           C  
ATOM    829  O   TRP   109      12.660   6.791  -6.233  1.00 23.10           O  
ATOM    830  CG  TRP   109      15.483   7.292  -4.365  1.00 25.78           C  
ATOM    831  CD1 TRP   109      15.196   5.978  -4.118  1.00 24.37           C  
ATOM    832  CD2 TRP   109      15.484   7.948  -3.093  1.00 22.08           C  
ATOM    833  CE2 TRP   109      15.191   6.969  -2.118  1.00 11.18           C  
ATOM    834  CE3 TRP   109      15.706   9.269  -2.683  1.00 20.20           C  
ATOM    835  NE1 TRP   109      15.020   5.777  -2.769  1.00 20.42           N  
ATOM    836  CH2 TRP   109      15.335   8.572  -0.382  1.00 19.87           C  
ATOM    837  CZ2 TRP   109      15.113   7.271  -0.756  1.00 19.14           C  
ATOM    838  CZ3 TRP   109      15.629   9.568  -1.327  1.00 19.29           C  
ATOM    839  N   ASN   110      13.900   6.473  -8.015  1.00 40.37           N  
ATOM    840  CA  ASN   110      13.426   5.295  -8.735  1.00 40.54           C  
ATOM    841  C   ASN   110      13.944   4.006  -8.104  1.00 40.39           C  
ATOM    842  CB  ASN   110      13.836   5.367 -10.208  1.00 37.65           C  
ATOM    843  O   ASN   110      15.135   3.886  -7.814  1.00 38.83           O  
ATOM    844  CG  ASN   110      12.994   6.346 -11.002  1.00 35.35           C  
ATOM    845  ND2 ASN   110      13.598   6.969 -12.006  1.00 28.99           N  
ATOM    846  OD1 ASN   110      11.810   6.541 -10.713  1.00 35.21           O  
ATOM    847  N   THR   111      13.014   3.177  -7.434  1.00 37.42           N  
ATOM    848  CA  THR   111      13.469   2.154  -6.498  1.00 37.17           C  
ATOM    849  C   THR   111      13.565   0.796  -7.186  1.00 37.56           C  
ATOM    850  CB  THR   111      12.529   2.052  -5.283  1.00 33.88           C  
ATOM    851  O   THR   111      14.296  -0.086  -6.731  1.00 35.34           O  
ATOM    852  CG2 THR   111      12.559   3.333  -4.455  1.00 31.42           C  
ATOM    853  OG1 THR   111      11.191   1.821  -5.739  1.00 30.71           O  
ATOM    854  N   LEU   112      13.708   0.593  -8.405  1.00 37.15           N  
ATOM    855  CA  LEU   112      13.924  -0.752  -8.928  1.00 37.09           C  
ATOM    856  C   LEU   112      13.920  -0.749 -10.453  1.00 37.35           C  
ATOM    857  CB  LEU   112      12.850  -1.709  -8.405  1.00 34.70           C  
ATOM    858  O   LEU   112      12.896  -0.461 -11.075  1.00 35.48           O  
ATOM    859  CG  LEU   112      12.985  -2.148  -6.946  1.00 32.80           C  
ATOM    860  CD1 LEU   112      11.633  -2.595  -6.399  1.00 29.11           C  
ATOM    861  CD2 LEU   112      14.015  -3.265  -6.817  1.00 31.37           C  
ATOM    862  N   ASP   113      14.983  -0.333 -11.002  1.00 34.24           N  
ATOM    863  CA  ASP   113      15.297  -0.627 -12.397  1.00 34.48           C  
ATOM    864  C   ASP   113      15.122  -2.114 -12.697  1.00 34.20           C  
ATOM    865  CB  ASP   113      16.725  -0.189 -12.729  1.00 31.35           C  
ATOM    866  O   ASP   113      15.533  -2.965 -11.906  1.00 32.41           O  
ATOM    867  CG  ASP   113      16.860   1.315 -12.898  1.00 29.62           C  
ATOM    868  OD1 ASP   113      15.838   1.995 -13.134  1.00 29.33           O  
ATOM    869  OD2 ASP   113      17.998   1.822 -12.798  1.00 27.20           O  
ATOM    870  N   GLY   114      14.228  -2.268 -13.748  1.00 32.65           N  
ATOM    871  CA  GLY   114      14.154  -3.528 -14.470  1.00 32.08           C  
ATOM    872  C   GLY   114      13.097  -4.468 -13.922  1.00 32.65           C  
ATOM    873  O   GLY   114      12.890  -5.559 -14.459  1.00 30.37           O  
ATOM    874  N   VAL   115      12.410  -3.999 -12.874  1.00 32.48           N  
ATOM    875  CA  VAL   115      11.510  -4.974 -12.267  1.00 32.50           C  
ATOM    876  C   VAL   115      10.095  -4.402 -12.202  1.00 32.57           C  
ATOM    877  CB  VAL   115      11.985  -5.383 -10.855  1.00 30.32           C  
ATOM    878  O   VAL   115       9.899  -3.263 -11.773  1.00 31.37           O  
ATOM    879  CG1 VAL   115      11.453  -6.767 -10.486  1.00 28.20           C  
ATOM    880  CG2 VAL   115      13.510  -5.355 -10.777  1.00 28.70           C  
ATOM    881  N   GLY   116       9.342  -4.420 -13.296  1.00 34.77           N  
ATOM    882  CA  GLY   116       7.918  -4.204 -13.494  1.00 34.26           C  
ATOM    883  C   GLY   116       7.314  -3.243 -12.487  1.00 34.65           C  
ATOM    884  O   GLY   116       8.024  -2.420 -11.905  1.00 33.36           O  
ATOM    885  N   THR   117       5.987  -2.990 -12.509  1.00 36.37           N  
ATOM    886  CA  THR   117       5.177  -2.133 -11.650  1.00 36.55           C  
ATOM    887  C   THR   117       5.438  -2.441 -10.178  1.00 36.42           C  
ATOM    888  CB  THR   117       3.676  -2.296 -11.953  1.00 33.96           C  
ATOM    889  O   THR   117       5.497  -3.608  -9.784  1.00 34.78           O  
ATOM    890  CG2 THR   117       3.286  -1.544 -13.221  1.00 30.24           C  
ATOM    891  OG1 THR   117       3.378  -3.687 -12.125  1.00 27.26           O  
ATOM    892  N   THR   118       6.236  -1.602  -9.480  1.00 38.99           N  
ATOM    893  CA  THR   118       6.474  -1.696  -8.044  1.00 38.38           C  
ATOM    894  C   THR   118       5.471  -0.843  -7.273  1.00 39.06           C  
ATOM    895  CB  THR   118       7.907  -1.258  -7.686  1.00 36.44           C  
ATOM    896  O   THR   118       5.249   0.322  -7.610  1.00 37.36           O  
ATOM    897  CG2 THR   118       8.392  -1.951  -6.417  1.00 32.86           C  
ATOM    898  OG1 THR   118       8.787  -1.593  -8.766  1.00 29.76           O  
ATOM    899  N   GLN   119       4.488  -1.468  -6.639  1.00 41.68           N  
ATOM    900  CA  GLN   119       3.820  -0.840  -5.504  1.00 41.23           C  
ATOM    901  C   GLN   119       4.636  -1.005  -4.225  1.00 41.67           C  
ATOM    902  CB  GLN   119       2.420  -1.426  -5.313  1.00 40.10           C  
ATOM    903  O   GLN   119       5.074  -2.111  -3.900  1.00 39.88           O  
ATOM    904  CG  GLN   119       1.499  -0.556  -4.469  1.00 37.81           C  
ATOM    905  CD  GLN   119       0.091  -1.113  -4.372  1.00 40.37           C  
ATOM    906  NE2 GLN   119      -0.744  -0.476  -3.558  1.00 33.48           N  
ATOM    907  OE1 GLN   119      -0.244  -2.107  -5.024  1.00 38.82           O  
ATOM    908  N   LEU   120       5.151   0.125  -3.749  1.00 40.71           N  
ATOM    909  CA  LEU   120       5.737   0.140  -2.413  1.00 40.20           C  
ATOM    910  C   LEU   120       4.700   0.541  -1.369  1.00 40.81           C  
ATOM    911  CB  LEU   120       6.928   1.100  -2.361  1.00 38.42           C  
ATOM    912  O   LEU   120       4.058   1.587  -1.495  1.00 38.70           O  
ATOM    913  CG  LEU   120       8.062   0.722  -1.406  1.00 36.35           C  
ATOM    914  CD1 LEU   120       9.276   0.237  -2.190  1.00 32.36           C  
ATOM    915  CD2 LEU   120       8.431   1.906  -0.518  1.00 33.60           C  
ATOM    916  N   THR   121       4.264  -0.378  -0.653  1.00 44.03           N  
ATOM    917  CA  THR   121       3.528  -0.086   0.572  1.00 43.39           C  
ATOM    918  C   THR   121       4.484   0.081   1.750  1.00 44.05           C  
ATOM    919  CB  THR   121       2.507  -1.194   0.889  1.00 42.23           C  
ATOM    920  O   THR   121       5.345  -0.769   1.983  1.00 42.26           O  
ATOM    921  CG2 THR   121       1.595  -0.789   2.042  1.00 38.35           C  
ATOM    922  OG1 THR   121       1.707  -1.446  -0.273  1.00 33.43           O  
ATOM    923  N   VAL   122       4.725   1.426   2.177  1.00 42.39           N  
ATOM    924  CA  VAL   122       5.565   1.761   3.322  1.00 40.78           C  
ATOM    925  C   VAL   122       4.857   1.363   4.616  1.00 42.54           C  
ATOM    926  CB  VAL   122       5.917   3.265   3.348  1.00 39.01           C  
ATOM    927  O   VAL   122       3.701   1.730   4.836  1.00 40.69           O  
ATOM    928  CG1 VAL   122       6.921   3.566   4.459  1.00 33.94           C  
ATOM    929  CG2 VAL   122       6.466   3.707   1.993  1.00 35.42           C  
ATOM    930  N   ALA   123       5.324   0.250   5.209  1.00 41.05           N  
ATOM    931  CA  ALA   123       4.506  -0.248   6.312  1.00 39.80           C  
ATOM    932  C   ALA   123       5.028   0.258   7.654  1.00 41.21           C  
ATOM    933  CB  ALA   123       4.469  -1.774   6.300  1.00 36.96           C  
ATOM    934  O   ALA   123       4.254   0.726   8.492  1.00 38.83           O  
ATOM    935  N   TRP   124       6.444   0.151   7.867  1.00 30.00           N  
ATOM    936  CA  TRP   124       6.810   0.040   9.275  1.00 36.89           C  
ATOM    937  C   TRP   124       8.179   0.659   9.533  1.00 31.45           C  
ATOM    938  CB  TRP   124       6.807  -1.426   9.718  1.00 30.31           C  
ATOM    939  O   TRP   124       9.016   0.728   8.630  1.00 30.34           O  
ATOM    940  CG  TRP   124       7.450  -1.661  11.052  1.00 30.25           C  
ATOM    941  CD1 TRP   124       7.068  -1.134  12.255  1.00 27.28           C  
ATOM    942  CD2 TRP   124       8.593  -2.479  11.317  1.00 24.41           C  
ATOM    943  CE2 TRP   124       8.849  -2.404  12.704  1.00  9.55           C  
ATOM    944  CE3 TRP   124       9.427  -3.271  10.516  1.00 19.16           C  
ATOM    945  NE1 TRP   124       7.905  -1.578  13.253  1.00 19.36           N  
ATOM    946  CH2 TRP   124      10.704  -3.859  12.501  1.00 17.50           C  
ATOM    947  CZ2 TRP   124       9.905  -3.092  13.308  1.00 17.58           C  
ATOM    948  CZ3 TRP   124      10.477  -3.955  11.118  1.00 17.81           C  
ATOM    949  N   ARG   125       8.528   1.142  10.715  1.00 44.36           N  
ATOM    950  CA  ARG   125       9.498   1.704  11.648  1.00 44.02           C  
ATOM    951  C   ARG   125      10.458   0.632  12.153  1.00 44.71           C  
ATOM    952  CB  ARG   125       8.787   2.369  12.828  1.00 41.29           C  
ATOM    953  O   ARG   125      10.026  -0.404  12.663  1.00 43.37           O  
ATOM    954  CG  ARG   125       8.565   3.863  12.652  1.00 39.12           C  
ATOM    955  CD  ARG   125       7.856   4.473  13.853  1.00 43.66           C  
ATOM    956  NE  ARG   125       7.551   5.885  13.639  1.00 36.18           N  
ATOM    957  NH1 ARG   125       6.734   6.245  15.769  1.00 29.29           N  
ATOM    958  NH2 ARG   125       6.787   7.962  14.252  1.00 25.62           N  
ATOM    959  CZ  ARG   125       7.025   6.694  14.554  1.00 34.00           C  
ATOM    960  N   GLN   126      11.650   0.613  11.793  1.00 36.52           N  
ATOM    961  CA  GLN   126      12.757   0.222  12.660  1.00 36.68           C  
ATOM    962  C   GLN   126      13.765   1.359  12.811  1.00 36.67           C  
ATOM    963  CB  GLN   126      13.452  -1.026  12.114  1.00 33.70           C  
ATOM    964  O   GLN   126      14.081   2.048  11.839  1.00 35.44           O  
ATOM    965  CG  GLN   126      14.304  -1.756  13.145  1.00 31.49           C  
ATOM    966  CD  GLN   126      14.908  -3.038  12.605  1.00 36.50           C  
ATOM    967  NE2 GLN   126      15.749  -3.682  13.408  1.00 29.49           N  
ATOM    968  OE1 GLN   126      14.621  -3.448  11.475  1.00 38.09           O  
ATOM    969  N   HIS   127      13.912   1.972  14.087  1.00 36.89           N  
ATOM    970  CA  HIS   127      15.003   2.729  14.689  1.00 39.74           C  
ATOM    971  C   HIS   127      15.591   3.729  13.700  1.00 37.12           C  
ATOM    972  CB  HIS   127      16.097   1.784  15.192  1.00 34.47           C  
ATOM    973  O   HIS   127      15.936   3.365  12.573  1.00 35.60           O  
ATOM    974  CG  HIS   127      15.842   1.249  16.566  1.00 33.31           C  
ATOM    975  CD2 HIS   127      16.687   1.004  17.595  1.00 32.22           C  
ATOM    976  ND1 HIS   127      14.584   0.898  17.006  1.00 21.77           N  
ATOM    977  CE1 HIS   127      14.667   0.459  18.251  1.00 31.18           C  
ATOM    978  NE2 HIS   127      15.932   0.513  18.632  1.00 30.55           N  
ATOM    979  N   ASN   128      15.327   5.059  13.769  1.00 38.64           N  
ATOM    980  CA  ASN   128      15.747   6.442  13.571  1.00 39.26           C  
ATOM    981  C   ASN   128      15.962   6.757  12.094  1.00 38.58           C  
ATOM    982  CB  ASN   128      17.021   6.735  14.367  1.00 35.47           C  
ATOM    983  O   ASN   128      15.805   7.904  11.670  1.00 35.99           O  
ATOM    984  CG  ASN   128      16.766   6.845  15.857  1.00 33.83           C  
ATOM    985  ND2 ASN   128      17.837   6.897  16.640  1.00 25.96           N  
ATOM    986  OD1 ASN   128      15.615   6.883  16.302  1.00 33.05           O  
ATOM    987  N   ARG   129      15.647   5.797  11.089  1.00 43.86           N  
ATOM    988  CA  ARG   129      15.756   6.192   9.688  1.00 43.37           C  
ATOM    989  C   ARG   129      15.619   4.984   8.767  1.00 43.97           C  
ATOM    990  CB  ARG   129      17.089   6.898   9.431  1.00 41.25           C  
ATOM    991  O   ARG   129      16.136   4.989   7.648  1.00 41.56           O  
ATOM    992  CG  ARG   129      17.209   8.253  10.110  1.00 39.39           C  
ATOM    993  CD  ARG   129      18.488   8.974   9.707  1.00 43.32           C  
ATOM    994  NE  ARG   129      18.540  10.326  10.257  1.00 37.04           N  
ATOM    995  NH1 ARG   129      20.564  10.866   9.283  1.00 29.83           N  
ATOM    996  NH2 ARG   129      19.471  12.399  10.591  1.00 26.02           N  
ATOM    997  CZ  ARG   129      19.525  11.194  10.042  1.00 33.08           C  
ATOM    998  N   THR   130      15.117   3.806   9.170  1.00 49.10           N  
ATOM    999  CA  THR   130      14.923   2.645   8.309  1.00 47.62           C  
ATOM   1000  C   THR   130      13.437   2.360   8.112  1.00 49.07           C  
ATOM   1001  CB  THR   130      15.616   1.398   8.889  1.00 46.85           C  
ATOM   1002  O   THR   130      12.675   2.315   9.080  1.00 46.87           O  
ATOM   1003  CG2 THR   130      15.539   0.225   7.918  1.00 42.55           C  
ATOM   1004  OG1 THR   130      16.992   1.700   9.149  1.00 40.68           O  
ATOM   1005  N   ILE   131      13.112   2.215   6.820  1.00 49.36           N  
ATOM   1006  CA  ILE   131      11.742   1.876   6.449  1.00 49.57           C  
ATOM   1007  C   ILE   131      11.722   0.534   5.721  1.00 49.58           C  
ATOM   1008  CB  ILE   131      11.107   2.974   5.566  1.00 48.56           C  
ATOM   1009  O   ILE   131      12.623   0.234   4.934  1.00 48.50           O  
ATOM   1010  CG1 ILE   131      11.146   4.327   6.287  1.00 43.32           C  
ATOM   1011  CG2 ILE   131       9.673   2.598   5.185  1.00 45.19           C  
ATOM   1012  CD1 ILE   131      10.795   5.512   5.398  1.00 44.28           C  
ATOM   1013  N   TYR   132      10.729  -0.275   6.059  1.00 48.57           N  
ATOM   1014  CA  TYR   132      10.427  -1.496   5.319  1.00 47.54           C  
ATOM   1015  C   TYR   132       9.160  -1.330   4.489  1.00 48.38           C  
ATOM   1016  CB  TYR   132      10.272  -2.681   6.277  1.00 46.48           C  
ATOM   1017  O   TYR   132       8.202  -0.690   4.927  1.00 46.06           O  
ATOM   1018  CG  TYR   132      11.541  -3.033   7.016  1.00 43.89           C  
ATOM   1019  CD1 TYR   132      12.432  -3.971   6.501  1.00 40.25           C  
ATOM   1020  CD2 TYR   132      11.849  -2.430   8.231  1.00 40.74           C  
ATOM   1021  CE1 TYR   132      13.601  -4.300   7.180  1.00 41.50           C  
ATOM   1022  CE2 TYR   132      13.015  -2.751   8.918  1.00 42.85           C  
ATOM   1023  OH  TYR   132      15.039  -4.008   9.061  1.00 35.58           O  
ATOM   1024  CZ  TYR   132      13.884  -3.686   8.385  1.00 38.72           C  
ATOM   1025  N   GLY   133       9.282  -1.693   3.228  1.00 48.79           N  
ATOM   1026  CA  GLY   133       8.136  -1.720   2.333  1.00 46.55           C  
ATOM   1027  C   GLY   133       8.087  -2.960   1.462  1.00 48.65           C  
ATOM   1028  O   GLY   133       9.021  -3.765   1.467  1.00 46.44           O  
ATOM   1029  N   TRP   134       6.962  -3.137   0.927  1.00 34.81           N  
ATOM   1030  CA  TRP   134       6.732  -4.144  -0.104  1.00 43.70           C  
ATOM   1031  C   TRP   134       6.711  -3.508  -1.490  1.00 36.50           C  
ATOM   1032  CB  TRP   134       5.417  -4.886   0.151  1.00 38.01           C  
ATOM   1033  O   TRP   134       6.133  -2.435  -1.679  1.00 33.70           O  
ATOM   1034  CG  TRP   134       5.405  -5.685   1.420  1.00 39.08           C  
ATOM   1035  CD1 TRP   134       4.950  -5.281   2.644  1.00 37.67           C  
ATOM   1036  CD2 TRP   134       5.875  -7.026   1.589  1.00 37.48           C  
ATOM   1037  CE2 TRP   134       5.672  -7.372   2.943  1.00 29.14           C  
ATOM   1038  CE3 TRP   134       6.446  -7.970   0.725  1.00 20.97           C  
ATOM   1039  NE1 TRP   134       5.108  -6.291   3.565  1.00 20.84           N  
ATOM   1040  CH2 TRP   134       6.581  -9.528   2.588  1.00 18.80           C  
ATOM   1041  CZ2 TRP   134       6.023  -8.624   3.454  1.00 18.73           C  
ATOM   1042  CZ3 TRP   134       6.794  -9.215   1.236  1.00 18.92           C  
ATOM   1043  N   ALA   135       7.349  -4.237  -2.209  1.00 44.79           N  
ATOM   1044  CA  ALA   135       7.287  -3.994  -3.648  1.00 42.76           C  
ATOM   1045  C   ALA   135       6.648  -5.172  -4.376  1.00 44.73           C  
ATOM   1046  CB  ALA   135       8.684  -3.724  -4.202  1.00 42.47           C  
ATOM   1047  O   ALA   135       6.973  -6.330  -4.102  1.00 41.95           O  
ATOM   1048  N   ASN   136       5.512  -4.841  -4.948  1.00 41.95           N  
ATOM   1049  CA  ASN   136       5.037  -5.718  -6.013  1.00 43.09           C  
ATOM   1050  C   ASN   136       5.812  -5.497  -7.309  1.00 42.03           C  
ATOM   1051  CB  ASN   136       3.539  -5.514  -6.249  1.00 41.83           C  
ATOM   1052  O   ASN   136       5.924  -4.366  -7.785  1.00 40.66           O  
ATOM   1053  CG  ASN   136       2.944  -6.563  -7.168  1.00 41.34           C  
ATOM   1054  ND2 ASN   136       1.629  -6.732  -7.101  1.00 29.19           N  
ATOM   1055  OD1 ASN   136       3.661  -7.216  -7.930  1.00 39.06           O  
ATOM   1056  N   VAL   137       6.581  -6.545  -7.597  1.00 37.65           N  
ATOM   1057  CA  VAL   137       7.229  -6.547  -8.905  1.00 36.90           C  
ATOM   1058  C   VAL   137       6.422  -7.402  -9.880  1.00 37.61           C  
ATOM   1059  CB  VAL   137       8.682  -7.067  -8.817  1.00 35.24           C  
ATOM   1060  O   VAL   137       6.158  -8.577  -9.614  1.00 35.04           O  
ATOM   1061  CG1 VAL   137       9.357  -7.016 -10.187  1.00 30.76           C  
ATOM   1062  CG2 VAL   137       9.477  -6.256  -7.795  1.00 32.21           C  
ATOM   1063  N   VAL   138       5.684  -6.725 -10.706  1.00 37.78           N  
ATOM   1064  CA  VAL   138       5.123  -7.359 -11.895  1.00 37.87           C  
ATOM   1065  C   VAL   138       6.219  -7.563 -12.938  1.00 37.69           C  
ATOM   1066  CB  VAL   138       3.968  -6.524 -12.492  1.00 36.27           C  
ATOM   1067  O   VAL   138       6.905  -6.613 -13.321  1.00 35.37           O  
ATOM   1068  CG1 VAL   138       3.345  -7.240 -13.689  1.00 32.16           C  
ATOM   1069  CG2 VAL   138       2.911  -6.239 -11.426  1.00 33.06           C  
ATOM   1070  N   ALA   139       6.844  -8.776 -12.944  1.00 33.13           N  
ATOM   1071  CA  ALA   139       7.642  -9.140 -14.112  1.00 32.87           C  
ATOM   1072  C   ALA   139       6.758  -9.337 -15.340  1.00 33.03           C  
ATOM   1073  CB  ALA   139       8.449 -10.405 -13.832  1.00 30.00           C  
ATOM   1074  O   ALA   139       5.801 -10.114 -15.306  1.00 30.50           O  
ATOM   1075  N   TRP   140       6.578  -8.252 -16.162  1.00 26.06           N  
ATOM   1076  CA  TRP   140       6.119  -8.199 -17.546  1.00 33.45           C  
ATOM   1077  C   TRP   140       7.007  -9.050 -18.448  1.00 27.23           C  
ATOM   1078  CB  TRP   140       6.095  -6.753 -18.050  1.00 27.19           C  
ATOM   1079  O   TRP   140       8.228  -8.882 -18.464  1.00 24.46           O  
ATOM   1080  CG  TRP   140       5.182  -5.852 -17.273  1.00 27.05           C  
ATOM   1081  CD1 TRP   140       5.477  -5.174 -16.122  1.00 13.56           C  
ATOM   1082  CD2 TRP   140       3.823  -5.536 -17.588  1.00  7.98           C  
ATOM   1083  CE2 TRP   140       3.354  -4.659 -16.585  1.00  8.14           C  
ATOM   1084  CE3 TRP   140       2.955  -5.909 -18.623  1.00 17.46           C  
ATOM   1085  NE1 TRP   140       4.382  -4.454 -15.704  1.00 17.69           N  
ATOM   1086  CH2 TRP   140       1.226  -4.529 -17.611  1.00 14.91           C  
ATOM   1087  CZ2 TRP   140       2.054  -4.148 -16.587  1.00 15.49           C  
ATOM   1088  CZ3 TRP   140       1.661  -5.399 -18.624  1.00 15.71           C  
ATOM   1089  N   ASN   141       6.621 -10.285 -18.758  1.00 29.47           N  
ATOM   1090  CA  ASN   141       7.199 -10.736 -20.019  1.00 31.26           C  
ATOM   1091  C   ASN   141       6.844  -9.796 -21.167  1.00 29.44           C  
ATOM   1092  CB  ASN   141       6.743 -12.161 -20.339  1.00 26.78           C  
ATOM   1093  O   ASN   141       5.666  -9.587 -21.463  1.00 27.32           O  
ATOM   1094  CG  ASN   141       7.426 -12.732 -21.566  1.00 26.23           C  
ATOM   1095  ND2 ASN   141       7.158 -13.999 -21.859  1.00 13.65           N  
ATOM   1096  OD1 ASN   141       8.190 -12.040 -22.245  1.00 16.64           O  
ATOM   1097  N   SER   142       7.584  -8.612 -21.325  1.00 30.75           N  
ATOM   1098  CA  SER   142       7.564  -7.692 -22.458  1.00 31.42           C  
ATOM   1099  C   SER   142       7.198  -8.414 -23.750  1.00 30.58           C  
ATOM   1100  CB  SER   142       8.921  -7.005 -22.614  1.00 27.23           C  
ATOM   1101  O   SER   142       6.612  -7.818 -24.656  1.00 27.65           O  
ATOM   1102  OG  SER   142       9.921  -7.943 -22.973  1.00 15.68           O  
ATOM   1103  N   GLU   143       7.588  -9.681 -23.904  1.00 31.93           N  
ATOM   1104  CA  GLU   143       7.450 -10.172 -25.272  1.00 32.66           C  
ATOM   1105  C   GLU   143       5.985 -10.409 -25.627  1.00 31.82           C  
ATOM   1106  CB  GLU   143       8.252 -11.461 -25.464  1.00 28.24           C  
ATOM   1107  O   GLU   143       5.584 -10.232 -26.780  1.00 28.75           O  
ATOM   1108  CG  GLU   143       9.716 -11.229 -25.810  1.00 27.28           C  
ATOM   1109  CD  GLU   143      10.480 -12.514 -26.083  1.00 30.92           C  
ATOM   1110  OE1 GLU   143       9.895 -13.611 -25.932  1.00 33.15           O  
ATOM   1111  OE2 GLU   143      11.673 -12.424 -26.449  1.00 29.11           O  
ATOM   1112  N   GLU   144       5.071 -10.562 -24.694  1.00 30.82           N  
ATOM   1113  CA  GLU   144       3.724 -11.015 -25.027  1.00 32.08           C  
ATOM   1114  C   GLU   144       2.717  -9.874 -24.926  1.00 30.82           C  
ATOM   1115  CB  GLU   144       3.304 -12.171 -24.115  1.00 28.03           C  
ATOM   1116  O   GLU   144       1.636  -9.937 -25.516  1.00 28.41           O  
ATOM   1117  CG  GLU   144       3.644 -13.547 -24.669  1.00 26.61           C  
ATOM   1118  CD  GLU   144       3.116 -14.686 -23.812  1.00 30.17           C  
ATOM   1119  OE1 GLU   144       2.578 -14.420 -22.713  1.00 31.77           O  
ATOM   1120  OE2 GLU   144       3.243 -15.854 -24.241  1.00 26.67           O  
ATOM   1121  N   TRP   145       3.072  -8.596 -24.462  1.00 24.57           N  
ATOM   1122  CA  TRP   145       2.078  -7.528 -24.493  1.00 31.58           C  
ATOM   1123  C   TRP   145       1.917  -6.975 -25.905  1.00 24.88           C  
ATOM   1124  CB  TRP   145       2.468  -6.402 -23.532  1.00 24.46           C  
ATOM   1125  O   TRP   145       0.824  -6.556 -26.294  1.00 22.99           O  
ATOM   1126  CG  TRP   145       1.504  -6.206 -22.401  1.00 24.37           C  
ATOM   1127  CD1 TRP   145       1.124  -7.134 -21.471  1.00 22.38           C  
ATOM   1128  CD2 TRP   145       0.793  -5.005 -22.083  1.00 16.81           C  
ATOM   1129  CE2 TRP   145      -0.000  -5.278 -20.946  1.00  8.90           C  
ATOM   1130  CE3 TRP   145       0.751  -3.724 -22.648  1.00 18.31           C  
ATOM   1131  NE1 TRP   145       0.219  -6.582 -20.594  1.00 18.64           N  
ATOM   1132  CH2 TRP   145      -0.850  -3.069 -20.938  1.00 17.56           C  
ATOM   1133  CZ2 TRP   145      -0.828  -4.314 -20.365  1.00 16.52           C  
ATOM   1134  CZ3 TRP   145      -0.073  -2.766 -22.068  1.00 17.86           C  
ATOM   1135  N   HIS   146       3.140  -6.765 -26.600  1.00 28.44           N  
ATOM   1136  CA  HIS   146       3.082  -5.986 -27.832  1.00 30.51           C  
ATOM   1137  C   HIS   146       2.242  -6.693 -28.891  1.00 28.36           C  
ATOM   1138  CB  HIS   146       4.490  -5.725 -28.368  1.00 25.34           C  
ATOM   1139  O   HIS   146       1.711  -6.050 -29.800  1.00 25.67           O  
ATOM   1140  CG  HIS   146       5.225  -4.654 -27.627  1.00 25.19           C  
ATOM   1141  CD2 HIS   146       6.309  -4.716 -26.818  1.00 22.16           C  
ATOM   1142  ND1 HIS   146       4.854  -3.328 -27.674  1.00 14.41           N  
ATOM   1143  CE1 HIS   146       5.680  -2.618 -26.924  1.00 16.02           C  
ATOM   1144  NE2 HIS   146       6.572  -3.437 -26.393  1.00 15.18           N  
ATOM   1145  N   THR   147       1.913  -7.914 -28.623  1.00 28.34           N  
ATOM   1146  CA  THR   147       1.515  -8.403 -29.938  1.00 30.24           C  
ATOM   1147  C   THR   147       0.022  -8.717 -29.970  1.00 28.39           C  
ATOM   1148  CB  THR   147       2.315  -9.658 -30.333  1.00 25.15           C  
ATOM   1149  O   THR   147      -0.600  -8.696 -31.034  1.00 26.12           O  
ATOM   1150  CG2 THR   147       3.720  -9.291 -30.797  1.00 23.67           C  
ATOM   1151  OG1 THR   147       2.410 -10.532 -29.202  1.00 17.68           O  
ATOM   1152  N   ASN   148      -0.845  -8.419 -28.848  1.00 27.83           N  
ATOM   1153  CA  ASN   148      -2.230  -8.769 -29.146  1.00 29.49           C  
ATOM   1154  C   ASN   148      -3.198  -8.103 -28.173  1.00 27.81           C  
ATOM   1155  CB  ASN   148      -2.416 -10.288 -29.124  1.00 25.31           C  
ATOM   1156  O   ASN   148      -3.159  -8.370 -26.971  1.00 26.38           O  
ATOM   1157  CG  ASN   148      -2.473 -10.889 -30.514  1.00 24.78           C  
ATOM   1158  ND2 ASN   148      -2.170 -12.178 -30.616  1.00 16.89           N  
ATOM   1159  OD1 ASN   148      -2.786 -10.201 -31.490  1.00 25.27           O  
ATOM   1160  N   ALA   149      -3.528  -6.852 -28.201  1.00 30.52           N  
ATOM   1161  CA  ALA   149      -4.685  -6.124 -27.687  1.00 30.20           C  
ATOM   1162  C   ALA   149      -5.846  -7.071 -27.401  1.00 30.34           C  
ATOM   1163  CB  ALA   149      -5.115  -5.042 -28.675  1.00 27.62           C  
ATOM   1164  O   ALA   149      -6.647  -6.826 -26.496  1.00 27.97           O  
ATOM   1165  N   GLU   150      -5.949  -8.253 -28.061  1.00 29.33           N  
ATOM   1166  CA  GLU   150      -6.954  -9.300 -27.901  1.00 30.37           C  
ATOM   1167  C   GLU   150      -6.574 -10.261 -26.778  1.00 29.36           C  
ATOM   1168  CB  GLU   150      -7.142 -10.069 -29.210  1.00 26.10           C  
ATOM   1169  O   GLU   150      -7.443 -10.898 -26.179  1.00 26.96           O  
ATOM   1170  CG  GLU   150      -8.033  -9.358 -30.219  1.00 25.59           C  
ATOM   1171  CD  GLU   150      -8.270 -10.167 -31.485  1.00 28.78           C  
ATOM   1172  OE1 GLU   150      -7.637 -11.234 -31.651  1.00 32.54           O  
ATOM   1173  OE2 GLU   150      -9.095  -9.728 -32.317  1.00 22.99           O  
ATOM   1174  N   ARG   151      -5.337 -10.219 -26.315  1.00 28.80           N  
ATOM   1175  CA  ARG   151      -4.848 -11.090 -25.252  1.00 29.53           C  
ATOM   1176  C   ARG   151      -4.576 -10.299 -23.977  1.00 28.82           C  
ATOM   1177  CB  ARG   151      -3.579 -11.821 -25.696  1.00 25.94           C  
ATOM   1178  O   ARG   151      -3.517 -10.446 -23.363  1.00 26.82           O  
ATOM   1179  CG  ARG   151      -3.834 -12.966 -26.663  1.00 24.53           C  
ATOM   1180  CD  ARG   151      -2.563 -13.751 -26.956  1.00 27.87           C  
ATOM   1181  NE  ARG   151      -2.843 -14.968 -27.713  1.00 14.12           N  
ATOM   1182  NH1 ARG   151      -0.635 -15.632 -27.859  1.00 17.23           N  
ATOM   1183  NH2 ARG   151      -2.286 -16.908 -28.808  1.00 17.51           N  
ATOM   1184  CZ  ARG   151      -1.921 -15.833 -28.125  1.00 19.59           C  
ATOM   1185  N   LEU   152      -5.176  -9.081 -23.716  1.00 30.86           N  
ATOM   1186  CA  LEU   152      -5.329  -8.655 -22.329  1.00 31.68           C  
ATOM   1187  C   LEU   152      -5.636  -9.844 -21.425  1.00 30.80           C  
ATOM   1188  CB  LEU   152      -6.440  -7.608 -22.209  1.00 28.47           C  
ATOM   1189  O   LEU   152      -5.413  -9.783 -20.214  1.00 28.99           O  
ATOM   1190  CG  LEU   152      -6.094  -6.195 -22.680  1.00 26.86           C  
ATOM   1191  CD1 LEU   152      -7.367  -5.402 -22.956  1.00 24.11           C  
ATOM   1192  CD2 LEU   152      -5.228  -5.484 -21.646  1.00 25.93           C  
ATOM   1193  N   HIS   153      -5.878 -11.051 -21.988  1.00 28.68           N  
ATOM   1194  CA  HIS   153      -6.386 -12.261 -21.351  1.00 30.86           C  
ATOM   1195  C   HIS   153      -5.266 -13.266 -21.105  1.00 28.78           C  
ATOM   1196  CB  HIS   153      -7.483 -12.896 -22.206  1.00 26.00           C  
ATOM   1197  O   HIS   153      -5.496 -14.327 -20.521  1.00 26.62           O  
ATOM   1198  CG  HIS   153      -8.707 -12.047 -22.341  1.00 25.19           C  
ATOM   1199  CD2 HIS   153      -9.217 -11.385 -23.406  1.00 22.12           C  
ATOM   1200  ND1 HIS   153      -9.560 -11.799 -21.287  1.00 14.94           N  
ATOM   1201  CE1 HIS   153     -10.546 -11.020 -21.701  1.00 14.88           C  
ATOM   1202  NE2 HIS   153     -10.361 -10.754 -22.983  1.00 15.05           N  
ATOM   1203  N   GLN   154      -3.925 -13.058 -21.210  1.00 29.29           N  
ATOM   1204  CA  GLN   154      -2.991 -14.166 -21.041  1.00 32.14           C  
ATOM   1205  C   GLN   154      -1.595 -13.660 -20.691  1.00 29.65           C  
ATOM   1206  CB  GLN   154      -2.937 -15.021 -22.308  1.00 26.90           C  
ATOM   1207  O   GLN   154      -0.594 -14.222 -21.140  1.00 27.96           O  
ATOM   1208  CG  GLN   154      -4.143 -15.934 -22.487  1.00 25.87           C  
ATOM   1209  CD  GLN   154      -3.885 -17.063 -23.467  1.00 29.35           C  
ATOM   1210  NE2 GLN   154      -4.841 -17.978 -23.582  1.00 15.80           N  
ATOM   1211  OE1 GLN   154      -2.835 -17.111 -24.116  1.00 26.92           O  
ATOM   1212  N   PRO   155      -1.387 -12.508 -20.087  1.00 31.10           N  
ATOM   1213  CA  PRO   155      -0.005 -12.481 -19.602  1.00 31.56           C  
ATOM   1214  C   PRO   155       0.175 -13.242 -18.291  1.00 31.13           C  
ATOM   1215  CB  PRO   155       0.271 -10.987 -19.408  1.00 28.88           C  
ATOM   1216  O   PRO   155      -0.696 -13.191 -17.418  1.00 29.86           O  
ATOM   1217  CG  PRO   155      -1.071 -10.336 -19.501  1.00 27.39           C  
ATOM   1218  CD  PRO   155      -2.062 -11.353 -19.991  1.00 30.11           C  
ATOM   1219  N   THR   156       0.743 -14.526 -18.292  1.00 32.16           N  
ATOM   1220  CA  THR   156       1.303 -15.096 -17.073  1.00 32.91           C  
ATOM   1221  C   THR   156       1.979 -14.017 -16.232  1.00 32.25           C  
ATOM   1222  CB  THR   156       2.316 -16.211 -17.392  1.00 29.94           C  
ATOM   1223  O   THR   156       2.990 -13.445 -16.643  1.00 30.59           O  
ATOM   1224  CG2 THR   156       1.631 -17.571 -17.470  1.00 27.16           C  
ATOM   1225  OG1 THR   156       2.945 -15.932 -18.649  1.00 20.43           O  
ATOM   1226  N   LEU   157       1.353 -13.075 -15.703  1.00 32.47           N  
ATOM   1227  CA  LEU   157       1.917 -12.158 -14.719  1.00 34.69           C  
ATOM   1228  C   LEU   157       2.502 -12.922 -13.536  1.00 32.44           C  
ATOM   1229  CB  LEU   157       0.850 -11.175 -14.229  1.00 30.94           C  
ATOM   1230  O   LEU   157       1.852 -13.813 -12.984  1.00 30.70           O  
ATOM   1231  CG  LEU   157       0.562  -9.979 -15.138  1.00 29.94           C  
ATOM   1232  CD1 LEU   157      -0.914  -9.604 -15.068  1.00 28.75           C  
ATOM   1233  CD2 LEU   157       1.439  -8.792 -14.754  1.00 30.41           C  
ATOM   1234  N   ARG   158       3.793 -13.167 -13.564  1.00 37.07           N  
ATOM   1235  CA  ARG   158       4.442 -13.566 -12.319  1.00 37.12           C  
ATOM   1236  C   ARG   158       4.620 -12.373 -11.387  1.00 37.01           C  
ATOM   1237  CB  ARG   158       5.798 -14.215 -12.604  1.00 35.12           C  
ATOM   1238  O   ARG   158       5.270 -11.389 -11.746  1.00 34.81           O  
ATOM   1239  CG  ARG   158       5.767 -15.735 -12.601  1.00 33.20           C  
ATOM   1240  CD  ARG   158       7.167 -16.329 -12.659  1.00 35.12           C  
ATOM   1241  NE  ARG   158       7.134 -17.788 -12.694  1.00 33.48           N  
ATOM   1242  NH1 ARG   158       9.429 -18.048 -12.680  1.00 29.11           N  
ATOM   1243  NH2 ARG   158       8.063 -19.888 -12.736  1.00 26.42           N  
ATOM   1244  CZ  ARG   158       8.209 -18.571 -12.703  1.00 30.92           C  
ATOM   1245  N   LEU   159       3.767 -12.297 -10.409  1.00 39.30           N  
ATOM   1246  CA  LEU   159       3.925 -11.337  -9.322  1.00 40.27           C  
ATOM   1247  C   LEU   159       4.934 -11.840  -8.295  1.00 39.41           C  
ATOM   1248  CB  LEU   159       2.579 -11.068  -8.644  1.00 38.65           C  
ATOM   1249  O   LEU   159       4.848 -12.985  -7.844  1.00 37.76           O  
ATOM   1250  CG  LEU   159       1.557 -10.272  -9.457  1.00 37.66           C  
ATOM   1251  CD1 LEU   159       0.140 -10.613  -9.007  1.00 35.60           C  
ATOM   1252  CD2 LEU   159       1.819  -8.776  -9.328  1.00 36.96           C  
ATOM   1253  N   THR   160       6.020 -11.216  -8.238  1.00 43.23           N  
ATOM   1254  CA  THR   160       6.967 -11.432  -7.150  1.00 42.91           C  
ATOM   1255  C   THR   160       6.883 -10.304  -6.127  1.00 43.27           C  
ATOM   1256  CB  THR   160       8.410 -11.543  -7.678  1.00 41.96           C  
ATOM   1257  O   THR   160       6.756  -9.134  -6.494  1.00 40.87           O  
ATOM   1258  CG2 THR   160       9.338 -12.133  -6.622  1.00 37.97           C  
ATOM   1259  OG1 THR   160       8.424 -12.387  -8.837  1.00 32.55           O  
ATOM   1260  N   TYR   161       6.742 -10.660  -4.891  1.00 45.57           N  
ATOM   1261  CA  TYR   161       6.715  -9.681  -3.811  1.00 45.60           C  
ATOM   1262  C   TYR   161       8.073  -9.590  -3.124  1.00 45.80           C  
ATOM   1263  CB  TYR   161       5.635 -10.039  -2.786  1.00 44.72           C  
ATOM   1264  O   TYR   161       8.733 -10.608  -2.904  1.00 44.42           O  
ATOM   1265  CG  TYR   161       4.237 -10.050  -3.357  1.00 43.34           C  
ATOM   1266  CD1 TYR   161       3.469  -8.889  -3.393  1.00 40.69           C  
ATOM   1267  CD2 TYR   161       3.682 -11.222  -3.860  1.00 41.76           C  
ATOM   1268  CE1 TYR   161       2.180  -8.895  -3.917  1.00 40.43           C  
ATOM   1269  CE2 TYR   161       2.394 -11.240  -4.385  1.00 41.35           C  
ATOM   1270  OH  TYR   161       0.377 -10.086  -4.929  1.00 30.92           O  
ATOM   1271  CZ  TYR   161       1.652 -10.074  -4.410  1.00 41.54           C  
ATOM   1272  N   TRP   162       8.471  -8.357  -2.918  1.00 32.49           N  
ATOM   1273  CA  TRP   162       9.728  -8.066  -2.237  1.00 44.39           C  
ATOM   1274  C   TRP   162       9.477  -7.346  -0.916  1.00 34.56           C  
ATOM   1275  CB  TRP   162      10.640  -7.220  -3.129  1.00 37.35           C  
ATOM   1276  O   TRP   162       8.668  -6.417  -0.852  1.00 30.02           O  
ATOM   1277  CG  TRP   162      10.924  -7.835  -4.467  1.00 40.46           C  
ATOM   1278  CD1 TRP   162      10.019  -8.391  -5.327  1.00 37.68           C  
ATOM   1279  CD2 TRP   162      12.204  -7.960  -5.095  1.00 37.28           C  
ATOM   1280  CE2 TRP   162      11.999  -8.602  -6.336  1.00 30.05           C  
ATOM   1281  CE3 TRP   162      13.505  -7.590  -4.729  1.00 21.55           C  
ATOM   1282  NE1 TRP   162      10.658  -8.854  -6.453  1.00 21.43           N  
ATOM   1283  CH2 TRP   162      14.311  -8.510  -6.831  1.00 20.30           C  
ATOM   1284  CZ2 TRP   162      13.049  -8.882  -7.214  1.00 19.74           C  
ATOM   1285  CZ3 TRP   162      14.548  -7.870  -5.604  1.00 19.90           C  
ATOM   1286  N   LEU   163      10.010  -7.915   0.059  1.00 45.75           N  
ATOM   1287  CA  LEU   163      10.254  -7.074   1.226  1.00 45.34           C  
ATOM   1288  C   LEU   163      11.460  -6.168   1.000  1.00 45.91           C  
ATOM   1289  CB  LEU   163      10.475  -7.937   2.471  1.00 44.59           C  
ATOM   1290  O   LEU   163      12.557  -6.648   0.707  1.00 44.12           O  
ATOM   1291  CG  LEU   163      10.641  -7.187   3.794  1.00 43.10           C  
ATOM   1292  CD1 LEU   163       9.321  -6.547   4.209  1.00 39.56           C  
ATOM   1293  CD2 LEU   163      11.150  -8.127   4.881  1.00 40.57           C  
ATOM   1294  N   VAL   164      11.261  -4.941   1.084  1.00 48.97           N  
ATOM   1295  CA  VAL   164      12.332  -3.977   0.854  1.00 49.20           C  
ATOM   1296  C   VAL   164      12.641  -3.228   2.148  1.00 49.27           C  
ATOM   1297  CB  VAL   164      11.964  -2.977  -0.265  1.00 48.72           C  
ATOM   1298  O   VAL   164      11.736  -2.928   2.930  1.00 47.99           O  
ATOM   1299  CG1 VAL   164      13.219  -2.308  -0.825  1.00 43.72           C  
ATOM   1300  CG2 VAL   164      11.190  -3.682  -1.377  1.00 45.95           C  
ATOM   1301  N   LYS   165      13.897  -3.044   2.456  1.00 50.66           N  
ATOM   1302  CA  LYS   165      14.448  -2.166   3.484  1.00 49.79           C  
ATOM   1303  C   LYS   165      14.989  -0.876   2.874  1.00 50.52           C  
ATOM   1304  CB  LYS   165      15.554  -2.880   4.263  1.00 49.29           C  
ATOM   1305  O   LYS   165      15.825  -0.913   1.970  1.00 48.61           O  
ATOM   1306  CG  LYS   165      16.099  -2.081   5.438  1.00 47.32           C  
ATOM   1307  CD  LYS   165      17.212  -2.832   6.157  1.00 48.86           C  
ATOM   1308  CE  LYS   165      17.822  -1.996   7.274  1.00 42.95           C  
ATOM   1309  NZ  LYS   165      18.956  -2.703   7.940  1.00 40.97           N  
ATOM   1310  N   ILE   166      14.488   0.241   3.365  1.00 50.70           N  
ATOM   1311  CA  ILE   166      14.924   1.553   2.901  1.00 50.15           C  
ATOM   1312  C   ILE   166      15.552   2.327   4.058  1.00 50.79           C  
ATOM   1313  CB  ILE   166      13.752   2.356   2.293  1.00 49.55           C  
ATOM   1314  O   ILE   166      14.954   2.449   5.129  1.00 49.62           O  
ATOM   1315  CG1 ILE   166      13.063   1.543   1.191  1.00 44.75           C  
ATOM   1316  CG2 ILE   166      14.241   3.704   1.755  1.00 46.69           C  
ATOM   1317  CD1 ILE   166      11.738   2.130   0.725  1.00 45.26           C  
ATOM   1318  N   ASN   167      16.743   2.706   3.804  1.00 48.71           N  
ATOM   1319  CA  ASN   167      17.424   3.644   4.691  1.00 48.18           C  
ATOM   1320  C   ASN   167      17.183   5.091   4.269  1.00 48.39           C  
ATOM   1321  CB  ASN   167      18.924   3.347   4.736  1.00 47.29           C  
ATOM   1322  O   ASN   167      17.519   5.479   3.149  1.00 46.76           O  
ATOM   1323  CG  ASN   167      19.535   3.633   6.094  1.00 45.82           C  
ATOM   1324  ND2 ASN   167      20.623   2.941   6.412  1.00 39.13           N  
ATOM   1325  OD1 ASN   167      19.034   4.468   6.851  1.00 45.86           O  
ATOM   1326  N   VAL   168      16.456   5.845   5.003  1.00 47.55           N  
ATOM   1327  CA  VAL   168      16.160   7.245   4.716  1.00 47.17           C  
ATOM   1328  C   VAL   168      17.323   8.124   5.172  1.00 47.35           C  
ATOM   1329  CB  VAL   168      14.850   7.699   5.397  1.00 46.30           C  
ATOM   1330  O   VAL   168      17.261   9.351   5.066  1.00 45.94           O  
ATOM   1331  CG1 VAL   168      14.320   8.978   4.751  1.00 41.50           C  
ATOM   1332  CG2 VAL   168      13.802   6.590   5.331  1.00 43.25           C  
ATOM   1333  N   SER   169      18.448   7.688   5.539  1.00 42.44           N  
ATOM   1334  CA  SER   169      19.617   8.514   5.820  1.00 42.38           C  
ATOM   1335  C   SER   169      20.300   8.964   4.533  1.00 42.32           C  
ATOM   1336  CB  SER   169      20.614   7.753   6.696  1.00 39.35           C  
ATOM   1337  O   SER   169      20.024   8.427   3.458  1.00 40.66           O  
ATOM   1338  OG  SER   169      21.251   6.726   5.956  1.00 34.02           O  
ATOM   1339  N   SER   170      20.947  10.246   4.468  1.00 36.95           N  
ATOM   1340  CA  SER   170      21.598  11.381   3.822  1.00 36.92           C  
ATOM   1341  C   SER   170      22.350  10.946   2.568  1.00 37.05           C  
ATOM   1342  CB  SER   170      22.559  12.071   4.790  1.00 33.10           C  
ATOM   1343  O   SER   170      22.611  11.761   1.681  1.00 34.30           O  
ATOM   1344  OG  SER   170      23.426  11.127   5.396  1.00 28.91           O  
ATOM   1345  N   GLU   171      22.326   9.642   2.172  1.00 35.22           N  
ATOM   1346  CA  GLU   171      22.928   9.276   0.894  1.00 36.28           C  
ATOM   1347  C   GLU   171      22.224   8.070   0.277  1.00 35.36           C  
ATOM   1348  CB  GLU   171      24.420   8.981   1.067  1.00 32.22           C  
ATOM   1349  O   GLU   171      22.110   7.020   0.912  1.00 33.55           O  
ATOM   1350  CG  GLU   171      25.254  10.208   1.404  1.00 30.51           C  
ATOM   1351  CD  GLU   171      26.643  10.179   0.786  1.00 34.14           C  
ATOM   1352  OE1 GLU   171      27.032   9.133   0.217  1.00 35.23           O  
ATOM   1353  OE2 GLU   171      27.348  11.209   0.872  1.00 30.73           O  
ATOM   1354  N   PRO   172      21.201   8.373  -0.627  1.00 36.90           N  
ATOM   1355  CA  PRO   172      20.104   7.862  -1.452  1.00 37.63           C  
ATOM   1356  C   PRO   172      20.354   6.440  -1.950  1.00 37.03           C  
ATOM   1357  CB  PRO   172      20.053   8.849  -2.621  1.00 33.98           C  
ATOM   1358  O   PRO   172      19.410   5.736  -2.316  1.00 35.35           O  
ATOM   1359  CG  PRO   172      21.201   9.776  -2.389  1.00 32.02           C  
ATOM   1360  CD  PRO   172      21.852   9.413  -1.086  1.00 36.18           C  
ATOM   1361  N   GLU   173      21.629   5.810  -1.874  1.00 34.23           N  
ATOM   1362  CA  GLU   173      22.015   4.789  -2.844  1.00 35.24           C  
ATOM   1363  C   GLU   173      21.770   3.387  -2.295  1.00 34.34           C  
ATOM   1364  CB  GLU   173      23.486   4.951  -3.237  1.00 30.67           C  
ATOM   1365  O   GLU   173      21.805   2.407  -3.043  1.00 32.06           O  
ATOM   1366  CG  GLU   173      23.764   6.183  -4.086  1.00 28.88           C  
ATOM   1367  CD  GLU   173      25.167   6.205  -4.669  1.00 32.38           C  
ATOM   1368  OE1 GLU   173      25.967   5.292  -4.363  1.00 32.44           O  
ATOM   1369  OE2 GLU   173      25.471   7.145  -5.438  1.00 28.93           O  
ATOM   1370  N   ASP   174      21.098   3.187  -1.132  1.00 34.36           N  
ATOM   1371  CA  ASP   174      21.247   1.777  -0.786  1.00 35.50           C  
ATOM   1372  C   ASP   174      19.905   1.164  -0.392  1.00 34.36           C  
ATOM   1373  CB  ASP   174      22.257   1.607   0.351  1.00 31.30           C  
ATOM   1374  O   ASP   174      19.269   1.611   0.564  1.00 32.58           O  
ATOM   1375  CG  ASP   174      23.696   1.580  -0.133  1.00 29.16           C  
ATOM   1376  OD1 ASP   174      23.932   1.310  -1.330  1.00 29.82           O  
ATOM   1377  OD2 ASP   174      24.603   1.828   0.691  1.00 26.69           O  
ATOM   1378  N   PHE   175      19.076   0.712  -1.359  1.00 38.75           N  
ATOM   1379  CA  PHE   175      17.954  -0.205  -1.202  1.00 41.33           C  
ATOM   1380  C   PHE   175      18.443  -1.643  -1.079  1.00 39.08           C  
ATOM   1381  CB  PHE   175      16.985  -0.079  -2.381  1.00 37.68           C  
ATOM   1382  O   PHE   175      19.167  -2.135  -1.947  1.00 38.41           O  
ATOM   1383  CG  PHE   175      15.950   1.000  -2.204  1.00 36.99           C  
ATOM   1384  CD1 PHE   175      14.727   0.718  -1.609  1.00 34.23           C  
ATOM   1385  CD2 PHE   175      16.201   2.296  -2.634  1.00 36.05           C  
ATOM   1386  CE1 PHE   175      13.767   1.714  -1.444  1.00 32.31           C  
ATOM   1387  CE2 PHE   175      15.248   3.297  -2.472  1.00 35.88           C  
ATOM   1388  CZ  PHE   175      14.031   3.004  -1.878  1.00 32.75           C  
ATOM   1389  N   ASP   176      18.378  -2.028   0.086  1.00 38.61           N  
ATOM   1390  CA  ASP   176      18.604  -3.463   0.225  1.00 39.79           C  
ATOM   1391  C   ASP   176      17.293  -4.239   0.119  1.00 38.67           C  
ATOM   1392  CB  ASP   176      19.291  -3.771   1.557  1.00 36.97           C  
ATOM   1393  O   ASP   176      16.333  -3.946   0.835  1.00 37.15           O  
ATOM   1394  CG  ASP   176      20.784  -3.492   1.533  1.00 35.79           C  
ATOM   1395  OD1 ASP   176      21.397  -3.545   0.445  1.00 35.20           O  
ATOM   1396  OD2 ASP   176      21.353  -3.220   2.613  1.00 34.91           O  
ATOM   1397  N   VAL   177      17.027  -4.802  -1.046  1.00 37.94           N  
ATOM   1398  CA  VAL   177      16.038  -5.874  -1.039  1.00 37.63           C  
ATOM   1399  C   VAL   177      16.432  -6.935  -0.014  1.00 38.32           C  
ATOM   1400  CB  VAL   177      15.885  -6.515  -2.437  1.00 36.28           C  
ATOM   1401  O   VAL   177      17.462  -7.596  -0.160  1.00 37.15           O  
ATOM   1402  CG1 VAL   177      14.847  -7.635  -2.407  1.00 31.15           C  
ATOM   1403  CG2 VAL   177      15.504  -5.456  -3.470  1.00 32.37           C  
ATOM   1404  N   VAL   178      15.901  -6.847   1.178  1.00 35.57           N  
ATOM   1405  CA  VAL   178      16.280  -7.765   2.247  1.00 36.53           C  
ATOM   1406  C   VAL   178      15.840  -9.183   1.891  1.00 35.85           C  
ATOM   1407  CB  VAL   178      15.669  -7.342   3.602  1.00 33.97           C  
ATOM   1408  O   VAL   178      16.518 -10.155   2.233  1.00 34.34           O  
ATOM   1409  CG1 VAL   178      16.362  -8.065   4.756  1.00 29.41           C  
ATOM   1410  CG2 VAL   178      15.766  -5.828   3.781  1.00 30.36           C  
ATOM   1411  N   GLN   179      14.749  -9.273   1.214  1.00 35.81           N  
ATOM   1412  CA  GLN   179      14.215 -10.622   1.053  1.00 37.72           C  
ATOM   1413  C   GLN   179      13.205 -10.681  -0.090  1.00 35.84           C  
ATOM   1414  CB  GLN   179      13.565 -11.101   2.352  1.00 34.15           C  
ATOM   1415  O   GLN   179      12.481  -9.714  -0.336  1.00 34.24           O  
ATOM   1416  CG  GLN   179      13.470 -12.616   2.470  1.00 33.13           C  
ATOM   1417  CD  GLN   179      13.002 -13.070   3.840  1.00 37.25           C  
ATOM   1418  NE2 GLN   179      12.912 -14.382   4.031  1.00 32.57           N  
ATOM   1419  OE1 GLN   179      12.725 -12.249   4.720  1.00 41.42           O  
ATOM   1420  N   LYS   180      13.325 -11.660  -0.987  1.00 38.09           N  
ATOM   1421  CA  LYS   180      12.414 -12.090  -2.045  1.00 38.31           C  
ATOM   1422  C   LYS   180      11.539 -13.249  -1.579  1.00 37.93           C  
ATOM   1423  CB  LYS   180      13.197 -12.493  -3.296  1.00 36.67           C  
ATOM   1424  O   LYS   180      12.040 -14.229  -1.024  1.00 36.79           O  
ATOM   1425  CG  LYS   180      13.900 -11.334  -3.987  1.00 35.32           C  
ATOM   1426  CD  LYS   180      14.573 -11.779  -5.279  1.00 39.36           C  
ATOM   1427  CE  LYS   180      15.350 -10.641  -5.926  1.00 32.15           C  
ATOM   1428  NZ  LYS   180      16.021 -11.075  -7.188  1.00 33.23           N  
ATOM   1429  N   PHE   181      10.276 -12.924  -1.490  1.00 38.50           N  
ATOM   1430  CA  PHE   181       9.439 -14.065  -1.141  1.00 39.47           C  
ATOM   1431  C   PHE   181       8.677 -14.571  -2.361  1.00 38.48           C  
ATOM   1432  CB  PHE   181       8.456 -13.692  -0.026  1.00 37.25           C  
ATOM   1433  O   PHE   181       8.079 -13.783  -3.096  1.00 37.38           O  
ATOM   1434  CG  PHE   181       9.107 -13.035   1.161  1.00 36.06           C  
ATOM   1435  CD1 PHE   181       9.637 -13.800   2.193  1.00 33.89           C  
ATOM   1436  CD2 PHE   181       9.188 -11.651   1.245  1.00 35.58           C  
ATOM   1437  CE1 PHE   181      10.239 -13.195   3.293  1.00 35.17           C  
ATOM   1438  CE2 PHE   181       9.788 -11.039   2.342  1.00 36.31           C  
ATOM   1439  CZ  PHE   181      10.313 -11.812   3.365  1.00 34.78           C  
ATOM   1440  N   PRO   182       8.922 -15.818  -2.711  1.00 36.94           N  
ATOM   1441  CA  PRO   182       7.852 -16.439  -3.496  1.00 35.80           C  
ATOM   1442  C   PRO   182       6.574 -16.650  -2.687  1.00 36.82           C  
ATOM   1443  CB  PRO   182       8.457 -17.779  -3.920  1.00 34.97           C  
ATOM   1444  O   PRO   182       6.625 -17.174  -1.571  1.00 35.23           O  
ATOM   1445  CG  PRO   182       9.619 -17.981  -3.001  1.00 32.88           C  
ATOM   1446  CD  PRO   182       9.910 -16.681  -2.307  1.00 34.77           C  
ATOM   1447  N   LEU   183       5.597 -15.752  -2.765  1.00 32.52           N  
ATOM   1448  CA  LEU   183       4.301 -16.138  -2.218  1.00 32.71           C  
ATOM   1449  C   LEU   183       3.852 -17.482  -2.783  1.00 32.66           C  
ATOM   1450  CB  LEU   183       3.250 -15.067  -2.521  1.00 30.98           C  
ATOM   1451  O   LEU   183       3.694 -17.628  -3.997  1.00 30.99           O  
ATOM   1452  CG  LEU   183       3.277 -13.821  -1.634  1.00 30.25           C  
ATOM   1453  CD1 LEU   183       2.612 -12.648  -2.347  1.00 27.24           C  
ATOM   1454  CD2 LEU   183       2.593 -14.100  -0.300  1.00 29.13           C  
ATOM   1455  N   ALA   184       4.413 -18.498  -2.194  1.00 29.03           N  
ATOM   1456  CA  ALA   184       4.131 -19.886  -2.552  1.00 28.62           C  
ATOM   1457  C   ALA   184       2.686 -20.050  -3.015  1.00 28.92           C  
ATOM   1458  CB  ALA   184       4.416 -20.809  -1.370  1.00 25.64           C  
ATOM   1459  O   ALA   184       2.397 -20.871  -3.888  1.00 26.42           O  
ATOM   1460  N   TYR   185       1.750 -19.172  -2.430  1.00 30.86           N  
ATOM   1461  CA  TYR   185       0.361 -19.440  -2.783  1.00 31.95           C  
ATOM   1462  C   TYR   185       0.043 -18.919  -4.179  1.00 30.89           C  
ATOM   1463  CB  TYR   185      -0.586 -18.805  -1.760  1.00 28.45           C  
ATOM   1464  O   TYR   185      -0.948 -19.326  -4.790  1.00 28.73           O  
ATOM   1465  CG  TYR   185      -0.963 -19.728  -0.627  1.00 27.33           C  
ATOM   1466  CD1 TYR   185      -2.058 -20.582  -0.734  1.00 24.10           C  
ATOM   1467  CD2 TYR   185      -0.226 -19.747   0.552  1.00 23.84           C  
ATOM   1468  CE1 TYR   185      -2.411 -21.433   0.309  1.00 12.33           C  
ATOM   1469  CE2 TYR   185      -0.569 -20.594   1.601  1.00 14.61           C  
ATOM   1470  OH  TYR   185      -2.005 -22.272   2.505  1.00  7.65           O  
ATOM   1471  CZ  TYR   185      -1.661 -21.432   1.470  1.00 23.29           C  
ATOM   1472  N   LEU   186       0.905 -18.092  -4.705  1.00 30.46           N  
ATOM   1473  CA  LEU   186       0.669 -17.734  -6.099  1.00 31.16           C  
ATOM   1474  C   LEU   186       1.144 -18.842  -7.033  1.00 30.54           C  
ATOM   1475  CB  LEU   186       1.378 -16.421  -6.443  1.00 28.65           C  
ATOM   1476  O   LEU   186       0.728 -18.903  -8.192  1.00 28.87           O  
ATOM   1477  CG  LEU   186       0.706 -15.139  -5.950  1.00 27.48           C  
ATOM   1478  CD1 LEU   186       1.714 -13.995  -5.908  1.00 25.14           C  
ATOM   1479  CD2 LEU   186      -0.480 -14.780  -6.839  1.00 27.47           C  
ATOM   1480  N   GLU   187       1.957 -19.684  -6.586  1.00 28.04           N  
ATOM   1481  CA  GLU   187       2.359 -20.763  -7.483  1.00 28.62           C  
ATOM   1482  C   GLU   187       1.172 -21.652  -7.843  1.00 28.01           C  
ATOM   1483  CB  GLU   187       3.472 -21.602  -6.850  1.00 25.15           C  
ATOM   1484  O   GLU   187       1.058 -22.114  -8.980  1.00 25.89           O  
ATOM   1485  CG  GLU   187       4.875 -21.130  -7.204  1.00 24.39           C  
ATOM   1486  CD  GLU   187       5.968 -22.012  -6.622  1.00 26.51           C  
ATOM   1487  OE1 GLU   187       5.646 -22.985  -5.904  1.00 27.13           O  
ATOM   1488  OE2 GLU   187       7.158 -21.726  -6.886  1.00 20.44           O  
ATOM   1489  N   ASP   188       0.229 -21.851  -6.914  1.00 27.79           N  
ATOM   1490  CA  ASP   188      -0.849 -22.745  -7.326  1.00 29.74           C  
ATOM   1491  C   ASP   188      -1.780 -22.060  -8.323  1.00 27.84           C  
ATOM   1492  CB  ASP   188      -1.643 -23.224  -6.109  1.00 25.23           C  
ATOM   1493  O   ASP   188      -2.505 -22.727  -9.064  1.00 25.69           O  
ATOM   1494  CG  ASP   188      -1.200 -24.589  -5.611  1.00 24.46           C  
ATOM   1495  OD1 ASP   188      -0.499 -25.311  -6.354  1.00 11.00           O  
ATOM   1496  OD2 ASP   188      -1.557 -24.947  -4.468  1.00 11.47           O  
ATOM   1497  N   TYR   189      -1.562 -20.805  -8.615  1.00 29.23           N  
ATOM   1498  CA  TYR   189      -2.369 -20.092  -9.598  1.00 30.59           C  
ATOM   1499  C   TYR   189      -1.790 -20.251 -10.998  1.00 29.19           C  
ATOM   1500  CB  TYR   189      -2.466 -18.606  -9.239  1.00 27.42           C  
ATOM   1501  O   TYR   189      -2.297 -19.665 -11.957  1.00 27.51           O  
ATOM   1502  CG  TYR   189      -3.417 -18.317  -8.103  1.00 26.14           C  
ATOM   1503  CD1 TYR   189      -4.783 -18.169  -8.333  1.00 25.08           C  
ATOM   1504  CD2 TYR   189      -2.952 -18.190  -6.798  1.00 27.16           C  
ATOM   1505  CE1 TYR   189      -5.663 -17.900  -7.290  1.00 24.34           C  
ATOM   1506  CE2 TYR   189      -3.823 -17.921  -5.748  1.00 26.60           C  
ATOM   1507  OH  TYR   189      -6.042 -17.513  -4.967  1.00 12.51           O  
ATOM   1508  CZ  TYR   189      -5.175 -17.779  -6.003  1.00 26.34           C  
ATOM   1509  N   THR   190      -0.811 -21.054 -11.302  1.00 26.95           N  
ATOM   1510  CA  THR   190      -0.246 -21.450 -12.588  1.00 27.97           C  
ATOM   1511  C   THR   190      -1.188 -22.399 -13.323  1.00 26.96           C  
ATOM   1512  CB  THR   190       1.128 -22.121 -12.411  1.00 24.12           C  
ATOM   1513  O   THR   190      -1.044 -22.616 -14.528  1.00 24.92           O  
ATOM   1514  CG2 THR   190       2.162 -21.129 -11.889  1.00 21.20           C  
ATOM   1515  OG1 THR   190       1.008 -23.203 -11.479  1.00 16.28           O  
ATOM   1516  N   THR   191      -2.318 -22.831 -12.787  1.00 26.98           N  
ATOM   1517  CA  THR   191      -3.114 -23.685 -13.662  1.00 27.95           C  
ATOM   1518  C   THR   191      -3.963 -22.845 -14.611  1.00 26.74           C  
ATOM   1519  CB  THR   191      -4.025 -24.623 -12.848  1.00 24.07           C  
ATOM   1520  O   THR   191      -4.349 -21.722 -14.279  1.00 25.29           O  
ATOM   1521  CG2 THR   191      -3.221 -25.746 -12.202  1.00 12.94           C  
ATOM   1522  OG1 THR   191      -4.682 -23.869 -11.821  1.00 13.81           O  
ATOM   1523  N   ALA   192      -3.641 -22.775 -15.954  1.00 28.01           N  
ATOM   1524  CA  ALA   192      -4.331 -22.201 -17.107  1.00 28.41           C  
ATOM   1525  C   ALA   192      -5.662 -21.578 -16.694  1.00 27.83           C  
ATOM   1526  CB  ALA   192      -4.554 -23.265 -18.178  1.00 24.82           C  
ATOM   1527  O   ALA   192      -6.049 -20.528 -17.212  1.00 25.72           O  
ATOM   1528  N   GLN   193      -6.395 -22.153 -15.721  1.00 27.58           N  
ATOM   1529  CA  GLN   193      -7.714 -21.921 -15.141  1.00 28.35           C  
ATOM   1530  C   GLN   193      -7.679 -20.774 -14.135  1.00 27.54           C  
ATOM   1531  CB  GLN   193      -8.237 -23.193 -14.470  1.00 24.51           C  
ATOM   1532  O   GLN   193      -8.668 -20.056 -13.970  1.00 25.57           O  
ATOM   1533  CG  GLN   193      -8.814 -24.210 -15.445  1.00 23.51           C  
ATOM   1534  CD  GLN   193      -9.282 -25.480 -14.760  1.00 24.30           C  
ATOM   1535  NE2 GLN   193      -9.955 -26.345 -15.511  1.00 13.89           N  
ATOM   1536  OE1 GLN   193      -9.040 -25.682 -13.566  1.00 22.58           O  
ATOM   1537  N   SER   194      -6.500 -20.151 -13.659  1.00 28.55           N  
ATOM   1538  CA  SER   194      -6.172 -19.101 -12.701  1.00 29.50           C  
ATOM   1539  C   SER   194      -5.399 -17.967 -13.366  1.00 28.59           C  
ATOM   1540  CB  SER   194      -5.359 -19.671 -11.538  1.00 26.15           C  
ATOM   1541  O   SER   194      -5.090 -16.960 -12.725  1.00 26.82           O  
ATOM   1542  OG  SER   194      -4.058 -20.037 -11.965  1.00 24.98           O  
ATOM   1543  N   LYS   195      -5.117 -17.931 -14.628  1.00 28.98           N  
ATOM   1544  CA  LYS   195      -4.162 -17.159 -15.419  1.00 29.30           C  
ATOM   1545  C   LYS   195      -4.594 -15.700 -15.531  1.00 29.02           C  
ATOM   1546  CB  LYS   195      -4.003 -17.767 -16.813  1.00 26.37           C  
ATOM   1547  O   LYS   195      -3.768 -14.820 -15.782  1.00 27.27           O  
ATOM   1548  CG  LYS   195      -3.167 -19.038 -16.842  1.00 25.26           C  
ATOM   1549  CD  LYS   195      -2.907 -19.504 -18.269  1.00 27.46           C  
ATOM   1550  CE  LYS   195      -2.081 -20.782 -18.299  1.00 21.30           C  
ATOM   1551  NZ  LYS   195      -1.821 -21.241 -19.696  1.00 20.42           N  
ATOM   1552  N   SER   196      -5.843 -15.316 -15.007  1.00 29.70           N  
ATOM   1553  CA  SER   196      -6.389 -13.980 -15.224  1.00 30.51           C  
ATOM   1554  C   SER   196      -6.742 -13.306 -13.903  1.00 29.79           C  
ATOM   1555  CB  SER   196      -7.627 -14.047 -16.120  1.00 27.11           C  
ATOM   1556  O   SER   196      -7.277 -12.195 -13.891  1.00 28.14           O  
ATOM   1557  OG  SER   196      -8.583 -14.948 -15.590  1.00 21.45           O  
ATOM   1558  N   ALA   197      -6.309 -13.722 -12.734  1.00 30.41           N  
ATOM   1559  CA  ALA   197      -6.597 -13.095 -11.447  1.00 30.78           C  
ATOM   1560  C   ALA   197      -5.536 -12.057 -11.093  1.00 30.44           C  
ATOM   1561  CB  ALA   197      -6.690 -14.152 -10.349  1.00 28.53           C  
ATOM   1562  O   ALA   197      -4.353 -12.385 -10.976  1.00 29.21           O  
ATOM   1563  N   ILE   198      -5.365 -10.952 -11.767  1.00 30.01           N  
ATOM   1564  CA  ILE   198      -4.431  -9.894 -11.397  1.00 30.91           C  
ATOM   1565  C   ILE   198      -4.653  -9.496  -9.939  1.00 30.17           C  
ATOM   1566  CB  ILE   198      -4.579  -8.662 -12.317  1.00 28.00           C  
ATOM   1567  O   ILE   198      -5.733  -9.023  -9.576  1.00 29.19           O  
ATOM   1568  CG1 ILE   198      -4.305  -9.049 -13.775  1.00 25.84           C  
ATOM   1569  CG2 ILE   198      -3.645  -7.535 -11.865  1.00 26.51           C  
ATOM   1570  CD1 ILE   198      -4.579  -7.932 -14.774  1.00 23.68           C  
ATOM   1571  N   GLN   199      -4.133 -10.223  -8.949  1.00 30.21           N  
ATOM   1572  CA  GLN   199      -4.172 -10.178  -7.491  1.00 31.23           C  
ATOM   1573  C   GLN   199      -3.388  -8.983  -6.956  1.00 30.41           C  
ATOM   1574  CB  GLN   199      -3.621 -11.475  -6.898  1.00 28.63           C  
ATOM   1575  O   GLN   199      -2.186  -8.861  -7.204  1.00 29.63           O  
ATOM   1576  CG  GLN   199      -4.595 -12.644  -6.963  1.00 27.34           C  
ATOM   1577  CD  GLN   199      -4.069 -13.886  -6.269  1.00 30.14           C  
ATOM   1578  NE2 GLN   199      -4.899 -14.921  -6.197  1.00 25.06           N  
ATOM   1579  OE1 GLN   199      -2.926 -13.916  -5.803  1.00 30.04           O  
ATOM   1580  N   LYS   200      -3.805  -7.781  -7.103  1.00 33.13           N  
ATOM   1581  CA  LYS   200      -3.336  -6.664  -6.288  1.00 33.36           C  
ATOM   1582  C   LYS   200      -3.328  -7.029  -4.807  1.00 33.23           C  
ATOM   1583  CB  LYS   200      -4.207  -5.428  -6.519  1.00 31.26           C  
ATOM   1584  O   LYS   200      -4.369  -7.367  -4.240  1.00 32.01           O  
ATOM   1585  CG  LYS   200      -3.990  -4.761  -7.869  1.00 29.52           C  
ATOM   1586  CD  LYS   200      -4.775  -3.461  -7.983  1.00 32.03           C  
ATOM   1587  CE  LYS   200      -4.620  -2.832  -9.361  1.00 25.48           C  
ATOM   1588  NZ  LYS   200      -5.392  -1.559  -9.479  1.00 26.97           N  
ATOM   1589  N   LEU   201      -2.419  -7.897  -4.389  1.00 32.82           N  
ATOM   1590  CA  LEU   201      -2.160  -8.014  -2.958  1.00 33.54           C  
ATOM   1591  C   LEU   201      -1.869  -6.648  -2.345  1.00 32.86           C  
ATOM   1592  CB  LEU   201      -0.986  -8.962  -2.702  1.00 31.25           C  
ATOM   1593  O   LEU   201      -0.985  -5.928  -2.815  1.00 31.49           O  
ATOM   1594  CG  LEU   201      -1.286 -10.458  -2.813  1.00 30.03           C  
ATOM   1595  CD1 LEU   201      -0.031 -11.221  -3.223  1.00 27.57           C  
ATOM   1596  CD2 LEU   201      -1.837 -10.993  -1.496  1.00 29.15           C  
ATOM   1597  N   ASN   202      -2.833  -6.068  -1.816  1.00 34.90           N  
ATOM   1598  CA  ASN   202      -2.668  -4.891  -0.969  1.00 35.60           C  
ATOM   1599  C   ASN   202      -2.317  -5.278   0.465  1.00 35.00           C  
ATOM   1600  CB  ASN   202      -3.933  -4.031  -0.993  1.00 33.42           C  
ATOM   1601  O   ASN   202      -3.082  -5.980   1.128  1.00 33.83           O  
ATOM   1602  CG  ASN   202      -3.752  -2.748  -1.780  1.00 32.06           C  
ATOM   1603  ND2 ASN   202      -4.859  -2.158  -2.215  1.00 25.59           N  
ATOM   1604  OD1 ASN   202      -2.627  -2.292  -1.997  1.00 30.06           O  
ATOM   1605  N   PHE   203      -1.012  -5.336   0.775  1.00 36.26           N  
ATOM   1606  CA  PHE   203      -0.490  -5.440   2.132  1.00 36.32           C  
ATOM   1607  C   PHE   203      -0.695  -4.135   2.892  1.00 36.38           C  
ATOM   1608  CB  PHE   203       0.998  -5.806   2.110  1.00 34.19           C  
ATOM   1609  O   PHE   203      -0.472  -3.051   2.349  1.00 34.92           O  
ATOM   1610  CG  PHE   203       1.276  -7.182   1.569  1.00 32.39           C  
ATOM   1611  CD1 PHE   203       1.244  -8.293   2.403  1.00 29.39           C  
ATOM   1612  CD2 PHE   203       1.569  -7.365   0.223  1.00 31.15           C  
ATOM   1613  CE1 PHE   203       1.502  -9.568   1.904  1.00 29.96           C  
ATOM   1614  CE2 PHE   203       1.827  -8.636  -0.282  1.00 32.21           C  
ATOM   1615  CZ  PHE   203       1.794  -9.736   0.560  1.00 28.97           C  
ATOM   1616  N   GLN   204      -1.498  -4.136   4.046  1.00 34.97           N  
ATOM   1617  CA  GLN   204      -1.794  -2.762   4.438  1.00 35.62           C  
ATOM   1618  C   GLN   204      -1.241  -2.454   5.826  1.00 35.03           C  
ATOM   1619  CB  GLN   204      -3.302  -2.507   4.406  1.00 32.13           C  
ATOM   1620  O   GLN   204      -0.733  -1.358   6.069  1.00 32.91           O  
ATOM   1621  CG  GLN   204      -3.863  -2.316   3.003  1.00 30.77           C  
ATOM   1622  CD  GLN   204      -5.340  -1.968   3.004  1.00 33.88           C  
ATOM   1623  NE2 GLN   204      -5.877  -1.654   1.830  1.00 29.60           N  
ATOM   1624  OE1 GLN   204      -5.994  -1.981   4.052  1.00 31.28           O  
ATOM   1625  N   THR   205      -1.520  -3.430   6.915  1.00 34.25           N  
ATOM   1626  CA  THR   205      -1.208  -3.143   8.311  1.00 34.31           C  
ATOM   1627  C   THR   205      -0.315  -4.231   8.900  1.00 34.42           C  
ATOM   1628  CB  THR   205      -2.490  -3.015   9.155  1.00 31.94           C  
ATOM   1629  O   THR   205      -0.460  -5.409   8.567  1.00 33.18           O  
ATOM   1630  CG2 THR   205      -3.142  -1.650   8.960  1.00 28.75           C  
ATOM   1631  OG1 THR   205      -3.417  -4.035   8.764  1.00 27.08           O  
ATOM   1632  N   PHE   206       0.821  -3.713   9.398  1.00 36.38           N  
ATOM   1633  CA  PHE   206       1.875  -4.419  10.116  1.00 37.51           C  
ATOM   1634  C   PHE   206       1.846  -4.072  11.600  1.00 36.61           C  
ATOM   1635  CB  PHE   206       3.248  -4.083   9.525  1.00 34.29           C  
ATOM   1636  O   PHE   206       1.624  -2.917  11.968  1.00 35.79           O  
ATOM   1637  CG  PHE   206       3.443  -4.583   8.119  1.00 32.13           C  
ATOM   1638  CD1 PHE   206       3.921  -5.867   7.883  1.00 29.07           C  
ATOM   1639  CD2 PHE   206       3.149  -3.769   7.033  1.00 32.00           C  
ATOM   1640  CE1 PHE   206       4.102  -6.333   6.583  1.00 31.70           C  
ATOM   1641  CE2 PHE   206       3.328  -4.228   5.731  1.00 32.75           C  
ATOM   1642  CZ  PHE   206       3.805  -5.509   5.508  1.00 30.63           C  
ATOM   1643  N   GLN   207       1.636  -4.986  12.372  1.00 34.54           N  
ATOM   1644  CA  GLN   207       2.050  -4.946  13.771  1.00 35.09           C  
ATOM   1645  C   GLN   207       3.208  -5.906  14.030  1.00 34.63           C  
ATOM   1646  CB  GLN   207       0.874  -5.282  14.689  1.00 32.34           C  
ATOM   1647  O   GLN   207       3.166  -7.065  13.611  1.00 32.94           O  
ATOM   1648  CG  GLN   207       0.211  -4.061  15.312  1.00 30.45           C  
ATOM   1649  CD  GLN   207      -0.925  -4.424  16.250  1.00 34.06           C  
ATOM   1650  NE2 GLN   207      -1.453  -3.429  16.955  1.00 29.25           N  
ATOM   1651  OE1 GLN   207      -1.324  -5.589  16.342  1.00 36.68           O  
ATOM   1652  N   LYS   208       4.463  -5.487  14.168  1.00 36.99           N  
ATOM   1653  CA  LYS   208       5.374  -6.319  14.948  1.00 36.82           C  
ATOM   1654  C   LYS   208       4.718  -6.790  16.243  1.00 37.09           C  
ATOM   1655  CB  LYS   208       6.663  -5.557  15.260  1.00 34.88           C  
ATOM   1656  O   LYS   208       4.257  -5.973  17.043  1.00 35.50           O  
ATOM   1657  CG  LYS   208       7.850  -6.454  15.581  1.00 33.00           C  
ATOM   1658  CD  LYS   208       9.112  -5.640  15.838  1.00 37.19           C  
ATOM   1659  CE  LYS   208      10.268  -6.525  16.285  1.00 30.03           C  
ATOM   1660  NZ  LYS   208      11.501  -5.729  16.558  1.00 31.44           N  
ATOM   1661  N   PRO   209       4.243  -8.073  16.268  1.00 32.71           N  
ATOM   1662  CA  PRO   209       4.084  -8.518  17.654  1.00 32.03           C  
ATOM   1663  C   PRO   209       5.324  -8.255  18.505  1.00 32.83           C  
ATOM   1664  CB  PRO   209       3.826 -10.021  17.515  1.00 30.20           C  
ATOM   1665  O   PRO   209       6.445  -8.265  17.988  1.00 31.25           O  
ATOM   1666  CG  PRO   209       3.897 -10.286  16.046  1.00 28.65           C  
ATOM   1667  CD  PRO   209       4.292  -9.015  15.350  1.00 32.38           C  
ATOM   1668  N   GLU   210       5.187  -7.405  19.564  1.00 33.58           N  
ATOM   1669  CA  GLU   210       6.071  -7.517  20.720  1.00 33.95           C  
ATOM   1670  C   GLU   210       6.631  -8.930  20.852  1.00 33.65           C  
ATOM   1671  CB  GLU   210       5.332  -7.123  22.002  1.00 30.44           C  
ATOM   1672  O   GLU   210       5.883  -9.908  20.795  1.00 31.90           O  
ATOM   1673  CG  GLU   210       5.403  -5.636  22.321  1.00 28.88           C  
ATOM   1674  CD  GLU   210       4.721  -5.270  23.629  1.00 33.06           C  
ATOM   1675  OE1 GLU   210       4.150  -6.168  24.289  1.00 38.26           O  
ATOM   1676  OE2 GLU   210       4.758  -4.075  23.998  1.00 31.93           O  
ATOM   1677  N   GLY   211       7.968  -9.270  20.141  1.00 31.55           N  
ATOM   1678  CA  GLY   211       8.701 -10.472  20.507  1.00 31.32           C  
ATOM   1679  C   GLY   211       9.074 -11.330  19.313  1.00 31.50           C  
ATOM   1680  O   GLY   211       9.750 -12.350  19.463  1.00 28.74           O  
ATOM   1681  N   GLY   212       9.233 -10.817  18.002  1.00 29.57           N  
ATOM   1682  CA  GLY   212      10.193 -11.366  17.058  1.00 30.35           C  
ATOM   1683  C   GLY   212       9.604 -12.439  16.164  1.00 29.73           C  
ATOM   1684  O   GLY   212       8.893 -13.328  16.637  1.00 28.11           O  
ATOM   1685  N   GLY   213       8.955 -11.930  14.820  1.00 29.94           N  
ATOM   1686  CA  GLY   213       9.280 -12.429  13.493  1.00 29.43           C  
ATOM   1687  C   GLY   213       8.055 -12.713  12.645  1.00 30.05           C  
ATOM   1688  O   GLY   213       8.174 -13.141  11.495  1.00 28.13           O  
ATOM   1689  N   THR   214       6.854 -12.415  13.136  1.00 35.36           N  
ATOM   1690  CA  THR   214       5.743 -12.774  12.262  1.00 35.61           C  
ATOM   1691  C   THR   214       5.069 -11.524  11.703  1.00 35.35           C  
ATOM   1692  CB  THR   214       4.702 -13.633  13.005  1.00 32.70           C  
ATOM   1693  O   THR   214       4.850 -10.553  12.430  1.00 33.63           O  
ATOM   1694  CG2 THR   214       4.166 -14.745  12.110  1.00 29.58           C  
ATOM   1695  OG1 THR   214       5.313 -14.218  14.162  1.00 28.70           O  
ATOM   1696  N   LEU   215       5.111 -11.324  10.448  1.00 36.52           N  
ATOM   1697  CA  LEU   215       4.444 -10.316   9.631  1.00 38.13           C  
ATOM   1698  C   LEU   215       3.002 -10.718   9.341  1.00 36.55           C  
ATOM   1699  CB  LEU   215       5.202 -10.103   8.318  1.00 35.00           C  
ATOM   1700  O   LEU   215       2.734 -11.867   8.984  1.00 35.37           O  
ATOM   1701  CG  LEU   215       5.046  -8.731   7.660  1.00 33.47           C  
ATOM   1702  CD1 LEU   215       6.384  -7.998   7.639  1.00 31.67           C  
ATOM   1703  CD2 LEU   215       4.488  -8.875   6.248  1.00 33.74           C  
ATOM   1704  N   ARG   216       2.062  -9.907   9.833  1.00 39.43           N  
ATOM   1705  CA  ARG   216       0.645 -10.080   9.532  1.00 39.09           C  
ATOM   1706  C   ARG   216       0.249  -9.292   8.287  1.00 39.35           C  
ATOM   1707  CB  ARG   216      -0.215  -9.647  10.721  1.00 37.41           C  
ATOM   1708  O   ARG   216       0.514  -8.092   8.196  1.00 37.58           O  
ATOM   1709  CG  ARG   216      -0.654 -10.795  11.615  1.00 34.95           C  
ATOM   1710  CD  ARG   216      -1.524 -10.313  12.767  1.00 36.83           C  
ATOM   1711  NE  ARG   216      -1.669 -11.336  13.799  1.00 35.31           N  
ATOM   1712  NH1 ARG   216      -3.095 -10.092  15.124  1.00 30.12           N  
ATOM   1713  NH2 ARG   216      -2.472 -12.202  15.768  1.00 27.23           N  
ATOM   1714  CZ  ARG   216      -2.412 -11.208  14.895  1.00 33.53           C  
ATOM   1715  N   ALA   217      -0.028  -9.962   7.155  1.00 37.75           N  
ATOM   1716  CA  ALA   217      -0.487  -9.389   5.893  1.00 37.02           C  
ATOM   1717  C   ALA   217      -1.932  -9.785   5.604  1.00 37.74           C  
ATOM   1718  CB  ALA   217       0.421  -9.829   4.747  1.00 35.57           C  
ATOM   1719  O   ALA   217      -2.339 -10.916   5.880  1.00 36.10           O  
ATOM   1720  N   GLN   218      -2.729  -8.774   5.336  1.00 37.60           N  
ATOM   1721  CA  GLN   218      -4.068  -8.930   4.779  1.00 38.15           C  
ATOM   1722  C   GLN   218      -4.059  -8.740   3.264  1.00 37.57           C  
ATOM   1723  CB  GLN   218      -5.038  -7.940   5.426  1.00 35.98           C  
ATOM   1724  O   GLN   218      -3.314  -7.909   2.742  1.00 36.06           O  
ATOM   1725  CG  GLN   218      -5.790  -8.508   6.622  1.00 34.03           C  
ATOM   1726  CD  GLN   218      -6.710  -7.493   7.274  1.00 37.61           C  
ATOM   1727  NE2 GLN   218      -7.531  -7.953   8.211  1.00 32.30           N  
ATOM   1728  OE1 GLN   218      -6.681  -6.304   6.938  1.00 37.78           O  
ATOM   1729  N   TYR   219      -4.586  -9.645   2.495  1.00 35.13           N  
ATOM   1730  CA  TYR   219      -4.718  -9.603   1.043  1.00 35.94           C  
ATOM   1731  C   TYR   219      -6.175  -9.752   0.623  1.00 35.10           C  
ATOM   1732  CB  TYR   219      -3.873 -10.704   0.395  1.00 32.73           C  
ATOM   1733  O   TYR   219      -6.998 -10.264   1.385  1.00 32.93           O  
ATOM   1734  CG  TYR   219      -4.224 -12.095   0.864  1.00 31.10           C  
ATOM   1735  CD1 TYR   219      -3.603 -12.653   1.979  1.00 28.49           C  
ATOM   1736  CD2 TYR   219      -5.177 -12.854   0.193  1.00 30.31           C  
ATOM   1737  CE1 TYR   219      -3.922 -13.935   2.414  1.00 31.11           C  
ATOM   1738  CE2 TYR   219      -5.504 -14.137   0.619  1.00 32.31           C  
ATOM   1739  OH  TYR   219      -5.193 -15.938   2.155  1.00 26.72           O  
ATOM   1740  CZ  TYR   219      -4.873 -14.668   1.729  1.00 28.68           C  
ATOM   1741  N   SER   220      -6.498  -9.145  -0.595  1.00 35.71           N  
ATOM   1742  CA  SER   220      -7.709  -9.317  -1.391  1.00 36.13           C  
ATOM   1743  C   SER   220      -7.395  -9.937  -2.748  1.00 35.64           C  
ATOM   1744  CB  SER   220      -8.418  -7.976  -1.585  1.00 34.00           C  
ATOM   1745  O   SER   220      -6.331  -9.689  -3.318  1.00 34.07           O  
ATOM   1746  OG  SER   220      -7.681  -7.139  -2.461  1.00 27.61           O  
ATOM   1747  N   THR   221      -8.104 -11.033  -3.108  1.00 34.43           N  
ATOM   1748  CA  THR   221      -8.160 -11.648  -4.430  1.00 34.83           C  
ATOM   1749  C   THR   221      -9.456 -11.277  -5.144  1.00 34.37           C  
ATOM   1750  CB  THR   221      -8.040 -13.180  -4.339  1.00 32.57           C  
ATOM   1751  O   THR   221     -10.501 -11.125  -4.508  1.00 32.80           O  
ATOM   1752  CG2 THR   221      -6.710 -13.593  -3.718  1.00 29.70           C  
ATOM   1753  OG1 THR   221      -9.109 -13.690  -3.533  1.00 28.10           O  
ATOM   1754  N   VAL   222      -9.355 -10.674  -6.366  1.00 34.71           N  
ATOM   1755  CA  VAL   222     -10.431 -10.611  -7.350  1.00 34.94           C  
ATOM   1756  C   VAL   222     -10.580 -11.966  -8.039  1.00 34.73           C  
ATOM   1757  CB  VAL   222     -10.178  -9.505  -8.398  1.00 33.37           C  
ATOM   1758  O   VAL   222      -9.642 -12.451  -8.676  1.00 33.21           O  
ATOM   1759  CG1 VAL   222     -11.408  -9.305  -9.280  1.00 30.45           C  
ATOM   1760  CG2 VAL   222      -9.792  -8.197  -7.709  1.00 30.72           C  
ATOM   1761  N   PRO   223     -11.546 -12.753  -7.593  1.00 31.08           N  
ATOM   1762  CA  PRO   223     -11.931 -13.894  -8.427  1.00 31.34           C  
ATOM   1763  C   PRO   223     -12.678 -13.475  -9.691  1.00 31.10           C  
ATOM   1764  CB  PRO   223     -12.835 -14.716  -7.506  1.00 29.45           C  
ATOM   1765  O   PRO   223     -13.248 -12.382  -9.743  1.00 30.08           O  
ATOM   1766  CG  PRO   223     -13.020 -13.863  -6.292  1.00 27.95           C  
ATOM   1767  CD  PRO   223     -12.187 -12.624  -6.449  1.00 30.32           C  
ATOM   1768  N   ARG   224     -12.282 -14.140 -10.877  1.00 31.29           N  
ATOM   1769  CA  ARG   224     -12.756 -14.504 -12.208  1.00 31.25           C  
ATOM   1770  C   ARG   224     -13.621 -13.398 -12.804  1.00 31.23           C  
ATOM   1771  CB  ARG   224     -13.543 -15.815 -12.159  1.00 28.83           C  
ATOM   1772  O   ARG   224     -14.520 -12.880 -12.138  1.00 29.42           O  
ATOM   1773  CG  ARG   224     -12.955 -16.920 -13.022  1.00 27.13           C  
ATOM   1774  CD  ARG   224     -13.818 -18.174 -12.999  1.00 29.35           C  
ATOM   1775  NE  ARG   224     -13.319 -19.189 -13.923  1.00 25.29           N  
ATOM   1776  NH1 ARG   224     -15.009 -20.705 -13.496  1.00 22.91           N  
ATOM   1777  NH2 ARG   224     -13.357 -21.216 -15.001  1.00 20.20           N  
ATOM   1778  CZ  ARG   224     -13.896 -20.368 -14.138  1.00 24.90           C  
ATOM   1779  N   GLN   225     -13.312 -12.728 -13.864  1.00 30.17           N  
ATOM   1780  CA  GLN   225     -14.084 -12.364 -15.047  1.00 30.87           C  
ATOM   1781  C   GLN   225     -14.945 -13.531 -15.522  1.00 30.21           C  
ATOM   1782  CB  GLN   225     -13.158 -11.903 -16.172  1.00 28.09           C  
ATOM   1783  O   GLN   225     -14.428 -14.610 -15.819  1.00 28.81           O  
ATOM   1784  CG  GLN   225     -13.300 -10.427 -16.520  1.00 26.57           C  
ATOM   1785  CD  GLN   225     -12.425 -10.012 -17.688  1.00 31.33           C  
ATOM   1786  NE2 GLN   225     -12.542  -8.754 -18.099  1.00 24.92           N  
ATOM   1787  OE1 GLN   225     -11.649 -10.815 -18.216  1.00 34.37           O  
ATOM   1788  N   GLY   226     -16.299 -13.512 -15.058  1.00 27.87           N  
ATOM   1789  CA  GLY   226     -17.433 -14.210 -15.642  1.00 28.18           C  
ATOM   1790  C   GLY   226     -18.329 -14.864 -14.607  1.00 27.86           C  
ATOM   1791  O   GLY   226     -19.551 -14.897 -14.767  1.00 25.97           O  
ATOM   1792  N   ASP   227     -17.888 -15.102 -13.311  1.00 24.12           N  
ATOM   1793  CA  ASP   227     -18.790 -15.469 -12.224  1.00 25.97           C  
ATOM   1794  C   ASP   227     -18.857 -14.365 -11.170  1.00 23.86           C  
ATOM   1795  CB  ASP   227     -18.348 -16.785 -11.580  1.00 22.00           C  
ATOM   1796  O   ASP   227     -17.824 -13.908 -10.676  1.00 22.76           O  
ATOM   1797  CG  ASP   227     -18.672 -17.999 -12.432  1.00 20.31           C  
ATOM   1798  OD1 ASP   227     -19.533 -17.901 -13.333  1.00 10.33           O  
ATOM   1799  OD2 ASP   227     -18.064 -19.066 -12.198  1.00 10.81           O  
ATOM   1800  N   PHE   228     -19.337 -13.205 -11.448  1.00 21.84           N  
ATOM   1801  CA  PHE   228     -19.764 -12.006 -10.736  1.00 25.84           C  
ATOM   1802  C   PHE   228     -19.707 -12.223  -9.229  1.00 22.36           C  
ATOM   1803  CB  PHE   228     -21.182 -11.606 -11.156  1.00 19.99           C  
ATOM   1804  O   PHE   228     -20.009 -11.312  -8.454  1.00 20.96           O  
ATOM   1805  CG  PHE   228     -21.277 -11.106 -12.573  1.00 17.52           C  
ATOM   1806  CD1 PHE   228     -20.936  -9.796 -12.886  1.00  7.76           C  
ATOM   1807  CD2 PHE   228     -21.707 -11.947 -13.591  1.00  8.19           C  
ATOM   1808  CE1 PHE   228     -21.023  -9.331 -14.196  1.00  7.80           C  
ATOM   1809  CE2 PHE   228     -21.797 -11.489 -14.902  1.00  8.33           C  
ATOM   1810  CZ  PHE   228     -21.455 -10.181 -15.203  1.00  7.10           C  
ATOM   1811  N   ALA   229     -19.329 -13.507  -8.782  1.00 25.86           N  
ATOM   1812  CA  ALA   229     -19.121 -13.688  -7.347  1.00 26.16           C  
ATOM   1813  C   ALA   229     -17.709 -13.273  -6.942  1.00 25.87           C  
ATOM   1814  CB  ALA   229     -19.380 -15.140  -6.951  1.00 23.51           C  
ATOM   1815  O   ALA   229     -16.726 -13.824  -7.441  1.00 24.51           O  
ATOM   1816  N   VAL   230     -17.367 -11.996  -6.961  1.00 28.91           N  
ATOM   1817  CA  VAL   230     -16.115 -11.536  -6.369  1.00 29.80           C  
ATOM   1818  C   VAL   230     -15.964 -12.114  -4.964  1.00 28.98           C  
ATOM   1819  CB  VAL   230     -16.043  -9.993  -6.321  1.00 27.23           C  
ATOM   1820  O   VAL   230     -16.772 -11.826  -4.077  1.00 27.70           O  
ATOM   1821  CG1 VAL   230     -14.666  -9.531  -5.848  1.00 24.89           C  
ATOM   1822  CG2 VAL   230     -16.366  -9.402  -7.692  1.00 25.69           C  
ATOM   1823  N   ILE   231     -15.840 -13.468  -4.793  1.00 28.62           N  
ATOM   1824  CA  ILE   231     -15.425 -13.956  -3.483  1.00 29.31           C  
ATOM   1825  C   ILE   231     -14.047 -13.395  -3.136  1.00 28.71           C  
ATOM   1826  CB  ILE   231     -15.403 -15.500  -3.436  1.00 26.50           C  
ATOM   1827  O   ILE   231     -13.070 -13.654  -3.842  1.00 27.26           O  
ATOM   1828  CG1 ILE   231     -16.776 -16.066  -3.815  1.00 15.96           C  
ATOM   1829  CG2 ILE   231     -14.971 -15.992  -2.051  1.00 23.08           C  
ATOM   1830  CD1 ILE   231     -16.821 -17.586  -3.887  1.00 22.33           C  
ATOM   1831  N   TRP   232     -13.986 -12.238  -2.610  1.00 28.25           N  
ATOM   1832  CA  TRP   232     -12.772 -11.661  -2.043  1.00 34.65           C  
ATOM   1833  C   TRP   232     -12.320 -12.443  -0.815  1.00 28.92           C  
ATOM   1834  CB  TRP   232     -12.995 -10.192  -1.674  1.00 28.94           C  
ATOM   1835  O   TRP   232     -13.125 -12.740   0.071  1.00 27.29           O  
ATOM   1836  CG  TRP   232     -13.380  -9.324  -2.835  1.00 29.61           C  
ATOM   1837  CD1 TRP   232     -14.594  -9.277  -3.462  1.00 27.04           C  
ATOM   1838  CD2 TRP   232     -12.543  -8.381  -3.511  1.00 19.18           C  
ATOM   1839  CE2 TRP   232     -13.316  -7.797  -4.539  1.00  9.32           C  
ATOM   1840  CE3 TRP   232     -11.213  -7.972  -3.347  1.00 18.95           C  
ATOM   1841  NE1 TRP   232     -14.562  -8.361  -4.487  1.00 19.16           N  
ATOM   1842  CH2 TRP   232     -11.498  -6.442  -5.217  1.00 16.85           C  
ATOM   1843  CZ2 TRP   232     -12.802  -6.824  -5.399  1.00 16.89           C  
ATOM   1844  CZ3 TRP   232     -10.703  -7.004  -4.204  1.00 17.35           C  
ATOM   1845  N   GLN   233     -11.271 -13.290  -0.994  1.00 33.57           N  
ATOM   1846  CA  GLN   233     -10.629 -13.913   0.158  1.00 34.59           C  
ATOM   1847  C   GLN   233      -9.765 -12.909   0.916  1.00 33.58           C  
ATOM   1848  CB  GLN   233      -9.783 -15.109  -0.280  1.00 31.45           C  
ATOM   1849  O   GLN   233      -8.929 -12.227   0.320  1.00 31.62           O  
ATOM   1850  CG  GLN   233     -10.491 -16.449  -0.136  1.00 29.98           C  
ATOM   1851  CD  GLN   233      -9.627 -17.619  -0.568  1.00 32.61           C  
ATOM   1852  NE2 GLN   233     -10.110 -18.834  -0.328  1.00 26.72           N  
ATOM   1853  OE1 GLN   233      -8.534 -17.433  -1.113  1.00 33.41           O  
ATOM   1854  N   ILE   234     -10.279 -12.348   1.970  1.00 37.89           N  
ATOM   1855  CA  ILE   234      -9.512 -11.673   3.012  1.00 38.46           C  
ATOM   1856  C   ILE   234      -8.898 -12.708   3.952  1.00 37.90           C  
ATOM   1857  CB  ILE   234     -10.391 -10.682   3.808  1.00 36.55           C  
ATOM   1858  O   ILE   234      -9.584 -13.625   4.410  1.00 36.16           O  
ATOM   1859  CG1 ILE   234     -11.047  -9.671   2.860  1.00 31.82           C  
ATOM   1860  CG2 ILE   234      -9.563  -9.968   4.881  1.00 32.73           C  
ATOM   1861  CD1 ILE   234     -12.060  -8.757   3.535  1.00 32.47           C  
ATOM   1862  N   GLY   235      -7.653 -12.826   3.870  1.00 40.80           N  
ATOM   1863  CA  GLY   235      -6.940 -13.679   4.807  1.00 39.36           C  
ATOM   1864  C   GLY   235      -5.804 -12.967   5.517  1.00 40.83           C  
ATOM   1865  O   GLY   235      -5.429 -11.855   5.140  1.00 38.43           O  
ATOM   1866  N   ARG   236      -5.563 -13.273   6.689  1.00 44.23           N  
ATOM   1867  CA  ARG   236      -4.415 -12.946   7.529  1.00 44.47           C  
ATOM   1868  C   ARG   236      -3.321 -14.000   7.395  1.00 44.33           C  
ATOM   1869  CB  ARG   236      -4.839 -12.815   8.993  1.00 43.10           C  
ATOM   1870  O   ARG   236      -3.604 -15.200   7.389  1.00 42.52           O  
ATOM   1871  CG  ARG   236      -5.648 -11.562   9.290  1.00 41.56           C  
ATOM   1872  CD  ARG   236      -6.049 -11.485  10.757  1.00 44.43           C  
ATOM   1873  NE  ARG   236      -6.996 -10.401  11.000  1.00 42.22           N  
ATOM   1874  NH1 ARG   236      -7.347 -10.927  13.221  1.00 33.88           N  
ATOM   1875  NH2 ARG   236      -8.437  -9.146  12.275  1.00 30.33           N  
ATOM   1876  CZ  ARG   236      -7.591 -10.160  12.165  1.00 39.64           C  
ATOM   1877  N   HIS   237      -2.114 -13.510   7.147  1.00 43.72           N  
ATOM   1878  CA  HIS   237      -0.936 -14.367   7.225  1.00 45.02           C  
ATOM   1879  C   HIS   237       0.063 -13.837   8.248  1.00 43.89           C  
ATOM   1880  CB  HIS   237      -0.270 -14.490   5.854  1.00 42.94           C  
ATOM   1881  O   HIS   237       0.178 -12.625   8.439  1.00 41.95           O  
ATOM   1882  CG  HIS   237      -0.956 -15.451   4.937  1.00 42.11           C  
ATOM   1883  CD2 HIS   237      -0.618 -16.703   4.547  1.00 40.93           C  
ATOM   1884  ND1 HIS   237      -2.143 -15.156   4.302  1.00 41.84           N  
ATOM   1885  CE1 HIS   237      -2.507 -16.189   3.560  1.00 39.10           C  
ATOM   1886  NE2 HIS   237      -1.598 -17.140   3.691  1.00 37.37           N  
ATOM   1887  N   ASN   238       0.578 -14.830   8.916  1.00 50.58           N  
ATOM   1888  CA  ASN   238       1.833 -14.615   9.629  1.00 50.57           C  
ATOM   1889  C   ASN   238       3.039 -14.924   8.747  1.00 50.54           C  
ATOM   1890  CB  ASN   238       1.877 -15.460  10.904  1.00 49.05           C  
ATOM   1891  O   ASN   238       3.125 -16.006   8.163  1.00 48.76           O  
ATOM   1892  CG  ASN   238       0.918 -14.962  11.968  1.00 47.36           C  
ATOM   1893  ND2 ASN   238       0.527 -15.849  12.875  1.00 40.57           N  
ATOM   1894  OD1 ASN   238       0.532 -13.791  11.974  1.00 46.56           O  
ATOM   1895  N   PHE   239       3.796 -13.951   8.471  1.00 46.92           N  
ATOM   1896  CA  PHE   239       5.071 -14.181   7.801  1.00 47.60           C  
ATOM   1897  C   PHE   239       6.216 -14.197   8.807  1.00 47.21           C  
ATOM   1898  CB  PHE   239       5.322 -13.108   6.737  1.00 45.81           C  
ATOM   1899  O   PHE   239       6.321 -13.304   9.650  1.00 45.87           O  
ATOM   1900  CG  PHE   239       4.384 -13.186   5.563  1.00 44.87           C  
ATOM   1901  CD1 PHE   239       4.688 -13.978   4.463  1.00 42.89           C  
ATOM   1902  CD2 PHE   239       3.196 -12.466   5.560  1.00 43.91           C  
ATOM   1903  CE1 PHE   239       3.821 -14.052   3.375  1.00 41.54           C  
ATOM   1904  CE2 PHE   239       2.325 -12.534   4.477  1.00 42.59           C  
ATOM   1905  CZ  PHE   239       2.639 -13.327   3.385  1.00 42.65           C  
ATOM   1906  N   ASP   240       6.976 -15.296   8.714  1.00 50.03           N  
ATOM   1907  CA  ASP   240       8.266 -15.384   9.392  1.00 49.71           C  
ATOM   1908  C   ASP   240       9.322 -14.548   8.673  1.00 50.00           C  
ATOM   1909  CB  ASP   240       8.723 -16.840   9.489  1.00 47.95           C  
ATOM   1910  O   ASP   240       9.642 -14.808   7.511  1.00 48.08           O  
ATOM   1911  CG  ASP   240      10.024 -17.004  10.255  1.00 46.06           C  
ATOM   1912  OD1 ASP   240      10.982 -16.242  10.001  1.00 46.79           O  
ATOM   1913  OD2 ASP   240      10.094 -17.905  11.119  1.00 50.43           O  
ATOM   1914  N   MET   241       9.827 -13.546   9.315  1.00 45.47           N  
ATOM   1915  CA  MET   241      10.769 -12.623   8.690  1.00 47.14           C  
ATOM   1916  C   MET   241      12.115 -13.299   8.450  1.00 45.71           C  
ATOM   1917  CB  MET   241      10.957 -11.376   9.555  1.00 44.74           C  
ATOM   1918  O   MET   241      12.923 -12.818   7.654  1.00 44.74           O  
ATOM   1919  CG  MET   241       9.709 -10.516   9.670  1.00 44.39           C  
ATOM   1920  SD  MET   241       9.279  -9.687   8.090  1.00 47.38           S  
ATOM   1921  CE  MET   241      10.682  -8.548   7.934  1.00 39.90           C  
ATOM   1922  N   SER   242      12.437 -14.364   9.131  1.00 48.72           N  
ATOM   1923  CA  SER   242      13.709 -15.051   8.937  1.00 49.48           C  
ATOM   1924  C   SER   242      13.673 -15.942   7.700  1.00 48.72           C  
ATOM   1925  CB  SER   242      14.061 -15.887  10.168  1.00 47.19           C  
ATOM   1926  O   SER   242      14.669 -16.060   6.984  1.00 47.07           O  
ATOM   1927  OG  SER   242      13.150 -16.962  10.323  1.00 44.46           O  
ATOM   1928  N   THR   243      12.504 -16.570   7.431  1.00 48.01           N  
ATOM   1929  CA  THR   243      12.408 -17.571   6.374  1.00 47.76           C  
ATOM   1930  C   THR   243      11.664 -17.011   5.165  1.00 47.25           C  
ATOM   1931  CB  THR   243      11.698 -18.844   6.873  1.00 45.19           C  
ATOM   1932  O   THR   243      11.798 -17.527   4.054  1.00 44.82           O  
ATOM   1933  CG2 THR   243      12.444 -19.463   8.050  1.00 39.32           C  
ATOM   1934  OG1 THR   243      10.367 -18.511   7.285  1.00 37.55           O  
ATOM   1935  N   GLY   244      10.874 -15.920   5.380  1.00 47.48           N  
ATOM   1936  CA  GLY   244       9.953 -15.471   4.348  1.00 46.73           C  
ATOM   1937  C   GLY   244       8.712 -16.337   4.239  1.00 47.35           C  
ATOM   1938  O   GLY   244       7.858 -16.102   3.381  1.00 45.73           O  
ATOM   1939  N   LYS   245       8.571 -17.273   4.962  1.00 48.87           N  
ATOM   1940  CA  LYS   245       7.441 -18.191   4.846  1.00 48.44           C  
ATOM   1941  C   LYS   245       6.196 -17.618   5.517  1.00 48.55           C  
ATOM   1942  CB  LYS   245       7.788 -19.549   5.457  1.00 47.38           C  
ATOM   1943  O   LYS   245       6.258 -17.152   6.657  1.00 46.92           O  
ATOM   1944  CG  LYS   245       8.649 -20.428   4.562  1.00 45.59           C  
ATOM   1945  CD  LYS   245       8.822 -21.823   5.149  1.00 46.24           C  
ATOM   1946  CE  LYS   245       9.694 -22.701   4.261  1.00 43.46           C  
ATOM   1947  NZ  LYS   245       9.828 -24.084   4.808  1.00 42.79           N  
ATOM   1948  N   GLY   246       5.139 -17.501   4.785  1.00 49.85           N  
ATOM   1949  CA  GLY   246       3.818 -17.123   5.262  1.00 49.04           C  
ATOM   1950  C   GLY   246       2.996 -18.304   5.740  1.00 50.33           C  
ATOM   1951  O   GLY   246       3.083 -19.397   5.175  1.00 49.22           O  
ATOM   1952  N   THR   247       2.365 -18.144   6.918  1.00 49.80           N  
ATOM   1953  CA  THR   247       1.346 -19.074   7.395  1.00 49.23           C  
ATOM   1954  C   THR   247      -0.020 -18.396   7.453  1.00 49.68           C  
ATOM   1955  CB  THR   247       1.705 -19.632   8.784  1.00 47.85           C  
ATOM   1956  O   THR   247      -0.155 -17.307   8.016  1.00 48.01           O  
ATOM   1957  CG2 THR   247       2.599 -20.862   8.669  1.00 44.21           C  
ATOM   1958  OG1 THR   247       2.395 -18.623   9.534  1.00 41.80           O  
ATOM   1959  N   PRO   248      -1.034 -18.912   6.790  1.00 46.39           N  
ATOM   1960  CA  PRO   248      -2.387 -18.372   6.948  1.00 45.94           C  
ATOM   1961  C   PRO   248      -2.851 -18.360   8.402  1.00 46.86           C  
ATOM   1962  CB  PRO   248      -3.246 -19.320   6.108  1.00 44.82           C  
ATOM   1963  O   PRO   248      -2.567 -19.298   9.152  1.00 46.02           O  
ATOM   1964  CG  PRO   248      -2.285 -20.331   5.571  1.00 43.49           C  
ATOM   1965  CD  PRO   248      -0.930 -20.061   6.160  1.00 46.71           C  
ATOM   1966  N   VAL   249      -3.199 -17.293   8.976  1.00 44.43           N  
ATOM   1967  CA  VAL   249      -3.819 -17.292  10.297  1.00 43.72           C  
ATOM   1968  C   VAL   249      -5.321 -17.533  10.163  1.00 44.16           C  
ATOM   1969  CB  VAL   249      -3.557 -15.966  11.046  1.00 41.21           C  
ATOM   1970  O   VAL   249      -5.880 -18.400  10.839  1.00 41.94           O  
ATOM   1971  CG1 VAL   249      -4.130 -16.022  12.461  1.00 35.96           C  
ATOM   1972  CG2 VAL   249      -2.061 -15.662  11.084  1.00 36.70           C  
ATOM   1973  N   GLU   250      -5.913 -16.837   9.331  1.00 38.90           N  
ATOM   1974  CA  GLU   250      -7.366 -16.786   9.198  1.00 39.71           C  
ATOM   1975  C   GLU   250      -7.776 -16.337   7.798  1.00 38.73           C  
ATOM   1976  CB  GLU   250      -7.970 -15.851  10.248  1.00 36.62           C  
ATOM   1977  O   GLU   250      -7.121 -15.483   7.198  1.00 36.97           O  
ATOM   1978  CG  GLU   250      -9.357 -16.267  10.717  1.00 34.63           C  
ATOM   1979  CD  GLU   250      -9.957 -15.312  11.737  1.00 37.68           C  
ATOM   1980  OE1 GLU   250      -9.292 -14.315  12.099  1.00 40.55           O  
ATOM   1981  OE2 GLU   250     -11.100 -15.564  12.178  1.00 39.16           O  
ATOM   1982  N   SER   251      -8.675 -17.131   7.159  1.00 38.12           N  
ATOM   1983  CA  SER   251      -9.458 -16.766   5.983  1.00 38.42           C  
ATOM   1984  C   SER   251     -10.711 -15.989   6.372  1.00 38.09           C  
ATOM   1985  CB  SER   251      -9.848 -18.014   5.190  1.00 36.11           C  
ATOM   1986  O   SER   251     -11.454 -16.405   7.264  1.00 36.47           O  
ATOM   1987  OG  SER   251     -10.939 -17.742   4.327  1.00 31.34           O  
ATOM   1988  N   LEU   252     -10.707 -14.728   6.068  1.00 30.57           N  
ATOM   1989  CA  LEU   252     -11.957 -13.978   6.124  1.00 31.84           C  
ATOM   1990  C   LEU   252     -12.844 -14.308   4.928  1.00 30.76           C  
ATOM   1991  CB  LEU   252     -11.678 -12.473   6.167  1.00 28.91           C  
ATOM   1992  O   LEU   252     -13.839 -13.624   4.680  1.00 29.27           O  
ATOM   1993  CG  LEU   252     -11.065 -11.934   7.460  1.00 28.11           C  
ATOM   1994  CD1 LEU   252     -10.440 -10.564   7.220  1.00 25.69           C  
ATOM   1995  CD2 LEU   252     -12.118 -11.861   8.561  1.00 27.61           C  
ATOM   1996  N   SER   253     -12.500 -15.288   4.096  1.00 33.19           N  
ATOM   1997  CA  SER   253     -13.089 -15.694   2.824  1.00 33.62           C  
ATOM   1998  C   SER   253     -14.593 -15.909   2.955  1.00 33.19           C  
ATOM   1999  CB  SER   253     -12.426 -16.972   2.309  1.00 30.15           C  
ATOM   2000  O   SER   253     -15.320 -15.870   1.960  1.00 30.90           O  
ATOM   2001  OG  SER   253     -12.556 -18.021   3.252  1.00 27.45           O  
ATOM   2002  N   ASP   254     -15.206 -15.912   4.246  1.00 30.70           N  
ATOM   2003  CA  ASP   254     -16.617 -16.275   4.150  1.00 32.28           C  
ATOM   2004  C   ASP   254     -17.467 -15.074   3.744  1.00 30.76           C  
ATOM   2005  CB  ASP   254     -17.115 -16.847   5.479  1.00 27.88           C  
ATOM   2006  O   ASP   254     -18.693 -15.104   3.867  1.00 28.78           O  
ATOM   2007  CG  ASP   254     -16.440 -18.155   5.852  1.00 26.57           C  
ATOM   2008  OD1 ASP   254     -15.916 -18.849   4.954  1.00 26.80           O  
ATOM   2009  OD2 ASP   254     -16.434 -18.496   7.054  1.00 21.40           O  
ATOM   2010  N   TYR   255     -16.853 -14.075   3.145  1.00 30.98           N  
ATOM   2011  CA  TYR   255     -17.709 -13.029   2.596  1.00 33.35           C  
ATOM   2012  C   TYR   255     -18.198 -13.400   1.201  1.00 31.18           C  
ATOM   2013  CB  TYR   255     -16.963 -11.692   2.549  1.00 29.63           C  
ATOM   2014  O   TYR   255     -17.394 -13.595   0.287  1.00 29.92           O  
ATOM   2015  CG  TYR   255     -17.213 -10.815   3.752  1.00 28.94           C  
ATOM   2016  CD1 TYR   255     -18.278  -9.917   3.774  1.00 26.76           C  
ATOM   2017  CD2 TYR   255     -16.385 -10.880   4.867  1.00 27.93           C  
ATOM   2018  CE1 TYR   255     -18.512  -9.105   4.879  1.00 25.34           C  
ATOM   2019  CE2 TYR   255     -16.609 -10.073   5.977  1.00 27.46           C  
ATOM   2020  OH  TYR   255     -17.900  -8.388   7.070  1.00 12.25           O  
ATOM   2021  CZ  TYR   255     -17.673  -9.190   5.974  1.00 26.76           C  
ATOM   2022  N   VAL   256     -19.064 -14.372   1.053  1.00 29.76           N  
ATOM   2023  CA  VAL   256     -19.921 -14.483  -0.122  1.00 30.07           C  
ATOM   2024  C   VAL   256     -20.793 -13.236  -0.246  1.00 29.75           C  
ATOM   2025  CB  VAL   256     -20.806 -15.749  -0.063  1.00 27.46           C  
ATOM   2026  O   VAL   256     -21.546 -12.904   0.673  1.00 28.09           O  
ATOM   2027  CG1 VAL   256     -21.577 -15.930  -1.369  1.00 22.62           C  
ATOM   2028  CG2 VAL   256     -19.954 -16.981   0.234  1.00 25.02           C  
ATOM   2029  N   MET   257     -20.253 -12.165  -0.793  1.00 32.02           N  
ATOM   2030  CA  MET   257     -21.210 -11.142  -1.206  1.00 34.54           C  
ATOM   2031  C   MET   257     -22.342 -11.755  -2.023  1.00 32.16           C  
ATOM   2032  CB  MET   257     -20.513 -10.049  -2.016  1.00 31.18           C  
ATOM   2033  O   MET   257     -22.106 -12.618  -2.871  1.00 31.05           O  
ATOM   2034  CG  MET   257     -19.775  -9.030  -1.163  1.00 30.60           C  
ATOM   2035  SD  MET   257     -19.730  -7.366  -1.936  1.00 23.75           S  
ATOM   2036  CE  MET   257     -18.636  -7.697  -3.345  1.00 30.14           C  
ATOM   2037  N   PRO   258     -23.563 -11.719  -1.449  1.00 33.67           N  
ATOM   2038  CA  PRO   258     -24.786 -12.129  -2.143  1.00 33.93           C  
ATOM   2039  C   PRO   258     -24.819 -11.671  -3.599  1.00 33.70           C  
ATOM   2040  CB  PRO   258     -25.895 -11.455  -1.333  1.00 31.36           C  
ATOM   2041  O   PRO   258     -24.385 -10.559  -3.910  1.00 32.08           O  
ATOM   2042  CG  PRO   258     -25.177 -10.652  -0.296  1.00 29.79           C  
ATOM   2043  CD  PRO   258     -23.699 -10.828  -0.497  1.00 32.65           C  
ATOM   2044  N   GLN   259     -24.402 -12.540  -4.608  1.00 31.62           N  
ATOM   2045  CA  GLN   259     -24.759 -12.633  -6.020  1.00 33.25           C  
ATOM   2046  C   GLN   259     -25.644 -11.464  -6.442  1.00 31.66           C  
ATOM   2047  CB  GLN   259     -25.467 -13.958  -6.308  1.00 28.99           C  
ATOM   2048  O   GLN   259     -26.855 -11.479  -6.208  1.00 29.56           O  
ATOM   2049  CG  GLN   259     -24.527 -15.155  -6.378  1.00 27.43           C  
ATOM   2050  CD  GLN   259     -25.181 -16.379  -6.991  1.00 30.66           C  
ATOM   2051  NE2 GLN   259     -24.387 -17.417  -7.233  1.00 23.57           N  
ATOM   2052  OE1 GLN   259     -26.389 -16.392  -7.245  1.00 33.05           O  
ATOM   2053  N   GLN   260     -25.218 -10.216  -6.243  1.00 31.22           N  
ATOM   2054  CA  GLN   260     -26.044  -9.350  -7.077  1.00 33.14           C  
ATOM   2055  C   GLN   260     -25.524  -9.308  -8.511  1.00 31.33           C  
ATOM   2056  CB  GLN   260     -26.097  -7.936  -6.496  1.00 29.15           C  
ATOM   2057  O   GLN   260     -24.339  -9.059  -8.740  1.00 29.75           O  
ATOM   2058  CG  GLN   260     -27.132  -7.763  -5.392  1.00 28.65           C  
ATOM   2059  CD  GLN   260     -27.431  -6.306  -5.091  1.00 33.17           C  
ATOM   2060  NE2 GLN   260     -28.502  -6.063  -4.344  1.00 23.11           N  
ATOM   2061  OE1 GLN   260     -26.704  -5.407  -5.526  1.00 36.30           O  
ATOM   2062  N   LYS   261     -26.063 -10.172  -9.395  1.00 31.74           N  
ATOM   2063  CA  LYS   261     -25.929 -10.479 -10.816  1.00 32.68           C  
ATOM   2064  C   LYS   261     -25.452  -9.260 -11.599  1.00 31.68           C  
ATOM   2065  CB  LYS   261     -27.258 -10.980 -11.385  1.00 28.81           C  
ATOM   2066  O   LYS   261     -24.761  -9.397 -12.611  1.00 29.18           O  
ATOM   2067  CG  LYS   261     -27.307 -12.484 -11.609  1.00 27.75           C  
ATOM   2068  CD  LYS   261     -28.594 -12.903 -12.310  1.00 30.29           C  
ATOM   2069  CE  LYS   261     -28.629 -14.403 -12.566  1.00 26.26           C  
ATOM   2070  NZ  LYS   261     -29.890 -14.819 -13.249  1.00 27.03           N  
ATOM   2071  N   ASP   262     -25.580  -7.979 -11.115  1.00 29.57           N  
ATOM   2072  CA  ASP   262     -25.335  -6.789 -11.923  1.00 32.12           C  
ATOM   2073  C   ASP   262     -24.358  -5.844 -11.228  1.00 29.73           C  
ATOM   2074  CB  ASP   262     -26.648  -6.062 -12.221  1.00 27.13           C  
ATOM   2075  O   ASP   262     -24.046  -4.771 -11.749  1.00 27.64           O  
ATOM   2076  CG  ASP   262     -27.512  -6.790 -13.235  1.00 26.68           C  
ATOM   2077  OD1 ASP   262     -26.966  -7.523 -14.088  1.00 23.07           O  
ATOM   2078  OD2 ASP   262     -28.751  -6.628 -13.182  1.00 15.75           O  
ATOM   2079  N   ALA   263     -23.706  -6.192 -10.079  1.00 28.92           N  
ATOM   2080  CA  ALA   263     -22.819  -5.306  -9.330  1.00 29.32           C  
ATOM   2081  C   ALA   263     -21.367  -5.492  -9.761  1.00 28.90           C  
ATOM   2082  CB  ALA   263     -22.962  -5.553  -7.830  1.00 26.48           C  
ATOM   2083  O   ALA   263     -20.857  -6.615  -9.778  1.00 27.28           O  
ATOM   2084  N   ARG   264     -20.903  -4.931 -10.880  1.00 29.25           N  
ATOM   2085  CA  ARG   264     -19.482  -4.671 -11.092  1.00 29.85           C  
ATOM   2086  C   ARG   264     -18.819  -4.175  -9.812  1.00 29.24           C  
ATOM   2087  CB  ARG   264     -19.285  -3.650 -12.215  1.00 26.78           C  
ATOM   2088  O   ARG   264     -18.993  -3.017  -9.424  1.00 27.68           O  
ATOM   2089  CG  ARG   264     -19.662  -4.169 -13.593  1.00 25.52           C  
ATOM   2090  CD  ARG   264     -19.397  -3.134 -14.677  1.00 27.36           C  
ATOM   2091  NE  ARG   264     -20.200  -3.385 -15.871  1.00 18.96           N  
ATOM   2092  NH1 ARG   264     -19.266  -1.676 -17.112  1.00 19.59           N  
ATOM   2093  NH2 ARG   264     -20.897  -3.002 -18.025  1.00 18.33           N  
ATOM   2094  CZ  ARG   264     -20.119  -2.687 -17.000  1.00 20.80           C  
ATOM   2095  N   ILE   265     -18.912  -4.827  -8.755  1.00 28.44           N  
ATOM   2096  CA  ILE   265     -18.315  -4.529  -7.458  1.00 29.65           C  
ATOM   2097  C   ILE   265     -16.794  -4.625  -7.555  1.00 28.52           C  
ATOM   2098  CB  ILE   265     -18.843  -5.480  -6.361  1.00 26.40           C  
ATOM   2099  O   ILE   265     -16.252  -5.684  -7.879  1.00 27.20           O  
ATOM   2100  CG1 ILE   265     -20.375  -5.444  -6.314  1.00 20.76           C  
ATOM   2101  CG2 ILE   265     -18.245  -5.118  -4.998  1.00 24.66           C  
ATOM   2102  CD1 ILE   265     -20.988  -6.429  -5.328  1.00 23.41           C  
ATOM   2103  N   GLY   266     -16.072  -3.668  -8.123  1.00 29.94           N  
ATOM   2104  CA  GLY   266     -14.646  -3.498  -7.895  1.00 29.10           C  
ATOM   2105  C   GLY   266     -14.318  -3.027  -6.490  1.00 29.97           C  
ATOM   2106  O   GLY   266     -14.851  -2.016  -6.029  1.00 28.54           O  
ATOM   2107  N   MET   267     -14.457  -3.829  -5.438  1.00 27.79           N  
ATOM   2108  CA  MET   267     -13.969  -3.549  -4.090  1.00 28.77           C  
ATOM   2109  C   MET   267     -12.447  -3.462  -4.070  1.00 27.82           C  
ATOM   2110  CB  MET   267     -14.444  -4.625  -3.112  1.00 25.94           C  
ATOM   2111  O   MET   267     -11.763  -4.368  -4.550  1.00 26.58           O  
ATOM   2112  CG  MET   267     -15.854  -4.399  -2.589  1.00 25.08           C  
ATOM   2113  SD  MET   267     -16.358  -5.661  -1.357  1.00 19.26           S  
ATOM   2114  CE  MET   267     -14.957  -5.563  -0.207  1.00 21.80           C  
ATOM   2115  N   TRP   268     -11.851  -2.330  -4.209  1.00 23.22           N  
ATOM   2116  CA  TRP   268     -10.530  -2.004  -3.684  1.00 31.46           C  
ATOM   2117  C   TRP   268     -10.536  -1.998  -2.159  1.00 25.31           C  
ATOM   2118  CB  TRP   268     -10.062  -0.644  -4.210  1.00 23.91           C  
ATOM   2119  O   TRP   268     -11.337  -1.295  -1.538  1.00 23.42           O  
ATOM   2120  CG  TRP   268      -9.905  -0.589  -5.700  1.00 24.85           C  
ATOM   2121  CD1 TRP   268     -10.838  -0.930  -6.640  1.00 10.12           C  
ATOM   2122  CD2 TRP   268      -8.742  -0.171  -6.422  1.00  8.57           C  
ATOM   2123  CE2 TRP   268      -9.041  -0.284  -7.798  1.00  8.71           C  
ATOM   2124  CE3 TRP   268      -7.476   0.289  -6.038  1.00 18.39           C  
ATOM   2125  NE1 TRP   268     -10.324  -0.749  -7.904  1.00 18.68           N  
ATOM   2126  CH2 TRP   268      -6.886   0.495  -8.389  1.00 16.21           C  
ATOM   2127  CZ2 TRP   268      -8.117   0.047  -8.792  1.00 16.32           C  
ATOM   2128  CZ3 TRP   268      -6.558   0.618  -7.029  1.00 16.91           C  
ATOM   2129  N   TYR   269     -10.520  -3.107  -1.494  1.00 31.31           N  
ATOM   2130  CA  TYR   269     -10.150  -3.077  -0.084  1.00 33.27           C  
ATOM   2131  C   TYR   269      -8.887  -2.251   0.131  1.00 31.38           C  
ATOM   2132  CB  TYR   269      -9.940  -4.498   0.448  1.00 29.80           C  
ATOM   2133  O   TYR   269      -7.897  -2.423  -0.583  1.00 30.33           O  
ATOM   2134  CG  TYR   269     -10.951  -4.912   1.490  1.00 28.55           C  
ATOM   2135  CD1 TYR   269     -10.674  -4.780   2.849  1.00 26.82           C  
ATOM   2136  CD2 TYR   269     -12.184  -5.436   1.118  1.00 27.95           C  
ATOM   2137  CE1 TYR   269     -11.602  -5.161   3.812  1.00 26.08           C  
ATOM   2138  CE2 TYR   269     -13.120  -5.821   2.073  1.00 27.71           C  
ATOM   2139  OH  TYR   269     -13.742  -6.059   4.365  1.00 13.87           O  
ATOM   2140  CZ  TYR   269     -12.820  -5.680   3.415  1.00 26.91           C  
ATOM   2141  N   ARG   270      -8.958  -1.086   0.598  1.00 31.24           N  
ATOM   2142  CA  ARG   270      -7.895  -0.327   1.249  1.00 31.49           C  
ATOM   2143  C   ARG   270      -8.123  -0.247   2.755  1.00 31.32           C  
ATOM   2144  CB  ARG   270      -7.799   1.081   0.658  1.00 29.13           C  
ATOM   2145  O   ARG   270      -9.185   0.187   3.205  1.00 30.00           O  
ATOM   2146  CG  ARG   270      -6.678   1.248  -0.355  1.00 27.47           C  
ATOM   2147  CD  ARG   270      -6.480   2.708  -0.742  1.00 29.98           C  
ATOM   2148  NE  ARG   270      -5.500   2.853  -1.814  1.00 26.47           N  
ATOM   2149  NH1 ARG   270      -5.292   5.144  -1.594  1.00 24.19           N  
ATOM   2150  NH2 ARG   270      -4.076   4.025  -3.183  1.00 20.95           N  
ATOM   2151  CZ  ARG   270      -4.958   4.007  -2.194  1.00 25.34           C  
ATOM   2152  N   ALA   271      -7.726  -1.246   3.490  1.00 29.99           N  
ATOM   2153  CA  ALA   271      -7.593  -1.030   4.928  1.00 29.90           C  
ATOM   2154  C   ALA   271      -6.600   0.091   5.225  1.00 29.98           C  
ATOM   2155  CB  ALA   271      -7.159  -2.318   5.622  1.00 28.03           C  
ATOM   2156  O   ALA   271      -5.580   0.221   4.544  1.00 28.73           O  
ATOM   2157  N   LEU   272      -6.993   1.228   5.502  1.00 27.32           N  
ATOM   2158  CA  LEU   272      -6.329   2.294   6.245  1.00 27.05           C  
ATOM   2159  C   LEU   272      -5.508   1.725   7.397  1.00 27.32           C  
ATOM   2160  CB  LEU   272      -7.357   3.294   6.781  1.00 25.47           C  
ATOM   2161  O   LEU   272      -5.954   0.805   8.087  1.00 26.28           O  
ATOM   2162  CG  LEU   272      -7.816   4.382   5.808  1.00 24.44           C  
ATOM   2163  CD1 LEU   272      -9.275   4.744   6.068  1.00 20.86           C  
ATOM   2164  CD2 LEU   272      -6.925   5.614   5.923  1.00 21.63           C  
ATOM   2165  N   THR   273      -4.147   1.609   7.276  1.00 28.92           N  
ATOM   2166  CA  THR   273      -3.058   1.631   8.246  1.00 28.76           C  
ATOM   2167  C   THR   273      -3.589   1.909   9.650  1.00 28.92           C  
ATOM   2168  CB  THR   273      -2.001   2.689   7.876  1.00 26.82           C  
ATOM   2169  O   THR   273      -4.475   2.747   9.829  1.00 27.47           O  
ATOM   2170  CG2 THR   273      -1.403   2.410   6.501  1.00 25.33           C  
ATOM   2171  OG1 THR   273      -2.614   3.984   7.865  1.00 27.01           O  
ATOM   2172  N   SER   274      -3.984   0.889  10.397  1.00 27.12           N  
ATOM   2173  CA  SER   274      -4.177   1.052  11.835  1.00 26.74           C  
ATOM   2174  C   SER   274      -3.860   2.477  12.277  1.00 27.11           C  
ATOM   2175  CB  SER   274      -3.304   0.063  12.608  1.00 25.07           C  
ATOM   2176  O   SER   274      -2.744   2.960  12.077  1.00 25.73           O  
ATOM   2177  OG  SER   274      -1.932   0.389  12.471  1.00 24.44           O  
ATOM   2178  N   VAL   275      -4.559   3.578  11.874  1.00 25.82           N  
ATOM   2179  CA  VAL   275      -4.591   4.834  12.616  1.00 25.75           C  
ATOM   2180  C   VAL   275      -4.940   4.563  14.077  1.00 25.92           C  
ATOM   2181  CB  VAL   275      -5.602   5.829  12.002  1.00 23.92           C  
ATOM   2182  O   VAL   275      -6.046   4.112  14.385  1.00 24.81           O  
ATOM   2183  CG1 VAL   275      -5.283   7.259  12.436  1.00 20.29           C  
ATOM   2184  CG2 VAL   275      -5.602   5.717  10.479  1.00 22.72           C  
ATOM   2185  N   GLY   276      -4.034   3.742  14.832  1.00 26.48           N  
ATOM   2186  CA  GLY   276      -4.036   3.779  16.286  1.00 25.14           C  
ATOM   2187  C   GLY   276      -4.013   2.401  16.918  1.00 26.43           C  
ATOM   2188  O   GLY   276      -4.048   1.389  16.215  1.00 25.16           O  
ATOM   2189  N   PRO   277      -3.384   2.250  18.078  1.00 26.59           N  
ATOM   2190  CA  PRO   277      -3.319   1.038  18.897  1.00 26.89           C  
ATOM   2191  C   PRO   277      -4.563   0.163  18.757  1.00 26.65           C  
ATOM   2192  CB  PRO   277      -3.192   1.581  20.323  1.00 23.78           C  
ATOM   2193  O   PRO   277      -4.605  -0.948  19.291  1.00 24.95           O  
ATOM   2194  CG  PRO   277      -3.496   3.040  20.204  1.00 23.21           C  
ATOM   2195  CD  PRO   277      -3.523   3.404  18.747  1.00 25.02           C  
ATOM   2196  N   ARG   278      -5.572   0.597  17.931  1.00 24.88           N  
ATOM   2197  CA  ARG   278      -6.744  -0.270  17.989  1.00 25.86           C  
ATOM   2198  C   ARG   278      -6.792  -1.208  16.788  1.00 24.68           C  
ATOM   2199  CB  ARG   278      -8.026   0.563  18.054  1.00 22.18           C  
ATOM   2200  O   ARG   278      -6.912  -0.759  15.646  1.00 23.38           O  
ATOM   2201  CG  ARG   278      -8.312   1.147  19.428  1.00 21.34           C  
ATOM   2202  CD  ARG   278      -9.708   1.748  19.506  1.00 14.72           C  
ATOM   2203  NE  ARG   278      -9.961   2.356  20.809  1.00  8.36           N  
ATOM   2204  NH1 ARG   278     -12.167   2.882  20.367  1.00  8.47           N  
ATOM   2205  NH2 ARG   278     -11.244   3.409  22.398  1.00  6.77           N  
ATOM   2206  CZ  ARG   278     -11.124   2.881  21.188  1.00  9.47           C  
ATOM   2207  N   SER   279      -5.941  -2.235  16.739  1.00 28.33           N  
ATOM   2208  CA  SER   279      -5.758  -3.488  16.015  1.00 28.84           C  
ATOM   2209  C   SER   279      -7.089  -4.037  15.513  1.00 28.35           C  
ATOM   2210  CB  SER   279      -5.073  -4.526  16.906  1.00 25.47           C  
ATOM   2211  O   SER   279      -7.118  -4.920  14.654  1.00 26.31           O  
ATOM   2212  OG  SER   279      -5.843  -4.778  18.069  1.00 15.00           O  
ATOM   2213  N   ASP   280      -8.267  -3.401  15.861  1.00 24.82           N  
ATOM   2214  CA  ASP   280      -9.574  -3.984  15.572  1.00 28.31           C  
ATOM   2215  C   ASP   280     -10.329  -3.153  14.537  1.00 25.03           C  
ATOM   2216  CB  ASP   280     -10.402  -4.108  16.853  1.00 22.38           C  
ATOM   2217  O   ASP   280     -11.454  -3.492  14.162  1.00 23.24           O  
ATOM   2218  CG  ASP   280      -9.610  -3.772  18.105  1.00 22.18           C  
ATOM   2219  OD1 ASP   280      -8.362  -3.812  18.067  1.00 10.59           O  
ATOM   2220  OD2 ASP   280     -10.241  -3.467  19.140  1.00 11.14           O  
ATOM   2221  N   MET   281      -9.741  -2.126  13.951  1.00 23.26           N  
ATOM   2222  CA  MET   281     -10.604  -1.384  13.036  1.00 27.25           C  
ATOM   2223  C   MET   281     -10.368  -1.817  11.593  1.00 23.33           C  
ATOM   2224  CB  MET   281     -10.370   0.121  13.176  1.00 21.27           C  
ATOM   2225  O   MET   281      -9.235  -1.790  11.110  1.00 21.89           O  
ATOM   2226  CG  MET   281     -11.264   0.788  14.208  1.00 20.52           C  
ATOM   2227  SD  MET   281     -11.345   2.609  13.996  1.00 14.24           S  
ATOM   2228  CE  MET   281     -10.191   2.822  12.613  1.00  9.42           C  
ATOM   2229  N   LEU   282     -11.160  -2.842  11.081  1.00 28.78           N  
ATOM   2230  CA  LEU   282     -11.462  -3.164   9.690  1.00 31.18           C  
ATOM   2231  C   LEU   282     -12.151  -1.993   8.998  1.00 28.77           C  
ATOM   2232  CB  LEU   282     -12.345  -4.412   9.609  1.00 26.79           C  
ATOM   2233  O   LEU   282     -13.190  -1.517   9.461  1.00 27.05           O  
ATOM   2234  CG  LEU   282     -11.989  -5.425   8.520  1.00 26.20           C  
ATOM   2235  CD1 LEU   282     -11.400  -6.687   9.143  1.00 25.13           C  
ATOM   2236  CD2 LEU   282     -13.216  -5.761   7.679  1.00 26.17           C  
ATOM   2237  N   THR   283     -11.440  -1.000   8.589  1.00 30.12           N  
ATOM   2238  CA  THR   283     -12.154  -0.052   7.741  1.00 32.03           C  
ATOM   2239  C   THR   283     -12.336  -0.615   6.335  1.00 30.16           C  
ATOM   2240  CB  THR   283     -11.415   1.296   7.665  1.00 28.14           C  
ATOM   2241  O   THR   283     -11.362  -0.992   5.680  1.00 28.82           O  
ATOM   2242  CG2 THR   283     -12.267   2.353   6.970  1.00 26.61           C  
ATOM   2243  OG1 THR   283     -11.109   1.742   8.992  1.00 23.79           O  
ATOM   2244  N   LEU   284     -13.494  -1.109   5.995  1.00 29.44           N  
ATOM   2245  CA  LEU   284     -14.089  -1.608   4.759  1.00 31.49           C  
ATOM   2246  C   LEU   284     -14.534  -0.455   3.866  1.00 29.35           C  
ATOM   2247  CB  LEU   284     -15.279  -2.520   5.068  1.00 27.37           C  
ATOM   2248  O   LEU   284     -15.238   0.450   4.319  1.00 27.39           O  
ATOM   2249  CG  LEU   284     -14.945  -3.921   5.582  1.00 26.91           C  
ATOM   2250  CD1 LEU   284     -16.014  -4.396   6.560  1.00 25.43           C  
ATOM   2251  CD2 LEU   284     -14.805  -4.898   4.419  1.00 26.91           C  
ATOM   2252  N   HIS   285     -13.749  -0.065   2.945  1.00 30.49           N  
ATOM   2253  CA  HIS   285     -14.255   0.896   1.972  1.00 32.54           C  
ATOM   2254  C   HIS   285     -14.900   0.190   0.784  1.00 30.43           C  
ATOM   2255  CB  HIS   285     -13.129   1.813   1.489  1.00 28.91           C  
ATOM   2256  O   HIS   285     -14.325  -0.747   0.226  1.00 29.40           O  
ATOM   2257  CG  HIS   285     -12.864   2.968   2.402  1.00 27.81           C  
ATOM   2258  CD2 HIS   285     -12.229   3.030   3.596  1.00 28.32           C  
ATOM   2259  ND1 HIS   285     -13.276   4.252   2.116  1.00 27.10           N  
ATOM   2260  CE1 HIS   285     -12.905   5.056   3.098  1.00 29.18           C  
ATOM   2261  NE2 HIS   285     -12.268   4.340   4.009  1.00 28.26           N  
ATOM   2262  N   PHE   286     -16.217   0.480   0.549  1.00 30.81           N  
ATOM   2263  CA  PHE   286     -17.185   0.054  -0.454  1.00 32.79           C  
ATOM   2264  C   PHE   286     -17.236   1.045  -1.611  1.00 30.67           C  
ATOM   2265  CB  PHE   286     -18.576  -0.097   0.169  1.00 28.81           C  
ATOM   2266  O   PHE   286     -17.336   2.255  -1.396  1.00 28.71           O  
ATOM   2267  CG  PHE   286     -18.633  -1.099   1.290  1.00 27.77           C  
ATOM   2268  CD1 PHE   286     -18.871  -2.443   1.029  1.00 26.42           C  
ATOM   2269  CD2 PHE   286     -18.447  -0.697   2.607  1.00 28.34           C  
ATOM   2270  CE1 PHE   286     -18.924  -3.373   2.065  1.00 29.35           C  
ATOM   2271  CE2 PHE   286     -18.499  -1.621   3.647  1.00 30.65           C  
ATOM   2272  CZ  PHE   286     -18.739  -2.958   3.374  1.00 28.13           C  
ATOM   2273  N   HIS   287     -16.638   0.835  -2.779  1.00 29.21           N  
ATOM   2274  CA  HIS   287     -16.970   1.628  -3.957  1.00 31.47           C  
ATOM   2275  C   HIS   287     -18.083   0.972  -4.768  1.00 29.29           C  
ATOM   2276  CB  HIS   287     -15.732   1.831  -4.832  1.00 27.59           C  
ATOM   2277  O   HIS   287     -17.958  -0.183  -5.180  1.00 28.37           O  
ATOM   2278  CG  HIS   287     -15.438   3.266  -5.133  1.00 26.46           C  
ATOM   2279  CD2 HIS   287     -14.896   4.242  -4.366  1.00 27.40           C  
ATOM   2280  ND1 HIS   287     -15.712   3.842  -6.354  1.00 25.49           N  
ATOM   2281  CE1 HIS   287     -15.349   5.114  -6.326  1.00 27.82           C  
ATOM   2282  NE2 HIS   287     -14.851   5.381  -5.131  1.00 27.43           N  
ATOM   2283  N   PHE   288     -19.406   1.576  -4.578  1.00 27.29           N  
ATOM   2284  CA  PHE   288     -20.568   1.112  -5.328  1.00 29.23           C  
ATOM   2285  C   PHE   288     -21.206   2.258  -6.103  1.00 27.22           C  
ATOM   2286  CB  PHE   288     -21.597   0.476  -4.388  1.00 26.15           C  
ATOM   2287  O   PHE   288     -21.498   3.312  -5.534  1.00 26.30           O  
ATOM   2288  CG  PHE   288     -21.053  -0.667  -3.574  1.00 25.39           C  
ATOM   2289  CD1 PHE   288     -21.012  -1.953  -4.098  1.00 23.83           C  
ATOM   2290  CD2 PHE   288     -20.580  -0.454  -2.286  1.00 26.69           C  
ATOM   2291  CE1 PHE   288     -20.509  -3.013  -3.347  1.00 27.14           C  
ATOM   2292  CE2 PHE   288     -20.076  -1.508  -1.530  1.00 28.70           C  
ATOM   2293  CZ  PHE   288     -20.042  -2.787  -2.062  1.00 26.74           C  
ATOM   2294  N   PRO   289     -21.267   2.186  -7.411  1.00 32.39           N  
ATOM   2295  CA  PRO   289     -22.156   3.183  -8.011  1.00 31.67           C  
ATOM   2296  C   PRO   289     -23.599   3.052  -7.528  1.00 32.37           C  
ATOM   2297  CB  PRO   289     -22.053   2.890  -9.510  1.00 29.79           C  
ATOM   2298  O   PRO   289     -24.328   4.046  -7.474  1.00 30.33           O  
ATOM   2299  CG  PRO   289     -21.251   1.633  -9.600  1.00 28.44           C  
ATOM   2300  CD  PRO   289     -20.739   1.294  -8.229  1.00 31.54           C  
ATOM   2301  N   THR   290     -24.047   1.984  -6.896  1.00 32.44           N  
ATOM   2302  CA  THR   290     -25.450   1.738  -6.584  1.00 34.30           C  
ATOM   2303  C   THR   290     -25.597   0.518  -5.680  1.00 32.63           C  
ATOM   2304  CB  THR   290     -26.280   1.534  -7.865  1.00 29.65           C  
ATOM   2305  O   THR   290     -25.536  -0.620  -6.149  1.00 30.87           O  
ATOM   2306  CG2 THR   290     -26.633   2.870  -8.511  1.00 27.00           C  
ATOM   2307  OG1 THR   290     -25.524   0.750  -8.797  1.00 22.67           O  
ATOM   2308  N   VAL   291     -24.964   0.307  -4.551  1.00 31.23           N  
ATOM   2309  CA  VAL   291     -25.528  -0.573  -3.533  1.00 33.36           C  
ATOM   2310  C   VAL   291     -26.620   0.164  -2.760  1.00 31.37           C  
ATOM   2311  CB  VAL   291     -24.442  -1.086  -2.561  1.00 29.77           C  
ATOM   2312  O   VAL   291     -26.481   1.351  -2.455  1.00 30.63           O  
ATOM   2313  CG1 VAL   291     -24.960  -2.271  -1.748  1.00 29.70           C  
ATOM   2314  CG2 VAL   291     -23.179  -1.472  -3.329  1.00 28.74           C  
ATOM   2315  N   GLU   292     -27.756  -0.458  -2.761  1.00 41.34           N  
ATOM   2316  CA  GLU   292     -28.819  -0.216  -1.791  1.00 42.29           C  
ATOM   2317  C   GLU   292     -28.274  -0.208  -0.365  1.00 41.61           C  
ATOM   2318  CB  GLU   292     -29.921  -1.270  -1.926  1.00 38.92           C  
ATOM   2319  O   GLU   292     -27.462  -1.061  -0.000  1.00 40.06           O  
ATOM   2320  CG  GLU   292     -30.808  -1.079  -3.148  1.00 37.30           C  
ATOM   2321  CD  GLU   292     -32.124  -1.836  -3.059  1.00 42.23           C  
ATOM   2322  OE1 GLU   292     -32.293  -2.650  -2.123  1.00 45.02           O  
ATOM   2323  OE2 GLU   292     -32.991  -1.614  -3.933  1.00 40.21           O  
ATOM   2324  N   LYS   293     -28.149   0.984   0.302  1.00 47.95           N  
ATOM   2325  CA  LYS   293     -27.919   1.260   1.717  1.00 47.55           C  
ATOM   2326  C   LYS   293     -28.077  -0.005   2.557  1.00 48.49           C  
ATOM   2327  CB  LYS   293     -28.877   2.343   2.216  1.00 44.54           C  
ATOM   2328  O   LYS   293     -27.288  -0.252   3.471  1.00 47.36           O  
ATOM   2329  CG  LYS   293     -28.535   2.884   3.597  1.00 42.07           C  
ATOM   2330  CD  LYS   293     -29.528   3.949   4.041  1.00 44.94           C  
ATOM   2331  CE  LYS   293     -29.295   4.364   5.488  1.00 36.15           C  
ATOM   2332  NZ  LYS   293     -30.336   5.323   5.964  1.00 36.03           N  
ATOM   2333  N   ASP   294     -29.046  -0.857   2.222  1.00 49.41           N  
ATOM   2334  CA  ASP   294     -29.409  -2.005   3.046  1.00 51.60           C  
ATOM   2335  C   ASP   294     -28.288  -3.041   3.069  1.00 49.52           C  
ATOM   2336  CB  ASP   294     -30.705  -2.642   2.540  1.00 46.99           C  
ATOM   2337  O   ASP   294     -28.013  -3.644   4.109  1.00 48.23           O  
ATOM   2338  CG  ASP   294     -31.916  -1.742   2.713  1.00 45.73           C  
ATOM   2339  OD1 ASP   294     -31.823  -0.728   3.438  1.00 45.42           O  
ATOM   2340  OD2 ASP   294     -32.973  -2.051   2.122  1.00 48.16           O  
ATOM   2341  N   LEU   295     -27.540  -3.147   1.915  1.00 45.26           N  
ATOM   2342  CA  LEU   295     -26.451  -4.111   1.801  1.00 46.62           C  
ATOM   2343  C   LEU   295     -25.239  -3.660   2.609  1.00 45.01           C  
ATOM   2344  CB  LEU   295     -26.057  -4.304   0.334  1.00 44.46           C  
ATOM   2345  O   LEU   295     -24.591  -4.474   3.271  1.00 43.88           O  
ATOM   2346  CG  LEU   295     -25.153  -5.499   0.026  1.00 43.98           C  
ATOM   2347  CD1 LEU   295     -25.979  -6.777  -0.073  1.00 41.15           C  
ATOM   2348  CD2 LEU   295     -24.371  -5.260  -1.261  1.00 42.24           C  
ATOM   2349  N   VAL   296     -24.853  -2.329   2.567  1.00 48.86           N  
ATOM   2350  CA  VAL   296     -23.812  -1.818   3.452  1.00 49.24           C  
ATOM   2351  C   VAL   296     -24.180  -2.109   4.905  1.00 49.19           C  
ATOM   2352  CB  VAL   296     -23.590  -0.302   3.251  1.00 48.11           C  
ATOM   2353  O   VAL   296     -23.350  -2.596   5.677  1.00 48.67           O  
ATOM   2354  CG1 VAL   296     -22.607   0.242   4.286  1.00 42.72           C  
ATOM   2355  CG2 VAL   296     -23.091  -0.019   1.836  1.00 44.43           C  
ATOM   2356  N   GLU   297     -25.403  -1.854   5.291  1.00 52.51           N  
ATOM   2357  CA  GLU   297     -25.862  -2.040   6.665  1.00 53.05           C  
ATOM   2358  C   GLU   297     -25.805  -3.510   7.072  1.00 52.84           C  
ATOM   2359  CB  GLU   297     -27.285  -1.502   6.833  1.00 50.97           C  
ATOM   2360  O   GLU   297     -25.401  -3.834   8.190  1.00 52.61           O  
ATOM   2361  CG  GLU   297     -27.357   0.010   6.990  1.00 49.42           C  
ATOM   2362  CD  GLU   297     -28.768   0.522   7.230  1.00 51.04           C  
ATOM   2363  OE1 GLU   297     -29.725  -0.283   7.171  1.00 55.50           O  
ATOM   2364  OE2 GLU   297     -28.919   1.739   7.479  1.00 50.53           O  
ATOM   2365  N   GLN   298     -26.142  -4.482   6.189  1.00 52.59           N  
ATOM   2366  CA  GLN   298     -26.074  -5.919   6.431  1.00 52.92           C  
ATOM   2367  C   GLN   298     -24.632  -6.374   6.639  1.00 51.91           C  
ATOM   2368  CB  GLN   298     -26.706  -6.690   5.271  1.00 50.84           C  
ATOM   2369  O   GLN   298     -24.353  -7.182   7.527  1.00 51.13           O  
ATOM   2370  CG  GLN   298     -28.222  -6.802   5.361  1.00 49.56           C  
ATOM   2371  CD  GLN   298     -28.829  -7.518   4.169  1.00 51.47           C  
ATOM   2372  NE2 GLN   298     -30.128  -7.331   3.963  1.00 43.46           N  
ATOM   2373  OE1 GLN   298     -28.135  -8.234   3.439  1.00 53.67           O  
ATOM   2374  N   ILE   299     -23.697  -5.871   5.822  1.00 47.83           N  
ATOM   2375  CA  ILE   299     -22.291  -6.237   5.950  1.00 48.85           C  
ATOM   2376  C   ILE   299     -21.739  -5.710   7.274  1.00 47.85           C  
ATOM   2377  CB  ILE   299     -21.455  -5.696   4.768  1.00 47.65           C  
ATOM   2378  O   ILE   299     -21.069  -6.440   8.008  1.00 47.70           O  
ATOM   2379  CG1 ILE   299     -21.827  -6.427   3.473  1.00 43.75           C  
ATOM   2380  CG2 ILE   299     -19.958  -5.827   5.061  1.00 44.93           C  
ATOM   2381  CD1 ILE   299     -21.244  -5.795   2.217  1.00 44.74           C  
ATOM   2382  N   ILE   300     -22.041  -4.408   7.601  1.00 49.83           N  
ATOM   2383  CA  ILE   300     -21.638  -3.826   8.877  1.00 50.99           C  
ATOM   2384  C   ILE   300     -22.218  -4.650  10.025  1.00 50.56           C  
ATOM   2385  CB  ILE   300     -22.087  -2.353   8.994  1.00 49.58           C  
ATOM   2386  O   ILE   300     -21.510  -4.982  10.978  1.00 51.31           O  
ATOM   2387  CG1 ILE   300     -21.285  -1.472   8.029  1.00 43.62           C  
ATOM   2388  CG2 ILE   300     -21.944  -1.857  10.436  1.00 45.78           C  
ATOM   2389  CD1 ILE   300     -21.780  -0.034   7.947  1.00 45.26           C  
ATOM   2390  N   ASP   301     -23.507  -4.984  10.047  1.00 50.57           N  
ATOM   2391  CA  ASP   301     -24.192  -5.717  11.108  1.00 53.33           C  
ATOM   2392  C   ASP   301     -23.542  -7.078  11.342  1.00 50.59           C  
ATOM   2393  CB  ASP   301     -25.673  -5.892  10.769  1.00 49.65           C  
ATOM   2394  O   ASP   301     -23.325  -7.479  12.488  1.00 50.21           O  
ATOM   2395  CG  ASP   301     -26.571  -5.846  11.993  1.00 49.22           C  
ATOM   2396  OD1 ASP   301     -26.261  -5.103  12.949  1.00 48.31           O  
ATOM   2397  OD2 ASP   301     -27.597  -6.560  12.002  1.00 53.48           O  
ATOM   2398  N   GLN   302     -23.190  -7.797  10.266  1.00 46.80           N  
ATOM   2399  CA  GLN   302     -22.609  -9.134  10.331  1.00 49.64           C  
ATOM   2400  C   GLN   302     -21.186  -9.089  10.880  1.00 46.43           C  
ATOM   2401  CB  GLN   302     -22.618  -9.791   8.950  1.00 46.11           C  
ATOM   2402  O   GLN   302     -20.762  -9.998  11.596  1.00 45.76           O  
ATOM   2403  CG  GLN   302     -23.923 -10.502   8.616  1.00 45.92           C  
ATOM   2404  CD  GLN   302     -23.879 -11.211   7.276  1.00 49.97           C  
ATOM   2405  NE2 GLN   302     -24.973 -11.877   6.921  1.00 42.13           N  
ATOM   2406  OE1 GLN   302     -22.870 -11.161   6.565  1.00 51.24           O  
ATOM   2407  N   ILE   303     -20.386  -7.977  10.608  1.00 46.71           N  
ATOM   2408  CA  ILE   303     -19.059  -7.797  11.185  1.00 49.02           C  
ATOM   2409  C   ILE   303     -19.182  -7.476  12.673  1.00 46.87           C  
ATOM   2410  CB  ILE   303     -18.273  -6.682  10.459  1.00 47.05           C  
ATOM   2411  O   ILE   303     -18.424  -8.000  13.492  1.00 47.63           O  
ATOM   2412  CG1 ILE   303     -17.948  -7.106   9.022  1.00 42.70           C  
ATOM   2413  CG2 ILE   303     -16.996  -6.332  11.229  1.00 43.76           C  
ATOM   2414  CD1 ILE   303     -17.401  -5.981   8.154  1.00 45.22           C  
ATOM   2415  N   GLN   304     -20.149  -6.590  13.006  1.00 47.23           N  
ATOM   2416  CA  GLN   304     -20.307  -6.125  14.379  1.00 50.77           C  
ATOM   2417  C   GLN   304     -20.800  -7.248  15.287  1.00 48.11           C  
ATOM   2418  CB  GLN   304     -21.272  -4.940  14.438  1.00 46.38           C  
ATOM   2419  O   GLN   304     -20.555  -7.229  16.495  1.00 49.45           O  
ATOM   2420  CG  GLN   304     -20.664  -3.627  13.963  1.00 45.36           C  
ATOM   2421  CD  GLN   304     -21.635  -2.465  14.049  1.00 50.10           C  
ATOM   2422  NE2 GLN   304     -21.108  -1.246  14.003  1.00 42.54           N  
ATOM   2423  OE1 GLN   304     -22.850  -2.661  14.154  1.00 54.89           O  
ATOM   2424  N   HIS   305     -21.572  -8.173  14.848  1.00 44.33           N  
ATOM   2425  CA  HIS   305     -22.222  -9.169  15.694  1.00 48.45           C  
ATOM   2426  C   HIS   305     -21.356 -10.415  15.842  1.00 43.32           C  
ATOM   2427  CB  HIS   305     -23.591  -9.545  15.123  1.00 42.95           C  
ATOM   2428  O   HIS   305     -21.733 -11.358  16.542  1.00 42.69           O  
ATOM   2429  CG  HIS   305     -24.626  -8.479  15.294  1.00 42.03           C  
ATOM   2430  CD2 HIS   305     -25.563  -8.295  16.254  1.00 42.89           C  
ATOM   2431  ND1 HIS   305     -24.777  -7.439  14.402  1.00 51.02           N  
ATOM   2432  CE1 HIS   305     -25.765  -6.659  14.808  1.00 44.01           C  
ATOM   2433  NE2 HIS   305     -26.258  -7.156  15.929  1.00 41.92           N  
ATOM   2434  N   ARG   306     -19.942 -10.204  15.379  1.00 41.45           N  
ATOM   2435  CA  ARG   306     -19.024 -11.268  15.771  1.00 48.22           C  
ATOM   2436  C   ARG   306     -17.965 -10.750  16.737  1.00 40.18           C  
ATOM   2437  CB  ARG   306     -18.355 -11.882  14.539  1.00 42.33           C  
ATOM   2438  O   ARG   306     -17.702 -11.370  17.769  1.00 40.53           O  
ATOM   2439  CG  ARG   306     -19.232 -12.874  13.791  1.00 42.38           C  
ATOM   2440  CD  ARG   306     -18.473 -13.559  12.664  1.00 48.30           C  
ATOM   2441  NE  ARG   306     -19.325 -14.488  11.926  1.00 44.40           N  
ATOM   2442  NH1 ARG   306     -17.585 -15.531  10.821  1.00 33.69           N  
ATOM   2443  NH2 ARG   306     -19.748 -16.197  10.451  1.00 29.73           N  
ATOM   2444  CZ  ARG   306     -18.884 -15.403  11.068  1.00 39.88           C  
TER    2445      ARG   306
END
