# Supplementary material for: The transformative power of transformers in protein structure prediction
Source: Proc Natl Acad Sci U S A. 2023 Jul 31;120(32):e2303499120. doi: 10.1073/pnas.2303499120 (PMC10410766; doi:10.1073/pnas.2303499120)
Supplement: Supplementary file 2 — Dataset S01 (GZ) [file pnas.2303499120.sd01.gz › SI_Data/predicted_structures/ESMFold/T1150.pdb]

PARENT N/A
ATOM      1  N   SER     1     -26.296  -3.350   5.994  1.00 44.68           N  
ATOM      2  CA  SER     1     -25.584  -2.318   6.740  1.00 47.33           C  
ATOM      3  C   SER     1     -24.633  -2.932   7.762  1.00 46.23           C  
ATOM      4  CB  SER     1     -26.571  -1.387   7.445  1.00 39.03           C  
ATOM      5  O   SER     1     -23.468  -2.537   7.849  1.00 44.33           O  
ATOM      6  OG  SER     1     -25.937  -0.688   8.501  1.00 32.39           O  
ATOM      7  N   MET     2     -25.108  -3.929   8.502  1.00 60.21           N  
ATOM      8  CA  MET     2     -24.474  -4.548   9.663  1.00 64.81           C  
ATOM      9  C   MET     2     -23.210  -5.298   9.256  1.00 64.75           C  
ATOM     10  CB  MET     2     -25.445  -5.500  10.363  1.00 49.04           C  
ATOM     11  O   MET     2     -22.359  -5.591  10.099  1.00 59.28           O  
ATOM     12  CG  MET     2     -26.538  -4.794  11.148  1.00 40.70           C  
ATOM     13  SD  MET     2     -27.496  -5.944  12.209  1.00 55.77           S  
ATOM     14  CE  MET     2     -28.510  -6.770  10.951  1.00 31.72           C  
ATOM     15  N   ARG     3     -22.850  -5.199   7.980  1.00 82.17           N  
ATOM     16  CA  ARG     3     -21.761  -6.107   7.631  1.00 81.89           C  
ATOM     17  C   ARG     3     -20.409  -5.413   7.754  1.00 84.64           C  
ATOM     18  CB  ARG     3     -21.945  -6.647   6.211  1.00 77.91           C  
ATOM     19  O   ARG     3     -19.474  -5.963   8.339  1.00 82.49           O  
ATOM     20  CG  ARG     3     -23.063  -7.670   6.081  1.00 73.97           C  
ATOM     21  CD  ARG     3     -23.111  -8.279   4.687  1.00 72.36           C  
ATOM     22  NE  ARG     3     -24.158  -9.291   4.577  1.00 55.90           N  
ATOM     23  NH1 ARG     3     -23.823  -9.689   2.326  1.00 50.19           N  
ATOM     24  NH2 ARG     3     -25.442 -10.840   3.469  1.00 46.14           N  
ATOM     25  CZ  ARG     3     -24.472  -9.938   3.457  1.00 64.26           C  
ATOM     26  N   ILE     4     -20.294  -4.108   7.411  1.00 89.70           N  
ATOM     27  CA  ILE     4     -18.994  -3.447   7.426  1.00 90.27           C  
ATOM     28  C   ILE     4     -18.633  -3.050   8.856  1.00 90.06           C  
ATOM     29  CB  ILE     4     -18.980  -2.207   6.505  1.00 89.05           C  
ATOM     30  O   ILE     4     -17.487  -3.212   9.281  1.00 88.90           O  
ATOM     31  CG1 ILE     4     -17.593  -1.552   6.512  1.00 85.20           C  
ATOM     32  CG2 ILE     4     -20.060  -1.208   6.928  1.00 83.70           C  
ATOM     33  CD1 ILE     4     -16.461  -2.495   6.127  1.00 82.67           C  
ATOM     34  N   GLN     5     -19.568  -2.630   9.666  1.00 87.45           N  
ATOM     35  CA  GLN     5     -19.320  -2.324  11.071  1.00 87.35           C  
ATOM     36  C   GLN     5     -18.899  -3.574  11.840  1.00 87.46           C  
ATOM     37  CB  GLN     5     -20.562  -1.706  11.714  1.00 85.51           C  
ATOM     38  O   GLN     5     -17.921  -3.548  12.590  1.00 86.44           O  
ATOM     39  CG  GLN     5     -20.915  -0.328  11.170  1.00 79.75           C  
ATOM     40  CD  GLN     5     -21.714  -0.392   9.882  1.00 77.13           C  
ATOM     41  NE2 GLN     5     -22.143   0.766   9.392  1.00 70.61           N  
ATOM     42  OE1 GLN     5     -21.943  -1.474   9.331  1.00 74.32           O  
ATOM     43  N   ARG     6     -19.633  -4.586  11.628  1.00 86.83           N  
ATOM     44  CA  ARG     6     -19.272  -5.864  12.234  1.00 87.15           C  
ATOM     45  C   ARG     6     -17.894  -6.321  11.767  1.00 87.70           C  
ATOM     46  CB  ARG     6     -20.318  -6.930  11.903  1.00 85.87           C  
ATOM     47  O   ARG     6     -17.065  -6.739  12.578  1.00 87.36           O  
ATOM     48  CG  ARG     6     -20.037  -8.286  12.532  1.00 82.68           C  
ATOM     49  CD  ARG     6     -21.147  -9.285  12.239  1.00 81.32           C  
ATOM     50  NE  ARG     6     -20.864 -10.592  12.826  1.00 76.88           N  
ATOM     51  NH1 ARG     6     -22.632 -11.666  11.797  1.00 73.04           N  
ATOM     52  NH2 ARG     6     -21.230 -12.830  13.189  1.00 70.09           N  
ATOM     53  CZ  ARG     6     -21.576 -11.693  12.603  1.00 75.01           C  
ATOM     54  N   ALA     7     -17.616  -6.242  10.464  1.00 89.39           N  
ATOM     55  CA  ALA     7     -16.307  -6.620   9.938  1.00 89.97           C  
ATOM     56  C   ALA     7     -15.200  -5.777  10.565  1.00 90.51           C  
ATOM     57  CB  ALA     7     -16.283  -6.478   8.418  1.00 89.05           C  
ATOM     58  O   ALA     7     -14.172  -6.308  10.990  1.00 90.29           O  
ATOM     59  N   THR     8     -15.373  -4.471  10.733  1.00 90.41           N  
ATOM     60  CA  THR     8     -14.418  -3.539  11.321  1.00 90.50           C  
ATOM     61  C   THR     8     -14.192  -3.857  12.797  1.00 90.24           C  
ATOM     62  CB  THR     8     -14.895  -2.082  11.174  1.00 89.88           C  
ATOM     63  O   THR     8     -13.049  -3.932  13.253  1.00 89.45           O  
ATOM     64  CG2 THR     8     -13.895  -1.111  11.793  1.00 87.75           C  
ATOM     65  OG1 THR     8     -15.047  -1.773   9.783  1.00 89.51           O  
ATOM     66  N   ARG     9     -15.234  -4.154  13.539  1.00 87.95           N  
ATOM     67  CA  ARG     9     -15.114  -4.540  14.941  1.00 87.80           C  
ATOM     68  C   ARG     9     -14.326  -5.838  15.086  1.00 88.27           C  
ATOM     69  CB  ARG     9     -16.498  -4.694  15.576  1.00 86.20           C  
ATOM     70  O   ARG     9     -13.354  -5.898  15.842  1.00 87.68           O  
ATOM     71  CG  ARG     9     -16.462  -5.071  17.049  1.00 80.29           C  
ATOM     72  CD  ARG     9     -17.858  -5.126  17.652  1.00 77.66           C  
ATOM     73  NE  ARG     9     -18.697  -6.115  16.980  1.00 71.54           N  
ATOM     74  NH1 ARG     9     -20.449  -4.664  16.583  1.00 61.76           N  
ATOM     75  NH2 ARG     9     -20.584  -6.846  15.895  1.00 57.87           N  
ATOM     76  CZ  ARG     9     -19.908  -5.873  16.487  1.00 69.42           C  
ATOM     77  N   LEU    10     -14.698  -6.868  14.325  1.00 87.63           N  
ATOM     78  CA  LEU    10     -14.037  -8.167  14.396  1.00 87.95           C  
ATOM     79  C   LEU    10     -12.572  -8.055  13.988  1.00 88.21           C  
ATOM     80  CB  LEU    10     -14.752  -9.182  13.501  1.00 87.09           C  
ATOM     81  O   LEU    10     -11.704  -8.685  14.596  1.00 87.84           O  
ATOM     82  CG  LEU    10     -16.138  -9.635  13.963  1.00 85.38           C  
ATOM     83  CD1 LEU    10     -16.782 -10.530  12.909  1.00 83.91           C  
ATOM     84  CD2 LEU    10     -16.045 -10.359  15.302  1.00 84.17           C  
ATOM     85  N   TYR    11     -12.268  -7.193  13.043  1.00 90.73           N  
ATOM     86  CA  TYR    11     -10.886  -6.976  12.632  1.00 91.01           C  
ATOM     87  C   TYR    11     -10.100  -6.253  13.719  1.00 90.77           C  
ATOM     88  CB  TYR    11     -10.832  -6.174  11.328  1.00 90.86           C  
ATOM     89  O   TYR    11      -8.969  -6.632  14.033  1.00 90.04           O  
ATOM     90  CG  TYR    11      -9.430  -5.897  10.844  1.00 91.17           C  
ATOM     91  CD1 TYR    11      -8.658  -6.905  10.271  1.00 90.28           C  
ATOM     92  CD2 TYR    11      -8.874  -4.627  10.958  1.00 90.20           C  
ATOM     93  CE1 TYR    11      -7.364  -6.655   9.824  1.00 89.58           C  
ATOM     94  CE2 TYR    11      -7.581  -4.365  10.515  1.00 89.74           C  
ATOM     95  OH  TYR    11      -5.556  -5.130   9.510  1.00 87.73           O  
ATOM     96  CZ  TYR    11      -6.836  -5.384   9.950  1.00 89.45           C  
ATOM     97  N   ASN    12     -10.704  -5.240  14.379  1.00 90.03           N  
ATOM     98  CA  ASN    12     -10.052  -4.525  15.472  1.00 90.02           C  
ATOM     99  C   ASN    12      -9.823  -5.433  16.677  1.00 89.71           C  
ATOM    100  CB  ASN    12     -10.874  -3.300  15.878  1.00 89.31           C  
ATOM    101  O   ASN    12      -8.761  -5.387  17.300  1.00 88.91           O  
ATOM    102  CG  ASN    12     -10.836  -2.199  14.837  1.00 87.74           C  
ATOM    103  ND2 ASN    12     -11.768  -1.259  14.933  1.00 87.57           N  
ATOM    104  OD1 ASN    12      -9.975  -2.195  13.952  1.00 87.25           O  
ATOM    105  N   GLU    13     -10.809  -6.269  17.024  1.00 88.08           N  
ATOM    106  CA  GLU    13     -10.668  -7.288  18.061  1.00 88.31           C  
ATOM    107  C   GLU    13      -9.552  -8.271  17.720  1.00 88.27           C  
ATOM    108  CB  GLU    13     -11.988  -8.038  18.260  1.00 87.73           C  
ATOM    109  O   GLU    13      -8.728  -8.602  18.575  1.00 87.77           O  
ATOM    110  CG  GLU    13     -13.063  -7.217  18.956  1.00 86.51           C  
ATOM    111  CD  GLU    13     -14.446  -7.843  18.870  1.00 85.27           C  
ATOM    112  OE1 GLU    13     -14.569  -8.973  18.344  1.00 85.42           O  
ATOM    113  OE2 GLU    13     -15.414  -7.199  19.333  1.00 84.53           O  
ATOM    114  N   TRP    14      -9.460  -8.652  16.467  1.00 89.17           N  
ATOM    115  CA  TRP    14      -8.411  -9.541  15.978  1.00 89.92           C  
ATOM    116  C   TRP    14      -7.051  -8.852  16.017  1.00 89.08           C  
ATOM    117  CB  TRP    14      -8.721 -10.004  14.552  1.00 88.82           C  
ATOM    118  O   TRP    14      -6.069  -9.432  16.487  1.00 87.45           O  
ATOM    119  CG  TRP    14      -7.634 -10.827  13.929  1.00 85.78           C  
ATOM    120  CD1 TRP    14      -7.384 -12.155  14.136  1.00 82.47           C  
ATOM    121  CD2 TRP    14      -6.645 -10.373  12.999  1.00 84.11           C  
ATOM    122  CE2 TRP    14      -5.828 -11.481  12.684  1.00 86.10           C  
ATOM    123  CE3 TRP    14      -6.372  -9.136  12.401  1.00 86.00           C  
ATOM    124  NE1 TRP    14      -6.299 -12.555  13.391  1.00 85.55           N  
ATOM    125  CH2 TRP    14      -4.508 -10.166  11.224  1.00 84.01           C  
ATOM    126  CZ2 TRP    14      -4.754 -11.388  11.796  1.00 84.65           C  
ATOM    127  CZ3 TRP    14      -5.303  -9.046  11.517  1.00 84.76           C  
ATOM    128  N   MET    15      -6.935  -7.612  15.555  1.00 90.47           N  
ATOM    129  CA  MET    15      -5.711  -6.819  15.619  1.00 90.48           C  
ATOM    130  C   MET    15      -5.232  -6.672  17.060  1.00 90.19           C  
ATOM    131  CB  MET    15      -5.930  -5.438  14.998  1.00 89.02           C  
ATOM    132  O   MET    15      -4.031  -6.729  17.329  1.00 89.16           O  
ATOM    133  CG  MET    15      -4.707  -4.537  15.058  1.00 83.20           C  
ATOM    134  SD  MET    15      -5.012  -2.888  14.315  1.00 83.34           S  
ATOM    135  CE  MET    15      -6.287  -2.259  15.442  1.00 73.20           C  
ATOM    136  N   ALA    16      -6.110  -6.577  18.055  1.00 89.60           N  
ATOM    137  CA  ALA    16      -5.822  -6.386  19.475  1.00 89.44           C  
ATOM    138  C   ALA    16      -5.175  -7.631  20.075  1.00 88.95           C  
ATOM    139  CB  ALA    16      -7.099  -6.035  20.234  1.00 88.64           C  
ATOM    140  O   ALA    16      -4.601  -7.575  21.166  1.00 87.67           O  
ATOM    141  N   LEU    17      -5.197  -8.793  19.402  1.00 89.25           N  
ATOM    142  CA  LEU    17      -4.503 -10.007  19.817  1.00 88.99           C  
ATOM    143  C   LEU    17      -3.002  -9.883  19.578  1.00 87.94           C  
ATOM    144  CB  LEU    17      -5.053 -11.222  19.066  1.00 88.37           C  
ATOM    145  O   LEU    17      -2.212 -10.622  20.169  1.00 86.25           O  
ATOM    146  CG  LEU    17      -6.547 -11.503  19.233  1.00 87.14           C  
ATOM    147  CD1 LEU    17      -6.953 -12.720  18.409  1.00 85.13           C  
ATOM    148  CD2 LEU    17      -6.893 -11.707  20.704  1.00 85.17           C  
ATOM    149  N   TYR    18      -2.530  -8.972  18.723  1.00 89.07           N  
ATOM    150  CA  TYR    18      -1.142  -8.887  18.285  1.00 89.18           C  
ATOM    151  C   TYR    18      -0.488  -7.605  18.789  1.00 88.37           C  
ATOM    152  CB  TYR    18      -1.055  -8.951  16.757  1.00 89.12           C  
ATOM    153  O   TYR    18       0.724  -7.565  19.013  1.00 87.06           O  
ATOM    154  CG  TYR    18      -1.567 -10.246  16.174  1.00 89.61           C  
ATOM    155  CD1 TYR    18      -0.752 -11.374  16.111  1.00 88.28           C  
ATOM    156  CD2 TYR    18      -2.865 -10.344  15.685  1.00 88.23           C  
ATOM    157  CE1 TYR    18      -1.218 -12.569  15.573  1.00 87.91           C  
ATOM    158  CE2 TYR    18      -3.342 -11.533  15.144  1.00 88.08           C  
ATOM    159  OH  TYR    18      -2.980 -13.819  14.559  1.00 85.54           O  
ATOM    160  CZ  TYR    18      -2.513 -12.639  15.093  1.00 87.32           C  
ATOM    161  N   THR    19      -1.252  -6.474  18.947  1.00 90.47           N  
ATOM    162  CA  THR    19      -0.750  -5.189  19.420  1.00 90.53           C  
ATOM    163  C   THR    19      -1.854  -4.402  20.121  1.00 90.75           C  
ATOM    164  CB  THR    19      -0.176  -4.352  18.262  1.00 89.48           C  
ATOM    165  O   THR    19      -3.035  -4.568  19.811  1.00 89.78           O  
ATOM    166  CG2 THR    19      -1.288  -3.815  17.368  1.00 83.99           C  
ATOM    167  OG1 THR    19       0.566  -3.250  18.798  1.00 86.57           O  
ATOM    168  N   VAL    20      -1.474  -3.533  21.015  1.00 88.53           N  
ATOM    169  CA  VAL    20      -2.418  -2.602  21.624  1.00 89.13           C  
ATOM    170  C   VAL    20      -2.784  -1.508  20.623  1.00 89.24           C  
ATOM    171  CB  VAL    20      -1.845  -1.974  22.914  1.00 87.97           C  
ATOM    172  O   VAL    20      -1.941  -0.687  20.256  1.00 88.27           O  
ATOM    173  CG1 VAL    20      -2.860  -1.027  23.551  1.00 86.60           C  
ATOM    174  CG2 VAL    20      -1.435  -3.065  23.901  1.00 85.21           C  
ATOM    175  N   PRO    21      -3.987  -1.498  20.075  1.00 89.63           N  
ATOM    176  CA  PRO    21      -4.390  -0.475  19.108  1.00 89.82           C  
ATOM    177  C   PRO    21      -4.344   0.937  19.689  1.00 89.52           C  
ATOM    178  CB  PRO    21      -5.825  -0.872  18.753  1.00 89.05           C  
ATOM    179  O   PRO    21      -4.672   1.137  20.861  1.00 88.56           O  
ATOM    180  CG  PRO    21      -5.899  -2.336  19.044  1.00 88.25           C  
ATOM    181  CD  PRO    21      -5.053  -2.626  20.251  1.00 87.87           C  
ATOM    182  N   VAL    22      -3.937   1.862  18.885  1.00 89.75           N  
ATOM    183  CA  VAL    22      -3.994   3.277  19.237  1.00 89.80           C  
ATOM    184  C   VAL    22      -5.389   3.826  18.945  1.00 89.59           C  
ATOM    185  CB  VAL    22      -2.929   4.095  18.474  1.00 89.42           C  
ATOM    186  O   VAL    22      -5.750   4.035  17.784  1.00 88.60           O  
ATOM    187  CG1 VAL    22      -2.969   5.562  18.898  1.00 89.13           C  
ATOM    188  CG2 VAL    22      -1.538   3.506  18.704  1.00 88.86           C  
ATOM    189  N   GLU    23      -6.131   4.131  19.960  1.00 87.69           N  
ATOM    190  CA  GLU    23      -7.552   4.449  19.854  1.00 87.73           C  
ATOM    191  C   GLU    23      -7.770   5.762  19.108  1.00 88.05           C  
ATOM    192  CB  GLU    23      -8.192   4.520  21.242  1.00 86.08           C  
ATOM    193  O   GLU    23      -8.638   5.850  18.237  1.00 87.20           O  
ATOM    194  CG  GLU    23      -9.686   4.808  21.217  1.00 80.83           C  
ATOM    195  CD  GLU    23     -10.484   3.768  20.447  1.00 77.86           C  
ATOM    196  OE1 GLU    23     -10.050   2.596  20.381  1.00 75.14           O  
ATOM    197  OE2 GLU    23     -11.553   4.129  19.905  1.00 70.76           O  
ATOM    198  N   SER    24      -7.017   6.748  19.353  1.00 87.94           N  
ATOM    199  CA  SER    24      -7.120   8.035  18.673  1.00 88.09           C  
ATOM    200  C   SER    24      -6.899   7.886  17.171  1.00 88.29           C  
ATOM    201  CB  SER    24      -6.111   9.029  19.249  1.00 87.24           C  
ATOM    202  O   SER    24      -7.562   8.549  16.372  1.00 87.59           O  
ATOM    203  OG  SER    24      -4.792   8.520  19.150  1.00 86.19           O  
ATOM    204  N   ASP    25      -6.003   6.944  16.688  1.00 90.14           N  
ATOM    205  CA  ASP    25      -5.765   6.639  15.281  1.00 90.51           C  
ATOM    206  C   ASP    25      -6.961   5.916  14.665  1.00 90.71           C  
ATOM    207  CB  ASP    25      -4.500   5.793  15.121  1.00 89.86           C  
ATOM    208  O   ASP    25      -7.332   6.183  13.520  1.00 90.28           O  
ATOM    209  CG  ASP    25      -3.223   6.595  15.302  1.00 88.21           C  
ATOM    210  OD1 ASP    25      -3.299   7.827  15.499  1.00 87.41           O  
ATOM    211  OD2 ASP    25      -2.131   5.990  15.245  1.00 87.33           O  
ATOM    212  N   LEU    26      -7.580   5.080  15.469  1.00 89.57           N  
ATOM    213  CA  LEU    26      -8.774   4.395  14.987  1.00 89.65           C  
ATOM    214  C   LEU    26      -9.912   5.384  14.758  1.00 89.40           C  
ATOM    215  CB  LEU    26      -9.212   3.317  15.982  1.00 89.10           C  
ATOM    216  O   LEU    26     -10.591   5.328  13.729  1.00 88.66           O  
ATOM    217  CG  LEU    26      -8.291   2.102  16.113  1.00 88.30           C  
ATOM    218  CD1 LEU    26      -8.845   1.128  17.148  1.00 86.88           C  
ATOM    219  CD2 LEU    26      -8.117   1.415  14.763  1.00 86.80           C  
ATOM    220  N   GLN    27     -10.042   6.372  15.642  1.00 87.70           N  
ATOM    221  CA  GLN    27     -11.051   7.410  15.464  1.00 87.59           C  
ATOM    222  C   GLN    27     -10.761   8.252  14.224  1.00 87.88           C  
ATOM    223  CB  GLN    27     -11.125   8.306  16.701  1.00 86.30           C  
ATOM    224  O   GLN    27     -11.668   8.549  13.443  1.00 87.17           O  
ATOM    225  CG  GLN    27     -11.613   7.588  17.952  1.00 82.06           C  
ATOM    226  CD  GLN    27     -12.968   6.933  17.762  1.00 79.67           C  
ATOM    227  NE2 GLN    27     -13.137   5.744  18.331  1.00 74.47           N  
ATOM    228  OE1 GLN    27     -13.856   7.490  17.108  1.00 76.95           O  
ATOM    229  N   LEU    28      -9.479   8.599  13.965  1.00 89.75           N  
ATOM    230  CA  LEU    28      -9.066   9.297  12.752  1.00 89.87           C  
ATOM    231  C   LEU    28      -9.346   8.450  11.516  1.00 90.41           C  
ATOM    232  CB  LEU    28      -7.577   9.650  12.817  1.00 88.64           C  
ATOM    233  O   LEU    28      -9.847   8.958  10.510  1.00 89.94           O  
ATOM    234  CG  LEU    28      -7.177  10.717  13.836  1.00 83.73           C  
ATOM    235  CD1 LEU    28      -5.659  10.858  13.888  1.00 79.45           C  
ATOM    236  CD2 LEU    28      -7.833  12.052  13.499  1.00 79.38           C  
ATOM    237  N   LYS    29      -9.101   7.147  11.597  1.00 91.52           N  
ATOM    238  CA  LYS    29      -9.384   6.206  10.516  1.00 91.80           C  
ATOM    239  C   LYS    29     -10.874   6.181  10.187  1.00 91.89           C  
ATOM    240  CB  LYS    29      -8.905   4.802  10.887  1.00 91.40           C  
ATOM    241  O   LYS    29     -11.261   6.322   9.025  1.00 91.44           O  
ATOM    242  CG  LYS    29      -9.066   3.779   9.773  1.00 90.60           C  
ATOM    243  CD  LYS    29      -8.461   2.435  10.157  1.00 89.30           C  
ATOM    244  CE  LYS    29      -8.579   1.424   9.024  1.00 88.01           C  
ATOM    245  NZ  LYS    29      -7.886   0.142   9.351  1.00 86.22           N  
ATOM    246  N   TYR    30     -11.701   6.119  11.156  1.00 90.27           N  
ATOM    247  CA  TYR    30     -13.146   6.030  10.978  1.00 90.36           C  
ATOM    248  C   TYR    30     -13.701   7.314  10.373  1.00 90.04           C  
ATOM    249  CB  TYR    30     -13.837   5.742  12.314  1.00 89.64           C  
ATOM    250  O   TYR    30     -14.541   7.271   9.471  1.00 89.25           O  
ATOM    251  CG  TYR    30     -13.417   4.437  12.945  1.00 87.91           C  
ATOM    252  CD1 TYR    30     -12.938   3.386  12.166  1.00 85.55           C  
ATOM    253  CD2 TYR    30     -13.501   4.250  14.321  1.00 85.59           C  
ATOM    254  CE1 TYR    30     -12.552   2.180  12.742  1.00 85.10           C  
ATOM    255  CE2 TYR    30     -13.118   3.049  14.908  1.00 85.83           C  
ATOM    256  OH  TYR    30     -12.265   0.830  14.688  1.00 80.55           O  
ATOM    257  CZ  TYR    30     -12.645   2.022  14.112  1.00 83.59           C  
ATOM    258  N   LYS    31     -13.197   8.432  10.797  1.00 90.03           N  
ATOM    259  CA  LYS    31     -13.560   9.718  10.210  1.00 89.86           C  
ATOM    260  C   LYS    31     -13.126   9.798   8.749  1.00 90.26           C  
ATOM    261  CB  LYS    31     -12.938  10.867  11.005  1.00 88.41           C  
ATOM    262  O   LYS    31     -13.902  10.217   7.888  1.00 89.65           O  
ATOM    263  CG  LYS    31     -13.328  12.250  10.505  1.00 82.03           C  
ATOM    264  CD  LYS    31     -12.717  13.349  11.364  1.00 79.07           C  
ATOM    265  CE  LYS    31     -13.080  14.733  10.845  1.00 71.30           C  
ATOM    266  NZ  LYS    31     -12.451  15.814  11.662  1.00 67.04           N  
ATOM    267  N   ALA    32     -11.907   9.373   8.435  1.00 91.75           N  
ATOM    268  CA  ALA    32     -11.397   9.376   7.066  1.00 91.85           C  
ATOM    269  C   ALA    32     -12.190   8.417   6.183  1.00 92.24           C  
ATOM    270  CB  ALA    32      -9.915   9.008   7.049  1.00 90.88           C  
ATOM    271  O   ALA    32     -12.502   8.736   5.034  1.00 91.74           O  
ATOM    272  N   MET    33     -12.615   7.284   6.677  1.00 92.32           N  
ATOM    273  CA  MET    33     -13.435   6.300   5.975  1.00 92.51           C  
ATOM    274  C   MET    33     -14.779   6.898   5.574  1.00 92.07           C  
ATOM    275  CB  MET    33     -13.652   5.061   6.846  1.00 92.16           C  
ATOM    276  O   MET    33     -15.355   6.514   4.554  1.00 91.29           O  
ATOM    277  CG  MET    33     -12.431   4.161   6.948  1.00 91.45           C  
ATOM    278  SD  MET    33     -12.611   2.878   8.247  1.00 92.20           S  
ATOM    279  CE  MET    33     -14.080   2.007   7.635  1.00 88.52           C  
ATOM    280  N   ALA    34     -15.242   7.868   6.326  1.00 91.36           N  
ATOM    281  CA  ALA    34     -16.543   8.475   6.060  1.00 91.35           C  
ATOM    282  C   ALA    34     -16.433   9.569   5.002  1.00 91.34           C  
ATOM    283  CB  ALA    34     -17.138   9.042   7.347  1.00 90.32           C  
ATOM    284  O   ALA    34     -17.441   9.997   4.435  1.00 90.58           O  
ATOM    285  N   SER    35     -15.240  10.054   4.648  1.00 93.23           N  
ATOM    286  CA  SER    35     -15.034  11.236   3.816  1.00 92.91           C  
ATOM    287  C   SER    35     -15.270  10.923   2.343  1.00 92.63           C  
ATOM    288  CB  SER    35     -13.621  11.787   4.009  1.00 92.08           C  
ATOM    289  O   SER    35     -16.053  11.602   1.676  1.00 91.52           O  
ATOM    290  OG  SER    35     -12.652  10.860   3.550  1.00 89.33           O  
ATOM    291  N   SER    36     -14.674   9.809   1.758  1.00 94.25           N  
ATOM    292  CA  SER    36     -14.875   9.412   0.368  1.00 94.65           C  
ATOM    293  C   SER    36     -14.579   7.929   0.168  1.00 95.28           C  
ATOM    294  CB  SER    36     -13.993  10.246  -0.562  1.00 93.37           C  
ATOM    295  O   SER    36     -14.093   7.260   1.082  1.00 95.03           O  
ATOM    296  OG  SER    36     -12.630   9.886  -0.419  1.00 81.71           O  
ATOM    297  N   ALA    37     -14.851   7.355  -0.981  1.00 95.50           N  
ATOM    298  CA  ALA    37     -14.730   5.931  -1.286  1.00 95.83           C  
ATOM    299  C   ALA    37     -13.266   5.514  -1.387  1.00 95.97           C  
ATOM    300  CB  ALA    37     -15.464   5.601  -2.584  1.00 95.31           C  
ATOM    301  O   ALA    37     -12.906   4.394  -1.016  1.00 95.70           O  
ATOM    302  N   PHE    38     -12.365   6.400  -1.830  1.00 95.33           N  
ATOM    303  CA  PHE    38     -10.955   6.063  -1.990  1.00 95.55           C  
ATOM    304  C   PHE    38     -10.271   5.938  -0.634  1.00 95.34           C  
ATOM    305  CB  PHE    38     -10.242   7.117  -2.843  1.00 95.16           C  
ATOM    306  O   PHE    38      -9.672   4.904  -0.328  1.00 94.73           O  
ATOM    307  CG  PHE    38      -8.773   6.853  -3.032  1.00 94.29           C  
ATOM    308  CD1 PHE    38      -8.339   5.794  -3.821  1.00 92.62           C  
ATOM    309  CD2 PHE    38      -7.825   7.663  -2.420  1.00 92.32           C  
ATOM    310  CE1 PHE    38      -6.980   5.547  -3.998  1.00 91.54           C  
ATOM    311  CE2 PHE    38      -6.465   7.422  -2.592  1.00 91.76           C  
ATOM    312  CZ  PHE    38      -6.044   6.363  -3.381  1.00 90.90           C  
ATOM    313  N   PRO    39     -10.388   6.914   0.326  1.00 94.40           N  
ATOM    314  CA  PRO    39      -9.923   6.706   1.700  1.00 94.53           C  
ATOM    315  C   PRO    39     -10.574   5.497   2.367  1.00 94.65           C  
ATOM    316  CB  PRO    39     -10.324   8.002   2.408  1.00 93.84           C  
ATOM    317  O   PRO    39      -9.916   4.771   3.116  1.00 94.31           O  
ATOM    318  CG  PRO    39     -10.255   9.054   1.348  1.00 92.30           C  
ATOM    319  CD  PRO    39     -10.768   8.471   0.063  1.00 91.83           C  
ATOM    320  N   PHE    40     -11.795   5.226   2.051  1.00 94.65           N  
ATOM    321  CA  PHE    40     -12.477   4.044   2.566  1.00 94.98           C  
ATOM    322  C   PHE    40     -11.817   2.771   2.052  1.00 94.96           C  
ATOM    323  CB  PHE    40     -13.958   4.063   2.176  1.00 94.90           C  
ATOM    324  O   PHE    40     -11.463   1.888   2.836  1.00 94.66           O  
ATOM    325  CG  PHE    40     -14.742   2.898   2.714  1.00 94.74           C  
ATOM    326  CD1 PHE    40     -15.362   2.972   3.955  1.00 93.98           C  
ATOM    327  CD2 PHE    40     -14.861   1.726   1.977  1.00 93.72           C  
ATOM    328  CE1 PHE    40     -16.089   1.895   4.456  1.00 93.24           C  
ATOM    329  CE2 PHE    40     -15.586   0.645   2.471  1.00 93.43           C  
ATOM    330  CZ  PHE    40     -16.198   0.731   3.711  1.00 93.17           C  
ATOM    331  N   LEU    41     -11.549   2.676   0.751  1.00 96.09           N  
ATOM    332  CA  LEU    41     -10.849   1.544   0.154  1.00 96.10           C  
ATOM    333  C   LEU    41      -9.506   1.312   0.838  1.00 95.85           C  
ATOM    334  CB  LEU    41     -10.638   1.776  -1.345  1.00 95.75           C  
ATOM    335  O   LEU    41      -9.170   0.178   1.186  1.00 95.25           O  
ATOM    336  CG  LEU    41      -9.829   0.711  -2.088  1.00 93.69           C  
ATOM    337  CD1 LEU    41     -10.687  -0.524  -2.343  1.00 89.75           C  
ATOM    338  CD2 LEU    41      -9.286   1.270  -3.398  1.00 89.42           C  
ATOM    339  N   ARG    42      -8.769   2.316   1.116  1.00 94.75           N  
ATOM    340  CA  ARG    42      -7.430   2.239   1.692  1.00 94.63           C  
ATOM    341  C   ARG    42      -7.484   1.764   3.140  1.00 94.09           C  
ATOM    342  CB  ARG    42      -6.731   3.598   1.613  1.00 93.65           C  
ATOM    343  O   ARG    42      -6.564   1.094   3.614  1.00 93.08           O  
ATOM    344  CG  ARG    42      -6.283   3.980   0.211  1.00 89.73           C  
ATOM    345  CD  ARG    42      -5.543   5.310   0.197  1.00 86.58           C  
ATOM    346  NE  ARG    42      -4.311   5.249   0.978  1.00 84.23           N  
ATOM    347  NH1 ARG    42      -4.229   7.517   1.411  1.00 75.19           N  
ATOM    348  NH2 ARG    42      -2.596   6.130   2.227  1.00 73.34           N  
ATOM    349  CZ  ARG    42      -3.715   6.298   1.537  1.00 81.80           C  
ATOM    350  N   ALA    43      -8.505   2.065   3.825  1.00 94.15           N  
ATOM    351  CA  ALA    43      -8.614   1.801   5.258  1.00 94.16           C  
ATOM    352  C   ALA    43      -9.218   0.424   5.518  1.00 94.06           C  
ATOM    353  CB  ALA    43      -9.451   2.883   5.936  1.00 93.54           C  
ATOM    354  O   ALA    43      -9.149  -0.089   6.637  1.00 93.39           O  
ATOM    355  N   THR    44      -9.841  -0.219   4.504  1.00 93.85           N  
ATOM    356  CA  THR    44     -10.705  -1.368   4.751  1.00 94.07           C  
ATOM    357  C   THR    44     -10.255  -2.571   3.927  1.00 93.83           C  
ATOM    358  CB  THR    44     -12.174  -1.041   4.426  1.00 93.49           C  
ATOM    359  O   THR    44     -11.084  -3.305   3.386  1.00 92.80           O  
ATOM    360  CG2 THR    44     -12.729   0.008   5.384  1.00 91.01           C  
ATOM    361  OG1 THR    44     -12.262  -0.543   3.086  1.00 92.16           O  
ATOM    362  N   PHE    45      -8.914  -2.766   3.763  1.00 94.32           N  
ATOM    363  CA  PHE    45      -8.364  -3.892   3.019  1.00 94.61           C  
ATOM    364  C   PHE    45      -8.918  -5.211   3.544  1.00 94.38           C  
ATOM    365  CB  PHE    45      -6.834  -3.896   3.100  1.00 94.40           C  
ATOM    366  O   PHE    45      -9.251  -6.105   2.763  1.00 93.78           O  
ATOM    367  CG  PHE    45      -6.192  -5.061   2.395  1.00 94.32           C  
ATOM    368  CD1 PHE    45      -6.404  -5.272   1.038  1.00 93.33           C  
ATOM    369  CD2 PHE    45      -5.376  -5.944   3.089  1.00 93.13           C  
ATOM    370  CE1 PHE    45      -5.811  -6.349   0.382  1.00 92.51           C  
ATOM    371  CE2 PHE    45      -4.780  -7.022   2.441  1.00 92.54           C  
ATOM    372  CZ  PHE    45      -5.000  -7.223   1.088  1.00 92.47           C  
ATOM    373  N   TYR    46      -9.155  -5.375   4.814  1.00 93.37           N  
ATOM    374  CA  TYR    46      -9.736  -6.560   5.436  1.00 93.66           C  
ATOM    375  C   TYR    46     -11.141  -6.820   4.908  1.00 93.62           C  
ATOM    376  CB  TYR    46      -9.771  -6.404   6.959  1.00 93.02           C  
ATOM    377  O   TYR    46     -11.518  -7.969   4.668  1.00 92.95           O  
ATOM    378  CG  TYR    46     -10.574  -5.216   7.430  1.00 91.39           C  
ATOM    379  CD1 TYR    46      -9.965  -3.983   7.651  1.00 88.79           C  
ATOM    380  CD2 TYR    46     -11.942  -5.324   7.655  1.00 88.88           C  
ATOM    381  CE1 TYR    46     -10.700  -2.885   8.087  1.00 88.17           C  
ATOM    382  CE2 TYR    46     -12.687  -4.233   8.091  1.00 88.86           C  
ATOM    383  OH  TYR    46     -12.792  -1.937   8.734  1.00 80.96           O  
ATOM    384  CZ  TYR    46     -12.059  -3.020   8.303  1.00 87.59           C  
ATOM    385  N   ARG    47     -11.959  -5.755   4.717  1.00 93.42           N  
ATOM    386  CA  ARG    47     -13.298  -5.874   4.150  1.00 93.42           C  
ATOM    387  C   ARG    47     -13.236  -6.190   2.659  1.00 93.49           C  
ATOM    388  CB  ARG    47     -14.096  -4.588   4.379  1.00 92.75           C  
ATOM    389  O   ARG    47     -13.979  -7.042   2.168  1.00 92.97           O  
ATOM    390  CG  ARG    47     -15.489  -4.611   3.772  1.00 90.35           C  
ATOM    391  CD  ARG    47     -16.321  -5.766   4.311  1.00 88.04           C  
ATOM    392  NE  ARG    47     -17.658  -5.787   3.725  1.00 86.13           N  
ATOM    393  NH1 ARG    47     -18.207  -7.878   4.540  1.00 80.14           N  
ATOM    394  NH2 ARG    47     -19.715  -6.704   3.273  1.00 78.78           N  
ATOM    395  CZ  ARG    47     -18.524  -6.789   3.847  1.00 84.53           C  
ATOM    396  N   TRP    48     -12.313  -5.557   1.979  1.00 94.71           N  
ATOM    397  CA  TRP    48     -12.094  -5.803   0.557  1.00 95.25           C  
ATOM    398  C   TRP    48     -11.711  -7.258   0.309  1.00 94.63           C  
ATOM    399  CB  TRP    48     -11.005  -4.875   0.012  1.00 94.82           C  
ATOM    400  O   TRP    48     -12.284  -7.918  -0.560  1.00 93.36           O  
ATOM    401  CG  TRP    48     -10.905  -4.866  -1.484  1.00 92.87           C  
ATOM    402  CD1 TRP    48     -11.531  -4.010  -2.347  1.00 89.54           C  
ATOM    403  CD2 TRP    48     -10.136  -5.761  -2.294  1.00 90.02           C  
ATOM    404  CE2 TRP    48     -10.342  -5.388  -3.640  1.00 91.53           C  
ATOM    405  CE3 TRP    48      -9.291  -6.842  -2.011  1.00 90.97           C  
ATOM    406  NE1 TRP    48     -11.196  -4.318  -3.645  1.00 91.03           N  
ATOM    407  CH2 TRP    48      -8.911  -7.114  -4.398  1.00 89.52           C  
ATOM    408  CZ2 TRP    48      -9.732  -6.059  -4.703  1.00 89.98           C  
ATOM    409  CZ3 TRP    48      -8.685  -7.509  -3.069  1.00 90.06           C  
ATOM    410  N   MET    49     -10.885  -7.875   1.150  1.00 94.17           N  
ATOM    411  CA  MET    49     -10.443  -9.263   1.059  1.00 93.67           C  
ATOM    412  C   MET    49     -11.594 -10.221   1.348  1.00 92.71           C  
ATOM    413  CB  MET    49      -9.288  -9.525   2.028  1.00 92.48           C  
ATOM    414  O   MET    49     -11.654 -11.315   0.784  1.00 90.91           O  
ATOM    415  CG  MET    49      -7.947  -9.001   1.540  1.00 87.48           C  
ATOM    416  SD  MET    49      -7.494  -9.660  -0.111  1.00 85.61           S  
ATOM    417  CE  MET    49      -7.402 -11.432   0.266  1.00 76.83           C  
ATOM    418  N   GLN    50     -12.579  -9.854   2.155  1.00 92.14           N  
ATOM    419  CA  GLN    50     -13.759 -10.668   2.429  1.00 91.96           C  
ATOM    420  C   GLN    50     -14.691 -10.710   1.221  1.00 91.48           C  
ATOM    421  CB  GLN    50     -14.507 -10.134   3.651  1.00 91.06           C  
ATOM    422  O   GLN    50     -15.415 -11.688   1.024  1.00 90.53           O  
ATOM    423  CG  GLN    50     -13.806 -10.415   4.973  1.00 87.78           C  
ATOM    424  CD  GLN    50     -14.579  -9.895   6.170  1.00 85.68           C  
ATOM    425  NE2 GLN    50     -14.413 -10.551   7.314  1.00 84.72           N  
ATOM    426  OE1 GLN    50     -15.319  -8.911   6.069  1.00 85.37           O  
ATOM    427  N   ARG    51     -14.692  -9.607   0.464  1.00 93.41           N  
ATOM    428  CA  ARG    51     -15.609  -9.464  -0.662  1.00 93.32           C  
ATOM    429  C   ARG    51     -14.998 -10.029  -1.940  1.00 93.22           C  
ATOM    430  CB  ARG    51     -15.986  -7.995  -0.867  1.00 92.43           C  
ATOM    431  O   ARG    51     -15.700 -10.627  -2.759  1.00 92.68           O  
ATOM    432  CG  ARG    51     -16.789  -7.400   0.279  1.00 89.38           C  
ATOM    433  CD  ARG    51     -17.452  -6.089  -0.119  1.00 88.11           C  
ATOM    434  NE  ARG    51     -18.531  -6.299  -1.080  1.00 85.87           N  
ATOM    435  NH1 ARG    51     -19.343  -4.140  -0.954  1.00 82.72           N  
ATOM    436  NH2 ARG    51     -20.347  -5.669  -2.337  1.00 81.65           N  
ATOM    437  CZ  ARG    51     -19.404  -5.369  -1.455  1.00 83.50           C  
ATOM    438  N   TRP    52     -13.815  -9.931  -2.079  1.00 93.24           N  
ATOM    439  CA  TRP    52     -13.094 -10.147  -3.329  1.00 93.60           C  
ATOM    440  C   TRP    52     -13.340 -11.554  -3.864  1.00 92.50           C  
ATOM    441  CB  TRP    52     -11.593  -9.918  -3.131  1.00 91.50           C  
ATOM    442  O   TRP    52     -13.719 -11.726  -5.025  1.00 90.00           O  
ATOM    443  CG  TRP    52     -10.747 -10.397  -4.273  1.00 82.27           C  
ATOM    444  CD1 TRP    52     -10.489  -9.736  -5.441  1.00 74.38           C  
ATOM    445  CD2 TRP    52     -10.053 -11.645  -4.356  1.00 75.68           C  
ATOM    446  CE2 TRP    52      -9.393 -11.674  -5.604  1.00 75.74           C  
ATOM    447  CE3 TRP    52      -9.925 -12.744  -3.495  1.00 72.76           C  
ATOM    448  NE1 TRP    52      -9.674 -10.498  -6.246  1.00 78.84           N  
ATOM    449  CH2 TRP    52      -8.505 -13.821  -5.152  1.00 78.10           C  
ATOM    450  CZ2 TRP    52      -8.614 -12.760  -6.013  1.00 79.07           C  
ATOM    451  CZ3 TRP    52      -9.150 -13.823  -3.903  1.00 77.80           C  
ATOM    452  N   PRO    53     -13.223 -12.689  -3.089  1.00 91.68           N  
ATOM    453  CA  PRO    53     -13.412 -14.026  -3.657  1.00 91.27           C  
ATOM    454  C   PRO    53     -14.834 -14.257  -4.162  1.00 90.99           C  
ATOM    455  CB  PRO    53     -13.092 -14.955  -2.483  1.00 89.61           C  
ATOM    456  O   PRO    53     -15.054 -15.106  -5.029  1.00 89.92           O  
ATOM    457  CG  PRO    53     -12.307 -14.112  -1.531  1.00 86.73           C  
ATOM    458  CD  PRO    53     -12.778 -12.691  -1.653  1.00 87.06           C  
ATOM    459  N   LYS    54     -15.828 -13.505  -3.618  1.00 92.30           N  
ATOM    460  CA  LYS    54     -17.222 -13.628  -4.033  1.00 92.08           C  
ATOM    461  C   LYS    54     -17.510 -12.761  -5.256  1.00 92.65           C  
ATOM    462  CB  LYS    54     -18.160 -13.245  -2.887  1.00 90.11           C  
ATOM    463  O   LYS    54     -18.263 -13.163  -6.145  1.00 92.24           O  
ATOM    464  CG  LYS    54     -18.061 -14.160  -1.675  1.00 81.14           C  
ATOM    465  CD  LYS    54     -19.044 -13.751  -0.585  1.00 77.75           C  
ATOM    466  CE  LYS    54     -18.928 -14.650   0.639  1.00 71.04           C  
ATOM    467  NZ  LYS    54     -19.886 -14.250   1.712  1.00 69.55           N  
ATOM    468  N   VAL    55     -16.870 -11.549  -5.306  1.00 94.55           N  
ATOM    469  CA  VAL    55     -17.127 -10.565  -6.352  1.00 94.70           C  
ATOM    470  C   VAL    55     -16.322 -10.916  -7.601  1.00 94.11           C  
ATOM    471  CB  VAL    55     -16.783  -9.134  -5.881  1.00 94.04           C  
ATOM    472  O   VAL    55     -16.813 -10.773  -8.724  1.00 93.05           O  
ATOM    473  CG1 VAL    55     -16.889  -8.145  -7.040  1.00 89.62           C  
ATOM    474  CG2 VAL    55     -17.700  -8.716  -4.733  1.00 88.94           C  
ATOM    475  N   CYS    56     -15.146 -11.464  -7.448  1.00 94.77           N  
ATOM    476  CA  CYS    56     -14.216 -11.768  -8.530  1.00 94.84           C  
ATOM    477  C   CYS    56     -13.898 -13.258  -8.573  1.00 94.23           C  
ATOM    478  CB  CYS    56     -12.925 -10.967  -8.369  1.00 93.15           C  
ATOM    479  O   CYS    56     -12.736 -13.646  -8.705  1.00 91.37           O  
ATOM    480  SG  CYS    56     -13.163  -9.178  -8.456  1.00 93.96           S  
ATOM    481  N   ALA    57     -14.889 -14.138  -8.443  1.00 94.93           N  
ATOM    482  CA  ALA    57     -14.762 -15.579  -8.239  1.00 94.96           C  
ATOM    483  C   ALA    57     -13.960 -16.224  -9.366  1.00 94.48           C  
ATOM    484  CB  ALA    57     -16.141 -16.225  -8.134  1.00 93.36           C  
ATOM    485  O   ALA    57     -13.156 -17.127  -9.126  1.00 93.50           O  
ATOM    486  N   GLU    58     -14.042 -15.742 -10.537  1.00 94.76           N  
ATOM    487  CA  GLU    58     -13.366 -16.281 -11.713  1.00 94.55           C  
ATOM    488  C   GLU    58     -11.858 -16.060 -11.632  1.00 94.81           C  
ATOM    489  CB  GLU    58     -13.922 -15.648 -12.991  1.00 92.15           C  
ATOM    490  O   GLU    58     -11.086 -16.761 -12.290  1.00 93.68           O  
ATOM    491  CG  GLU    58     -13.702 -14.145 -13.079  1.00 81.69           C  
ATOM    492  CD  GLU    58     -14.368 -13.511 -14.290  1.00 76.00           C  
ATOM    493  OE1 GLU    58     -15.045 -14.232 -15.057  1.00 76.96           O  
ATOM    494  OE2 GLU    58     -14.210 -12.284 -14.474  1.00 73.05           O  
ATOM    495  N   PHE    59     -11.370 -15.079 -10.809  1.00 94.86           N  
ATOM    496  CA  PHE    59      -9.966 -14.708 -10.679  1.00 95.26           C  
ATOM    497  C   PHE    59      -9.352 -15.337  -9.433  1.00 94.21           C  
ATOM    498  CB  PHE    59      -9.814 -13.184 -10.627  1.00 95.08           C  
ATOM    499  O   PHE    59      -8.138 -15.269  -9.231  1.00 92.47           O  
ATOM    500  CG  PHE    59     -10.199 -12.492 -11.906  1.00 95.19           C  
ATOM    501  CD1 PHE    59      -9.341 -12.494 -12.999  1.00 93.78           C  
ATOM    502  CD2 PHE    59     -11.419 -11.839 -12.016  1.00 93.72           C  
ATOM    503  CE1 PHE    59      -9.694 -11.854 -14.185  1.00 92.99           C  
ATOM    504  CE2 PHE    59     -11.780 -11.197 -13.198  1.00 92.78           C  
ATOM    505  CZ  PHE    59     -10.915 -11.205 -14.280  1.00 92.46           C  
ATOM    506  N   ALA    60     -10.177 -15.961  -8.575  1.00 92.75           N  
ATOM    507  CA  ALA    60      -9.746 -16.503  -7.289  1.00 92.15           C  
ATOM    508  C   ALA    60      -8.895 -17.755  -7.480  1.00 91.44           C  
ATOM    509  CB  ALA    60     -10.955 -16.813  -6.410  1.00 90.48           C  
ATOM    510  O   ALA    60      -8.134 -18.138  -6.589  1.00 89.88           O  
ATOM    511  N   ASN    61      -8.967 -18.386  -8.664  1.00 92.50           N  
ATOM    512  CA  ASN    61      -8.240 -19.613  -8.973  1.00 92.49           C  
ATOM    513  C   ASN    61      -7.047 -19.345  -9.885  1.00 92.91           C  
ATOM    514  CB  ASN    61      -9.175 -20.644  -9.609  1.00 90.68           C  
ATOM    515  O   ASN    61      -6.538 -20.260 -10.535  1.00 92.05           O  
ATOM    516  CG  ASN    61     -10.236 -21.143  -8.648  1.00 85.52           C  
ATOM    517  ND2 ASN    61     -11.465 -21.269  -9.135  1.00 85.14           N  
ATOM    518  OD1 ASN    61      -9.953 -21.413  -7.478  1.00 83.59           O  
ATOM    519  N   ALA    62      -6.612 -18.074 -10.036  1.00 95.12           N  
ATOM    520  CA  ALA    62      -5.394 -17.725 -10.761  1.00 95.29           C  
ATOM    521  C   ALA    62      -4.157 -18.259 -10.045  1.00 95.36           C  
ATOM    522  CB  ALA    62      -5.293 -16.211 -10.934  1.00 94.78           C  
ATOM    523  O   ALA    62      -4.209 -18.572  -8.853  1.00 94.80           O  
ATOM    524  N   PRO    63      -3.004 -18.434 -10.725  1.00 95.22           N  
ATOM    525  CA  PRO    63      -1.756 -18.818 -10.063  1.00 95.51           C  
ATOM    526  C   PRO    63      -1.413 -17.915  -8.881  1.00 95.46           C  
ATOM    527  CB  PRO    63      -0.711 -18.683 -11.174  1.00 95.22           C  
ATOM    528  O   PRO    63      -1.583 -16.695  -8.961  1.00 95.13           O  
ATOM    529  CG  PRO    63      -1.473 -18.896 -12.442  1.00 94.13           C  
ATOM    530  CD  PRO    63      -2.834 -18.279 -12.290  1.00 92.87           C  
ATOM    531  N   THR    64      -0.953 -18.501  -7.801  1.00 93.69           N  
ATOM    532  CA  THR    64      -0.633 -17.806  -6.559  1.00 93.50           C  
ATOM    533  C   THR    64       0.797 -17.274  -6.590  1.00 93.41           C  
ATOM    534  CB  THR    64      -0.813 -18.729  -5.340  1.00 91.35           C  
ATOM    535  O   THR    64       1.710 -17.958  -7.057  1.00 92.48           O  
ATOM    536  CG2 THR    64      -0.460 -18.005  -4.045  1.00 76.52           C  
ATOM    537  OG1 THR    64      -2.177 -19.164  -5.275  1.00 80.37           O  
ATOM    538  N   VAL    65       1.014 -16.158  -6.042  1.00 94.31           N  
ATOM    539  CA  VAL    65       2.311 -15.504  -5.907  1.00 94.23           C  
ATOM    540  C   VAL    65       2.474 -14.968  -4.486  1.00 93.51           C  
ATOM    541  CB  VAL    65       2.479 -14.359  -6.931  1.00 94.17           C  
ATOM    542  O   VAL    65       1.498 -14.863  -3.740  1.00 92.48           O  
ATOM    543  CG1 VAL    65       2.454 -14.903  -8.358  1.00 93.24           C  
ATOM    544  CG2 VAL    65       1.388 -13.307  -6.738  1.00 93.00           C  
ATOM    545  N   LEU    66       3.679 -14.714  -4.080  1.00 92.14           N  
ATOM    546  CA  LEU    66       3.936 -13.813  -2.962  1.00 92.02           C  
ATOM    547  C   LEU    66       3.647 -12.367  -3.352  1.00 91.80           C  
ATOM    548  CB  LEU    66       5.386 -13.946  -2.489  1.00 90.43           C  
ATOM    549  O   LEU    66       4.479 -11.711  -3.982  1.00 90.49           O  
ATOM    550  CG  LEU    66       5.777 -13.122  -1.261  1.00 85.50           C  
ATOM    551  CD1 LEU    66       4.934 -13.533  -0.058  1.00 80.57           C  
ATOM    552  CD2 LEU    66       7.263 -13.283  -0.959  1.00 80.35           C  
ATOM    553  N   GLY    67       2.476 -11.866  -2.985  1.00 92.14           N  
ATOM    554  CA  GLY    67       1.947 -10.571  -3.383  1.00 92.34           C  
ATOM    555  C   GLY    67       2.079  -9.515  -2.302  1.00 92.29           C  
ATOM    556  O   GLY    67       2.512  -9.812  -1.187  1.00 91.58           O  
ATOM    557  N   VAL    68       1.600  -8.317  -2.643  1.00 93.46           N  
ATOM    558  CA  VAL    68       1.687  -7.121  -1.811  1.00 93.36           C  
ATOM    559  C   VAL    68       0.488  -7.060  -0.867  1.00 92.84           C  
ATOM    560  CB  VAL    68       1.756  -5.837  -2.668  1.00 92.58           C  
ATOM    561  O   VAL    68       0.632  -6.707   0.306  1.00 91.74           O  
ATOM    562  CG1 VAL    68       1.840  -4.598  -1.778  1.00 88.78           C  
ATOM    563  CG2 VAL    68       2.947  -5.896  -3.622  1.00 88.55           C  
ATOM    564  N   GLY    69      -0.705  -7.416  -1.459  1.00 91.79           N  
ATOM    565  CA  GLY    69      -1.973  -7.390  -0.747  1.00 91.10           C  
ATOM    566  C   GLY    69      -2.702  -6.065  -0.874  1.00 90.41           C  
ATOM    567  O   GLY    69      -3.472  -5.862  -1.815  1.00 85.44           O  
ATOM    568  N   ASP    70      -2.419  -5.143   0.093  1.00 93.57           N  
ATOM    569  CA  ASP    70      -3.102  -3.853   0.110  1.00 93.61           C  
ATOM    570  C   ASP    70      -2.501  -2.900  -0.920  1.00 93.53           C  
ATOM    571  CB  ASP    70      -3.036  -3.229   1.506  1.00 92.16           C  
ATOM    572  O   ASP    70      -2.144  -1.767  -0.591  1.00 92.19           O  
ATOM    573  CG  ASP    70      -3.903  -1.991   1.643  1.00 88.09           C  
ATOM    574  OD1 ASP    70      -4.853  -1.820   0.849  1.00 84.09           O  
ATOM    575  OD2 ASP    70      -3.633  -1.176   2.552  1.00 86.21           O  
ATOM    576  N   LEU    71      -2.449  -3.300  -2.194  1.00 95.34           N  
ATOM    577  CA  LEU    71      -1.829  -2.514  -3.256  1.00 95.45           C  
ATOM    578  C   LEU    71      -2.793  -1.455  -3.781  1.00 95.16           C  
ATOM    579  CB  LEU    71      -1.378  -3.424  -4.402  1.00 94.99           C  
ATOM    580  O   LEU    71      -3.914  -1.775  -4.183  1.00 94.49           O  
ATOM    581  CG  LEU    71      -0.590  -2.754  -5.528  1.00 93.29           C  
ATOM    582  CD1 LEU    71       0.657  -2.073  -4.972  1.00 90.11           C  
ATOM    583  CD2 LEU    71      -0.216  -3.773  -6.599  1.00 89.84           C  
ATOM    584  N   HIS    72      -2.437  -0.237  -3.784  1.00 95.82           N  
ATOM    585  CA  HIS    72      -3.205   0.899  -4.281  1.00 95.80           C  
ATOM    586  C   HIS    72      -2.289   1.975  -4.855  1.00 95.58           C  
ATOM    587  CB  HIS    72      -4.071   1.488  -3.166  1.00 95.13           C  
ATOM    588  O   HIS    72      -1.078   1.956  -4.620  1.00 94.83           O  
ATOM    589  CG  HIS    72      -3.295   1.900  -1.957  1.00 92.19           C  
ATOM    590  CD2 HIS    72      -3.205   1.344  -0.726  1.00 86.21           C  
ATOM    591  ND1 HIS    72      -2.488   3.018  -1.935  1.00 84.51           N  
ATOM    592  CE1 HIS    72      -1.934   3.130  -0.740  1.00 85.62           C  
ATOM    593  NE2 HIS    72      -2.352   2.128   0.013  1.00 85.95           N  
ATOM    594  N   VAL    73      -2.796   2.947  -5.528  1.00 95.14           N  
ATOM    595  CA  VAL    73      -2.019   3.880  -6.338  1.00 94.96           C  
ATOM    596  C   VAL    73      -1.135   4.737  -5.434  1.00 93.90           C  
ATOM    597  CB  VAL    73      -2.933   4.781  -7.198  1.00 94.52           C  
ATOM    598  O   VAL    73      -0.113   5.266  -5.876  1.00 92.12           O  
ATOM    599  CG1 VAL    73      -3.645   3.960  -8.272  1.00 91.13           C  
ATOM    600  CG2 VAL    73      -3.948   5.508  -6.317  1.00 90.25           C  
ATOM    601  N   GLU    74      -1.370   4.788  -4.178  1.00 93.03           N  
ATOM    602  CA  GLU    74      -0.572   5.584  -3.250  1.00 92.70           C  
ATOM    603  C   GLU    74       0.447   4.718  -2.515  1.00 91.99           C  
ATOM    604  CB  GLU    74      -1.475   6.303  -2.244  1.00 91.42           C  
ATOM    605  O   GLU    74       1.104   5.182  -1.580  1.00 90.31           O  
ATOM    606  CG  GLU    74      -2.356   7.377  -2.865  1.00 86.63           C  
ATOM    607  CD  GLU    74      -3.121   8.195  -1.837  1.00 82.59           C  
ATOM    608  OE1 GLU    74      -3.156   7.798  -0.650  1.00 80.68           O  
ATOM    609  OE2 GLU    74      -3.690   9.241  -2.221  1.00 79.47           O  
ATOM    610  N   ASN    75       0.636   3.497  -2.875  1.00 92.02           N  
ATOM    611  CA  ASN    75       1.602   2.585  -2.273  1.00 91.75           C  
ATOM    612  C   ASN    75       2.969   2.696  -2.942  1.00 91.34           C  
ATOM    613  CB  ASN    75       1.094   1.143  -2.342  1.00 90.01           C  
ATOM    614  O   ASN    75       3.864   1.892  -2.672  1.00 89.76           O  
ATOM    615  CG  ASN    75       0.207   0.780  -1.167  1.00 82.29           C  
ATOM    616  ND2 ASN    75       0.072  -0.514  -0.903  1.00 73.60           N  
ATOM    617  OD1 ASN    75      -0.353   1.656  -0.502  1.00 74.59           O  
ATOM    618  N   PHE    76       3.185   3.616  -3.744  1.00 92.14           N  
ATOM    619  CA  PHE    76       4.417   3.783  -4.506  1.00 92.22           C  
ATOM    620  C   PHE    76       5.155   5.044  -4.074  1.00 90.97           C  
ATOM    621  CB  PHE    76       4.119   3.838  -6.008  1.00 92.01           C  
ATOM    622  O   PHE    76       4.534   6.081  -3.834  1.00 89.36           O  
ATOM    623  CG  PHE    76       3.447   2.600  -6.539  1.00 92.21           C  
ATOM    624  CD1 PHE    76       4.178   1.633  -7.217  1.00 91.32           C  
ATOM    625  CD2 PHE    76       2.084   2.405  -6.359  1.00 91.09           C  
ATOM    626  CE1 PHE    76       3.558   0.486  -7.710  1.00 90.68           C  
ATOM    627  CE2 PHE    76       1.458   1.262  -6.849  1.00 90.94           C  
ATOM    628  CZ  PHE    76       2.197   0.304  -7.525  1.00 91.00           C  
ATOM    629  N   GLY    77       6.474   4.949  -3.986  1.00 90.21           N  
ATOM    630  CA  GLY    77       7.306   6.056  -3.542  1.00 90.07           C  
ATOM    631  C   GLY    77       8.769   5.886  -3.906  1.00 90.34           C  
ATOM    632  O   GLY    77       9.131   4.952  -4.623  1.00 89.54           O  
ATOM    633  N   THR    78       9.538   6.842  -3.499  1.00 89.97           N  
ATOM    634  CA  THR    78      10.965   6.859  -3.802  1.00 90.01           C  
ATOM    635  C   THR    78      11.788   6.591  -2.545  1.00 89.86           C  
ATOM    636  CB  THR    78      11.388   8.205  -4.419  1.00 89.06           C  
ATOM    637  O   THR    78      11.325   6.838  -1.429  1.00 88.99           O  
ATOM    638  CG2 THR    78      10.662   8.459  -5.736  1.00 85.56           C  
ATOM    639  OG1 THR    78      11.078   9.263  -3.503  1.00 87.59           O  
ATOM    640  N   TRP    79      12.953   6.091  -2.725  1.00 89.52           N  
ATOM    641  CA  TRP    79      13.996   5.950  -1.714  1.00 90.18           C  
ATOM    642  C   TRP    79      15.380   5.960  -2.355  1.00 89.76           C  
ATOM    643  CB  TRP    79      13.799   4.658  -0.915  1.00 89.41           C  
ATOM    644  O   TRP    79      15.503   6.019  -3.581  1.00 88.39           O  
ATOM    645  CG  TRP    79      13.915   3.410  -1.737  1.00 88.69           C  
ATOM    646  CD1 TRP    79      15.037   2.654  -1.933  1.00 86.53           C  
ATOM    647  CD2 TRP    79      12.869   2.775  -2.479  1.00 87.50           C  
ATOM    648  CE2 TRP    79      13.429   1.637  -3.100  1.00 88.36           C  
ATOM    649  CE3 TRP    79      11.511   3.058  -2.677  1.00 88.15           C  
ATOM    650  NE1 TRP    79      14.752   1.586  -2.751  1.00 87.41           N  
ATOM    651  CH2 TRP    79      11.350   1.080  -4.085  1.00 85.88           C  
ATOM    652  CZ2 TRP    79      12.676   0.781  -3.907  1.00 86.55           C  
ATOM    653  CZ3 TRP    79      10.764   2.205  -3.481  1.00 86.72           C  
ATOM    654  N   ARG    80      16.473   5.938  -1.573  1.00 89.67           N  
ATOM    655  CA  ARG    80      17.836   5.722  -2.046  1.00 89.76           C  
ATOM    656  C   ARG    80      18.308   4.307  -1.726  1.00 89.92           C  
ATOM    657  CB  ARG    80      18.790   6.745  -1.427  1.00 88.59           C  
ATOM    658  O   ARG    80      18.121   3.823  -0.608  1.00 89.22           O  
ATOM    659  CG  ARG    80      18.544   8.174  -1.886  1.00 85.32           C  
ATOM    660  CD  ARG    80      19.614   9.125  -1.370  1.00 83.78           C  
ATOM    661  NE  ARG    80      19.405  10.486  -1.855  1.00 80.88           N  
ATOM    662  NH1 ARG    80      20.369  10.119  -3.922  1.00 75.64           N  
ATOM    663  NH2 ARG    80      19.530  12.186  -3.394  1.00 73.92           N  
ATOM    664  CZ  ARG    80      19.769  10.927  -3.056  1.00 78.71           C  
ATOM    665  N   ASP    81      18.921   3.633  -2.653  1.00 90.01           N  
ATOM    666  CA  ASP    81      19.459   2.290  -2.467  1.00 90.27           C  
ATOM    667  C   ASP    81      20.825   2.335  -1.785  1.00 90.10           C  
ATOM    668  CB  ASP    81      19.566   1.563  -3.809  1.00 89.89           C  
ATOM    669  O   ASP    81      21.244   3.385  -1.293  1.00 89.12           O  
ATOM    670  CG  ASP    81      20.587   2.188  -4.743  1.00 90.17           C  
ATOM    671  OD1 ASP    81      21.390   3.033  -4.291  1.00 90.10           O  
ATOM    672  OD2 ASP    81      20.586   1.836  -5.942  1.00 89.35           O  
ATOM    673  N   ALA    82      21.561   1.283  -1.755  1.00 90.44           N  
ATOM    674  CA  ALA    82      22.824   1.153  -1.033  1.00 90.23           C  
ATOM    675  C   ALA    82      23.923   1.976  -1.699  1.00 89.53           C  
ATOM    676  CB  ALA    82      23.239  -0.313  -0.946  1.00 89.23           C  
ATOM    677  O   ALA    82      24.879   2.394  -1.041  1.00 88.12           O  
ATOM    678  N   GLU    83      23.797   2.267  -2.934  1.00 90.84           N  
ATOM    679  CA  GLU    83      24.741   3.067  -3.707  1.00 90.55           C  
ATOM    680  C   GLU    83      24.349   4.541  -3.703  1.00 90.11           C  
ATOM    681  CB  GLU    83      24.832   2.551  -5.146  1.00 89.27           C  
ATOM    682  O   GLU    83      25.016   5.368  -4.329  1.00 88.64           O  
ATOM    683  CG  GLU    83      25.397   1.143  -5.260  1.00 83.93           C  
ATOM    684  CD  GLU    83      24.411   0.064  -4.843  1.00 79.73           C  
ATOM    685  OE1 GLU    83      23.186   0.262  -5.014  1.00 81.01           O  
ATOM    686  OE2 GLU    83      24.865  -0.987  -4.339  1.00 78.37           O  
ATOM    687  N   GLY    84      23.272   4.927  -3.068  1.00 88.57           N  
ATOM    688  CA  GLY    84      22.793   6.295  -2.952  1.00 88.61           C  
ATOM    689  C   GLY    84      21.971   6.743  -4.146  1.00 88.65           C  
ATOM    690  O   GLY    84      21.601   7.915  -4.246  1.00 87.68           O  
ATOM    691  N   ARG    85      21.599   5.832  -5.073  1.00 90.05           N  
ATOM    692  CA  ARG    85      20.775   6.153  -6.234  1.00 90.45           C  
ATOM    693  C   ARG    85      19.308   6.299  -5.841  1.00 90.29           C  
ATOM    694  CB  ARG    85      20.924   5.078  -7.313  1.00 90.34           C  
ATOM    695  O   ARG    85      18.809   5.552  -4.997  1.00 89.79           O  
ATOM    696  CG  ARG    85      22.361   4.835  -7.745  1.00 90.48           C  
ATOM    697  CD  ARG    85      22.475   3.636  -8.677  1.00 90.04           C  
ATOM    698  NE  ARG    85      22.132   2.390  -7.997  1.00 89.35           N  
ATOM    699  NH1 ARG    85      22.530   1.040  -9.828  1.00 87.10           N  
ATOM    700  NH2 ARG    85      21.835   0.118  -7.848  1.00 86.42           N  
ATOM    701  CZ  ARG    85      22.167   1.185  -8.559  1.00 88.77           C  
ATOM    702  N   LEU    86      18.658   7.254  -6.447  1.00 88.76           N  
ATOM    703  CA  LEU    86      17.218   7.408  -6.268  1.00 88.93           C  
ATOM    704  C   LEU    86      16.457   6.340  -7.046  1.00 89.11           C  
ATOM    705  CB  LEU    86      16.768   8.801  -6.715  1.00 87.86           C  
ATOM    706  O   LEU    86      16.626   6.213  -8.261  1.00 88.41           O  
ATOM    707  CG  LEU    86      15.315   9.173  -6.416  1.00 85.56           C  
ATOM    708  CD1 LEU    86      15.086   9.246  -4.910  1.00 83.17           C  
ATOM    709  CD2 LEU    86      14.953  10.496  -7.083  1.00 83.29           C  
ATOM    710  N   VAL    87      15.625   5.635  -6.357  1.00 91.02           N  
ATOM    711  CA  VAL    87      14.832   4.530  -6.886  1.00 91.08           C  
ATOM    712  C   VAL    87      13.347   4.803  -6.656  1.00 91.14           C  
ATOM    713  CB  VAL    87      15.232   3.184  -6.241  1.00 89.44           C  
ATOM    714  O   VAL    87      12.986   5.677  -5.864  1.00 90.37           O  
ATOM    715  CG1 VAL    87      14.418   2.037  -6.836  1.00 75.91           C  
ATOM    716  CG2 VAL    87      16.728   2.932  -6.420  1.00 74.34           C  
ATOM    717  N   TRP    88      12.464   4.120  -7.404  1.00 91.02           N  
ATOM    718  CA  TRP    88      11.013   4.200  -7.263  1.00 92.04           C  
ATOM    719  C   TRP    88      10.386   2.811  -7.292  1.00 91.80           C  
ATOM    720  CB  TRP    88      10.413   5.069  -8.372  1.00 91.30           C  
ATOM    721  O   TRP    88      10.854   1.926  -8.011  1.00 91.10           O  
ATOM    722  CG  TRP    88       8.916   5.153  -8.336  1.00 89.74           C  
ATOM    723  CD1 TRP    88       8.158   6.043  -7.628  1.00 87.33           C  
ATOM    724  CD2 TRP    88       7.996   4.310  -9.036  1.00 88.32           C  
ATOM    725  CE2 TRP    88       6.694   4.747  -8.706  1.00 89.80           C  
ATOM    726  CE3 TRP    88       8.147   3.226  -9.912  1.00 89.97           C  
ATOM    727  NE1 TRP    88       6.820   5.804  -7.847  1.00 89.26           N  
ATOM    728  CH2 TRP    88       5.724   3.079 -10.078  1.00 87.60           C  
ATOM    729  CZ2 TRP    88       5.549   4.137  -9.223  1.00 88.24           C  
ATOM    730  CZ3 TRP    88       7.006   2.621 -10.425  1.00 88.55           C  
ATOM    731  N   GLY    89       9.329   2.693  -6.536  1.00 92.42           N  
ATOM    732  CA  GLY    89       8.597   1.436  -6.508  1.00 92.68           C  
ATOM    733  C   GLY    89       7.604   1.349  -5.364  1.00 92.73           C  
ATOM    734  O   GLY    89       7.260   2.365  -4.755  1.00 92.13           O  
ATOM    735  N   ILE    90       7.159   0.121  -5.123  1.00 92.88           N  
ATOM    736  CA  ILE    90       6.255  -0.159  -4.013  1.00 92.85           C  
ATOM    737  C   ILE    90       7.004  -0.023  -2.689  1.00 91.87           C  
ATOM    738  CB  ILE    90       5.632  -1.568  -4.133  1.00 92.40           C  
ATOM    739  O   ILE    90       8.086  -0.591  -2.520  1.00 90.48           O  
ATOM    740  CG1 ILE    90       4.784  -1.670  -5.406  1.00 90.98           C  
ATOM    741  CG2 ILE    90       4.799  -1.898  -2.891  1.00 90.61           C  
ATOM    742  CD1 ILE    90       4.410  -3.096  -5.788  1.00 89.58           C  
ATOM    743  N   ASN    91       6.410   0.700  -1.715  1.00 89.91           N  
ATOM    744  CA  ASN    91       7.145   1.030  -0.499  1.00 88.98           C  
ATOM    745  C   ASN    91       6.450   0.481   0.743  1.00 88.05           C  
ATOM    746  CB  ASN    91       7.330   2.545  -0.379  1.00 86.74           C  
ATOM    747  O   ASN    91       6.919   0.687   1.864  1.00 85.05           O  
ATOM    748  CG  ASN    91       6.015   3.283  -0.222  1.00 80.26           C  
ATOM    749  ND2 ASN    91       6.078   4.609  -0.201  1.00 71.94           N  
ATOM    750  OD1 ASN    91       4.951   2.666  -0.121  1.00 73.27           O  
ATOM    751  N   ASP    92       5.415  -0.289   0.605  1.00 89.64           N  
ATOM    752  CA  ASP    92       4.688  -0.864   1.732  1.00 89.72           C  
ATOM    753  C   ASP    92       4.273  -2.304   1.441  1.00 89.88           C  
ATOM    754  CB  ASP    92       3.456  -0.019   2.064  1.00 87.51           C  
ATOM    755  O   ASP    92       3.512  -2.560   0.505  1.00 88.73           O  
ATOM    756  CG  ASP    92       3.013  -0.159   3.509  1.00 80.38           C  
ATOM    757  OD1 ASP    92       3.494  -1.076   4.209  1.00 75.84           O  
ATOM    758  OD2 ASP    92       2.172   0.654   3.952  1.00 78.38           O  
ATOM    759  N   PHE    93       4.765  -3.266   2.280  1.00 90.43           N  
ATOM    760  CA  PHE    93       4.564  -4.699   2.097  1.00 90.55           C  
ATOM    761  C   PHE    93       3.926  -5.319   3.335  1.00 89.84           C  
ATOM    762  CB  PHE    93       5.893  -5.395   1.788  1.00 89.09           C  
ATOM    763  O   PHE    93       4.051  -6.523   3.567  1.00 87.91           O  
ATOM    764  CG  PHE    93       6.595  -4.849   0.573  1.00 86.49           C  
ATOM    765  CD1 PHE    93       5.961  -4.829  -0.663  1.00 81.92           C  
ATOM    766  CD2 PHE    93       7.891  -4.358   0.668  1.00 82.15           C  
ATOM    767  CE1 PHE    93       6.608  -4.325  -1.789  1.00 82.37           C  
ATOM    768  CE2 PHE    93       8.544  -3.852  -0.453  1.00 83.34           C  
ATOM    769  CZ  PHE    93       7.901  -3.838  -1.680  1.00 80.63           C  
ATOM    770  N   ASP    94       3.277  -4.562   4.136  1.00 89.73           N  
ATOM    771  CA  ASP    94       2.802  -4.975   5.453  1.00 89.44           C  
ATOM    772  C   ASP    94       1.656  -5.977   5.333  1.00 89.41           C  
ATOM    773  CB  ASP    94       2.356  -3.760   6.269  1.00 86.80           C  
ATOM    774  O   ASP    94       1.359  -6.705   6.283  1.00 87.75           O  
ATOM    775  CG  ASP    94       3.483  -2.777   6.534  1.00 77.38           C  
ATOM    776  OD1 ASP    94       4.625  -3.025   6.090  1.00 70.28           O  
ATOM    777  OD2 ASP    94       3.227  -1.748   7.195  1.00 76.40           O  
ATOM    778  N   GLU    95       1.139  -6.081   4.239  1.00 91.43           N  
ATOM    779  CA  GLU    95       0.024  -6.987   3.974  1.00 91.81           C  
ATOM    780  C   GLU    95       0.450  -8.134   3.063  1.00 91.75           C  
ATOM    781  CB  GLU    95      -1.149  -6.227   3.350  1.00 91.30           C  
ATOM    782  O   GLU    95      -0.395  -8.820   2.484  1.00 90.94           O  
ATOM    783  CG  GLU    95      -1.814  -5.238   4.296  1.00 90.98           C  
ATOM    784  CD  GLU    95      -2.502  -5.906   5.477  1.00 89.31           C  
ATOM    785  OE1 GLU    95      -2.684  -7.144   5.451  1.00 88.15           O  
ATOM    786  OE2 GLU    95      -2.861  -5.185   6.434  1.00 88.42           O  
ATOM    787  N   ALA    96       1.759  -8.367   2.908  1.00 91.38           N  
ATOM    788  CA  ALA    96       2.298  -9.406   2.034  1.00 91.25           C  
ATOM    789  C   ALA    96       1.822 -10.790   2.468  1.00 90.55           C  
ATOM    790  CB  ALA    96       3.823  -9.352   2.020  1.00 90.03           C  
ATOM    791  O   ALA    96       1.854 -11.119   3.656  1.00 89.31           O  
ATOM    792  N   ALA    97       1.392 -11.582   1.512  1.00 90.74           N  
ATOM    793  CA  ALA    97       0.975 -12.971   1.692  1.00 90.75           C  
ATOM    794  C   ALA    97       0.951 -13.714   0.360  1.00 90.91           C  
ATOM    795  CB  ALA    97      -0.399 -13.032   2.356  1.00 89.58           C  
ATOM    796  O   ALA    97       1.227 -13.127  -0.690  1.00 90.20           O  
ATOM    797  N   HIS    98       0.645 -14.984   0.421  1.00 90.48           N  
ATOM    798  CA  HIS    98       0.398 -15.753  -0.794  1.00 90.66           C  
ATOM    799  C   HIS    98      -1.066 -15.665  -1.213  1.00 90.28           C  
ATOM    800  CB  HIS    98       0.800 -17.215  -0.594  1.00 88.63           C  
ATOM    801  O   HIS    98      -1.957 -16.057  -0.457  1.00 89.05           O  
ATOM    802  CG  HIS    98       2.274 -17.449  -0.682  1.00 83.09           C  
ATOM    803  CD2 HIS    98       3.208 -17.617   0.284  1.00 78.63           C  
ATOM    804  ND1 HIS    98       2.944 -17.531  -1.884  1.00 78.47           N  
ATOM    805  CE1 HIS    98       4.229 -17.740  -1.652  1.00 77.69           C  
ATOM    806  NE2 HIS    98       4.415 -17.796  -0.344  1.00 77.78           N  
ATOM    807  N   PHE    99      -1.376 -15.198  -2.335  1.00 90.75           N  
ATOM    808  CA  PHE    99      -2.703 -15.114  -2.933  1.00 91.54           C  
ATOM    809  C   PHE    99      -2.611 -15.105  -4.454  1.00 92.40           C  
ATOM    810  CB  PHE    99      -3.436 -13.862  -2.443  1.00 89.75           C  
ATOM    811  O   PHE    99      -1.520 -14.988  -5.015  1.00 91.96           O  
ATOM    812  CG  PHE    99      -2.574 -12.629  -2.408  1.00 83.75           C  
ATOM    813  CD1 PHE    99      -2.116 -12.119  -1.199  1.00 78.24           C  
ATOM    814  CD2 PHE    99      -2.222 -11.979  -3.583  1.00 78.84           C  
ATOM    815  CE1 PHE    99      -1.319 -10.977  -1.163  1.00 77.43           C  
ATOM    816  CE2 PHE    99      -1.425 -10.838  -3.555  1.00 77.70           C  
ATOM    817  CZ  PHE    99      -0.975 -10.339  -2.344  1.00 76.12           C  
ATOM    818  N   PRO   100      -3.682 -15.390  -5.191  1.00 93.82           N  
ATOM    819  CA  PRO   100      -3.693 -15.230  -6.647  1.00 94.47           C  
ATOM    820  C   PRO   100      -3.142 -13.878  -7.096  1.00 95.14           C  
ATOM    821  CB  PRO   100      -5.176 -15.361  -7.005  1.00 93.90           C  
ATOM    822  O   PRO   100      -3.503 -12.842  -6.531  1.00 95.18           O  
ATOM    823  CG  PRO   100      -5.766 -16.172  -5.897  1.00 92.61           C  
ATOM    824  CD  PRO   100      -5.096 -15.781  -4.611  1.00 92.12           C  
ATOM    825  N   TYR   101      -2.293 -13.917  -8.143  1.00 96.28           N  
ATOM    826  CA  TYR   101      -1.625 -12.701  -8.593  1.00 96.61           C  
ATOM    827  C   TYR   101      -2.639 -11.643  -9.010  1.00 96.63           C  
ATOM    828  CB  TYR   101      -0.680 -13.007  -9.759  1.00 96.48           C  
ATOM    829  O   TYR   101      -2.359 -10.444  -8.941  1.00 96.21           O  
ATOM    830  CG  TYR   101      -1.382 -13.146 -11.088  1.00 96.09           C  
ATOM    831  CD1 TYR   101      -1.882 -14.376 -11.508  1.00 94.93           C  
ATOM    832  CD2 TYR   101      -1.545 -12.049 -11.926  1.00 94.76           C  
ATOM    833  CE1 TYR   101      -2.528 -14.510 -12.733  1.00 93.96           C  
ATOM    834  CE2 TYR   101      -2.189 -12.170 -13.153  1.00 94.08           C  
ATOM    835  OH  TYR   101      -3.315 -13.529 -14.761  1.00 92.43           O  
ATOM    836  CZ  TYR   101      -2.677 -13.403 -13.547  1.00 93.79           C  
ATOM    837  N   THR   102      -3.839 -12.074  -9.440  1.00 97.17           N  
ATOM    838  CA  THR   102      -4.921 -11.217  -9.913  1.00 97.16           C  
ATOM    839  C   THR   102      -5.443 -10.333  -8.784  1.00 97.09           C  
ATOM    840  CB  THR   102      -6.079 -12.048 -10.495  1.00 96.83           C  
ATOM    841  O   THR   102      -5.982  -9.252  -9.033  1.00 96.62           O  
ATOM    842  CG2 THR   102      -5.683 -12.689 -11.822  1.00 94.21           C  
ATOM    843  OG1 THR   102      -6.434 -13.079  -9.566  1.00 94.68           O  
ATOM    844  N   LEU   103      -5.226 -10.717  -7.522  1.00 96.59           N  
ATOM    845  CA  LEU   103      -5.643  -9.901  -6.387  1.00 96.59           C  
ATOM    846  C   LEU   103      -4.963  -8.536  -6.419  1.00 96.96           C  
ATOM    847  CB  LEU   103      -5.324 -10.612  -5.069  1.00 95.47           C  
ATOM    848  O   LEU   103      -5.634  -7.502  -6.369  1.00 96.67           O  
ATOM    849  CG  LEU   103      -5.772  -9.903  -3.790  1.00 87.44           C  
ATOM    850  CD1 LEU   103      -6.182 -10.924  -2.734  1.00 77.96           C  
ATOM    851  CD2 LEU   103      -4.663  -8.998  -3.264  1.00 77.77           C  
ATOM    852  N   ASP   104      -3.661  -8.473  -6.502  1.00 96.71           N  
ATOM    853  CA  ASP   104      -2.917  -7.217  -6.501  1.00 96.86           C  
ATOM    854  C   ASP   104      -3.280  -6.364  -7.714  1.00 97.02           C  
ATOM    855  CB  ASP   104      -1.411  -7.485  -6.478  1.00 96.45           C  
ATOM    856  O   ASP   104      -3.516  -5.161  -7.585  1.00 96.80           O  
ATOM    857  CG  ASP   104      -0.884  -7.788  -5.086  1.00 95.02           C  
ATOM    858  OD1 ASP   104      -1.510  -7.364  -4.091  1.00 92.92           O  
ATOM    859  OD2 ASP   104       0.169  -8.454  -4.984  1.00 92.76           O  
ATOM    860  N   ILE   105      -3.467  -6.927  -8.896  1.00 97.66           N  
ATOM    861  CA  ILE   105      -3.749  -6.175 -10.113  1.00 97.54           C  
ATOM    862  C   ILE   105      -5.164  -5.604 -10.051  1.00 97.71           C  
ATOM    863  CB  ILE   105      -3.582  -7.055 -11.372  1.00 96.28           C  
ATOM    864  O   ILE   105      -5.388  -4.444 -10.406  1.00 97.36           O  
ATOM    865  CG1 ILE   105      -2.141  -7.569 -11.477  1.00 72.38           C  
ATOM    866  CG2 ILE   105      -3.978  -6.278 -12.631  1.00 71.78           C  
ATOM    867  CD1 ILE   105      -1.882  -8.443 -12.696  1.00 68.99           C  
ATOM    868  N   ILE   106      -6.109  -6.415  -9.573  1.00 97.84           N  
ATOM    869  CA  ILE   106      -7.484  -5.944  -9.451  1.00 97.84           C  
ATOM    870  C   ILE   106      -7.569  -4.875  -8.364  1.00 97.91           C  
ATOM    871  CB  ILE   106      -8.454  -7.105  -9.138  1.00 97.69           C  
ATOM    872  O   ILE   106      -8.255  -3.864  -8.532  1.00 97.70           O  
ATOM    873  CG1 ILE   106      -8.566  -8.048 -10.342  1.00 96.46           C  
ATOM    874  CG2 ILE   106      -9.830  -6.566  -8.735  1.00 96.50           C  
ATOM    875  CD1 ILE   106      -9.210  -9.389 -10.020  1.00 95.06           C  
ATOM    876  N   ARG   107      -6.806  -5.011  -7.290  1.00 97.56           N  
ATOM    877  CA  ARG   107      -6.774  -4.020  -6.219  1.00 97.47           C  
ATOM    878  C   ARG   107      -6.169  -2.708  -6.705  1.00 97.57           C  
ATOM    879  CB  ARG   107      -5.984  -4.549  -5.020  1.00 96.84           C  
ATOM    880  O   ARG   107      -6.714  -1.633  -6.447  1.00 97.28           O  
ATOM    881  CG  ARG   107      -5.922  -3.582  -3.848  1.00 91.24           C  
ATOM    882  CD  ARG   107      -7.295  -3.352  -3.233  1.00 84.86           C  
ATOM    883  NE  ARG   107      -7.211  -2.571  -2.002  1.00 83.24           N  
ATOM    884  NH1 ARG   107      -8.142  -0.660  -2.905  1.00 73.09           N  
ATOM    885  NH2 ARG   107      -7.491  -0.695  -0.707  1.00 67.90           N  
ATOM    886  CZ  ARG   107      -7.615  -1.311  -1.874  1.00 78.44           C  
ATOM    887  N   LEU   108      -5.093  -2.780  -7.405  1.00 97.45           N  
ATOM    888  CA  LEU   108      -4.469  -1.608  -8.010  1.00 97.43           C  
ATOM    889  C   LEU   108      -5.421  -0.931  -8.991  1.00 97.46           C  
ATOM    890  CB  LEU   108      -3.174  -2.000  -8.725  1.00 97.28           C  
ATOM    891  O   LEU   108      -5.650   0.278  -8.905  1.00 97.19           O  
ATOM    892  CG  LEU   108      -2.435  -0.875  -9.453  1.00 96.50           C  
ATOM    893  CD1 LEU   108      -2.096   0.251  -8.482  1.00 94.91           C  
ATOM    894  CD2 LEU   108      -1.172  -1.410 -10.121  1.00 94.63           C  
ATOM    895  N   ALA   109      -6.093  -1.694  -9.867  1.00 97.86           N  
ATOM    896  CA  ALA   109      -7.035  -1.171 -10.854  1.00 97.82           C  
ATOM    897  C   ALA   109      -8.248  -0.542 -10.175  1.00 97.79           C  
ATOM    898  CB  ALA   109      -7.477  -2.279 -11.807  1.00 97.66           C  
ATOM    899  O   ALA   109      -8.669   0.559 -10.537  1.00 97.50           O  
ATOM    900  N   THR   110      -8.769  -1.181  -9.093  1.00 97.72           N  
ATOM    901  CA  THR   110      -9.865  -0.643  -8.296  1.00 97.67           C  
ATOM    902  C   THR   110      -9.484   0.706  -7.692  1.00 97.61           C  
ATOM    903  CB  THR   110     -10.270  -1.615  -7.173  1.00 97.49           C  
ATOM    904  O   THR   110     -10.246   1.670  -7.783  1.00 97.26           O  
ATOM    905  CG2 THR   110     -11.439  -1.064  -6.363  1.00 95.37           C  
ATOM    906  OG1 THR   110     -10.653  -2.870  -7.750  1.00 95.58           O  
ATOM    907  N   SER   111      -8.288   0.794  -7.145  1.00 97.21           N  
ATOM    908  CA  SER   111      -7.813   2.027  -6.526  1.00 97.09           C  
ATOM    909  C   SER   111      -7.573   3.112  -7.570  1.00 96.95           C  
ATOM    910  CB  SER   111      -6.527   1.771  -5.740  1.00 96.64           C  
ATOM    911  O   SER   111      -7.866   4.286  -7.332  1.00 96.39           O  
ATOM    912  OG  SER   111      -5.433   1.565  -6.617  1.00 87.84           O  
ATOM    913  N   ALA   112      -7.069   2.744  -8.751  1.00 97.11           N  
ATOM    914  CA  ALA   112      -6.867   3.690  -9.846  1.00 97.02           C  
ATOM    915  C   ALA   112      -8.193   4.285 -10.309  1.00 96.86           C  
ATOM    916  CB  ALA   112      -6.157   3.008 -11.013  1.00 96.74           C  
ATOM    917  O   ALA   112      -8.327   5.506 -10.423  1.00 96.31           O  
ATOM    918  N   ILE   113      -9.244   3.458 -10.484  1.00 97.00           N  
ATOM    919  CA  ILE   113     -10.555   3.911 -10.936  1.00 96.94           C  
ATOM    920  C   ILE   113     -11.159   4.857  -9.900  1.00 96.65           C  
ATOM    921  CB  ILE   113     -11.506   2.721 -11.194  1.00 96.91           C  
ATOM    922  O   ILE   113     -11.623   5.947 -10.242  1.00 96.10           O  
ATOM    923  CG1 ILE   113     -11.019   1.898 -12.392  1.00 96.53           C  
ATOM    924  CG2 ILE   113     -12.939   3.213 -11.414  1.00 96.54           C  
ATOM    925  CD1 ILE   113     -11.729   0.561 -12.554  1.00 95.84           C  
ATOM    926  N   LEU   114     -11.061   4.537  -8.608  1.00 96.76           N  
ATOM    927  CA  LEU   114     -11.588   5.398  -7.555  1.00 96.65           C  
ATOM    928  C   LEU   114     -10.805   6.704  -7.477  1.00 96.10           C  
ATOM    929  CB  LEU   114     -11.542   4.681  -6.203  1.00 96.58           C  
ATOM    930  O   LEU   114     -11.386   7.770  -7.261  1.00 95.28           O  
ATOM    931  CG  LEU   114     -12.566   3.564  -5.993  1.00 96.11           C  
ATOM    932  CD1 LEU   114     -12.263   2.802  -4.707  1.00 95.17           C  
ATOM    933  CD2 LEU   114     -13.980   4.134  -5.961  1.00 94.80           C  
ATOM    934  N   ALA   115      -9.484   6.700  -7.627  1.00 95.91           N  
ATOM    935  CA  ALA   115      -8.646   7.895  -7.602  1.00 95.67           C  
ATOM    936  C   ALA   115      -8.946   8.800  -8.794  1.00 95.27           C  
ATOM    937  CB  ALA   115      -7.169   7.510  -7.589  1.00 95.19           C  
ATOM    938  O   ALA   115      -8.989  10.025  -8.656  1.00 94.38           O  
ATOM    939  N   ILE   116      -9.190   8.201  -9.984  1.00 95.34           N  
ATOM    940  CA  ILE   116      -9.554   8.933 -11.192  1.00 95.14           C  
ATOM    941  C   ILE   116     -10.880   9.659 -10.976  1.00 94.51           C  
ATOM    942  CB  ILE   116      -9.649   7.994 -12.415  1.00 94.94           C  
ATOM    943  O   ILE   116     -10.989  10.858 -11.244  1.00 93.63           O  
ATOM    944  CG1 ILE   116      -8.249   7.566 -12.870  1.00 93.74           C  
ATOM    945  CG2 ILE   116     -10.414   8.670 -13.557  1.00 93.62           C  
ATOM    946  CD1 ILE   116      -8.237   6.323 -13.749  1.00 92.34           C  
ATOM    947  N   GLU   117     -11.859   9.009 -10.424  1.00 95.56           N  
ATOM    948  CA  GLU   117     -13.176   9.581 -10.160  1.00 95.02           C  
ATOM    949  C   GLU   117     -13.099  10.675  -9.099  1.00 94.62           C  
ATOM    950  CB  GLU   117     -14.159   8.492  -9.724  1.00 93.33           C  
ATOM    951  O   GLU   117     -13.599  11.783  -9.304  1.00 93.42           O  
ATOM    952  CG  GLU   117     -14.554   7.536 -10.840  1.00 82.95           C  
ATOM    953  CD  GLU   117     -15.429   6.387 -10.365  1.00 77.68           C  
ATOM    954  OE1 GLU   117     -15.723   6.310  -9.151  1.00 78.44           O  
ATOM    955  OE2 GLU   117     -15.822   5.557 -11.214  1.00 75.15           O  
ATOM    956  N   GLU   118     -12.393  10.452  -8.039  1.00 94.80           N  
ATOM    957  CA  GLU   118     -12.296  11.361  -6.901  1.00 94.21           C  
ATOM    958  C   GLU   118     -11.560  12.643  -7.279  1.00 93.33           C  
ATOM    959  CB  GLU   118     -11.592  10.677  -5.725  1.00 92.42           C  
ATOM    960  O   GLU   118     -11.923  13.730  -6.824  1.00 91.48           O  
ATOM    961  CG  GLU   118     -11.447  11.563  -4.497  1.00 82.65           C  
ATOM    962  CD  GLU   118     -11.067  10.792  -3.243  1.00 76.86           C  
ATOM    963  OE1 GLU   118     -11.550   9.651  -3.062  1.00 77.02           O  
ATOM    964  OE2 GLU   118     -10.281  11.334  -2.433  1.00 74.36           O  
ATOM    965  N   ASN   119     -10.555  12.540  -8.135  1.00 93.08           N  
ATOM    966  CA  ASN   119      -9.684  13.665  -8.461  1.00 92.91           C  
ATOM    967  C   ASN   119      -9.999  14.236  -9.841  1.00 92.56           C  
ATOM    968  CB  ASN   119      -8.214  13.248  -8.381  1.00 91.97           C  
ATOM    969  O   ASN   119      -9.290  15.117 -10.329  1.00 91.04           O  
ATOM    970  CG  ASN   119      -7.789  12.875  -6.975  1.00 89.46           C  
ATOM    971  ND2 ASN   119      -7.664  11.578  -6.717  1.00 87.79           N  
ATOM    972  OD1 ASN   119      -7.574  13.745  -6.127  1.00 87.14           O  
ATOM    973  N   HIS   120     -11.054  13.715 -10.462  1.00 93.10           N  
ATOM    974  CA  HIS   120     -11.490  14.164 -11.779  1.00 92.97           C  
ATOM    975  C   HIS   120     -10.337  14.149 -12.777  1.00 91.72           C  
ATOM    976  CB  HIS   120     -12.092  15.568 -11.694  1.00 91.35           C  
ATOM    977  O   HIS   120     -10.120  15.126 -13.497  1.00 89.19           O  
ATOM    978  CG  HIS   120     -13.192  15.689 -10.688  1.00 90.45           C  
ATOM    979  CD2 HIS   120     -13.336  16.512  -9.623  1.00 88.60           C  
ATOM    980  ND1 HIS   120     -14.317  14.894 -10.716  1.00 89.28           N  
ATOM    981  CE1 HIS   120     -15.108  15.225  -9.709  1.00 87.39           C  
ATOM    982  NE2 HIS   120     -14.535  16.204  -9.030  1.00 89.47           N  
ATOM    983  N   LEU   121      -9.595  13.019 -12.755  1.00 92.33           N  
ATOM    984  CA  LEU   121      -8.464  12.877 -13.664  1.00 91.85           C  
ATOM    985  C   LEU   121      -8.941  12.635 -15.092  1.00 90.14           C  
ATOM    986  CB  LEU   121      -7.556  11.728 -13.216  1.00 91.19           C  
ATOM    987  O   LEU   121     -10.089  12.239 -15.309  1.00 87.55           O  
ATOM    988  CG  LEU   121      -7.026  11.802 -11.783  1.00 89.57           C  
ATOM    989  CD1 LEU   121      -6.116  10.614 -11.492  1.00 86.08           C  
ATOM    990  CD2 LEU   121      -6.287  13.116 -11.554  1.00 86.01           C  
ATOM    991  N   HIS   122      -8.108  12.756 -16.042  1.00 89.73           N  
ATOM    992  CA  HIS   122      -8.454  12.755 -17.459  1.00 89.02           C  
ATOM    993  C   HIS   122      -8.524  11.334 -18.008  1.00 88.85           C  
ATOM    994  CB  HIS   122      -7.441  13.578 -18.258  1.00 86.21           C  
ATOM    995  O   HIS   122      -9.082  11.107 -19.084  1.00 86.72           O  
ATOM    996  CG  HIS   122      -7.419  15.026 -17.888  1.00 79.05           C  
ATOM    997  CD2 HIS   122      -6.504  15.755 -17.206  1.00 74.03           C  
ATOM    998  ND1 HIS   122      -8.433  15.896 -18.224  1.00 72.03           N  
ATOM    999  CE1 HIS   122      -8.141  17.102 -17.765  1.00 72.47           C  
ATOM   1000  NE2 HIS   122      -6.976  17.043 -17.143  1.00 71.64           N  
ATOM   1001  N   LEU   123      -8.086  10.333 -17.229  1.00 93.31           N  
ATOM   1002  CA  LEU   123      -8.007   8.942 -17.661  1.00 92.78           C  
ATOM   1003  C   LEU   123      -9.359   8.251 -17.519  1.00 93.14           C  
ATOM   1004  CB  LEU   123      -6.948   8.189 -16.852  1.00 90.40           C  
ATOM   1005  O   LEU   123     -10.050   8.430 -16.514  1.00 92.12           O  
ATOM   1006  CG  LEU   123      -5.489   8.517 -17.174  1.00 80.84           C  
ATOM   1007  CD1 LEU   123      -4.562   7.865 -16.154  1.00 74.06           C  
ATOM   1008  CD2 LEU   123      -5.138   8.067 -18.588  1.00 73.78           C  
ATOM   1009  N   SER   124      -9.662   7.409 -18.524  1.00 94.38           N  
ATOM   1010  CA  SER   124     -10.793   6.501 -18.359  1.00 94.92           C  
ATOM   1011  C   SER   124     -10.375   5.220 -17.645  1.00 95.67           C  
ATOM   1012  CB  SER   124     -11.409   6.161 -19.717  1.00 94.48           C  
ATOM   1013  O   SER   124      -9.200   4.847 -17.666  1.00 95.65           O  
ATOM   1014  OG  SER   124     -10.549   5.317 -20.462  1.00 93.38           O  
ATOM   1015  N   ALA   125     -11.333   4.534 -17.067  1.00 95.46           N  
ATOM   1016  CA  ALA   125     -11.110   3.238 -16.433  1.00 96.14           C  
ATOM   1017  C   ALA   125     -10.502   2.243 -17.418  1.00 96.66           C  
ATOM   1018  CB  ALA   125     -12.417   2.690 -15.867  1.00 95.20           C  
ATOM   1019  O   ALA   125      -9.669   1.415 -17.040  1.00 96.64           O  
ATOM   1020  N   ASP   126     -10.834   2.311 -18.723  1.00 96.38           N  
ATOM   1021  CA  ASP   126     -10.307   1.453 -19.779  1.00 96.49           C  
ATOM   1022  C   ASP   126      -8.816   1.701 -19.996  1.00 96.80           C  
ATOM   1023  CB  ASP   126     -11.072   1.675 -21.085  1.00 94.58           C  
ATOM   1024  O   ASP   126      -8.018   0.762 -19.994  1.00 96.55           O  
ATOM   1025  CG  ASP   126     -10.783   0.614 -22.131  1.00 81.60           C  
ATOM   1026  OD1 ASP   126     -10.238   0.948 -23.205  1.00 76.60           O  
ATOM   1027  OD2 ASP   126     -11.105  -0.568 -21.880  1.00 83.92           O  
ATOM   1028  N   VAL   127      -8.456   2.906 -20.095  1.00 95.68           N  
ATOM   1029  CA  VAL   127      -7.067   3.297 -20.313  1.00 95.86           C  
ATOM   1030  C   VAL   127      -6.227   2.924 -19.093  1.00 96.20           C  
ATOM   1031  CB  VAL   127      -6.942   4.809 -20.604  1.00 95.06           C  
ATOM   1032  O   VAL   127      -5.139   2.361 -19.230  1.00 95.95           O  
ATOM   1033  CG1 VAL   127      -5.474   5.224 -20.689  1.00 91.03           C  
ATOM   1034  CG2 VAL   127      -7.677   5.166 -21.895  1.00 90.68           C  
ATOM   1035  N   ALA   128      -6.749   3.120 -17.907  1.00 96.25           N  
ATOM   1036  CA  ALA   128      -6.054   2.797 -16.663  1.00 96.60           C  
ATOM   1037  C   ALA   128      -5.794   1.297 -16.554  1.00 97.03           C  
ATOM   1038  CB  ALA   128      -6.861   3.282 -15.461  1.00 96.11           C  
ATOM   1039  O   ALA   128      -4.659   0.873 -16.325  1.00 96.95           O  
ATOM   1040  N   CYS   129      -6.792   0.495 -16.783  1.00 97.36           N  
ATOM   1041  CA  CYS   129      -6.689  -0.957 -16.694  1.00 97.43           C  
ATOM   1042  C   CYS   129      -5.780  -1.506 -17.787  1.00 97.42           C  
ATOM   1043  CB  CYS   129      -8.071  -1.600 -16.797  1.00 96.98           C  
ATOM   1044  O   CYS   129      -5.005  -2.434 -17.548  1.00 97.07           O  
ATOM   1045  SG  CYS   129      -9.119  -1.310 -15.355  1.00 96.44           S  
ATOM   1046  N   THR   130      -5.857  -0.961 -18.981  1.00 97.14           N  
ATOM   1047  CA  THR   130      -4.972  -1.321 -20.082  1.00 97.15           C  
ATOM   1048  C   THR   130      -3.518  -1.019 -19.728  1.00 97.19           C  
ATOM   1049  CB  THR   130      -5.354  -0.574 -21.374  1.00 96.80           C  
ATOM   1050  O   THR   130      -2.659  -1.899 -19.809  1.00 96.91           O  
ATOM   1051  CG2 THR   130      -4.420  -0.945 -22.521  1.00 93.97           C  
ATOM   1052  OG1 THR   130      -6.698  -0.915 -21.736  1.00 95.05           O  
ATOM   1053  N   ALA   131      -3.217   0.188 -19.241  1.00 96.16           N  
ATOM   1054  CA  ALA   131      -1.862   0.597 -18.880  1.00 96.23           C  
ATOM   1055  C   ALA   131      -1.287  -0.309 -17.795  1.00 96.42           C  
ATOM   1056  CB  ALA   131      -1.850   2.051 -18.417  1.00 95.63           C  
ATOM   1057  O   ALA   131      -0.164  -0.803 -17.920  1.00 96.16           O  
ATOM   1058  N   ILE   132      -2.048  -0.617 -16.735  1.00 97.09           N  
ATOM   1059  CA  ILE   132      -1.634  -1.489 -15.641  1.00 97.17           C  
ATOM   1060  C   ILE   132      -1.319  -2.881 -16.182  1.00 97.21           C  
ATOM   1061  CB  ILE   132      -2.719  -1.572 -14.544  1.00 97.10           C  
ATOM   1062  O   ILE   132      -0.279  -3.459 -15.858  1.00 96.94           O  
ATOM   1063  CG1 ILE   132      -2.789  -0.257 -13.760  1.00 96.33           C  
ATOM   1064  CG2 ILE   132      -2.450  -2.754 -13.608  1.00 96.39           C  
ATOM   1065  CD1 ILE   132      -4.045  -0.106 -12.913  1.00 95.53           C  
ATOM   1066  N   LEU   133      -2.160  -3.449 -17.023  1.00 97.89           N  
ATOM   1067  CA  LEU   133      -2.000  -4.810 -17.523  1.00 97.82           C  
ATOM   1068  C   LEU   133      -0.828  -4.899 -18.494  1.00 97.64           C  
ATOM   1069  CB  LEU   133      -3.284  -5.282 -18.211  1.00 97.47           C  
ATOM   1070  O   LEU   133      -0.067  -5.868 -18.468  1.00 97.17           O  
ATOM   1071  CG  LEU   133      -3.282  -6.718 -18.738  1.00 95.02           C  
ATOM   1072  CD1 LEU   133      -2.984  -7.697 -17.607  1.00 91.10           C  
ATOM   1073  CD2 LEU   133      -4.617  -7.047 -19.398  1.00 90.63           C  
ATOM   1074  N   GLU   134      -0.635  -3.879 -19.350  1.00 96.76           N  
ATOM   1075  CA  GLU   134       0.490  -3.806 -20.276  1.00 96.78           C  
ATOM   1076  C   GLU   134       1.816  -3.703 -19.528  1.00 96.68           C  
ATOM   1077  CB  GLU   134       0.329  -2.616 -21.226  1.00 96.56           C  
ATOM   1078  O   GLU   134       2.762  -4.436 -19.825  1.00 96.32           O  
ATOM   1079  CG  GLU   134      -0.719  -2.832 -22.309  1.00 95.10           C  
ATOM   1080  CD  GLU   134      -0.877  -1.638 -23.237  1.00 92.68           C  
ATOM   1081  OE1 GLU   134      -0.403  -0.532 -22.890  1.00 92.92           O  
ATOM   1082  OE2 GLU   134      -1.481  -1.809 -24.319  1.00 92.43           O  
ATOM   1083  N   GLY   135       1.907  -2.820 -18.530  1.00 95.73           N  
ATOM   1084  CA  GLY   135       3.090  -2.749 -17.688  1.00 95.74           C  
ATOM   1085  C   GLY   135       3.410  -4.060 -16.995  1.00 95.98           C  
ATOM   1086  O   GLY   135       4.551  -4.526 -17.033  1.00 95.65           O  
ATOM   1087  N   TYR   136       2.405  -4.695 -16.424  1.00 97.09           N  
ATOM   1088  CA  TYR   136       2.537  -5.979 -15.746  1.00 97.16           C  
ATOM   1089  C   TYR   136       3.059  -7.049 -16.699  1.00 96.92           C  
ATOM   1090  CB  TYR   136       1.193  -6.417 -15.155  1.00 97.16           C  
ATOM   1091  O   TYR   136       4.037  -7.735 -16.396  1.00 96.33           O  
ATOM   1092  CG  TYR   136       1.290  -7.622 -14.253  1.00 96.87           C  
ATOM   1093  CD1 TYR   136       1.469  -7.476 -12.879  1.00 96.00           C  
ATOM   1094  CD2 TYR   136       1.205  -8.910 -14.771  1.00 95.73           C  
ATOM   1095  CE1 TYR   136       1.561  -8.584 -12.043  1.00 95.19           C  
ATOM   1096  CE2 TYR   136       1.295 -10.026 -13.945  1.00 95.29           C  
ATOM   1097  OH  TYR   136       1.563 -10.954 -11.762  1.00 93.59           O  
ATOM   1098  CZ  TYR   136       1.473  -9.853 -12.585  1.00 95.07           C  
ATOM   1099  N   LEU   137       2.526  -7.205 -17.888  1.00 97.15           N  
ATOM   1100  CA  LEU   137       2.925  -8.163 -18.913  1.00 96.94           C  
ATOM   1101  C   LEU   137       4.338  -7.873 -19.407  1.00 96.69           C  
ATOM   1102  CB  LEU   137       1.944  -8.130 -20.088  1.00 95.37           C  
ATOM   1103  O   LEU   137       5.134  -8.795 -19.600  1.00 95.89           O  
ATOM   1104  CG  LEU   137       0.621  -8.871 -19.887  1.00 81.73           C  
ATOM   1105  CD1 LEU   137      -0.377  -8.478 -20.971  1.00 71.79           C  
ATOM   1106  CD2 LEU   137       0.848 -10.379 -19.884  1.00 71.63           C  
ATOM   1107  N   GLU   138       4.635  -6.598 -19.591  1.00 95.32           N  
ATOM   1108  CA  GLU   138       5.965  -6.200 -20.044  1.00 95.25           C  
ATOM   1109  C   GLU   138       7.039  -6.638 -19.052  1.00 94.91           C  
ATOM   1110  CB  GLU   138       6.031  -4.686 -20.255  1.00 94.86           C  
ATOM   1111  O   GLU   138       8.045  -7.236 -19.442  1.00 94.21           O  
ATOM   1112  CG  GLU   138       7.356  -4.201 -20.825  1.00 93.31           C  
ATOM   1113  CD  GLU   138       7.432  -2.689 -20.967  1.00 91.50           C  
ATOM   1114  OE1 GLU   138       6.369  -2.028 -20.988  1.00 90.72           O  
ATOM   1115  OE2 GLU   138       8.562  -2.162 -21.060  1.00 90.75           O  
ATOM   1116  N   SER   139       6.841  -6.412 -17.779  1.00 95.40           N  
ATOM   1117  CA  SER   139       7.805  -6.795 -16.753  1.00 95.34           C  
ATOM   1118  C   SER   139       7.976  -8.309 -16.693  1.00 95.15           C  
ATOM   1119  CB  SER   139       7.369  -6.268 -15.385  1.00 94.96           C  
ATOM   1120  O   SER   139       9.099  -8.814 -16.730  1.00 94.44           O  
ATOM   1121  OG  SER   139       8.357  -6.537 -14.405  1.00 92.01           O  
ATOM   1122  N   LEU   140       6.849  -9.075 -16.735  1.00 96.56           N  
ATOM   1123  CA  LEU   140       6.935 -10.531 -16.725  1.00 96.29           C  
ATOM   1124  C   LEU   140       7.684 -11.040 -17.952  1.00 95.46           C  
ATOM   1125  CB  LEU   140       5.535 -11.150 -16.674  1.00 95.95           C  
ATOM   1126  O   LEU   140       8.547 -11.914 -17.839  1.00 94.16           O  
ATOM   1127  CG  LEU   140       4.784 -11.020 -15.348  1.00 94.04           C  
ATOM   1128  CD1 LEU   140       3.424 -11.703 -15.440  1.00 90.95           C  
ATOM   1129  CD2 LEU   140       5.607 -11.607 -14.207  1.00 90.42           C  
ATOM   1130  N   ALA   141       7.471 -10.499 -19.111  1.00 95.38           N  
ATOM   1131  CA  ALA   141       8.078 -10.930 -20.368  1.00 95.14           C  
ATOM   1132  C   ALA   141       9.573 -10.625 -20.388  1.00 94.23           C  
ATOM   1133  CB  ALA   141       7.385 -10.258 -21.550  1.00 94.46           C  
ATOM   1134  O   ALA   141      10.350 -11.338 -21.028  1.00 93.05           O  
ATOM   1135  N   LYS   142      10.026  -9.598 -19.626  1.00 94.47           N  
ATOM   1136  CA  LYS   142      11.421  -9.168 -19.592  1.00 94.01           C  
ATOM   1137  C   LYS   142      12.161  -9.798 -18.415  1.00 93.36           C  
ATOM   1138  CB  LYS   142      11.512  -7.644 -19.514  1.00 93.13           C  
ATOM   1139  O   LYS   142      13.373  -9.621 -18.271  1.00 91.95           O  
ATOM   1140  CG  LYS   142      11.184  -6.936 -20.820  1.00 89.76           C  
ATOM   1141  CD  LYS   142      11.226  -5.422 -20.661  1.00 87.33           C  
ATOM   1142  CE  LYS   142      10.936  -4.712 -21.977  1.00 83.99           C  
ATOM   1143  NZ  LYS   142      10.776  -3.239 -21.789  1.00 83.04           N  
ATOM   1144  N   GLY   143      11.457 -10.509 -17.517  1.00 94.16           N  
ATOM   1145  CA  GLY   143      12.020 -11.079 -16.304  1.00 94.14           C  
ATOM   1146  C   GLY   143      12.269 -10.047 -15.220  1.00 93.30           C  
ATOM   1147  O   GLY   143      13.082 -10.267 -14.320  1.00 91.66           O  
ATOM   1148  N   GLY   144      11.644  -8.839 -15.288  1.00 94.28           N  
ATOM   1149  CA  GLY   144      11.707  -7.762 -14.312  1.00 93.94           C  
ATOM   1150  C   GLY   144      12.975  -6.936 -14.415  1.00 92.65           C  
ATOM   1151  O   GLY   144      14.001  -7.422 -14.897  1.00 89.87           O  
ATOM   1152  N   ARG   145      12.879  -5.750 -13.937  1.00 93.36           N  
ATOM   1153  CA  ARG   145      13.980  -4.808 -13.760  1.00 93.02           C  
ATOM   1154  C   ARG   145      13.624  -3.736 -12.735  1.00 92.87           C  
ATOM   1155  CB  ARG   145      14.349  -4.155 -15.094  1.00 90.44           C  
ATOM   1156  O   ARG   145      12.531  -3.168 -12.777  1.00 91.63           O  
ATOM   1157  CG  ARG   145      15.519  -3.188 -15.004  1.00 79.09           C  
ATOM   1158  CD  ARG   145      15.858  -2.586 -16.360  1.00 75.71           C  
ATOM   1159  NE  ARG   145      16.923  -1.592 -16.257  1.00 72.39           N  
ATOM   1160  NH1 ARG   145      17.012  -1.149 -18.523  1.00 61.31           N  
ATOM   1161  NH2 ARG   145      18.412  -0.049 -17.080  1.00 55.92           N  
ATOM   1162  CZ  ARG   145      17.447  -0.932 -17.287  1.00 67.29           C  
ATOM   1163  N   PRO   146      14.513  -3.351 -11.794  1.00 91.24           N  
ATOM   1164  CA  PRO   146      14.240  -2.265 -10.850  1.00 91.34           C  
ATOM   1165  C   PRO   146      14.074  -0.912 -11.540  1.00 90.84           C  
ATOM   1166  CB  PRO   146      15.472  -2.267  -9.943  1.00 90.23           C  
ATOM   1167  O   PRO   146      14.725  -0.648 -12.554  1.00 89.63           O  
ATOM   1168  CG  PRO   146      16.051  -3.638 -10.087  1.00 88.25           C  
ATOM   1169  CD  PRO   146      15.749  -4.139 -11.470  1.00 87.91           C  
ATOM   1170  N   TYR   147      13.188  -0.044 -10.941  1.00 88.24           N  
ATOM   1171  CA  TYR   147      13.060   1.340 -11.382  1.00 88.21           C  
ATOM   1172  C   TYR   147      14.107   2.224 -10.714  1.00 87.52           C  
ATOM   1173  CB  TYR   147      11.657   1.874 -11.079  1.00 85.66           C  
ATOM   1174  O   TYR   147      13.919   2.671  -9.580  1.00 85.25           O  
ATOM   1175  CG  TYR   147      10.656   1.609 -12.178  1.00 79.96           C  
ATOM   1176  CD1 TYR   147      10.320   2.602 -13.094  1.00 74.76           C  
ATOM   1177  CD2 TYR   147      10.046   0.365 -12.301  1.00 74.89           C  
ATOM   1178  CE1 TYR   147       9.397   2.363 -14.107  1.00 74.34           C  
ATOM   1179  CE2 TYR   147       9.121   0.115 -13.310  1.00 73.77           C  
ATOM   1180  OH  TYR   147       7.890   0.876 -15.208  1.00 62.41           O  
ATOM   1181  CZ  TYR   147       8.804   1.118 -14.207  1.00 72.81           C  
ATOM   1182  N   VAL   148      15.169   2.554 -11.406  1.00 89.68           N  
ATOM   1183  CA  VAL   148      16.209   3.459 -10.928  1.00 90.14           C  
ATOM   1184  C   VAL   148      16.044   4.828 -11.584  1.00 89.31           C  
ATOM   1185  CB  VAL   148      17.622   2.900 -11.210  1.00 89.14           C  
ATOM   1186  O   VAL   148      16.465   5.031 -12.726  1.00 87.60           O  
ATOM   1187  CG1 VAL   148      18.691   3.799 -10.592  1.00 88.07           C  
ATOM   1188  CG2 VAL   148      17.746   1.473 -10.679  1.00 86.80           C  
ATOM   1189  N   LEU   149      15.466   5.744 -10.828  1.00 88.07           N  
ATOM   1190  CA  LEU   149      15.126   7.061 -11.353  1.00 87.73           C  
ATOM   1191  C   LEU   149      16.385   7.861 -11.671  1.00 86.24           C  
ATOM   1192  CB  LEU   149      14.258   7.830 -10.353  1.00 86.52           C  
ATOM   1193  O   LEU   149      16.377   8.709 -12.567  1.00 83.44           O  
ATOM   1194  CG  LEU   149      12.868   7.254 -10.079  1.00 84.47           C  
ATOM   1195  CD1 LEU   149      12.073   8.194  -9.178  1.00 80.53           C  
ATOM   1196  CD2 LEU   149      12.125   7.005 -11.388  1.00 80.73           C  
ATOM   1197  N   ALA   150      17.483   7.546 -11.043  1.00 84.19           N  
ATOM   1198  CA  ALA   150      18.756   8.215 -11.300  1.00 84.40           C  
ATOM   1199  C   ALA   150      19.253   7.925 -12.713  1.00 82.86           C  
ATOM   1200  CB  ALA   150      19.800   7.783 -10.273  1.00 82.30           C  
ATOM   1201  O   ALA   150      19.927   8.758 -13.324  1.00 79.88           O  
ATOM   1202  N   GLU   151      18.857   6.862 -13.193  1.00 84.66           N  
ATOM   1203  CA  GLU   151      19.399   6.361 -14.452  1.00 84.41           C  
ATOM   1204  C   GLU   151      18.355   6.416 -15.564  1.00 80.05           C  
ATOM   1205  CB  GLU   151      19.913   4.929 -14.284  1.00 82.82           C  
ATOM   1206  O   GLU   151      18.686   6.681 -16.721  1.00 75.58           O  
ATOM   1207  CG  GLU   151      21.056   4.799 -13.288  1.00 81.24           C  
ATOM   1208  CD  GLU   151      21.432   3.356 -12.991  1.00 77.91           C  
ATOM   1209  OE1 GLU   151      20.821   2.436 -13.581  1.00 81.28           O  
ATOM   1210  OE2 GLU   151      22.344   3.144 -12.161  1.00 82.34           O  
ATOM   1211  N   GLU   152      17.082   6.334 -15.207  1.00 81.78           N  
ATOM   1212  CA  GLU   152      15.969   6.203 -16.142  1.00 81.30           C  
ATOM   1213  C   GLU   152      14.769   7.031 -15.692  1.00 79.44           C  
ATOM   1214  CB  GLU   152      15.566   4.734 -16.297  1.00 77.49           C  
ATOM   1215  O   GLU   152      14.826   7.708 -14.663  1.00 74.19           O  
ATOM   1216  CG  GLU   152      16.707   3.826 -16.729  1.00 71.78           C  
ATOM   1217  CD  GLU   152      16.299   2.366 -16.852  1.00 69.97           C  
ATOM   1218  OE1 GLU   152      15.151   2.025 -16.489  1.00 69.18           O  
ATOM   1219  OE2 GLU   152      17.135   1.558 -17.314  1.00 66.10           O  
ATOM   1220  N   HIS   153      13.705   7.161 -16.664  1.00 80.34           N  
ATOM   1221  CA  HIS   153      12.381   7.704 -16.381  1.00 80.32           C  
ATOM   1222  C   HIS   153      12.466   9.161 -15.939  1.00 81.21           C  
ATOM   1223  CB  HIS   153      11.679   6.870 -15.308  1.00 77.58           C  
ATOM   1224  O   HIS   153      11.935   9.528 -14.888  1.00 78.28           O  
ATOM   1225  CG  HIS   153      11.533   5.426 -15.669  1.00 74.20           C  
ATOM   1226  CD2 HIS   153      12.186   4.328 -15.223  1.00 71.00           C  
ATOM   1227  ND1 HIS   153      10.623   4.981 -16.603  1.00 67.96           N  
ATOM   1228  CE1 HIS   153      10.722   3.667 -16.715  1.00 68.67           C  
ATOM   1229  NE2 HIS   153      11.664   3.246 -15.888  1.00 66.24           N  
ATOM   1230  N   GLY   154      13.233   9.959 -16.832  1.00 83.29           N  
ATOM   1231  CA  GLY   154      13.562  11.352 -16.578  1.00 83.60           C  
ATOM   1232  C   GLY   154      12.363  12.182 -16.161  1.00 83.48           C  
ATOM   1233  O   GLY   154      12.473  13.048 -15.290  1.00 82.02           O  
ATOM   1234  N   TRP   155      11.225  11.806 -16.684  1.00 82.91           N  
ATOM   1235  CA  TRP   155      10.000  12.524 -16.350  1.00 84.20           C  
ATOM   1236  C   TRP   155       9.610  12.288 -14.895  1.00 83.51           C  
ATOM   1237  CB  TRP   155       8.856  12.095 -17.273  1.00 80.81           C  
ATOM   1238  O   TRP   155       9.275  13.232 -14.175  1.00 80.68           O  
ATOM   1239  CG  TRP   155       8.387  10.688 -17.049  1.00 74.70           C  
ATOM   1240  CD1 TRP   155       8.848   9.558 -17.664  1.00 69.91           C  
ATOM   1241  CD2 TRP   155       7.359  10.264 -16.148  1.00 72.84           C  
ATOM   1242  CE2 TRP   155       7.251   8.861 -16.268  1.00 72.21           C  
ATOM   1243  CE3 TRP   155       6.520  10.935 -15.248  1.00 77.02           C  
ATOM   1244  NE1 TRP   155       8.169   8.455 -17.198  1.00 77.57           N  
ATOM   1245  CH2 TRP   155       5.526   8.797 -14.649  1.00 75.91           C  
ATOM   1246  CZ2 TRP   155       6.335   8.116 -15.521  1.00 76.78           C  
ATOM   1247  CZ3 TRP   155       5.609  10.192 -14.506  1.00 76.28           C  
ATOM   1248  N   LEU   156       9.597  11.041 -14.421  1.00 83.53           N  
ATOM   1249  CA  LEU   156       9.279  10.674 -13.045  1.00 83.72           C  
ATOM   1250  C   LEU   156      10.332  11.212 -12.082  1.00 83.86           C  
ATOM   1251  CB  LEU   156       9.173   9.153 -12.907  1.00 81.51           C  
ATOM   1252  O   LEU   156       9.999  11.692 -10.997  1.00 82.88           O  
ATOM   1253  CG  LEU   156       8.688   8.628 -11.554  1.00 76.23           C  
ATOM   1254  CD1 LEU   156       7.316   9.206 -11.223  1.00 71.64           C  
ATOM   1255  CD2 LEU   156       8.646   7.104 -11.556  1.00 71.85           C  
ATOM   1256  N   ARG   157      11.580  11.168 -12.469  1.00 86.06           N  
ATOM   1257  CA  ARG   157      12.666  11.776 -11.706  1.00 85.72           C  
ATOM   1258  C   ARG   157      12.423  13.267 -11.500  1.00 85.00           C  
ATOM   1259  CB  ARG   157      14.006  11.556 -12.410  1.00 84.66           C  
ATOM   1260  O   ARG   157      12.575  13.778 -10.388  1.00 83.76           O  
ATOM   1261  CG  ARG   157      15.199  12.120 -11.654  1.00 83.57           C  
ATOM   1262  CD  ARG   157      16.517  11.721 -12.302  1.00 83.55           C  
ATOM   1263  NE  ARG   157      16.646  12.273 -13.647  1.00 79.58           N  
ATOM   1264  NH1 ARG   157      17.070  10.243 -14.665  1.00 79.53           N  
ATOM   1265  NH2 ARG   157      17.002  12.164 -15.914  1.00 78.60           N  
ATOM   1266  CZ  ARG   157      16.906  11.559 -14.739  1.00 77.69           C  
ATOM   1267  N   HIS   158      12.059  13.995 -12.527  1.00 83.60           N  
ATOM   1268  CA  HIS   158      11.777  15.423 -12.445  1.00 83.20           C  
ATOM   1269  C   HIS   158      10.663  15.709 -11.444  1.00 82.62           C  
ATOM   1270  CB  HIS   158      11.400  15.975 -13.821  1.00 81.38           C  
ATOM   1271  O   HIS   158      10.822  16.547 -10.554  1.00 80.70           O  
ATOM   1272  CG  HIS   158      11.103  17.441 -13.820  1.00 76.83           C  
ATOM   1273  CD2 HIS   158       9.956  18.116 -14.067  1.00 73.38           C  
ATOM   1274  ND1 HIS   158      12.059  18.393 -13.541  1.00 72.80           N  
ATOM   1275  CE1 HIS   158      11.511  19.594 -13.615  1.00 70.93           C  
ATOM   1276  NE2 HIS   158      10.235  19.454 -13.934  1.00 69.57           N  
ATOM   1277  N   LEU   159       9.670  14.939 -11.427  1.00 80.67           N  
ATOM   1278  CA  LEU   159       8.553  15.099 -10.503  1.00 79.86           C  
ATOM   1279  C   LEU   159       8.997  14.848  -9.065  1.00 79.82           C  
ATOM   1280  CB  LEU   159       7.412  14.148 -10.871  1.00 77.68           C  
ATOM   1281  O   LEU   159       8.742  15.668  -8.180  1.00 77.84           O  
ATOM   1282  CG  LEU   159       6.638  14.479 -12.148  1.00 72.03           C  
ATOM   1283  CD1 LEU   159       5.725  13.318 -12.530  1.00 67.17           C  
ATOM   1284  CD2 LEU   159       5.833  15.762 -11.968  1.00 67.36           C  
ATOM   1285  N   THR   160       9.772  13.835  -8.804  1.00 81.08           N  
ATOM   1286  CA  THR   160      10.099  13.387  -7.455  1.00 80.18           C  
ATOM   1287  C   THR   160      11.195  14.258  -6.847  1.00 79.18           C  
ATOM   1288  CB  THR   160      10.548  11.914  -7.450  1.00 78.56           C  
ATOM   1289  O   THR   160      11.272  14.404  -5.626  1.00 76.55           O  
ATOM   1290  CG2 THR   160       9.425  10.995  -7.921  1.00 74.38           C  
ATOM   1291  OG1 THR   160      11.674  11.760  -8.322  1.00 76.06           O  
ATOM   1292  N   THR   161      12.101  14.813  -7.643  1.00 81.46           N  
ATOM   1293  CA  THR   161      13.252  15.552  -7.134  1.00 80.60           C  
ATOM   1294  C   THR   161      12.979  17.053  -7.147  1.00 78.73           C  
ATOM   1295  CB  THR   161      14.518  15.250  -7.957  1.00 78.20           C  
ATOM   1296  O   THR   161      13.683  17.823  -6.490  1.00 75.25           O  
ATOM   1297  CG2 THR   161      14.888  13.773  -7.875  1.00 72.68           C  
ATOM   1298  OG1 THR   161      14.284  15.597  -9.327  1.00 76.91           O  
ATOM   1299  N   GLY   162      12.113  17.496  -7.931  1.00 79.30           N  
ATOM   1300  CA  GLY   162      11.751  18.905  -7.965  1.00 77.42           C  
ATOM   1301  C   GLY   162      10.574  19.240  -7.070  1.00 76.09           C  
ATOM   1302  O   GLY   162      10.757  19.636  -5.917  1.00 69.97           O  
ATOM   1303  N   GLU   163       9.538  18.983  -7.570  1.00 72.41           N  
ATOM   1304  CA  GLU   163       8.289  19.559  -7.080  1.00 72.36           C  
ATOM   1305  C   GLU   163       7.901  18.966  -5.728  1.00 71.56           C  
ATOM   1306  CB  GLU   163       7.162  19.341  -8.093  1.00 67.01           C  
ATOM   1307  O   GLU   163       7.388  19.673  -4.858  1.00 67.89           O  
ATOM   1308  CG  GLU   163       7.356  20.094  -9.401  1.00 61.57           C  
ATOM   1309  CD  GLU   163       6.205  19.909 -10.377  1.00 60.73           C  
ATOM   1310  OE1 GLU   163       5.260  19.151 -10.063  1.00 61.74           O  
ATOM   1311  OE2 GLU   163       6.250  20.526 -11.464  1.00 57.61           O  
ATOM   1312  N   LEU   164       8.207  17.675  -5.562  1.00 72.44           N  
ATOM   1313  CA  LEU   164       7.724  16.952  -4.391  1.00 72.26           C  
ATOM   1314  C   LEU   164       8.746  17.003  -3.261  1.00 72.05           C  
ATOM   1315  CB  LEU   164       7.415  15.496  -4.750  1.00 68.24           C  
ATOM   1316  O   LEU   164       8.408  16.758  -2.101  1.00 68.53           O  
ATOM   1317  CG  LEU   164       6.276  15.270  -5.745  1.00 66.57           C  
ATOM   1318  CD1 LEU   164       6.111  13.782  -6.034  1.00 63.87           C  
ATOM   1319  CD2 LEU   164       4.975  15.864  -5.214  1.00 66.32           C  
ATOM   1320  N   ARG   165      10.009  17.474  -3.630  1.00 77.40           N  
ATOM   1321  CA  ARG   165      11.068  17.500  -2.626  1.00 77.33           C  
ATOM   1322  C   ARG   165      11.129  18.855  -1.929  1.00 78.15           C  
ATOM   1323  CB  ARG   165      12.421  17.175  -3.262  1.00 73.86           C  
ATOM   1324  O   ARG   165      11.609  19.834  -2.506  1.00 75.31           O  
ATOM   1325  CG  ARG   165      13.545  16.987  -2.256  1.00 71.88           C  
ATOM   1326  CD  ARG   165      14.863  16.651  -2.939  1.00 70.65           C  
ATOM   1327  NE  ARG   165      15.962  16.571  -1.981  1.00 60.13           N  
ATOM   1328  NH1 ARG   165      17.619  17.003  -3.531  1.00 57.15           N  
ATOM   1329  NH2 ARG   165      18.165  16.645  -1.334  1.00 53.42           N  
ATOM   1330  CZ  ARG   165      17.246  16.740  -2.284  1.00 67.56           C  
ATOM   1331  N   ASN   166      10.836  18.935  -0.717  1.00 82.27           N  
ATOM   1332  CA  ASN   166      10.970  20.072   0.188  1.00 83.29           C  
ATOM   1333  C   ASN   166      11.467  19.637   1.564  1.00 84.42           C  
ATOM   1334  CB  ASN   166       9.639  20.816   0.315  1.00 80.90           C  
ATOM   1335  O   ASN   166      10.670  19.266   2.427  1.00 83.86           O  
ATOM   1336  CG  ASN   166       9.777  22.140   1.042  1.00 77.91           C  
ATOM   1337  ND2 ASN   166       9.024  23.140   0.600  1.00 78.52           N  
ATOM   1338  OD1 ASN   166      10.555  22.262   1.992  1.00 78.16           O  
ATOM   1339  N   PRO   167      12.838  19.576   1.803  1.00 84.49           N  
ATOM   1340  CA  PRO   167      13.431  19.088   3.050  1.00 85.73           C  
ATOM   1341  C   PRO   167      12.952  19.865   4.274  1.00 86.54           C  
ATOM   1342  CB  PRO   167      14.932  19.288   2.829  1.00 83.50           C  
ATOM   1343  O   PRO   167      12.665  19.268   5.315  1.00 86.33           O  
ATOM   1344  CG  PRO   167      15.111  19.234   1.346  1.00 80.62           C  
ATOM   1345  CD  PRO   167      13.901  19.843   0.698  1.00 80.56           C  
ATOM   1346  N   GLU   168      12.833  21.187   4.113  1.00 86.68           N  
ATOM   1347  CA  GLU   168      12.378  22.014   5.227  1.00 87.93           C  
ATOM   1348  C   GLU   168      10.973  21.617   5.671  1.00 88.55           C  
ATOM   1349  CB  GLU   168      12.410  23.496   4.845  1.00 85.25           C  
ATOM   1350  O   GLU   168      10.752  21.305   6.843  1.00 88.18           O  
ATOM   1351  CG  GLU   168      13.808  24.032   4.574  1.00 77.48           C  
ATOM   1352  CD  GLU   168      13.822  25.497   4.170  1.00 74.04           C  
ATOM   1353  OE1 GLU   168      12.734  26.109   4.066  1.00 75.60           O  
ATOM   1354  OE2 GLU   168      14.929  26.039   3.954  1.00 70.49           O  
ATOM   1355  N   LYS   169      10.092  21.536   4.746  1.00 88.47           N  
ATOM   1356  CA  LYS   169       8.720  21.110   5.005  1.00 88.48           C  
ATOM   1357  C   LYS   169       8.683  19.706   5.602  1.00 88.89           C  
ATOM   1358  CB  LYS   169       7.892  21.155   3.720  1.00 86.89           C  
ATOM   1359  O   LYS   169       7.876  19.424   6.489  1.00 88.27           O  
ATOM   1360  CG  LYS   169       6.428  20.787   3.913  1.00 81.64           C  
ATOM   1361  CD  LYS   169       5.647  20.898   2.611  1.00 79.55           C  
ATOM   1362  CE  LYS   169       4.186  20.513   2.799  1.00 73.56           C  
ATOM   1363  NZ  LYS   169       3.418  20.609   1.522  1.00 71.88           N  
ATOM   1364  N   PHE   170       9.522  18.804   5.126  1.00 88.06           N  
ATOM   1365  CA  PHE   170       9.617  17.450   5.660  1.00 88.85           C  
ATOM   1366  C   PHE   170      10.040  17.474   7.124  1.00 89.34           C  
ATOM   1367  CB  PHE   170      10.607  16.617   4.841  1.00 88.32           C  
ATOM   1368  O   PHE   170       9.359  16.909   7.982  1.00 88.97           O  
ATOM   1369  CG  PHE   170      10.895  15.263   5.431  1.00 88.29           C  
ATOM   1370  CD1 PHE   170      10.073  14.178   5.151  1.00 86.96           C  
ATOM   1371  CD2 PHE   170      11.988  15.075   6.267  1.00 87.23           C  
ATOM   1372  CE1 PHE   170      10.337  12.924   5.696  1.00 86.60           C  
ATOM   1373  CE2 PHE   170      12.258  13.824   6.815  1.00 86.82           C  
ATOM   1374  CZ  PHE   170      11.431  12.750   6.530  1.00 85.15           C  
ATOM   1375  N   PHE   171      11.095  18.147   7.504  1.00 88.10           N  
ATOM   1376  CA  PHE   171      11.614  18.136   8.867  1.00 89.08           C  
ATOM   1377  C   PHE   171      10.688  18.903   9.804  1.00 89.10           C  
ATOM   1378  CB  PHE   171      13.022  18.737   8.912  1.00 87.77           C  
ATOM   1379  O   PHE   171      10.433  18.465  10.928  1.00 88.59           O  
ATOM   1380  CG  PHE   171      14.080  17.849   8.316  1.00 85.96           C  
ATOM   1381  CD1 PHE   171      14.332  16.590   8.847  1.00 83.60           C  
ATOM   1382  CD2 PHE   171      14.824  18.274   7.222  1.00 84.09           C  
ATOM   1383  CE1 PHE   171      15.311  15.766   8.297  1.00 83.06           C  
ATOM   1384  CE2 PHE   171      15.804  17.456   6.667  1.00 83.15           C  
ATOM   1385  CZ  PHE   171      16.047  16.203   7.206  1.00 80.73           C  
ATOM   1386  N   HIS   172      10.090  20.042   9.340  1.00 90.24           N  
ATOM   1387  CA  HIS   172       9.064  20.742  10.105  1.00 90.56           C  
ATOM   1388  C   HIS   172       7.893  19.820  10.428  1.00 90.23           C  
ATOM   1389  CB  HIS   172       8.570  21.970   9.340  1.00 88.40           C  
ATOM   1390  O   HIS   172       7.421  19.784  11.566  1.00 89.40           O  
ATOM   1391  CG  HIS   172       7.559  22.778  10.089  1.00 80.20           C  
ATOM   1392  CD2 HIS   172       6.244  22.996   9.854  1.00 75.18           C  
ATOM   1393  ND1 HIS   172       7.868  23.480  11.234  1.00 74.52           N  
ATOM   1394  CE1 HIS   172       6.782  24.095  11.672  1.00 73.02           C  
ATOM   1395  NE2 HIS   172       5.783  23.818  10.852  1.00 73.15           N  
ATOM   1396  N   LYS   173       7.482  18.976   9.498  1.00 90.21           N  
ATOM   1397  CA  LYS   173       6.416  17.999   9.703  1.00 90.20           C  
ATOM   1398  C   LYS   173       6.836  16.928  10.705  1.00 90.92           C  
ATOM   1399  CB  LYS   173       6.021  17.349   8.376  1.00 88.38           C  
ATOM   1400  O   LYS   173       6.016  16.452  11.493  1.00 90.45           O  
ATOM   1401  CG  LYS   173       4.907  16.320   8.498  1.00 80.52           C  
ATOM   1402  CD  LYS   173       4.546  15.723   7.144  1.00 77.14           C  
ATOM   1403  CE  LYS   173       3.466  14.657   7.272  1.00 69.69           C  
ATOM   1404  NZ  LYS   173       3.107  14.070   5.946  1.00 65.08           N  
ATOM   1405  N   MET   174       8.078  16.467  10.675  1.00 90.55           N  
ATOM   1406  CA  MET   174       8.591  15.454  11.594  1.00 90.98           C  
ATOM   1407  C   MET   174       8.702  16.011  13.010  1.00 90.76           C  
ATOM   1408  CB  MET   174       9.954  14.943  11.125  1.00 90.25           C  
ATOM   1409  O   MET   174       8.318  15.347  13.974  1.00 89.84           O  
ATOM   1410  CG  MET   174       9.901  14.169   9.818  1.00 88.70           C  
ATOM   1411  SD  MET   174       8.776  12.722   9.902  1.00 90.53           S  
ATOM   1412  CE  MET   174       7.352  13.370   8.982  1.00 83.58           C  
ATOM   1413  N   ASP   175       9.024  17.273  13.170  1.00 89.36           N  
ATOM   1414  CA  ASP   175       9.143  17.928  14.469  1.00 89.17           C  
ATOM   1415  C   ASP   175       7.769  18.196  15.077  1.00 89.57           C  
ATOM   1416  CB  ASP   175       9.926  19.236  14.341  1.00 86.33           C  
ATOM   1417  O   ASP   175       7.589  18.088  16.292  1.00 88.69           O  
ATOM   1418  CG  ASP   175      10.384  19.787  15.680  1.00 76.99           C  
ATOM   1419  OD1 ASP   175      11.014  19.043  16.462  1.00 72.88           O  
ATOM   1420  OD2 ASP   175      10.110  20.975  15.956  1.00 76.60           O  
ATOM   1421  N   ALA   176       6.773  18.375  14.250  1.00 92.13           N  
ATOM   1422  CA  ALA   176       5.406  18.689  14.656  1.00 92.14           C  
ATOM   1423  C   ALA   176       4.634  17.422  15.013  1.00 91.83           C  
ATOM   1424  CB  ALA   176       4.684  19.454  13.548  1.00 90.92           C  
ATOM   1425  O   ALA   176       3.444  17.481  15.330  1.00 90.56           O  
ATOM   1426  N   LEU   177       5.289  16.214  14.885  1.00 92.44           N  
ATOM   1427  CA  LEU   177       4.656  14.965  15.294  1.00 92.73           C  
ATOM   1428  C   LEU   177       4.326  14.984  16.783  1.00 92.40           C  
ATOM   1429  CB  LEU   177       5.565  13.775  14.976  1.00 92.41           C  
ATOM   1430  O   LEU   177       5.102  15.504  17.588  1.00 91.64           O  
ATOM   1431  CG  LEU   177       5.737  13.429  13.496  1.00 91.63           C  
ATOM   1432  CD1 LEU   177       6.804  12.354  13.324  1.00 89.61           C  
ATOM   1433  CD2 LEU   177       4.411  12.976  12.895  1.00 89.60           C  
ATOM   1434  N   PRO   178       3.146  14.478  17.112  1.00 91.48           N  
ATOM   1435  CA  PRO   178       2.770  14.461  18.528  1.00 92.53           C  
ATOM   1436  C   PRO   178       3.670  13.557  19.366  1.00 93.46           C  
ATOM   1437  CB  PRO   178       1.334  13.932  18.505  1.00 91.63           C  
ATOM   1438  O   PRO   178       4.320  12.656  18.829  1.00 93.60           O  
ATOM   1439  CG  PRO   178       1.264  13.069  17.286  1.00 90.14           C  
ATOM   1440  CD  PRO   178       2.149  13.664  16.229  1.00 89.93           C  
ATOM   1441  N   GLU   179       3.655  13.715  20.731  1.00 92.63           N  
ATOM   1442  CA  GLU   179       4.281  12.801  21.682  1.00 92.92           C  
ATOM   1443  C   GLU   179       3.520  11.481  21.761  1.00 92.58           C  
ATOM   1444  CB  GLU   179       4.366  13.444  23.068  1.00 91.17           C  
ATOM   1445  O   GLU   179       2.312  11.439  21.519  1.00 91.69           O  
ATOM   1446  CG  GLU   179       5.229  14.697  23.114  1.00 86.26           C  
ATOM   1447  CD  GLU   179       6.653  14.463  22.636  1.00 83.25           C  
ATOM   1448  OE1 GLU   179       7.212  13.376  22.905  1.00 84.45           O  
ATOM   1449  OE2 GLU   179       7.214  15.375  21.989  1.00 83.44           O  
ATOM   1450  N   PRO   180       4.167  10.367  22.120  1.00 92.47           N  
ATOM   1451  CA  PRO   180       3.465   9.099  22.328  1.00 92.49           C  
ATOM   1452  C   PRO   180       2.408   9.184  23.427  1.00 91.17           C  
ATOM   1453  CB  PRO   180       4.587   8.135  22.724  1.00 92.28           C  
ATOM   1454  O   PRO   180       2.619   9.851  24.442  1.00 89.81           O  
ATOM   1455  CG  PRO   180       5.831   8.748  22.167  1.00 93.00           C  
ATOM   1456  CD  PRO   180       5.714  10.242  22.270  1.00 93.03           C  
ATOM   1457  N   GLU   181       1.291   8.576  23.276  1.00 87.82           N  
ATOM   1458  CA  GLU   181       0.164   8.603  24.204  1.00 87.35           C  
ATOM   1459  C   GLU   181       0.437   7.736  25.430  1.00 85.40           C  
ATOM   1460  CB  GLU   181      -1.118   8.138  23.507  1.00 85.59           C  
ATOM   1461  O   GLU   181      -0.346   7.734  26.382  1.00 82.20           O  
ATOM   1462  CG  GLU   181      -1.634   9.111  22.456  1.00 82.94           C  
ATOM   1463  CD  GLU   181      -2.875   8.612  21.734  1.00 80.23           C  
ATOM   1464  OE1 GLU   181      -3.403   7.539  22.105  1.00 81.44           O  
ATOM   1465  OE2 GLU   181      -3.322   9.298  20.787  1.00 81.62           O  
ATOM   1466  N   GLY   182       1.538   7.051  25.509  1.00 87.73           N  
ATOM   1467  CA  GLY   182       1.984   6.164  26.571  1.00 88.73           C  
ATOM   1468  C   GLY   182       3.421   5.708  26.405  1.00 89.71           C  
ATOM   1469  O   GLY   182       4.149   6.229  25.557  1.00 89.28           O  
ATOM   1470  N   PRO   183       3.839   4.793  27.319  1.00 90.88           N  
ATOM   1471  CA  PRO   183       5.203   4.274  27.192  1.00 91.56           C  
ATOM   1472  C   PRO   183       5.455   3.603  25.844  1.00 91.75           C  
ATOM   1473  CB  PRO   183       5.302   3.260  28.334  1.00 90.28           C  
ATOM   1474  O   PRO   183       4.628   2.815  25.377  1.00 91.36           O  
ATOM   1475  CG  PRO   183       3.898   2.800  28.559  1.00 88.53           C  
ATOM   1476  CD  PRO   183       2.965   3.920  28.198  1.00 88.27           C  
ATOM   1477  N   ILE   184       6.522   3.884  25.250  1.00 93.55           N  
ATOM   1478  CA  ILE   184       6.990   3.208  24.045  1.00 93.80           C  
ATOM   1479  C   ILE   184       7.582   1.849  24.413  1.00 93.66           C  
ATOM   1480  CB  ILE   184       8.033   4.060  23.288  1.00 92.88           C  
ATOM   1481  O   ILE   184       8.426   1.755  25.307  1.00 92.94           O  
ATOM   1482  CG1 ILE   184       7.441   5.426  22.921  1.00 89.44           C  
ATOM   1483  CG2 ILE   184       8.528   3.324  22.039  1.00 89.22           C  
ATOM   1484  CD1 ILE   184       8.432   6.371  22.255  1.00 86.50           C  
ATOM   1485  N   PRO   185       7.124   0.786  23.738  1.00 92.66           N  
ATOM   1486  CA  PRO   185       7.721  -0.524  24.009  1.00 93.44           C  
ATOM   1487  C   PRO   185       9.240  -0.525  23.850  1.00 94.33           C  
ATOM   1488  CB  PRO   185       7.063  -1.434  22.969  1.00 92.84           C  
ATOM   1489  O   PRO   185       9.762   0.009  22.868  1.00 94.47           O  
ATOM   1490  CG  PRO   185       5.756  -0.777  22.659  1.00 91.41           C  
ATOM   1491  CD  PRO   185       5.953   0.712  22.688  1.00 90.91           C  
ATOM   1492  N   GLU   186       9.962  -1.142  24.799  1.00 94.36           N  
ATOM   1493  CA  GLU   186      11.419  -1.224  24.776  1.00 94.91           C  
ATOM   1494  C   GLU   186      11.918  -1.811  23.459  1.00 94.91           C  
ATOM   1495  CB  GLU   186      11.930  -2.060  25.952  1.00 93.79           C  
ATOM   1496  O   GLU   186      12.870  -1.301  22.866  1.00 94.42           O  
ATOM   1497  CG  GLU   186      13.447  -2.111  26.057  1.00 89.83           C  
ATOM   1498  CD  GLU   186      13.939  -2.962  27.217  1.00 86.03           C  
ATOM   1499  OE1 GLU   186      13.104  -3.584  27.911  1.00 88.83           O  
ATOM   1500  OE2 GLU   186      15.171  -3.006  27.434  1.00 87.35           O  
ATOM   1501  N   SER   187      11.235  -2.746  22.930  1.00 93.44           N  
ATOM   1502  CA  SER   187      11.587  -3.398  21.673  1.00 93.98           C  
ATOM   1503  C   SER   187      11.510  -2.422  20.504  1.00 93.94           C  
ATOM   1504  CB  SER   187      10.667  -4.592  21.412  1.00 93.44           C  
ATOM   1505  O   SER   187      12.320  -2.492  19.577  1.00 93.41           O  
ATOM   1506  OG  SER   187       9.307  -4.195  21.441  1.00 92.24           O  
ATOM   1507  N   ALA   188      10.582  -1.489  20.497  1.00 93.90           N  
ATOM   1508  CA  ALA   188      10.497  -0.444  19.480  1.00 94.57           C  
ATOM   1509  C   ALA   188      11.658   0.539  19.606  1.00 94.60           C  
ATOM   1510  CB  ALA   188       9.165   0.293  19.584  1.00 94.00           C  
ATOM   1511  O   ALA   188      12.250   0.943  18.603  1.00 94.28           O  
ATOM   1512  N   GLN   189      12.021   0.915  20.814  1.00 95.19           N  
ATOM   1513  CA  GLN   189      13.135   1.821  21.075  1.00 95.15           C  
ATOM   1514  C   GLN   189      14.460   1.203  20.636  1.00 95.02           C  
ATOM   1515  CB  GLN   189      13.193   2.188  22.558  1.00 93.41           C  
ATOM   1516  O   GLN   189      15.224   1.823  19.893  1.00 94.34           O  
ATOM   1517  CG  GLN   189      12.001   3.005  23.037  1.00 83.71           C  
ATOM   1518  CD  GLN   189      12.087   3.363  24.508  1.00 79.16           C  
ATOM   1519  NE2 GLN   189      10.962   3.268  25.209  1.00 74.92           N  
ATOM   1520  OE1 GLN   189      13.156   3.722  25.012  1.00 80.01           O  
ATOM   1521  N   VAL   190      14.678  -0.024  21.006  1.00 94.48           N  
ATOM   1522  CA  VAL   190      15.875  -0.765  20.618  1.00 94.51           C  
ATOM   1523  C   VAL   190      15.952  -0.861  19.096  1.00 94.14           C  
ATOM   1524  CB  VAL   190      15.895  -2.178  21.243  1.00 93.88           C  
ATOM   1525  O   VAL   190      17.000  -0.591  18.503  1.00 93.40           O  
ATOM   1526  CG1 VAL   190      17.000  -3.028  20.619  1.00 91.75           C  
ATOM   1527  CG2 VAL   190      16.077  -2.088  22.757  1.00 90.97           C  
ATOM   1528  N   ALA   191      14.854  -1.135  18.442  1.00 94.01           N  
ATOM   1529  CA  ALA   191      14.792  -1.237  16.987  1.00 94.22           C  
ATOM   1530  C   ALA   191      15.126   0.099  16.329  1.00 94.13           C  
ATOM   1531  CB  ALA   191      13.410  -1.713  16.545  1.00 93.53           C  
ATOM   1532  O   ALA   191      15.858   0.144  15.337  1.00 93.54           O  
ATOM   1533  N   LEU   192      14.655   1.220  16.855  1.00 94.42           N  
ATOM   1534  CA  LEU   192      14.935   2.565  16.365  1.00 94.67           C  
ATOM   1535  C   LEU   192      16.399   2.931  16.590  1.00 93.81           C  
ATOM   1536  CB  LEU   192      14.030   3.588  17.057  1.00 94.56           C  
ATOM   1537  O   LEU   192      17.063   3.436  15.682  1.00 92.89           O  
ATOM   1538  CG  LEU   192      12.573   3.627  16.593  1.00 94.50           C  
ATOM   1539  CD1 LEU   192      11.719   4.402  17.591  1.00 93.59           C  
ATOM   1540  CD2 LEU   192      12.471   4.244  15.202  1.00 93.39           C  
ATOM   1541  N   GLU   193      16.948   2.653  17.707  1.00 94.50           N  
ATOM   1542  CA  GLU   193      18.331   2.947  18.069  1.00 94.36           C  
ATOM   1543  C   GLU   193      19.309   2.221  17.149  1.00 93.42           C  
ATOM   1544  CB  GLU   193      18.599   2.565  19.527  1.00 93.53           C  
ATOM   1545  O   GLU   193      20.315   2.796  16.726  1.00 92.25           O  
ATOM   1546  CG  GLU   193      18.024   3.549  20.536  1.00 90.14           C  
ATOM   1547  CD  GLU   193      18.137   3.069  21.974  1.00 87.10           C  
ATOM   1548  OE1 GLU   193      18.792   2.029  22.217  1.00 87.64           O  
ATOM   1549  OE2 GLU   193      17.567   3.737  22.865  1.00 87.22           O  
ATOM   1550  N   HIS   194      19.000   1.057  16.721  1.00 93.89           N  
ATOM   1551  CA  HIS   194      19.820   0.273  15.806  1.00 93.45           C  
ATOM   1552  C   HIS   194      19.907   0.939  14.436  1.00 92.11           C  
ATOM   1553  CB  HIS   194      19.262  -1.144  15.666  1.00 91.98           C  
ATOM   1554  O   HIS   194      20.855   0.701  13.684  1.00 89.88           O  
ATOM   1555  CG  HIS   194      19.542  -2.018  16.847  1.00 85.50           C  
ATOM   1556  CD2 HIS   194      20.307  -1.811  17.945  1.00 78.55           C  
ATOM   1557  ND1 HIS   194      19.004  -3.280  16.983  1.00 78.18           N  
ATOM   1558  CE1 HIS   194      19.427  -3.812  18.118  1.00 77.90           C  
ATOM   1559  NE2 HIS   194      20.218  -2.941  18.720  1.00 78.05           N  
ATOM   1560  N   LEU   195      18.956   1.830  14.143  1.00 92.95           N  
ATOM   1561  CA  LEU   195      18.923   2.470  12.832  1.00 92.62           C  
ATOM   1562  C   LEU   195      19.566   3.852  12.887  1.00 92.05           C  
ATOM   1563  CB  LEU   195      17.483   2.584  12.327  1.00 90.76           C  
ATOM   1564  O   LEU   195      19.732   4.505  11.854  1.00 90.06           O  
ATOM   1565  CG  LEU   195      16.862   1.308  11.756  1.00 82.68           C  
ATOM   1566  CD1 LEU   195      15.466   1.595  11.213  1.00 73.86           C  
ATOM   1567  CD2 LEU   195      17.754   0.720  10.667  1.00 73.68           C  
ATOM   1568  N   LEU   196      19.844   4.301  14.065  1.00 92.94           N  
ATOM   1569  CA  LEU   196      20.542   5.576  14.184  1.00 93.03           C  
ATOM   1570  C   LEU   196      21.979   5.457  13.689  1.00 91.54           C  
ATOM   1571  CB  LEU   196      20.529   6.061  15.636  1.00 92.84           C  
ATOM   1572  O   LEU   196      22.592   4.393  13.798  1.00 89.98           O  
ATOM   1573  CG  LEU   196      19.166   6.453  16.208  1.00 92.61           C  
ATOM   1574  CD1 LEU   196      19.289   6.784  17.692  1.00 91.28           C  
ATOM   1575  CD2 LEU   196      18.582   7.633  15.439  1.00 91.07           C  
ATOM   1576  N   PRO   197      22.548   6.458  13.179  1.00 91.41           N  
ATOM   1577  CA  PRO   197      23.854   6.378  12.521  1.00 91.38           C  
ATOM   1578  C   PRO   197      24.998   6.146  13.506  1.00 90.08           C  
ATOM   1579  CB  PRO   197      23.989   7.741  11.839  1.00 90.19           C  
ATOM   1580  O   PRO   197      26.075   5.691  13.112  1.00 87.79           O  
ATOM   1581  CG  PRO   197      23.115   8.656  12.635  1.00 89.35           C  
ATOM   1582  CD  PRO   197      21.942   7.869  13.145  1.00 88.00           C  
ATOM   1583  N   ALA   198      24.825   6.431  14.770  1.00 89.96           N  
ATOM   1584  CA  ALA   198      25.813   6.206  15.822  1.00 90.98           C  
ATOM   1585  C   ALA   198      25.143   5.754  17.117  1.00 91.39           C  
ATOM   1586  CB  ALA   198      26.631   7.472  16.064  1.00 89.07           C  
ATOM   1587  O   ALA   198      24.032   6.187  17.432  1.00 91.36           O  
ATOM   1588  N   LYS   199      25.813   4.957  17.880  1.00 89.75           N  
ATOM   1589  CA  LYS   199      25.349   4.546  19.202  1.00 90.91           C  
ATOM   1590  C   LYS   199      25.407   5.707  20.191  1.00 91.23           C  
ATOM   1591  CB  LYS   199      26.180   3.373  19.722  1.00 87.41           C  
ATOM   1592  O   LYS   199      26.387   6.454  20.222  1.00 90.74           O  
ATOM   1593  CG  LYS   199      25.996   2.085  18.931  1.00 79.76           C  
ATOM   1594  CD  LYS   199      26.758   0.928  19.564  1.00 77.21           C  
ATOM   1595  CE  LYS   199      26.536  -0.372  18.801  1.00 71.78           C  
ATOM   1596  NZ  LYS   199      27.253  -1.517  19.438  1.00 73.87           N  
ATOM   1597  N   GLY   200      24.362   5.829  20.976  1.00 89.74           N  
ATOM   1598  CA  GLY   200      24.311   6.820  22.039  1.00 90.82           C  
ATOM   1599  C   GLY   200      23.956   8.209  21.543  1.00 90.69           C  
ATOM   1600  O   GLY   200      24.058   9.185  22.289  1.00 90.29           O  
ATOM   1601  N   LEU   201      23.597   8.356  20.297  1.00 91.76           N  
ATOM   1602  CA  LEU   201      23.049   9.600  19.768  1.00 91.66           C  
ATOM   1603  C   LEU   201      21.783   9.999  20.520  1.00 91.38           C  
ATOM   1604  CB  LEU   201      22.746   9.460  18.274  1.00 89.33           C  
ATOM   1605  O   LEU   201      20.878   9.181  20.698  1.00 90.23           O  
ATOM   1606  CG  LEU   201      22.402  10.750  17.528  1.00 81.05           C  
ATOM   1607  CD1 LEU   201      23.584  11.713  17.562  1.00 74.58           C  
ATOM   1608  CD2 LEU   201      21.995  10.445  16.091  1.00 74.36           C  
ATOM   1609  N   SER   202      21.768  11.245  20.977  1.00 93.07           N  
ATOM   1610  CA  SER   202      20.549  11.797  21.558  1.00 93.61           C  
ATOM   1611  C   SER   202      19.457  11.957  20.505  1.00 93.87           C  
ATOM   1612  CB  SER   202      20.833  13.146  22.219  1.00 92.01           C  
ATOM   1613  O   SER   202      19.713  12.463  19.410  1.00 93.46           O  
ATOM   1614  OG  SER   202      19.680  13.635  22.882  1.00 82.26           O  
ATOM   1615  N   TYR   203      18.227  11.545  20.847  1.00 93.83           N  
ATOM   1616  CA  TYR   203      17.101  11.634  19.924  1.00 94.45           C  
ATOM   1617  C   TYR   203      15.796  11.862  20.678  1.00 93.23           C  
ATOM   1618  CB  TYR   203      16.999  10.364  19.075  1.00 94.39           C  
ATOM   1619  O   TYR   203      15.675  11.492  21.848  1.00 91.55           O  
ATOM   1620  CG  TYR   203      16.782   9.108  19.884  1.00 94.88           C  
ATOM   1621  CD1 TYR   203      17.860   8.407  20.421  1.00 93.95           C  
ATOM   1622  CD2 TYR   203      15.501   8.620  20.114  1.00 93.90           C  
ATOM   1623  CE1 TYR   203      17.666   7.249  21.165  1.00 93.28           C  
ATOM   1624  CE2 TYR   203      15.294   7.463  20.857  1.00 93.54           C  
ATOM   1625  OH  TYR   203      16.182   5.639  22.115  1.00 92.18           O  
ATOM   1626  CZ  TYR   203      16.381   6.785  21.378  1.00 93.28           C  
ATOM   1627  N   LYS   204      14.839  12.450  20.031  1.00 94.08           N  
ATOM   1628  CA  LYS   204      13.453  12.588  20.469  1.00 94.25           C  
ATOM   1629  C   LYS   204      12.580  11.478  19.892  1.00 94.61           C  
ATOM   1630  CB  LYS   204      12.897  13.955  20.066  1.00 93.11           C  
ATOM   1631  O   LYS   204      12.671  11.164  18.703  1.00 94.29           O  
ATOM   1632  CG  LYS   204      13.648  15.132  20.670  1.00 87.02           C  
ATOM   1633  CD  LYS   204      13.084  16.462  20.187  1.00 83.45           C  
ATOM   1634  CE  LYS   204      13.875  17.640  20.742  1.00 79.45           C  
ATOM   1635  NZ  LYS   204      13.411  18.938  20.167  1.00 78.94           N  
ATOM   1636  N   LEU   205      11.732  10.932  20.679  1.00 94.88           N  
ATOM   1637  CA  LEU   205      10.722   9.980  20.232  1.00 94.88           C  
ATOM   1638  C   LEU   205       9.381  10.673  20.013  1.00 94.10           C  
ATOM   1639  CB  LEU   205      10.564   8.848  21.251  1.00 93.64           C  
ATOM   1640  O   LEU   205       8.936  11.454  20.857  1.00 92.88           O  
ATOM   1641  CG  LEU   205      11.725   7.857  21.348  1.00 88.69           C  
ATOM   1642  CD1 LEU   205      11.545   6.947  22.559  1.00 82.98           C  
ATOM   1643  CD2 LEU   205      11.835   7.036  20.067  1.00 82.57           C  
ATOM   1644  N   LYS   206       8.854  10.431  18.903  1.00 94.69           N  
ATOM   1645  CA  LYS   206       7.557  10.975  18.511  1.00 94.69           C  
ATOM   1646  C   LYS   206       6.611   9.868  18.057  1.00 94.38           C  
ATOM   1647  CB  LYS   206       7.724  12.011  17.398  1.00 94.25           C  
ATOM   1648  O   LYS   206       7.056   8.811  17.603  1.00 93.73           O  
ATOM   1649  CG  LYS   206       8.575  13.210  17.791  1.00 92.59           C  
ATOM   1650  CD  LYS   206       7.881  14.069  18.840  1.00 90.84           C  
ATOM   1651  CE  LYS   206       8.632  15.370  19.085  1.00 89.24           C  
ATOM   1652  NZ  LYS   206       7.856  16.303  19.955  1.00 87.77           N  
ATOM   1653  N   ARG   207       5.382  10.071  18.239  1.00 94.22           N  
ATOM   1654  CA  ARG   207       4.342   9.248  17.631  1.00 93.74           C  
ATOM   1655  C   ARG   207       4.120   9.635  16.173  1.00 92.75           C  
ATOM   1656  CB  ARG   207       3.032   9.373  18.411  1.00 92.24           C  
ATOM   1657  O   ARG   207       3.864  10.801  15.866  1.00 90.98           O  
ATOM   1658  CG  ARG   207       1.924   8.463  17.905  1.00 86.83           C  
ATOM   1659  CD  ARG   207       0.695   8.517  18.802  1.00 84.18           C  
ATOM   1660  NE  ARG   207      -0.047   9.761  18.625  1.00 81.53           N  
ATOM   1661  NH1 ARG   207      -1.585   8.874  17.146  1.00 76.19           N  
ATOM   1662  NH2 ARG   207      -1.713  11.081  17.754  1.00 73.21           N  
ATOM   1663  CZ  ARG   207      -1.114   9.903  17.842  1.00 77.35           C  
ATOM   1664  N   ARG   208       4.174   8.583  15.306  1.00 92.93           N  
ATOM   1665  CA  ARG   208       3.966   8.796  13.877  1.00 92.19           C  
ATOM   1666  C   ARG   208       2.539   8.444  13.473  1.00 90.93           C  
ATOM   1667  CB  ARG   208       4.962   7.970  13.060  1.00 90.13           C  
ATOM   1668  O   ARG   208       2.139   7.279  13.537  1.00 88.14           O  
ATOM   1669  CG  ARG   208       4.874   8.206  11.561  1.00 81.92           C  
ATOM   1670  CD  ARG   208       5.669   9.433  11.136  1.00 77.48           C  
ATOM   1671  NE  ARG   208       5.710   9.572   9.683  1.00 73.68           N  
ATOM   1672  NH1 ARG   208       4.525  11.555   9.634  1.00 63.29           N  
ATOM   1673  NH2 ARG   208       5.261  10.605   7.682  1.00 58.57           N  
ATOM   1674  CZ  ARG   208       5.165  10.577   9.003  1.00 71.71           C  
ATOM   1675  N   ILE   209       1.743   9.513  13.057  1.00 88.62           N  
ATOM   1676  CA  ILE   209       0.452   9.334  12.403  1.00 87.21           C  
ATOM   1677  C   ILE   209       0.642   9.287  10.889  1.00 83.10           C  
ATOM   1678  CB  ILE   209      -0.535  10.461  12.784  1.00 85.14           C  
ATOM   1679  O   ILE   209       1.059  10.274  10.278  1.00 77.26           O  
ATOM   1680  CG1 ILE   209      -0.644  10.582  14.309  1.00 82.60           C  
ATOM   1681  CG2 ILE   209      -1.909  10.210  12.155  1.00 81.31           C  
ATOM   1682  CD1 ILE   209      -1.498  11.753  14.777  1.00 79.68           C  
ATOM   1683  N   ALA   210       0.574   8.068  10.289  1.00 80.34           N  
ATOM   1684  CA  ALA   210       0.862   7.963   8.861  1.00 78.03           C  
ATOM   1685  C   ALA   210      -0.287   7.287   8.118  1.00 78.63           C  
ATOM   1686  CB  ALA   210       2.162   7.194   8.636  1.00 74.27           C  
ATOM   1687  O   ALA   210      -1.452   7.446   8.488  1.00 70.56           O  
ATOM   1688  N   GLY   211      -0.213   6.550   7.071  1.00 82.10           N  
ATOM   1689  CA  GLY   211      -1.116   6.046   6.049  1.00 81.93           C  
ATOM   1690  C   GLY   211      -2.381   5.434   6.621  1.00 83.16           C  
ATOM   1691  O   GLY   211      -2.345   4.785   7.668  1.00 79.78           O  
ATOM   1692  N   LEU   212      -3.543   5.566   5.951  1.00 85.14           N  
ATOM   1693  CA  LEU   212      -4.899   5.240   6.377  1.00 86.95           C  
ATOM   1694  C   LEU   212      -5.038   3.747   6.655  1.00 86.08           C  
ATOM   1695  CB  LEU   212      -5.913   5.669   5.313  1.00 83.26           C  
ATOM   1696  O   LEU   212      -5.725   3.347   7.597  1.00 84.28           O  
ATOM   1697  CG  LEU   212      -6.174   7.171   5.191  1.00 75.64           C  
ATOM   1698  CD1 LEU   212      -7.110   7.453   4.021  1.00 69.06           C  
ATOM   1699  CD2 LEU   212      -6.753   7.720   6.491  1.00 70.29           C  
ATOM   1700  N   GLY   213      -4.364   2.891   5.910  1.00 85.93           N  
ATOM   1701  CA  GLY   213      -4.451   1.449   6.083  1.00 86.95           C  
ATOM   1702  C   GLY   213      -3.905   0.975   7.417  1.00 86.15           C  
ATOM   1703  O   GLY   213      -4.480   0.085   8.048  1.00 84.07           O  
ATOM   1704  N   SER   214      -2.936   1.663   7.938  1.00 87.16           N  
ATOM   1705  CA  SER   214      -2.224   1.223   9.133  1.00 87.59           C  
ATOM   1706  C   SER   214      -2.623   2.050  10.351  1.00 87.00           C  
ATOM   1707  CB  SER   214      -0.712   1.311   8.920  1.00 85.27           C  
ATOM   1708  O   SER   214      -2.073   1.867  11.439  1.00 84.64           O  
ATOM   1709  OG  SER   214      -0.315   2.651   8.683  1.00 80.22           O  
ATOM   1710  N   LEU   215      -3.519   2.999  10.220  1.00 88.92           N  
ATOM   1711  CA  LEU   215      -4.018   3.730  11.379  1.00 89.82           C  
ATOM   1712  C   LEU   215      -4.592   2.774  12.420  1.00 88.89           C  
ATOM   1713  CB  LEU   215      -5.086   4.742  10.956  1.00 88.00           C  
ATOM   1714  O   LEU   215      -5.313   1.835  12.075  1.00 87.30           O  
ATOM   1715  CG  LEU   215      -4.580   6.019  10.281  1.00 84.28           C  
ATOM   1716  CD1 LEU   215      -5.755   6.880   9.828  1.00 79.61           C  
ATOM   1717  CD2 LEU   215      -3.672   6.799  11.226  1.00 80.19           C  
ATOM   1718  N   GLY   216      -4.186   3.043  13.672  1.00 90.31           N  
ATOM   1719  CA  GLY   216      -4.500   2.189  14.807  1.00 90.72           C  
ATOM   1720  C   GLY   216      -3.346   1.294  15.218  1.00 90.43           C  
ATOM   1721  O   GLY   216      -3.311   0.797  16.346  1.00 89.07           O  
ATOM   1722  N   ARG   217      -2.332   1.078  14.363  1.00 92.12           N  
ATOM   1723  CA  ARG   217      -1.115   0.351  14.710  1.00 92.32           C  
ATOM   1724  C   ARG   217      -0.078   1.282  15.331  1.00 92.24           C  
ATOM   1725  CB  ARG   217      -0.529  -0.337  13.475  1.00 91.28           C  
ATOM   1726  O   ARG   217       0.179   2.369  14.809  1.00 91.47           O  
ATOM   1727  CG  ARG   217      -1.525  -1.206  12.723  1.00 88.19           C  
ATOM   1728  CD  ARG   217      -0.874  -1.922  11.548  1.00 85.62           C  
ATOM   1729  NE  ARG   217      -1.866  -2.566  10.693  1.00 83.31           N  
ATOM   1730  NH1 ARG   217      -0.325  -3.427   9.202  1.00 76.78           N  
ATOM   1731  NH2 ARG   217      -2.564  -3.811   8.893  1.00 74.44           N  
ATOM   1732  CZ  ARG   217      -1.583  -3.267   9.598  1.00 81.35           C  
ATOM   1733  N   PRO   218       0.566   0.854  16.427  1.00 93.72           N  
ATOM   1734  CA  PRO   218       1.650   1.672  16.976  1.00 94.07           C  
ATOM   1735  C   PRO   218       2.743   1.968  15.952  1.00 94.07           C  
ATOM   1736  CB  PRO   218       2.194   0.814  18.122  1.00 93.50           C  
ATOM   1737  O   PRO   218       3.210   1.058  15.262  1.00 93.65           O  
ATOM   1738  CG  PRO   218       1.056  -0.078  18.504  1.00 92.33           C  
ATOM   1739  CD  PRO   218       0.287  -0.429  17.263  1.00 91.60           C  
ATOM   1740  N   ARG   219       3.065   3.150  15.919  1.00 94.65           N  
ATOM   1741  CA  ARG   219       4.108   3.669  15.041  1.00 94.85           C  
ATOM   1742  C   ARG   219       4.855   4.823  15.700  1.00 94.79           C  
ATOM   1743  CB  ARG   219       3.511   4.125  13.707  1.00 93.17           C  
ATOM   1744  O   ARG   219       4.238   5.785  16.162  1.00 94.11           O  
ATOM   1745  CG  ARG   219       4.550   4.502  12.664  1.00 84.43           C  
ATOM   1746  CD  ARG   219       3.925   4.693  11.289  1.00 79.96           C  
ATOM   1747  NE  ARG   219       4.940   4.895  10.259  1.00 77.81           N  
ATOM   1748  NH1 ARG   219       3.479   4.674   8.483  1.00 66.26           N  
ATOM   1749  NH2 ARG   219       5.703   5.077   8.100  1.00 61.50           N  
ATOM   1750  CZ  ARG   219       4.705   4.881   8.950  1.00 75.03           C  
ATOM   1751  N   TYR   220       6.208   4.728  15.615  1.00 95.21           N  
ATOM   1752  CA  TYR   220       7.074   5.672  16.312  1.00 95.54           C  
ATOM   1753  C   TYR   220       8.157   6.207  15.383  1.00 95.29           C  
ATOM   1754  CB  TYR   220       7.716   5.011  17.535  1.00 95.38           C  
ATOM   1755  O   TYR   220       8.594   5.511  14.463  1.00 94.84           O  
ATOM   1756  CG  TYR   220       6.722   4.354  18.462  1.00 95.04           C  
ATOM   1757  CD1 TYR   220       5.888   5.118  19.275  1.00 94.16           C  
ATOM   1758  CD2 TYR   220       6.617   2.969  18.527  1.00 93.99           C  
ATOM   1759  CE1 TYR   220       4.972   4.516  20.131  1.00 93.23           C  
ATOM   1760  CE2 TYR   220       5.704   2.357  19.380  1.00 93.41           C  
ATOM   1761  OH  TYR   220       3.982   2.537  21.023  1.00 91.41           O  
ATOM   1762  CZ  TYR   220       4.887   3.138  20.177  1.00 93.04           C  
ATOM   1763  N   ALA   221       8.572   7.412  15.647  1.00 95.03           N  
ATOM   1764  CA  ALA   221       9.710   8.038  14.977  1.00 95.06           C  
ATOM   1765  C   ALA   221      10.770   8.470  15.986  1.00 94.95           C  
ATOM   1766  CB  ALA   221       9.247   9.236  14.151  1.00 94.08           C  
ATOM   1767  O   ALA   221      10.454   9.098  16.999  1.00 94.31           O  
ATOM   1768  N   ALA   222      12.015   8.157  15.675  1.00 94.79           N  
ATOM   1769  CA  ALA   222      13.178   8.755  16.326  1.00 94.87           C  
ATOM   1770  C   ALA   222      13.765   9.878  15.476  1.00 94.60           C  
ATOM   1771  CB  ALA   222      14.238   7.692  16.604  1.00 94.38           C  
ATOM   1772  O   ALA   222      14.085   9.674  14.302  1.00 93.95           O  
ATOM   1773  N   ILE   223      13.889  11.043  16.090  1.00 94.07           N  
ATOM   1774  CA  ILE   223      14.484  12.221  15.468  1.00 93.95           C  
ATOM   1775  C   ILE   223      15.771  12.596  16.198  1.00 93.31           C  
ATOM   1776  CB  ILE   223      13.502  13.414  15.463  1.00 93.21           C  
ATOM   1777  O   ILE   223      15.742  12.940  17.382  1.00 92.19           O  
ATOM   1778  CG1 ILE   223      12.168  13.006  14.829  1.00 90.55           C  
ATOM   1779  CG2 ILE   223      14.113  14.613  14.731  1.00 90.18           C  
ATOM   1780  CD1 ILE   223      11.094  14.083  14.899  1.00 88.16           C  
ATOM   1781  N   ALA   224      16.868  12.553  15.471  1.00 93.41           N  
ATOM   1782  CA  ALA   224      18.183  12.832  16.042  1.00 93.26           C  
ATOM   1783  C   ALA   224      18.950  13.837  15.188  1.00 92.53           C  
ATOM   1784  CB  ALA   224      18.985  11.542  16.189  1.00 92.53           C  
ATOM   1785  O   ALA   224      18.715  13.943  13.982  1.00 91.44           O  
ATOM   1786  N   GLU   225      19.818  14.540  15.759  1.00 92.72           N  
ATOM   1787  CA  GLU   225      20.830  15.320  15.054  1.00 91.80           C  
ATOM   1788  C   GLU   225      22.100  14.504  14.830  1.00 91.13           C  
ATOM   1789  CB  GLU   225      21.158  16.601  15.826  1.00 88.27           C  
ATOM   1790  O   GLU   225      22.619  13.885  15.762  1.00 89.17           O  
ATOM   1791  CG  GLU   225      20.025  17.617  15.840  1.00 75.83           C  
ATOM   1792  CD  GLU   225      20.423  18.951  16.452  1.00 72.88           C  
ATOM   1793  OE1 GLU   225      21.595  19.103  16.866  1.00 70.05           O  
ATOM   1794  OE2 GLU   225      19.556  19.850  16.520  1.00 68.13           O  
ATOM   1795  N   TRP   226      22.550  14.522  13.627  1.00 88.24           N  
ATOM   1796  CA  TRP   226      23.779  13.834  13.246  1.00 90.59           C  
ATOM   1797  C   TRP   226      24.510  14.594  12.145  1.00 85.11           C  
ATOM   1798  CB  TRP   226      23.475  12.406  12.783  1.00 86.36           C  
ATOM   1799  O   TRP   226      23.909  14.963  11.133  1.00 79.47           O  
ATOM   1800  CG  TRP   226      24.689  11.626  12.377  1.00 77.79           C  
ATOM   1801  CD1 TRP   226      25.789  11.356  13.143  1.00 71.29           C  
ATOM   1802  CD2 TRP   226      24.928  11.019  11.104  1.00 74.76           C  
ATOM   1803  CE2 TRP   226      26.193  10.396  11.168  1.00 78.23           C  
ATOM   1804  CE3 TRP   226      24.193  10.941   9.913  1.00 76.68           C  
ATOM   1805  NE1 TRP   226      26.697  10.616  12.422  1.00 81.57           N  
ATOM   1806  CH2 TRP   226      26.001   9.641   8.933  1.00 79.73           C  
ATOM   1807  CZ2 TRP   226      26.741   9.703  10.086  1.00 81.15           C  
ATOM   1808  CZ3 TRP   226      24.739  10.251   8.837  1.00 79.94           C  
ATOM   1809  N   GLU   227      25.791  14.823  12.375  1.00 90.04           N  
ATOM   1810  CA  GLU   227      26.732  15.443  11.447  1.00 88.73           C  
ATOM   1811  C   GLU   227      26.148  16.714  10.836  1.00 86.94           C  
ATOM   1812  CB  GLU   227      27.124  14.460  10.342  1.00 85.58           C  
ATOM   1813  O   GLU   227      26.289  16.953   9.635  1.00 81.62           O  
ATOM   1814  CG  GLU   227      27.941  13.274  10.834  1.00 83.00           C  
ATOM   1815  CD  GLU   227      28.498  12.419   9.707  1.00 78.41           C  
ATOM   1816  OE1 GLU   227      28.118  12.639   8.534  1.00 79.60           O  
ATOM   1817  OE2 GLU   227      29.319  11.521   9.999  1.00 81.87           O  
ATOM   1818  N   GLY   228      25.394  17.459  11.592  1.00 80.60           N  
ATOM   1819  CA  GLY   228      24.864  18.776  11.273  1.00 79.34           C  
ATOM   1820  C   GLY   228      23.510  18.725  10.591  1.00 78.41           C  
ATOM   1821  O   GLY   228      22.946  19.764  10.242  1.00 73.07           O  
ATOM   1822  N   GLY   229      22.918  17.596  10.497  1.00 85.88           N  
ATOM   1823  CA  GLY   229      21.585  17.477   9.929  1.00 85.93           C  
ATOM   1824  C   GLY   229      20.662  16.599  10.753  1.00 86.89           C  
ATOM   1825  O   GLY   229      21.116  15.872  11.639  1.00 85.32           O  
ATOM   1826  N   LEU   230      19.395  16.621  10.509  1.00 88.24           N  
ATOM   1827  CA  LEU   230      18.393  15.792  11.169  1.00 88.50           C  
ATOM   1828  C   LEU   230      18.291  14.426  10.499  1.00 88.68           C  
ATOM   1829  CB  LEU   230      17.028  16.485  11.152  1.00 86.15           C  
ATOM   1830  O   LEU   230      18.254  14.334   9.270  1.00 87.68           O  
ATOM   1831  CG  LEU   230      16.900  17.751  12.000  1.00 80.47           C  
ATOM   1832  CD1 LEU   230      15.524  18.380  11.809  1.00 75.86           C  
ATOM   1833  CD2 LEU   230      17.151  17.438  13.471  1.00 76.25           C  
ATOM   1834  N   VAL   231      18.181  13.429  11.285  1.00 91.64           N  
ATOM   1835  CA  VAL   231      17.921  12.057  10.864  1.00 91.98           C  
ATOM   1836  C   VAL   231      16.610  11.568  11.475  1.00 92.82           C  
ATOM   1837  CB  VAL   231      19.078  11.112  11.259  1.00 89.65           C  
ATOM   1838  O   VAL   231      16.377  11.734  12.675  1.00 92.45           O  
ATOM   1839  CG1 VAL   231      18.774   9.677  10.833  1.00 73.83           C  
ATOM   1840  CG2 VAL   231      20.391  11.590  10.641  1.00 73.14           C  
ATOM   1841  N   VAL   232      15.784  10.972  10.656  1.00 92.53           N  
ATOM   1842  CA  VAL   232      14.505  10.432  11.103  1.00 93.14           C  
ATOM   1843  C   VAL   232      14.442   8.936  10.803  1.00 93.26           C  
ATOM   1844  CB  VAL   232      13.316  11.160  10.436  1.00 92.30           C  
ATOM   1845  O   VAL   232      14.671   8.514   9.667  1.00 92.79           O  
ATOM   1846  CG1 VAL   232      11.993  10.715  11.055  1.00 89.81           C  
ATOM   1847  CG2 VAL   232      13.484  12.674  10.556  1.00 89.32           C  
ATOM   1848  N   ARG   233      14.152   8.183  11.812  1.00 94.23           N  
ATOM   1849  CA  ARG   233      13.919   6.744  11.742  1.00 94.48           C  
ATOM   1850  C   ARG   233      12.510   6.394  12.208  1.00 94.37           C  
ATOM   1851  CB  ARG   233      14.951   5.991  12.584  1.00 94.33           C  
ATOM   1852  O   ARG   233      11.966   7.045  13.102  1.00 93.93           O  
ATOM   1853  CG  ARG   233      16.393   6.300  12.213  1.00 93.98           C  
ATOM   1854  CD  ARG   233      16.728   5.822  10.807  1.00 92.51           C  
ATOM   1855  NE  ARG   233      18.112   6.124  10.451  1.00 92.56           N  
ATOM   1856  NH1 ARG   233      17.584   7.879   9.044  1.00 88.76           N  
ATOM   1857  NH2 ARG   233      19.773   7.282   9.367  1.00 88.19           N  
ATOM   1858  CZ  ARG   233      18.486   7.094   9.621  1.00 92.06           C  
ATOM   1859  N   GLU   234      11.928   5.414  11.587  1.00 94.42           N  
ATOM   1860  CA  GLU   234      10.582   4.953  11.909  1.00 94.57           C  
ATOM   1861  C   GLU   234      10.582   3.476  12.296  1.00 94.74           C  
ATOM   1862  CB  GLU   234       9.636   5.186  10.728  1.00 93.54           C  
ATOM   1863  O   GLU   234      11.265   2.665  11.668  1.00 94.33           O  
ATOM   1864  CG  GLU   234       8.201   4.755  10.994  1.00 89.29           C  
ATOM   1865  CD  GLU   234       7.282   4.961   9.801  1.00 86.11           C  
ATOM   1866  OE1 GLU   234       7.470   4.283   8.766  1.00 85.07           O  
ATOM   1867  OE2 GLU   234       6.367   5.809   9.902  1.00 83.70           O  
ATOM   1868  N   ALA   235       9.776   3.152  13.276  1.00 94.57           N  
ATOM   1869  CA  ALA   235       9.358   1.797  13.628  1.00 94.67           C  
ATOM   1870  C   ALA   235       7.839   1.662  13.580  1.00 94.33           C  
ATOM   1871  CB  ALA   235       9.879   1.423  15.014  1.00 94.22           C  
ATOM   1872  O   ALA   235       7.120   2.431  14.223  1.00 93.62           O  
ATOM   1873  N   LYS   236       7.396   0.729  12.858  1.00 93.90           N  
ATOM   1874  CA  LYS   236       5.986   0.396  12.675  1.00 93.89           C  
ATOM   1875  C   LYS   236       5.702  -1.043  13.099  1.00 93.84           C  
ATOM   1876  CB  LYS   236       5.570   0.604  11.219  1.00 92.67           C  
ATOM   1877  O   LYS   236       6.387  -1.971  12.664  1.00 93.07           O  
ATOM   1878  CG  LYS   236       4.102   0.309  10.946  1.00 86.98           C  
ATOM   1879  CD  LYS   236       3.769   0.450   9.467  1.00 83.13           C  
ATOM   1880  CE  LYS   236       2.313   0.104   9.185  1.00 78.00           C  
ATOM   1881  NZ  LYS   236       2.045  -0.011   7.720  1.00 72.32           N  
ATOM   1882  N   ALA   237       4.631  -1.242  13.908  1.00 93.11           N  
ATOM   1883  CA  ALA   237       4.237  -2.593  14.299  1.00 93.18           C  
ATOM   1884  C   ALA   237       3.789  -3.406  13.088  1.00 92.72           C  
ATOM   1885  CB  ALA   237       3.125  -2.542  15.344  1.00 92.30           C  
ATOM   1886  O   ALA   237       2.939  -2.960  12.314  1.00 91.67           O  
ATOM   1887  N   LEU   238       4.301  -4.557  12.950  1.00 91.26           N  
ATOM   1888  CA  LEU   238       3.888  -5.517  11.932  1.00 90.99           C  
ATOM   1889  C   LEU   238       2.816  -6.457  12.473  1.00 90.01           C  
ATOM   1890  CB  LEU   238       5.091  -6.326  11.439  1.00 89.87           C  
ATOM   1891  O   LEU   238       2.963  -7.009  13.566  1.00 88.24           O  
ATOM   1892  CG  LEU   238       4.815  -7.346  10.333  1.00 86.77           C  
ATOM   1893  CD1 LEU   238       4.346  -6.639   9.066  1.00 82.70           C  
ATOM   1894  CD2 LEU   238       6.059  -8.183  10.055  1.00 82.51           C  
ATOM   1895  N   LEU   239       1.765  -6.619  11.707  1.00 89.94           N  
ATOM   1896  CA  LEU   239       0.675  -7.547  11.989  1.00 89.62           C  
ATOM   1897  C   LEU   239       0.548  -8.589  10.882  1.00 89.04           C  
ATOM   1898  CB  LEU   239      -0.646  -6.791  12.147  1.00 87.91           C  
ATOM   1899  O   LEU   239       1.014  -8.371   9.762  1.00 87.48           O  
ATOM   1900  CG  LEU   239      -0.683  -5.709  13.228  1.00 81.80           C  
ATOM   1901  CD1 LEU   239      -2.058  -5.051  13.273  1.00 75.91           C  
ATOM   1902  CD2 LEU   239      -0.321  -6.297  14.587  1.00 76.07           C  
ATOM   1903  N   PRO   240      -0.041  -9.775  11.202  1.00 87.87           N  
ATOM   1904  CA  PRO   240      -0.446 -10.642  10.093  1.00 88.06           C  
ATOM   1905  C   PRO   240      -1.349  -9.930   9.087  1.00 88.40           C  
ATOM   1906  CB  PRO   240      -1.196 -11.780  10.790  1.00 86.79           C  
ATOM   1907  O   PRO   240      -2.088  -9.014   9.456  1.00 87.79           O  
ATOM   1908  CG  PRO   240      -0.682 -11.773  12.194  1.00 84.11           C  
ATOM   1909  CD  PRO   240      -0.410 -10.351  12.594  1.00 83.44           C  
ATOM   1910  N   SER   241      -1.250 -10.266   7.894  1.00 89.19           N  
ATOM   1911  CA  SER   241      -2.008  -9.680   6.794  1.00 89.86           C  
ATOM   1912  C   SER   241      -3.509  -9.830   7.014  1.00 90.12           C  
ATOM   1913  CB  SER   241      -1.612 -10.327   5.466  1.00 88.86           C  
ATOM   1914  O   SER   241      -3.974 -10.879   7.464  1.00 89.63           O  
ATOM   1915  OG  SER   241      -2.454  -9.879   4.417  1.00 86.31           O  
ATOM   1916  N   ALA   242      -4.258  -8.846   6.628  1.00 89.12           N  
ATOM   1917  CA  ALA   242      -5.718  -8.900   6.634  1.00 89.38           C  
ATOM   1918  C   ALA   242      -6.230 -10.001   5.709  1.00 88.77           C  
ATOM   1919  CB  ALA   242      -6.302  -7.550   6.223  1.00 88.02           C  
ATOM   1920  O   ALA   242      -7.330 -10.522   5.904  1.00 87.40           O  
ATOM   1921  N   ALA   243      -5.482 -10.420   4.690  1.00 86.90           N  
ATOM   1922  CA  ALA   243      -5.811 -11.558   3.836  1.00 86.53           C  
ATOM   1923  C   ALA   243      -5.841 -12.856   4.638  1.00 85.43           C  
ATOM   1924  CB  ALA   243      -4.811 -11.669   2.688  1.00 85.08           C  
ATOM   1925  O   ALA   243      -6.735 -13.686   4.456  1.00 83.39           O  
ATOM   1926  N   ILE   244      -4.907 -13.025   5.550  1.00 85.50           N  
ATOM   1927  CA  ILE   244      -4.829 -14.172   6.448  1.00 85.13           C  
ATOM   1928  C   ILE   244      -6.024 -14.164   7.399  1.00 84.84           C  
ATOM   1929  CB  ILE   244      -3.508 -14.175   7.249  1.00 83.16           C  
ATOM   1930  O   ILE   244      -6.688 -15.188   7.581  1.00 83.37           O  
ATOM   1931  CG1 ILE   244      -2.320 -14.439   6.317  1.00 77.26           C  
ATOM   1932  CG2 ILE   244      -3.561 -15.211   8.375  1.00 76.87           C  
ATOM   1933  CD1 ILE   244      -0.961 -14.289   6.988  1.00 74.30           C  
ATOM   1934  N   TRP   245      -6.363 -13.011   7.928  1.00 84.93           N  
ATOM   1935  CA  TRP   245      -7.538 -12.828   8.773  1.00 86.92           C  
ATOM   1936  C   TRP   245      -8.816 -13.147   8.005  1.00 84.46           C  
ATOM   1937  CB  TRP   245      -7.595 -11.396   9.312  1.00 83.96           C  
ATOM   1938  O   TRP   245      -9.669 -13.895   8.490  1.00 81.43           O  
ATOM   1939  CG  TRP   245      -8.875 -11.062  10.019  1.00 79.86           C  
ATOM   1940  CD1 TRP   245      -9.221 -11.397  11.298  1.00 75.86           C  
ATOM   1941  CD2 TRP   245      -9.981 -10.330   9.482  1.00 78.22           C  
ATOM   1942  CE2 TRP   245     -10.965 -10.258  10.493  1.00 81.36           C  
ATOM   1943  CE3 TRP   245     -10.235  -9.726   8.244  1.00 78.61           C  
ATOM   1944  NE1 TRP   245     -10.477 -10.916  11.590  1.00 78.86           N  
ATOM   1945  CH2 TRP   245     -12.409  -9.023   9.082  1.00 79.27           C  
ATOM   1946  CZ2 TRP   245     -12.185  -9.606  10.303  1.00 79.24           C  
ATOM   1947  CZ3 TRP   245     -11.450  -9.077   8.056  1.00 79.10           C  
ATOM   1948  N   ALA   246      -8.927 -12.615   6.787  1.00 86.32           N  
ATOM   1949  CA  ALA   246     -10.122 -12.811   5.971  1.00 85.84           C  
ATOM   1950  C   ALA   246     -10.286 -14.277   5.582  1.00 83.15           C  
ATOM   1951  CB  ALA   246     -10.063 -11.935   4.722  1.00 84.31           C  
ATOM   1952  O   ALA   246     -11.409 -14.770   5.455  1.00 79.61           O  
ATOM   1953  N   ALA   247      -9.160 -15.018   5.447  1.00 81.00           N  
ATOM   1954  CA  ALA   247      -9.151 -16.436   5.098  1.00 80.50           C  
ATOM   1955  C   ALA   247      -9.321 -17.307   6.339  1.00 79.43           C  
ATOM   1956  CB  ALA   247      -7.858 -16.797   4.371  1.00 77.57           C  
ATOM   1957  O   ALA   247      -9.487 -18.525   6.233  1.00 76.80           O  
ATOM   1958  N   GLY   248      -9.274 -16.771   7.489  1.00 77.54           N  
ATOM   1959  CA  GLY   248      -9.346 -17.528   8.729  1.00 77.97           C  
ATOM   1960  C   GLY   248      -8.102 -18.352   8.998  1.00 76.25           C  
ATOM   1961  O   GLY   248      -8.176 -19.413   9.621  1.00 73.82           O  
ATOM   1962  N   LEU   249      -7.033 -17.987   8.462  1.00 74.06           N  
ATOM   1963  CA  LEU   249      -5.770 -18.701   8.621  1.00 74.22           C  
ATOM   1964  C   LEU   249      -4.952 -18.109   9.764  1.00 70.37           C  
ATOM   1965  CB  LEU   249      -4.962 -18.656   7.322  1.00 69.34           C  
ATOM   1966  O   LEU   249      -5.155 -16.954  10.146  1.00 65.65           O  
ATOM   1967  CG  LEU   249      -5.611 -19.302   6.097  1.00 69.00           C  
ATOM   1968  CD1 LEU   249      -4.758 -19.061   4.856  1.00 67.87           C  
ATOM   1969  CD2 LEU   249      -5.818 -20.795   6.327  1.00 71.38           C  
ATOM   1970  N   GLU   250      -4.078 -18.946  10.412  1.00 73.45           N  
ATOM   1971  CA  GLU   250      -3.044 -18.540  11.359  1.00 72.65           C  
ATOM   1972  C   GLU   250      -1.653 -18.660  10.742  1.00 70.38           C  
ATOM   1973  CB  GLU   250      -3.126 -19.378  12.637  1.00 64.35           C  
ATOM   1974  O   GLU   250      -1.304 -19.702  10.184  1.00 64.10           O  
ATOM   1975  CG  GLU   250      -4.407 -19.164  13.431  1.00 58.61           C  
ATOM   1976  CD  GLU   250      -4.432 -19.928  14.746  1.00 58.38           C  
ATOM   1977  OE1 GLU   250      -3.508 -20.734  14.998  1.00 62.42           O  
ATOM   1978  OE2 GLU   250      -5.385 -19.719  15.529  1.00 59.77           O  
ATOM   1979  N   ARG   251      -1.044 -17.478  10.745  1.00 73.31           N  
ATOM   1980  CA  ARG   251       0.311 -17.567  10.210  1.00 73.87           C  
ATOM   1981  C   ARG   251       1.177 -16.418  10.718  1.00 73.15           C  
ATOM   1982  CB  ARG   251       0.286 -17.568   8.680  1.00 65.03           C  
ATOM   1983  O   ARG   251       0.660 -15.369  11.107  1.00 66.16           O  
ATOM   1984  CG  ARG   251      -0.212 -18.870   8.073  1.00 59.68           C  
ATOM   1985  CD  ARG   251       0.259 -19.038   6.635  1.00 59.37           C  
ATOM   1986  NE  ARG   251      -0.212 -20.294   6.058  1.00 44.65           N  
ATOM   1987  NH1 ARG   251       1.113 -20.161   4.170  1.00 35.71           N  
ATOM   1988  NH2 ARG   251      -0.290 -21.949   4.468  1.00 33.58           N  
ATOM   1989  CZ  ARG   251       0.205 -20.799   4.900  1.00 54.90           C  
ATOM   1990  N   ALA   252       2.421 -16.668  10.545  1.00 70.83           N  
ATOM   1991  CA  ALA   252       3.415 -15.701  11.004  1.00 71.87           C  
ATOM   1992  C   ALA   252       3.670 -14.632   9.945  1.00 73.80           C  
ATOM   1993  CB  ALA   252       4.719 -16.408  11.365  1.00 64.91           C  
ATOM   1994  O   ALA   252       4.150 -14.935   8.851  1.00 69.71           O  
ATOM   1995  N   PRO   253       3.414 -13.346  10.166  1.00 64.59           N  
ATOM   1996  CA  PRO   253       3.543 -12.247   9.206  1.00 68.07           C  
ATOM   1997  C   PRO   253       4.989 -12.006   8.777  1.00 70.28           C  
ATOM   1998  CB  PRO   253       2.993 -11.042   9.973  1.00 62.30           C  
ATOM   1999  O   PRO   253       5.242 -11.643   7.625  1.00 69.33           O  
ATOM   2000  CG  PRO   253       3.068 -11.439  11.412  1.00 61.75           C  
ATOM   2001  CD  PRO   253       2.927 -12.931  11.504  1.00 64.28           C  
ATOM   2002  N   GLU   254       5.973 -12.239   9.537  1.00 69.82           N  
ATOM   2003  CA  GLU   254       7.403 -12.014   9.344  1.00 73.95           C  
ATOM   2004  C   GLU   254       7.934 -12.818   8.161  1.00 73.86           C  
ATOM   2005  CB  GLU   254       8.179 -12.371  10.614  1.00 65.98           C  
ATOM   2006  O   GLU   254       8.783 -12.337   7.408  1.00 72.01           O  
ATOM   2007  CG  GLU   254       7.763 -11.566  11.837  1.00 58.15           C  
ATOM   2008  CD  GLU   254       6.510 -12.104  12.511  1.00 57.65           C  
ATOM   2009  OE1 GLU   254       6.032 -13.194  12.122  1.00 65.58           O  
ATOM   2010  OE2 GLU   254       6.002 -11.429  13.433  1.00 60.62           O  
ATOM   2011  N   ILE   255       7.338 -13.853   7.911  1.00 80.88           N  
ATOM   2012  CA  ILE   255       7.831 -14.746   6.869  1.00 82.90           C  
ATOM   2013  C   ILE   255       7.517 -14.158   5.495  1.00 83.46           C  
ATOM   2014  CB  ILE   255       7.220 -16.159   6.999  1.00 78.00           C  
ATOM   2015  O   ILE   255       8.379 -14.130   4.613  1.00 81.61           O  
ATOM   2016  CG1 ILE   255       7.702 -16.832   8.289  1.00 69.07           C  
ATOM   2017  CG2 ILE   255       7.565 -17.011   5.775  1.00 65.09           C  
ATOM   2018  CD1 ILE   255       6.998 -18.145   8.603  1.00 66.87           C  
ATOM   2019  N   TYR   256       6.382 -13.581   5.343  1.00 82.79           N  
ATOM   2020  CA  TYR   256       5.984 -13.074   4.034  1.00 85.58           C  
ATOM   2021  C   TYR   256       6.616 -11.715   3.760  1.00 85.64           C  
ATOM   2022  CB  TYR   256       4.459 -12.970   3.939  1.00 82.51           C  
ATOM   2023  O   TYR   256       7.131 -11.472   2.666  1.00 84.56           O  
ATOM   2024  CG  TYR   256       3.752 -14.300   4.035  1.00 79.90           C  
ATOM   2025  CD1 TYR   256       4.022 -15.322   3.127  1.00 76.50           C  
ATOM   2026  CD2 TYR   256       2.812 -14.538   5.032  1.00 78.70           C  
ATOM   2027  CE1 TYR   256       3.372 -16.548   3.210  1.00 78.61           C  
ATOM   2028  CE2 TYR   256       2.155 -15.761   5.124  1.00 78.50           C  
ATOM   2029  OH  TYR   256       1.795 -17.971   4.297  1.00 62.56           O  
ATOM   2030  CZ  TYR   256       2.442 -16.758   4.210  1.00 76.26           C  
ATOM   2031  N   TYR   257       6.701 -10.927   4.776  1.00 84.67           N  
ATOM   2032  CA  TYR   257       7.318  -9.612   4.641  1.00 86.42           C  
ATOM   2033  C   TYR   257       8.788  -9.735   4.257  1.00 85.80           C  
ATOM   2034  CB  TYR   257       7.184  -8.819   5.944  1.00 85.05           C  
ATOM   2035  O   TYR   257       9.230  -9.145   3.269  1.00 84.76           O  
ATOM   2036  CG  TYR   257       7.749  -7.421   5.865  1.00 85.65           C  
ATOM   2037  CD1 TYR   257       6.942  -6.341   5.517  1.00 83.70           C  
ATOM   2038  CD2 TYR   257       9.091  -7.179   6.138  1.00 84.73           C  
ATOM   2039  CE1 TYR   257       7.459  -5.052   5.441  1.00 85.87           C  
ATOM   2040  CE2 TYR   257       9.619  -5.894   6.065  1.00 85.54           C  
ATOM   2041  OH  TYR   257       9.313  -3.564   5.643  1.00 81.20           O  
ATOM   2042  CZ  TYR   257       8.796  -4.838   5.717  1.00 83.40           C  
ATOM   2043  N   GLN   258       9.546 -10.540   4.982  1.00 85.92           N  
ATOM   2044  CA  GLN   258      10.970 -10.713   4.715  1.00 87.53           C  
ATOM   2045  C   GLN   258      11.199 -11.380   3.361  1.00 86.95           C  
ATOM   2046  CB  GLN   258      11.629 -11.536   5.823  1.00 84.43           C  
ATOM   2047  O   GLN   258      12.067 -10.958   2.595  1.00 85.74           O  
ATOM   2048  CG  GLN   258      13.149 -11.576   5.739  1.00 77.37           C  
ATOM   2049  CD  GLN   258      13.779 -10.200   5.841  1.00 74.25           C  
ATOM   2050  NE2 GLN   258      14.620  -9.860   4.870  1.00 71.81           N  
ATOM   2051  OE1 GLN   258      13.512  -9.449   6.785  1.00 77.08           O  
ATOM   2052  N   ALA   259      10.425 -12.360   3.033  1.00 85.37           N  
ATOM   2053  CA  ALA   259      10.543 -13.038   1.744  1.00 87.11           C  
ATOM   2054  C   ALA   259      10.313 -12.066   0.590  1.00 86.43           C  
ATOM   2055  CB  ALA   259       9.556 -14.200   1.662  1.00 84.74           C  
ATOM   2056  O   ALA   259      11.016 -12.117  -0.421  1.00 85.28           O  
ATOM   2057  N   LEU   260       9.387 -11.171   0.792  1.00 87.84           N  
ATOM   2058  CA  LEU   260       9.117 -10.192  -0.255  1.00 88.80           C  
ATOM   2059  C   LEU   260      10.264  -9.195  -0.377  1.00 87.70           C  
ATOM   2060  CB  LEU   260       7.809  -9.449   0.030  1.00 85.38           C  
ATOM   2061  O   LEU   260      10.725  -8.904  -1.483  1.00 85.95           O  
ATOM   2062  CG  LEU   260       7.188  -8.693  -1.146  1.00 75.06           C  
ATOM   2063  CD1 LEU   260       5.671  -8.634  -0.998  1.00 67.02           C  
ATOM   2064  CD2 LEU   260       7.775  -7.290  -1.249  1.00 67.62           C  
ATOM   2065  N   LEU   261      10.833  -8.717   0.718  1.00 87.03           N  
ATOM   2066  CA  LEU   261      11.976  -7.810   0.714  1.00 87.38           C  
ATOM   2067  C   LEU   261      13.182  -8.459   0.042  1.00 85.57           C  
ATOM   2068  CB  LEU   261      12.335  -7.394   2.142  1.00 84.35           C  
ATOM   2069  O   LEU   261      13.950  -7.785  -0.648  1.00 83.10           O  
ATOM   2070  CG  LEU   261      11.393  -6.394   2.815  1.00 76.19           C  
ATOM   2071  CD1 LEU   261      11.923  -6.010   4.192  1.00 69.24           C  
ATOM   2072  CD2 LEU   261      11.213  -5.157   1.941  1.00 69.70           C  
ATOM   2073  N   ASP   262      13.303  -9.752   0.175  1.00 86.87           N  
ATOM   2074  CA  ASP   262      14.505 -10.463  -0.247  1.00 88.07           C  
ATOM   2075  C   ASP   262      14.409 -10.883  -1.712  1.00 86.80           C  
ATOM   2076  CB  ASP   262      14.740 -11.690   0.636  1.00 86.10           C  
ATOM   2077  O   ASP   262      15.422 -10.948  -2.412  1.00 85.25           O  
ATOM   2078  CG  ASP   262      15.159 -11.331   2.051  1.00 82.62           C  
ATOM   2079  OD1 ASP   262      15.655 -10.205   2.273  1.00 82.20           O  
ATOM   2080  OD2 ASP   262      14.996 -12.182   2.952  1.00 84.84           O  
ATOM   2081  N   ARG   263      13.254 -11.065  -2.238  1.00 88.10           N  
ATOM   2082  CA  ARG   263      13.138 -11.797  -3.496  1.00 89.96           C  
ATOM   2083  C   ARG   263      12.605 -10.897  -4.606  1.00 88.74           C  
ATOM   2084  CB  ARG   263      12.227 -13.015  -3.327  1.00 87.82           C  
ATOM   2085  O   ARG   263      12.790 -11.188  -5.790  1.00 87.20           O  
ATOM   2086  CG  ARG   263      12.772 -14.063  -2.368  1.00 84.88           C  
ATOM   2087  CD  ARG   263      11.804 -15.224  -2.193  1.00 81.10           C  
ATOM   2088  NE  ARG   263      12.299 -16.197  -1.224  1.00 81.11           N  
ATOM   2089  NH1 ARG   263      10.567 -17.695  -1.533  1.00 70.51           N  
ATOM   2090  NH2 ARG   263      12.238 -18.160  -0.033  1.00 64.51           N  
ATOM   2091  CZ  ARG   263      11.700 -17.349  -0.932  1.00 80.85           C  
ATOM   2092  N   ALA   264      11.853  -9.829  -4.276  1.00 84.97           N  
ATOM   2093  CA  ALA   264      11.323  -8.938  -5.306  1.00 89.32           C  
ATOM   2094  C   ALA   264      12.441  -8.406  -6.198  1.00 87.12           C  
ATOM   2095  CB  ALA   264      10.559  -7.781  -4.667  1.00 86.09           C  
ATOM   2096  O   ALA   264      13.532  -8.091  -5.716  1.00 85.87           O  
ATOM   2097  N   VAL   265      12.209  -8.355  -7.484  1.00 88.90           N  
ATOM   2098  CA  VAL   265      13.106  -7.692  -8.424  1.00 92.00           C  
ATOM   2099  C   VAL   265      13.018  -6.178  -8.242  1.00 88.91           C  
ATOM   2100  CB  VAL   265      12.780  -8.073  -9.885  1.00 89.86           C  
ATOM   2101  O   VAL   265      12.200  -5.516  -8.885  1.00 85.51           O  
ATOM   2102  CG1 VAL   265      13.787  -7.443 -10.845  1.00 87.59           C  
ATOM   2103  CG2 VAL   265      12.759  -9.591 -10.048  1.00 83.48           C  
ATOM   2104  N   ARG   266      13.918  -5.638  -7.366  1.00 90.60           N  
ATOM   2105  CA  ARG   266      13.944  -4.228  -6.988  1.00 90.90           C  
ATOM   2106  C   ARG   266      15.290  -3.850  -6.379  1.00 89.26           C  
ATOM   2107  CB  ARG   266      12.816  -3.914  -6.003  1.00 88.93           C  
ATOM   2108  O   ARG   266      16.037  -4.717  -5.922  1.00 86.17           O  
ATOM   2109  CG  ARG   266      12.909  -4.684  -4.695  1.00 85.99           C  
ATOM   2110  CD  ARG   266      11.785  -4.307  -3.739  1.00 82.78           C  
ATOM   2111  NE  ARG   266      11.935  -2.943  -3.241  1.00 80.49           N  
ATOM   2112  NH1 ARG   266      10.191  -3.081  -1.732  1.00 71.06           N  
ATOM   2113  NH2 ARG   266      11.399  -1.142  -1.921  1.00 66.69           N  
ATOM   2114  CZ  ARG   266      11.175  -2.392  -2.299  1.00 79.93           C  
ATOM   2115  N   CYS   267      15.598  -2.575  -6.358  1.00 90.57           N  
ATOM   2116  CA  CYS   267      16.655  -2.060  -5.496  1.00 90.99           C  
ATOM   2117  C   CYS   267      16.194  -1.995  -4.045  1.00 89.62           C  
ATOM   2118  CB  CYS   267      17.098  -0.673  -5.962  1.00 88.99           C  
ATOM   2119  O   CYS   267      15.125  -1.455  -3.753  1.00 87.12           O  
ATOM   2120  SG  CYS   267      17.831  -0.659  -7.613  1.00 87.26           S  
ATOM   2121  N   ARG   268      16.916  -2.488  -3.168  1.00 89.35           N  
ATOM   2122  CA  ARG   268      16.567  -2.531  -1.751  1.00 89.42           C  
ATOM   2123  C   ARG   268      16.855  -1.195  -1.076  1.00 89.47           C  
ATOM   2124  CB  ARG   268      17.332  -3.652  -1.043  1.00 86.40           C  
ATOM   2125  O   ARG   268      17.909  -0.595  -1.297  1.00 88.34           O  
ATOM   2126  CG  ARG   268      16.944  -5.048  -1.502  1.00 76.89           C  
ATOM   2127  CD  ARG   268      17.633  -6.125  -0.676  1.00 74.11           C  
ATOM   2128  NE  ARG   268      17.243  -7.465  -1.104  1.00 69.18           N  
ATOM   2129  NH1 ARG   268      18.572  -8.568   0.430  1.00 58.34           N  
ATOM   2130  NH2 ARG   268      17.275  -9.761  -1.036  1.00 53.12           N  
ATOM   2131  CZ  ARG   268      17.697  -8.595  -0.569  1.00 66.39           C  
ATOM   2132  N   ASP   269      15.918  -0.808  -0.271  1.00 89.59           N  
ATOM   2133  CA  ASP   269      16.225   0.211   0.728  1.00 90.05           C  
ATOM   2134  C   ASP   269      17.056  -0.373   1.869  1.00 89.90           C  
ATOM   2135  CB  ASP   269      14.938   0.829   1.277  1.00 89.17           C  
ATOM   2136  O   ASP   269      16.577  -1.225   2.619  1.00 89.02           O  
ATOM   2137  CG  ASP   269      15.195   1.987   2.226  1.00 87.29           C  
ATOM   2138  OD1 ASP   269      16.311   2.087   2.778  1.00 86.26           O  
ATOM   2139  OD2 ASP   269      14.271   2.806   2.424  1.00 86.30           O  
ATOM   2140  N   PRO   270      18.292   0.030   2.022  1.00 90.04           N  
ATOM   2141  CA  PRO   270      19.190  -0.578   3.007  1.00 90.14           C  
ATOM   2142  C   PRO   270      18.750  -0.319   4.446  1.00 89.52           C  
ATOM   2143  CB  PRO   270      20.535   0.093   2.719  1.00 89.09           C  
ATOM   2144  O   PRO   270      19.266  -0.945   5.375  1.00 88.07           O  
ATOM   2145  CG  PRO   270      20.182   1.419   2.126  1.00 87.90           C  
ATOM   2146  CD  PRO   270      18.953   1.250   1.279  1.00 87.17           C  
ATOM   2147  N   PHE   271      17.730   0.484   4.662  1.00 89.45           N  
ATOM   2148  CA  PHE   271      17.271   0.821   6.004  1.00 90.04           C  
ATOM   2149  C   PHE   271      15.942   0.140   6.309  1.00 89.71           C  
ATOM   2150  CB  PHE   271      17.131   2.338   6.161  1.00 89.06           C  
ATOM   2151  O   PHE   271      15.453   0.198   7.439  1.00 88.55           O  
ATOM   2152  CG  PHE   271      18.429   3.086   6.014  1.00 87.28           C  
ATOM   2153  CD1 PHE   271      19.312   3.190   7.081  1.00 84.22           C  
ATOM   2154  CD2 PHE   271      18.766   3.684   4.807  1.00 84.74           C  
ATOM   2155  CE1 PHE   271      20.514   3.882   6.948  1.00 84.46           C  
ATOM   2156  CE2 PHE   271      19.966   4.377   4.666  1.00 85.23           C  
ATOM   2157  CZ  PHE   271      20.838   4.475   5.738  1.00 82.77           C  
ATOM   2158  N   VAL   272      15.326  -0.474   5.338  1.00 91.16           N  
ATOM   2159  CA  VAL   272      14.111  -1.242   5.594  1.00 91.21           C  
ATOM   2160  C   VAL   272      14.478  -2.654   6.045  1.00 90.58           C  
ATOM   2161  CB  VAL   272      13.203  -1.300   4.345  1.00 89.87           C  
ATOM   2162  O   VAL   272      15.089  -3.414   5.290  1.00 88.94           O  
ATOM   2163  CG1 VAL   272      11.985  -2.186   4.605  1.00 83.91           C  
ATOM   2164  CG2 VAL   272      12.767   0.106   3.937  1.00 83.53           C  
ATOM   2165  N   ARG   273      14.061  -3.040   7.237  1.00 90.31           N  
ATOM   2166  CA  ARG   273      14.279  -4.378   7.779  1.00 90.06           C  
ATOM   2167  C   ARG   273      13.276  -4.691   8.884  1.00 90.48           C  
ATOM   2168  CB  ARG   273      15.707  -4.515   8.313  1.00 88.31           C  
ATOM   2169  O   ARG   273      12.571  -3.800   9.361  1.00 89.47           O  
ATOM   2170  CG  ARG   273      16.040  -3.548   9.437  1.00 82.79           C  
ATOM   2171  CD  ARG   273      17.491  -3.677   9.881  1.00 80.95           C  
ATOM   2172  NE  ARG   273      17.790  -2.799  11.009  1.00 75.79           N  
ATOM   2173  NH1 ARG   273      20.083  -2.917  10.759  1.00 67.02           N  
ATOM   2174  NH2 ARG   273      19.172  -1.652  12.440  1.00 62.51           N  
ATOM   2175  CZ  ARG   273      19.014  -2.458  11.400  1.00 72.84           C  
ATOM   2176  N   LEU   274      13.217  -5.955   9.295  1.00 90.00           N  
ATOM   2177  CA  LEU   274      12.449  -6.416  10.446  1.00 89.75           C  
ATOM   2178  C   LEU   274      13.341  -6.551  11.676  1.00 89.34           C  
ATOM   2179  CB  LEU   274      11.777  -7.757  10.139  1.00 86.92           C  
ATOM   2180  O   LEU   274      14.402  -7.176  11.613  1.00 87.69           O  
ATOM   2181  CG  LEU   274      10.645  -7.728   9.111  1.00 77.65           C  
ATOM   2182  CD1 LEU   274      10.191  -9.147   8.783  1.00 70.32           C  
ATOM   2183  CD2 LEU   274       9.477  -6.893   9.624  1.00 70.27           C  
ATOM   2184  N   GLU   275      12.876  -5.972  12.720  1.00 89.88           N  
ATOM   2185  CA  GLU   275      13.426  -6.142  14.062  1.00 90.03           C  
ATOM   2186  C   GLU   275      12.368  -6.666  15.029  1.00 89.86           C  
ATOM   2187  CB  GLU   275      14.003  -4.821  14.578  1.00 88.15           C  
ATOM   2188  O   GLU   275      11.575  -5.892  15.569  1.00 88.48           O  
ATOM   2189  CG  GLU   275      15.136  -4.270  13.725  1.00 80.90           C  
ATOM   2190  CD  GLU   275      16.442  -5.028  13.900  1.00 76.88           C  
ATOM   2191  OE1 GLU   275      16.528  -5.888  14.806  1.00 77.33           O  
ATOM   2192  OE2 GLU   275      17.388  -4.759  13.126  1.00 75.33           O  
ATOM   2193  N   GLY   276      12.362  -8.012  15.164  1.00 88.43           N  
ATOM   2194  CA  GLY   276      11.223  -8.641  15.814  1.00 88.12           C  
ATOM   2195  C   GLY   276       9.913  -8.401  15.087  1.00 87.98           C  
ATOM   2196  O   GLY   276       9.772  -8.761  13.917  1.00 85.68           O  
ATOM   2197  N   HIS   277       8.932  -7.745  15.708  1.00 89.13           N  
ATOM   2198  CA  HIS   277       7.624  -7.468  15.124  1.00 89.56           C  
ATOM   2199  C   HIS   277       7.523  -6.019  14.661  1.00 90.17           C  
ATOM   2200  CB  HIS   277       6.514  -7.777  16.130  1.00 86.38           C  
ATOM   2201  O   HIS   277       6.421  -5.493  14.491  1.00 88.77           O  
ATOM   2202  CG  HIS   277       6.406  -9.227  16.479  1.00 77.65           C  
ATOM   2203  CD2 HIS   277       6.499  -9.864  17.670  1.00 70.89           C  
ATOM   2204  ND1 HIS   277       6.179 -10.205  15.535  1.00 69.45           N  
ATOM   2205  CE1 HIS   277       6.135 -11.384  16.133  1.00 68.62           C  
ATOM   2206  NE2 HIS   277       6.327 -11.205  17.429  1.00 67.44           N  
ATOM   2207  N   TRP   278       8.681  -5.344  14.480  1.00 92.57           N  
ATOM   2208  CA  TRP   278       8.743  -3.962  14.016  1.00 93.50           C  
ATOM   2209  C   TRP   278       9.334  -3.884  12.612  1.00 92.57           C  
ATOM   2210  CB  TRP   278       9.571  -3.107  14.980  1.00 93.24           C  
ATOM   2211  O   TRP   278      10.438  -4.377  12.369  1.00 91.31           O  
ATOM   2212  CG  TRP   278       8.998  -3.020  16.362  1.00 92.94           C  
ATOM   2213  CD1 TRP   278       9.371  -3.750  17.456  1.00 91.32           C  
ATOM   2214  CD2 TRP   278       7.945  -2.154  16.797  1.00 91.67           C  
ATOM   2215  CE2 TRP   278       7.730  -2.413  18.169  1.00 92.51           C  
ATOM   2216  CE3 TRP   278       7.161  -1.183  16.159  1.00 91.84           C  
ATOM   2217  NE1 TRP   278       8.612  -3.390  18.546  1.00 91.18           N  
ATOM   2218  CH2 TRP   278       6.010  -0.791  18.266  1.00 89.96           C  
ATOM   2219  CZ2 TRP   278       6.763  -1.735  18.915  1.00 90.47           C  
ATOM   2220  CZ3 TRP   278       6.199  -0.510  16.903  1.00 90.72           C  
ATOM   2221  N   ILE   279       8.662  -3.268  11.735  1.00 92.63           N  
ATOM   2222  CA  ILE   279       9.255  -2.747  10.509  1.00 92.87           C  
ATOM   2223  C   ILE   279       9.983  -1.437  10.804  1.00 92.94           C  
ATOM   2224  CB  ILE   279       8.188  -2.532   9.412  1.00 92.08           C  
ATOM   2225  O   ILE   279       9.361  -0.452  11.209  1.00 92.30           O  
ATOM   2226  CG1 ILE   279       7.455  -3.845   9.117  1.00 89.06           C  
ATOM   2227  CG2 ILE   279       8.827  -1.964   8.141  1.00 88.62           C  
ATOM   2228  CD1 ILE   279       6.139  -3.666   8.372  1.00 85.83           C  
ATOM   2229  N   VAL   280      11.227  -1.460  10.545  1.00 93.28           N  
ATOM   2230  CA  VAL   280      12.014  -0.250  10.761  1.00 93.41           C  
ATOM   2231  C   VAL   280      12.530   0.276   9.423  1.00 93.13           C  
ATOM   2232  CB  VAL   280      13.195  -0.505  11.724  1.00 92.38           C  
ATOM   2233  O   VAL   280      12.885  -0.505   8.537  1.00 92.32           O  
ATOM   2234  CG1 VAL   280      12.686  -0.878  13.116  1.00 84.86           C  
ATOM   2235  CG2 VAL   280      14.105  -1.602  11.174  1.00 83.94           C  
ATOM   2236  N   ARG   281      12.635   1.621   9.279  1.00 92.92           N  
ATOM   2237  CA  ARG   281      13.087   2.233   8.033  1.00 93.12           C  
ATOM   2238  C   ARG   281      13.557   3.665   8.265  1.00 93.14           C  
ATOM   2239  CB  ARG   281      11.971   2.210   6.987  1.00 92.31           C  
ATOM   2240  O   ARG   281      13.254   4.263   9.300  1.00 92.42           O  
ATOM   2241  CG  ARG   281      10.744   3.018   7.378  1.00 89.95           C  
ATOM   2242  CD  ARG   281       9.647   2.923   6.327  1.00 87.36           C  
ATOM   2243  NE  ARG   281       8.482   3.726   6.689  1.00 85.21           N  
ATOM   2244  NH1 ARG   281       7.231   3.116   4.845  1.00 74.06           N  
ATOM   2245  NH2 ARG   281       6.362   4.560   6.398  1.00 70.97           N  
ATOM   2246  CZ  ARG   281       7.361   3.799   5.976  1.00 83.87           C  
ATOM   2247  N   ARG   282      14.195   4.178   7.273  1.00 92.05           N  
ATOM   2248  CA  ARG   282      14.563   5.588   7.193  1.00 91.68           C  
ATOM   2249  C   ARG   282      13.421   6.421   6.620  1.00 91.40           C  
ATOM   2250  CB  ARG   282      15.821   5.769   6.341  1.00 89.43           C  
ATOM   2251  O   ARG   282      12.805   6.037   5.623  1.00 90.07           O  
ATOM   2252  CG  ARG   282      16.258   7.217   6.186  1.00 79.00           C  
ATOM   2253  CD  ARG   282      17.548   7.334   5.386  1.00 74.92           C  
ATOM   2254  NE  ARG   282      17.317   7.127   3.959  1.00 70.05           N  
ATOM   2255  NH1 ARG   282      19.504   7.531   3.335  1.00 55.52           N  
ATOM   2256  NH2 ARG   282      17.932   7.016   1.749  1.00 50.42           N  
ATOM   2257  CZ  ARG   282      18.251   7.225   3.017  1.00 67.41           C  
ATOM   2258  N   LEU   283      13.160   7.528   7.251  1.00 90.98           N  
ATOM   2259  CA  LEU   283      12.406   8.615   6.637  1.00 90.83           C  
ATOM   2260  C   LEU   283      13.332   9.754   6.224  1.00 89.94           C  
ATOM   2261  CB  LEU   283      11.335   9.135   7.599  1.00 89.86           C  
ATOM   2262  O   LEU   283      14.122  10.242   7.036  1.00 88.41           O  
ATOM   2263  CG  LEU   283      10.318   8.109   8.102  1.00 87.39           C  
ATOM   2264  CD1 LEU   283       9.335   8.765   9.065  1.00 83.84           C  
ATOM   2265  CD2 LEU   283       9.581   7.468   6.931  1.00 83.68           C  
ATOM   2266  N   ALA   284      13.227  10.160   4.909  1.00 88.76           N  
ATOM   2267  CA  ALA   284      14.079  11.210   4.357  1.00 88.77           C  
ATOM   2268  C   ALA   284      13.295  12.107   3.403  1.00 88.39           C  
ATOM   2269  CB  ALA   284      15.280  10.598   3.641  1.00 87.53           C  
ATOM   2270  O   ALA   284      12.270  11.695   2.854  1.00 86.96           O  
ATOM   2271  N   PRO   285      13.730  13.315   3.235  1.00 86.15           N  
ATOM   2272  CA  PRO   285      13.031  14.245   2.344  1.00 85.55           C  
ATOM   2273  C   PRO   285      12.893  13.708   0.921  1.00 84.51           C  
ATOM   2274  CB  PRO   285      13.915  15.494   2.373  1.00 84.50           C  
ATOM   2275  O   PRO   285      12.015  14.146   0.174  1.00 82.02           O  
ATOM   2276  CG  PRO   285      14.610  15.439   3.695  1.00 83.66           C  
ATOM   2277  CD  PRO   285      14.852  13.999   4.047  1.00 83.21           C  
ATOM   2278  N   ASP   286      13.717  12.792   0.549  1.00 83.44           N  
ATOM   2279  CA  ASP   286      13.697  12.189  -0.780  1.00 82.95           C  
ATOM   2280  C   ASP   286      12.747  10.994  -0.826  1.00 83.19           C  
ATOM   2281  CB  ASP   286      15.105  11.758  -1.196  1.00 80.62           C  
ATOM   2282  O   ASP   286      12.522  10.413  -1.890  1.00 80.91           O  
ATOM   2283  CG  ASP   286      15.772  10.850  -0.177  1.00 74.62           C  
ATOM   2284  OD1 ASP   286      15.370  10.861   1.006  1.00 69.79           O  
ATOM   2285  OD2 ASP   286      16.711  10.119  -0.561  1.00 71.94           O  
ATOM   2286  N   CYS   287      12.183  10.581   0.299  1.00 83.54           N  
ATOM   2287  CA  CYS   287      11.115   9.589   0.358  1.00 83.43           C  
ATOM   2288  C   CYS   287       9.760  10.229   0.082  1.00 82.04           C  
ATOM   2289  CB  CYS   287      11.096   8.902   1.723  1.00 80.33           C  
ATOM   2290  O   CYS   287       9.128  10.771   0.990  1.00 77.65           O  
ATOM   2291  SG  CYS   287      12.613   7.998   2.105  1.00 79.44           S  
ATOM   2292  N   SER   288       9.447  10.275  -1.180  1.00 83.23           N  
ATOM   2293  CA  SER   288       8.216  10.928  -1.613  1.00 83.19           C  
ATOM   2294  C   SER   288       7.254   9.930  -2.249  1.00 83.62           C  
ATOM   2295  CB  SER   288       8.525  12.052  -2.603  1.00 80.50           C  
ATOM   2296  O   SER   288       7.684   8.973  -2.898  1.00 81.62           O  
ATOM   2297  OG  SER   288       9.237  11.555  -3.722  1.00 69.30           O  
ATOM   2298  N   ARG   289       6.009  10.198  -2.012  1.00 85.56           N  
ATOM   2299  CA  ARG   289       4.920   9.564  -2.748  1.00 85.27           C  
ATOM   2300  C   ARG   289       4.538  10.386  -3.975  1.00 85.06           C  
ATOM   2301  CB  ARG   289       3.700   9.372  -1.845  1.00 82.79           C  
ATOM   2302  O   ARG   289       4.507  11.617  -3.919  1.00 83.06           O  
ATOM   2303  CG  ARG   289       2.565   8.600  -2.499  1.00 76.04           C  
ATOM   2304  CD  ARG   289       1.430   8.331  -1.522  1.00 73.37           C  
ATOM   2305  NE  ARG   289       0.770   9.566  -1.109  1.00 66.00           N  
ATOM   2306  NH1 ARG   289      -0.951   8.514   0.018  1.00 54.72           N  
ATOM   2307  NH2 ARG   289      -0.861  10.803  -0.067  1.00 50.76           N  
ATOM   2308  CZ  ARG   289      -0.346   9.625  -0.387  1.00 65.50           C  
ATOM   2309  N   ILE   290       4.236   9.666  -5.029  1.00 83.22           N  
ATOM   2310  CA  ILE   290       3.654  10.314  -6.200  1.00 83.24           C  
ATOM   2311  C   ILE   290       2.160  10.006  -6.271  1.00 83.32           C  
ATOM   2312  CB  ILE   290       4.356   9.866  -7.501  1.00 81.25           C  
ATOM   2313  O   ILE   290       1.760   8.839  -6.279  1.00 81.71           O  
ATOM   2314  CG1 ILE   290       5.867  10.111  -7.404  1.00 76.09           C  
ATOM   2315  CG2 ILE   290       3.761  10.589  -8.713  1.00 75.68           C  
ATOM   2316  CD1 ILE   290       6.663   9.533  -8.566  1.00 73.57           C  
ATOM   2317  N   GLU   291       1.415  11.010  -6.253  1.00 86.19           N  
ATOM   2318  CA  GLU   291      -0.032  10.900  -6.406  1.00 86.78           C  
ATOM   2319  C   GLU   291      -0.458  11.173  -7.846  1.00 87.66           C  
ATOM   2320  CB  GLU   291      -0.748  11.862  -5.454  1.00 84.71           C  
ATOM   2321  O   GLU   291       0.083  12.068  -8.499  1.00 87.23           O  
ATOM   2322  CG  GLU   291      -0.434  11.621  -3.985  1.00 79.22           C  
ATOM   2323  CD  GLU   291      -1.167  12.571  -3.051  1.00 77.14           C  
ATOM   2324  OE1 GLU   291      -2.064  13.310  -3.518  1.00 75.82           O  
ATOM   2325  OE2 GLU   291      -0.842  12.577  -1.843  1.00 73.10           O  
ATOM   2326  N   LEU   292      -1.402  10.443  -8.342  1.00 88.62           N  
ATOM   2327  CA  LEU   292      -1.899  10.594  -9.706  1.00 89.10           C  
ATOM   2328  C   LEU   292      -2.393  12.016  -9.950  1.00 87.69           C  
ATOM   2329  CB  LEU   292      -3.028   9.596  -9.978  1.00 87.49           C  
ATOM   2330  O   LEU   292      -2.186  12.572 -11.031  1.00 85.62           O  
ATOM   2331  CG  LEU   292      -2.610   8.138 -10.177  1.00 84.58           C  
ATOM   2332  CD1 LEU   292      -3.841   7.240 -10.255  1.00 80.51           C  
ATOM   2333  CD2 LEU   292      -1.756   7.993 -11.432  1.00 81.12           C  
ATOM   2334  N   SER   293      -2.938  12.659  -8.947  1.00 87.83           N  
ATOM   2335  CA  SER   293      -3.535  13.988  -9.024  1.00 87.12           C  
ATOM   2336  C   SER   293      -2.467  15.065  -9.184  1.00 85.41           C  
ATOM   2337  CB  SER   293      -4.374  14.272  -7.777  1.00 86.01           C  
ATOM   2338  O   SER   293      -2.781  16.218  -9.489  1.00 82.63           O  
ATOM   2339  OG  SER   293      -3.571  14.230  -6.610  1.00 86.18           O  
ATOM   2340  N   GLN   294      -1.209  14.732  -8.992  1.00 84.92           N  
ATOM   2341  CA  GLN   294      -0.093  15.667  -9.090  1.00 84.34           C  
ATOM   2342  C   GLN   294       0.471  15.703 -10.508  1.00 83.94           C  
ATOM   2343  CB  GLN   294       1.008  15.295  -8.096  1.00 83.04           C  
ATOM   2344  O   GLN   294       1.366  16.497 -10.805  1.00 81.83           O  
ATOM   2345  CG  GLN   294       0.598  15.450  -6.638  1.00 80.31           C  
ATOM   2346  CD  GLN   294       1.664  14.965  -5.673  1.00 78.17           C  
ATOM   2347  NE2 GLN   294       1.933  15.755  -4.640  1.00 75.72           N  
ATOM   2348  OE1 GLN   294       2.240  13.887  -5.855  1.00 76.19           O  
ATOM   2349  N   LEU   295      -0.033  14.825 -11.331  1.00 85.49           N  
ATOM   2350  CA  LEU   295       0.497  14.731 -12.687  1.00 85.34           C  
ATOM   2351  C   LEU   295      -0.206  15.717 -13.614  1.00 84.85           C  
ATOM   2352  CB  LEU   295       0.342  13.307 -13.225  1.00 84.28           C  
ATOM   2353  O   LEU   295      -1.435  15.822 -13.599  1.00 82.83           O  
ATOM   2354  CG  LEU   295       1.115  12.214 -12.485  1.00 83.52           C  
ATOM   2355  CD1 LEU   295       0.728  10.838 -13.016  1.00 80.80           C  
ATOM   2356  CD2 LEU   295       2.617  12.440 -12.616  1.00 81.14           C  
ATOM   2357  N   PRO   296       0.539  16.443 -14.460  1.00 81.56           N  
ATOM   2358  CA  PRO   296      -0.023  17.568 -15.212  1.00 81.90           C  
ATOM   2359  C   PRO   296      -0.836  17.120 -16.425  1.00 82.48           C  
ATOM   2360  CB  PRO   296       1.216  18.355 -15.647  1.00 79.69           C  
ATOM   2361  O   PRO   296      -1.647  17.888 -16.947  1.00 80.94           O  
ATOM   2362  CG  PRO   296       2.316  17.344 -15.689  1.00 77.68           C  
ATOM   2363  CD  PRO   296       2.079  16.336 -14.601  1.00 76.87           C  
ATOM   2364  N   GLN   297      -0.583  15.927 -16.965  1.00 85.41           N  
ATOM   2365  CA  GLN   297      -1.154  15.493 -18.236  1.00 86.34           C  
ATOM   2366  C   GLN   297      -1.648  14.051 -18.153  1.00 87.98           C  
ATOM   2367  CB  GLN   297      -0.129  15.633 -19.362  1.00 84.29           C  
ATOM   2368  O   GLN   297      -1.028  13.215 -17.492  1.00 87.93           O  
ATOM   2369  CG  GLN   297       0.404  17.048 -19.536  1.00 78.33           C  
ATOM   2370  CD  GLN   297       1.387  17.168 -20.685  1.00 75.39           C  
ATOM   2371  NE2 GLN   297       1.880  18.380 -20.920  1.00 70.89           N  
ATOM   2372  OE1 GLN   297       1.702  16.180 -21.356  1.00 75.53           O  
ATOM   2373  N   GLU   298      -2.656  13.721 -18.949  1.00 86.47           N  
ATOM   2374  CA  GLU   298      -3.239  12.389 -19.080  1.00 88.07           C  
ATOM   2375  C   GLU   298      -2.176  11.354 -19.440  1.00 88.36           C  
ATOM   2376  CB  GLU   298      -4.351  12.388 -20.132  1.00 86.03           C  
ATOM   2377  O   GLU   298      -2.142  10.265 -18.863  1.00 87.93           O  
ATOM   2378  CG  GLU   298      -5.106  11.071 -20.229  1.00 83.98           C  
ATOM   2379  CD  GLU   298      -6.090  11.027 -21.388  1.00 81.94           C  
ATOM   2380  OE1 GLU   298      -6.529  12.103 -21.852  1.00 84.08           O  
ATOM   2381  OE2 GLU   298      -6.424   9.906 -21.834  1.00 83.84           O  
ATOM   2382  N   ARG   299      -1.324  11.660 -20.275  1.00 89.31           N  
ATOM   2383  CA  ARG   299      -0.258  10.770 -20.726  1.00 89.36           C  
ATOM   2384  C   ARG   299       0.670  10.401 -19.574  1.00 89.69           C  
ATOM   2385  CB  ARG   299       0.542  11.420 -21.856  1.00 87.03           C  
ATOM   2386  O   ARG   299       1.190   9.284 -19.522  1.00 88.82           O  
ATOM   2387  CG  ARG   299       1.643  10.534 -22.419  1.00 79.59           C  
ATOM   2388  CD  ARG   299       2.406  11.227 -23.539  1.00 76.37           C  
ATOM   2389  NE  ARG   299       3.475  10.382 -24.066  1.00 71.38           N  
ATOM   2390  NH1 ARG   299       4.400  12.027 -25.398  1.00 62.93           N  
ATOM   2391  NH2 ARG   299       5.324   9.930 -25.350  1.00 56.88           N  
ATOM   2392  CZ  ARG   299       4.397  10.782 -24.937  1.00 67.81           C  
ATOM   2393  N   ASP   300       0.960  11.342 -18.693  1.00 88.22           N  
ATOM   2394  CA  ASP   300       1.797  11.075 -17.528  1.00 88.75           C  
ATOM   2395  C   ASP   300       1.065  10.196 -16.516  1.00 89.74           C  
ATOM   2396  CB  ASP   300       2.233  12.385 -16.868  1.00 87.48           C  
ATOM   2397  O   ASP   300       1.664   9.302 -15.914  1.00 89.59           O  
ATOM   2398  CG  ASP   300       3.147  13.217 -17.750  1.00 84.51           C  
ATOM   2399  OD1 ASP   300       3.994  12.641 -18.466  1.00 84.05           O  
ATOM   2400  OD2 ASP   300       3.021  14.460 -17.727  1.00 83.22           O  
ATOM   2401  N   GLU   301      -0.228  10.370 -16.359  1.00 90.78           N  
ATOM   2402  CA  GLU   301      -1.072   9.489 -15.558  1.00 91.80           C  
ATOM   2403  C   GLU   301      -1.033   8.058 -16.086  1.00 92.54           C  
ATOM   2404  CB  GLU   301      -2.514  10.001 -15.532  1.00 91.03           C  
ATOM   2405  O   GLU   301      -0.775   7.118 -15.330  1.00 92.54           O  
ATOM   2406  CG  GLU   301      -2.675  11.352 -14.850  1.00 89.36           C  
ATOM   2407  CD  GLU   301      -4.036  11.986 -15.088  1.00 87.37           C  
ATOM   2408  OE1 GLU   301      -4.866  11.388 -15.810  1.00 87.82           O  
ATOM   2409  OE2 GLU   301      -4.274  13.090 -14.549  1.00 87.22           O  
ATOM   2410  N   GLN   302      -1.202   7.899 -17.403  1.00 93.28           N  
ATOM   2411  CA  GLN   302      -1.148   6.598 -18.061  1.00 93.59           C  
ATOM   2412  C   GLN   302       0.221   5.947 -17.880  1.00 93.62           C  
ATOM   2413  CB  GLN   302      -1.471   6.735 -19.549  1.00 92.42           C  
ATOM   2414  O   GLN   302       0.312   4.769 -17.531  1.00 93.13           O  
ATOM   2415  CG  GLN   302      -1.501   5.409 -20.297  1.00 87.10           C  
ATOM   2416  CD  GLN   302      -1.798   5.575 -21.775  1.00 83.21           C  
ATOM   2417  NE2 GLN   302      -1.718   4.480 -22.523  1.00 81.85           N  
ATOM   2418  OE1 GLN   302      -2.097   6.679 -22.242  1.00 84.62           O  
ATOM   2419  N   ARG   303       1.290   6.659 -18.035  1.00 91.68           N  
ATOM   2420  CA  ARG   303       2.658   6.176 -17.877  1.00 91.61           C  
ATOM   2421  C   ARG   303       2.925   5.749 -16.437  1.00 92.02           C  
ATOM   2422  CB  ARG   303       3.661   7.253 -18.298  1.00 89.99           C  
ATOM   2423  O   ARG   303       3.616   4.757 -16.197  1.00 91.58           O  
ATOM   2424  CG  ARG   303       3.801   7.409 -19.804  1.00 83.20           C  
ATOM   2425  CD  ARG   303       4.692   8.589 -20.168  1.00 80.65           C  
ATOM   2426  NE  ARG   303       5.011   8.604 -21.592  1.00 76.69           N  
ATOM   2427  NH1 ARG   303       6.234  10.561 -21.509  1.00 68.19           N  
ATOM   2428  NH2 ARG   303       5.966   9.456 -23.499  1.00 64.80           N  
ATOM   2429  CZ  ARG   303       5.736   9.540 -22.197  1.00 72.94           C  
ATOM   2430  N   LEU   304       2.425   6.508 -15.501  1.00 92.65           N  
ATOM   2431  CA  LEU   304       2.596   6.147 -14.098  1.00 93.11           C  
ATOM   2432  C   LEU   304       1.855   4.854 -13.775  1.00 93.68           C  
ATOM   2433  CB  LEU   304       2.100   7.274 -13.189  1.00 92.45           C  
ATOM   2434  O   LEU   304       2.406   3.962 -13.127  1.00 93.56           O  
ATOM   2435  CG  LEU   304       2.291   7.068 -11.686  1.00 90.45           C  
ATOM   2436  CD1 LEU   304       3.768   6.878 -11.361  1.00 87.97           C  
ATOM   2437  CD2 LEU   304       1.713   8.244 -10.907  1.00 87.98           C  
ATOM   2438  N   LEU   305       0.636   4.665 -14.274  1.00 94.53           N  
ATOM   2439  CA  LEU   305      -0.137   3.448 -14.052  1.00 94.97           C  
ATOM   2440  C   LEU   305       0.522   2.254 -14.735  1.00 95.11           C  
ATOM   2441  CB  LEU   305      -1.568   3.620 -14.568  1.00 94.78           C  
ATOM   2442  O   LEU   305       0.580   1.162 -14.166  1.00 94.94           O  
ATOM   2443  CG  LEU   305      -2.476   4.544 -13.754  1.00 94.13           C  
ATOM   2444  CD1 LEU   305      -3.818   4.721 -14.456  1.00 92.80           C  
ATOM   2445  CD2 LEU   305      -2.672   3.996 -12.345  1.00 92.66           C  
ATOM   2446  N   HIS   306       1.097   2.433 -15.956  1.00 94.65           N  
ATOM   2447  CA  HIS   306       1.920   1.421 -16.609  1.00 94.83           C  
ATOM   2448  C   HIS   306       3.119   1.044 -15.745  1.00 94.58           C  
ATOM   2449  CB  HIS   306       2.393   1.916 -17.977  1.00 94.58           C  
ATOM   2450  O   HIS   306       3.374  -0.140 -15.513  1.00 94.05           O  
ATOM   2451  CG  HIS   306       3.275   0.945 -18.694  1.00 93.83           C  
ATOM   2452  CD2 HIS   306       3.014   0.087 -19.708  1.00 92.16           C  
ATOM   2453  ND1 HIS   306       4.607   0.777 -18.380  1.00 91.85           N  
ATOM   2454  CE1 HIS   306       5.127  -0.143 -19.174  1.00 91.39           C  
ATOM   2455  NE2 HIS   306       4.182  -0.578 -19.989  1.00 92.15           N  
ATOM   2456  N   ALA   307       3.807   1.994 -15.168  1.00 93.20           N  
ATOM   2457  CA  ALA   307       4.951   1.771 -14.288  1.00 93.40           C  
ATOM   2458  C   ALA   307       4.527   1.063 -13.005  1.00 93.60           C  
ATOM   2459  CB  ALA   307       5.636   3.095 -13.960  1.00 92.63           C  
ATOM   2460  O   ALA   307       5.247   0.200 -12.497  1.00 93.21           O  
ATOM   2461  N   MET   308       3.348   1.338 -12.444  1.00 94.57           N  
ATOM   2462  CA  MET   308       2.804   0.664 -11.269  1.00 95.02           C  
ATOM   2463  C   MET   308       2.513  -0.803 -11.570  1.00 95.15           C  
ATOM   2464  CB  MET   308       1.530   1.362 -10.789  1.00 94.70           C  
ATOM   2465  O   MET   308       2.848  -1.682 -10.774  1.00 94.93           O  
ATOM   2466  CG  MET   308       1.777   2.727 -10.167  1.00 93.47           C  
ATOM   2467  SD  MET   308       0.219   3.583  -9.710  1.00 93.42           S  
ATOM   2468  CE  MET   308       0.892   5.064  -8.906  1.00 89.73           C  
ATOM   2469  N   GLY   309       1.902  -1.111 -12.766  1.00 96.35           N  
ATOM   2470  CA  GLY   309       1.756  -2.485 -13.222  1.00 96.37           C  
ATOM   2471  C   GLY   309       3.079  -3.214 -13.350  1.00 96.31           C  
ATOM   2472  O   GLY   309       3.233  -4.327 -12.842  1.00 95.89           O  
ATOM   2473  N   PHE   310       4.042  -2.564 -13.919  1.00 94.99           N  
ATOM   2474  CA  PHE   310       5.386  -3.096 -14.114  1.00 95.08           C  
ATOM   2475  C   PHE   310       6.036  -3.430 -12.777  1.00 94.84           C  
ATOM   2476  CB  PHE   310       6.254  -2.097 -14.886  1.00 94.59           C  
ATOM   2477  O   PHE   310       6.561  -4.530 -12.593  1.00 94.24           O  
ATOM   2478  CG  PHE   310       7.599  -2.642 -15.284  1.00 92.80           C  
ATOM   2479  CD1 PHE   310       7.828  -3.088 -16.580  1.00 89.71           C  
ATOM   2480  CD2 PHE   310       8.635  -2.709 -14.361  1.00 89.52           C  
ATOM   2481  CE1 PHE   310       9.072  -3.593 -16.951  1.00 89.30           C  
ATOM   2482  CE2 PHE   310       9.881  -3.212 -14.725  1.00 89.65           C  
ATOM   2483  CZ  PHE   310      10.097  -3.655 -16.020  1.00 88.77           C  
ATOM   2484  N   GLU   311       5.949  -2.546 -11.791  1.00 94.77           N  
ATOM   2485  CA  GLU   311       6.499  -2.738 -10.452  1.00 94.77           C  
ATOM   2486  C   GLU   311       5.752  -3.836  -9.701  1.00 94.84           C  
ATOM   2487  CB  GLU   311       6.449  -1.430  -9.658  1.00 93.58           C  
ATOM   2488  O   GLU   311       6.358  -4.606  -8.953  1.00 94.28           O  
ATOM   2489  CG  GLU   311       7.050  -1.534  -8.264  1.00 86.97           C  
ATOM   2490  CD  GLU   311       8.519  -1.926  -8.271  1.00 81.09           C  
ATOM   2491  OE1 GLU   311       9.126  -1.985  -9.365  1.00 79.88           O  
ATOM   2492  OE2 GLU   311       9.067  -2.177  -7.175  1.00 76.85           O  
ATOM   2493  N   THR   312       4.446  -3.981  -9.920  1.00 96.27           N  
ATOM   2494  CA  THR   312       3.675  -5.079  -9.347  1.00 96.33           C  
ATOM   2495  C   THR   312       4.216  -6.425  -9.821  1.00 96.24           C  
ATOM   2496  CB  THR   312       2.183  -4.964  -9.712  1.00 96.14           C  
ATOM   2497  O   THR   312       4.441  -7.328  -9.013  1.00 95.81           O  
ATOM   2498  CG2 THR   312       1.372  -6.084  -9.069  1.00 94.81           C  
ATOM   2499  OG1 THR   312       1.681  -3.702  -9.255  1.00 94.92           O  
ATOM   2500  N   ALA   313       4.576  -6.552 -11.093  1.00 96.60           N  
ATOM   2501  CA  ALA   313       5.170  -7.769 -11.640  1.00 96.52           C  
ATOM   2502  C   ALA   313       6.573  -7.993 -11.083  1.00 96.12           C  
ATOM   2503  CB  ALA   313       5.211  -7.702 -13.165  1.00 96.22           C  
ATOM   2504  O   ALA   313       6.946  -9.124 -10.761  1.00 95.40           O  
ATOM   2505  N   ASN   314       7.380  -6.922 -10.921  1.00 95.31           N  
ATOM   2506  CA  ASN   314       8.707  -7.014 -10.321  1.00 95.37           C  
ATOM   2507  C   ASN   314       8.650  -7.629  -8.926  1.00 94.90           C  
ATOM   2508  CB  ASN   314       9.368  -5.635 -10.267  1.00 94.98           C  
ATOM   2509  O   ASN   314       9.508  -8.436  -8.563  1.00 94.11           O  
ATOM   2510  CG  ASN   314       9.926  -5.202 -11.609  1.00 93.54           C  
ATOM   2511  ND2 ASN   314      10.261  -3.923 -11.726  1.00 92.31           N  
ATOM   2512  OD1 ASN   314      10.054  -6.010 -12.532  1.00 91.28           O  
ATOM   2513  N   VAL   315       7.607  -7.330  -8.160  1.00 95.29           N  
ATOM   2514  CA  VAL   315       7.418  -7.920  -6.839  1.00 95.13           C  
ATOM   2515  C   VAL   315       7.001  -9.382  -6.980  1.00 95.01           C  
ATOM   2516  CB  VAL   315       6.366  -7.143  -6.016  1.00 94.36           C  
ATOM   2517  O   VAL   315       7.578 -10.263  -6.339  1.00 94.25           O  
ATOM   2518  CG1 VAL   315       6.071  -7.862  -4.701  1.00 88.93           C  
ATOM   2519  CG2 VAL   315       6.843  -5.716  -5.753  1.00 88.55           C  
ATOM   2520  N   HIS   316       6.062  -9.731  -7.856  1.00 95.78           N  
ATOM   2521  CA  HIS   316       5.534 -11.077  -8.045  1.00 95.92           C  
ATOM   2522  C   HIS   316       6.612 -12.024  -8.561  1.00 95.22           C  
ATOM   2523  CB  HIS   316       4.347 -11.056  -9.010  1.00 96.07           C  
ATOM   2524  O   HIS   316       6.604 -13.215  -8.239  1.00 94.17           O  
ATOM   2525  CG  HIS   316       3.124 -10.409  -8.442  1.00 96.18           C  
ATOM   2526  CD2 HIS   316       2.855  -9.956  -7.195  1.00 95.18           C  
ATOM   2527  ND1 HIS   316       1.993 -10.169  -9.193  1.00 94.48           N  
ATOM   2528  CE1 HIS   316       1.080  -9.593  -8.429  1.00 94.60           C  
ATOM   2529  NE2 HIS   316       1.578  -9.453  -7.213  1.00 94.50           N  
ATOM   2530  N   LEU   317       7.564 -11.523  -9.261  1.00 95.55           N  
ATOM   2531  CA  LEU   317       8.685 -12.293  -9.789  1.00 95.34           C  
ATOM   2532  C   LEU   317       9.544 -12.849  -8.659  1.00 93.98           C  
ATOM   2533  CB  LEU   317       9.541 -11.425 -10.717  1.00 95.27           C  
ATOM   2534  O   LEU   317      10.337 -13.769  -8.871  1.00 92.11           O  
ATOM   2535  CG  LEU   317       8.997 -11.202 -12.129  1.00 95.06           C  
ATOM   2536  CD1 LEU   317       9.772 -10.088 -12.825  1.00 93.82           C  
ATOM   2537  CD2 LEU   317       9.065 -12.493 -12.938  1.00 93.44           C  
ATOM   2538  N   GLY   318       9.341 -12.330  -7.480  1.00 92.48           N  
ATOM   2539  CA  GLY   318       9.942 -12.905  -6.287  1.00 91.74           C  
ATOM   2540  C   GLY   318       9.383 -14.270  -5.935  1.00 90.88           C  
ATOM   2541  O   GLY   318       9.989 -15.014  -5.160  1.00 88.69           O  
ATOM   2542  N   SER   319       8.209 -14.693  -6.334  1.00 91.62           N  
ATOM   2543  CA  SER   319       7.643 -16.028  -6.167  1.00 91.25           C  
ATOM   2544  C   SER   319       8.321 -17.036  -7.089  1.00 89.87           C  
ATOM   2545  CB  SER   319       6.138 -16.010  -6.436  1.00 89.98           C  
ATOM   2546  O   SER   319       8.486 -16.779  -8.283  1.00 87.70           O  
ATOM   2547  OG  SER   319       5.464 -15.215  -5.476  1.00 84.15           O  
ATOM   2548  N   PRO   320       8.543 -18.230  -6.538  1.00 87.66           N  
ATOM   2549  CA  PRO   320       9.044 -19.296  -7.409  1.00 87.15           C  
ATOM   2550  C   PRO   320       8.083 -19.628  -8.548  1.00 85.12           C  
ATOM   2551  CB  PRO   320       9.196 -20.486  -6.458  1.00 84.57           C  
ATOM   2552  O   PRO   320       6.864 -19.548  -8.375  1.00 81.70           O  
ATOM   2553  CG  PRO   320       9.205 -19.883  -5.090  1.00 82.37           C  
ATOM   2554  CD  PRO   320       8.397 -18.618  -5.121  1.00 82.49           C  
ATOM   2555  N   ASN   321       8.520 -19.768  -9.780  1.00 88.03           N  
ATOM   2556  CA  ASN   321       7.801 -20.233 -10.961  1.00 90.10           C  
ATOM   2557  C   ASN   321       6.852 -19.165 -11.496  1.00 91.16           C  
ATOM   2558  CB  ASN   321       7.033 -21.519 -10.651  1.00 85.85           C  
ATOM   2559  O   ASN   321       5.999 -19.451 -12.339  1.00 90.27           O  
ATOM   2560  CG  ASN   321       7.943 -22.656 -10.228  1.00 78.14           C  
ATOM   2561  ND2 ASN   321       7.466 -23.486  -9.308  1.00 76.75           N  
ATOM   2562  OD1 ASN   321       9.065 -22.786 -10.723  1.00 75.11           O  
ATOM   2563  N   CYS   322       6.874 -18.017 -10.895  1.00 93.31           N  
ATOM   2564  CA  CYS   322       5.996 -16.934 -11.323  1.00 94.64           C  
ATOM   2565  C   CYS   322       5.930 -16.853 -12.843  1.00 94.57           C  
ATOM   2566  CB  CYS   322       6.474 -15.599 -10.752  1.00 92.60           C  
ATOM   2567  O   CYS   322       4.842 -16.815 -13.421  1.00 93.83           O  
ATOM   2568  SG  CYS   322       5.402 -14.205 -11.164  1.00 95.57           S  
ATOM   2569  N   ILE   323       7.048 -16.864 -13.580  1.00 94.16           N  
ATOM   2570  CA  ILE   323       7.076 -16.740 -15.033  1.00 94.57           C  
ATOM   2571  C   ILE   323       6.387 -17.946 -15.668  1.00 94.06           C  
ATOM   2572  CB  ILE   323       8.522 -16.609 -15.562  1.00 92.75           C  
ATOM   2573  O   ILE   323       5.562 -17.793 -16.572  1.00 93.11           O  
ATOM   2574  CG1 ILE   323       9.125 -15.264 -15.141  1.00 88.00           C  
ATOM   2575  CG2 ILE   323       8.557 -16.773 -17.084  1.00 87.05           C  
ATOM   2576  CD1 ILE   323      10.596 -15.106 -15.499  1.00 83.87           C  
ATOM   2577  N   ALA   324       6.595 -19.125 -15.173  1.00 94.88           N  
ATOM   2578  CA  ALA   324       6.054 -20.362 -15.729  1.00 95.06           C  
ATOM   2579  C   ALA   324       4.546 -20.449 -15.508  1.00 94.90           C  
ATOM   2580  CB  ALA   324       6.750 -21.572 -15.112  1.00 93.35           C  
ATOM   2581  O   ALA   324       3.804 -20.866 -16.400  1.00 94.28           O  
ATOM   2582  N   ASP   325       4.043 -20.004 -14.371  1.00 95.00           N  
ATOM   2583  CA  ASP   325       2.652 -20.178 -13.967  1.00 95.52           C  
ATOM   2584  C   ASP   325       1.813 -18.960 -14.345  1.00 95.72           C  
ATOM   2585  CB  ASP   325       2.558 -20.433 -12.461  1.00 94.70           C  
ATOM   2586  O   ASP   325       0.716 -19.100 -14.891  1.00 95.49           O  
ATOM   2587  CG  ASP   325       3.198 -21.745 -12.041  1.00 92.54           C  
ATOM   2588  OD1 ASP   325       3.374 -22.639 -12.897  1.00 92.12           O  
ATOM   2589  OD2 ASP   325       3.525 -21.888 -10.843  1.00 90.91           O  
ATOM   2590  N   VAL   326       2.327 -17.744 -14.145  1.00 96.61           N  
ATOM   2591  CA  VAL   326       1.544 -16.516 -14.242  1.00 96.87           C  
ATOM   2592  C   VAL   326       1.574 -15.996 -15.677  1.00 96.94           C  
ATOM   2593  CB  VAL   326       2.066 -15.433 -13.271  1.00 96.56           C  
ATOM   2594  O   VAL   326       0.544 -15.585 -16.216  1.00 96.58           O  
ATOM   2595  CG1 VAL   326       1.285 -14.131 -13.445  1.00 95.19           C  
ATOM   2596  CG2 VAL   326       1.978 -15.924 -11.827  1.00 95.27           C  
ATOM   2597  N   LEU   327       2.714 -16.014 -16.420  1.00 96.45           N  
ATOM   2598  CA  LEU   327       2.857 -15.373 -17.722  1.00 96.61           C  
ATOM   2599  C   LEU   327       1.900 -15.986 -18.739  1.00 96.50           C  
ATOM   2600  CB  LEU   327       4.299 -15.495 -18.224  1.00 95.85           C  
ATOM   2601  O   LEU   327       1.188 -15.264 -19.441  1.00 96.09           O  
ATOM   2602  CG  LEU   327       4.585 -14.919 -19.612  1.00 93.49           C  
ATOM   2603  CD1 LEU   327       4.210 -13.442 -19.660  1.00 91.09           C  
ATOM   2604  CD2 LEU   327       6.051 -15.117 -19.981  1.00 90.78           C  
ATOM   2605  N   PRO   328       1.712 -17.367 -18.845  1.00 96.21           N  
ATOM   2606  CA  PRO   328       0.711 -17.921 -19.760  1.00 96.33           C  
ATOM   2607  C   PRO   328      -0.717 -17.547 -19.370  1.00 96.15           C  
ATOM   2608  CB  PRO   328       0.930 -19.432 -19.649  1.00 95.55           C  
ATOM   2609  O   PRO   328      -1.587 -17.429 -20.237  1.00 95.80           O  
ATOM   2610  CG  PRO   328       2.346 -19.581 -19.195  1.00 93.58           C  
ATOM   2611  CD  PRO   328       2.657 -18.472 -18.231  1.00 93.27           C  
ATOM   2612  N   HIS   329      -1.016 -17.395 -18.070  1.00 96.14           N  
ATOM   2613  CA  HIS   329      -2.340 -17.016 -17.591  1.00 96.19           C  
ATOM   2614  C   HIS   329      -2.641 -15.553 -17.899  1.00 96.09           C  
ATOM   2615  CB  HIS   329      -2.460 -17.271 -16.087  1.00 95.35           C  
ATOM   2616  O   HIS   329      -3.670 -15.240 -18.501  1.00 95.33           O  
ATOM   2617  CG  HIS   329      -3.856 -17.144 -15.566  1.00 89.87           C  
ATOM   2618  CD2 HIS   329      -4.817 -18.075 -15.362  1.00 83.55           C  
ATOM   2619  ND1 HIS   329      -4.402 -15.936 -15.189  1.00 83.12           N  
ATOM   2620  CE1 HIS   329      -5.642 -16.131 -14.774  1.00 81.21           C  
ATOM   2621  NE2 HIS   329      -5.918 -17.420 -14.869  1.00 83.58           N  
ATOM   2622  N   VAL   330      -1.677 -14.580 -17.656  1.00 97.34           N  
ATOM   2623  CA  VAL   330      -1.897 -13.149 -17.840  1.00 97.24           C  
ATOM   2624  C   VAL   330      -1.978 -12.826 -19.330  1.00 96.82           C  
ATOM   2625  CB  VAL   330      -0.782 -12.313 -17.173  1.00 96.44           C  
ATOM   2626  O   VAL   330      -2.732 -11.940 -19.739  1.00 95.79           O  
ATOM   2627  CG1 VAL   330       0.544 -12.495 -17.910  1.00 86.44           C  
ATOM   2628  CG2 VAL   330      -1.175 -10.838 -17.130  1.00 86.40           C  
ATOM   2629  N   LYS   331      -1.344 -13.579 -20.223  1.00 96.67           N  
ATOM   2630  CA  LYS   331      -1.405 -13.388 -21.670  1.00 96.49           C  
ATOM   2631  C   LYS   331      -2.815 -13.638 -22.198  1.00 95.58           C  
ATOM   2632  CB  LYS   331      -0.410 -14.310 -22.376  1.00 95.95           C  
ATOM   2633  O   LYS   331      -3.156 -13.205 -23.300  1.00 94.49           O  
ATOM   2634  CG  LYS   331       1.015 -13.775 -22.405  1.00 94.05           C  
ATOM   2635  CD  LYS   331       1.960 -14.743 -23.106  1.00 92.10           C  
ATOM   2636  CE  LYS   331       3.356 -14.152 -23.257  1.00 90.56           C  
ATOM   2637  NZ  LYS   331       4.293 -15.107 -23.919  1.00 91.20           N  
ATOM   2638  N   ARG   332      -3.640 -14.362 -21.437  1.00 96.41           N  
ATOM   2639  CA  ARG   332      -5.019 -14.636 -21.829  1.00 96.29           C  
ATOM   2640  C   ARG   332      -5.974 -13.612 -21.226  1.00 95.94           C  
ATOM   2641  CB  ARG   332      -5.428 -16.048 -21.405  1.00 95.61           C  
ATOM   2642  O   ARG   332      -7.122 -13.496 -21.658  1.00 95.10           O  
ATOM   2643  CG  ARG   332      -4.653 -17.151 -22.107  1.00 93.02           C  
ATOM   2644  CD  ARG   332      -5.244 -18.525 -21.823  1.00 90.74           C  
ATOM   2645  NE  ARG   332      -5.148 -18.870 -20.407  1.00 89.93           N  
ATOM   2646  NH1 ARG   332      -3.115 -19.952 -20.597  1.00 86.87           N  
ATOM   2647  NH2 ARG   332      -4.152 -19.801 -18.559  1.00 85.04           N  
ATOM   2648  CZ  ARG   332      -4.139 -19.540 -19.858  1.00 86.34           C  
ATOM   2649  N   LEU   333      -5.494 -12.894 -20.194  1.00 96.09           N  
ATOM   2650  CA  LEU   333      -6.306 -11.874 -19.539  1.00 96.20           C  
ATOM   2651  C   LEU   333      -6.450 -10.641 -20.426  1.00 95.95           C  
ATOM   2652  CB  LEU   333      -5.690 -11.480 -18.194  1.00 95.65           C  
ATOM   2653  O   LEU   333      -5.452 -10.024 -20.805  1.00 95.16           O  
ATOM   2654  CG  LEU   333      -6.471 -10.460 -17.364  1.00 93.56           C  
ATOM   2655  CD1 LEU   333      -7.856 -11.001 -17.024  1.00 90.47           C  
ATOM   2656  CD2 LEU   333      -5.704 -10.103 -16.095  1.00 90.43           C  
ATOM   2657  N   LYS   334      -7.670 -10.241 -20.738  1.00 95.64           N  
ATOM   2658  CA  LYS   334      -7.969  -9.022 -21.485  1.00 95.95           C  
ATOM   2659  C   LYS   334      -8.160  -7.835 -20.545  1.00 96.10           C  
ATOM   2660  CB  LYS   334      -9.216  -9.213 -22.348  1.00 95.00           C  
ATOM   2661  O   LYS   334      -8.716  -7.983 -19.455  1.00 95.92           O  
ATOM   2662  CG  LYS   334      -9.097 -10.334 -23.370  1.00 90.89           C  
ATOM   2663  CD  LYS   334     -10.371 -10.479 -24.192  1.00 87.87           C  
ATOM   2664  CE  LYS   334     -10.262 -11.619 -25.196  1.00 85.39           C  
ATOM   2665  NZ  LYS   334     -11.520 -11.784 -25.984  1.00 86.96           N  
ATOM   2666  N   ALA   335      -7.783  -6.649 -21.041  1.00 95.87           N  
ATOM   2667  CA  ALA   335      -7.969  -5.418 -20.277  1.00 96.39           C  
ATOM   2668  C   ALA   335      -9.439  -5.207 -19.926  1.00 96.69           C  
ATOM   2669  CB  ALA   335      -7.434  -4.221 -21.060  1.00 95.19           C  
ATOM   2670  O   ALA   335      -9.761  -4.742 -18.830  1.00 96.52           O  
ATOM   2671  N   SER   336     -10.367  -5.643 -20.754  1.00 96.96           N  
ATOM   2672  CA  SER   336     -11.804  -5.543 -20.522  1.00 97.09           C  
ATOM   2673  C   SER   336     -12.241  -6.439 -19.368  1.00 96.96           C  
ATOM   2674  CB  SER   336     -12.579  -5.912 -21.787  1.00 96.73           C  
ATOM   2675  O   SER   336     -13.141  -6.083 -18.605  1.00 96.61           O  
ATOM   2676  OG  SER   336     -12.185  -7.187 -22.264  1.00 94.91           O  
ATOM   2677  N   GLN   337     -11.638  -7.633 -19.180  1.00 96.17           N  
ATOM   2678  CA  GLN   337     -11.909  -8.503 -18.040  1.00 96.53           C  
ATOM   2679  C   GLN   337     -11.382  -7.893 -16.745  1.00 96.70           C  
ATOM   2680  CB  GLN   337     -11.292  -9.885 -18.259  1.00 96.08           C  
ATOM   2681  O   GLN   337     -12.079  -7.883 -15.728  1.00 96.53           O  
ATOM   2682  CG  GLN   337     -11.903 -10.654 -19.423  1.00 94.03           C  
ATOM   2683  CD  GLN   337     -11.172 -11.950 -19.718  1.00 91.81           C  
ATOM   2684  NE2 GLN   337     -11.817 -13.075 -19.426  1.00 91.83           N  
ATOM   2685  OE1 GLN   337     -10.036 -11.942 -20.204  1.00 92.52           O  
ATOM   2686  N   LEU   338     -10.157  -7.339 -16.743  1.00 96.44           N  
ATOM   2687  CA  LEU   338      -9.602  -6.636 -15.592  1.00 96.88           C  
ATOM   2688  C   LEU   338     -10.483  -5.455 -15.200  1.00 97.02           C  
ATOM   2689  CB  LEU   338      -8.182  -6.152 -15.893  1.00 96.76           C  
ATOM   2690  O   LEU   338     -10.828  -5.294 -14.027  1.00 96.86           O  
ATOM   2691  CG  LEU   338      -7.498  -5.332 -14.798  1.00 96.15           C  
ATOM   2692  CD1 LEU   338      -7.429  -6.133 -13.502  1.00 95.04           C  
ATOM   2693  CD2 LEU   338      -6.104  -4.902 -15.242  1.00 94.97           C  
ATOM   2694  N   ARG   339     -10.950  -4.681 -16.163  1.00 97.31           N  
ATOM   2695  CA  ARG   339     -11.843  -3.553 -15.922  1.00 97.26           C  
ATOM   2696  C   ARG   339     -13.158  -4.018 -15.306  1.00 97.14           C  
ATOM   2697  CB  ARG   339     -12.114  -2.794 -17.223  1.00 96.54           C  
ATOM   2698  O   ARG   339     -13.639  -3.427 -14.337  1.00 96.74           O  
ATOM   2699  CG  ARG   339     -12.978  -1.556 -17.045  1.00 91.76           C  
ATOM   2700  CD  ARG   339     -13.447  -0.999 -18.382  1.00 88.07           C  
ATOM   2701  NE  ARG   339     -14.321  -1.937 -19.080  1.00 86.79           N  
ATOM   2702  NH1 ARG   339     -14.094  -0.931 -21.147  1.00 81.38           N  
ATOM   2703  NH2 ARG   339     -15.416  -2.788 -20.911  1.00 78.03           N  
ATOM   2704  CZ  ARG   339     -14.608  -1.883 -20.378  1.00 80.94           C  
ATOM   2705  N   SER   340     -13.745  -5.053 -15.886  1.00 96.97           N  
ATOM   2706  CA  SER   340     -14.995  -5.590 -15.358  1.00 96.94           C  
ATOM   2707  C   SER   340     -14.847  -6.002 -13.897  1.00 96.90           C  
ATOM   2708  CB  SER   340     -15.456  -6.788 -16.189  1.00 96.22           C  
ATOM   2709  O   SER   340     -15.669  -5.632 -13.057  1.00 96.51           O  
ATOM   2710  OG  SER   340     -16.750  -7.208 -15.791  1.00 86.23           O  
ATOM   2711  N   ALA   341     -13.757  -6.687 -13.542  1.00 96.57           N  
ATOM   2712  CA  ALA   341     -13.476  -7.120 -12.175  1.00 96.75           C  
ATOM   2713  C   ALA   341     -13.215  -5.924 -11.264  1.00 96.96           C  
ATOM   2714  CB  ALA   341     -12.283  -8.072 -12.154  1.00 96.39           C  
ATOM   2715  O   ALA   341     -13.748  -5.853 -10.154  1.00 96.77           O  
ATOM   2716  N   ALA   342     -12.421  -4.938 -11.724  1.00 97.44           N  
ATOM   2717  CA  ALA   342     -12.125  -3.730 -10.960  1.00 97.49           C  
ATOM   2718  C   ALA   342     -13.391  -2.917 -10.706  1.00 97.43           C  
ATOM   2719  CB  ALA   342     -11.088  -2.879 -11.690  1.00 97.32           C  
ATOM   2720  O   ALA   342     -13.652  -2.500  -9.575  1.00 97.07           O  
ATOM   2721  N   ASN   343     -14.290  -2.739 -11.704  1.00 97.31           N  
ATOM   2722  CA  ASN   343     -15.556  -2.032 -11.547  1.00 97.25           C  
ATOM   2723  C   ASN   343     -16.475  -2.742 -10.556  1.00 97.14           C  
ATOM   2724  CB  ASN   343     -16.255  -1.875 -12.899  1.00 97.04           C  
ATOM   2725  O   ASN   343     -17.101  -2.097  -9.713  1.00 96.76           O  
ATOM   2726  CG  ASN   343     -15.666  -0.754 -13.733  1.00 95.46           C  
ATOM   2727  ND2 ASN   343     -15.897  -0.804 -15.040  1.00 94.47           N  
ATOM   2728  OD1 ASN   343     -15.009   0.148 -13.208  1.00 93.82           O  
ATOM   2729  N   ALA   344     -16.526  -4.070 -10.610  1.00 96.63           N  
ATOM   2730  CA  ALA   344     -17.334  -4.831  -9.661  1.00 96.66           C  
ATOM   2731  C   ALA   344     -16.842  -4.623  -8.231  1.00 96.70           C  
ATOM   2732  CB  ALA   344     -17.314  -6.316 -10.017  1.00 96.30           C  
ATOM   2733  O   ALA   344     -17.646  -4.504  -7.303  1.00 96.38           O  
ATOM   2734  N   MET   345     -15.507  -4.478  -8.020  1.00 96.86           N  
ATOM   2735  CA  MET   345     -14.936  -4.206  -6.704  1.00 96.88           C  
ATOM   2736  C   MET   345     -15.126  -2.742  -6.321  1.00 96.84           C  
ATOM   2737  CB  MET   345     -13.450  -4.565  -6.676  1.00 96.69           C  
ATOM   2738  O   MET   345     -15.294  -2.420  -5.143  1.00 96.41           O  
ATOM   2739  CG  MET   345     -13.181  -6.061  -6.643  1.00 95.81           C  
ATOM   2740  SD  MET   345     -14.074  -6.905  -5.280  1.00 95.14           S  
ATOM   2741  CE  MET   345     -13.356  -6.051  -3.849  1.00 91.84           C  
ATOM   2742  N   VAL   346     -15.154  -1.783  -7.314  1.00 97.14           N  
ATOM   2743  CA  VAL   346     -15.535  -0.396  -7.071  1.00 97.09           C  
ATOM   2744  C   VAL   346     -16.972  -0.338  -6.558  1.00 96.91           C  
ATOM   2745  CB  VAL   346     -15.389   0.464  -8.346  1.00 97.02           C  
ATOM   2746  O   VAL   346     -17.238   0.244  -5.503  1.00 96.47           O  
ATOM   2747  CG1 VAL   346     -16.099   1.806  -8.176  1.00 96.36           C  
ATOM   2748  CG2 VAL   346     -13.913   0.676  -8.680  1.00 96.32           C  
ATOM   2749  N   GLU   347     -17.943  -1.024  -7.201  1.00 96.46           N  
ATOM   2750  CA  GLU   347     -19.341  -1.083  -6.783  1.00 96.34           C  
ATOM   2751  C   GLU   347     -19.471  -1.657  -5.375  1.00 96.31           C  
ATOM   2752  CB  GLU   347     -20.163  -1.916  -7.769  1.00 95.51           C  
ATOM   2753  O   GLU   347     -20.157  -1.084  -4.526  1.00 95.78           O  
ATOM   2754  CG  GLU   347     -20.375  -1.242  -9.117  1.00 87.27           C  
ATOM   2755  CD  GLU   347     -21.065  -2.137 -10.134  1.00 78.95           C  
ATOM   2756  OE1 GLU   347     -21.412  -3.290  -9.791  1.00 82.06           O  
ATOM   2757  OE2 GLU   347     -21.259  -1.682 -11.283  1.00 76.79           O  
ATOM   2758  N   ALA   348     -18.754  -2.727  -5.108  1.00 95.40           N  
ATOM   2759  CA  ALA   348     -18.758  -3.354  -3.788  1.00 95.42           C  
ATOM   2760  C   ALA   348     -18.186  -2.412  -2.732  1.00 95.37           C  
ATOM   2761  CB  ALA   348     -17.967  -4.659  -3.816  1.00 94.97           C  
ATOM   2762  O   ALA   348     -18.675  -2.368  -1.601  1.00 94.93           O  
ATOM   2763  N   THR   349     -17.129  -1.634  -3.065  1.00 95.89           N  
ATOM   2764  CA  THR   349     -16.529  -0.643  -2.179  1.00 95.92           C  
ATOM   2765  C   THR   349     -17.489   0.518  -1.938  1.00 95.71           C  
ATOM   2766  CB  THR   349     -15.206  -0.107  -2.756  1.00 95.83           C  
ATOM   2767  O   THR   349     -17.666   0.958  -0.800  1.00 95.16           O  
ATOM   2768  CG2 THR   349     -14.591   0.944  -1.837  1.00 95.00           C  
ATOM   2769  OG1 THR   349     -14.283  -1.192  -2.908  1.00 95.18           O  
ATOM   2770  N   LEU   350     -18.180   1.011  -2.956  1.00 95.66           N  
ATOM   2771  CA  LEU   350     -19.158   2.089  -2.861  1.00 95.66           C  
ATOM   2772  C   LEU   350     -20.353   1.665  -2.012  1.00 95.23           C  
ATOM   2773  CB  LEU   350     -19.631   2.508  -4.255  1.00 95.54           C  
ATOM   2774  O   LEU   350     -20.814   2.427  -1.159  1.00 94.55           O  
ATOM   2775  CG  LEU   350     -18.625   3.281  -5.109  1.00 94.94           C  
ATOM   2776  CD1 LEU   350     -19.156   3.454  -6.528  1.00 93.79           C  
ATOM   2777  CD2 LEU   350     -18.317   4.635  -4.478  1.00 93.48           C  
ATOM   2778  N   ASP   351     -20.833   0.448  -2.177  1.00 93.76           N  
ATOM   2779  CA  ASP   351     -21.904  -0.114  -1.359  1.00 93.63           C  
ATOM   2780  C   ASP   351     -21.515  -0.133   0.117  1.00 93.62           C  
ATOM   2781  CB  ASP   351     -22.253  -1.527  -1.830  1.00 92.46           C  
ATOM   2782  O   ASP   351     -22.273   0.332   0.970  1.00 92.96           O  
ATOM   2783  CG  ASP   351     -23.228  -2.236  -0.906  1.00 85.96           C  
ATOM   2784  OD1 ASP   351     -24.378  -1.770  -0.761  1.00 81.59           O  
ATOM   2785  OD2 ASP   351     -22.840  -3.268  -0.317  1.00 85.45           O  
ATOM   2786  N   ASP   352     -20.315  -0.644   0.493  1.00 93.79           N  
ATOM   2787  CA  ASP   352     -19.819  -0.679   1.865  1.00 93.86           C  
ATOM   2788  C   ASP   352     -19.614   0.732   2.412  1.00 93.68           C  
ATOM   2789  CB  ASP   352     -18.510  -1.468   1.943  1.00 93.43           C  
ATOM   2790  O   ASP   352     -19.941   1.009   3.567  1.00 93.06           O  
ATOM   2791  CG  ASP   352     -18.725  -2.971   1.986  1.00 92.08           C  
ATOM   2792  OD1 ASP   352     -19.829  -3.419   2.364  1.00 90.48           O  
ATOM   2793  OD2 ASP   352     -17.781  -3.714   1.642  1.00 90.55           O  
ATOM   2794  N   TRP   353     -19.118   1.644   1.562  1.00 93.80           N  
ATOM   2795  CA  TRP   353     -18.867   3.027   1.955  1.00 94.13           C  
ATOM   2796  C   TRP   353     -20.175   3.756   2.244  1.00 93.24           C  
ATOM   2797  CB  TRP   353     -18.088   3.765   0.863  1.00 93.73           C  
ATOM   2798  O   TRP   353     -20.301   4.439   3.263  1.00 91.82           O  
ATOM   2799  CG  TRP   353     -17.955   5.239   1.100  1.00 92.28           C  
ATOM   2800  CD1 TRP   353     -17.380   5.852   2.178  1.00 89.10           C  
ATOM   2801  CD2 TRP   353     -18.412   6.287   0.239  1.00 89.67           C  
ATOM   2802  CE2 TRP   353     -18.080   7.512   0.859  1.00 91.21           C  
ATOM   2803  CE3 TRP   353     -19.070   6.309  -0.997  1.00 91.96           C  
ATOM   2804  NE1 TRP   353     -17.451   7.219   2.040  1.00 91.63           N  
ATOM   2805  CH2 TRP   353     -19.028   8.740  -0.928  1.00 89.82           C  
ATOM   2806  CZ2 TRP   353     -18.384   8.747   0.283  1.00 90.47           C  
ATOM   2807  CZ3 TRP   353     -19.372   7.539  -1.570  1.00 90.66           C  
ATOM   2808  N   GLN   354     -21.217   3.627   1.428  1.00 93.29           N  
ATOM   2809  CA  GLN   354     -22.532   4.212   1.664  1.00 92.85           C  
ATOM   2810  C   GLN   354     -23.132   3.707   2.973  1.00 92.39           C  
ATOM   2811  CB  GLN   354     -23.475   3.901   0.500  1.00 91.46           C  
ATOM   2812  O   GLN   354     -23.637   4.496   3.775  1.00 91.24           O  
ATOM   2813  CG  GLN   354     -23.179   4.701  -0.762  1.00 83.13           C  
ATOM   2814  CD  GLN   354     -24.052   4.293  -1.934  1.00 78.43           C  
ATOM   2815  NE2 GLN   354     -23.873   4.962  -3.068  1.00 71.79           N  
ATOM   2816  OE1 GLN   354     -24.880   3.384  -1.821  1.00 77.58           O  
ATOM   2817  N   LYS   355     -22.982   2.406   3.250  1.00 90.21           N  
ATOM   2818  CA  LYS   355     -23.453   1.796   4.490  1.00 89.96           C  
ATOM   2819  C   LYS   355     -22.673   2.320   5.692  1.00 89.48           C  
ATOM   2820  CB  LYS   355     -23.340   0.273   4.415  1.00 89.33           C  
ATOM   2821  O   LYS   355     -23.248   2.562   6.754  1.00 88.58           O  
ATOM   2822  CG  LYS   355     -24.381  -0.382   3.520  1.00 87.46           C  
ATOM   2823  CD  LYS   355     -24.033  -1.836   3.228  1.00 86.10           C  
ATOM   2824  CE  LYS   355     -25.037  -2.473   2.276  1.00 83.01           C  
ATOM   2825  NZ  LYS   355     -24.463  -3.664   1.581  1.00 82.63           N  
ATOM   2826  N   TRP   356     -21.401   2.538   5.528  1.00 91.43           N  
ATOM   2827  CA  TRP   356     -20.566   3.107   6.581  1.00 91.65           C  
ATOM   2828  C   TRP   356     -21.006   4.529   6.916  1.00 90.70           C  
ATOM   2829  CB  TRP   356     -19.093   3.101   6.162  1.00 91.27           C  
ATOM   2830  O   TRP   356     -21.145   4.882   8.089  1.00 88.95           O  
ATOM   2831  CG  TRP   356     -18.165   3.677   7.189  1.00 90.16           C  
ATOM   2832  CD1 TRP   356     -17.690   4.958   7.244  1.00 87.30           C  
ATOM   2833  CD2 TRP   356     -17.596   2.990   8.308  1.00 87.87           C  
ATOM   2834  CE2 TRP   356     -16.785   3.916   9.000  1.00 89.28           C  
ATOM   2835  CE3 TRP   356     -17.694   1.679   8.793  1.00 89.00           C  
ATOM   2836  NE1 TRP   356     -16.860   5.108   8.331  1.00 88.44           N  
ATOM   2837  CH2 TRP   356     -16.189   2.284  10.606  1.00 86.83           C  
ATOM   2838  CZ2 TRP   356     -16.076   3.572  10.153  1.00 87.56           C  
ATOM   2839  CZ3 TRP   356     -16.987   1.339   9.941  1.00 87.66           C  
ATOM   2840  N   ARG   357     -21.336   5.347   5.970  1.00 91.25           N  
ATOM   2841  CA  ARG   357     -21.716   6.746   6.140  1.00 90.57           C  
ATOM   2842  C   ARG   357     -23.075   6.865   6.823  1.00 89.32           C  
ATOM   2843  CB  ARG   357     -21.744   7.465   4.790  1.00 89.50           C  
ATOM   2844  O   ARG   357     -23.337   7.840   7.530  1.00 87.55           O  
ATOM   2845  CG  ARG   357     -20.366   7.799   4.241  1.00 86.27           C  
ATOM   2846  CD  ARG   357     -20.452   8.555   2.923  1.00 84.60           C  
ATOM   2847  NE  ARG   357     -21.042   9.879   3.098  1.00 82.26           N  
ATOM   2848  NH1 ARG   357     -21.667  10.120   0.887  1.00 77.91           N  
ATOM   2849  NH2 ARG   357     -22.112  11.786   2.396  1.00 76.40           N  
ATOM   2850  CZ  ARG   357     -21.606  10.592   2.127  1.00 78.76           C  
ATOM   2851  N   GLN   358     -23.982   6.001   6.586  1.00 87.84           N  
ATOM   2852  CA  GLN   358     -25.318   6.007   7.172  1.00 87.01           C  
ATOM   2853  C   GLN   358     -25.264   5.720   8.670  1.00 85.60           C  
ATOM   2854  CB  GLN   358     -26.216   4.985   6.474  1.00 86.21           C  
ATOM   2855  O   GLN   358     -26.082   6.234   9.436  1.00 83.31           O  
ATOM   2856  CG  GLN   358     -26.602   5.373   5.053  1.00 84.15           C  
ATOM   2857  CD  GLN   358     -27.273   4.242   4.296  1.00 82.02           C  
ATOM   2858  NE2 GLN   358     -27.625   4.495   3.040  1.00 81.07           N  
ATOM   2859  OE1 GLN   358     -27.473   3.149   4.836  1.00 81.32           O  
ATOM   2860  N   ASP   359     -24.391   5.057   9.117  1.00 83.50           N  
ATOM   2861  CA  ASP   359     -24.190   4.722  10.523  1.00 82.52           C  
ATOM   2862  C   ASP   359     -22.708   4.531  10.836  1.00 82.45           C  
ATOM   2863  CB  ASP   359     -24.973   3.460  10.892  1.00 80.10           C  
ATOM   2864  O   ASP   359     -22.238   3.399  10.971  1.00 78.48           O  
ATOM   2865  CG  ASP   359     -24.931   3.149  12.378  1.00 75.53           C  
ATOM   2866  OD1 ASP   359     -24.538   4.028  13.174  1.00 71.36           O  
ATOM   2867  OD2 ASP   359     -25.292   2.013  12.755  1.00 72.38           O  
ATOM   2868  N   PRO   360     -22.012   5.693  10.928  1.00 76.43           N  
ATOM   2869  CA  PRO   360     -20.597   5.562  11.285  1.00 72.06           C  
ATOM   2870  C   PRO   360     -20.392   5.112  12.729  1.00 70.68           C  
ATOM   2871  CB  PRO   360     -20.046   6.973  11.069  1.00 69.68           C  
ATOM   2872  O   PRO   360     -21.152   5.508  13.617  1.00 64.36           O  
ATOM   2873  CG  PRO   360     -21.221   7.876  11.267  1.00 70.95           C  
ATOM   2874  CD  PRO   360     -22.467   7.126  10.893  1.00 73.22           C  
ATOM   2875  N   PHE   361     -19.819   3.854  12.867  1.00 80.46           N  
ATOM   2876  CA  PHE   361     -19.532   3.154  14.113  1.00 79.32           C  
ATOM   2877  C   PHE   361     -19.739   4.073  15.311  1.00 79.22           C  
ATOM   2878  CB  PHE   361     -18.099   2.612  14.109  1.00 74.13           C  
ATOM   2879  O   PHE   361     -19.267   5.212  15.315  1.00 71.16           O  
ATOM   2880  CG  PHE   361     -17.948   1.290  14.813  1.00 69.76           C  
ATOM   2881  CD1 PHE   361     -17.563   1.238  16.148  1.00 65.35           C  
ATOM   2882  CD2 PHE   361     -18.191   0.100  14.140  1.00 67.54           C  
ATOM   2883  CE1 PHE   361     -17.422   0.016  16.802  1.00 63.83           C  
ATOM   2884  CE2 PHE   361     -18.052  -1.125  14.788  1.00 61.51           C  
ATOM   2885  CZ  PHE   361     -17.667  -1.164  16.118  1.00 64.32           C  
ATOM   2886  N   PRO   362     -20.721   3.701  16.260  1.00 58.04           N  
ATOM   2887  CA  PRO   362     -20.886   4.502  17.475  1.00 56.88           C  
ATOM   2888  C   PRO   362     -19.554   4.875  18.121  1.00 58.03           C  
ATOM   2889  CB  PRO   362     -21.701   3.587  18.392  1.00 51.44           C  
ATOM   2890  O   PRO   362     -18.728   3.999  18.390  1.00 54.83           O  
ATOM   2891  CG  PRO   362     -21.470   2.209  17.861  1.00 48.31           C  
ATOM   2892  CD  PRO   362     -21.075   2.315  16.416  1.00 50.18           C  
ATOM   2893  N   GLU   363     -19.393   6.099  18.290  1.00 65.67           N  
ATOM   2894  CA  GLU   363     -18.473   6.516  19.344  1.00 64.48           C  
ATOM   2895  C   GLU   363     -18.616   5.634  20.581  1.00 65.38           C  
ATOM   2896  CB  GLU   363     -18.708   7.983  19.714  1.00 60.92           C  
ATOM   2897  O   GLU   363     -19.731   5.365  21.033  1.00 62.89           O  
ATOM   2898  CG  GLU   363     -18.245   8.967  18.650  1.00 57.64           C  
ATOM   2899  CD  GLU   363     -18.369  10.420  19.081  1.00 57.45           C  
ATOM   2900  OE1 GLU   363     -19.002  10.690  20.127  1.00 59.18           O  
ATOM   2901  OE2 GLU   363     -17.829  11.294  18.368  1.00 53.63           O  
ATOM   2902  N   LYS   364     -17.675   4.768  20.773  1.00 67.80           N  
ATOM   2903  CA  LYS   364     -17.808   4.179  22.103  1.00 66.21           C  
ATOM   2904  C   LYS   364     -18.691   5.041  23.000  1.00 68.48           C  
ATOM   2905  CB  LYS   364     -16.433   3.989  22.746  1.00 63.50           C  
ATOM   2906  O   LYS   364     -18.324   6.166  23.344  1.00 66.73           O  
ATOM   2907  CG  LYS   364     -15.672   2.775  22.235  1.00 62.34           C  
ATOM   2908  CD  LYS   364     -14.366   2.574  22.992  1.00 62.02           C  
ATOM   2909  CE  LYS   364     -13.609   1.352  22.489  1.00 59.35           C  
ATOM   2910  NZ  LYS   364     -12.302   1.182  23.190  1.00 52.88           N  
ATOM   2911  N   LYS   365     -19.930   4.644  23.227  1.00 63.04           N  
ATOM   2912  CA  LYS   365     -20.427   5.220  24.473  1.00 61.50           C  
ATOM   2913  C   LYS   365     -19.361   5.174  25.564  1.00 63.25           C  
ATOM   2914  CB  LYS   365     -21.685   4.487  24.940  1.00 58.92           C  
ATOM   2915  O   LYS   365     -19.087   4.113  26.128  1.00 61.97           O  
ATOM   2916  CG  LYS   365     -22.899   4.712  24.051  1.00 57.08           C  
ATOM   2917  CD  LYS   365     -24.137   4.023  24.609  1.00 57.35           C  
ATOM   2918  CE  LYS   365     -25.348   4.231  23.709  1.00 57.59           C  
ATOM   2919  NZ  LYS   365     -26.555   3.522  24.232  1.00 51.06           N  
ATOM   2920  N   THR   366     -18.474   6.137  25.553  1.00 61.80           N  
ATOM   2921  CA  THR   366     -17.913   6.269  26.893  1.00 63.09           C  
ATOM   2922  C   THR   366     -18.953   5.914  27.952  1.00 62.68           C  
ATOM   2923  CB  THR   366     -17.388   7.695  27.142  1.00 58.53           C  
ATOM   2924  O   THR   366     -19.791   6.745  28.310  1.00 62.05           O  
ATOM   2925  CG2 THR   366     -15.887   7.781  26.888  1.00 52.77           C  
ATOM   2926  OG1 THR   366     -18.063   8.606  26.265  1.00 54.75           O  
ATOM   2927  N   THR   367     -19.092   4.647  28.149  1.00 66.76           N  
ATOM   2928  CA  THR   367     -19.636   4.468  29.491  1.00 69.57           C  
ATOM   2929  C   THR   367     -18.897   5.348  30.496  1.00 68.72           C  
ATOM   2930  CB  THR   367     -19.554   2.996  29.935  1.00 64.58           C  
ATOM   2931  O   THR   367     -17.759   5.055  30.866  1.00 68.44           O  
ATOM   2932  CG2 THR   367     -20.823   2.237  29.561  1.00 58.16           C  
ATOM   2933  OG1 THR   367     -18.432   2.373  29.298  1.00 63.59           O  
ATOM   2934  N   LYS   368     -19.337   6.559  30.742  1.00 73.11           N  
ATOM   2935  CA  LYS   368     -18.952   7.133  32.028  1.00 75.36           C  
ATOM   2936  C   LYS   368     -19.122   6.119  33.156  1.00 77.27           C  
ATOM   2937  CB  LYS   368     -19.775   8.388  32.324  1.00 72.47           C  
ATOM   2938  O   LYS   368     -20.246   5.822  33.567  1.00 78.27           O  
ATOM   2939  CG  LYS   368     -19.420   9.581  31.449  1.00 70.18           C  
ATOM   2940  CD  LYS   368     -20.188  10.829  31.867  1.00 70.84           C  
ATOM   2941  CE  LYS   368     -19.801  12.034  31.021  1.00 76.97           C  
ATOM   2942  NZ  LYS   368     -20.552  13.260  31.427  1.00 72.62           N  
ATOM   2943  N   SER   369     -18.047   5.337  33.463  1.00 72.70           N  
ATOM   2944  CA  SER   369     -18.074   4.785  34.814  1.00 78.33           C  
ATOM   2945  C   SER   369     -18.412   5.858  35.843  1.00 81.00           C  
ATOM   2946  CB  SER   369     -16.729   4.143  35.158  1.00 72.32           C  
ATOM   2947  O   SER   369     -17.636   6.793  36.051  1.00 83.10           O  
ATOM   2948  OG  SER   369     -15.660   5.026  34.863  1.00 70.38           O  
ATOM   2949  N   HIS   370     -19.618   5.861  36.225  1.00 83.77           N  
ATOM   2950  CA  HIS   370     -20.004   6.541  37.456  1.00 89.17           C  
ATOM   2951  C   HIS   370     -19.408   5.849  38.678  1.00 86.31           C  
ATOM   2952  CB  HIS   370     -21.527   6.603  37.579  1.00 83.15           C  
ATOM   2953  O   HIS   370     -19.272   4.624  38.698  1.00 85.09           O  
ATOM   2954  CG  HIS   370     -22.151   7.689  36.761  1.00 75.31           C  
ATOM   2955  CD2 HIS   370     -23.401   7.814  36.256  1.00 75.87           C  
ATOM   2956  ND1 HIS   370     -21.463   8.818  36.374  1.00 76.79           N  
ATOM   2957  CE1 HIS   370     -22.265   9.593  35.664  1.00 76.17           C  
ATOM   2958  NE2 HIS   370     -23.447   9.008  35.578  1.00 79.03           N  
TER    2959      HIS   370
END
