# Supplementary material for: The transformative power of transformers in protein structure prediction
Source: Proc Natl Acad Sci U S A. 2023 Jul 31;120(32):e2303499120. doi: 10.1073/pnas.2303499120 (PMC10410766; doi:10.1073/pnas.2303499120)
Supplement: Supplementary file 2 — Dataset S01 (GZ) [file pnas.2303499120.sd01.gz › SI_Data/predicted_structures/ESMFold/T1175.pdb]

PARENT N/A
ATOM      1  N   LYS     1     -20.923   2.460 -15.455  1.00 76.55           N  
ATOM      2  CA  LYS     1     -22.102   1.960 -14.753  1.00 79.63           C  
ATOM      3  C   LYS     1     -21.716   0.942 -13.685  1.00 82.22           C  
ATOM      4  CB  LYS     1     -23.090   1.335 -15.740  1.00 73.96           C  
ATOM      5  O   LYS     1     -20.952   0.013 -13.953  1.00 81.25           O  
ATOM      6  CG  LYS     1     -24.434   0.974 -15.125  1.00 67.12           C  
ATOM      7  CD  LYS     1     -25.399   0.430 -16.171  1.00 64.70           C  
ATOM      8  CE  LYS     1     -26.725   0.016 -15.548  1.00 59.99           C  
ATOM      9  NZ  LYS     1     -27.669  -0.532 -16.567  1.00 55.92           N  
ATOM     10  N   GLU     2     -22.183   1.074 -12.399  1.00 79.68           N  
ATOM     11  CA  GLU     2     -21.950   0.143 -11.299  1.00 83.31           C  
ATOM     12  C   GLU     2     -23.031  -0.933 -11.248  1.00 82.68           C  
ATOM     13  CB  GLU     2     -21.890   0.891  -9.965  1.00 79.26           C  
ATOM     14  O   GLU     2     -24.224  -0.625 -11.296  1.00 81.62           O  
ATOM     15  CG  GLU     2     -20.709   1.844  -9.847  1.00 75.40           C  
ATOM     16  CD  GLU     2     -20.584   2.476  -8.470  1.00 73.44           C  
ATOM     17  OE1 GLU     2     -21.398   2.151  -7.576  1.00 78.11           O  
ATOM     18  OE2 GLU     2     -19.665   3.304  -8.283  1.00 78.17           O  
ATOM     19  N   ASN     3     -22.635  -2.209 -11.209  1.00 85.93           N  
ATOM     20  CA  ASN     3     -23.523  -3.346 -10.991  1.00 88.38           C  
ATOM     21  C   ASN     3     -23.568  -3.748  -9.520  1.00 89.76           C  
ATOM     22  CB  ASN     3     -23.094  -4.535 -11.854  1.00 84.70           C  
ATOM     23  O   ASN     3     -22.546  -4.127  -8.944  1.00 89.54           O  
ATOM     24  CG  ASN     3     -23.110  -4.217 -13.336  1.00 74.31           C  
ATOM     25  ND2 ASN     3     -21.988  -4.454 -14.005  1.00 69.05           N  
ATOM     26  OD1 ASN     3     -24.122  -3.761 -13.875  1.00 69.27           O  
ATOM     27  N   LYS     4     -24.734  -3.692  -8.947  1.00 88.92           N  
ATOM     28  CA  LYS     4     -24.906  -4.026  -7.536  1.00 90.46           C  
ATOM     29  C   LYS     4     -24.834  -5.534  -7.315  1.00 89.85           C  
ATOM     30  CB  LYS     4     -26.236  -3.483  -7.013  1.00 87.11           C  
ATOM     31  O   LYS     4     -25.605  -6.291  -7.908  1.00 88.50           O  
ATOM     32  CG  LYS     4     -26.422  -3.638  -5.511  1.00 81.25           C  
ATOM     33  CD  LYS     4     -27.738  -3.031  -5.044  1.00 78.55           C  
ATOM     34  CE  LYS     4     -28.930  -3.869  -5.488  1.00 75.12           C  
ATOM     35  NZ  LYS     4     -30.218  -3.317  -4.973  1.00 73.48           N  
ATOM     36  N   LEU     5     -24.001  -5.976  -6.374  1.00 89.21           N  
ATOM     37  CA  LEU     5     -23.846  -7.380  -6.007  1.00 90.59           C  
ATOM     38  C   LEU     5     -24.521  -7.670  -4.671  1.00 89.68           C  
ATOM     39  CB  LEU     5     -22.364  -7.755  -5.935  1.00 89.06           C  
ATOM     40  O   LEU     5     -25.087  -8.749  -4.478  1.00 88.32           O  
ATOM     41  CG  LEU     5     -21.573  -7.649  -7.241  1.00 84.59           C  
ATOM     42  CD1 LEU     5     -20.113  -8.020  -7.007  1.00 79.41           C  
ATOM     43  CD2 LEU     5     -22.192  -8.538  -8.314  1.00 80.15           C  
ATOM     44  N   TYR     6     -24.434  -6.745  -3.778  1.00 90.37           N  
ATOM     45  CA  TYR     6     -24.894  -6.910  -2.404  1.00 92.60           C  
ATOM     46  C   TYR     6     -25.256  -5.566  -1.784  1.00 91.67           C  
ATOM     47  CB  TYR     6     -23.822  -7.603  -1.557  1.00 91.86           C  
ATOM     48  O   TYR     6     -24.591  -4.559  -2.038  1.00 91.03           O  
ATOM     49  CG  TYR     6     -24.244  -7.853  -0.130  1.00 91.12           C  
ATOM     50  CD1 TYR     6     -23.953  -6.932   0.874  1.00 89.41           C  
ATOM     51  CD2 TYR     6     -24.932  -9.010   0.218  1.00 90.20           C  
ATOM     52  CE1 TYR     6     -24.338  -7.159   2.192  1.00 90.74           C  
ATOM     53  CE2 TYR     6     -25.322  -9.247   1.532  1.00 90.53           C  
ATOM     54  OH  TYR     6     -25.405  -8.547   3.813  1.00 85.61           O  
ATOM     55  CZ  TYR     6     -25.021  -8.317   2.510  1.00 89.99           C  
ATOM     56  N   GLN     7     -26.300  -5.616  -0.975  1.00 92.52           N  
ATOM     57  CA  GLN     7     -26.672  -4.464  -0.159  1.00 93.17           C  
ATOM     58  C   GLN     7     -27.537  -4.885   1.025  1.00 91.64           C  
ATOM     59  CB  GLN     7     -27.407  -3.423  -1.004  1.00 91.27           C  
ATOM     60  O   GLN     7     -28.562  -5.547   0.847  1.00 89.31           O  
ATOM     61  CG  GLN     7     -27.776  -2.159  -0.238  1.00 89.06           C  
ATOM     62  CD  GLN     7     -28.375  -1.087  -1.128  1.00 86.40           C  
ATOM     63  NE2 GLN     7     -28.719   0.052  -0.536  1.00 87.82           N  
ATOM     64  OE1 GLN     7     -28.527  -1.280  -2.339  1.00 87.10           O  
ATOM     65  N   GLU     8     -27.159  -4.404   2.213  1.00 92.17           N  
ATOM     66  CA  GLU     8     -27.894  -4.676   3.445  1.00 92.29           C  
ATOM     67  C   GLU     8     -27.626  -3.602   4.496  1.00 91.51           C  
ATOM     68  CB  GLU     8     -27.527  -6.056   3.996  1.00 90.24           C  
ATOM     69  O   GLU     8     -26.508  -3.094   4.600  1.00 90.20           O  
ATOM     70  CG  GLU     8     -28.404  -6.508   5.155  1.00 81.29           C  
ATOM     71  CD  GLU     8     -28.183  -7.961   5.543  1.00 76.47           C  
ATOM     72  OE1 GLU     8     -27.635  -8.732   4.722  1.00 78.24           O  
ATOM     73  OE2 GLU     8     -28.560  -8.332   6.677  1.00 75.70           O  
ATOM     74  N   LYS     9     -28.638  -3.257   5.290  1.00 91.38           N  
ATOM     75  CA  LYS     9     -28.472  -2.385   6.449  1.00 90.94           C  
ATOM     76  C   LYS     9     -27.972  -3.169   7.660  1.00 89.15           C  
ATOM     77  CB  LYS     9     -29.788  -1.684   6.786  1.00 86.85           C  
ATOM     78  O   LYS     9     -28.769  -3.725   8.418  1.00 85.38           O  
ATOM     79  CG  LYS     9     -30.220  -0.649   5.757  1.00 76.33           C  
ATOM     80  CD  LYS     9     -31.443   0.128   6.225  1.00 72.16           C  
ATOM     81  CE  LYS     9     -31.874   1.166   5.197  1.00 66.74           C  
ATOM     82  NZ  LYS     9     -33.007   2.002   5.695  1.00 62.20           N  
ATOM     83  N   VAL    10     -26.703  -3.170   7.774  1.00 89.24           N  
ATOM     84  CA  VAL    10     -26.066  -3.936   8.841  1.00 88.95           C  
ATOM     85  C   VAL    10     -24.750  -3.272   9.239  1.00 88.20           C  
ATOM     86  CB  VAL    10     -25.818  -5.401   8.417  1.00 86.43           C  
ATOM     87  O   VAL    10     -24.043  -2.724   8.391  1.00 85.97           O  
ATOM     88  CG1 VAL    10     -24.822  -5.468   7.261  1.00 76.22           C  
ATOM     89  CG2 VAL    10     -25.318  -6.221   9.605  1.00 75.08           C  
ATOM     90  N   ASN    11     -24.375  -3.394  10.492  1.00 87.37           N  
ATOM     91  CA  ASN    11     -23.051  -3.014  10.973  1.00 87.18           C  
ATOM     92  C   ASN    11     -22.057  -4.164  10.847  1.00 87.82           C  
ATOM     93  CB  ASN    11     -23.125  -2.532  12.423  1.00 83.56           C  
ATOM     94  O   ASN    11     -22.340  -5.284  11.276  1.00 86.53           O  
ATOM     95  CG  ASN    11     -23.818  -1.190  12.559  1.00 74.05           C  
ATOM     96  ND2 ASN    11     -24.475  -0.974  13.692  1.00 67.90           N  
ATOM     97  OD1 ASN    11     -23.764  -0.356  11.652  1.00 68.02           O  
ATOM     98  N   ILE    12     -20.973  -3.897  10.303  1.00 90.71           N  
ATOM     99  CA  ILE    12     -19.898  -4.880  10.222  1.00 90.93           C  
ATOM    100  C   ILE    12     -18.682  -4.379  10.998  1.00 90.36           C  
ATOM    101  CB  ILE    12     -19.513  -5.178   8.756  1.00 90.20           C  
ATOM    102  O   ILE    12     -18.454  -3.171  11.095  1.00 89.02           O  
ATOM    103  CG1 ILE    12     -18.984  -3.911   8.075  1.00 89.72           C  
ATOM    104  CG2 ILE    12     -20.708  -5.753   7.990  1.00 89.55           C  
ATOM    105  CD1 ILE    12     -18.319  -4.163   6.728  1.00 87.91           C  
ATOM    106  N   ASP    13     -17.872  -5.292  11.564  1.00 91.18           N  
ATOM    107  CA  ASP    13     -16.631  -5.013  12.281  1.00 91.46           C  
ATOM    108  C   ASP    13     -15.414  -5.304  11.406  1.00 91.70           C  
ATOM    109  CB  ASP    13     -16.560  -5.832  13.571  1.00 90.11           C  
ATOM    110  O   ASP    13     -14.357  -4.695  11.581  1.00 91.08           O  
ATOM    111  CG  ASP    13     -17.635  -5.453  14.574  1.00 85.34           C  
ATOM    112  OD1 ASP    13     -18.098  -4.292  14.563  1.00 83.73           O  
ATOM    113  OD2 ASP    13     -18.020  -6.322  15.386  1.00 85.49           O  
ATOM    114  N   LYS    14     -15.616  -6.238  10.461  1.00 93.52           N  
ATOM    115  CA  LYS    14     -14.502  -6.723   9.653  1.00 93.85           C  
ATOM    116  C   LYS    14     -14.912  -6.885   8.192  1.00 94.51           C  
ATOM    117  CB  LYS    14     -13.980  -8.053  10.200  1.00 91.72           C  
ATOM    118  O   LYS    14     -16.035  -7.302   7.899  1.00 94.25           O  
ATOM    119  CG  LYS    14     -12.658  -8.497   9.591  1.00 79.94           C  
ATOM    120  CD  LYS    14     -12.110  -9.735  10.288  1.00 75.01           C  
ATOM    121  CE  LYS    14     -10.811 -10.208   9.649  1.00 68.26           C  
ATOM    122  NZ  LYS    14     -10.302 -11.458  10.288  1.00 63.47           N  
ATOM    123  N   LEU    15     -14.008  -6.579   7.330  1.00 94.37           N  
ATOM    124  CA  LEU    15     -14.101  -6.786   5.889  1.00 94.70           C  
ATOM    125  C   LEU    15     -12.963  -7.671   5.392  1.00 94.68           C  
ATOM    126  CB  LEU    15     -14.080  -5.445   5.152  1.00 93.92           C  
ATOM    127  O   LEU    15     -11.794  -7.288   5.471  1.00 94.02           O  
ATOM    128  CG  LEU    15     -14.092  -5.511   3.624  1.00 90.62           C  
ATOM    129  CD1 LEU    15     -15.324  -6.266   3.135  1.00 85.75           C  
ATOM    130  CD2 LEU    15     -14.047  -4.108   3.027  1.00 85.85           C  
ATOM    131  N   ASP    16     -13.324  -8.901   4.897  1.00 94.94           N  
ATOM    132  CA  ASP    16     -12.384  -9.842   4.295  1.00 95.01           C  
ATOM    133  C   ASP    16     -12.572  -9.914   2.781  1.00 94.82           C  
ATOM    134  CB  ASP    16     -12.547 -11.233   4.912  1.00 93.57           C  
ATOM    135  O   ASP    16     -13.643 -10.288   2.301  1.00 94.14           O  
ATOM    136  CG  ASP    16     -12.035 -11.312   6.339  1.00 86.65           C  
ATOM    137  OD1 ASP    16     -11.092 -10.571   6.691  1.00 82.32           O  
ATOM    138  OD2 ASP    16     -12.577 -12.125   7.119  1.00 84.70           O  
ATOM    139  N   ILE    17     -11.520  -9.543   2.073  1.00 94.64           N  
ATOM    140  CA  ILE    17     -11.564  -9.473   0.617  1.00 94.56           C  
ATOM    141  C   ILE    17     -10.531 -10.429   0.023  1.00 93.59           C  
ATOM    142  CB  ILE    17     -11.315  -8.034   0.112  1.00 94.06           C  
ATOM    143  O   ILE    17      -9.342 -10.341   0.337  1.00 92.09           O  
ATOM    144  CG1 ILE    17     -12.284  -7.057   0.788  1.00 91.46           C  
ATOM    145  CG2 ILE    17     -11.443  -7.967  -1.412  1.00 90.90           C  
ATOM    146  CD1 ILE    17     -11.861  -5.597   0.687  1.00 88.96           C  
ATOM    147  N   ALA    18     -10.950 -11.286  -0.853  1.00 93.46           N  
ATOM    148  CA  ALA    18     -10.093 -12.174  -1.634  1.00 93.02           C  
ATOM    149  C   ALA    18     -10.450 -12.118  -3.116  1.00 91.83           C  
ATOM    150  CB  ALA    18     -10.200 -13.607  -1.117  1.00 91.69           C  
ATOM    151  O   ALA    18     -11.440 -12.715  -3.546  1.00 89.79           O  
ATOM    152  N   VAL    19      -9.591 -11.380  -3.813  1.00 90.34           N  
ATOM    153  CA  VAL    19      -9.883 -11.187  -5.230  1.00 89.11           C  
ATOM    154  C   VAL    19      -8.612 -11.391  -6.052  1.00 87.39           C  
ATOM    155  CB  VAL    19     -10.475  -9.786  -5.502  1.00 87.91           C  
ATOM    156  O   VAL    19      -7.502 -11.215  -5.544  1.00 84.65           O  
ATOM    157  CG1 VAL    19     -11.827  -9.627  -4.808  1.00 81.87           C  
ATOM    158  CG2 VAL    19      -9.505  -8.699  -5.044  1.00 81.74           C  
ATOM    159  N   ASP    20      -8.751 -11.692  -7.380  1.00 84.82           N  
ATOM    160  CA  ASP    20      -7.622 -11.873  -8.288  1.00 84.07           C  
ATOM    161  C   ASP    20      -7.771 -11.000  -9.532  1.00 83.36           C  
ATOM    162  CB  ASP    20      -7.488 -13.343  -8.690  1.00 81.34           C  
ATOM    163  O   ASP    20      -8.721 -11.164 -10.301  1.00 80.38           O  
ATOM    164  CG  ASP    20      -7.081 -14.240  -7.534  1.00 74.22           C  
ATOM    165  OD1 ASP    20      -6.587 -13.725  -6.507  1.00 68.65           O  
ATOM    166  OD2 ASP    20      -7.254 -15.472  -7.651  1.00 72.31           O  
ATOM    167  N   ASN    21      -6.858 -10.106  -9.718  1.00 82.60           N  
ATOM    168  CA  ASN    21      -6.763  -9.261 -10.903  1.00 82.25           C  
ATOM    169  C   ASN    21      -7.956  -8.316 -11.016  1.00 82.49           C  
ATOM    170  CB  ASN    21      -6.642 -10.117 -12.165  1.00 80.35           C  
ATOM    171  O   ASN    21      -8.440  -8.049 -12.117  1.00 80.46           O  
ATOM    172  CG  ASN    21      -5.383 -10.961 -12.181  1.00 75.78           C  
ATOM    173  ND2 ASN    21      -5.551 -12.275 -12.276  1.00 70.93           N  
ATOM    174  OD1 ASN    21      -4.269 -10.436 -12.107  1.00 71.04           O  
ATOM    175  N   ILE    22      -8.418  -7.900  -9.870  1.00 86.05           N  
ATOM    176  CA  ILE    22      -9.506  -6.935  -9.750  1.00 86.69           C  
ATOM    177  C   ILE    22      -9.110  -5.830  -8.774  1.00 87.51           C  
ATOM    178  CB  ILE    22     -10.815  -7.614  -9.289  1.00 85.20           C  
ATOM    179  O   ILE    22      -8.734  -6.106  -7.632  1.00 87.12           O  
ATOM    180  CG1 ILE    22     -11.173  -8.774 -10.225  1.00 80.02           C  
ATOM    181  CG2 ILE    22     -11.955  -6.595  -9.217  1.00 78.93           C  
ATOM    182  CD1 ILE    22     -12.264  -9.690  -9.686  1.00 76.84           C  
ATOM    183  N   ASN    23      -9.225  -4.611  -9.231  1.00 88.31           N  
ATOM    184  CA  ASN    23      -9.026  -3.495  -8.312  1.00 89.00           C  
ATOM    185  C   ASN    23     -10.136  -3.425  -7.267  1.00 89.93           C  
ATOM    186  CB  ASN    23      -8.936  -2.175  -9.081  1.00 87.63           C  
ATOM    187  O   ASN    23     -11.291  -3.736  -7.561  1.00 89.82           O  
ATOM    188  CG  ASN    23      -7.733  -2.116 -10.002  1.00 83.53           C  
ATOM    189  ND2 ASN    23      -7.859  -1.375 -11.096  1.00 82.68           N  
ATOM    190  OD1 ASN    23      -6.699  -2.732  -9.732  1.00 82.70           O  
ATOM    191  N   VAL    24      -9.792  -3.015  -6.107  1.00 92.00           N  
ATOM    192  CA  VAL    24     -10.752  -2.884  -5.016  1.00 92.39           C  
ATOM    193  C   VAL    24     -10.751  -1.448  -4.496  1.00 92.32           C  
ATOM    194  CB  VAL    24     -10.441  -3.867  -3.865  1.00 91.81           C  
ATOM    195  O   VAL    24      -9.701  -0.912  -4.135  1.00 91.73           O  
ATOM    196  CG1 VAL    24     -11.472  -3.733  -2.746  1.00 89.92           C  
ATOM    197  CG2 VAL    24     -10.398  -5.302  -4.388  1.00 89.39           C  
ATOM    198  N   THR    25     -11.900  -0.861  -4.433  1.00 92.08           N  
ATOM    199  CA  THR    25     -12.097   0.457  -3.840  1.00 92.44           C  
ATOM    200  C   THR    25     -13.018   0.373  -2.626  1.00 92.81           C  
ATOM    201  CB  THR    25     -12.681   1.448  -4.863  1.00 91.47           C  
ATOM    202  O   THR    25     -14.126  -0.159  -2.717  1.00 92.46           O  
ATOM    203  CG2 THR    25     -12.982   2.796  -4.215  1.00 87.98           C  
ATOM    204  OG1 THR    25     -11.739   1.642  -5.925  1.00 89.36           O  
ATOM    205  N   ILE    26     -12.583   0.876  -1.508  1.00 92.99           N  
ATOM    206  CA  ILE    26     -13.384   0.921  -0.290  1.00 92.98           C  
ATOM    207  C   ILE    26     -13.733   2.370   0.045  1.00 91.90           C  
ATOM    208  CB  ILE    26     -12.646   0.260   0.896  1.00 92.60           C  
ATOM    209  O   ILE    26     -12.843   3.209   0.201  1.00 90.29           O  
ATOM    210  CG1 ILE    26     -12.176  -1.148   0.514  1.00 90.97           C  
ATOM    211  CG2 ILE    26     -13.544   0.221   2.136  1.00 90.32           C  
ATOM    212  CD1 ILE    26     -11.356  -1.841   1.594  1.00 89.36           C  
ATOM    213  N   LYS    27     -14.990   2.661   0.165  1.00 91.26           N  
ATOM    214  CA  LYS    27     -15.541   3.987   0.433  1.00 90.92           C  
ATOM    215  C   LYS    27     -16.427   3.973   1.675  1.00 90.71           C  
ATOM    216  CB  LYS    27     -16.336   4.491  -0.773  1.00 89.84           C  
ATOM    217  O   LYS    27     -17.017   2.945   2.012  1.00 89.81           O  
ATOM    218  CG  LYS    27     -15.515   4.614  -2.048  1.00 86.17           C  
ATOM    219  CD  LYS    27     -16.346   5.172  -3.196  1.00 84.00           C  
ATOM    220  CE  LYS    27     -15.512   5.350  -4.457  1.00 78.70           C  
ATOM    221  NZ  LYS    27     -16.322   5.900  -5.585  1.00 76.36           N  
ATOM    222  N   LYS    28     -16.548   5.094   2.299  1.00 89.37           N  
ATOM    223  CA  LYS    28     -17.564   5.255   3.334  1.00 89.22           C  
ATOM    224  C   LYS    28     -18.964   5.300   2.727  1.00 89.35           C  
ATOM    225  CB  LYS    28     -17.305   6.524   4.148  1.00 87.78           C  
ATOM    226  O   LYS    28     -19.195   5.995   1.736  1.00 88.45           O  
ATOM    227  CG  LYS    28     -18.231   6.692   5.344  1.00 82.89           C  
ATOM    228  CD  LYS    28     -17.843   7.901   6.185  1.00 80.81           C  
ATOM    229  CE  LYS    28     -18.764   8.065   7.387  1.00 74.03           C  
ATOM    230  NZ  LYS    28     -18.344   9.206   8.254  1.00 70.71           N  
ATOM    231  N   SER    29     -19.809   4.625   3.327  1.00 89.75           N  
ATOM    232  CA  SER    29     -21.214   4.697   2.940  1.00 89.29           C  
ATOM    233  C   SER    29     -21.865   5.974   3.460  1.00 88.00           C  
ATOM    234  CB  SER    29     -21.977   3.478   3.460  1.00 87.95           C  
ATOM    235  O   SER    29     -21.606   6.394   4.589  1.00 85.88           O  
ATOM    236  OG  SER    29     -23.308   3.473   2.974  1.00 80.59           O  
ATOM    237  N   SER    30     -22.658   6.614   2.653  1.00 85.17           N  
ATOM    238  CA  SER    30     -23.427   7.780   3.075  1.00 84.21           C  
ATOM    239  C   SER    30     -24.639   7.372   3.907  1.00 83.60           C  
ATOM    240  CB  SER    30     -23.882   8.590   1.860  1.00 81.84           C  
ATOM    241  O   SER    30     -25.286   8.219   4.526  1.00 81.11           O  
ATOM    242  OG  SER    30     -24.627   7.782   0.966  1.00 76.04           O  
ATOM    243  N   SER    31     -24.882   6.138   3.912  1.00 83.55           N  
ATOM    244  CA  SER    31     -25.965   5.524   4.673  1.00 82.44           C  
ATOM    245  C   SER    31     -25.431   4.481   5.650  1.00 81.17           C  
ATOM    246  CB  SER    31     -26.983   4.878   3.733  1.00 80.54           C  
ATOM    247  O   SER    31     -24.231   4.199   5.671  1.00 77.44           O  
ATOM    248  OG  SER    31     -26.376   3.860   2.956  1.00 77.77           O  
ATOM    249  N   GLU    32     -26.207   3.952   6.566  1.00 84.49           N  
ATOM    250  CA  GLU    32     -25.845   2.901   7.512  1.00 84.46           C  
ATOM    251  C   GLU    32     -25.870   1.527   6.848  1.00 84.78           C  
ATOM    252  CB  GLU    32     -26.785   2.918   8.720  1.00 81.10           C  
ATOM    253  O   GLU    32     -26.084   0.513   7.515  1.00 82.21           O  
ATOM    254  CG  GLU    32     -26.695   4.189   9.552  1.00 76.17           C  
ATOM    255  CD  GLU    32     -27.592   4.168  10.779  1.00 73.48           C  
ATOM    256  OE1 GLU    32     -28.473   3.283  10.872  1.00 73.84           O  
ATOM    257  OE2 GLU    32     -27.413   5.045  11.655  1.00 71.48           O  
ATOM    258  N   ASP    33     -25.796   1.446   5.532  1.00 90.27           N  
ATOM    259  CA  ASP    33     -25.792   0.171   4.822  1.00 90.46           C  
ATOM    260  C   ASP    33     -24.381  -0.204   4.374  1.00 91.45           C  
ATOM    261  CB  ASP    33     -26.730   0.225   3.614  1.00 87.94           C  
ATOM    262  O   ASP    33     -23.572   0.671   4.056  1.00 90.92           O  
ATOM    263  CG  ASP    33     -26.295   1.239   2.571  1.00 80.11           C  
ATOM    264  OD1 ASP    33     -25.749   2.301   2.942  1.00 77.11           O  
ATOM    265  OD2 ASP    33     -26.501   0.975   1.366  1.00 79.00           O  
ATOM    266  N   VAL    34     -24.114  -1.461   4.271  1.00 92.49           N  
ATOM    267  CA  VAL    34     -23.001  -2.021   3.512  1.00 92.79           C  
ATOM    268  C   VAL    34     -23.445  -2.307   2.079  1.00 92.88           C  
ATOM    269  CB  VAL    34     -22.458  -3.310   4.169  1.00 90.53           C  
ATOM    270  O   VAL    34     -24.502  -2.903   1.857  1.00 92.13           O  
ATOM    271  CG1 VAL    34     -21.352  -3.927   3.315  1.00 76.60           C  
ATOM    272  CG2 VAL    34     -21.948  -3.016   5.578  1.00 76.45           C  
ATOM    273  N   ARG    35     -22.668  -1.926   1.111  1.00 93.55           N  
ATOM    274  CA  ARG    35     -22.980  -2.139  -0.298  1.00 93.58           C  
ATOM    275  C   ARG    35     -21.744  -2.588  -1.071  1.00 93.91           C  
ATOM    276  CB  ARG    35     -23.553  -0.864  -0.921  1.00 92.08           C  
ATOM    277  O   ARG    35     -20.666  -2.011  -0.917  1.00 93.53           O  
ATOM    278  CG  ARG    35     -23.939  -1.012  -2.384  1.00 85.58           C  
ATOM    279  CD  ARG    35     -24.656   0.225  -2.906  1.00 82.88           C  
ATOM    280  NE  ARG    35     -23.802   1.408  -2.849  1.00 79.88           N  
ATOM    281  NH1 ARG    35     -25.483   2.902  -3.377  1.00 73.79           N  
ATOM    282  NH2 ARG    35     -23.351   3.655  -2.996  1.00 69.68           N  
ATOM    283  CZ  ARG    35     -24.214   2.652  -3.074  1.00 75.45           C  
ATOM    284  N   VAL    36     -21.887  -3.563  -1.905  1.00 94.27           N  
ATOM    285  CA  VAL    36     -20.858  -4.055  -2.815  1.00 94.46           C  
ATOM    286  C   VAL    36     -21.338  -3.920  -4.259  1.00 93.81           C  
ATOM    287  CB  VAL    36     -20.488  -5.524  -2.512  1.00 94.10           C  
ATOM    288  O   VAL    36     -22.387  -4.455  -4.623  1.00 92.76           O  
ATOM    289  CG1 VAL    36     -19.317  -5.977  -3.383  1.00 93.55           C  
ATOM    290  CG2 VAL    36     -20.153  -5.695  -1.031  1.00 93.39           C  
ATOM    291  N   THR    37     -20.611  -3.244  -5.074  1.00 93.32           N  
ATOM    292  CA  THR    37     -20.894  -3.068  -6.494  1.00 93.08           C  
ATOM    293  C   THR    37     -19.672  -3.422  -7.337  1.00 92.60           C  
ATOM    294  CB  THR    37     -21.333  -1.624  -6.802  1.00 92.10           C  
ATOM    295  O   THR    37     -18.562  -3.536  -6.814  1.00 91.59           O  
ATOM    296  CG2 THR    37     -22.507  -1.207  -5.923  1.00 85.98           C  
ATOM    297  OG1 THR    37     -20.233  -0.736  -6.566  1.00 88.39           O  
ATOM    298  N   THR    38     -19.856  -3.568  -8.576  1.00 91.62           N  
ATOM    299  CA  THR    38     -18.775  -3.774  -9.534  1.00 91.07           C  
ATOM    300  C   THR    38     -18.888  -2.792 -10.697  1.00 89.44           C  
ATOM    301  CB  THR    38     -18.774  -5.216 -10.074  1.00 89.78           C  
ATOM    302  O   THR    38     -19.990  -2.376 -11.059  1.00 87.00           O  
ATOM    303  CG2 THR    38     -18.578  -6.225  -8.948  1.00 84.37           C  
ATOM    304  OG1 THR    38     -20.025  -5.478 -10.722  1.00 86.41           O  
ATOM    305  N   ARG    39     -17.765  -2.458 -11.220  1.00 88.75           N  
ATOM    306  CA  ARG    39     -17.628  -1.653 -12.429  1.00 87.89           C  
ATOM    307  C   ARG    39     -16.714  -2.335 -13.441  1.00 86.33           C  
ATOM    308  CB  ARG    39     -17.090  -0.261 -12.091  1.00 85.65           C  
ATOM    309  O   ARG    39     -15.762  -3.020 -13.062  1.00 83.95           O  
ATOM    310  CG  ARG    39     -17.120   0.712 -13.258  1.00 78.22           C  
ATOM    311  CD  ARG    39     -16.692   2.111 -12.838  1.00 75.82           C  
ATOM    312  NE  ARG    39     -15.394   2.099 -12.169  1.00 71.62           N  
ATOM    313  NH1 ARG    39     -15.284   4.389 -11.891  1.00 63.00           N  
ATOM    314  NH2 ARG    39     -13.578   3.056 -11.139  1.00 58.65           N  
ATOM    315  CZ  ARG    39     -14.755   3.181 -11.734  1.00 69.01           C  
ATOM    316  N   GLY    40     -17.073  -2.221 -14.748  1.00 82.31           N  
ATOM    317  CA  GLY    40     -16.284  -2.773 -15.838  1.00 81.75           C  
ATOM    318  C   GLY    40     -16.820  -4.096 -16.351  1.00 80.76           C  
ATOM    319  O   GLY    40     -17.993  -4.417 -16.150  1.00 76.32           O  
ATOM    320  N   ASN    41     -15.911  -4.779 -17.092  1.00 75.11           N  
ATOM    321  CA  ASN    41     -16.279  -6.047 -17.712  1.00 75.45           C  
ATOM    322  C   ASN    41     -16.151  -7.209 -16.730  1.00 75.64           C  
ATOM    323  CB  ASN    41     -15.425  -6.306 -18.955  1.00 71.69           C  
ATOM    324  O   ASN    41     -15.047  -7.695 -16.478  1.00 72.63           O  
ATOM    325  CG  ASN    41     -15.900  -7.505 -19.751  1.00 66.82           C  
ATOM    326  ND2 ASN    41     -15.266  -7.748 -20.892  1.00 63.29           N  
ATOM    327  OD1 ASN    41     -16.831  -8.206 -19.345  1.00 65.17           O  
ATOM    328  N   ASN    42     -17.242  -7.710 -16.266  1.00 76.39           N  
ATOM    329  CA  ASN    42     -17.297  -8.732 -15.226  1.00 76.28           C  
ATOM    330  C   ASN    42     -17.756 -10.076 -15.785  1.00 76.88           C  
ATOM    331  CB  ASN    42     -18.215  -8.289 -14.085  1.00 73.34           C  
ATOM    332  O   ASN    42     -18.074 -10.993 -15.026  1.00 73.96           O  
ATOM    333  CG  ASN    42     -17.660  -7.110 -13.313  1.00 71.56           C  
ATOM    334  ND2 ASN    42     -18.449  -6.047 -13.204  1.00 69.81           N  
ATOM    335  OD1 ASN    42     -16.530  -7.152 -12.818  1.00 71.54           O  
ATOM    336  N   GLU    43     -17.764 -10.276 -17.062  1.00 74.57           N  
ATOM    337  CA  GLU    43     -18.308 -11.473 -17.697  1.00 73.73           C  
ATOM    338  C   GLU    43     -17.538 -12.721 -17.274  1.00 74.08           C  
ATOM    339  CB  GLU    43     -18.283 -11.332 -19.221  1.00 71.71           C  
ATOM    340  O   GLU    43     -18.120 -13.798 -17.134  1.00 71.30           O  
ATOM    341  CG  GLU    43     -18.985 -12.465 -19.956  1.00 67.42           C  
ATOM    342  CD  GLU    43     -18.939 -12.319 -21.468  1.00 65.39           C  
ATOM    343  OE1 GLU    43     -18.452 -11.277 -21.963  1.00 63.16           O  
ATOM    344  OE2 GLU    43     -19.393 -13.255 -22.164  1.00 59.12           O  
ATOM    345  N   PHE    44     -16.344 -12.490 -16.910  1.00 75.03           N  
ATOM    346  CA  PHE    44     -15.444 -13.613 -16.671  1.00 75.20           C  
ATOM    347  C   PHE    44     -15.187 -13.791 -15.180  1.00 76.02           C  
ATOM    348  CB  PHE    44     -14.119 -13.409 -17.412  1.00 72.90           C  
ATOM    349  O   PHE    44     -14.304 -14.556 -14.784  1.00 74.41           O  
ATOM    350  CG  PHE    44     -14.268 -13.312 -18.906  1.00 69.31           C  
ATOM    351  CD1 PHE    44     -14.651 -14.420 -19.654  1.00 66.43           C  
ATOM    352  CD2 PHE    44     -14.025 -12.114 -19.564  1.00 66.87           C  
ATOM    353  CE1 PHE    44     -14.790 -14.333 -21.037  1.00 63.23           C  
ATOM    354  CE2 PHE    44     -14.161 -12.020 -20.947  1.00 63.03           C  
ATOM    355  CZ  PHE    44     -14.543 -13.131 -21.681  1.00 62.42           C  
ATOM    356  N   TYR    45     -15.925 -13.135 -14.383  1.00 80.97           N  
ATOM    357  CA  TYR    45     -15.699 -13.227 -12.945  1.00 81.49           C  
ATOM    358  C   TYR    45     -16.969 -13.658 -12.220  1.00 81.88           C  
ATOM    359  CB  TYR    45     -15.210 -11.886 -12.390  1.00 79.74           C  
ATOM    360  O   TYR    45     -18.075 -13.286 -12.619  1.00 80.93           O  
ATOM    361  CG  TYR    45     -13.749 -11.616 -12.654  1.00 77.65           C  
ATOM    362  CD1 TYR    45     -12.783 -11.899 -11.690  1.00 75.01           C  
ATOM    363  CD2 TYR    45     -13.330 -11.078 -13.866  1.00 75.48           C  
ATOM    364  CE1 TYR    45     -11.435 -11.651 -11.928  1.00 74.40           C  
ATOM    365  CE2 TYR    45     -11.985 -10.825 -14.114  1.00 74.01           C  
ATOM    366  OH  TYR    45      -9.714 -10.867 -13.382  1.00 69.09           O  
ATOM    367  CZ  TYR    45     -11.047 -11.115 -13.141  1.00 71.49           C  
ATOM    368  N   LYS    46     -16.735 -14.427 -11.264  1.00 84.02           N  
ATOM    369  CA  LYS    46     -17.744 -14.803 -10.278  1.00 84.74           C  
ATOM    370  C   LYS    46     -17.451 -14.166  -8.922  1.00 86.31           C  
ATOM    371  CB  LYS    46     -17.817 -16.324 -10.137  1.00 82.68           C  
ATOM    372  O   LYS    46     -16.360 -14.334  -8.374  1.00 86.38           O  
ATOM    373  CG  LYS    46     -18.944 -16.809  -9.238  1.00 76.64           C  
ATOM    374  CD  LYS    46     -18.954 -18.328  -9.123  1.00 74.23           C  
ATOM    375  CE  LYS    46     -20.039 -18.810  -8.170  1.00 67.10           C  
ATOM    376  NZ  LYS    46     -19.957 -20.283  -7.937  1.00 63.73           N  
ATOM    377  N   TYR    47     -18.466 -13.534  -8.487  1.00 88.47           N  
ATOM    378  CA  TYR    47     -18.375 -12.877  -7.188  1.00 89.28           C  
ATOM    379  C   TYR    47     -19.246 -13.585  -6.157  1.00 88.95           C  
ATOM    380  CB  TYR    47     -18.788 -11.407  -7.299  1.00 88.24           C  
ATOM    381  O   TYR    47     -20.372 -13.987  -6.457  1.00 87.74           O  
ATOM    382  CG  TYR    47     -17.989 -10.626  -8.314  1.00 87.64           C  
ATOM    383  CD1 TYR    47     -16.705 -10.175  -8.021  1.00 85.31           C  
ATOM    384  CD2 TYR    47     -18.517 -10.338  -9.568  1.00 85.69           C  
ATOM    385  CE1 TYR    47     -15.965  -9.454  -8.952  1.00 85.66           C  
ATOM    386  CE2 TYR    47     -17.787  -9.618 -10.508  1.00 85.45           C  
ATOM    387  OH  TYR    47     -15.787  -8.468 -11.118  1.00 82.26           O  
ATOM    388  CZ  TYR    47     -16.514  -9.181 -10.191  1.00 84.16           C  
ATOM    389  N   ASN    48     -18.780 -13.759  -5.021  1.00 90.57           N  
ATOM    390  CA  ASN    48     -19.480 -14.275  -3.849  1.00 91.29           C  
ATOM    391  C   ASN    48     -19.364 -13.322  -2.663  1.00 92.53           C  
ATOM    392  CB  ASN    48     -18.948 -15.659  -3.472  1.00 88.81           C  
ATOM    393  O   ASN    48     -18.261 -13.051  -2.185  1.00 92.47           O  
ATOM    394  CG  ASN    48     -19.765 -16.322  -2.381  1.00 77.45           C  
ATOM    395  ND2 ASN    48     -19.940 -17.634  -2.484  1.00 72.25           N  
ATOM    396  OD1 ASN    48     -20.237 -15.659  -1.453  1.00 72.23           O  
ATOM    397  N   VAL    49     -20.459 -12.818  -2.243  1.00 93.50           N  
ATOM    398  CA  VAL    49     -20.534 -11.933  -1.085  1.00 93.83           C  
ATOM    399  C   VAL    49     -21.340 -12.602   0.026  1.00 92.86           C  
ATOM    400  CB  VAL    49     -21.161 -10.570  -1.452  1.00 93.03           C  
ATOM    401  O   VAL    49     -22.493 -12.988  -0.181  1.00 91.31           O  
ATOM    402  CG1 VAL    49     -21.071  -9.599  -0.275  1.00 90.98           C  
ATOM    403  CG2 VAL    49     -20.478  -9.983  -2.686  1.00 90.48           C  
ATOM    404  N   THR    50     -20.762 -12.749   1.233  1.00 93.12           N  
ATOM    405  CA  THR    50     -21.414 -13.386   2.373  1.00 93.28           C  
ATOM    406  C   THR    50     -21.190 -12.575   3.646  1.00 93.75           C  
ATOM    407  CB  THR    50     -20.900 -14.823   2.579  1.00 91.46           C  
ATOM    408  O   THR    50     -20.107 -12.026   3.856  1.00 93.42           O  
ATOM    409  CG2 THR    50     -21.296 -15.721   1.411  1.00 77.68           C  
ATOM    410  OG1 THR    50     -19.471 -14.802   2.688  1.00 81.46           O  
ATOM    411  N   LEU    51     -22.135 -12.516   4.457  1.00 93.18           N  
ATOM    412  CA  LEU    51     -22.057 -11.926   5.789  1.00 92.98           C  
ATOM    413  C   LEU    51     -22.176 -12.998   6.867  1.00 91.76           C  
ATOM    414  CB  LEU    51     -23.155 -10.875   5.975  1.00 91.41           C  
ATOM    415  O   LEU    51     -23.152 -13.751   6.894  1.00 89.80           O  
ATOM    416  CG  LEU    51     -23.169 -10.139   7.315  1.00 87.25           C  
ATOM    417  CD1 LEU    51     -21.913  -9.288   7.466  1.00 82.36           C  
ATOM    418  CD2 LEU    51     -24.422  -9.278   7.440  1.00 82.19           C  
ATOM    419  N   LYS    52     -21.077 -13.065   7.715  1.00 90.97           N  
ATOM    420  CA  LYS    52     -21.031 -13.977   8.854  1.00 90.87           C  
ATOM    421  C   LYS    52     -20.458 -13.286  10.088  1.00 90.64           C  
ATOM    422  CB  LYS    52     -20.203 -15.217   8.515  1.00 88.74           C  
ATOM    423  O   LYS    52     -19.362 -12.725  10.039  1.00 89.60           O  
ATOM    424  CG  LYS    52     -20.225 -16.290   9.594  1.00 81.40           C  
ATOM    425  CD  LYS    52     -19.378 -17.494   9.203  1.00 78.93           C  
ATOM    426  CE  LYS    52     -19.350 -18.541  10.308  1.00 73.20           C  
ATOM    427  NZ  LYS    52     -18.462 -19.691   9.958  1.00 72.73           N  
ATOM    428  N   ASP    53     -21.140 -13.325  11.183  1.00 89.01           N  
ATOM    429  CA  ASP    53     -20.700 -12.837  12.486  1.00 88.42           C  
ATOM    430  C   ASP    53     -20.097 -11.438  12.373  1.00 86.57           C  
ATOM    431  CB  ASP    53     -19.685 -13.799  13.105  1.00 85.90           C  
ATOM    432  O   ASP    53     -18.960 -11.211  12.792  1.00 82.17           O  
ATOM    433  CG  ASP    53     -20.239 -15.199  13.305  1.00 80.95           C  
ATOM    434  OD1 ASP    53     -21.425 -15.338  13.673  1.00 76.96           O  
ATOM    435  OD2 ASP    53     -19.482 -16.171  13.094  1.00 83.56           O  
ATOM    436  N   LYS    54     -20.751 -10.478  11.731  1.00 90.57           N  
ATOM    437  CA  LYS    54     -20.411  -9.073  11.525  1.00 90.90           C  
ATOM    438  C   LYS    54     -19.183  -8.929  10.630  1.00 90.91           C  
ATOM    439  CB  LYS    54     -20.167  -8.377  12.865  1.00 88.36           C  
ATOM    440  O   LYS    54     -18.583  -7.855  10.558  1.00 89.20           O  
ATOM    441  CG  LYS    54     -21.407  -8.265  13.740  1.00 82.57           C  
ATOM    442  CD  LYS    54     -21.143  -7.419  14.979  1.00 79.48           C  
ATOM    443  CE  LYS    54     -22.404  -7.236  15.811  1.00 75.52           C  
ATOM    444  NZ  LYS    54     -22.179  -6.313  16.964  1.00 72.99           N  
ATOM    445  N   THR    55     -18.729  -9.974   9.993  1.00 93.43           N  
ATOM    446  CA  THR    55     -17.673  -9.978   8.988  1.00 93.98           C  
ATOM    447  C   THR    55     -18.262 -10.088   7.584  1.00 94.08           C  
ATOM    448  CB  THR    55     -16.681 -11.133   9.224  1.00 93.33           C  
ATOM    449  O   THR    55     -18.957 -11.057   7.272  1.00 93.69           O  
ATOM    450  CG2 THR    55     -15.562 -11.117   8.188  1.00 91.85           C  
ATOM    451  OG1 THR    55     -16.109 -11.004  10.531  1.00 92.45           O  
ATOM    452  N   LEU    56     -17.996  -9.155   6.740  1.00 94.21           N  
ATOM    453  CA  LEU    56     -18.320  -9.233   5.320  1.00 94.58           C  
ATOM    454  C   LEU    56     -17.178  -9.870   4.536  1.00 94.58           C  
ATOM    455  CB  LEU    56     -18.624  -7.840   4.762  1.00 94.10           C  
ATOM    456  O   LEU    56     -16.057  -9.357   4.538  1.00 94.02           O  
ATOM    457  CG  LEU    56     -19.191  -7.787   3.342  1.00 92.38           C  
ATOM    458  CD1 LEU    56     -20.669  -8.163   3.348  1.00 89.71           C  
ATOM    459  CD2 LEU    56     -18.987  -6.403   2.736  1.00 89.76           C  
ATOM    460  N   VAL    57     -17.495 -10.961   3.878  1.00 94.58           N  
ATOM    461  CA  VAL    57     -16.528 -11.664   3.040  1.00 94.61           C  
ATOM    462  C   VAL    57     -16.860 -11.438   1.567  1.00 94.26           C  
ATOM    463  CB  VAL    57     -16.497 -13.176   3.355  1.00 93.80           C  
ATOM    464  O   VAL    57     -17.957 -11.772   1.114  1.00 93.53           O  
ATOM    465  CG1 VAL    57     -15.448 -13.885   2.499  1.00 91.63           C  
ATOM    466  CG2 VAL    57     -16.224 -13.406   4.840  1.00 91.45           C  
ATOM    467  N   VAL    58     -15.944 -10.879   0.832  1.00 94.29           N  
ATOM    468  CA  VAL    58     -16.056 -10.626  -0.601  1.00 94.28           C  
ATOM    469  C   VAL    58     -14.989 -11.421  -1.351  1.00 93.53           C  
ATOM    470  CB  VAL    58     -15.924  -9.121  -0.924  1.00 93.87           C  
ATOM    471  O   VAL    58     -13.794 -11.149  -1.217  1.00 92.28           O  
ATOM    472  CG1 VAL    58     -16.123  -8.870  -2.418  1.00 92.08           C  
ATOM    473  CG2 VAL    58     -16.926  -8.310  -0.105  1.00 91.75           C  
ATOM    474  N   LYS    59     -15.431 -12.342  -2.149  1.00 92.54           N  
ATOM    475  CA  LYS    59     -14.561 -13.149  -3.000  1.00 91.89           C  
ATOM    476  C   LYS    59     -14.838 -12.885  -4.477  1.00 90.50           C  
ATOM    477  CB  LYS    59     -14.736 -14.636  -2.691  1.00 90.62           C  
ATOM    478  O   LYS    59     -15.995 -12.770  -4.886  1.00 88.56           O  
ATOM    479  CG  LYS    59     -14.389 -15.016  -1.259  1.00 86.30           C  
ATOM    480  CD  LYS    59     -14.492 -16.520  -1.039  1.00 84.81           C  
ATOM    481  CE  LYS    59     -14.123 -16.904   0.388  1.00 79.97           C  
ATOM    482  NZ  LYS    59     -14.180 -18.382   0.596  1.00 78.49           N  
ATOM    483  N   GLY    60     -13.805 -12.739  -5.228  1.00 88.63           N  
ATOM    484  CA  GLY    60     -13.840 -12.633  -6.678  1.00 87.37           C  
ATOM    485  C   GLY    60     -12.871 -13.574  -7.368  1.00 85.72           C  
ATOM    486  O   GLY    60     -11.662 -13.508  -7.137  1.00 82.68           O  
ATOM    487  N   GLU    61     -13.391 -14.459  -8.173  1.00 83.25           N  
ATOM    488  CA  GLU    61     -12.603 -15.451  -8.898  1.00 82.10           C  
ATOM    489  C   GLU    61     -12.874 -15.381 -10.399  1.00 81.72           C  
ATOM    490  CB  GLU    61     -12.900 -16.859  -8.376  1.00 79.93           C  
ATOM    491  O   GLU    61     -14.018 -15.205 -10.821  1.00 79.47           O  
ATOM    492  CG  GLU    61     -12.517 -17.067  -6.918  1.00 73.92           C  
ATOM    493  CD  GLU    61     -12.963 -18.413  -6.367  1.00 71.31           C  
ATOM    494  OE1 GLU    61     -13.615 -19.185  -7.105  1.00 67.67           O  
ATOM    495  OE2 GLU    61     -12.657 -18.696  -5.187  1.00 66.04           O  
ATOM    496  N   ARG    62     -11.796 -15.436 -11.097  1.00 78.43           N  
ATOM    497  CA  ARG    62     -11.945 -15.555 -12.544  1.00 77.71           C  
ATOM    498  C   ARG    62     -12.653 -16.853 -12.917  1.00 77.82           C  
ATOM    499  CB  ARG    62     -10.580 -15.486 -13.232  1.00 75.82           C  
ATOM    500  O   ARG    62     -12.233 -17.936 -12.504  1.00 75.97           O  
ATOM    501  CG  ARG    62     -10.658 -15.291 -14.737  1.00 71.68           C  
ATOM    502  CD  ARG    62      -9.283 -15.061 -15.349  1.00 69.55           C  
ATOM    503  NE  ARG    62      -9.365 -14.821 -16.787  1.00 62.10           N  
ATOM    504  NH1 ARG    62      -7.104 -14.438 -17.062  1.00 55.85           N  
ATOM    505  NH2 ARG    62      -8.516 -14.331 -18.864  1.00 51.38           N  
ATOM    506  CZ  ARG    62      -8.328 -14.531 -17.567  1.00 63.01           C  
ATOM    507  N   LYS    63     -13.712 -16.695 -13.672  1.00 77.09           N  
ATOM    508  CA  LYS    63     -14.342 -17.868 -14.271  1.00 75.37           C  
ATOM    509  C   LYS    63     -13.444 -18.491 -15.335  1.00 74.59           C  
ATOM    510  CB  LYS    63     -15.696 -17.499 -14.879  1.00 73.26           C  
ATOM    511  O   LYS    63     -13.322 -17.960 -16.441  1.00 70.26           O  
ATOM    512  CG  LYS    63     -16.751 -17.115 -13.852  1.00 70.52           C  
ATOM    513  CD  LYS    63     -18.067 -16.734 -14.518  1.00 68.47           C  
ATOM    514  CE  LYS    63     -19.089 -16.243 -13.502  1.00 63.16           C  
ATOM    515  NZ  LYS    63     -20.304 -15.682 -14.164  1.00 58.75           N  
ATOM    516  N   TYR    64     -12.610 -19.326 -14.958  1.00 65.96           N  
ATOM    517  CA  TYR    64     -11.987 -20.114 -16.016  1.00 64.45           C  
ATOM    518  C   TYR    64     -13.038 -20.840 -16.846  1.00 65.10           C  
ATOM    519  CB  TYR    64     -11.000 -21.125 -15.423  1.00 60.76           C  
ATOM    520  O   TYR    64     -13.427 -21.965 -16.522  1.00 61.47           O  
ATOM    521  CG  TYR    64      -9.777 -20.490 -14.808  1.00 57.03           C  
ATOM    522  CD1 TYR    64      -8.716 -20.062 -15.602  1.00 54.19           C  
ATOM    523  CD2 TYR    64      -9.679 -20.318 -13.431  1.00 55.17           C  
ATOM    524  CE1 TYR    64      -7.586 -19.478 -15.039  1.00 52.52           C  
ATOM    525  CE2 TYR    64      -8.554 -19.735 -12.857  1.00 52.03           C  
ATOM    526  OH  TYR    64      -6.398 -18.741 -13.106  1.00 49.90           O  
ATOM    527  CZ  TYR    64      -7.514 -19.319 -13.668  1.00 52.43           C  
ATOM    528  N   GLU    65     -13.858 -20.064 -17.498  1.00 59.59           N  
ATOM    529  CA  GLU    65     -14.626 -20.840 -18.468  1.00 58.25           C  
ATOM    530  C   GLU    65     -13.707 -21.592 -19.426  1.00 59.55           C  
ATOM    531  CB  GLU    65     -15.574 -19.930 -19.254  1.00 54.57           C  
ATOM    532  O   GLU    65     -12.771 -21.012 -19.980  1.00 56.81           O  
ATOM    533  CG  GLU    65     -16.790 -19.476 -18.460  1.00 51.80           C  
ATOM    534  CD  GLU    65     -17.803 -18.712 -19.298  1.00 52.77           C  
ATOM    535  OE1 GLU    65     -17.530 -18.452 -20.491  1.00 54.10           O  
ATOM    536  OE2 GLU    65     -18.877 -18.370 -18.756  1.00 47.50           O  
ATOM    537  N   ASN    66     -13.653 -22.863 -19.433  1.00 56.46           N  
ATOM    538  CA  ASN    66     -13.098 -23.690 -20.500  1.00 55.72           C  
ATOM    539  C   ASN    66     -13.427 -23.121 -21.878  1.00 56.20           C  
ATOM    540  CB  ASN    66     -13.607 -25.128 -20.384  1.00 51.34           C  
ATOM    541  O   ASN    66     -13.982 -23.821 -22.726  1.00 53.65           O  
ATOM    542  CG  ASN    66     -12.871 -25.924 -19.324  1.00 47.76           C  
ATOM    543  ND2 ASN    66     -13.552 -26.902 -18.738  1.00 46.80           N  
ATOM    544  OD1 ASN    66     -11.701 -25.661 -19.034  1.00 50.02           O  
ATOM    545  N   LYS    67     -13.636 -21.775 -21.937  1.00 53.89           N  
ATOM    546  CA  LYS    67     -13.886 -21.261 -23.281  1.00 53.04           C  
ATOM    547  C   LYS    67     -12.771 -21.664 -24.241  1.00 53.89           C  
ATOM    548  CB  LYS    67     -14.030 -19.738 -23.254  1.00 50.18           C  
ATOM    549  O   LYS    67     -12.925 -21.556 -25.459  1.00 52.28           O  
ATOM    550  CG  LYS    67     -15.399 -19.253 -22.799  1.00 48.26           C  
ATOM    551  CD  LYS    67     -15.550 -17.749 -22.987  1.00 49.35           C  
ATOM    552  CE  LYS    67     -16.946 -17.275 -22.607  1.00 44.48           C  
ATOM    553  NZ  LYS    67     -17.104 -15.803 -22.806  1.00 41.16           N  
ATOM    554  N   ILE    68     -11.589 -22.139 -23.661  1.00 55.53           N  
ATOM    555  CA  ILE    68     -10.708 -22.764 -24.641  1.00 56.11           C  
ATOM    556  C   ILE    68     -11.503 -23.747 -25.498  1.00 56.01           C  
ATOM    557  CB  ILE    68      -9.524 -23.485 -23.958  1.00 52.15           C  
ATOM    558  O   ILE    68     -11.215 -23.920 -26.684  1.00 55.01           O  
ATOM    559  CG1 ILE    68      -8.636 -22.474 -23.223  1.00 45.77           C  
ATOM    560  CG2 ILE    68      -8.714 -24.283 -24.983  1.00 47.33           C  
ATOM    561  CD1 ILE    68      -7.512 -23.110 -22.416  1.00 46.80           C  
ATOM    562  N   LYS    69     -12.680 -24.140 -24.941  1.00 54.04           N  
ATOM    563  CA  LYS    69     -13.381 -25.178 -25.692  1.00 53.44           C  
ATOM    564  C   LYS    69     -14.289 -24.568 -26.756  1.00 54.06           C  
ATOM    565  CB  LYS    69     -14.199 -26.063 -24.749  1.00 47.45           C  
ATOM    566  O   LYS    69     -14.860 -25.288 -27.578  1.00 51.15           O  
ATOM    567  CG  LYS    69     -13.368 -27.073 -23.973  1.00 43.98           C  
ATOM    568  CD  LYS    69     -14.250 -28.056 -23.213  1.00 46.49           C  
ATOM    569  CE  LYS    69     -13.421 -29.108 -22.488  1.00 37.56           C  
ATOM    570  NZ  LYS    69     -14.283 -30.115 -21.800  1.00 34.97           N  
ATOM    571  N   LYS    70     -14.280 -23.287 -26.910  1.00 61.54           N  
ATOM    572  CA  LYS    70     -15.200 -22.762 -27.915  1.00 61.17           C  
ATOM    573  C   LYS    70     -14.466 -21.892 -28.932  1.00 61.99           C  
ATOM    574  CB  LYS    70     -16.320 -21.961 -27.251  1.00 55.41           C  
ATOM    575  O   LYS    70     -15.096 -21.203 -29.736  1.00 59.30           O  
ATOM    576  CG  LYS    70     -17.411 -22.820 -26.629  1.00 52.49           C  
ATOM    577  CD  LYS    70     -18.573 -21.972 -26.129  1.00 53.67           C  
ATOM    578  CE  LYS    70     -19.686 -22.834 -25.547  1.00 47.20           C  
ATOM    579  NZ  LYS    70     -20.833 -22.007 -25.066  1.00 42.30           N  
ATOM    580  N   ILE    71     -13.115 -21.833 -28.917  1.00 64.14           N  
ATOM    581  CA  ILE    71     -12.439 -21.159 -30.020  1.00 65.85           C  
ATOM    582  C   ILE    71     -12.557 -22.000 -31.289  1.00 66.58           C  
ATOM    583  CB  ILE    71     -10.953 -20.890 -29.692  1.00 61.33           C  
ATOM    584  O   ILE    71     -11.958 -23.073 -31.389  1.00 66.43           O  
ATOM    585  CG1 ILE    71     -10.832 -20.018 -28.437  1.00 55.52           C  
ATOM    586  CG2 ILE    71     -10.247 -20.236 -30.884  1.00 56.28           C  
ATOM    587  CD1 ILE    71      -9.399 -19.794 -27.974  1.00 55.88           C  
ATOM    588  N   LYS    72     -13.602 -21.677 -32.145  1.00 70.80           N  
ATOM    589  CA  LYS    72     -13.923 -22.447 -33.343  1.00 72.04           C  
ATOM    590  C   LYS    72     -12.908 -22.186 -34.452  1.00 73.41           C  
ATOM    591  CB  LYS    72     -15.333 -22.112 -33.834  1.00 67.60           C  
ATOM    592  O   LYS    72     -12.748 -23.006 -35.359  1.00 72.87           O  
ATOM    593  CG  LYS    72     -16.442 -22.648 -32.941  1.00 65.87           C  
ATOM    594  CD  LYS    72     -17.816 -22.412 -33.555  1.00 65.53           C  
ATOM    595  CE  LYS    72     -18.924 -22.995 -32.689  1.00 63.85           C  
ATOM    596  NZ  LYS    72     -20.270 -22.807 -33.309  1.00 59.78           N  
ATOM    597  N   ASN    73     -12.284 -20.958 -34.436  1.00 75.48           N  
ATOM    598  CA  ASN    73     -11.337 -20.587 -35.482  1.00 78.08           C  
ATOM    599  C   ASN    73     -10.223 -19.696 -34.939  1.00 77.91           C  
ATOM    600  CB  ASN    73     -12.059 -19.890 -36.637  1.00 71.81           C  
ATOM    601  O   ASN    73     -10.315 -19.192 -33.818  1.00 75.48           O  
ATOM    602  CG  ASN    73     -12.797 -18.642 -36.196  1.00 67.60           C  
ATOM    603  ND2 ASN    73     -13.716 -18.170 -37.031  1.00 69.25           N  
ATOM    604  OD1 ASN    73     -12.544 -18.105 -35.114  1.00 69.38           O  
ATOM    605  N   PHE    74      -9.126 -19.631 -35.626  1.00 78.29           N  
ATOM    606  CA  PHE    74      -7.893 -18.920 -35.309  1.00 80.71           C  
ATOM    607  C   PHE    74      -8.165 -17.439 -35.079  1.00 79.54           C  
ATOM    608  CB  PHE    74      -6.865 -19.098 -36.431  1.00 75.97           C  
ATOM    609  O   PHE    74      -7.575 -16.824 -34.189  1.00 77.81           O  
ATOM    610  CG  PHE    74      -5.517 -18.506 -36.118  1.00 71.16           C  
ATOM    611  CD1 PHE    74      -4.607 -19.195 -35.325  1.00 66.30           C  
ATOM    612  CD2 PHE    74      -5.159 -17.261 -36.617  1.00 70.73           C  
ATOM    613  CE1 PHE    74      -3.359 -18.651 -35.034  1.00 68.71           C  
ATOM    614  CE2 PHE    74      -3.913 -16.710 -36.331  1.00 72.40           C  
ATOM    615  CZ  PHE    74      -3.015 -17.406 -35.538  1.00 64.09           C  
ATOM    616  N   ASP    75      -9.134 -16.820 -35.814  1.00 79.59           N  
ATOM    617  CA  ASP    75      -9.478 -15.409 -35.671  1.00 81.30           C  
ATOM    618  C   ASP    75     -10.052 -15.122 -34.285  1.00 79.29           C  
ATOM    619  CB  ASP    75     -10.476 -14.987 -36.751  1.00 76.61           C  
ATOM    620  O   ASP    75      -9.712 -14.113 -33.663  1.00 76.84           O  
ATOM    621  CG  ASP    75      -9.933 -15.157 -38.159  1.00 70.31           C  
ATOM    622  OD1 ASP    75      -8.716 -14.967 -38.371  1.00 70.44           O  
ATOM    623  OD2 ASP    75     -10.730 -15.482 -39.066  1.00 81.19           O  
ATOM    624  N   GLN    76     -10.887 -16.016 -33.733  1.00 73.71           N  
ATOM    625  CA  GLN    76     -11.464 -15.876 -32.400  1.00 73.93           C  
ATOM    626  C   GLN    76     -10.389 -15.982 -31.322  1.00 71.73           C  
ATOM    627  CB  GLN    76     -12.545 -16.933 -32.169  1.00 70.68           C  
ATOM    628  O   GLN    76     -10.424 -15.251 -30.330  1.00 69.75           O  
ATOM    629  CG  GLN    76     -13.871 -16.615 -32.846  1.00 66.81           C  
ATOM    630  CD  GLN    76     -14.939 -17.656 -32.566  1.00 65.39           C  
ATOM    631  NE2 GLN    76     -16.158 -17.394 -33.024  1.00 61.19           N  
ATOM    632  OE1 GLN    76     -14.669 -18.689 -31.943  1.00 68.50           O  
ATOM    633  N   LEU    77      -9.357 -16.884 -31.531  1.00 72.91           N  
ATOM    634  CA  LEU    77      -8.223 -16.993 -30.620  1.00 74.30           C  
ATOM    635  C   LEU    77      -7.396 -15.712 -30.626  1.00 73.06           C  
ATOM    636  CB  LEU    77      -7.341 -18.185 -31.002  1.00 70.58           C  
ATOM    637  O   LEU    77      -7.079 -15.168 -29.565  1.00 72.31           O  
ATOM    638  CG  LEU    77      -6.138 -18.456 -30.097  1.00 66.17           C  
ATOM    639  CD1 LEU    77      -6.602 -18.965 -28.736  1.00 61.88           C  
ATOM    640  CD2 LEU    77      -5.190 -19.454 -30.752  1.00 64.57           C  
ATOM    641  N   LEU    78      -7.145 -15.192 -31.830  1.00 74.25           N  
ATOM    642  CA  LEU    78      -6.375 -13.961 -31.975  1.00 75.98           C  
ATOM    643  C   LEU    78      -7.115 -12.781 -31.354  1.00 73.03           C  
ATOM    644  CB  LEU    78      -6.088 -13.679 -33.452  1.00 71.09           C  
ATOM    645  O   LEU    78      -6.541 -12.030 -30.562  1.00 71.22           O  
ATOM    646  CG  LEU    78      -4.799 -12.915 -33.759  1.00 66.51           C  
ATOM    647  CD1 LEU    78      -3.741 -13.864 -34.313  1.00 61.41           C  
ATOM    648  CD2 LEU    78      -5.071 -11.778 -34.737  1.00 65.81           C  
ATOM    649  N   ASN    79      -8.376 -12.646 -31.609  1.00 73.36           N  
ATOM    650  CA  ASN    79      -9.157 -11.537 -31.072  1.00 74.37           C  
ATOM    651  C   ASN    79      -9.279 -11.622 -29.553  1.00 71.51           C  
ATOM    652  CB  ASN    79     -10.546 -11.498 -31.714  1.00 69.79           C  
ATOM    653  O   ASN    79      -9.201 -10.604 -28.862  1.00 69.06           O  
ATOM    654  CG  ASN    79     -10.532 -10.879 -33.098  1.00 64.61           C  
ATOM    655  ND2 ASN    79     -11.465 -11.298 -33.944  1.00 67.52           N  
ATOM    656  OD1 ASN    79      -9.689 -10.031 -33.404  1.00 65.78           O  
ATOM    657  N   THR    80      -9.476 -12.859 -29.020  1.00 67.28           N  
ATOM    658  CA  THR    80      -9.525 -13.080 -27.579  1.00 67.45           C  
ATOM    659  C   THR    80      -8.172 -12.780 -26.939  1.00 66.55           C  
ATOM    660  CB  THR    80      -9.942 -14.526 -27.249  1.00 64.80           C  
ATOM    661  O   THR    80      -8.106 -12.157 -25.878  1.00 65.60           O  
ATOM    662  CG2 THR    80     -10.173 -14.703 -25.752  1.00 58.72           C  
ATOM    663  OG1 THR    80     -11.153 -14.838 -27.948  1.00 63.17           O  
ATOM    664  N   SER    81      -6.999 -13.212 -27.589  1.00 66.73           N  
ATOM    665  CA  SER    81      -5.658 -12.924 -27.091  1.00 67.96           C  
ATOM    666  C   SER    81      -5.352 -11.432 -27.162  1.00 67.02           C  
ATOM    667  CB  SER    81      -4.612 -13.706 -27.886  1.00 64.40           C  
ATOM    668  O   SER    81      -4.877 -10.843 -26.188  1.00 66.61           O  
ATOM    669  OG  SER    81      -4.823 -15.101 -27.759  1.00 60.56           O  
ATOM    670  N   ILE    82      -5.697 -10.758 -28.268  1.00 68.07           N  
ATOM    671  CA  ILE    82      -5.499  -9.324 -28.445  1.00 68.56           C  
ATOM    672  C   ILE    82      -6.351  -8.558 -27.435  1.00 66.67           C  
ATOM    673  CB  ILE    82      -5.844  -8.879 -29.884  1.00 62.63           C  
ATOM    674  O   ILE    82      -5.850  -7.677 -26.732  1.00 64.43           O  
ATOM    675  CG1 ILE    82      -4.805  -9.420 -30.873  1.00 54.17           C  
ATOM    676  CG2 ILE    82      -5.938  -7.353 -29.969  1.00 52.01           C  
ATOM    677  CD1 ILE    82      -5.170  -9.201 -32.335  1.00 51.00           C  
ATOM    678  N   ASN    83      -7.606  -8.928 -27.333  1.00 67.38           N  
ATOM    679  CA  ASN    83      -8.494  -8.249 -26.395  1.00 67.68           C  
ATOM    680  C   ASN    83      -8.037  -8.440 -24.952  1.00 66.06           C  
ATOM    681  CB  ASN    83      -9.933  -8.741 -26.566  1.00 63.71           C  
ATOM    682  O   ASN    83      -8.080  -7.502 -24.153  1.00 63.50           O  
ATOM    683  CG  ASN    83     -10.607  -8.161 -27.794  1.00 59.65           C  
ATOM    684  ND2 ASN    83     -11.676  -8.806 -28.244  1.00 58.70           N  
ATOM    685  OD1 ASN    83     -10.169  -7.141 -28.334  1.00 59.31           O  
ATOM    686  N   SER    84      -7.582  -9.662 -24.658  1.00 64.72           N  
ATOM    687  CA  SER    84      -7.068  -9.918 -23.316  1.00 64.79           C  
ATOM    688  C   SER    84      -5.785  -9.136 -23.057  1.00 64.44           C  
ATOM    689  CB  SER    84      -6.812 -11.413 -23.116  1.00 62.28           C  
ATOM    690  O   SER    84      -5.511  -8.740 -21.922  1.00 63.60           O  
ATOM    691  OG  SER    84      -5.696 -11.839 -23.878  1.00 59.91           O  
ATOM    692  N   MET    85      -4.916  -8.941 -24.086  1.00 59.05           N  
ATOM    693  CA  MET    85      -3.643  -8.240 -23.953  1.00 60.07           C  
ATOM    694  C   MET    85      -3.854  -6.730 -23.918  1.00 58.41           C  
ATOM    695  CB  MET    85      -2.702  -8.609 -25.101  1.00 53.53           C  
ATOM    696  O   MET    85      -3.156  -6.017 -23.195  1.00 56.52           O  
ATOM    697  CG  MET    85      -2.004  -9.947 -24.915  1.00 48.64           C  
ATOM    698  SD  MET    85      -0.826 -10.320 -26.271  1.00 55.50           S  
ATOM    699  CE  MET    85       0.366 -11.360 -25.382  1.00 40.23           C  
ATOM    700  N   PHE    86      -4.858  -6.252 -24.660  1.00 56.71           N  
ATOM    701  CA  PHE    86      -5.002  -4.811 -24.836  1.00 56.14           C  
ATOM    702  C   PHE    86      -6.178  -4.282 -24.025  1.00 55.15           C  
ATOM    703  CB  PHE    86      -5.187  -4.465 -26.317  1.00 49.41           C  
ATOM    704  O   PHE    86      -6.300  -3.073 -23.815  1.00 51.39           O  
ATOM    705  CG  PHE    86      -3.942  -4.646 -27.142  1.00 44.49           C  
ATOM    706  CD1 PHE    86      -2.894  -3.738 -27.052  1.00 37.04           C  
ATOM    707  CD2 PHE    86      -3.820  -5.724 -28.009  1.00 43.03           C  
ATOM    708  CE1 PHE    86      -1.740  -3.903 -27.816  1.00 47.04           C  
ATOM    709  CE2 PHE    86      -2.670  -5.895 -28.775  1.00 48.80           C  
ATOM    710  CZ  PHE    86      -1.632  -4.983 -28.677  1.00 39.60           C  
ATOM    711  N   SER    87      -7.068  -5.234 -23.803  1.00 56.74           N  
ATOM    712  CA  SER    87      -8.074  -4.783 -22.847  1.00 56.18           C  
ATOM    713  C   SER    87      -7.493  -4.682 -21.440  1.00 55.66           C  
ATOM    714  CB  SER    87      -9.275  -5.728 -22.845  1.00 52.00           C  
ATOM    715  O   SER    87      -7.338  -5.694 -20.753  1.00 52.94           O  
ATOM    716  OG  SER    87      -8.902  -7.015 -22.381  1.00 49.14           O  
ATOM    717  N   HIS    88      -6.696  -3.605 -21.197  1.00 58.90           N  
ATOM    718  CA  HIS    88      -6.726  -3.177 -19.803  1.00 58.53           C  
ATOM    719  C   HIS    88      -8.145  -3.214 -19.245  1.00 59.15           C  
ATOM    720  CB  HIS    88      -6.143  -1.770 -19.662  1.00 53.80           C  
ATOM    721  O   HIS    88      -8.796  -2.174 -19.125  1.00 56.43           O  
ATOM    722  CG  HIS    88      -4.670  -1.703 -19.912  1.00 50.12           C  
ATOM    723  CD2 HIS    88      -3.623  -1.663 -19.055  1.00 46.32           C  
ATOM    724  ND1 HIS    88      -4.131  -1.666 -21.181  1.00 49.87           N  
ATOM    725  CE1 HIS    88      -2.813  -1.608 -21.091  1.00 45.19           C  
ATOM    726  NE2 HIS    88      -2.479  -1.604 -19.812  1.00 41.87           N  
ATOM    727  N   ASP    89      -8.845  -4.311 -19.496  1.00 69.42           N  
ATOM    728  CA  ASP    89     -10.178  -4.399 -18.908  1.00 69.61           C  
ATOM    729  C   ASP    89     -10.170  -3.925 -17.456  1.00 70.29           C  
ATOM    730  CB  ASP    89     -10.708  -5.832 -18.990  1.00 64.99           C  
ATOM    731  O   ASP    89      -9.760  -4.663 -16.559  1.00 66.87           O  
ATOM    732  CG  ASP    89     -11.252  -6.186 -20.363  1.00 60.46           C  
ATOM    733  OD1 ASP    89     -11.533  -5.267 -21.162  1.00 57.61           O  
ATOM    734  OD2 ASP    89     -11.403  -7.394 -20.646  1.00 60.75           O  
ATOM    735  N   TYR    90     -10.257  -2.628 -17.395  1.00 76.09           N  
ATOM    736  CA  TYR    90     -10.471  -2.058 -16.069  1.00 77.40           C  
ATOM    737  C   TYR    90     -11.617  -2.761 -15.352  1.00 78.28           C  
ATOM    738  CB  TYR    90     -10.760  -0.557 -16.170  1.00 74.06           C  
ATOM    739  O   TYR    90     -12.732  -2.835 -15.874  1.00 77.01           O  
ATOM    740  CG  TYR    90     -10.959   0.113 -14.832  1.00 72.01           C  
ATOM    741  CD1 TYR    90      -9.869   0.482 -14.046  1.00 69.83           C  
ATOM    742  CD2 TYR    90     -12.236   0.379 -14.351  1.00 72.01           C  
ATOM    743  CE1 TYR    90     -10.048   1.098 -12.812  1.00 69.52           C  
ATOM    744  CE2 TYR    90     -12.427   0.995 -13.118  1.00 70.21           C  
ATOM    745  OH  TYR    90     -11.511   1.960 -11.137  1.00 61.16           O  
ATOM    746  CZ  TYR    90     -11.328   1.351 -12.358  1.00 64.74           C  
ATOM    747  N   ARG    91     -11.360  -3.301 -14.283  1.00 82.23           N  
ATOM    748  CA  ARG    91     -12.301  -3.974 -13.392  1.00 83.38           C  
ATOM    749  C   ARG    91     -12.103  -3.525 -11.948  1.00 84.46           C  
ATOM    750  CB  ARG    91     -12.147  -5.493 -13.495  1.00 80.77           C  
ATOM    751  O   ARG    91     -10.974  -3.486 -11.454  1.00 83.87           O  
ATOM    752  CG  ARG    91     -12.426  -6.047 -14.883  1.00 74.51           C  
ATOM    753  CD  ARG    91     -11.957  -7.489 -15.019  1.00 71.36           C  
ATOM    754  NE  ARG    91     -11.549  -7.796 -16.387  1.00 63.28           N  
ATOM    755  NH1 ARG    91     -11.022 -10.004 -15.954  1.00 51.21           N  
ATOM    756  NH2 ARG    91     -10.770  -9.153 -18.068  1.00 46.68           N  
ATOM    757  CZ  ARG    91     -11.115  -8.984 -16.800  1.00 64.87           C  
ATOM    758  N   GLU    92     -13.286  -3.411 -11.334  1.00 87.84           N  
ATOM    759  CA  GLU    92     -13.236  -2.839  -9.992  1.00 89.20           C  
ATOM    760  C   GLU    92     -14.399  -3.334  -9.137  1.00 90.21           C  
ATOM    761  CB  GLU    92     -13.246  -1.309 -10.059  1.00 87.66           C  
ATOM    762  O   GLU    92     -15.539  -3.390  -9.604  1.00 90.15           O  
ATOM    763  CG  GLU    92     -13.036  -0.634  -8.712  1.00 84.25           C  
ATOM    764  CD  GLU    92     -13.133   0.882  -8.780  1.00 82.02           C  
ATOM    765  OE1 GLU    92     -13.669   1.412  -9.779  1.00 82.88           O  
ATOM    766  OE2 GLU    92     -12.669   1.545  -7.826  1.00 81.21           O  
ATOM    767  N   ILE    93     -14.137  -3.708  -7.955  1.00 91.64           N  
ATOM    768  CA  ILE    93     -15.117  -3.870  -6.887  1.00 92.05           C  
ATOM    769  C   ILE    93     -15.101  -2.640  -5.981  1.00 92.53           C  
ATOM    770  CB  ILE    93     -14.848  -5.147  -6.060  1.00 90.58           C  
ATOM    771  O   ILE    93     -14.039  -2.214  -5.522  1.00 92.13           O  
ATOM    772  CG1 ILE    93     -14.998  -6.394  -6.940  1.00 80.57           C  
ATOM    773  CG2 ILE    93     -15.784  -5.215  -4.850  1.00 79.56           C  
ATOM    774  CD1 ILE    93     -14.592  -7.690  -6.253  1.00 76.39           C  
ATOM    775  N   ILE    94     -16.221  -2.092  -5.800  1.00 92.71           N  
ATOM    776  CA  ILE    94     -16.392  -0.965  -4.889  1.00 93.01           C  
ATOM    777  C   ILE    94     -17.207  -1.402  -3.675  1.00 93.40           C  
ATOM    778  CB  ILE    94     -17.075   0.230  -5.591  1.00 91.82           C  
ATOM    779  O   ILE    94     -18.326  -1.901  -3.817  1.00 93.04           O  
ATOM    780  CG1 ILE    94     -16.359   0.556  -6.907  1.00 88.36           C  
ATOM    781  CG2 ILE    94     -17.108   1.451  -4.668  1.00 88.28           C  
ATOM    782  CD1 ILE    94     -17.133   1.502  -7.815  1.00 84.69           C  
ATOM    783  N   ILE    95     -16.665  -1.288  -2.508  1.00 93.96           N  
ATOM    784  CA  ILE    95     -17.296  -1.674  -1.251  1.00 94.10           C  
ATOM    785  C   ILE    95     -17.543  -0.433  -0.396  1.00 93.64           C  
ATOM    786  CB  ILE    95     -16.433  -2.695  -0.476  1.00 93.92           C  
ATOM    787  O   ILE    95     -16.602   0.284  -0.044  1.00 92.78           O  
ATOM    788  CG1 ILE    95     -16.091  -3.892  -1.370  1.00 93.13           C  
ATOM    789  CG2 ILE    95     -17.151  -3.151   0.798  1.00 92.90           C  
ATOM    790  CD1 ILE    95     -15.079  -4.852  -0.759  1.00 92.13           C  
ATOM    791  N   TYR    96     -18.760  -0.172  -0.100  1.00 93.12           N  
ATOM    792  CA  TYR    96     -19.194   0.889   0.801  1.00 93.28           C  
ATOM    793  C   TYR    96     -19.419   0.351   2.209  1.00 92.94           C  
ATOM    794  CB  TYR    96     -20.477   1.545   0.282  1.00 92.69           C  
ATOM    795  O   TYR    96     -20.205  -0.578   2.407  1.00 92.12           O  
ATOM    796  CG  TYR    96     -20.335   2.151  -1.093  1.00 91.85           C  
ATOM    797  CD1 TYR    96     -20.071   3.509  -1.254  1.00 90.24           C  
ATOM    798  CD2 TYR    96     -20.465   1.366  -2.235  1.00 90.08           C  
ATOM    799  CE1 TYR    96     -19.942   4.072  -2.520  1.00 89.50           C  
ATOM    800  CE2 TYR    96     -20.338   1.918  -3.505  1.00 89.57           C  
ATOM    801  OH  TYR    96     -19.949   3.821  -4.892  1.00 87.18           O  
ATOM    802  CZ  TYR    96     -20.076   3.270  -3.637  1.00 88.74           C  
ATOM    803  N   VAL    97     -18.716   0.944   3.196  1.00 92.82           N  
ATOM    804  CA  VAL    97     -18.799   0.491   4.580  1.00 92.15           C  
ATOM    805  C   VAL    97     -19.300   1.630   5.467  1.00 90.56           C  
ATOM    806  CB  VAL    97     -17.436  -0.023   5.093  1.00 91.01           C  
ATOM    807  O   VAL    97     -18.914   2.786   5.281  1.00 88.29           O  
ATOM    808  CG1 VAL    97     -17.025  -1.294   4.351  1.00 85.59           C  
ATOM    809  CG2 VAL    97     -16.367   1.057   4.940  1.00 85.26           C  
ATOM    810  N   PRO    98     -20.224   1.456   6.478  1.00 88.27           N  
ATOM    811  CA  PRO    98     -20.881   2.519   7.243  1.00 86.70           C  
ATOM    812  C   PRO    98     -20.017   3.043   8.388  1.00 84.34           C  
ATOM    813  CB  PRO    98     -22.144   1.839   7.779  1.00 85.04           C  
ATOM    814  O   PRO    98     -20.196   4.180   8.831  1.00 79.81           O  
ATOM    815  CG  PRO    98     -21.803   0.385   7.827  1.00 82.63           C  
ATOM    816  CD  PRO    98     -20.854   0.080   6.703  1.00 80.67           C  
ATOM    817  N   ASN    99     -19.246   2.215   9.063  1.00 80.78           N  
ATOM    818  CA  ASN    99     -18.571   2.499  10.326  1.00 79.52           C  
ATOM    819  C   ASN    99     -17.089   2.141  10.263  1.00 80.46           C  
ATOM    820  CB  ASN    99     -19.249   1.753  11.477  1.00 73.87           C  
ATOM    821  O   ASN    99     -16.562   1.849   9.188  1.00 74.83           O  
ATOM    822  CG  ASN    99     -20.703   2.148  11.652  1.00 66.54           C  
ATOM    823  ND2 ASN    99     -21.559   1.163  11.900  1.00 54.46           N  
ATOM    824  OD1 ASN    99     -21.053   3.327  11.565  1.00 60.98           O  
ATOM    825  N   ASN   100     -16.471   2.117  11.401  1.00 85.03           N  
ATOM    826  CA  ASN   100     -15.115   1.611  11.582  1.00 85.12           C  
ATOM    827  C   ASN   100     -15.029   0.117  11.279  1.00 86.01           C  
ATOM    828  CB  ASN   100     -14.621   1.894  13.002  1.00 81.79           C  
ATOM    829  O   ASN   100     -15.759  -0.682  11.868  1.00 84.01           O  
ATOM    830  CG  ASN   100     -13.148   1.583  13.181  1.00 74.44           C  
ATOM    831  ND2 ASN   100     -12.685   1.601  14.425  1.00 67.63           N  
ATOM    832  OD1 ASN   100     -12.432   1.329  12.209  1.00 69.58           O  
ATOM    833  N   VAL   101     -14.220  -0.185  10.294  1.00 90.31           N  
ATOM    834  CA  VAL   101     -14.121  -1.575   9.860  1.00 90.69           C  
ATOM    835  C   VAL   101     -12.653  -1.963   9.700  1.00 91.35           C  
ATOM    836  CB  VAL   101     -14.882  -1.811   8.536  1.00 87.89           C  
ATOM    837  O   VAL   101     -11.887  -1.260   9.037  1.00 90.50           O  
ATOM    838  CG1 VAL   101     -14.228  -1.039   7.392  1.00 72.96           C  
ATOM    839  CG2 VAL   101     -14.939  -3.304   8.213  1.00 72.49           C  
ATOM    840  N   ASP   102     -12.284  -3.084  10.353  1.00 92.84           N  
ATOM    841  CA  ASP   102     -10.969  -3.643  10.054  1.00 93.25           C  
ATOM    842  C   ASP   102     -10.962  -4.331   8.691  1.00 93.68           C  
ATOM    843  CB  ASP   102     -10.545  -4.631  11.144  1.00 91.92           C  
ATOM    844  O   ASP   102     -11.870  -5.103   8.375  1.00 93.40           O  
ATOM    845  CG  ASP   102     -10.215  -3.953  12.462  1.00 87.70           C  
ATOM    846  OD1 ASP   102      -9.938  -2.734  12.469  1.00 86.16           O  
ATOM    847  OD2 ASP   102     -10.228  -4.645  13.503  1.00 86.63           O  
ATOM    848  N   ILE   103      -9.935  -4.120   7.902  1.00 93.86           N  
ATOM    849  CA  ILE   103      -9.885  -4.582   6.519  1.00 94.28           C  
ATOM    850  C   ILE   103      -8.753  -5.594   6.353  1.00 94.24           C  
ATOM    851  CB  ILE   103      -9.698  -3.404   5.536  1.00 93.73           C  
ATOM    852  O   ILE   103      -7.593  -5.291   6.644  1.00 93.70           O  
ATOM    853  CG1 ILE   103     -10.876  -2.428   5.643  1.00 92.29           C  
ATOM    854  CG2 ILE   103      -9.540  -3.917   4.102  1.00 92.12           C  
ATOM    855  CD1 ILE   103     -10.601  -1.058   5.039  1.00 90.05           C  
ATOM    856  N   ASN   104      -9.107  -6.764   5.891  1.00 95.19           N  
ATOM    857  CA  ASN   104      -8.182  -7.791   5.421  1.00 95.13           C  
ATOM    858  C   ASN   104      -8.383  -8.090   3.938  1.00 94.92           C  
ATOM    859  CB  ASN   104      -8.336  -9.070   6.246  1.00 93.09           C  
ATOM    860  O   ASN   104      -9.371  -8.720   3.556  1.00 93.94           O  
ATOM    861  CG  ASN   104      -8.017  -8.860   7.713  1.00 80.46           C  
ATOM    862  ND2 ASN   104      -8.933  -9.270   8.584  1.00 70.58           N  
ATOM    863  OD1 ASN   104      -6.957  -8.334   8.062  1.00 70.17           O  
ATOM    864  N   ALA   105      -7.417  -7.668   3.163  1.00 94.40           N  
ATOM    865  CA  ALA   105      -7.513  -7.861   1.719  1.00 94.41           C  
ATOM    866  C   ALA   105      -6.363  -8.720   1.202  1.00 93.77           C  
ATOM    867  CB  ALA   105      -7.531  -6.513   1.002  1.00 93.55           C  
ATOM    868  O   ALA   105      -5.218  -8.558   1.632  1.00 92.56           O  
ATOM    869  N   SER   106      -6.688  -9.629   0.266  1.00 93.16           N  
ATOM    870  CA  SER   106      -5.697 -10.441  -0.433  1.00 92.89           C  
ATOM    871  C   SER   106      -5.995 -10.512  -1.927  1.00 91.46           C  
ATOM    872  CB  SER   106      -5.651 -11.853   0.154  1.00 91.04           C  
ATOM    873  O   SER   106      -7.153 -10.637  -2.329  1.00 89.38           O  
ATOM    874  OG  SER   106      -6.902 -12.501   0.005  1.00 78.43           O  
ATOM    875  N   SER   107      -4.905 -10.382  -2.688  1.00 89.23           N  
ATOM    876  CA  SER   107      -5.026 -10.453  -4.140  1.00 88.80           C  
ATOM    877  C   SER   107      -3.747 -10.986  -4.777  1.00 87.74           C  
ATOM    878  CB  SER   107      -5.357  -9.076  -4.718  1.00 87.06           C  
ATOM    879  O   SER   107      -2.676 -10.933  -4.168  1.00 85.52           O  
ATOM    880  OG  SER   107      -4.229  -8.221  -4.660  1.00 74.84           O  
ATOM    881  N   ILE   108      -3.755 -11.464  -5.985  1.00 84.87           N  
ATOM    882  CA  ILE   108      -2.556 -11.808  -6.741  1.00 84.18           C  
ATOM    883  C   ILE   108      -2.001 -10.560  -7.424  1.00 83.45           C  
ATOM    884  CB  ILE   108      -2.843 -12.909  -7.787  1.00 82.75           C  
ATOM    885  O   ILE   108      -0.829 -10.218  -7.249  1.00 80.64           O  
ATOM    886  CG1 ILE   108      -3.201 -14.226  -7.091  1.00 78.29           C  
ATOM    887  CG2 ILE   108      -1.644 -13.091  -8.721  1.00 76.57           C  
ATOM    888  CD1 ILE   108      -3.629 -15.334  -8.044  1.00 74.70           C  
ATOM    889  N   SER   109      -2.874  -9.852  -8.187  1.00 83.12           N  
ATOM    890  CA  SER   109      -2.512  -8.638  -8.910  1.00 83.04           C  
ATOM    891  C   SER   109      -3.650  -7.623  -8.892  1.00 82.37           C  
ATOM    892  CB  SER   109      -2.134  -8.967 -10.355  1.00 80.64           C  
ATOM    893  O   SER   109      -4.571  -7.700  -9.708  1.00 79.35           O  
ATOM    894  OG  SER   109      -1.721  -7.800 -11.045  1.00 72.96           O  
ATOM    895  N   SER   110      -3.623  -6.767  -7.919  1.00 85.37           N  
ATOM    896  CA  SER   110      -4.666  -5.755  -7.784  1.00 85.78           C  
ATOM    897  C   SER   110      -4.140  -4.510  -7.077  1.00 86.27           C  
ATOM    898  CB  SER   110      -5.863  -6.318  -7.018  1.00 83.66           C  
ATOM    899  O   SER   110      -3.144  -4.574  -6.354  1.00 84.99           O  
ATOM    900  OG  SER   110      -6.388  -7.460  -7.675  1.00 73.33           O  
ATOM    901  N   HIS   111      -4.819  -3.421  -7.313  1.00 87.50           N  
ATOM    902  CA  HIS   111      -4.640  -2.209  -6.522  1.00 88.67           C  
ATOM    903  C   HIS   111      -5.750  -2.058  -5.487  1.00 89.59           C  
ATOM    904  CB  HIS   111      -4.597  -0.978  -7.429  1.00 86.48           C  
ATOM    905  O   HIS   111      -6.933  -2.164  -5.819  1.00 89.26           O  
ATOM    906  CG  HIS   111      -3.964   0.217  -6.789  1.00 80.03           C  
ATOM    907  CD2 HIS   111      -4.456   1.119  -5.908  1.00 75.11           C  
ATOM    908  ND1 HIS   111      -2.663   0.595  -7.044  1.00 75.10           N  
ATOM    909  CE1 HIS   111      -2.382   1.681  -6.343  1.00 74.22           C  
ATOM    910  NE2 HIS   111      -3.453   2.019  -5.646  1.00 73.40           N  
ATOM    911  N   LEU   112      -5.381  -1.896  -4.202  1.00 91.18           N  
ATOM    912  CA  LEU   112      -6.329  -1.566  -3.143  1.00 91.84           C  
ATOM    913  C   LEU   112      -6.372  -0.061  -2.901  1.00 91.17           C  
ATOM    914  CB  LEU   112      -5.960  -2.293  -1.847  1.00 91.54           C  
ATOM    915  O   LEU   112      -5.371   0.536  -2.497  1.00 90.07           O  
ATOM    916  CG  LEU   112      -6.862  -2.027  -0.641  1.00 91.85           C  
ATOM    917  CD1 LEU   112      -8.280  -2.513  -0.922  1.00 90.69           C  
ATOM    918  CD2 LEU   112      -6.299  -2.699   0.606  1.00 90.81           C  
ATOM    919  N   PHE   113      -7.518   0.462  -3.194  1.00 90.67           N  
ATOM    920  CA  PHE   113      -7.818   1.872  -2.978  1.00 90.79           C  
ATOM    921  C   PHE   113      -8.750   2.050  -1.785  1.00 91.02           C  
ATOM    922  CB  PHE   113      -8.448   2.488  -4.231  1.00 88.08           C  
ATOM    923  O   PHE   113      -9.877   1.552  -1.791  1.00 89.71           O  
ATOM    924  CG  PHE   113      -7.522   2.531  -5.417  1.00 76.76           C  
ATOM    925  CD1 PHE   113      -6.703   3.632  -5.636  1.00 67.77           C  
ATOM    926  CD2 PHE   113      -7.471   1.471  -6.312  1.00 67.95           C  
ATOM    927  CE1 PHE   113      -5.845   3.675  -6.733  1.00 64.52           C  
ATOM    928  CE2 PHE   113      -6.616   1.507  -7.410  1.00 65.07           C  
ATOM    929  CZ  PHE   113      -5.805   2.610  -7.619  1.00 65.95           C  
ATOM    930  N   VAL   114      -8.289   2.772  -0.706  1.00 90.91           N  
ATOM    931  CA  VAL   114      -9.120   3.052   0.461  1.00 90.76           C  
ATOM    932  C   VAL   114      -9.294   4.561   0.620  1.00 89.15           C  
ATOM    933  CB  VAL   114      -8.515   2.446   1.747  1.00 90.33           C  
ATOM    934  O   VAL   114      -8.311   5.295   0.750  1.00 86.84           O  
ATOM    935  CG1 VAL   114      -9.451   2.660   2.936  1.00 90.24           C  
ATOM    936  CG2 VAL   114      -8.226   0.959   1.551  1.00 89.65           C  
ATOM    937  N   TYR   115     -10.493   5.012   0.627  1.00 87.21           N  
ATOM    938  CA  TYR   115     -10.754   6.431   0.846  1.00 86.84           C  
ATOM    939  C   TYR   115     -10.436   6.829   2.282  1.00 86.35           C  
ATOM    940  CB  TYR   115     -12.213   6.765   0.522  1.00 85.72           C  
ATOM    941  O   TYR   115     -10.653   6.048   3.212  1.00 84.45           O  
ATOM    942  CG  TYR   115     -12.470   7.005  -0.946  1.00 82.84           C  
ATOM    943  CD1 TYR   115     -13.020   8.206  -1.390  1.00 79.07           C  
ATOM    944  CD2 TYR   115     -12.163   6.033  -1.892  1.00 79.25           C  
ATOM    945  CE1 TYR   115     -13.260   8.431  -2.742  1.00 78.73           C  
ATOM    946  CE2 TYR   115     -12.399   6.247  -3.246  1.00 78.97           C  
ATOM    947  OH  TYR   115     -13.181   7.665  -5.000  1.00 72.47           O  
ATOM    948  CZ  TYR   115     -12.946   7.448  -3.661  1.00 75.72           C  
ATOM    949  N   ASP   116     -10.005   8.046   2.505  1.00 80.75           N  
ATOM    950  CA  ASP   116      -9.513   8.513   3.798  1.00 80.67           C  
ATOM    951  C   ASP   116     -10.653   8.638   4.806  1.00 80.51           C  
ATOM    952  CB  ASP   116      -8.796   9.856   3.645  1.00 77.19           C  
ATOM    953  O   ASP   116     -10.417   8.672   6.016  1.00 76.63           O  
ATOM    954  CG  ASP   116      -9.716  10.971   3.180  1.00 72.11           C  
ATOM    955  OD1 ASP   116     -10.746  10.681   2.533  1.00 69.84           O  
ATOM    956  OD2 ASP   116      -9.408  12.149   3.461  1.00 73.53           O  
ATOM    957  N   ASN   117     -11.859   8.727   4.311  1.00 80.95           N  
ATOM    958  CA  ASN   117     -12.999   8.884   5.208  1.00 81.06           C  
ATOM    959  C   ASN   117     -13.507   7.536   5.710  1.00 82.17           C  
ATOM    960  CB  ASN   117     -14.126   9.652   4.515  1.00 78.71           C  
ATOM    961  O   ASN   117     -14.439   7.479   6.515  1.00 80.53           O  
ATOM    962  CG  ASN   117     -14.576   8.993   3.226  1.00 75.13           C  
ATOM    963  ND2 ASN   117     -15.488   9.644   2.514  1.00 71.97           N  
ATOM    964  OD1 ASN   117     -14.107   7.908   2.873  1.00 72.64           O  
ATOM    965  N   VAL   118     -12.908   6.462   5.313  1.00 84.37           N  
ATOM    966  CA  VAL   118     -13.149   5.145   5.894  1.00 84.39           C  
ATOM    967  C   VAL   118     -12.377   5.010   7.205  1.00 83.21           C  
ATOM    968  CB  VAL   118     -12.751   4.013   4.922  1.00 83.14           C  
ATOM    969  O   VAL   118     -11.144   5.028   7.211  1.00 80.58           O  
ATOM    970  CG1 VAL   118     -12.934   2.647   5.579  1.00 84.54           C  
ATOM    971  CG2 VAL   118     -13.569   4.104   3.635  1.00 83.93           C  
ATOM    972  N   ALA   119     -13.084   4.956   8.317  1.00 82.11           N  
ATOM    973  CA  ALA   119     -12.466   4.719   9.619  1.00 83.69           C  
ATOM    974  C   ALA   119     -12.096   3.249   9.791  1.00 83.82           C  
ATOM    975  CB  ALA   119     -13.402   5.164  10.740  1.00 79.80           C  
ATOM    976  O   ALA   119     -12.913   2.362   9.533  1.00 81.68           O  
ATOM    977  N   SER   120     -10.886   3.027  10.122  1.00 85.08           N  
ATOM    978  CA  SER   120     -10.354   1.697  10.402  1.00 86.84           C  
ATOM    979  C   SER   120      -9.268   1.751  11.471  1.00 86.85           C  
ATOM    980  CB  SER   120      -9.795   1.064   9.127  1.00 83.77           C  
ATOM    981  O   SER   120      -8.547   2.744  11.582  1.00 85.18           O  
ATOM    982  OG  SER   120      -9.391  -0.274   9.366  1.00 76.24           O  
ATOM    983  N   ASN   121      -9.193   0.637  12.241  1.00 89.70           N  
ATOM    984  CA  ASN   121      -8.048   0.504  13.135  1.00 90.38           C  
ATOM    985  C   ASN   121      -6.865  -0.159  12.437  1.00 91.26           C  
ATOM    986  CB  ASN   121      -8.435  -0.284  14.389  1.00 87.93           C  
ATOM    987  O   ASN   121      -5.723   0.278  12.590  1.00 90.75           O  
ATOM    988  CG  ASN   121      -9.447   0.447  15.249  1.00 79.12           C  
ATOM    989  ND2 ASN   121     -10.324  -0.306  15.902  1.00 73.78           N  
ATOM    990  OD1 ASN   121      -9.440   1.678  15.326  1.00 73.98           O  
ATOM    991  N   THR   122      -7.238  -1.186  11.639  1.00 92.72           N  
ATOM    992  CA  THR   122      -6.193  -1.960  10.978  1.00 93.32           C  
ATOM    993  C   THR   122      -6.586  -2.281   9.539  1.00 93.66           C  
ATOM    994  CB  THR   122      -5.901  -3.267  11.737  1.00 92.24           C  
ATOM    995  O   THR   122      -7.698  -2.749   9.283  1.00 93.43           O  
ATOM    996  CG2 THR   122      -4.817  -4.080  11.036  1.00 88.02           C  
ATOM    997  OG1 THR   122      -5.464  -2.954  13.066  1.00 89.66           O  
ATOM    998  N   ILE   123      -5.682  -2.058   8.650  1.00 93.79           N  
ATOM    999  CA  ILE   123      -5.750  -2.545   7.276  1.00 94.24           C  
ATOM   1000  C   ILE   123      -4.579  -3.486   7.003  1.00 94.32           C  
ATOM   1001  CB  ILE   123      -5.747  -1.378   6.263  1.00 93.87           C  
ATOM   1002  O   ILE   123      -3.418  -3.115   7.196  1.00 93.92           O  
ATOM   1003  CG1 ILE   123      -6.928  -0.438   6.527  1.00 93.09           C  
ATOM   1004  CG2 ILE   123      -5.780  -1.910   4.827  1.00 93.02           C  
ATOM   1005  CD1 ILE   123      -6.949   0.796   5.636  1.00 91.43           C  
ATOM   1006  N   THR   124      -4.879  -4.697   6.554  1.00 95.29           N  
ATOM   1007  CA  THR   124      -3.898  -5.662   6.068  1.00 95.46           C  
ATOM   1008  C   THR   124      -4.142  -5.986   4.597  1.00 95.30           C  
ATOM   1009  CB  THR   124      -3.935  -6.960   6.896  1.00 94.88           C  
ATOM   1010  O   THR   124      -5.228  -6.436   4.227  1.00 94.79           O  
ATOM   1011  CG2 THR   124      -2.906  -7.965   6.389  1.00 92.50           C  
ATOM   1012  OG1 THR   124      -3.651  -6.653   8.267  1.00 93.06           O  
ATOM   1013  N   TYR   125      -3.115  -5.748   3.794  1.00 94.50           N  
ATOM   1014  CA  TYR   125      -3.198  -6.031   2.366  1.00 94.75           C  
ATOM   1015  C   TYR   125      -2.063  -6.947   1.925  1.00 94.12           C  
ATOM   1016  CB  TYR   125      -3.164  -4.731   1.557  1.00 94.51           C  
ATOM   1017  O   TYR   125      -0.888  -6.594   2.051  1.00 93.11           O  
ATOM   1018  CG  TYR   125      -3.249  -4.943   0.065  1.00 94.07           C  
ATOM   1019  CD1 TYR   125      -4.144  -5.861  -0.479  1.00 92.47           C  
ATOM   1020  CD2 TYR   125      -2.433  -4.226  -0.804  1.00 92.39           C  
ATOM   1021  CE1 TYR   125      -4.224  -6.061  -1.853  1.00 91.92           C  
ATOM   1022  CE2 TYR   125      -2.504  -4.417  -2.180  1.00 91.87           C  
ATOM   1023  OH  TYR   125      -3.476  -5.529  -4.056  1.00 89.52           O  
ATOM   1024  CZ  TYR   125      -3.402  -5.335  -2.694  1.00 91.45           C  
ATOM   1025  N   LYS   126      -2.480  -8.128   1.443  1.00 94.03           N  
ATOM   1026  CA  LYS   126      -1.566  -9.123   0.890  1.00 93.85           C  
ATOM   1027  C   LYS   126      -1.729  -9.238  -0.623  1.00 92.76           C  
ATOM   1028  CB  LYS   126      -1.794 -10.485   1.547  1.00 92.61           C  
ATOM   1029  O   LYS   126      -2.824  -9.516  -1.115  1.00 90.99           O  
ATOM   1030  CG  LYS   126      -1.604 -10.484   3.057  1.00 87.70           C  
ATOM   1031  CD  LYS   126      -1.875 -11.858   3.656  1.00 84.15           C  
ATOM   1032  CE  LYS   126      -1.739 -11.845   5.172  1.00 79.86           C  
ATOM   1033  NZ  LYS   126      -2.157 -13.145   5.777  1.00 76.64           N  
ATOM   1034  N   THR   127      -0.576  -9.100  -1.308  1.00 90.66           N  
ATOM   1035  CA  THR   127      -0.630  -9.173  -2.764  1.00 90.00           C  
ATOM   1036  C   THR   127       0.626  -9.837  -3.319  1.00 88.72           C  
ATOM   1037  CB  THR   127      -0.794  -7.775  -3.388  1.00 89.18           C  
ATOM   1038  O   THR   127       1.607 -10.024  -2.596  1.00 86.48           O  
ATOM   1039  CG2 THR   127       0.434  -6.909  -3.126  1.00 84.46           C  
ATOM   1040  OG1 THR   127      -0.977  -7.908  -4.803  1.00 85.82           O  
ATOM   1041  N   SER   128       0.655 -10.237  -4.581  1.00 86.63           N  
ATOM   1042  CA  SER   128       1.879 -10.612  -5.282  1.00 85.83           C  
ATOM   1043  C   SER   128       2.418  -9.453  -6.112  1.00 84.89           C  
ATOM   1044  CB  SER   128       1.631 -11.823  -6.183  1.00 84.49           C  
ATOM   1045  O   SER   128       3.604  -9.124  -6.032  1.00 82.48           O  
ATOM   1046  OG  SER   128       1.194 -12.936  -5.421  1.00 75.53           O  
ATOM   1047  N   TYR   129       1.538  -8.829  -6.922  1.00 83.87           N  
ATOM   1048  CA  TYR   129       1.783  -7.633  -7.720  1.00 83.75           C  
ATOM   1049  C   TYR   129       0.686  -6.597  -7.500  1.00 82.55           C  
ATOM   1050  CB  TYR   129       1.875  -7.988  -9.207  1.00 81.12           C  
ATOM   1051  O   TYR   129      -0.485  -6.853  -7.789  1.00 78.91           O  
ATOM   1052  CG  TYR   129       2.959  -8.988  -9.526  1.00 75.62           C  
ATOM   1053  CD1 TYR   129       4.260  -8.571  -9.797  1.00 70.50           C  
ATOM   1054  CD2 TYR   129       2.685 -10.351  -9.558  1.00 70.77           C  
ATOM   1055  CE1 TYR   129       5.263  -9.489 -10.094  1.00 69.59           C  
ATOM   1056  CE2 TYR   129       3.679 -11.278  -9.854  1.00 69.66           C  
ATOM   1057  OH  TYR   129       5.951 -11.751 -10.412  1.00 56.96           O  
ATOM   1058  CZ  TYR   129       4.963 -10.838 -10.119  1.00 67.81           C  
ATOM   1059  N   GLY   130       1.050  -5.459  -6.858  1.00 83.34           N  
ATOM   1060  CA  GLY   130      -0.019  -4.482  -6.722  1.00 83.32           C  
ATOM   1061  C   GLY   130       0.422  -3.209  -6.025  1.00 83.89           C  
ATOM   1062  O   GLY   130       1.607  -3.030  -5.739  1.00 81.69           O  
ATOM   1063  N   GLY   131      -0.565  -2.335  -5.812  1.00 87.32           N  
ATOM   1064  CA  GLY   131      -0.385  -1.078  -5.104  1.00 87.88           C  
ATOM   1065  C   GLY   131      -1.429  -0.844  -4.028  1.00 88.44           C  
ATOM   1066  O   GLY   131      -2.445  -1.541  -3.980  1.00 87.68           O  
ATOM   1067  N   PHE   132      -1.116  -0.021  -3.148  1.00 90.46           N  
ATOM   1068  CA  PHE   132      -2.020   0.510  -2.135  1.00 90.98           C  
ATOM   1069  C   PHE   132      -2.086   2.030  -2.212  1.00 89.42           C  
ATOM   1070  CB  PHE   132      -1.576   0.074  -0.735  1.00 90.84           C  
ATOM   1071  O   PHE   132      -1.055   2.697  -2.322  1.00 87.68           O  
ATOM   1072  CG  PHE   132      -2.400   0.667   0.375  1.00 92.09           C  
ATOM   1073  CD1 PHE   132      -3.595   0.075   0.766  1.00 91.61           C  
ATOM   1074  CD2 PHE   132      -1.980   1.819   1.028  1.00 91.55           C  
ATOM   1075  CE1 PHE   132      -4.359   0.623   1.794  1.00 91.57           C  
ATOM   1076  CE2 PHE   132      -2.738   2.372   2.056  1.00 91.67           C  
ATOM   1077  CZ  PHE   132      -3.928   1.773   2.437  1.00 91.45           C  
ATOM   1078  N   SER   133      -3.292   2.536  -2.206  1.00 88.55           N  
ATOM   1079  CA  SER   133      -3.501   3.980  -2.199  1.00 88.43           C  
ATOM   1080  C   SER   133      -4.600   4.375  -1.219  1.00 88.17           C  
ATOM   1081  CB  SER   133      -3.854   4.478  -3.601  1.00 86.76           C  
ATOM   1082  O   SER   133      -5.606   3.675  -1.091  1.00 86.81           O  
ATOM   1083  OG  SER   133      -2.765   4.295  -4.489  1.00 77.11           O  
ATOM   1084  N   ARG   134      -4.335   5.452  -0.537  1.00 85.90           N  
ATOM   1085  CA  ARG   134      -5.365   6.122   0.251  1.00 84.91           C  
ATOM   1086  C   ARG   134      -5.761   7.451  -0.383  1.00 83.08           C  
ATOM   1087  CB  ARG   134      -4.882   6.348   1.685  1.00 82.86           C  
ATOM   1088  O   ARG   134      -4.905   8.298  -0.648  1.00 80.18           O  
ATOM   1089  CG  ARG   134      -6.006   6.568   2.685  1.00 78.42           C  
ATOM   1090  CD  ARG   134      -5.495   6.555   4.119  1.00 76.73           C  
ATOM   1091  NE  ARG   134      -6.438   7.194   5.033  1.00 71.71           N  
ATOM   1092  NH1 ARG   134      -4.919   7.439   6.757  1.00 65.72           N  
ATOM   1093  NH2 ARG   134      -7.077   8.170   7.012  1.00 63.45           N  
ATOM   1094  CZ  ARG   134      -6.143   7.600   6.265  1.00 69.95           C  
ATOM   1095  N   ALA   135      -7.057   7.550  -0.766  1.00 80.32           N  
ATOM   1096  CA  ALA   135      -7.565   8.789  -1.347  1.00 79.92           C  
ATOM   1097  C   ALA   135      -7.893   9.810  -0.261  1.00 79.62           C  
ATOM   1098  CB  ALA   135      -8.800   8.510  -2.200  1.00 77.53           C  
ATOM   1099  O   ALA   135      -8.806   9.602   0.540  1.00 76.86           O  
ATOM   1100  N   ILE   136      -7.088  10.776  -0.250  1.00 79.07           N  
ATOM   1101  CA  ILE   136      -7.359  11.914   0.622  1.00 78.42           C  
ATOM   1102  C   ILE   136      -8.328  12.873  -0.067  1.00 77.96           C  
ATOM   1103  CB  ILE   136      -6.058  12.653   1.009  1.00 76.65           C  
ATOM   1104  O   ILE   136      -8.030  13.400  -1.141  1.00 75.12           O  
ATOM   1105  CG1 ILE   136      -5.082  11.691   1.696  1.00 73.56           C  
ATOM   1106  CG2 ILE   136      -6.366  13.854   1.907  1.00 73.35           C  
ATOM   1107  CD1 ILE   136      -3.704  12.285   1.951  1.00 71.23           C  
ATOM   1108  N   THR   137      -9.531  12.967   0.357  1.00 72.87           N  
ATOM   1109  CA  THR   137     -10.610  13.697  -0.299  1.00 71.84           C  
ATOM   1110  C   THR   137     -10.821  15.057   0.360  1.00 71.77           C  
ATOM   1111  CB  THR   137     -11.926  12.898  -0.267  1.00 69.35           C  
ATOM   1112  O   THR   137     -11.437  15.949  -0.228  1.00 68.27           O  
ATOM   1113  CG2 THR   137     -11.825  11.638  -1.120  1.00 65.85           C  
ATOM   1114  OG1 THR   137     -12.217  12.523   1.086  1.00 67.51           O  
ATOM   1115  N   GLU   138     -10.390  15.179   1.518  1.00 70.98           N  
ATOM   1116  CA  GLU   138     -10.570  16.397   2.302  1.00 70.28           C  
ATOM   1117  C   GLU   138      -9.231  16.948   2.783  1.00 71.27           C  
ATOM   1118  CB  GLU   138     -11.491  16.137   3.497  1.00 66.52           C  
ATOM   1119  O   GLU   138      -8.203  16.275   2.677  1.00 68.20           O  
ATOM   1120  CG  GLU   138     -12.898  15.706   3.106  1.00 63.52           C  
ATOM   1121  CD  GLU   138     -13.834  15.566   4.296  1.00 63.07           C  
ATOM   1122  OE1 GLU   138     -13.407  15.839   5.441  1.00 63.87           O  
ATOM   1123  OE2 GLU   138     -15.005  15.179   4.082  1.00 59.52           O  
ATOM   1124  N   ASN   139      -9.323  18.098   3.300  1.00 72.96           N  
ATOM   1125  CA  ASN   139      -8.139  18.716   3.888  1.00 73.54           C  
ATOM   1126  C   ASN   139      -7.798  18.100   5.241  1.00 72.79           C  
ATOM   1127  CB  ASN   139      -8.335  20.227   4.027  1.00 68.27           C  
ATOM   1128  O   ASN   139      -6.923  18.597   5.952  1.00 69.59           O  
ATOM   1129  CG  ASN   139      -8.533  20.916   2.691  1.00 62.21           C  
ATOM   1130  ND2 ASN   139      -9.092  22.121   2.722  1.00 58.33           N  
ATOM   1131  OD1 ASN   139      -8.187  20.371   1.640  1.00 59.82           O  
ATOM   1132  N   LYS   140      -8.534  17.003   5.497  1.00 72.11           N  
ATOM   1133  CA  LYS   140      -8.295  16.283   6.744  1.00 72.29           C  
ATOM   1134  C   LYS   140      -8.191  14.780   6.501  1.00 72.52           C  
ATOM   1135  CB  LYS   140      -9.406  16.574   7.754  1.00 67.63           C  
ATOM   1136  O   LYS   140      -9.087  14.179   5.905  1.00 69.59           O  
ATOM   1137  CG  LYS   140      -9.429  18.012   8.251  1.00 62.74           C  
ATOM   1138  CD  LYS   140     -10.534  18.232   9.276  1.00 61.65           C  
ATOM   1139  CE  LYS   140     -10.609  19.687   9.716  1.00 52.80           C  
ATOM   1140  NZ  LYS   140     -11.730  19.919  10.676  1.00 48.63           N  
ATOM   1141  N   VAL   141      -7.128  14.192   7.016  1.00 77.41           N  
ATOM   1142  CA  VAL   141      -6.824  12.771   6.881  1.00 77.47           C  
ATOM   1143  C   VAL   141      -7.272  12.025   8.135  1.00 77.99           C  
ATOM   1144  CB  VAL   141      -5.317  12.535   6.630  1.00 75.25           C  
ATOM   1145  O   VAL   141      -6.875  12.375   9.249  1.00 75.49           O  
ATOM   1146  CG1 VAL   141      -5.034  11.051   6.406  1.00 72.73           C  
ATOM   1147  CG2 VAL   141      -4.840  13.360   5.436  1.00 72.87           C  
ATOM   1148  N   ASN   142      -8.169  11.062   7.946  1.00 78.85           N  
ATOM   1149  CA  ASN   142      -8.526  10.215   9.079  1.00 79.73           C  
ATOM   1150  C   ASN   142      -7.352   9.347   9.522  1.00 80.77           C  
ATOM   1151  CB  ASN   142      -9.733   9.340   8.735  1.00 76.75           C  
ATOM   1152  O   ASN   142      -6.628   8.802   8.687  1.00 79.33           O  
ATOM   1153  CG  ASN   142     -11.030  10.124   8.692  1.00 70.99           C  
ATOM   1154  ND2 ASN   142     -12.044   9.559   8.048  1.00 66.28           N  
ATOM   1155  OD1 ASN   142     -11.119  11.229   9.233  1.00 67.87           O  
ATOM   1156  N   ARG   143      -7.291   9.226  10.755  1.00 82.03           N  
ATOM   1157  CA  ARG   143      -6.182   8.460  11.316  1.00 82.67           C  
ATOM   1158  C   ARG   143      -6.459   6.962  11.243  1.00 83.82           C  
ATOM   1159  CB  ARG   143      -5.921   8.875  12.765  1.00 79.74           C  
ATOM   1160  O   ARG   143      -7.586   6.522  11.481  1.00 83.12           O  
ATOM   1161  CG  ARG   143      -5.318  10.263  12.910  1.00 74.08           C  
ATOM   1162  CD  ARG   143      -4.916  10.557  14.348  1.00 72.37           C  
ATOM   1163  NE  ARG   143      -4.266  11.858  14.472  1.00 65.02           N  
ATOM   1164  NH1 ARG   143      -3.671  11.583  16.687  1.00 59.01           N  
ATOM   1165  NH2 ARG   143      -3.126  13.515  15.581  1.00 54.14           N  
ATOM   1166  CZ  ARG   143      -3.689  12.316  15.579  1.00 65.30           C  
ATOM   1167  N   LEU   144      -5.505   6.278  10.917  1.00 88.42           N  
ATOM   1168  CA  LEU   144      -5.408   4.823  10.903  1.00 89.44           C  
ATOM   1169  C   LEU   144      -4.315   4.342  11.852  1.00 90.01           C  
ATOM   1170  CB  LEU   144      -5.127   4.318   9.485  1.00 87.67           C  
ATOM   1171  O   LEU   144      -3.194   4.854  11.824  1.00 89.50           O  
ATOM   1172  CG  LEU   144      -4.928   2.810   9.329  1.00 81.85           C  
ATOM   1173  CD1 LEU   144      -6.210   2.066   9.687  1.00 76.06           C  
ATOM   1174  CD2 LEU   144      -4.486   2.472   7.909  1.00 76.53           C  
ATOM   1175  N   GLU   145      -4.622   3.309  12.711  1.00 91.56           N  
ATOM   1176  CA  GLU   145      -3.649   2.852  13.699  1.00 92.13           C  
ATOM   1177  C   GLU   145      -2.568   1.991  13.052  1.00 92.96           C  
ATOM   1178  CB  GLU   145      -4.344   2.071  14.817  1.00 90.07           C  
ATOM   1179  O   GLU   145      -1.375   2.215  13.270  1.00 92.62           O  
ATOM   1180  CG  GLU   145      -5.216   2.932  15.719  1.00 80.38           C  
ATOM   1181  CD  GLU   145      -4.436   4.005  16.462  1.00 75.21           C  
ATOM   1182  OE1 GLU   145      -3.318   3.716  16.947  1.00 75.04           O  
ATOM   1183  OE2 GLU   145      -4.946   5.143  16.560  1.00 70.05           O  
ATOM   1184  N   ASN   146      -3.007   0.975  12.210  1.00 93.47           N  
ATOM   1185  CA  ASN   146      -2.057   0.014  11.660  1.00 94.02           C  
ATOM   1186  C   ASN   146      -2.333  -0.267  10.186  1.00 94.06           C  
ATOM   1187  CB  ASN   146      -2.084  -1.288  12.463  1.00 93.32           C  
ATOM   1188  O   ASN   146      -3.454  -0.624   9.817  1.00 93.76           O  
ATOM   1189  CG  ASN   146      -1.749  -1.078  13.927  1.00 91.40           C  
ATOM   1190  ND2 ASN   146      -2.750  -1.208  14.789  1.00 90.99           N  
ATOM   1191  OD1 ASN   146      -0.600  -0.801  14.280  1.00 90.35           O  
ATOM   1192  N   LEU   147      -1.313  -0.149   9.409  1.00 94.44           N  
ATOM   1193  CA  LEU   147      -1.301  -0.563   8.010  1.00 94.83           C  
ATOM   1194  C   LEU   147      -0.224  -1.614   7.763  1.00 94.87           C  
ATOM   1195  CB  LEU   147      -1.072   0.643   7.096  1.00 94.37           C  
ATOM   1196  O   LEU   147       0.970  -1.326   7.882  1.00 94.44           O  
ATOM   1197  CG  LEU   147      -0.980   0.351   5.597  1.00 93.08           C  
ATOM   1198  CD1 LEU   147      -2.268  -0.300   5.104  1.00 90.63           C  
ATOM   1199  CD2 LEU   147      -0.689   1.629   4.820  1.00 90.59           C  
ATOM   1200  N   ASN   148      -0.688  -2.831   7.461  1.00 95.35           N  
ATOM   1201  CA  ASN   148       0.194  -3.949   7.144  1.00 95.55           C  
ATOM   1202  C   ASN   148       0.129  -4.313   5.664  1.00 95.38           C  
ATOM   1203  CB  ASN   148      -0.151  -5.165   8.006  1.00 94.84           C  
ATOM   1204  O   ASN   148      -0.902  -4.785   5.181  1.00 94.84           O  
ATOM   1205  CG  ASN   148      -0.128  -4.855   9.490  1.00 92.02           C  
ATOM   1206  ND2 ASN   148      -1.241  -5.116  10.167  1.00 90.45           N  
ATOM   1207  OD1 ASN   148       0.880  -4.384  10.023  1.00 89.36           O  
ATOM   1208  N   LEU   149       1.269  -4.101   4.966  1.00 95.08           N  
ATOM   1209  CA  LEU   149       1.387  -4.390   3.541  1.00 95.04           C  
ATOM   1210  C   LEU   149       2.394  -5.508   3.293  1.00 94.17           C  
ATOM   1211  CB  LEU   149       1.803  -3.133   2.772  1.00 94.72           C  
ATOM   1212  O   LEU   149       3.569  -5.379   3.645  1.00 92.84           O  
ATOM   1213  CG  LEU   149       0.912  -1.902   2.951  1.00 93.77           C  
ATOM   1214  CD1 LEU   149       1.516  -0.701   2.231  1.00 91.71           C  
ATOM   1215  CD2 LEU   149      -0.498  -2.184   2.443  1.00 91.43           C  
ATOM   1216  N   ILE   150       1.866  -6.611   2.687  1.00 93.93           N  
ATOM   1217  CA  ILE   150       2.690  -7.781   2.402  1.00 93.83           C  
ATOM   1218  C   ILE   150       2.635  -8.100   0.910  1.00 92.98           C  
ATOM   1219  CB  ILE   150       2.238  -9.005   3.229  1.00 93.10           C  
ATOM   1220  O   ILE   150       1.562  -8.372   0.366  1.00 91.69           O  
ATOM   1221  CG1 ILE   150       2.278  -8.682   4.727  1.00 90.61           C  
ATOM   1222  CG2 ILE   150       3.108 -10.224   2.909  1.00 90.02           C  
ATOM   1223  CD1 ILE   150       1.517  -9.674   5.596  1.00 88.03           C  
ATOM   1224  N   SER   151       3.793  -8.099   0.287  1.00 91.07           N  
ATOM   1225  CA  SER   151       3.858  -8.438  -1.131  1.00 90.55           C  
ATOM   1226  C   SER   151       4.933  -9.485  -1.401  1.00 89.53           C  
ATOM   1227  CB  SER   151       4.130  -7.188  -1.969  1.00 89.74           C  
ATOM   1228  O   SER   151       6.040  -9.399  -0.864  1.00 87.69           O  
ATOM   1229  OG  SER   151       4.144  -7.502  -3.351  1.00 85.30           O  
ATOM   1230  N   ASN   152       4.616 -10.461  -2.245  1.00 87.33           N  
ATOM   1231  CA  ASN   152       5.564 -11.506  -2.617  1.00 86.46           C  
ATOM   1232  C   ASN   152       6.440 -11.076  -3.790  1.00 85.42           C  
ATOM   1233  CB  ASN   152       4.826 -12.804  -2.954  1.00 85.13           C  
ATOM   1234  O   ASN   152       7.310 -11.831  -4.230  1.00 82.58           O  
ATOM   1235  CG  ASN   152       4.158 -13.426  -1.744  1.00 81.80           C  
ATOM   1236  ND2 ASN   152       2.951 -13.946  -1.935  1.00 78.35           N  
ATOM   1237  OD1 ASN   152       4.720 -13.439  -0.646  1.00 78.18           O  
ATOM   1238  N   ASN   153       6.204  -9.903  -4.323  1.00 85.47           N  
ATOM   1239  CA  ASN   153       6.985  -9.286  -5.389  1.00 85.02           C  
ATOM   1240  C   ASN   153       7.089  -7.774  -5.205  1.00 85.09           C  
ATOM   1241  CB  ASN   153       6.381  -9.614  -6.756  1.00 83.52           C  
ATOM   1242  O   ASN   153       7.463  -7.300  -4.131  1.00 81.96           O  
ATOM   1243  CG  ASN   153       6.584 -11.063  -7.152  1.00 79.20           C  
ATOM   1244  ND2 ASN   153       5.539 -11.869  -7.007  1.00 72.11           N  
ATOM   1245  OD1 ASN   153       7.671 -11.455  -7.584  1.00 73.74           O  
ATOM   1246  N   ASN   154       6.695  -7.001  -6.236  1.00 85.21           N  
ATOM   1247  CA  ASN   154       6.814  -5.547  -6.234  1.00 85.60           C  
ATOM   1248  C   ASN   154       5.588  -4.884  -5.614  1.00 86.28           C  
ATOM   1249  CB  ASN   154       7.038  -5.025  -7.655  1.00 83.21           C  
ATOM   1250  O   ASN   154       4.454  -5.207  -5.973  1.00 85.44           O  
ATOM   1251  CG  ASN   154       8.307  -5.567  -8.284  1.00 75.08           C  
ATOM   1252  ND2 ASN   154       8.359  -5.566  -9.610  1.00 69.65           N  
ATOM   1253  OD1 ASN   154       9.232  -5.984  -7.582  1.00 69.92           O  
ATOM   1254  N   LEU   155       5.835  -3.967  -4.719  1.00 89.36           N  
ATOM   1255  CA  LEU   155       4.798  -3.132  -4.122  1.00 89.83           C  
ATOM   1256  C   LEU   155       5.012  -1.664  -4.476  1.00 89.29           C  
ATOM   1257  CB  LEU   155       4.779  -3.304  -2.601  1.00 89.08           C  
ATOM   1258  O   LEU   155       6.113  -1.135  -4.310  1.00 88.23           O  
ATOM   1259  CG  LEU   155       3.679  -2.556  -1.847  1.00 87.46           C  
ATOM   1260  CD1 LEU   155       2.307  -3.093  -2.241  1.00 84.52           C  
ATOM   1261  CD2 LEU   155       3.890  -2.669  -0.341  1.00 84.84           C  
ATOM   1262  N   HIS   156       3.976  -1.027  -4.982  1.00 87.96           N  
ATOM   1263  CA  HIS   156       3.997   0.395  -5.306  1.00 88.16           C  
ATOM   1264  C   HIS   156       3.103   1.189  -4.360  1.00 88.32           C  
ATOM   1265  CB  HIS   156       3.560   0.621  -6.755  1.00 85.44           C  
ATOM   1266  O   HIS   156       1.929   0.856  -4.182  1.00 87.15           O  
ATOM   1267  CG  HIS   156       4.535   0.103  -7.764  1.00 76.46           C  
ATOM   1268  CD2 HIS   156       4.758  -1.151  -8.222  1.00 69.69           C  
ATOM   1269  ND1 HIS   156       5.427   0.920  -8.424  1.00 67.22           N  
ATOM   1270  CE1 HIS   156       6.158   0.187  -9.248  1.00 66.75           C  
ATOM   1271  NE2 HIS   156       5.772  -1.073  -9.144  1.00 64.53           N  
ATOM   1272  N   LEU   157       3.734   2.237  -3.732  1.00 90.20           N  
ATOM   1273  CA  LEU   157       3.050   3.151  -2.822  1.00 89.70           C  
ATOM   1274  C   LEU   157       3.357   4.602  -3.177  1.00 88.44           C  
ATOM   1275  CB  LEU   157       3.458   2.870  -1.374  1.00 88.37           C  
ATOM   1276  O   LEU   157       4.375   4.888  -3.812  1.00 86.30           O  
ATOM   1277  CG  LEU   157       3.232   1.443  -0.870  1.00 83.28           C  
ATOM   1278  CD1 LEU   157       3.760   1.293   0.553  1.00 77.12           C  
ATOM   1279  CD2 LEU   157       1.753   1.079  -0.939  1.00 77.16           C  
ATOM   1280  N   SER   158       2.524   5.508  -2.813  1.00 86.78           N  
ATOM   1281  CA  SER   158       2.831   6.929  -2.682  1.00 86.69           C  
ATOM   1282  C   SER   158       3.020   7.321  -1.221  1.00 86.99           C  
ATOM   1283  CB  SER   158       1.721   7.776  -3.307  1.00 84.72           C  
ATOM   1284  O   SER   158       2.426   6.713  -0.328  1.00 85.77           O  
ATOM   1285  OG  SER   158       1.898   9.147  -2.991  1.00 73.28           O  
ATOM   1286  N   THR   159       3.896   8.271  -0.931  1.00 86.19           N  
ATOM   1287  CA  THR   159       4.062   8.774   0.428  1.00 86.35           C  
ATOM   1288  C   THR   159       2.721   9.217   1.008  1.00 85.99           C  
ATOM   1289  CB  THR   159       5.056   9.949   0.472  1.00 84.50           C  
ATOM   1290  O   THR   159       2.457   9.020   2.196  1.00 84.27           O  
ATOM   1291  CG2 THR   159       6.479   9.476   0.190  1.00 75.79           C  
ATOM   1292  OG1 THR   159       4.684  10.920  -0.514  1.00 79.51           O  
ATOM   1293  N   LYS   160       1.835   9.619   0.337  1.00 83.99           N  
ATOM   1294  CA  LYS   160       0.527  10.093   0.780  1.00 83.83           C  
ATOM   1295  C   LYS   160      -0.375   8.928   1.175  1.00 84.58           C  
ATOM   1296  CB  LYS   160      -0.141  10.926  -0.315  1.00 81.56           C  
ATOM   1297  O   LYS   160      -1.267   9.082   2.012  1.00 83.31           O  
ATOM   1298  CG  LYS   160       0.532  12.266  -0.572  1.00 74.61           C  
ATOM   1299  CD  LYS   160      -0.279  13.124  -1.535  1.00 71.14           C  
ATOM   1300  CE  LYS   160       0.420  14.443  -1.834  1.00 62.68           C  
ATOM   1301  NZ  LYS   160      -0.283  15.213  -2.903  1.00 57.20           N  
ATOM   1302  N   SER   161      -0.109   7.836   0.539  1.00 85.68           N  
ATOM   1303  CA  SER   161      -0.890   6.641   0.845  1.00 86.21           C  
ATOM   1304  C   SER   161      -0.766   6.263   2.317  1.00 86.80           C  
ATOM   1305  CB  SER   161      -0.443   5.470  -0.031  1.00 84.94           C  
ATOM   1306  O   SER   161      -1.618   5.551   2.854  1.00 86.16           O  
ATOM   1307  OG  SER   161      -0.655   5.758  -1.402  1.00 79.46           O  
ATOM   1308  N   ILE   162       0.260   6.734   2.931  1.00 89.92           N  
ATOM   1309  CA  ILE   162       0.499   6.285   4.299  1.00 90.04           C  
ATOM   1310  C   ILE   162       0.337   7.458   5.263  1.00 89.19           C  
ATOM   1311  CB  ILE   162       1.902   5.655   4.450  1.00 89.19           C  
ATOM   1312  O   ILE   162       0.513   7.303   6.474  1.00 87.11           O  
ATOM   1313  CG1 ILE   162       2.985   6.661   4.042  1.00 87.51           C  
ATOM   1314  CG2 ILE   162       2.009   4.370   3.625  1.00 86.88           C  
ATOM   1315  CD1 ILE   162       4.405   6.189   4.322  1.00 85.91           C  
ATOM   1316  N   LEU   163      -0.033   8.656   4.819  1.00 87.85           N  
ATOM   1317  CA  LEU   163      -0.300   9.792   5.693  1.00 87.84           C  
ATOM   1318  C   LEU   163      -1.440   9.480   6.658  1.00 87.86           C  
ATOM   1319  CB  LEU   163      -0.642  11.035   4.868  1.00 86.49           C  
ATOM   1320  O   LEU   163      -2.440   8.873   6.269  1.00 86.87           O  
ATOM   1321  CG  LEU   163       0.505  11.651   4.064  1.00 82.84           C  
ATOM   1322  CD1 LEU   163      -0.005  12.814   3.219  1.00 79.03           C  
ATOM   1323  CD2 LEU   163       1.624  12.109   4.993  1.00 79.12           C  
ATOM   1324  N   GLY   164      -1.229   9.870   7.961  1.00 87.59           N  
ATOM   1325  CA  GLY   164      -2.222   9.677   9.006  1.00 87.67           C  
ATOM   1326  C   GLY   164      -2.272   8.252   9.525  1.00 87.94           C  
ATOM   1327  O   GLY   164      -3.168   7.898  10.294  1.00 86.74           O  
ATOM   1328  N   VAL   165      -1.359   7.418   9.096  1.00 90.78           N  
ATOM   1329  CA  VAL   165      -1.219   6.081   9.664  1.00 91.36           C  
ATOM   1330  C   VAL   165      -0.179   6.099  10.781  1.00 91.71           C  
ATOM   1331  CB  VAL   165      -0.826   5.045   8.586  1.00 90.78           C  
ATOM   1332  O   VAL   165       0.959   6.526  10.571  1.00 91.35           O  
ATOM   1333  CG1 VAL   165      -0.846   3.631   9.164  1.00 89.59           C  
ATOM   1334  CG2 VAL   165      -1.761   5.148   7.382  1.00 89.51           C  
ATOM   1335  N   LYS   166      -0.520   5.588  11.895  1.00 92.79           N  
ATOM   1336  CA  LYS   166       0.409   5.610  13.021  1.00 93.34           C  
ATOM   1337  C   LYS   166       1.560   4.631  12.804  1.00 93.53           C  
ATOM   1338  CB  LYS   166      -0.319   5.281  14.325  1.00 92.58           C  
ATOM   1339  O   LYS   166       2.730   5.012  12.884  1.00 93.12           O  
ATOM   1340  CG  LYS   166       0.549   5.406  15.568  1.00 90.11           C  
ATOM   1341  CD  LYS   166      -0.253   5.156  16.838  1.00 87.24           C  
ATOM   1342  CE  LYS   166       0.621   5.251  18.081  1.00 86.06           C  
ATOM   1343  NZ  LYS   166      -0.150   4.954  19.325  1.00 83.93           N  
ATOM   1344  N   ASN   167       1.237   3.353  12.481  1.00 94.62           N  
ATOM   1345  CA  ASN   167       2.208   2.288  12.254  1.00 95.03           C  
ATOM   1346  C   ASN   167       2.034   1.654  10.876  1.00 94.97           C  
ATOM   1347  CB  ASN   167       2.100   1.222  13.346  1.00 94.40           C  
ATOM   1348  O   ASN   167       0.987   1.074  10.583  1.00 94.59           O  
ATOM   1349  CG  ASN   167       2.245   1.798  14.741  1.00 92.24           C  
ATOM   1350  ND2 ASN   167       1.182   1.711  15.531  1.00 91.39           N  
ATOM   1351  OD1 ASN   167       3.303   2.318  15.104  1.00 90.45           O  
ATOM   1352  N   VAL   168       3.050   1.767  10.104  1.00 95.15           N  
ATOM   1353  CA  VAL   168       3.087   1.136   8.789  1.00 95.33           C  
ATOM   1354  C   VAL   168       4.126   0.017   8.781  1.00 95.14           C  
ATOM   1355  CB  VAL   168       3.399   2.161   7.676  1.00 94.89           C  
ATOM   1356  O   VAL   168       5.304   0.253   9.061  1.00 94.56           O  
ATOM   1357  CG1 VAL   168       3.362   1.495   6.302  1.00 93.30           C  
ATOM   1358  CG2 VAL   168       2.415   3.328   7.735  1.00 93.14           C  
ATOM   1359  N   ASN   169       3.669  -1.176   8.505  1.00 96.13           N  
ATOM   1360  CA  ASN   169       4.538  -2.333   8.318  1.00 96.25           C  
ATOM   1361  C   ASN   169       4.494  -2.842   6.880  1.00 96.18           C  
ATOM   1362  CB  ASN   169       4.158  -3.453   9.289  1.00 95.58           C  
ATOM   1363  O   ASN   169       3.429  -3.208   6.380  1.00 95.77           O  
ATOM   1364  CG  ASN   169       4.182  -3.004  10.737  1.00 91.99           C  
ATOM   1365  ND2 ASN   169       3.020  -3.007  11.378  1.00 89.39           N  
ATOM   1366  OD1 ASN   169       5.237  -2.657  11.274  1.00 88.06           O  
ATOM   1367  N   ILE   170       5.663  -2.867   6.256  1.00 95.71           N  
ATOM   1368  CA  ILE   170       5.781  -3.299   4.868  1.00 95.72           C  
ATOM   1369  C   ILE   170       6.743  -4.482   4.776  1.00 95.13           C  
ATOM   1370  CB  ILE   170       6.259  -2.147   3.956  1.00 95.47           C  
ATOM   1371  O   ILE   170       7.890  -4.393   5.218  1.00 94.18           O  
ATOM   1372  CG1 ILE   170       5.312  -0.947   4.071  1.00 94.75           C  
ATOM   1373  CG2 ILE   170       6.371  -2.619   2.503  1.00 94.68           C  
ATOM   1374  CD1 ILE   170       5.825   0.314   3.390  1.00 93.37           C  
ATOM   1375  N   GLU   171       6.237  -5.579   4.236  1.00 94.81           N  
ATOM   1376  CA  GLU   171       7.031  -6.739   3.843  1.00 94.71           C  
ATOM   1377  C   GLU   171       6.905  -7.014   2.347  1.00 94.12           C  
ATOM   1378  CB  GLU   171       6.609  -7.975   4.642  1.00 93.40           C  
ATOM   1379  O   GLU   171       5.835  -7.394   1.869  1.00 92.89           O  
ATOM   1380  CG  GLU   171       6.825  -7.840   6.143  1.00 86.45           C  
ATOM   1381  CD  GLU   171       6.405  -9.077   6.922  1.00 81.66           C  
ATOM   1382  OE1 GLU   171       6.385 -10.184   6.339  1.00 81.41           O  
ATOM   1383  OE2 GLU   171       6.093  -8.936   8.126  1.00 79.84           O  
ATOM   1384  N   SER   172       8.038  -6.883   1.646  1.00 92.04           N  
ATOM   1385  CA  SER   172       7.979  -7.075   0.201  1.00 91.79           C  
ATOM   1386  C   SER   172       9.325  -7.534  -0.351  1.00 91.01           C  
ATOM   1387  CB  SER   172       7.548  -5.783  -0.495  1.00 90.97           C  
ATOM   1388  O   SER   172      10.353  -7.400   0.315  1.00 89.42           O  
ATOM   1389  OG  SER   172       8.496  -4.752  -0.274  1.00 84.35           O  
ATOM   1390  N   GLU   173       9.313  -8.036  -1.560  1.00 88.89           N  
ATOM   1391  CA  GLU   173      10.551  -8.337  -2.272  1.00 88.75           C  
ATOM   1392  C   GLU   173      11.188  -7.069  -2.833  1.00 88.55           C  
ATOM   1393  CB  GLU   173      10.294  -9.340  -3.399  1.00 87.54           C  
ATOM   1394  O   GLU   173      12.391  -6.850  -2.678  1.00 87.23           O  
ATOM   1395  CG  GLU   173      11.553  -9.772  -4.137  1.00 82.44           C  
ATOM   1396  CD  GLU   173      11.302 -10.870  -5.159  1.00 78.55           C  
ATOM   1397  OE1 GLU   173      10.193 -11.451  -5.166  1.00 77.36           O  
ATOM   1398  OE2 GLU   173      12.223 -11.153  -5.957  1.00 74.47           O  
ATOM   1399  N   SER   174      10.409  -6.215  -3.394  1.00 88.17           N  
ATOM   1400  CA  SER   174      10.771  -4.882  -3.866  1.00 88.67           C  
ATOM   1401  C   SER   174       9.706  -3.856  -3.494  1.00 89.27           C  
ATOM   1402  CB  SER   174      10.978  -4.888  -5.381  1.00 86.86           C  
ATOM   1403  O   SER   174       8.526  -4.193  -3.375  1.00 88.76           O  
ATOM   1404  OG  SER   174      12.001  -5.798  -5.746  1.00 74.86           O  
ATOM   1405  N   LEU   175      10.196  -2.654  -3.322  1.00 91.41           N  
ATOM   1406  CA  LEU   175       9.302  -1.583  -2.897  1.00 91.99           C  
ATOM   1407  C   LEU   175       9.634  -0.280  -3.617  1.00 91.13           C  
ATOM   1408  CB  LEU   175       9.392  -1.380  -1.382  1.00 91.79           C  
ATOM   1409  O   LEU   175      10.796   0.132  -3.660  1.00 89.92           O  
ATOM   1410  CG  LEU   175       8.574  -0.223  -0.804  1.00 92.23           C  
ATOM   1411  CD1 LEU   175       7.083  -0.493  -0.972  1.00 91.43           C  
ATOM   1412  CD2 LEU   175       8.921  -0.005   0.665  1.00 91.48           C  
ATOM   1413  N   TYR   176       8.617   0.306  -4.150  1.00 89.65           N  
ATOM   1414  CA  TYR   176       8.700   1.646  -4.720  1.00 89.70           C  
ATOM   1415  C   TYR   176       7.757   2.604  -4.002  1.00 89.78           C  
ATOM   1416  CB  TYR   176       8.373   1.614  -6.216  1.00 86.60           C  
ATOM   1417  O   TYR   176       6.539   2.411  -4.014  1.00 88.32           O  
ATOM   1418  CG  TYR   176       9.377   0.848  -7.042  1.00 74.49           C  
ATOM   1419  CD1 TYR   176      10.433   1.501  -7.673  1.00 65.38           C  
ATOM   1420  CD2 TYR   176       9.272  -0.531  -7.193  1.00 65.45           C  
ATOM   1421  CE1 TYR   176      11.360   0.799  -8.437  1.00 61.18           C  
ATOM   1422  CE2 TYR   176      10.194  -1.243  -7.953  1.00 61.39           C  
ATOM   1423  OH  TYR   176      12.147  -1.270  -9.325  1.00 37.75           O  
ATOM   1424  CZ  TYR   176      11.232  -0.570  -8.570  1.00 63.16           C  
ATOM   1425  N   ILE   177       8.350   3.638  -3.300  1.00 90.71           N  
ATOM   1426  CA  ILE   177       7.593   4.747  -2.729  1.00 90.52           C  
ATOM   1427  C   ILE   177       7.910   6.034  -3.488  1.00 88.88           C  
ATOM   1428  CB  ILE   177       7.898   4.924  -1.224  1.00 89.89           C  
ATOM   1429  O   ILE   177       9.073   6.430  -3.592  1.00 86.41           O  
ATOM   1430  CG1 ILE   177       7.559   3.641  -0.456  1.00 88.37           C  
ATOM   1431  CG2 ILE   177       7.132   6.121  -0.655  1.00 87.70           C  
ATOM   1432  CD1 ILE   177       7.749   3.753   1.050  1.00 86.15           C  
ATOM   1433  N   SER   178       6.914   6.704  -4.032  1.00 86.24           N  
ATOM   1434  CA  SER   178       7.091   7.958  -4.758  1.00 85.43           C  
ATOM   1435  C   SER   178       6.283   9.084  -4.122  1.00 84.49           C  
ATOM   1436  CB  SER   178       6.684   7.791  -6.223  1.00 83.42           C  
ATOM   1437  O   SER   178       5.285   8.832  -3.443  1.00 81.73           O  
ATOM   1438  OG  SER   178       5.309   7.467  -6.329  1.00 73.01           O  
ATOM   1439  N   SER   179       6.866  10.414  -4.264  1.00 82.28           N  
ATOM   1440  CA  SER   179       6.128  11.612  -3.875  1.00 80.99           C  
ATOM   1441  C   SER   179       5.117  12.010  -4.945  1.00 78.40           C  
ATOM   1442  CB  SER   179       7.089  12.772  -3.613  1.00 77.61           C  
ATOM   1443  O   SER   179       5.496  12.440  -6.036  1.00 71.14           O  
ATOM   1444  OG  SER   179       6.410  13.862  -3.012  1.00 69.97           O  
ATOM   1445  N   GLU   180       4.397  11.125  -5.489  1.00 70.62           N  
ATOM   1446  CA  GLU   180       3.470  11.551  -6.533  1.00 69.07           C  
ATOM   1447  C   GLU   180       2.688  12.790  -6.105  1.00 69.93           C  
ATOM   1448  CB  GLU   180       2.505  10.418  -6.891  1.00 64.85           C  
ATOM   1449  O   GLU   180       2.158  12.842  -4.993  1.00 64.60           O  
ATOM   1450  CG  GLU   180       3.170   9.242  -7.592  1.00 61.03           C  
ATOM   1451  CD  GLU   180       2.186   8.170  -8.030  1.00 59.98           C  
ATOM   1452  OE1 GLU   180       0.973   8.311  -7.756  1.00 60.66           O  
ATOM   1453  OE2 GLU   180       2.632   7.180  -8.652  1.00 55.46           O  
ATOM   1454  N   ASN   181       2.787  13.862  -6.911  1.00 55.48           N  
ATOM   1455  CA  ASN   181       2.006  15.091  -6.809  1.00 55.23           C  
ATOM   1456  C   ASN   181       0.518  14.828  -7.018  1.00 55.70           C  
ATOM   1457  CB  ASN   181       2.508  16.131  -7.812  1.00 47.62           C  
ATOM   1458  O   ASN   181       0.071  14.626  -8.148  1.00 51.82           O  
ATOM   1459  CG  ASN   181       3.817  16.767  -7.388  1.00 42.46           C  
ATOM   1460  ND2 ASN   181       4.634  17.149  -8.363  1.00 35.84           N  
ATOM   1461  OD1 ASN   181       4.092  16.914  -6.195  1.00 43.67           O  
ATOM   1462  N   GLU   182      -0.223  14.470  -6.034  1.00 57.46           N  
ATOM   1463  CA  GLU   182      -1.675  14.589  -6.127  1.00 57.63           C  
ATOM   1464  C   GLU   182      -2.135  16.007  -5.797  1.00 58.43           C  
ATOM   1465  CB  GLU   182      -2.359  13.585  -5.196  1.00 51.77           C  
ATOM   1466  O   GLU   182      -1.475  16.718  -5.037  1.00 55.45           O  
ATOM   1467  CG  GLU   182      -2.243  12.140  -5.659  1.00 49.47           C  
ATOM   1468  CD  GLU   182      -3.073  11.175  -4.827  1.00 52.13           C  
ATOM   1469  OE1 GLU   182      -3.697  11.611  -3.833  1.00 53.34           O  
ATOM   1470  OE2 GLU   182      -3.100   9.972  -5.172  1.00 46.01           O  
ATOM   1471  N   ASP   183      -3.199  16.502  -6.476  1.00 60.11           N  
ATOM   1472  CA  ASP   183      -3.885  17.786  -6.581  1.00 61.27           C  
ATOM   1473  C   ASP   183      -4.391  18.252  -5.218  1.00 61.43           C  
ATOM   1474  CB  ASP   183      -5.048  17.694  -7.570  1.00 53.34           C  
ATOM   1475  O   ASP   183      -4.864  19.382  -5.078  1.00 58.30           O  
ATOM   1476  CG  ASP   183      -4.593  17.481  -9.003  1.00 48.46           C  
ATOM   1477  OD1 ASP   183      -3.525  18.005  -9.388  1.00 50.24           O  
ATOM   1478  OD2 ASP   183      -5.309  16.786  -9.755  1.00 55.31           O  
ATOM   1479  N   VAL   184      -4.328  17.399  -4.230  1.00 63.70           N  
ATOM   1480  CA  VAL   184      -4.947  17.796  -2.969  1.00 64.05           C  
ATOM   1481  C   VAL   184      -3.901  18.433  -2.058  1.00 65.32           C  
ATOM   1482  CB  VAL   184      -5.610  16.594  -2.260  1.00 57.34           C  
ATOM   1483  O   VAL   184      -2.916  17.791  -1.688  1.00 62.11           O  
ATOM   1484  CG1 VAL   184      -6.239  17.027  -0.937  1.00 47.72           C  
ATOM   1485  CG2 VAL   184      -6.657  15.951  -3.168  1.00 47.71           C  
ATOM   1486  N   PHE   185      -4.150  19.733  -1.696  1.00 70.03           N  
ATOM   1487  CA  PHE   185      -3.407  20.452  -0.668  1.00 71.93           C  
ATOM   1488  C   PHE   185      -3.878  20.047   0.724  1.00 71.51           C  
ATOM   1489  CB  PHE   185      -3.556  21.965  -0.853  1.00 65.25           C  
ATOM   1490  O   PHE   185      -5.045  20.243   1.072  1.00 69.27           O  
ATOM   1491  CG  PHE   185      -2.708  22.778   0.087  1.00 58.18           C  
ATOM   1492  CD1 PHE   185      -3.247  23.302   1.255  1.00 49.32           C  
ATOM   1493  CD2 PHE   185      -1.370  23.019  -0.199  1.00 53.36           C  
ATOM   1494  CE1 PHE   185      -2.464  24.056   2.127  1.00 47.17           C  
ATOM   1495  CE2 PHE   185      -0.582  23.771   0.667  1.00 51.19           C  
ATOM   1496  CZ  PHE   185      -1.131  24.289   1.829  1.00 43.73           C  
ATOM   1497  N   ILE   186      -3.027  19.434   1.459  1.00 75.08           N  
ATOM   1498  CA  ILE   186      -3.247  19.103   2.862  1.00 75.74           C  
ATOM   1499  C   ILE   186      -2.585  20.154   3.750  1.00 76.78           C  
ATOM   1500  CB  ILE   186      -2.707  17.696   3.203  1.00 73.52           C  
ATOM   1501  O   ILE   186      -1.361  20.307   3.735  1.00 75.52           O  
ATOM   1502  CG1 ILE   186      -3.345  16.643   2.291  1.00 73.21           C  
ATOM   1503  CG2 ILE   186      -2.954  17.365   4.678  1.00 72.69           C  
ATOM   1504  CD1 ILE   186      -2.723  15.259   2.412  1.00 70.36           C  
ATOM   1505  N   ASN   187      -3.476  20.873   4.487  1.00 76.71           N  
ATOM   1506  CA  ASN   187      -2.962  21.816   5.474  1.00 77.91           C  
ATOM   1507  C   ASN   187      -2.194  21.103   6.583  1.00 78.01           C  
ATOM   1508  CB  ASN   187      -4.102  22.647   6.068  1.00 74.97           C  
ATOM   1509  O   ASN   187      -2.652  20.084   7.105  1.00 76.49           O  
ATOM   1510  CG  ASN   187      -4.732  23.581   5.054  1.00 71.35           C  
ATOM   1511  ND2 ASN   187      -6.043  23.770   5.156  1.00 73.72           N  
ATOM   1512  OD1 ASN   187      -4.048  24.128   4.185  1.00 73.06           O  
ATOM   1513  N   ASN   188      -1.078  21.598   6.895  1.00 80.20           N  
ATOM   1514  CA  ASN   188      -0.244  21.079   7.974  1.00 81.17           C  
ATOM   1515  C   ASN   188       0.091  19.605   7.764  1.00 81.78           C  
ATOM   1516  CB  ASN   188      -0.930  21.280   9.327  1.00 78.40           C  
ATOM   1517  O   ASN   188      -0.050  18.795   8.682  1.00 80.50           O  
ATOM   1518  CG  ASN   188      -1.273  22.731   9.598  1.00 73.86           C  
ATOM   1519  ND2 ASN   188      -2.392  22.960  10.276  1.00 73.63           N  
ATOM   1520  OD1 ASN   188      -0.540  23.640   9.200  1.00 72.03           O  
ATOM   1521  N   ILE   189       0.435  19.205   6.594  1.00 81.55           N  
ATOM   1522  CA  ILE   189       0.660  17.831   6.158  1.00 82.21           C  
ATOM   1523  C   ILE   189       1.621  17.135   7.120  1.00 83.04           C  
ATOM   1524  CB  ILE   189       1.214  17.779   4.716  1.00 80.38           C  
ATOM   1525  O   ILE   189       1.518  15.927   7.344  1.00 82.48           O  
ATOM   1526  CG1 ILE   189       1.177  16.343   4.181  1.00 76.98           C  
ATOM   1527  CG2 ILE   189       2.636  18.347   4.663  1.00 76.35           C  
ATOM   1528  CD1 ILE   189       1.340  16.241   2.671  1.00 74.15           C  
ATOM   1529  N   GLU   190       2.452  17.866   7.811  1.00 83.04           N  
ATOM   1530  CA  GLU   190       3.438  17.335   8.746  1.00 83.58           C  
ATOM   1531  C   GLU   190       2.764  16.689   9.953  1.00 84.57           C  
ATOM   1532  CB  GLU   190       4.393  18.440   9.206  1.00 81.65           C  
ATOM   1533  O   GLU   190       3.334  15.800  10.588  1.00 83.96           O  
ATOM   1534  CG  GLU   190       5.285  18.981   8.098  1.00 76.26           C  
ATOM   1535  CD  GLU   190       6.256  20.049   8.578  1.00 73.17           C  
ATOM   1536  OE1 GLU   190       6.206  20.422   9.772  1.00 72.08           O  
ATOM   1537  OE2 GLU   190       7.072  20.517   7.753  1.00 67.50           O  
ATOM   1538  N   GLU   191       1.548  17.030  10.224  1.00 85.05           N  
ATOM   1539  CA  GLU   191       0.788  16.455  11.329  1.00 85.03           C  
ATOM   1540  C   GLU   191       0.347  15.028  11.013  1.00 85.69           C  
ATOM   1541  CB  GLU   191      -0.432  17.322  11.652  1.00 82.90           C  
ATOM   1542  O   GLU   191       0.025  14.257  11.919  1.00 84.67           O  
ATOM   1543  CG  GLU   191      -0.081  18.685  12.231  1.00 76.18           C  
ATOM   1544  CD  GLU   191      -1.302  19.507  12.612  1.00 72.72           C  
ATOM   1545  OE1 GLU   191      -2.442  19.021  12.431  1.00 69.92           O  
ATOM   1546  OE2 GLU   191      -1.118  20.646  13.096  1.00 65.77           O  
ATOM   1547  N   TYR   192       0.419  14.666   9.791  1.00 86.56           N  
ATOM   1548  CA  TYR   192      -0.119  13.383   9.353  1.00 87.31           C  
ATOM   1549  C   TYR   192       1.001  12.425   8.967  1.00 88.00           C  
ATOM   1550  CB  TYR   192      -1.073  13.576   8.171  1.00 86.32           C  
ATOM   1551  O   TYR   192       0.742  11.310   8.509  1.00 87.44           O  
ATOM   1552  CG  TYR   192      -2.294  14.398   8.503  1.00 85.14           C  
ATOM   1553  CD1 TYR   192      -3.323  13.871   9.281  1.00 82.87           C  
ATOM   1554  CD2 TYR   192      -2.423  15.703   8.040  1.00 83.24           C  
ATOM   1555  CE1 TYR   192      -4.451  14.624   9.589  1.00 82.54           C  
ATOM   1556  CE2 TYR   192      -3.547  16.466   8.341  1.00 83.30           C  
ATOM   1557  OH  TYR   192      -5.668  16.669   9.417  1.00 77.82           O  
ATOM   1558  CZ  TYR   192      -4.554  15.919   9.115  1.00 80.16           C  
ATOM   1559  N   ILE   193       2.235  12.868   9.118  1.00 89.38           N  
ATOM   1560  CA  ILE   193       3.368  11.976   8.898  1.00 90.21           C  
ATOM   1561  C   ILE   193       3.271  10.777   9.839  1.00 90.99           C  
ATOM   1562  CB  ILE   193       4.713  12.709   9.101  1.00 89.18           C  
ATOM   1563  O   ILE   193       3.056  10.941  11.043  1.00 90.81           O  
ATOM   1564  CG1 ILE   193       4.927  13.748   7.994  1.00 86.03           C  
ATOM   1565  CG2 ILE   193       5.872  11.709   9.146  1.00 85.54           C  
ATOM   1566  CD1 ILE   193       6.110  14.675   8.236  1.00 82.93           C  
ATOM   1567  N   PRO   194       3.398   9.586   9.321  1.00 91.54           N  
ATOM   1568  CA  PRO   194       3.330   8.384  10.155  1.00 92.25           C  
ATOM   1569  C   PRO   194       4.313   8.420  11.323  1.00 92.40           C  
ATOM   1570  CB  PRO   194       3.682   7.258   9.180  1.00 91.72           C  
ATOM   1571  O   PRO   194       5.414   8.963  11.192  1.00 92.14           O  
ATOM   1572  CG  PRO   194       3.293   7.781   7.835  1.00 90.65           C  
ATOM   1573  CD  PRO   194       3.584   9.254   7.795  1.00 89.73           C  
ATOM   1574  N   GLU   195       3.957   7.861  12.429  1.00 92.68           N  
ATOM   1575  CA  GLU   195       4.872   7.756  13.561  1.00 93.06           C  
ATOM   1576  C   GLU   195       5.987   6.753  13.280  1.00 93.48           C  
ATOM   1577  CB  GLU   195       4.114   7.358  14.830  1.00 91.32           C  
ATOM   1578  O   GLU   195       7.168   7.067  13.444  1.00 93.06           O  
ATOM   1579  CG  GLU   195       3.150   8.423  15.331  1.00 81.53           C  
ATOM   1580  CD  GLU   195       2.444   8.036  16.620  1.00 76.48           C  
ATOM   1581  OE1 GLU   195       2.752   6.960  17.182  1.00 76.48           O  
ATOM   1582  OE2 GLU   195       1.574   8.814  17.073  1.00 72.74           O  
ATOM   1583  N   ASN   196       5.564   5.529  12.783  1.00 94.76           N  
ATOM   1584  CA  ASN   196       6.509   4.453  12.503  1.00 95.15           C  
ATOM   1585  C   ASN   196       6.281   3.854  11.119  1.00 95.13           C  
ATOM   1586  CB  ASN   196       6.417   3.365  13.575  1.00 94.36           C  
ATOM   1587  O   ASN   196       5.156   3.492  10.772  1.00 94.79           O  
ATOM   1588  CG  ASN   196       6.555   3.917  14.981  1.00 90.27           C  
ATOM   1589  ND2 ASN   196       5.438   4.020  15.690  1.00 88.58           N  
ATOM   1590  OD1 ASN   196       7.658   4.248  15.424  1.00 87.23           O  
ATOM   1591  N   VAL   197       7.317   3.747  10.398  1.00 95.49           N  
ATOM   1592  CA  VAL   197       7.326   2.954   9.173  1.00 95.71           C  
ATOM   1593  C   VAL   197       8.449   1.921   9.235  1.00 95.49           C  
ATOM   1594  CB  VAL   197       7.490   3.845   7.922  1.00 95.25           C  
ATOM   1595  O   VAL   197       9.625   2.279   9.334  1.00 94.85           O  
ATOM   1596  CG1 VAL   197       7.689   2.989   6.672  1.00 93.36           C  
ATOM   1597  CG2 VAL   197       6.279   4.762   7.758  1.00 93.24           C  
ATOM   1598  N   ASN   198       8.044   0.667   9.215  1.00 96.32           N  
ATOM   1599  CA  ASN   198       8.948  -0.477   9.201  1.00 96.35           C  
ATOM   1600  C   ASN   198       8.898  -1.216   7.867  1.00 96.28           C  
ATOM   1601  CB  ASN   198       8.621  -1.434  10.350  1.00 95.10           C  
ATOM   1602  O   ASN   198       7.849  -1.730   7.476  1.00 95.74           O  
ATOM   1603  CG  ASN   198       8.678  -0.758  11.706  1.00 83.76           C  
ATOM   1604  ND2 ASN   198       7.514  -0.435  12.257  1.00 73.37           N  
ATOM   1605  OD1 ASN   198       9.760  -0.528  12.254  1.00 72.59           O  
ATOM   1606  N   ILE   199      10.053  -1.315   7.197  1.00 95.78           N  
ATOM   1607  CA  ILE   199      10.186  -1.977   5.904  1.00 95.81           C  
ATOM   1608  C   ILE   199      11.130  -3.171   6.030  1.00 95.08           C  
ATOM   1609  CB  ILE   199      10.696  -1.002   4.819  1.00 95.58           C  
ATOM   1610  O   ILE   199      12.287  -3.015   6.430  1.00 93.95           O  
ATOM   1611  CG1 ILE   199       9.717   0.165   4.647  1.00 94.72           C  
ATOM   1612  CG2 ILE   199      10.912  -1.736   3.493  1.00 94.58           C  
ATOM   1613  CD1 ILE   199      10.258   1.306   3.798  1.00 93.36           C  
ATOM   1614  N   LYS   200      10.609  -4.328   5.648  1.00 94.87           N  
ATOM   1615  CA  LYS   200      11.373  -5.572   5.693  1.00 94.73           C  
ATOM   1616  C   LYS   200      11.363  -6.272   4.337  1.00 93.96           C  
ATOM   1617  CB  LYS   200      10.816  -6.506   6.768  1.00 93.80           C  
ATOM   1618  O   LYS   200      10.334  -6.310   3.659  1.00 92.71           O  
ATOM   1619  CG  LYS   200      10.978  -5.981   8.188  1.00 89.30           C  
ATOM   1620  CD  LYS   200      10.474  -6.986   9.216  1.00 85.18           C  
ATOM   1621  CE  LYS   200      10.655  -6.471  10.637  1.00 80.59           C  
ATOM   1622  NZ  LYS   200      10.135  -7.440  11.648  1.00 77.13           N  
ATOM   1623  N   GLU   201      12.471  -6.814   4.043  1.00 91.70           N  
ATOM   1624  CA  GLU   201      12.579  -7.625   2.834  1.00 91.21           C  
ATOM   1625  C   GLU   201      11.892  -8.976   3.012  1.00 89.98           C  
ATOM   1626  CB  GLU   201      14.048  -7.828   2.452  1.00 89.22           C  
ATOM   1627  O   GLU   201      12.055  -9.630   4.044  1.00 87.34           O  
ATOM   1628  CG  GLU   201      14.247  -8.663   1.195  1.00 80.20           C  
ATOM   1629  CD  GLU   201      15.710  -8.913   0.867  1.00 75.91           C  
ATOM   1630  OE1 GLU   201      16.579  -8.658   1.732  1.00 74.34           O  
ATOM   1631  OE2 GLU   201      15.990  -9.366  -0.266  1.00 72.54           O  
ATOM   1632  N   LYS   202      11.155  -9.252   2.031  1.00 89.66           N  
ATOM   1633  CA  LYS   202      10.614 -10.602   1.908  1.00 88.54           C  
ATOM   1634  C   LYS   202      11.317 -11.378   0.798  1.00 85.78           C  
ATOM   1635  CB  LYS   202       9.109 -10.556   1.643  1.00 87.03           C  
ATOM   1636  O   LYS   202      11.285 -10.972  -0.366  1.00 81.71           O  
ATOM   1637  CG  LYS   202       8.416 -11.905   1.766  1.00 83.00           C  
ATOM   1638  CD  LYS   202       6.902 -11.767   1.675  1.00 80.17           C  
ATOM   1639  CE  LYS   202       6.207 -13.113   1.832  1.00 77.13           C  
ATOM   1640  NZ  LYS   202       4.741 -12.954   2.070  1.00 73.29           N  
ATOM   1641  N   ILE   203      11.991 -12.426   1.112  1.00 78.87           N  
ATOM   1642  CA  ILE   203      12.640 -13.274   0.118  1.00 78.25           C  
ATOM   1643  C   ILE   203      11.586 -14.061  -0.657  1.00 77.67           C  
ATOM   1644  CB  ILE   203      13.655 -14.237   0.773  1.00 74.66           C  
ATOM   1645  O   ILE   203      10.949 -14.964  -0.108  1.00 74.19           O  
ATOM   1646  CG1 ILE   203      14.703 -13.450   1.567  1.00 70.19           C  
ATOM   1647  CG2 ILE   203      14.320 -15.122  -0.285  1.00 68.78           C  
ATOM   1648  CD1 ILE   203      15.698 -14.325   2.317  1.00 67.42           C  
ATOM   1649  N   GLY   204      11.401 -13.566  -1.845  1.00 71.92           N  
ATOM   1650  CA  GLY   204      10.482 -14.250  -2.741  1.00 71.26           C  
ATOM   1651  C   GLY   204      11.082 -15.489  -3.378  1.00 71.28           C  
ATOM   1652  O   GLY   204      12.261 -15.789  -3.177  1.00 67.28           O  
ATOM   1653  N   ARG   205      10.277 -16.263  -4.063  1.00 61.73           N  
ATOM   1654  CA  ARG   205      10.666 -17.541  -4.651  1.00 62.41           C  
ATOM   1655  C   ARG   205      11.641 -17.339  -5.805  1.00 61.52           C  
ATOM   1656  CB  ARG   205       9.433 -18.308  -5.134  1.00 55.15           C  
ATOM   1657  O   ARG   205      12.391 -18.251  -6.158  1.00 58.22           O  
ATOM   1658  CG  ARG   205       8.668 -19.008  -4.023  1.00 50.91           C  
ATOM   1659  CD  ARG   205       7.545 -19.877  -4.572  1.00 52.47           C  
ATOM   1660  NE  ARG   205       6.862 -20.610  -3.510  1.00 39.97           N  
ATOM   1661  NH1 ARG   205       5.434 -21.745  -4.927  1.00 29.67           N  
ATOM   1662  NH2 ARG   205       5.325 -22.092  -2.664  1.00 25.57           N  
ATOM   1663  CZ  ARG   205       5.875 -21.481  -3.703  1.00 43.92           C  
ATOM   1664  N   ASN   206      11.563 -16.149  -6.467  1.00 62.00           N  
ATOM   1665  CA  ASN   206      12.360 -15.892  -7.662  1.00 61.81           C  
ATOM   1666  C   ASN   206      13.568 -15.013  -7.352  1.00 61.80           C  
ATOM   1667  CB  ASN   206      11.500 -15.248  -8.752  1.00 55.66           C  
ATOM   1668  O   ASN   206      13.630 -13.861  -7.785  1.00 57.62           O  
ATOM   1669  CG  ASN   206      10.460 -16.198  -9.313  1.00 52.22           C  
ATOM   1670  ND2 ASN   206       9.359 -15.646  -9.809  1.00 50.49           N  
ATOM   1671  OD1 ASN   206      10.645 -17.418  -9.300  1.00 52.86           O  
ATOM   1672  N   SER   207      14.450 -15.356  -6.426  1.00 62.18           N  
ATOM   1673  CA  SER   207      15.607 -14.702  -5.823  1.00 61.27           C  
ATOM   1674  C   SER   207      16.676 -14.398  -6.867  1.00 63.01           C  
ATOM   1675  CB  SER   207      16.198 -15.573  -4.714  1.00 55.20           C  
ATOM   1676  O   SER   207      17.779 -13.967  -6.525  1.00 59.83           O  
ATOM   1677  OG  SER   207      16.592 -16.836  -5.222  1.00 49.71           O  
ATOM   1678  N   ASN   208      16.440 -14.610  -8.186  1.00 64.82           N  
ATOM   1679  CA  ASN   208      17.530 -14.336  -9.117  1.00 65.43           C  
ATOM   1680  C   ASN   208      17.687 -12.839  -9.372  1.00 65.19           C  
ATOM   1681  CB  ASN   208      17.308 -15.079 -10.437  1.00 58.29           C  
ATOM   1682  O   ASN   208      18.638 -12.414 -10.030  1.00 61.96           O  
ATOM   1683  CG  ASN   208      17.451 -16.581 -10.292  1.00 53.11           C  
ATOM   1684  ND2 ASN   208      16.853 -17.325 -11.215  1.00 54.83           N  
ATOM   1685  OD1 ASN   208      18.093 -17.069  -9.358  1.00 56.82           O  
ATOM   1686  N   TYR   209      16.805 -12.037  -8.995  1.00 66.92           N  
ATOM   1687  CA  TYR   209      16.868 -10.594  -9.198  1.00 67.52           C  
ATOM   1688  C   TYR   209      17.191  -9.874  -7.894  1.00 67.26           C  
ATOM   1689  CB  TYR   209      15.546 -10.073  -9.769  1.00 61.84           C  
ATOM   1690  O   TYR   209      16.670 -10.231  -6.835  1.00 63.57           O  
ATOM   1691  CG  TYR   209      15.218 -10.619 -11.137  1.00 58.26           C  
ATOM   1692  CD1 TYR   209      15.835 -10.111 -12.278  1.00 54.78           C  
ATOM   1693  CD2 TYR   209      14.290 -11.644 -11.292  1.00 57.23           C  
ATOM   1694  CE1 TYR   209      15.535 -10.611 -13.541  1.00 53.16           C  
ATOM   1695  CE2 TYR   209      13.982 -12.151 -12.550  1.00 52.69           C  
ATOM   1696  OH  TYR   209      14.308 -12.127 -14.915  1.00 46.09           O  
ATOM   1697  CZ  TYR   209      14.609 -11.629 -13.667  1.00 52.49           C  
ATOM   1698  N   GLU   210      18.086  -8.873  -8.060  1.00 73.33           N  
ATOM   1699  CA  GLU   210      18.322  -7.980  -6.929  1.00 73.39           C  
ATOM   1700  C   GLU   210      17.063  -7.194  -6.575  1.00 74.61           C  
ATOM   1701  CB  GLU   210      19.474  -7.019  -7.233  1.00 69.42           C  
ATOM   1702  O   GLU   210      16.513  -6.480  -7.417  1.00 71.77           O  
ATOM   1703  CG  GLU   210      20.846  -7.677  -7.212  1.00 65.17           C  
ATOM   1704  CD  GLU   210      21.984  -6.700  -7.457  1.00 63.75           C  
ATOM   1705  OE1 GLU   210      21.717  -5.492  -7.649  1.00 63.49           O  
ATOM   1706  OE2 GLU   210      23.153  -7.146  -7.460  1.00 59.24           O  
ATOM   1707  N   SER   211      16.546  -7.467  -5.428  1.00 83.54           N  
ATOM   1708  CA  SER   211      15.424  -6.700  -4.896  1.00 84.06           C  
ATOM   1709  C   SER   211      15.823  -5.254  -4.624  1.00 84.16           C  
ATOM   1710  CB  SER   211      14.897  -7.342  -3.612  1.00 81.95           C  
ATOM   1711  O   SER   211      16.909  -4.991  -4.103  1.00 82.09           O  
ATOM   1712  OG  SER   211      14.469  -8.671  -3.853  1.00 75.37           O  
ATOM   1713  N   GLU   212      15.052  -4.292  -5.114  1.00 86.27           N  
ATOM   1714  CA  GLU   212      15.337  -2.867  -4.981  1.00 86.98           C  
ATOM   1715  C   GLU   212      14.250  -2.160  -4.176  1.00 88.28           C  
ATOM   1716  CB  GLU   212      15.477  -2.216  -6.360  1.00 84.39           C  
ATOM   1717  O   GLU   212      13.059  -2.391  -4.394  1.00 87.84           O  
ATOM   1718  CG  GLU   212      16.691  -2.692  -7.144  1.00 76.12           C  
ATOM   1719  CD  GLU   212      16.919  -1.913  -8.430  1.00 72.99           C  
ATOM   1720  OE1 GLU   212      16.072  -1.061  -8.781  1.00 69.98           O  
ATOM   1721  OE2 GLU   212      17.953  -2.158  -9.091  1.00 66.59           O  
ATOM   1722  N   PHE   213      14.676  -1.371  -3.269  1.00 90.79           N  
ATOM   1723  CA  PHE   213      13.830  -0.499  -2.463  1.00 91.34           C  
ATOM   1724  C   PHE   213      14.103   0.966  -2.781  1.00 90.40           C  
ATOM   1725  CB  PHE   213      14.051  -0.763  -0.971  1.00 91.03           C  
ATOM   1726  O   PHE   213      15.106   1.526  -2.334  1.00 88.95           O  
ATOM   1727  CG  PHE   213      13.539  -2.100  -0.508  1.00 91.26           C  
ATOM   1728  CD1 PHE   213      12.355  -2.195   0.214  1.00 90.02           C  
ATOM   1729  CD2 PHE   213      14.242  -3.263  -0.795  1.00 90.07           C  
ATOM   1730  CE1 PHE   213      11.879  -3.432   0.643  1.00 90.01           C  
ATOM   1731  CE2 PHE   213      13.772  -4.503  -0.369  1.00 90.52           C  
ATOM   1732  CZ  PHE   213      12.591  -4.584   0.351  1.00 89.74           C  
ATOM   1733  N   TYR   214      13.251   1.513  -3.615  1.00 90.14           N  
ATOM   1734  CA  TYR   214      13.330   2.901  -4.058  1.00 90.23           C  
ATOM   1735  C   TYR   214      12.358   3.778  -3.280  1.00 90.46           C  
ATOM   1736  CB  TYR   214      13.039   3.003  -5.558  1.00 87.91           C  
ATOM   1737  O   TYR   214      11.140   3.635  -3.412  1.00 89.40           O  
ATOM   1738  CG  TYR   214      13.380   4.348  -6.153  1.00 78.40           C  
ATOM   1739  CD1 TYR   214      12.425   5.359  -6.232  1.00 70.30           C  
ATOM   1740  CD2 TYR   214      14.657   4.610  -6.637  1.00 70.34           C  
ATOM   1741  CE1 TYR   214      12.734   6.599  -6.780  1.00 68.10           C  
ATOM   1742  CE2 TYR   214      14.977   5.847  -7.187  1.00 69.47           C  
ATOM   1743  OH  TYR   214      14.322   8.059  -7.798  1.00 43.41           O  
ATOM   1744  CZ  TYR   214      14.011   6.833  -7.254  1.00 67.12           C  
ATOM   1745  N   LEU   215      12.898   4.631  -2.449  1.00 91.33           N  
ATOM   1746  CA  LEU   215      12.114   5.550  -1.631  1.00 91.18           C  
ATOM   1747  C   LEU   215      12.440   6.999  -1.977  1.00 89.56           C  
ATOM   1748  CB  LEU   215      12.374   5.298  -0.143  1.00 90.32           C  
ATOM   1749  O   LEU   215      13.530   7.486  -1.667  1.00 87.01           O  
ATOM   1750  CG  LEU   215      11.963   3.926   0.394  1.00 87.92           C  
ATOM   1751  CD1 LEU   215      13.056   2.899   0.117  1.00 83.72           C  
ATOM   1752  CD2 LEU   215      11.661   4.004   1.886  1.00 83.51           C  
ATOM   1753  N   TYR   216      11.501   7.620  -2.609  1.00 87.43           N  
ATOM   1754  CA  TYR   216      11.562   9.027  -2.990  1.00 87.23           C  
ATOM   1755  C   TYR   216      10.429   9.815  -2.343  1.00 86.62           C  
ATOM   1756  CB  TYR   216      11.498   9.176  -4.513  1.00 85.17           C  
ATOM   1757  O   TYR   216       9.253   9.508  -2.551  1.00 84.75           O  
ATOM   1758  CG  TYR   216      11.456  10.610  -4.981  1.00 78.10           C  
ATOM   1759  CD1 TYR   216      12.614  11.383  -5.026  1.00 71.66           C  
ATOM   1760  CD2 TYR   216      10.259  11.195  -5.379  1.00 71.83           C  
ATOM   1761  CE1 TYR   216      12.580  12.705  -5.456  1.00 70.39           C  
ATOM   1762  CE2 TYR   216      10.213  12.517  -5.810  1.00 72.08           C  
ATOM   1763  OH  TYR   216      11.337  14.571  -6.271  1.00 50.27           O  
ATOM   1764  CZ  TYR   216      11.377  13.263  -5.845  1.00 67.71           C  
ATOM   1765  N   SER   217      10.895  10.848  -1.534  1.00 86.76           N  
ATOM   1766  CA  SER   217       9.884  11.663  -0.866  1.00 86.67           C  
ATOM   1767  C   SER   217      10.362  13.100  -0.689  1.00 86.11           C  
ATOM   1768  CB  SER   217       9.526  11.064   0.494  1.00 86.05           C  
ATOM   1769  O   SER   217      11.509  13.335  -0.303  1.00 84.52           O  
ATOM   1770  OG  SER   217       8.466  11.785   1.098  1.00 85.95           O  
ATOM   1771  N   ASP   218       9.469  14.035  -0.956  1.00 82.65           N  
ATOM   1772  CA  ASP   218       9.741  15.457  -0.767  1.00 82.47           C  
ATOM   1773  C   ASP   218       9.493  15.876   0.680  1.00 82.57           C  
ATOM   1774  CB  ASP   218       8.880  16.298  -1.713  1.00 80.35           C  
ATOM   1775  O   ASP   218       9.642  17.049   1.027  1.00 80.88           O  
ATOM   1776  CG  ASP   218       7.391  16.077  -1.513  1.00 74.22           C  
ATOM   1777  OD1 ASP   218       7.006  15.162  -0.753  1.00 69.17           O  
ATOM   1778  OD2 ASP   218       6.595  16.823  -2.124  1.00 72.83           O  
ATOM   1779  N   MET   219       9.106  14.947   1.562  1.00 85.45           N  
ATOM   1780  CA  MET   219       8.897  15.078   3.001  1.00 86.09           C  
ATOM   1781  C   MET   219       9.404  13.844   3.739  1.00 87.00           C  
ATOM   1782  CB  MET   219       7.416  15.301   3.312  1.00 84.42           C  
ATOM   1783  O   MET   219       9.678  12.814   3.120  1.00 86.59           O  
ATOM   1784  CG  MET   219       6.529  14.122   2.945  1.00 79.23           C  
ATOM   1785  SD  MET   219       4.746  14.478   3.199  1.00 78.06           S  
ATOM   1786  CE  MET   219       4.804  15.244   4.843  1.00 67.53           C  
ATOM   1787  N   PRO   220       9.543  13.926   5.046  1.00 88.43           N  
ATOM   1788  CA  PRO   220       9.864  12.703   5.785  1.00 89.18           C  
ATOM   1789  C   PRO   220       8.815  11.609   5.598  1.00 89.80           C  
ATOM   1790  CB  PRO   220       9.911  13.172   7.241  1.00 88.40           C  
ATOM   1791  O   PRO   220       7.614  11.882   5.671  1.00 89.68           O  
ATOM   1792  CG  PRO   220      10.195  14.637   7.162  1.00 87.05           C  
ATOM   1793  CD  PRO   220       9.482  15.197   5.964  1.00 86.16           C  
ATOM   1794  N   ILE   221       9.215  10.397   5.395  1.00 91.06           N  
ATOM   1795  CA  ILE   221       8.334   9.258   5.159  1.00 91.76           C  
ATOM   1796  C   ILE   221       7.665   8.843   6.467  1.00 91.85           C  
ATOM   1797  CB  ILE   221       9.104   8.065   4.549  1.00 91.31           C  
ATOM   1798  O   ILE   221       6.521   8.383   6.468  1.00 91.40           O  
ATOM   1799  CG1 ILE   221       9.603   8.414   3.143  1.00 90.02           C  
ATOM   1800  CG2 ILE   221       8.224   6.811   4.523  1.00 89.63           C  
ATOM   1801  CD1 ILE   221      10.556   7.385   2.551  1.00 88.17           C  
ATOM   1802  N   ALA   222       8.355   9.067   7.601  1.00 92.91           N  
ATOM   1803  CA  ALA   222       7.878   8.784   8.952  1.00 93.38           C  
ATOM   1804  C   ALA   222       8.649   9.597   9.988  1.00 92.96           C  
ATOM   1805  CB  ALA   222       7.995   7.293   9.257  1.00 92.92           C  
ATOM   1806  O   ALA   222       9.736  10.105   9.704  1.00 92.24           O  
ATOM   1807  N   LYS   223       8.139   9.660  11.200  1.00 92.23           N  
ATOM   1808  CA  LYS   223       8.927  10.173  12.317  1.00 92.70           C  
ATOM   1809  C   LYS   223      10.056   9.213  12.680  1.00 92.85           C  
ATOM   1810  CB  LYS   223       8.035  10.419  13.535  1.00 91.87           C  
ATOM   1811  O   LYS   223      11.174   9.644  12.972  1.00 92.36           O  
ATOM   1812  CG  LYS   223       6.953  11.464  13.310  1.00 88.67           C  
ATOM   1813  CD  LYS   223       6.092  11.654  14.552  1.00 85.56           C  
ATOM   1814  CE  LYS   223       4.941  12.617  14.293  1.00 83.51           C  
ATOM   1815  NZ  LYS   223       3.966  12.632  15.425  1.00 80.56           N  
ATOM   1816  N   PHE   224       9.749   7.957  12.607  1.00 94.29           N  
ATOM   1817  CA  PHE   224      10.731   6.885  12.718  1.00 94.78           C  
ATOM   1818  C   PHE   224      10.631   5.934  11.531  1.00 94.82           C  
ATOM   1819  CB  PHE   224      10.538   6.112  14.027  1.00 93.81           C  
ATOM   1820  O   PHE   224       9.644   5.209  11.391  1.00 94.34           O  
ATOM   1821  CG  PHE   224      11.579   5.052  14.265  1.00 89.30           C  
ATOM   1822  CD1 PHE   224      12.804   5.376  14.836  1.00 83.56           C  
ATOM   1823  CD2 PHE   224      11.334   3.730  13.917  1.00 84.00           C  
ATOM   1824  CE1 PHE   224      13.770   4.397  15.057  1.00 82.11           C  
ATOM   1825  CE2 PHE   224      12.294   2.746  14.135  1.00 82.70           C  
ATOM   1826  CZ  PHE   224      13.511   3.082  14.704  1.00 81.49           C  
ATOM   1827  N   LEU   225      11.635   5.930  10.681  1.00 94.50           N  
ATOM   1828  CA  LEU   225      11.759   5.052   9.523  1.00 94.81           C  
ATOM   1829  C   LEU   225      12.817   3.980   9.764  1.00 94.65           C  
ATOM   1830  CB  LEU   225      12.111   5.861   8.271  1.00 94.46           C  
ATOM   1831  O   LEU   225      13.991   4.296   9.971  1.00 94.06           O  
ATOM   1832  CG  LEU   225      12.308   5.063   6.981  1.00 93.70           C  
ATOM   1833  CD1 LEU   225      11.022   4.331   6.610  1.00 92.12           C  
ATOM   1834  CD2 LEU   225      12.753   5.981   5.848  1.00 92.08           C  
ATOM   1835  N   ASP   226      12.405   2.745   9.746  1.00 95.06           N  
ATOM   1836  CA  ASP   226      13.268   1.580   9.912  1.00 95.27           C  
ATOM   1837  C   ASP   226      13.222   0.682   8.678  1.00 95.17           C  
ATOM   1838  CB  ASP   226      12.865   0.786  11.156  1.00 94.64           C  
ATOM   1839  O   ASP   226      12.178   0.109   8.359  1.00 94.68           O  
ATOM   1840  CG  ASP   226      13.908  -0.237  11.570  1.00 92.35           C  
ATOM   1841  OD1 ASP   226      14.914  -0.409  10.850  1.00 90.17           O  
ATOM   1842  OD2 ASP   226      13.719  -0.880  12.626  1.00 90.59           O  
ATOM   1843  N   ILE   227      14.353   0.520   7.959  1.00 94.51           N  
ATOM   1844  CA  ILE   227      14.478  -0.270   6.740  1.00 94.49           C  
ATOM   1845  C   ILE   227      15.458  -1.419   6.967  1.00 93.77           C  
ATOM   1846  CB  ILE   227      14.937   0.598   5.547  1.00 94.13           C  
ATOM   1847  O   ILE   227      16.671  -1.205   7.032  1.00 92.45           O  
ATOM   1848  CG1 ILE   227      14.001   1.798   5.369  1.00 92.80           C  
ATOM   1849  CG2 ILE   227      15.007  -0.238   4.266  1.00 92.47           C  
ATOM   1850  CD1 ILE   227      14.454   2.783   4.300  1.00 91.09           C  
ATOM   1851  N   GLU   228      14.977  -2.636   7.025  1.00 94.01           N  
ATOM   1852  CA  GLU   228      15.738  -3.861   7.247  1.00 93.87           C  
ATOM   1853  C   GLU   228      15.709  -4.761   6.014  1.00 93.35           C  
ATOM   1854  CB  GLU   228      15.198  -4.618   8.463  1.00 92.28           C  
ATOM   1855  O   GLU   228      14.869  -5.657   5.913  1.00 91.72           O  
ATOM   1856  CG  GLU   228      16.031  -5.830   8.854  1.00 84.59           C  
ATOM   1857  CD  GLU   228      17.459  -5.476   9.239  1.00 77.91           C  
ATOM   1858  OE1 GLU   228      17.732  -4.292   9.539  1.00 78.28           O  
ATOM   1859  OE2 GLU   228      18.313  -6.392   9.240  1.00 75.24           O  
ATOM   1860  N   VAL   229      16.755  -4.528   5.130  1.00 91.26           N  
ATOM   1861  CA  VAL   229      16.815  -5.239   3.857  1.00 90.97           C  
ATOM   1862  C   VAL   229      18.257  -5.643   3.558  1.00 89.96           C  
ATOM   1863  CB  VAL   229      16.252  -4.381   2.702  1.00 90.22           C  
ATOM   1864  O   VAL   229      18.830  -5.221   2.551  1.00 87.46           O  
ATOM   1865  CG1 VAL   229      14.782  -4.044   2.947  1.00 87.16           C  
ATOM   1866  CG2 VAL   229      17.075  -3.106   2.534  1.00 86.22           C  
ATOM   1867  N   PRO   230      18.787  -6.599   4.320  1.00 87.80           N  
ATOM   1868  CA  PRO   230      20.218  -6.912   4.346  1.00 87.51           C  
ATOM   1869  C   PRO   230      20.706  -7.550   3.047  1.00 86.65           C  
ATOM   1870  CB  PRO   230      20.343  -7.892   5.515  1.00 86.61           C  
ATOM   1871  O   PRO   230      21.914  -7.654   2.822  1.00 84.65           O  
ATOM   1872  CG  PRO   230      18.998  -8.537   5.619  1.00 86.28           C  
ATOM   1873  CD  PRO   230      17.951  -7.513   5.287  1.00 85.46           C  
ATOM   1874  N   ASN   231      19.757  -7.903   2.184  1.00 85.19           N  
ATOM   1875  CA  ASN   231      20.154  -8.552   0.939  1.00 85.04           C  
ATOM   1876  C   ASN   231      19.759  -7.720  -0.278  1.00 84.79           C  
ATOM   1877  CB  ASN   231      19.545  -9.952   0.845  1.00 83.82           C  
ATOM   1878  O   ASN   231      19.834  -8.196  -1.412  1.00 83.29           O  
ATOM   1879  CG  ASN   231      19.868 -10.812   2.051  1.00 81.67           C  
ATOM   1880  ND2 ASN   231      18.839 -11.194   2.799  1.00 80.56           N  
ATOM   1881  OD1 ASN   231      21.032 -11.129   2.309  1.00 80.02           O  
ATOM   1882  N   SER   232      19.313  -6.520  -0.084  1.00 86.77           N  
ATOM   1883  CA  SER   232      18.765  -5.717  -1.173  1.00 86.98           C  
ATOM   1884  C   SER   232      19.420  -4.342  -1.229  1.00 87.22           C  
ATOM   1885  CB  SER   232      17.251  -5.564  -1.016  1.00 86.10           C  
ATOM   1886  O   SER   232      20.068  -3.917  -0.270  1.00 86.44           O  
ATOM   1887  OG  SER   232      16.613  -6.830  -1.028  1.00 82.99           O  
ATOM   1888  N   LYS   233      19.238  -3.678  -2.338  1.00 86.20           N  
ATOM   1889  CA  LYS   233      19.652  -2.293  -2.543  1.00 86.45           C  
ATOM   1890  C   LYS   233      18.558  -1.322  -2.107  1.00 87.32           C  
ATOM   1891  CB  LYS   233      20.011  -2.052  -4.010  1.00 84.98           C  
ATOM   1892  O   LYS   233      17.383  -1.521  -2.422  1.00 86.97           O  
ATOM   1893  CG  LYS   233      20.495  -0.640  -4.305  1.00 79.68           C  
ATOM   1894  CD  LYS   233      20.952  -0.496  -5.751  1.00 77.38           C  
ATOM   1895  CE  LYS   233      21.456   0.911  -6.041  1.00 70.37           C  
ATOM   1896  NZ  LYS   233      21.931   1.050  -7.451  1.00 65.85           N  
ATOM   1897  N   VAL   234      18.992  -0.276  -1.404  1.00 89.11           N  
ATOM   1898  CA  VAL   234      18.112   0.835  -1.057  1.00 89.13           C  
ATOM   1899  C   VAL   234      18.545   2.091  -1.809  1.00 88.46           C  
ATOM   1900  CB  VAL   234      18.107   1.100   0.465  1.00 88.63           C  
ATOM   1901  O   VAL   234      19.727   2.444  -1.813  1.00 87.27           O  
ATOM   1902  CG1 VAL   234      17.236   2.309   0.800  1.00 88.15           C  
ATOM   1903  CG2 VAL   234      17.623  -0.137   1.220  1.00 87.73           C  
ATOM   1904  N   ARG   235      17.642   2.769  -2.456  1.00 87.12           N  
ATOM   1905  CA  ARG   235      17.779   4.138  -2.941  1.00 87.05           C  
ATOM   1906  C   ARG   235      16.851   5.082  -2.185  1.00 87.56           C  
ATOM   1907  CB  ARG   235      17.489   4.209  -4.442  1.00 84.93           C  
ATOM   1908  O   ARG   235      15.629   4.922  -2.222  1.00 86.73           O  
ATOM   1909  CG  ARG   235      18.451   3.397  -5.295  1.00 77.34           C  
ATOM   1910  CD  ARG   235      18.176   3.576  -6.781  1.00 74.09           C  
ATOM   1911  NE  ARG   235      19.130   2.832  -7.599  1.00 68.27           N  
ATOM   1912  NH1 ARG   235      17.779   2.757  -9.472  1.00 55.54           N  
ATOM   1913  NH2 ARG   235      19.855   1.785  -9.510  1.00 51.00           N  
ATOM   1914  CZ  ARG   235      18.919   2.460  -8.859  1.00 65.92           C  
ATOM   1915  N   LEU   236      17.458   5.965  -1.529  1.00 87.78           N  
ATOM   1916  CA  LEU   236      16.724   6.879  -0.661  1.00 87.43           C  
ATOM   1917  C   LEU   236      16.941   8.327  -1.089  1.00 86.23           C  
ATOM   1918  CB  LEU   236      17.155   6.696   0.797  1.00 86.51           C  
ATOM   1919  O   LEU   236      18.057   8.844  -1.004  1.00 84.21           O  
ATOM   1920  CG  LEU   236      16.438   7.566   1.830  1.00 85.32           C  
ATOM   1921  CD1 LEU   236      14.961   7.193   1.904  1.00 82.54           C  
ATOM   1922  CD2 LEU   236      17.099   7.427   3.197  1.00 82.52           C  
ATOM   1923  N   ASP   237      15.964   8.906  -1.565  1.00 83.95           N  
ATOM   1924  CA  ASP   237      15.917  10.327  -1.897  1.00 83.71           C  
ATOM   1925  C   ASP   237      14.918  11.065  -1.009  1.00 83.84           C  
ATOM   1926  CB  ASP   237      15.555  10.523  -3.371  1.00 82.10           C  
ATOM   1927  O   ASP   237      13.706  10.953  -1.203  1.00 82.59           O  
ATOM   1928  CG  ASP   237      15.657  11.970  -3.820  1.00 77.17           C  
ATOM   1929  OD1 ASP   237      15.868  12.859  -2.967  1.00 74.06           O  
ATOM   1930  OD2 ASP   237      15.523  12.223  -5.036  1.00 75.39           O  
ATOM   1931  N   ILE   238      15.445  11.815   0.002  1.00 82.76           N  
ATOM   1932  CA  ILE   238      14.639  12.533   0.984  1.00 82.19           C  
ATOM   1933  C   ILE   238      15.145  13.968   1.117  1.00 81.55           C  
ATOM   1934  CB  ILE   238      14.661  11.827   2.358  1.00 81.11           C  
ATOM   1935  O   ILE   238      16.296  14.260   0.783  1.00 79.30           O  
ATOM   1936  CG1 ILE   238      16.106  11.593   2.815  1.00 80.01           C  
ATOM   1937  CG2 ILE   238      13.884  10.509   2.301  1.00 79.76           C  
ATOM   1938  CD1 ILE   238      16.225  11.026   4.223  1.00 78.39           C  
ATOM   1939  N   PRO   239      14.287  14.923   1.559  1.00 79.38           N  
ATOM   1940  CA  PRO   239      14.636  16.345   1.607  1.00 78.93           C  
ATOM   1941  C   PRO   239      15.549  16.690   2.781  1.00 78.97           C  
ATOM   1942  CB  PRO   239      13.278  17.037   1.749  1.00 77.59           C  
ATOM   1943  O   PRO   239      15.132  17.391   3.707  1.00 76.75           O  
ATOM   1944  CG  PRO   239      12.437  16.073   2.521  1.00 76.85           C  
ATOM   1945  CD  PRO   239      12.841  14.677   2.141  1.00 75.14           C  
ATOM   1946  N   VAL   240      16.773  16.352   2.702  1.00 76.85           N  
ATOM   1947  CA  VAL   240      17.755  16.522   3.767  1.00 76.12           C  
ATOM   1948  C   VAL   240      18.032  18.008   3.983  1.00 75.84           C  
ATOM   1949  CB  VAL   240      19.070  15.775   3.451  1.00 74.34           C  
ATOM   1950  O   VAL   240      18.469  18.414   5.062  1.00 73.08           O  
ATOM   1951  CG1 VAL   240      18.846  14.264   3.448  1.00 69.74           C  
ATOM   1952  CG2 VAL   240      19.636  16.237   2.109  1.00 69.64           C  
ATOM   1953  N   ASN   241      17.625  18.800   3.059  1.00 72.80           N  
ATOM   1954  CA  ASN   241      17.871  20.236   3.137  1.00 72.28           C  
ATOM   1955  C   ASN   241      16.722  20.965   3.829  1.00 72.32           C  
ATOM   1956  CB  ASN   241      18.104  20.817   1.740  1.00 70.16           C  
ATOM   1957  O   ASN   241      16.813  22.165   4.093  1.00 70.61           O  
ATOM   1958  CG  ASN   241      16.923  20.604   0.814  1.00 66.11           C  
ATOM   1959  ND2 ASN   241      16.876  21.367  -0.272  1.00 60.82           N  
ATOM   1960  OD1 ASN   241      16.059  19.762   1.073  1.00 62.75           O  
ATOM   1961  N   LYS   242      15.660  20.276   4.142  1.00 78.59           N  
ATOM   1962  CA  LYS   242      14.462  20.888   4.710  1.00 78.37           C  
ATOM   1963  C   LYS   242      14.200  20.376   6.124  1.00 78.31           C  
ATOM   1964  CB  LYS   242      13.248  20.618   3.821  1.00 76.88           C  
ATOM   1965  O   LYS   242      13.528  21.040   6.916  1.00 76.68           O  
ATOM   1966  CG  LYS   242      13.320  21.283   2.455  1.00 73.93           C  
ATOM   1967  CD  LYS   242      12.086  20.976   1.617  1.00 71.82           C  
ATOM   1968  CE  LYS   242      12.202  21.557   0.214  1.00 64.83           C  
ATOM   1969  NZ  LYS   242      11.085  21.104  -0.667  1.00 62.96           N  
ATOM   1970  N   TYR   243      14.754  19.189   6.440  1.00 80.90           N  
ATOM   1971  CA  TYR   243      14.445  18.513   7.695  1.00 81.35           C  
ATOM   1972  C   TYR   243      15.712  17.973   8.349  1.00 81.18           C  
ATOM   1973  CB  TYR   243      13.452  17.371   7.460  1.00 80.26           C  
ATOM   1974  O   TYR   243      16.708  17.715   7.669  1.00 79.95           O  
ATOM   1975  CG  TYR   243      12.127  17.826   6.896  1.00 80.80           C  
ATOM   1976  CD1 TYR   243      11.133  18.338   7.727  1.00 80.12           C  
ATOM   1977  CD2 TYR   243      11.867  17.743   5.533  1.00 80.62           C  
ATOM   1978  CE1 TYR   243       9.910  18.756   7.212  1.00 79.67           C  
ATOM   1979  CE2 TYR   243      10.648  18.158   5.007  1.00 79.59           C  
ATOM   1980  OH  TYR   243       8.469  19.075   5.338  1.00 77.44           O  
ATOM   1981  CZ  TYR   243       9.678  18.663   5.853  1.00 76.55           C  
ATOM   1982  N   LYS   244      15.639  17.777   9.683  1.00 81.62           N  
ATOM   1983  CA  LYS   244      16.690  17.126  10.461  1.00 81.87           C  
ATOM   1984  C   LYS   244      16.440  15.625  10.575  1.00 82.74           C  
ATOM   1985  CB  LYS   244      16.790  17.748  11.854  1.00 79.45           C  
ATOM   1986  O   LYS   244      15.360  15.200  10.990  1.00 81.98           O  
ATOM   1987  CG  LYS   244      17.348  19.163  11.862  1.00 72.83           C  
ATOM   1988  CD  LYS   244      17.441  19.720  13.277  1.00 69.77           C  
ATOM   1989  CE  LYS   244      17.922  21.165  13.280  1.00 61.70           C  
ATOM   1990  NZ  LYS   244      17.938  21.741  14.658  1.00 56.94           N  
ATOM   1991  N   PHE   245      17.497  14.956  10.259  1.00 83.79           N  
ATOM   1992  CA  PHE   245      17.389  13.506  10.372  1.00 84.21           C  
ATOM   1993  C   PHE   245      18.474  12.952  11.288  1.00 83.79           C  
ATOM   1994  CB  PHE   245      17.482  12.849   8.991  1.00 83.48           C  
ATOM   1995  O   PHE   245      19.661  13.218  11.084  1.00 82.61           O  
ATOM   1996  CG  PHE   245      16.349  13.212   8.069  1.00 84.85           C  
ATOM   1997  CD1 PHE   245      15.144  12.522   8.121  1.00 84.02           C  
ATOM   1998  CD2 PHE   245      16.489  14.243   7.150  1.00 84.20           C  
ATOM   1999  CE1 PHE   245      14.094  12.855   7.269  1.00 83.87           C  
ATOM   2000  CE2 PHE   245      15.444  14.582   6.295  1.00 83.86           C  
ATOM   2001  CZ  PHE   245      14.248  13.886   6.356  1.00 82.18           C  
ATOM   2002  N   ASN   246      18.045  12.227  12.217  1.00 84.33           N  
ATOM   2003  CA  ASN   246      18.928  11.341  12.969  1.00 84.59           C  
ATOM   2004  C   ASN   246      19.083   9.988  12.280  1.00 85.07           C  
ATOM   2005  CB  ASN   246      18.410  11.153  14.397  1.00 82.62           C  
ATOM   2006  O   ASN   246      18.135   9.204  12.221  1.00 84.36           O  
ATOM   2007  CG  ASN   246      19.372  10.371  15.269  1.00 76.34           C  
ATOM   2008  ND2 ASN   246      18.925  10.004  16.464  1.00 72.47           N  
ATOM   2009  OD1 ASN   246      20.508  10.099  14.872  1.00 72.76           O  
ATOM   2010  N   CYS   247      20.326   9.702  11.872  1.00 83.42           N  
ATOM   2011  CA  CYS   247      20.565   8.560  10.995  1.00 83.45           C  
ATOM   2012  C   CYS   247      21.371   7.483  11.711  1.00 83.32           C  
ATOM   2013  CB  CYS   247      21.296   9.001   9.728  1.00 81.22           C  
ATOM   2014  O   CYS   247      22.352   7.785  12.392  1.00 81.78           O  
ATOM   2015  SG  CYS   247      20.338  10.124   8.687  1.00 78.95           S  
ATOM   2016  N   ASP   248      20.979   6.293  11.577  1.00 85.19           N  
ATOM   2017  CA  ASP   248      21.697   5.060  11.886  1.00 85.48           C  
ATOM   2018  C   ASP   248      21.659   4.092  10.706  1.00 85.81           C  
ATOM   2019  CB  ASP   248      21.109   4.394  13.132  1.00 84.30           C  
ATOM   2020  O   ASP   248      20.730   3.291  10.583  1.00 85.10           O  
ATOM   2021  CG  ASP   248      21.935   3.218  13.622  1.00 82.29           C  
ATOM   2022  OD1 ASP   248      22.900   2.822  12.933  1.00 81.90           O  
ATOM   2023  OD2 ASP   248      21.617   2.681  14.704  1.00 81.30           O  
ATOM   2024  N   ILE   249      22.669   4.193   9.851  1.00 84.18           N  
ATOM   2025  CA  ILE   249      22.689   3.508   8.563  1.00 83.91           C  
ATOM   2026  C   ILE   249      23.840   2.505   8.530  1.00 83.35           C  
ATOM   2027  CB  ILE   249      22.816   4.509   7.393  1.00 82.67           C  
ATOM   2028  O   ILE   249      24.994   2.867   8.775  1.00 81.67           O  
ATOM   2029  CG1 ILE   249      21.623   5.471   7.381  1.00 79.86           C  
ATOM   2030  CG2 ILE   249      22.935   3.767   6.058  1.00 79.51           C  
ATOM   2031  CD1 ILE   249      21.767   6.624   6.397  1.00 77.47           C  
ATOM   2032  N   LYS   250      23.511   1.283   8.161  1.00 83.25           N  
ATOM   2033  CA  LYS   250      24.461   0.195   7.948  1.00 83.17           C  
ATOM   2034  C   LYS   250      24.291  -0.421   6.562  1.00 83.07           C  
ATOM   2035  CB  LYS   250      24.297  -0.880   9.023  1.00 81.37           C  
ATOM   2036  O   LYS   250      23.182  -0.801   6.178  1.00 81.82           O  
ATOM   2037  CG  LYS   250      24.571  -0.389  10.437  1.00 76.09           C  
ATOM   2038  CD  LYS   250      24.365  -1.496  11.463  1.00 73.64           C  
ATOM   2039  CE  LYS   250      24.577  -0.990  12.883  1.00 66.50           C  
ATOM   2040  NZ  LYS   250      24.350  -2.065  13.894  1.00 63.31           N  
ATOM   2041  N   SER   251      25.381  -0.520   5.881  1.00 81.98           N  
ATOM   2042  CA  SER   251      25.390  -1.149   4.565  1.00 81.55           C  
ATOM   2043  C   SER   251      26.577  -2.095   4.412  1.00 80.99           C  
ATOM   2044  CB  SER   251      25.429  -0.088   3.464  1.00 79.92           C  
ATOM   2045  O   SER   251      27.686  -1.785   4.851  1.00 78.76           O  
ATOM   2046  OG  SER   251      25.443  -0.694   2.182  1.00 73.03           O  
ATOM   2047  N   LYS   252      26.374  -3.224   3.794  1.00 77.80           N  
ATOM   2048  CA  LYS   252      27.420  -4.228   3.622  1.00 76.75           C  
ATOM   2049  C   LYS   252      28.398  -3.820   2.525  1.00 75.75           C  
ATOM   2050  CB  LYS   252      26.807  -5.592   3.299  1.00 75.13           C  
ATOM   2051  O   LYS   252      29.602  -4.061   2.638  1.00 72.30           O  
ATOM   2052  CG  LYS   252      26.018  -6.204   4.446  1.00 70.86           C  
ATOM   2053  CD  LYS   252      25.404  -7.541   4.052  1.00 68.21           C  
ATOM   2054  CE  LYS   252      24.529  -8.105   5.163  1.00 60.06           C  
ATOM   2055  NZ  LYS   252      23.718  -9.268   4.693  1.00 56.70           N  
ATOM   2056  N   GLU   253      27.927  -3.281   1.359  1.00 73.62           N  
ATOM   2057  CA  GLU   253      28.778  -2.946   0.221  1.00 72.06           C  
ATOM   2058  C   GLU   253      29.078  -1.450   0.179  1.00 71.35           C  
ATOM   2059  CB  GLU   253      28.122  -3.387  -1.089  1.00 69.37           C  
ATOM   2060  O   GLU   253      30.174  -1.021   0.546  1.00 65.69           O  
ATOM   2061  CG  GLU   253      28.044  -4.898  -1.260  1.00 65.66           C  
ATOM   2062  CD  GLU   253      27.510  -5.321  -2.619  1.00 63.43           C  
ATOM   2063  OE1 GLU   253      27.089  -4.444  -3.406  1.00 62.02           O  
ATOM   2064  OE2 GLU   253      27.513  -6.541  -2.898  1.00 58.33           O  
ATOM   2065  N   ALA   254      28.346  -0.633  -0.440  1.00 65.29           N  
ATOM   2066  CA  ALA   254      28.662   0.773  -0.676  1.00 64.59           C  
ATOM   2067  C   ALA   254      27.546   1.680  -0.165  1.00 66.28           C  
ATOM   2068  CB  ALA   254      28.907   1.022  -2.162  1.00 60.93           C  
ATOM   2069  O   ALA   254      26.367   1.321  -0.231  1.00 64.60           O  
ATOM   2070  N   ILE   255      27.881   2.782   0.538  1.00 67.53           N  
ATOM   2071  CA  ILE   255      27.030   3.963   0.632  1.00 65.75           C  
ATOM   2072  C   ILE   255      27.483   5.008  -0.385  1.00 66.85           C  
ATOM   2073  CB  ILE   255      27.047   4.560   2.057  1.00 63.13           C  
ATOM   2074  O   ILE   255      28.612   5.499  -0.319  1.00 64.40           O  
ATOM   2075  CG1 ILE   255      26.567   3.521   3.077  1.00 61.73           C  
ATOM   2076  CG2 ILE   255      26.190   5.827   2.122  1.00 61.80           C  
ATOM   2077  CD1 ILE   255      26.703   3.967   4.527  1.00 59.89           C  
ATOM   2078  N   GLU   256      26.646   5.021  -1.411  1.00 59.62           N  
ATOM   2079  CA  GLU   256      26.891   6.032  -2.435  1.00 58.97           C  
ATOM   2080  C   GLU   256      26.030   7.270  -2.206  1.00 59.20           C  
ATOM   2081  CB  GLU   256      26.629   5.459  -3.831  1.00 54.48           C  
ATOM   2082  O   GLU   256      24.806   7.170  -2.096  1.00 56.71           O  
ATOM   2083  CG  GLU   256      27.599   4.360  -4.237  1.00 50.50           C  
ATOM   2084  CD  GLU   256      27.340   3.816  -5.633  1.00 53.41           C  
ATOM   2085  OE1 GLU   256      26.378   4.271  -6.293  1.00 56.91           O  
ATOM   2086  OE2 GLU   256      28.105   2.928  -6.071  1.00 51.55           O  
ATOM   2087  N   GLU   257      26.564   8.291  -1.879  1.00 57.84           N  
ATOM   2088  CA  GLU   257      25.897   9.588  -1.823  1.00 56.92           C  
ATOM   2089  C   GLU   257      25.842  10.241  -3.202  1.00 57.41           C  
ATOM   2090  CB  GLU   257      26.605  10.514  -0.831  1.00 53.13           C  
ATOM   2091  O   GLU   257      26.877  10.437  -3.843  1.00 55.30           O  
ATOM   2092  CG  GLU   257      26.346  10.165   0.628  1.00 50.39           C  
ATOM   2093  CD  GLU   257      27.019  11.120   1.602  1.00 52.43           C  
ATOM   2094  OE1 GLU   257      27.668  12.091   1.150  1.00 52.60           O  
ATOM   2095  OE2 GLU   257      26.898  10.894   2.826  1.00 47.60           O  
ATOM   2096  N   PHE   258      24.637  10.258  -3.735  1.00 42.35           N  
ATOM   2097  CA  PHE   258      24.425  11.140  -4.877  1.00 42.55           C  
ATOM   2098  C   PHE   258      24.072  12.549  -4.416  1.00 42.20           C  
ATOM   2099  CB  PHE   258      23.318  10.591  -5.783  1.00 37.58           C  
ATOM   2100  O   PHE   258      22.979  12.782  -3.896  1.00 40.13           O  
ATOM   2101  CG  PHE   258      23.805   9.599  -6.804  1.00 34.38           C  
ATOM   2102  CD1 PHE   258      24.225  10.021  -8.059  1.00 29.28           C  
ATOM   2103  CD2 PHE   258      23.841   8.242  -6.508  1.00 31.65           C  
ATOM   2104  CE1 PHE   258      24.676   9.105  -9.006  1.00 29.93           C  
ATOM   2105  CE2 PHE   258      24.291   7.320  -7.449  1.00 34.06           C  
ATOM   2106  CZ  PHE   258      24.707   7.754  -8.698  1.00 28.63           C  
ATOM   2107  N   ASN   259      24.979  13.321  -4.087  1.00 42.30           N  
ATOM   2108  CA  ASN   259      24.706  14.751  -4.184  1.00 42.50           C  
ATOM   2109  C   ASN   259      24.331  15.155  -5.607  1.00 42.46           C  
ATOM   2110  CB  ASN   259      25.911  15.562  -3.702  1.00 39.88           C  
ATOM   2111  O   ASN   259      25.184  15.172  -6.497  1.00 40.83           O  
ATOM   2112  CG  ASN   259      25.998  15.634  -2.190  1.00 37.97           C  
ATOM   2113  ND2 ASN   259      27.201  15.862  -1.676  1.00 32.47           N  
ATOM   2114  OD1 ASN   259      24.993  15.486  -1.490  1.00 38.97           O  
ATOM   2115  N   ASN   260      23.078  14.911  -5.993  1.00 41.50           N  
ATOM   2116  CA  ASN   260      22.655  15.420  -7.293  1.00 41.23           C  
ATOM   2117  C   ASN   260      22.914  16.919  -7.420  1.00 41.78           C  
ATOM   2118  CB  ASN   260      21.176  15.115  -7.535  1.00 38.14           C  
ATOM   2119  O   ASN   260      22.979  17.450  -8.530  1.00 39.94           O  
ATOM   2120  CG  ASN   260      20.942  13.693  -8.008  1.00 36.78           C  
ATOM   2121  ND2 ASN   260      19.711  13.217  -7.869  1.00 33.17           N  
ATOM   2122  OD1 ASN   260      21.862  13.029  -8.494  1.00 38.38           O  
ATOM   2123  N   ASP   261      23.272  17.566  -6.308  1.00 39.65           N  
ATOM   2124  CA  ASP   261      23.451  19.013  -6.372  1.00 40.21           C  
ATOM   2125  C   ASP   261      24.902  19.400  -6.095  1.00 40.25           C  
ATOM   2126  CB  ASP   261      22.522  19.714  -5.379  1.00 36.83           C  
ATOM   2127  O   ASP   261      25.387  19.249  -4.971  1.00 38.88           O  
ATOM   2128  CG  ASP   261      21.075  19.741  -5.839  1.00 35.57           C  
ATOM   2129  OD1 ASP   261      20.823  19.716  -7.063  1.00 38.04           O  
ATOM   2130  OD2 ASP   261      20.178  19.791  -4.970  1.00 38.85           O  
ATOM   2131  N   GLU   262      25.846  19.388  -7.180  1.00 45.65           N  
ATOM   2132  CA  GLU   262      27.221  19.876  -7.218  1.00 44.73           C  
ATOM   2133  C   GLU   262      27.385  21.133  -6.369  1.00 45.67           C  
ATOM   2134  CB  GLU   262      27.653  20.156  -8.660  1.00 40.68           C  
ATOM   2135  O   GLU   262      28.502  21.614  -6.172  1.00 43.00           O  
ATOM   2136  CG  GLU   262      27.853  18.900  -9.497  1.00 38.30           C  
ATOM   2137  CD  GLU   262      28.446  19.182 -10.868  1.00 41.64           C  
ATOM   2138  OE1 GLU   262      28.531  20.367 -11.261  1.00 45.01           O  
ATOM   2139  OE2 GLU   262      28.827  18.208 -11.556  1.00 39.66           O  
ATOM   2140  N   GLU   263      26.244  21.654  -5.819  1.00 40.46           N  
ATOM   2141  CA  GLU   263      26.350  22.949  -5.154  1.00 42.12           C  
ATOM   2142  C   GLU   263      26.331  22.794  -3.636  1.00 40.60           C  
ATOM   2143  CB  GLU   263      25.217  23.877  -5.602  1.00 36.00           C  
ATOM   2144  O   GLU   263      26.253  23.785  -2.907  1.00 38.13           O  
ATOM   2145  CG  GLU   263      25.695  25.112  -6.352  1.00 34.59           C  
ATOM   2146  CD  GLU   263      24.560  26.025  -6.788  1.00 39.68           C  
ATOM   2147  OE1 GLU   263      23.382  25.705  -6.510  1.00 44.70           O  
ATOM   2148  OE2 GLU   263      24.851  27.069  -7.414  1.00 39.78           O  
ATOM   2149  N   TYR   264      26.428  21.601  -3.117  1.00 38.66           N  
ATOM   2150  CA  TYR   264      26.380  21.552  -1.660  1.00 41.22           C  
ATOM   2151  C   TYR   264      27.776  21.375  -1.074  1.00 39.14           C  
ATOM   2152  CB  TYR   264      25.469  20.414  -1.190  1.00 36.28           C  
ATOM   2153  O   TYR   264      28.447  20.376  -1.343  1.00 38.22           O  
ATOM   2154  CG  TYR   264      24.051  20.850  -0.907  1.00 35.29           C  
ATOM   2155  CD1 TYR   264      23.693  21.357   0.340  1.00 33.12           C  
ATOM   2156  CD2 TYR   264      23.068  20.754  -1.885  1.00 35.57           C  
ATOM   2157  CE1 TYR   264      22.388  21.758   0.606  1.00 33.51           C  
ATOM   2158  CE2 TYR   264      21.759  21.151  -1.631  1.00 37.05           C  
ATOM   2159  OH  TYR   264      20.136  22.047  -0.127  1.00 25.62           O  
ATOM   2160  CZ  TYR   264      21.430  21.652  -0.385  1.00 32.48           C  
ATOM   2161  N   ASP   265      28.388  22.492  -0.564  1.00 39.39           N  
ATOM   2162  CA  ASP   265      29.532  22.629   0.332  1.00 40.74           C  
ATOM   2163  C   ASP   265      29.542  21.522   1.384  1.00 39.56           C  
ATOM   2164  CB  ASP   265      29.519  24.000   1.012  1.00 37.44           C  
ATOM   2165  O   ASP   265      28.599  21.394   2.167  1.00 38.77           O  
ATOM   2166  CG  ASP   265      30.912  24.546   1.272  1.00 37.00           C  
ATOM   2167  OD1 ASP   265      31.905  23.830   1.018  1.00 38.23           O  
ATOM   2168  OD2 ASP   265      31.018  25.701   1.739  1.00 38.56           O  
ATOM   2169  N   ASN   266      30.231  20.428   1.177  1.00 43.85           N  
ATOM   2170  CA  ASN   266      30.590  19.234   1.934  1.00 45.22           C  
ATOM   2171  C   ASN   266      30.645  19.516   3.433  1.00 44.04           C  
ATOM   2172  CB  ASN   266      31.930  18.674   1.451  1.00 40.73           C  
ATOM   2173  O   ASN   266      30.633  18.589   4.244  1.00 42.53           O  
ATOM   2174  CG  ASN   266      31.775  17.705   0.295  1.00 38.96           C  
ATOM   2175  ND2 ASN   266      32.837  17.536  -0.483  1.00 33.16           N  
ATOM   2176  OD1 ASN   266      30.709  17.115   0.103  1.00 39.30           O  
ATOM   2177  N   ASP   267      30.605  20.826   3.854  1.00 44.73           N  
ATOM   2178  CA  ASP   267      30.799  21.161   5.261  1.00 44.75           C  
ATOM   2179  C   ASP   267      29.527  20.908   6.067  1.00 44.58           C  
ATOM   2180  CB  ASP   267      31.235  22.620   5.411  1.00 40.15           C  
ATOM   2181  O   ASP   267      29.489  21.161   7.273  1.00 42.12           O  
ATOM   2182  CG  ASP   267      32.727  22.817   5.208  1.00 38.02           C  
ATOM   2183  OD1 ASP   267      33.485  21.823   5.248  1.00 39.97           O  
ATOM   2184  OD2 ASP   267      33.150  23.977   5.010  1.00 44.71           O  
ATOM   2185  N   SER   268      28.397  20.432   5.532  1.00 41.97           N  
ATOM   2186  CA  SER   268      27.106  20.308   6.200  1.00 42.71           C  
ATOM   2187  C   SER   268      26.931  18.924   6.815  1.00 42.33           C  
ATOM   2188  CB  SER   268      25.966  20.587   5.219  1.00 38.11           C  
ATOM   2189  O   SER   268      25.944  18.666   7.506  1.00 40.44           O  
ATOM   2190  OG  SER   268      26.142  19.849   4.021  1.00 34.68           O  
ATOM   2191  N   TYR   269      27.863  18.089   6.756  1.00 49.14           N  
ATOM   2192  CA  TYR   269      27.644  16.738   7.261  1.00 50.51           C  
ATOM   2193  C   TYR   269      28.687  16.373   8.311  1.00 50.12           C  
ATOM   2194  CB  TYR   269      27.680  15.723   6.115  1.00 45.76           C  
ATOM   2195  O   TYR   269      29.878  16.276   8.005  1.00 48.90           O  
ATOM   2196  CG  TYR   269      26.593  15.928   5.088  1.00 43.83           C  
ATOM   2197  CD1 TYR   269      25.299  15.464   5.312  1.00 40.76           C  
ATOM   2198  CD2 TYR   269      26.858  16.586   3.892  1.00 42.96           C  
ATOM   2199  CE1 TYR   269      24.295  15.650   4.367  1.00 40.12           C  
ATOM   2200  CE2 TYR   269      25.862  16.777   2.940  1.00 43.07           C  
ATOM   2201  OH  TYR   269      23.595  16.493   2.248  1.00 31.79           O  
ATOM   2202  CZ  TYR   269      24.586  16.307   3.187  1.00 39.66           C  
ATOM   2203  N   ASP   270      28.371  16.620   9.566  1.00 43.95           N  
ATOM   2204  CA  ASP   270      29.156  16.066  10.664  1.00 45.27           C  
ATOM   2205  C   ASP   270      28.737  14.629  10.968  1.00 43.97           C  
ATOM   2206  CB  ASP   270      29.013  16.932  11.917  1.00 40.11           C  
ATOM   2207  O   ASP   270      27.810  14.399  11.748  1.00 42.20           O  
ATOM   2208  CG  ASP   270      30.308  17.616  12.317  1.00 37.93           C  
ATOM   2209  OD1 ASP   270      31.378  17.257  11.779  1.00 39.59           O  
ATOM   2210  OD2 ASP   270      30.259  18.520  13.179  1.00 43.46           O  
ATOM   2211  N   TYR   271      28.979  13.800  10.120  1.00 45.37           N  
ATOM   2212  CA  TYR   271      28.838  12.382  10.431  1.00 50.23           C  
ATOM   2213  C   TYR   271      30.197  11.744  10.694  1.00 46.12           C  
ATOM   2214  CB  TYR   271      28.129  11.649   9.288  1.00 44.40           C  
ATOM   2215  O   TYR   271      31.185  12.078  10.036  1.00 46.29           O  
ATOM   2216  CG  TYR   271      26.736  12.159   9.011  1.00 44.52           C  
ATOM   2217  CD1 TYR   271      25.637  11.652   9.701  1.00 42.26           C  
ATOM   2218  CD2 TYR   271      26.516  13.148   8.058  1.00 43.88           C  
ATOM   2219  CE1 TYR   271      24.351  12.118   9.448  1.00 38.55           C  
ATOM   2220  CE2 TYR   271      25.234  13.622   7.797  1.00 42.53           C  
ATOM   2221  OH  TYR   271      22.889  13.567   8.241  1.00 27.62           O  
ATOM   2222  CZ  TYR   271      24.160  13.102   8.496  1.00 39.05           C  
ATOM   2223  N   GLU   272      30.209  11.066  11.776  1.00 43.92           N  
ATOM   2224  CA  GLU   272      31.269  10.081  11.971  1.00 44.18           C  
ATOM   2225  C   GLU   272      31.174   8.956  10.944  1.00 44.06           C  
ATOM   2226  CB  GLU   272      31.213   9.505  13.388  1.00 40.71           C  
ATOM   2227  O   GLU   272      30.207   8.192  10.941  1.00 42.74           O  
ATOM   2228  CG  GLU   272      31.647  10.485  14.468  1.00 38.46           C  
ATOM   2229  CD  GLU   272      31.657   9.877  15.862  1.00 42.07           C  
ATOM   2230  OE1 GLU   272      31.224   8.713  16.019  1.00 48.62           O  
ATOM   2231  OE2 GLU   272      32.100  10.571  16.804  1.00 42.30           O  
ATOM   2232  N   HIS   273      31.873   9.116   9.892  1.00 48.19           N  
ATOM   2233  CA  HIS   273      32.204   7.953   9.076  1.00 50.12           C  
ATOM   2234  C   HIS   273      33.112   6.990   9.833  1.00 48.56           C  
ATOM   2235  CB  HIS   273      32.871   8.387   7.770  1.00 46.16           C  
ATOM   2236  O   HIS   273      34.291   7.280  10.046  1.00 47.97           O  
ATOM   2237  CG  HIS   273      32.667   7.425   6.643  1.00 44.55           C  
ATOM   2238  CD2 HIS   273      33.500   7.023   5.655  1.00 42.49           C  
ATOM   2239  ND1 HIS   273      31.479   6.756   6.442  1.00 41.68           N  
ATOM   2240  CE1 HIS   273      31.592   5.981   5.376  1.00 38.56           C  
ATOM   2241  NE2 HIS   273      32.809   6.125   4.880  1.00 39.33           N  
ATOM   2242  N   ASN   274      32.541   6.052  10.610  1.00 42.33           N  
ATOM   2243  CA  ASN   274      33.367   4.993  11.180  1.00 43.08           C  
ATOM   2244  C   ASN   274      33.695   3.920  10.146  1.00 42.70           C  
ATOM   2245  CB  ASN   274      32.676   4.368  12.394  1.00 39.39           C  
ATOM   2246  O   ASN   274      32.831   3.122   9.778  1.00 41.42           O  
ATOM   2247  CG  ASN   274      32.857   5.188  13.656  1.00 37.85           C  
ATOM   2248  ND2 ASN   274      31.887   5.109  14.559  1.00 36.69           N  
ATOM   2249  OD1 ASN   274      33.861   5.887  13.818  1.00 39.72           O  
ATOM   2250  N   GLU   275      34.715   4.106   9.342  1.00 45.87           N  
ATOM   2251  CA  GLU   275      35.324   3.030   8.568  1.00 45.92           C  
ATOM   2252  C   GLU   275      36.073   2.055   9.472  1.00 45.94           C  
ATOM   2253  CB  GLU   275      36.272   3.598   7.508  1.00 43.22           C  
ATOM   2254  O   GLU   275      36.635   1.066   8.997  1.00 44.70           O  
ATOM   2255  CG  GLU   275      35.561   4.300   6.360  1.00 41.52           C  
ATOM   2256  CD  GLU   275      36.487   4.654   5.208  1.00 45.22           C  
ATOM   2257  OE1 GLU   275      37.725   4.588   5.382  1.00 48.39           O  
ATOM   2258  OE2 GLU   275      35.970   5.002   4.122  1.00 43.62           O  
ATOM   2259  N   GLU   276      36.159   2.361  10.754  1.00 41.45           N  
ATOM   2260  CA  GLU   276      37.269   1.813  11.528  1.00 41.67           C  
ATOM   2261  C   GLU   276      37.132   0.302  11.695  1.00 41.55           C  
ATOM   2262  CB  GLU   276      37.353   2.488  12.899  1.00 37.58           C  
ATOM   2263  O   GLU   276      38.105  -0.382  12.018  1.00 39.08           O  
ATOM   2264  CG  GLU   276      38.381   3.608  12.972  1.00 36.19           C  
ATOM   2265  CD  GLU   276      38.575   4.155  14.377  1.00 40.54           C  
ATOM   2266  OE1 GLU   276      37.774   3.814  15.277  1.00 41.15           O  
ATOM   2267  OE2 GLU   276      39.534   4.932  14.579  1.00 38.80           O  
ATOM   2268  N   HIS   277      36.179  -0.525  11.129  1.00 35.59           N  
ATOM   2269  CA  HIS   277      36.249  -1.967  11.333  1.00 37.66           C  
ATOM   2270  C   HIS   277      36.408  -2.704  10.007  1.00 35.96           C  
ATOM   2271  CB  HIS   277      35.001  -2.466  12.064  1.00 33.36           C  
ATOM   2272  O   HIS   277      35.417  -3.048   9.360  1.00 34.45           O  
ATOM   2273  CG  HIS   277      35.016  -2.189  13.533  1.00 32.55           C  
ATOM   2274  CD2 HIS   277      34.858  -3.014  14.595  1.00 32.43           C  
ATOM   2275  ND1 HIS   277      35.208  -0.926  14.050  1.00 27.46           N  
ATOM   2276  CE1 HIS   277      35.170  -0.987  15.371  1.00 31.68           C  
ATOM   2277  NE2 HIS   277      34.958  -2.242  15.727  1.00 31.40           N  
ATOM   2278  N   SER   278      37.361  -2.431   9.169  1.00 34.06           N  
ATOM   2279  CA  SER   278      37.879  -2.989   7.925  1.00 36.10           C  
ATOM   2280  C   SER   278      38.690  -4.255   8.182  1.00 34.39           C  
ATOM   2281  CB  SER   278      38.743  -1.961   7.194  1.00 32.05           C  
ATOM   2282  O   SER   278      39.879  -4.184   8.498  1.00 33.09           O  
ATOM   2283  OG  SER   278      40.056  -1.937   7.727  1.00 29.90           O  
ATOM   2284  N   ASN   279      38.220  -5.316   8.799  1.00 36.98           N  
ATOM   2285  CA  ASN   279      38.725  -6.672   8.608  1.00 38.01           C  
ATOM   2286  C   ASN   279      38.163  -7.305   7.338  1.00 37.00           C  
ATOM   2287  CB  ASN   279      38.401  -7.542   9.824  1.00 33.66           C  
ATOM   2288  O   ASN   279      36.954  -7.264   7.102  1.00 35.56           O  
ATOM   2289  CG  ASN   279      39.521  -7.558  10.845  1.00 32.93           C  
ATOM   2290  ND2 ASN   279      39.182  -7.860  12.093  1.00 31.47           N  
ATOM   2291  OD1 ASN   279      40.682  -7.299  10.516  1.00 34.73           O  
ATOM   2292  N   LYS   280      38.883  -7.407   6.091  1.00 31.23           N  
ATOM   2293  CA  LYS   280      39.205  -8.058   4.825  1.00 33.87           C  
ATOM   2294  C   LYS   280      38.227  -9.190   4.524  1.00 31.39           C  
ATOM   2295  CB  LYS   280      40.637  -8.595   4.846  1.00 29.10           C  
ATOM   2296  O   LYS   280      38.293 -10.255   5.142  1.00 30.52           O  
ATOM   2297  CG  LYS   280      41.575  -7.894   3.874  1.00 29.72           C  
ATOM   2298  CD  LYS   280      42.983  -8.472   3.940  1.00 35.64           C  
ATOM   2299  CE  LYS   280      43.924  -7.767   2.973  1.00 27.30           C  
ATOM   2300  NZ  LYS   280      45.312  -8.313   3.053  1.00 28.98           N  
ATOM   2301  N   TYR   281      36.650  -8.821   4.509  1.00 32.97           N  
ATOM   2302  CA  TYR   281      35.672  -9.555   3.713  1.00 36.97           C  
ATOM   2303  C   TYR   281      34.259  -9.058   3.992  1.00 33.28           C  
ATOM   2304  CB  TYR   281      35.764 -11.057   4.000  1.00 29.41           C  
ATOM   2305  O   TYR   281      33.283  -9.643   3.516  1.00 31.01           O  
ATOM   2306  CG  TYR   281      37.017 -11.702   3.460  1.00 28.94           C  
ATOM   2307  CD1 TYR   281      37.152 -11.978   2.101  1.00 25.21           C  
ATOM   2308  CD2 TYR   281      38.067 -12.038   4.307  1.00 25.03           C  
ATOM   2309  CE1 TYR   281      38.305 -12.575   1.600  1.00 16.82           C  
ATOM   2310  CE2 TYR   281      39.224 -12.635   3.817  1.00 20.83           C  
ATOM   2311  OH  TYR   281      40.476 -13.489   1.973  1.00  8.43           O  
ATOM   2312  CZ  TYR   281      39.334 -12.899   2.464  1.00 21.92           C  
ATOM   2313  N   ARG   282      33.939  -7.726   4.240  1.00 43.09           N  
ATOM   2314  CA  ARG   282      32.594  -7.162   4.185  1.00 44.23           C  
ATOM   2315  C   ARG   282      32.553  -5.780   4.827  1.00 43.43           C  
ATOM   2316  CB  ARG   282      31.593  -8.091   4.875  1.00 39.30           C  
ATOM   2317  O   ARG   282      32.546  -5.660   6.054  1.00 41.77           O  
ATOM   2318  CG  ARG   282      31.284  -9.356   4.090  1.00 36.74           C  
ATOM   2319  CD  ARG   282      30.204 -10.190   4.766  1.00 41.25           C  
ATOM   2320  NE  ARG   282      29.964 -11.441   4.053  1.00 35.98           N  
ATOM   2321  NH1 ARG   282      28.234 -12.129   5.421  1.00 28.55           N  
ATOM   2322  NH2 ARG   282      28.901 -13.439   3.662  1.00 24.39           N  
ATOM   2323  CZ  ARG   282      29.034 -12.334   4.380  1.00 32.64           C  
ATOM   2324  N   ASN   283      33.283  -4.733   4.268  1.00 48.28           N  
ATOM   2325  CA  ASN   283      33.246  -3.325   4.649  1.00 49.51           C  
ATOM   2326  C   ASN   283      31.820  -2.854   4.918  1.00 48.94           C  
ATOM   2327  CB  ASN   283      33.897  -2.459   3.568  1.00 43.49           C  
ATOM   2328  O   ASN   283      31.067  -2.575   3.983  1.00 46.80           O  
ATOM   2329  CG  ASN   283      35.399  -2.650   3.492  1.00 40.94           C  
ATOM   2330  ND2 ASN   283      35.991  -2.251   2.373  1.00 32.88           N  
ATOM   2331  OD1 ASN   283      36.021  -3.154   4.431  1.00 41.59           O  
ATOM   2332  N   THR   284      31.258  -3.472   6.033  1.00 60.63           N  
ATOM   2333  CA  THR   284      30.059  -2.735   6.416  1.00 60.60           C  
ATOM   2334  C   THR   284      30.360  -1.245   6.553  1.00 61.10           C  
ATOM   2335  CB  THR   284      29.475  -3.267   7.738  1.00 56.36           C  
ATOM   2336  O   THR   284      31.330  -0.861   7.209  1.00 59.19           O  
ATOM   2337  CG2 THR   284      28.110  -2.649   8.025  1.00 48.63           C  
ATOM   2338  OG1 THR   284      29.334  -4.690   7.653  1.00 51.37           O  
ATOM   2339  N   ARG   285      29.766  -0.458   5.843  1.00 69.15           N  
ATOM   2340  CA  ARG   285      29.778   0.994   5.985  1.00 69.41           C  
ATOM   2341  C   ARG   285      28.668   1.462   6.920  1.00 70.75           C  
ATOM   2342  CB  ARG   285      29.634   1.669   4.620  1.00 66.56           C  
ATOM   2343  O   ARG   285      27.550   0.945   6.871  1.00 69.74           O  
ATOM   2344  CG  ARG   285      30.773   1.368   3.660  1.00 62.22           C  
ATOM   2345  CD  ARG   285      30.654   2.171   2.372  1.00 61.42           C  
ATOM   2346  NE  ARG   285      31.726   1.850   1.435  1.00 51.14           N  
ATOM   2347  NH1 ARG   285      31.102   3.423  -0.138  1.00 42.18           N  
ATOM   2348  NH2 ARG   285      32.923   2.081  -0.512  1.00 38.31           N  
ATOM   2349  CZ  ARG   285      31.915   2.452   0.264  1.00 54.90           C  
ATOM   2350  N   GLU   286      29.066   2.255   7.851  1.00 73.46           N  
ATOM   2351  CA  GLU   286      28.126   2.758   8.849  1.00 73.81           C  
ATOM   2352  C   GLU   286      28.135   4.283   8.896  1.00 73.70           C  
ATOM   2353  CB  GLU   286      28.451   2.186  10.231  1.00 70.90           C  
ATOM   2354  O   GLU   286      29.200   4.903   8.891  1.00 71.89           O  
ATOM   2355  CG  GLU   286      27.433   2.549  11.302  1.00 66.47           C  
ATOM   2356  CD  GLU   286      27.689   1.859  12.632  1.00 65.06           C  
ATOM   2357  OE1 GLU   286      28.725   1.169  12.769  1.00 63.98           O  
ATOM   2358  OE2 GLU   286      26.847   2.009  13.546  1.00 60.89           O  
ATOM   2359  N   ILE   287      26.971   4.907   8.836  1.00 73.66           N  
ATOM   2360  CA  ILE   287      26.726   6.325   9.076  1.00 73.96           C  
ATOM   2361  C   ILE   287      25.824   6.494  10.296  1.00 74.66           C  
ATOM   2362  CB  ILE   287      26.092   7.005   7.842  1.00 72.13           C  
ATOM   2363  O   ILE   287      24.679   6.036  10.297  1.00 73.98           O  
ATOM   2364  CG1 ILE   287      27.012   6.866   6.624  1.00 67.62           C  
ATOM   2365  CG2 ILE   287      25.787   8.478   8.134  1.00 67.93           C  
ATOM   2366  CD1 ILE   287      26.387   7.340   5.318  1.00 65.12           C  
ATOM   2367  N   LYS   288      26.366   7.239  11.259  1.00 77.17           N  
ATOM   2368  CA  LYS   288      25.606   7.510  12.476  1.00 77.82           C  
ATOM   2369  C   LYS   288      25.650   8.993  12.832  1.00 76.83           C  
ATOM   2370  CB  LYS   288      26.142   6.676  13.640  1.00 74.47           C  
ATOM   2371  O   LYS   288      26.712   9.617  12.785  1.00 74.32           O  
ATOM   2372  CG  LYS   288      25.814   5.193  13.542  1.00 69.23           C  
ATOM   2373  CD  LYS   288      26.243   4.442  14.796  1.00 67.46           C  
ATOM   2374  CE  LYS   288      25.908   2.959  14.702  1.00 60.04           C  
ATOM   2375  NZ  LYS   288      26.436   2.197  15.872  1.00 55.31           N  
ATOM   2376  N   GLY   289      24.425   9.504  13.121  1.00 74.62           N  
ATOM   2377  CA  GLY   289      24.383  10.865  13.630  1.00 74.71           C  
ATOM   2378  C   GLY   289      23.335  11.725  12.949  1.00 74.45           C  
ATOM   2379  O   GLY   289      22.388  11.204  12.356  1.00 72.01           O  
ATOM   2380  N   LEU   290      23.414  13.027  13.222  1.00 75.22           N  
ATOM   2381  CA  LEU   290      22.454  14.016  12.745  1.00 74.90           C  
ATOM   2382  C   LEU   290      22.885  14.586  11.398  1.00 74.11           C  
ATOM   2383  CB  LEU   290      22.298  15.148  13.765  1.00 71.98           C  
ATOM   2384  O   LEU   290      23.979  15.142  11.275  1.00 71.51           O  
ATOM   2385  CG  LEU   290      21.160  16.138  13.510  1.00 67.35           C  
ATOM   2386  CD1 LEU   290      19.811  15.452  13.693  1.00 63.24           C  
ATOM   2387  CD2 LEU   290      21.283  17.343  14.436  1.00 63.44           C  
ATOM   2388  N   LEU   291      22.008  14.511  10.401  1.00 72.88           N  
ATOM   2389  CA  LEU   291      22.105  15.260   9.153  1.00 72.59           C  
ATOM   2390  C   LEU   291      21.433  16.623   9.284  1.00 71.63           C  
ATOM   2391  CB  LEU   291      21.469  14.473   8.004  1.00 70.16           C  
ATOM   2392  O   LEU   291      20.323  16.725   9.810  1.00 68.72           O  
ATOM   2393  CG  LEU   291      22.074  13.101   7.706  1.00 66.46           C  
ATOM   2394  CD1 LEU   291      21.297  12.409   6.591  1.00 63.19           C  
ATOM   2395  CD2 LEU   291      23.547  13.235   7.334  1.00 63.48           C  
ATOM   2396  N   ASN   292      22.227  17.737   8.864  1.00 66.60           N  
ATOM   2397  CA  ASN   292      21.822  19.137   8.795  1.00 66.29           C  
ATOM   2398  C   ASN   292      21.673  19.746  10.186  1.00 66.68           C  
ATOM   2399  CB  ASN   292      20.517  19.279   8.010  1.00 61.81           C  
ATOM   2400  O   ASN   292      20.679  20.417  10.471  1.00 63.40           O  
ATOM   2401  CG  ASN   292      20.673  18.917   6.546  1.00 58.73           C  
ATOM   2402  ND2 ASN   292      19.623  18.355   5.959  1.00 54.02           N  
ATOM   2403  OD1 ASN   292      21.728  19.141   5.948  1.00 57.91           O  
ATOM   2404  N   LYS   293      22.604  19.623  11.002  1.00 61.19           N  
ATOM   2405  CA  LYS   293      22.648  20.220  12.334  1.00 61.37           C  
ATOM   2406  C   LYS   293      22.545  21.741  12.258  1.00 60.76           C  
ATOM   2407  CB  LYS   293      23.932  19.818  13.060  1.00 56.60           C  
ATOM   2408  O   LYS   293      22.111  22.387  13.214  1.00 58.66           O  
ATOM   2409  CG  LYS   293      23.906  20.085  14.558  1.00 53.22           C  
ATOM   2410  CD  LYS   293      25.171  19.576  15.239  1.00 54.52           C  
ATOM   2411  CE  LYS   293      25.217  19.979  16.706  1.00 47.05           C  
ATOM   2412  NZ  LYS   293      26.438  19.453  17.387  1.00 42.84           N  
ATOM   2413  N   ASN   294      22.929  22.198  11.017  1.00 62.97           N  
ATOM   2414  CA  ASN   294      23.015  23.647  10.871  1.00 62.80           C  
ATOM   2415  C   ASN   294      21.653  24.261  10.559  1.00 62.53           C  
ATOM   2416  CB  ASN   294      24.027  24.018   9.785  1.00 58.66           C  
ATOM   2417  O   ASN   294      21.502  25.484  10.571  1.00 59.86           O  
ATOM   2418  CG  ASN   294      25.442  23.609  10.141  1.00 55.67           C  
ATOM   2419  ND2 ASN   294      26.254  23.338   9.126  1.00 50.87           N  
ATOM   2420  OD1 ASN   294      25.803  23.537  11.319  1.00 55.11           O  
ATOM   2421  N   LEU   295      20.653  23.386  10.258  1.00 64.70           N  
ATOM   2422  CA  LEU   295      19.295  23.890  10.084  1.00 63.83           C  
ATOM   2423  C   LEU   295      18.655  24.204  11.432  1.00 65.10           C  
ATOM   2424  CB  LEU   295      18.439  22.875   9.323  1.00 60.92           C  
ATOM   2425  O   LEU   295      17.788  23.462  11.900  1.00 62.78           O  
ATOM   2426  CG  LEU   295      18.847  22.592   7.876  1.00 59.82           C  
ATOM   2427  CD1 LEU   295      17.975  21.490   7.285  1.00 58.42           C  
ATOM   2428  CD2 LEU   295      18.755  23.862   7.037  1.00 59.14           C  
ATOM   2429  N   SER   296      19.293  25.156  12.171  1.00 59.73           N  
ATOM   2430  CA  SER   296      19.001  25.560  13.542  1.00 59.05           C  
ATOM   2431  C   SER   296      17.512  25.827  13.734  1.00 59.86           C  
ATOM   2432  CB  SER   296      19.803  26.807  13.916  1.00 52.91           C  
ATOM   2433  O   SER   296      16.997  25.728  14.850  1.00 56.82           O  
ATOM   2434  OG  SER   296      19.567  27.854  12.990  1.00 49.06           O  
ATOM   2435  N   ASN   297      16.766  26.155  12.643  1.00 62.32           N  
ATOM   2436  CA  ASN   297      15.383  26.595  12.789  1.00 63.50           C  
ATOM   2437  C   ASN   297      14.414  25.416  12.759  1.00 62.67           C  
ATOM   2438  CB  ASN   297      15.023  27.607  11.699  1.00 55.40           C  
ATOM   2439  O   ASN   297      13.209  25.593  12.945  1.00 59.24           O  
ATOM   2440  CG  ASN   297      15.807  28.898  11.820  1.00 50.30           C  
ATOM   2441  ND2 ASN   297      15.891  29.645  10.725  1.00 46.48           N  
ATOM   2442  OD1 ASN   297      16.333  29.222  12.887  1.00 50.90           O  
ATOM   2443  N   LEU   298      14.962  24.211  12.627  1.00 67.17           N  
ATOM   2444  CA  LEU   298      14.041  23.083  12.536  1.00 66.03           C  
ATOM   2445  C   LEU   298      13.998  22.309  13.849  1.00 67.45           C  
ATOM   2446  CB  LEU   298      14.447  22.150  11.393  1.00 62.15           C  
ATOM   2447  O   LEU   298      15.005  21.736  14.270  1.00 63.64           O  
ATOM   2448  CG  LEU   298      14.441  22.756   9.988  1.00 60.22           C  
ATOM   2449  CD1 LEU   298      14.958  21.743   8.972  1.00 58.07           C  
ATOM   2450  CD2 LEU   298      13.040  23.228   9.615  1.00 59.78           C  
ATOM   2451  N   GLU   299      12.865  22.429  14.633  1.00 67.45           N  
ATOM   2452  CA  GLU   299      12.591  21.796  15.919  1.00 68.46           C  
ATOM   2453  C   GLU   299      12.365  20.295  15.759  1.00 69.38           C  
ATOM   2454  CB  GLU   299      11.375  22.442  16.588  1.00 61.03           C  
ATOM   2455  O   GLU   299      12.675  19.516  16.662  1.00 67.13           O  
ATOM   2456  CG  GLU   299      11.614  23.873  17.048  1.00 55.54           C  
ATOM   2457  CD  GLU   299      10.470  24.437  17.875  1.00 56.68           C  
ATOM   2458  OE1 GLU   299       9.383  23.818  17.909  1.00 59.57           O  
ATOM   2459  OE2 GLU   299      10.662  25.508  18.493  1.00 52.64           O  
ATOM   2460  N   LYS   300      11.933  19.945  14.616  1.00 76.81           N  
ATOM   2461  CA  LYS   300      11.513  18.555  14.462  1.00 77.56           C  
ATOM   2462  C   LYS   300      12.656  17.690  13.936  1.00 79.04           C  
ATOM   2463  CB  LYS   300      10.309  18.458  13.524  1.00 73.87           C  
ATOM   2464  O   LYS   300      13.260  18.008  12.909  1.00 76.92           O  
ATOM   2465  CG  LYS   300       9.047  19.113  14.067  1.00 70.79           C  
ATOM   2466  CD  LYS   300       7.890  18.996  13.084  1.00 69.85           C  
ATOM   2467  CE  LYS   300       6.650  19.722  13.590  1.00 63.92           C  
ATOM   2468  NZ  LYS   300       5.554  19.720  12.576  1.00 58.38           N  
ATOM   2469  N   GLU   301      12.835  16.598  14.663  1.00 80.98           N  
ATOM   2470  CA  GLU   301      13.815  15.578  14.303  1.00 81.79           C  
ATOM   2471  C   GLU   301      13.133  14.273  13.903  1.00 83.43           C  
ATOM   2472  CB  GLU   301      14.786  15.331  15.461  1.00 78.00           C  
ATOM   2473  O   GLU   301      12.224  13.805  14.593  1.00 81.82           O  
ATOM   2474  CG  GLU   301      15.599  16.556  15.853  1.00 70.81           C  
ATOM   2475  CD  GLU   301      16.587  16.285  16.977  1.00 68.15           C  
ATOM   2476  OE1 GLU   301      16.616  15.147  17.498  1.00 66.73           O  
ATOM   2477  OE2 GLU   301      17.337  17.219  17.339  1.00 61.84           O  
ATOM   2478  N   TYR   302      13.620  13.797  12.780  1.00 88.45           N  
ATOM   2479  CA  TYR   302      13.153  12.518  12.258  1.00 89.22           C  
ATOM   2480  C   TYR   302      14.260  11.471  12.309  1.00 89.16           C  
ATOM   2481  CB  TYR   302      12.649  12.675  10.820  1.00 88.50           C  
ATOM   2482  O   TYR   302      15.442  11.803  12.194  1.00 88.30           O  
ATOM   2483  CG  TYR   302      11.533  13.682  10.675  1.00 88.37           C  
ATOM   2484  CD1 TYR   302      10.200  13.295  10.794  1.00 86.78           C  
ATOM   2485  CD2 TYR   302      11.809  15.020  10.417  1.00 87.06           C  
ATOM   2486  CE1 TYR   302       9.169  14.219  10.659  1.00 86.71           C  
ATOM   2487  CE2 TYR   302      10.786  15.952  10.281  1.00 86.78           C  
ATOM   2488  OH  TYR   302       8.454  16.461  10.269  1.00 83.31           O  
ATOM   2489  CZ  TYR   302       9.471  15.543  10.403  1.00 85.32           C  
ATOM   2490  N   THR   303      13.893  10.225  12.530  1.00 90.68           N  
ATOM   2491  CA  THR   303      14.885   9.166  12.682  1.00 91.25           C  
ATOM   2492  C   THR   303      14.830   8.201  11.501  1.00 91.71           C  
ATOM   2493  CB  THR   303      14.675   8.388  13.994  1.00 90.25           C  
ATOM   2494  O   THR   303      13.750   7.758  11.105  1.00 91.42           O  
ATOM   2495  CG2 THR   303      15.718   7.287  14.153  1.00 85.92           C  
ATOM   2496  OG1 THR   303      14.779   9.293  15.101  1.00 88.22           O  
ATOM   2497  N   ILE   304      15.999   7.890  11.041  1.00 91.04           N  
ATOM   2498  CA  ILE   304      16.155   6.923   9.960  1.00 91.13           C  
ATOM   2499  C   ILE   304      17.147   5.839  10.376  1.00 90.91           C  
ATOM   2500  CB  ILE   304      16.622   7.605   8.655  1.00 89.88           C  
ATOM   2501  O   ILE   304      18.308   6.133  10.674  1.00 89.91           O  
ATOM   2502  CG1 ILE   304      15.604   8.661   8.210  1.00 84.51           C  
ATOM   2503  CG2 ILE   304      16.849   6.564   7.554  1.00 83.99           C  
ATOM   2504  CD1 ILE   304      16.060   9.500   7.024  1.00 80.75           C  
ATOM   2505  N   LYS   305      16.684   4.715  10.386  1.00 91.91           N  
ATOM   2506  CA  LYS   305      17.502   3.518  10.554  1.00 92.20           C  
ATOM   2507  C   LYS   305      17.461   2.644   9.304  1.00 92.24           C  
ATOM   2508  CB  LYS   305      17.036   2.715  11.770  1.00 90.90           C  
ATOM   2509  O   LYS   305      16.382   2.311   8.808  1.00 91.64           O  
ATOM   2510  CG  LYS   305      17.912   1.514  12.092  1.00 84.79           C  
ATOM   2511  CD  LYS   305      17.401   0.760  13.313  1.00 80.94           C  
ATOM   2512  CE  LYS   305      18.218  -0.498  13.577  1.00 75.82           C  
ATOM   2513  NZ  LYS   305      17.517  -1.428  14.512  1.00 70.83           N  
ATOM   2514  N   ILE   306      18.670   2.232   8.814  1.00 91.22           N  
ATOM   2515  CA  ILE   306      18.747   1.412   7.610  1.00 91.11           C  
ATOM   2516  C   ILE   306      19.782   0.306   7.803  1.00 90.45           C  
ATOM   2517  CB  ILE   306      19.096   2.262   6.368  1.00 90.46           C  
ATOM   2518  O   ILE   306      20.915   0.573   8.212  1.00 89.17           O  
ATOM   2519  CG1 ILE   306      18.064   3.380   6.179  1.00 88.40           C  
ATOM   2520  CG2 ILE   306      19.184   1.381   5.118  1.00 87.94           C  
ATOM   2521  CD1 ILE   306      18.349   4.291   4.992  1.00 86.11           C  
ATOM   2522  N   ASN   307      19.419  -0.875   7.476  1.00 89.47           N  
ATOM   2523  CA  ASN   307      20.289  -2.031   7.287  1.00 89.68           C  
ATOM   2524  C   ASN   307      20.095  -2.660   5.910  1.00 89.55           C  
ATOM   2525  CB  ASN   307      20.049  -3.070   8.384  1.00 88.12           C  
ATOM   2526  O   ASN   307      19.079  -3.311   5.658  1.00 88.50           O  
ATOM   2527  CG  ASN   307      20.971  -4.267   8.267  1.00 82.55           C  
ATOM   2528  ND2 ASN   307      20.545  -5.400   8.814  1.00 79.52           N  
ATOM   2529  OD1 ASN   307      22.057  -4.175   7.690  1.00 79.14           O  
ATOM   2530  N   SER   308      21.100  -2.559   5.045  1.00 87.17           N  
ATOM   2531  CA  SER   308      20.947  -2.981   3.657  1.00 86.93           C  
ATOM   2532  C   SER   308      22.229  -3.615   3.128  1.00 86.10           C  
ATOM   2533  CB  SER   308      20.555  -1.794   2.776  1.00 86.03           C  
ATOM   2534  O   SER   308      23.268  -3.572   3.790  1.00 84.04           O  
ATOM   2535  OG  SER   308      21.592  -0.828   2.742  1.00 83.51           O  
ATOM   2536  N   ASN   309      22.099  -4.188   1.956  1.00 84.58           N  
ATOM   2537  CA  ASN   309      23.284  -4.651   1.242  1.00 84.24           C  
ATOM   2538  C   ASN   309      24.063  -3.487   0.634  1.00 83.61           C  
ATOM   2539  CB  ASN   309      22.897  -5.656   0.154  1.00 83.13           C  
ATOM   2540  O   ASN   309      25.281  -3.400   0.794  1.00 81.56           O  
ATOM   2541  CG  ASN   309      24.101  -6.328  -0.474  1.00 79.72           C  
ATOM   2542  ND2 ASN   309      24.222  -6.217  -1.792  1.00 77.41           N  
ATOM   2543  OD1 ASN   309      24.916  -6.944   0.218  1.00 77.45           O  
ATOM   2544  N   SER   310      23.398  -2.607  -0.087  1.00 81.00           N  
ATOM   2545  CA  SER   310      23.938  -1.361  -0.621  1.00 81.42           C  
ATOM   2546  C   SER   310      22.943  -0.216  -0.465  1.00 82.08           C  
ATOM   2547  CB  SER   310      24.310  -1.526  -2.095  1.00 79.49           C  
ATOM   2548  O   SER   310      21.735  -0.444  -0.377  1.00 81.35           O  
ATOM   2549  OG  SER   310      23.158  -1.787  -2.879  1.00 71.73           O  
ATOM   2550  N   LEU   311      23.490   1.010  -0.364  1.00 81.57           N  
ATOM   2551  CA  LEU   311      22.689   2.220  -0.211  1.00 81.63           C  
ATOM   2552  C   LEU   311      23.157   3.307  -1.172  1.00 80.24           C  
ATOM   2553  CB  LEU   311      22.762   2.731   1.230  1.00 79.91           C  
ATOM   2554  O   LEU   311      24.351   3.603  -1.248  1.00 77.90           O  
ATOM   2555  CG  LEU   311      21.998   4.022   1.531  1.00 78.46           C  
ATOM   2556  CD1 LEU   311      20.495   3.785   1.425  1.00 75.41           C  
ATOM   2557  CD2 LEU   311      22.365   4.551   2.913  1.00 76.33           C  
ATOM   2558  N   GLU   312      22.087   3.780  -1.888  1.00 79.16           N  
ATOM   2559  CA  GLU   312      22.227   4.973  -2.718  1.00 78.90           C  
ATOM   2560  C   GLU   312      21.356   6.113  -2.197  1.00 77.88           C  
ATOM   2561  CB  GLU   312      21.868   4.660  -4.174  1.00 76.45           C  
ATOM   2562  O   GLU   312      20.187   5.906  -1.866  1.00 75.45           O  
ATOM   2563  CG  GLU   312      22.851   3.723  -4.861  1.00 70.32           C  
ATOM   2564  CD  GLU   312      22.458   3.386  -6.291  1.00 67.78           C  
ATOM   2565  OE1 GLU   312      21.499   3.996  -6.817  1.00 66.06           O  
ATOM   2566  OE2 GLU   312      23.114   2.504  -6.889  1.00 62.16           O  
TER    2567      GLU   312
END
