# Supplementary material for: The transformative power of transformers in protein structure prediction
Source: Proc Natl Acad Sci U S A. 2023 Jul 31;120(32):e2303499120. doi: 10.1073/pnas.2303499120 (PMC10410766; doi:10.1073/pnas.2303499120)
Supplement: Supplementary file 2 — Dataset S01 (GZ) [file pnas.2303499120.sd01.gz › SI_Data/predicted_structures/ESMFold/T1161.pdb]

PARENT N/A
ATOM      1  N   GLY     1      10.346 -19.647  10.310  1.00 36.87           N  
ATOM      2  CA  GLY     1       9.745 -19.306   9.030  1.00 37.25           C  
ATOM      3  C   GLY     1       8.854 -18.080   9.098  1.00 37.84           C  
ATOM      4  O   GLY     1       8.459 -17.652  10.184  1.00 37.48           O  
ATOM      5  N   PRO     2       8.990 -16.978   8.228  1.00 48.85           N  
ATOM      6  CA  PRO     2       8.396 -15.680   8.556  1.00 48.56           C  
ATOM      7  C   PRO     2       7.038 -15.809   9.243  1.00 50.16           C  
ATOM      8  CB  PRO     2       8.254 -15.003   7.190  1.00 43.68           C  
ATOM      9  O   PRO     2       6.276 -16.732   8.943  1.00 48.51           O  
ATOM     10  CG  PRO     2       8.283 -16.124   6.203  1.00 41.56           C  
ATOM     11  CD  PRO     2       8.975 -17.298   6.835  1.00 45.79           C  
ATOM     12  N   MET     3       6.870 -15.578  10.527  1.00 49.41           N  
ATOM     13  CA  MET     3       5.612 -15.626  11.266  1.00 50.75           C  
ATOM     14  C   MET     3       4.430 -15.334  10.347  1.00 49.30           C  
ATOM     15  CB  MET     3       5.631 -14.630  12.426  1.00 45.04           C  
ATOM     16  O   MET     3       4.524 -14.486   9.459  1.00 47.47           O  
ATOM     17  CG  MET     3       6.587 -15.010  13.545  1.00 43.20           C  
ATOM     18  SD  MET     3       5.974 -16.421  14.545  1.00 49.00           S  
ATOM     19  CE  MET     3       4.750 -15.571  15.580  1.00 38.27           C  
ATOM     20  N   PRO     4       3.430 -16.435  10.070  1.00 55.89           N  
ATOM     21  CA  PRO     4       2.188 -15.980   9.441  1.00 55.07           C  
ATOM     22  C   PRO     4       1.742 -14.607   9.939  1.00 55.82           C  
ATOM     23  CB  PRO     4       1.176 -17.059   9.838  1.00 51.64           C  
ATOM     24  O   PRO     4       1.656 -14.383  11.149  1.00 53.78           O  
ATOM     25  CG  PRO     4       1.929 -17.970  10.753  1.00 49.28           C  
ATOM     26  CD  PRO     4       3.351 -17.495  10.835  1.00 49.29           C  
ATOM     27  N   GLY     5       2.290 -13.505   9.387  1.00 59.63           N  
ATOM     28  CA  GLY     5       1.762 -12.176   9.647  1.00 57.80           C  
ATOM     29  C   GLY     5       0.266 -12.073   9.419  1.00 59.42           C  
ATOM     30  O   GLY     5      -0.345 -12.983   8.855  1.00 56.27           O  
ATOM     31  N   LYS     6      -0.511 -11.543  10.398  1.00 72.08           N  
ATOM     32  CA  LYS     6      -1.912 -11.145  10.292  1.00 71.61           C  
ATOM     33  C   LYS     6      -2.272 -10.778   8.855  1.00 72.17           C  
ATOM     34  CB  LYS     6      -2.207  -9.968  11.223  1.00 67.92           C  
ATOM     35  O   LYS     6      -1.449 -10.219   8.127  1.00 69.54           O  
ATOM     36  CG  LYS     6      -2.099 -10.307  12.703  1.00 63.64           C  
ATOM     37  CD  LYS     6      -2.529  -9.136  13.577  1.00 62.61           C  
ATOM     38  CE  LYS     6      -2.374  -9.457  15.058  1.00 52.47           C  
ATOM     39  NZ  LYS     6      -2.790  -8.310  15.919  1.00 45.82           N  
ATOM     40  N   LYS     7      -3.179 -11.558   8.315  1.00 78.14           N  
ATOM     41  CA  LYS     7      -3.772 -11.349   6.997  1.00 78.57           C  
ATOM     42  C   LYS     7      -4.803 -10.224   7.031  1.00 79.36           C  
ATOM     43  CB  LYS     7      -4.419 -12.638   6.488  1.00 76.28           C  
ATOM     44  O   LYS     7      -5.437  -9.987   8.062  1.00 78.27           O  
ATOM     45  CG  LYS     7      -3.437 -13.781   6.275  1.00 71.37           C  
ATOM     46  CD  LYS     7      -4.135 -15.026   5.744  1.00 69.02           C  
ATOM     47  CE  LYS     7      -3.153 -16.169   5.526  1.00 61.09           C  
ATOM     48  NZ  LYS     7      -3.837 -17.399   5.026  1.00 53.83           N  
ATOM     49  N   PHE     8      -4.800  -9.434   6.065  1.00 82.40           N  
ATOM     50  CA  PHE     8      -5.862  -8.450   5.886  1.00 82.84           C  
ATOM     51  C   PHE     8      -6.145  -8.222   4.406  1.00 83.21           C  
ATOM     52  CB  PHE     8      -5.488  -7.125   6.559  1.00 81.49           C  
ATOM     53  O   PHE     8      -5.344  -8.604   3.550  1.00 81.93           O  
ATOM     54  CG  PHE     8      -4.245  -6.489   5.996  1.00 80.38           C  
ATOM     55  CD1 PHE     8      -2.995  -6.787   6.523  1.00 78.32           C  
ATOM     56  CD2 PHE     8      -4.328  -5.591   4.940  1.00 79.40           C  
ATOM     57  CE1 PHE     8      -1.843  -6.199   6.005  1.00 78.14           C  
ATOM     58  CE2 PHE     8      -3.182  -4.999   4.417  1.00 79.75           C  
ATOM     59  CZ  PHE     8      -1.941  -5.304   4.951  1.00 72.38           C  
ATOM     60  N   VAL     9      -7.210  -7.852   4.114  1.00 84.84           N  
ATOM     61  CA  VAL     9      -7.590  -7.513   2.747  1.00 85.29           C  
ATOM     62  C   VAL     9      -7.165  -6.080   2.433  1.00 85.67           C  
ATOM     63  CB  VAL     9      -9.110  -7.679   2.523  1.00 83.75           C  
ATOM     64  O   VAL     9      -7.409  -5.166   3.223  1.00 84.76           O  
ATOM     65  CG1 VAL     9      -9.497  -7.257   1.107  1.00 79.06           C  
ATOM     66  CG2 VAL     9      -9.533  -9.123   2.788  1.00 78.04           C  
ATOM     67  N   ALA    10      -6.471  -5.917   1.333  1.00 85.92           N  
ATOM     68  CA  ALA    10      -6.035  -4.603   0.866  1.00 86.42           C  
ATOM     69  C   ALA    10      -6.574  -4.311  -0.531  1.00 86.47           C  
ATOM     70  CB  ALA    10      -4.511  -4.514   0.875  1.00 84.77           C  
ATOM     71  O   ALA    10      -6.902  -5.233  -1.282  1.00 85.37           O  
ATOM     72  N   ARG    11      -6.686  -3.155  -0.861  1.00 88.12           N  
ATOM     73  CA  ARG    11      -7.143  -2.753  -2.187  1.00 88.09           C  
ATOM     74  C   ARG    11      -5.966  -2.381  -3.083  1.00 88.61           C  
ATOM     75  CB  ARG    11      -8.118  -1.578  -2.087  1.00 85.42           C  
ATOM     76  O   ARG    11      -4.928  -1.928  -2.596  1.00 87.29           O  
ATOM     77  CG  ARG    11      -7.479  -0.287  -1.601  1.00 75.08           C  
ATOM     78  CD  ARG    11      -8.497   0.838  -1.486  1.00 70.86           C  
ATOM     79  NE  ARG    11      -7.875   2.087  -1.055  1.00 64.19           N  
ATOM     80  NH1 ARG    11      -8.384   3.248  -2.987  1.00 47.44           N  
ATOM     81  NH2 ARG    11      -7.242   4.283  -1.289  1.00 42.48           N  
ATOM     82  CZ  ARG    11      -7.835   3.203  -1.778  1.00 62.64           C  
ATOM     83  N   VAL    12      -6.050  -2.635  -4.378  1.00 88.20           N  
ATOM     84  CA  VAL    12      -5.093  -2.213  -5.396  1.00 88.30           C  
ATOM     85  C   VAL    12      -5.520  -0.869  -5.982  1.00 88.09           C  
ATOM     86  CB  VAL    12      -4.956  -3.266  -6.518  1.00 86.81           C  
ATOM     87  O   VAL    12      -6.702  -0.655  -6.261  1.00 86.75           O  
ATOM     88  CG1 VAL    12      -4.000  -2.776  -7.604  1.00 81.12           C  
ATOM     89  CG2 VAL    12      -4.479  -4.598  -5.944  1.00 80.28           C  
ATOM     90  N   ALA    13      -4.616  -0.026  -6.077  1.00 87.52           N  
ATOM     91  CA  ALA    13      -4.890   1.291  -6.648  1.00 87.43           C  
ATOM     92  C   ALA    13      -3.784   1.713  -7.610  1.00 87.34           C  
ATOM     93  CB  ALA    13      -5.051   2.328  -5.539  1.00 86.36           C  
ATOM     94  O   ALA    13      -2.711   1.105  -7.637  1.00 86.12           O  
ATOM     95  N   GLU    14      -4.090   2.759  -8.464  1.00 86.27           N  
ATOM     96  CA  GLU    14      -3.059   3.409  -9.267  1.00 86.16           C  
ATOM     97  C   GLU    14      -2.152   4.280  -8.401  1.00 85.90           C  
ATOM     98  CB  GLU    14      -3.693   4.252 -10.377  1.00 83.33           C  
ATOM     99  O   GLU    14      -2.633   5.035  -7.554  1.00 83.62           O  
ATOM    100  CG  GLU    14      -4.268   3.429 -11.521  1.00 74.68           C  
ATOM    101  CD  GLU    14      -4.495   4.239 -12.787  1.00 71.27           C  
ATOM    102  OE1 GLU    14      -4.305   5.477 -12.758  1.00 67.78           O  
ATOM    103  OE2 GLU    14      -4.866   3.632 -13.816  1.00 64.98           O  
ATOM    104  N   ALA    15      -0.900   4.006  -8.520  1.00 82.91           N  
ATOM    105  CA  ALA    15       0.060   4.880  -7.850  1.00 83.06           C  
ATOM    106  C   ALA    15      -0.068   6.317  -8.347  1.00 82.10           C  
ATOM    107  CB  ALA    15       1.483   4.371  -8.064  1.00 80.91           C  
ATOM    108  O   ALA    15      -0.439   6.552  -9.500  1.00 79.87           O  
ATOM    109  N   ARG    16       0.175   7.228  -7.390  1.00 83.22           N  
ATOM    110  CA  ARG    16       0.227   8.648  -7.720  1.00 82.90           C  
ATOM    111  C   ARG    16       1.665   9.157  -7.721  1.00 81.95           C  
ATOM    112  CB  ARG    16      -0.616   9.461  -6.735  1.00 79.19           C  
ATOM    113  O   ARG    16       2.580   8.450  -7.295  1.00 78.35           O  
ATOM    114  CG  ARG    16      -2.078   9.046  -6.687  1.00 73.06           C  
ATOM    115  CD  ARG    16      -2.874   9.896  -5.707  1.00 71.45           C  
ATOM    116  NE  ARG    16      -4.252   9.431  -5.585  1.00 61.79           N  
ATOM    117  NH1 ARG    16      -4.869  11.018  -4.024  1.00 49.96           N  
ATOM    118  NH2 ARG    16      -6.394   9.471  -4.756  1.00 45.49           N  
ATOM    119  CZ  ARG    16      -5.168   9.974  -4.789  1.00 64.23           C  
ATOM    120  N   ALA    17       1.872  10.305  -8.547  1.00 77.78           N  
ATOM    121  CA  ALA    17       3.139  11.029  -8.615  1.00 77.57           C  
ATOM    122  C   ALA    17       4.223  10.178  -9.271  1.00 76.62           C  
ATOM    123  CB  ALA    17       3.580  11.463  -7.219  1.00 72.82           C  
ATOM    124  O   ALA    17       4.083   9.766 -10.425  1.00 70.72           O  
ATOM    125  N   GLU    18       5.432  10.030  -8.563  1.00 75.09           N  
ATOM    126  CA  GLU    18       6.644   9.424  -9.107  1.00 75.70           C  
ATOM    127  C   GLU    18       6.383   7.997  -9.580  1.00 75.45           C  
ATOM    128  CB  GLU    18       7.765   9.436  -8.064  1.00 68.95           C  
ATOM    129  O   GLU    18       7.177   7.434 -10.337  1.00 72.07           O  
ATOM    130  CG  GLU    18       7.418   8.698  -6.779  1.00 62.59           C  
ATOM    131  CD  GLU    18       8.410   8.951  -5.656  1.00 61.63           C  
ATOM    132  OE1 GLU    18       9.347   9.760  -5.844  1.00 61.93           O  
ATOM    133  OE2 GLU    18       8.250   8.335  -4.579  1.00 56.28           O  
ATOM    134  N   ASP    19       5.270   7.389  -9.142  1.00 73.90           N  
ATOM    135  CA  ASP    19       5.059   6.020  -9.602  1.00 74.84           C  
ATOM    136  C   ASP    19       3.834   5.928 -10.509  1.00 75.07           C  
ATOM    137  CB  ASP    19       4.905   5.071  -8.412  1.00 69.97           C  
ATOM    138  O   ASP    19       3.132   4.915 -10.512  1.00 71.45           O  
ATOM    139  CG  ASP    19       6.185   4.913  -7.611  1.00 68.01           C  
ATOM    140  OD1 ASP    19       7.239   4.592  -8.201  1.00 69.77           O  
ATOM    141  OD2 ASP    19       6.139   5.108  -6.377  1.00 74.28           O  
ATOM    142  N   VAL    20       3.526   7.001 -11.241  1.00 79.10           N  
ATOM    143  CA  VAL    20       2.403   7.035 -12.173  1.00 79.81           C  
ATOM    144  C   VAL    20       2.484   5.843 -13.124  1.00 80.12           C  
ATOM    145  CB  VAL    20       2.371   8.356 -12.974  1.00 73.55           C  
ATOM    146  O   VAL    20       3.549   5.550 -13.672  1.00 76.39           O  
ATOM    147  CG1 VAL    20       1.264   8.321 -14.027  1.00 59.99           C  
ATOM    148  CG2 VAL    20       2.181   9.545 -12.035  1.00 58.44           C  
ATOM    149  N   GLY    21       1.423   5.147 -13.205  1.00 79.12           N  
ATOM    150  CA  GLY    21       1.296   4.005 -14.097  1.00 79.52           C  
ATOM    151  C   GLY    21       1.458   2.673 -13.388  1.00 79.93           C  
ATOM    152  O   GLY    21       1.190   1.619 -13.968  1.00 78.59           O  
ATOM    153  N   LYS    22       2.016   2.862 -12.174  1.00 86.45           N  
ATOM    154  CA  LYS    22       2.147   1.583 -11.482  1.00 86.24           C  
ATOM    155  C   LYS    22       0.926   1.301 -10.611  1.00 86.21           C  
ATOM    156  CB  LYS    22       3.416   1.562 -10.629  1.00 84.49           C  
ATOM    157  O   LYS    22       0.151   2.210 -10.308  1.00 83.92           O  
ATOM    158  CG  LYS    22       4.700   1.740 -11.425  1.00 80.59           C  
ATOM    159  CD  LYS    22       5.932   1.551 -10.548  1.00 79.01           C  
ATOM    160  CE  LYS    22       7.217   1.797 -11.327  1.00 74.16           C  
ATOM    161  NZ  LYS    22       8.416   1.783 -10.437  1.00 66.88           N  
ATOM    162  N   ARG    23       0.745   0.042 -10.413  1.00 88.30           N  
ATOM    163  CA  ARG    23      -0.266  -0.334  -9.431  1.00 88.38           C  
ATOM    164  C   ARG    23       0.366  -0.612  -8.072  1.00 88.17           C  
ATOM    165  CB  ARG    23      -1.047  -1.561  -9.907  1.00 86.39           C  
ATOM    166  O   ARG    23       1.480  -1.134  -7.995  1.00 86.57           O  
ATOM    167  CG  ARG    23      -1.870  -1.319 -11.162  1.00 80.44           C  
ATOM    168  CD  ARG    23      -2.592  -2.581 -11.615  1.00 78.16           C  
ATOM    169  NE  ARG    23      -3.346  -2.358 -12.845  1.00 70.70           N  
ATOM    170  NH1 ARG    23      -3.752  -4.597 -13.245  1.00 55.81           N  
ATOM    171  NH2 ARG    23      -4.546  -3.007 -14.693  1.00 52.61           N  
ATOM    172  CZ  ARG    23      -3.880  -3.321 -13.592  1.00 69.67           C  
ATOM    173  N   VAL    24      -0.357  -0.047  -7.089  1.00 88.44           N  
ATOM    174  CA  VAL    24       0.157  -0.246  -5.738  1.00 88.44           C  
ATOM    175  C   VAL    24      -0.912  -0.904  -4.869  1.00 88.85           C  
ATOM    176  CB  VAL    24       0.614   1.087  -5.103  1.00 87.23           C  
ATOM    177  O   VAL    24      -2.109  -0.767  -5.136  1.00 88.22           O  
ATOM    178  CG1 VAL    24       1.791   1.678  -5.876  1.00 82.33           C  
ATOM    179  CG2 VAL    24      -0.547   2.078  -5.052  1.00 81.68           C  
ATOM    180  N   VAL    25      -0.483  -1.675  -3.850  1.00 89.55           N  
ATOM    181  CA  VAL    25      -1.355  -2.218  -2.814  1.00 89.67           C  
ATOM    182  C   VAL    25      -1.376  -1.277  -1.611  1.00 89.77           C  
ATOM    183  CB  VAL    25      -0.908  -3.631  -2.378  1.00 88.64           C  
ATOM    184  O   VAL    25      -0.324  -0.911  -1.084  1.00 88.86           O  
ATOM    185  CG1 VAL    25      -1.775  -4.141  -1.229  1.00 84.85           C  
ATOM    186  CG2 VAL    25      -0.961  -4.596  -3.561  1.00 83.93           C  
ATOM    187  N   ILE    26      -2.503  -0.874  -1.236  1.00 88.36           N  
ATOM    188  CA  ILE    26      -2.634   0.067  -0.130  1.00 88.22           C  
ATOM    189  C   ILE    26      -2.721  -0.696   1.190  1.00 88.26           C  
ATOM    190  CB  ILE    26      -3.871   0.977  -0.305  1.00 86.87           C  
ATOM    191  O   ILE    26      -3.608  -1.533   1.373  1.00 87.31           O  
ATOM    192  CG1 ILE    26      -3.851   1.644  -1.685  1.00 80.97           C  
ATOM    193  CG2 ILE    26      -3.932   2.026   0.809  1.00 80.13           C  
ATOM    194  CD1 ILE    26      -2.663   2.570  -1.909  1.00 77.81           C  
ATOM    195  N   ILE    27      -1.770  -0.510   2.033  1.00 87.47           N  
ATOM    196  CA  ILE    27      -1.828  -1.071   3.379  1.00 87.59           C  
ATOM    197  C   ILE    27      -2.463  -0.061   4.332  1.00 87.65           C  
ATOM    198  CB  ILE    27      -0.424  -1.474   3.883  1.00 86.07           C  
ATOM    199  O   ILE    27      -1.876   0.984   4.620  1.00 86.48           O  
ATOM    200  CG1 ILE    27       0.257  -2.408   2.876  1.00 79.75           C  
ATOM    201  CG2 ILE    27      -0.514  -2.130   5.264  1.00 78.77           C  
ATOM    202  CD1 ILE    27       1.630  -2.899   3.317  1.00 76.95           C  
ATOM    203  N   PRO    28      -3.629  -0.201   4.852  1.00 85.80           N  
ATOM    204  CA  PRO    28      -4.282   0.771   5.732  1.00 85.92           C  
ATOM    205  C   PRO    28      -3.514   0.999   7.032  1.00 86.29           C  
ATOM    206  CB  PRO    28      -5.647   0.135   6.008  1.00 84.86           C  
ATOM    207  O   PRO    28      -2.915   0.065   7.571  1.00 85.58           O  
ATOM    208  CG  PRO    28      -5.842  -0.847   4.899  1.00 82.90           C  
ATOM    209  CD  PRO    28      -4.499  -1.388   4.500  1.00 82.75           C  
ATOM    210  N   LYS    29      -3.550   2.239   7.434  1.00 84.88           N  
ATOM    211  CA  LYS    29      -2.833   2.659   8.634  1.00 84.65           C  
ATOM    212  C   LYS    29      -3.166   1.756   9.818  1.00 84.71           C  
ATOM    213  CB  LYS    29      -3.162   4.113   8.975  1.00 82.44           C  
ATOM    214  O   LYS    29      -2.279   1.379  10.587  1.00 83.16           O  
ATOM    215  CG  LYS    29      -2.332   4.685  10.115  1.00 75.98           C  
ATOM    216  CD  LYS    29      -2.626   6.163  10.335  1.00 73.46           C  
ATOM    217  CE  LYS    29      -1.790   6.738  11.470  1.00 66.36           C  
ATOM    218  NZ  LYS    29      -2.059   8.193  11.674  1.00 60.78           N  
ATOM    219  N   ALA    30      -4.421   1.445   9.974  1.00 83.29           N  
ATOM    220  CA  ALA    30      -4.844   0.609  11.094  1.00 82.65           C  
ATOM    221  C   ALA    30      -4.171  -0.760  11.042  1.00 82.16           C  
ATOM    222  CB  ALA    30      -6.363   0.452  11.097  1.00 81.03           C  
ATOM    223  O   ALA    30      -3.761  -1.297  12.073  1.00 80.08           O  
ATOM    224  N   GLU    31      -3.964  -1.259   9.921  1.00 83.37           N  
ATOM    225  CA  GLU    31      -3.389  -2.589   9.744  1.00 83.06           C  
ATOM    226  C   GLU    31      -1.873  -2.562   9.918  1.00 82.63           C  
ATOM    227  CB  GLU    31      -3.750  -3.153   8.368  1.00 81.94           C  
ATOM    228  O   GLU    31      -1.276  -3.545  10.361  1.00 80.53           O  
ATOM    229  CG  GLU    31      -5.241  -3.385   8.171  1.00 80.17           C  
ATOM    230  CD  GLU    31      -5.832  -4.372   9.166  1.00 78.40           C  
ATOM    231  OE1 GLU    31      -5.058  -5.071   9.859  1.00 76.11           O  
ATOM    232  OE2 GLU    31      -7.078  -4.446   9.252  1.00 74.78           O  
ATOM    233  N   ARG    32      -1.273  -1.434   9.565  1.00 83.59           N  
ATOM    234  CA  ARG    32       0.166  -1.301   9.768  1.00 83.61           C  
ATOM    235  C   ARG    32       0.531  -1.481  11.237  1.00 83.35           C  
ATOM    236  CB  ARG    32       0.656   0.061   9.269  1.00 82.01           C  
ATOM    237  O   ARG    32       1.500  -2.171  11.562  1.00 81.96           O  
ATOM    238  CG  ARG    32       0.533   0.247   7.765  1.00 78.33           C  
ATOM    239  CD  ARG    32       1.198   1.534   7.300  1.00 76.00           C  
ATOM    240  NE  ARG    32       0.363   2.701   7.572  1.00 68.90           N  
ATOM    241  NH1 ARG    32       0.887   3.793   5.604  1.00 61.54           N  
ATOM    242  NH2 ARG    32      -0.553   4.755   7.106  1.00 58.81           N  
ATOM    243  CZ  ARG    32       0.234   3.747   6.760  1.00 69.40           C  
ATOM    244  N   ALA    33      -0.271  -0.751  12.019  1.00 82.98           N  
ATOM    245  CA  ALA    33      -0.034  -0.814  13.459  1.00 82.39           C  
ATOM    246  C   ALA    33      -0.360  -2.200  14.008  1.00 81.84           C  
ATOM    247  CB  ALA    33      -0.859   0.249  14.181  1.00 80.63           C  
ATOM    248  O   ALA    33       0.395  -2.748  14.815  1.00 79.96           O  
ATOM    249  N   LYS    34      -1.477  -2.743  13.545  1.00 80.18           N  
ATOM    250  CA  LYS    34      -1.987  -4.015  14.049  1.00 79.61           C  
ATOM    251  C   LYS    34      -1.055  -5.166  13.681  1.00 78.83           C  
ATOM    252  CB  LYS    34      -3.391  -4.284  13.505  1.00 77.39           C  
ATOM    253  O   LYS    34      -0.774  -6.034  14.510  1.00 75.92           O  
ATOM    254  CG  LYS    34      -4.075  -5.493  14.126  1.00 71.35           C  
ATOM    255  CD  LYS    34      -5.475  -5.695  13.560  1.00 68.46           C  
ATOM    256  CE  LYS    34      -6.111  -6.976  14.084  1.00 59.79           C  
ATOM    257  NZ  LYS    34      -7.463  -7.205  13.493  1.00 53.53           N  
ATOM    258  N   VAL    35      -0.480  -5.154  12.418  1.00 79.98           N  
ATOM    259  CA  VAL    35       0.322  -6.255  11.895  1.00 79.36           C  
ATOM    260  C   VAL    35       1.806  -5.936  12.056  1.00 79.12           C  
ATOM    261  CB  VAL    35      -0.004  -6.540  10.412  1.00 77.63           C  
ATOM    262  O   VAL    35       2.656  -6.819  11.918  1.00 76.73           O  
ATOM    263  CG1 VAL    35       0.747  -7.776   9.921  1.00 71.59           C  
ATOM    264  CG2 VAL    35      -1.510  -6.714  10.221  1.00 70.80           C  
ATOM    265  N   GLY    36       2.147  -4.670  12.415  1.00 80.67           N  
ATOM    266  CA  GLY    36       3.527  -4.258  12.614  1.00 80.35           C  
ATOM    267  C   GLY    36       4.306  -4.137  11.318  1.00 80.57           C  
ATOM    268  O   GLY    36       5.487  -4.486  11.263  1.00 78.70           O  
ATOM    269  N   ILE    37       3.733  -3.733  10.244  1.00 84.01           N  
ATOM    270  CA  ILE    37       4.400  -3.576   8.957  1.00 84.31           C  
ATOM    271  C   ILE    37       5.082  -2.212   8.892  1.00 84.51           C  
ATOM    272  CB  ILE    37       3.408  -3.736   7.783  1.00 82.61           C  
ATOM    273  O   ILE    37       4.471  -1.189   9.211  1.00 83.44           O  
ATOM    274  CG1 ILE    37       2.879  -5.174   7.722  1.00 77.68           C  
ATOM    275  CG2 ILE    37       4.068  -3.338   6.460  1.00 76.27           C  
ATOM    276  CD1 ILE    37       1.713  -5.364   6.762  1.00 74.82           C  
ATOM    277  N   LYS    38       6.283  -2.117   8.502  1.00 84.27           N  
ATOM    278  CA  LYS    38       7.058  -0.893   8.322  1.00 84.51           C  
ATOM    279  C   LYS    38       7.586  -0.781   6.895  1.00 85.26           C  
ATOM    280  CB  LYS    38       8.219  -0.842   9.316  1.00 82.31           C  
ATOM    281  O   LYS    38       7.675  -1.782   6.180  1.00 84.49           O  
ATOM    282  CG  LYS    38       7.787  -0.871  10.775  1.00 75.16           C  
ATOM    283  CD  LYS    38       8.986  -0.826  11.714  1.00 71.64           C  
ATOM    284  CE  LYS    38       8.559  -0.939  13.171  1.00 64.11           C  
ATOM    285  NZ  LYS    38       9.708  -0.728  14.102  1.00 58.37           N  
ATOM    286  N   VAL    39       7.940   0.504   6.551  1.00 86.43           N  
ATOM    287  CA  VAL    39       8.589   0.714   5.261  1.00 87.14           C  
ATOM    288  C   VAL    39       9.838  -0.160   5.164  1.00 88.16           C  
ATOM    289  CB  VAL    39       8.960   2.198   5.046  1.00 85.47           C  
ATOM    290  O   VAL    39      10.653  -0.195   6.088  1.00 87.63           O  
ATOM    291  CG1 VAL    39       9.735   2.378   3.742  1.00 80.73           C  
ATOM    292  CG2 VAL    39       7.703   3.067   5.049  1.00 78.97           C  
ATOM    293  N   GLY    40       9.886  -0.951   4.107  1.00 86.41           N  
ATOM    294  CA  GLY    40      11.049  -1.807   3.931  1.00 86.84           C  
ATOM    295  C   GLY    40      10.737  -3.281   4.106  1.00 86.63           C  
ATOM    296  O   GLY    40      11.495  -4.140   3.652  1.00 85.34           O  
ATOM    297  N   ASP    41       9.643  -3.519   4.820  1.00 86.74           N  
ATOM    298  CA  ASP    41       9.232  -4.907   5.005  1.00 86.87           C  
ATOM    299  C   ASP    41       8.840  -5.546   3.675  1.00 86.52           C  
ATOM    300  CB  ASP    41       8.067  -4.994   5.994  1.00 86.01           C  
ATOM    301  O   ASP    41       8.438  -4.850   2.740  1.00 85.16           O  
ATOM    302  CG  ASP    41       8.483  -4.710   7.426  1.00 84.32           C  
ATOM    303  OD1 ASP    41       9.698  -4.595   7.698  1.00 83.79           O  
ATOM    304  OD2 ASP    41       7.588  -4.603   8.292  1.00 83.73           O  
ATOM    305  N   VAL    42       8.892  -6.732   3.552  1.00 86.91           N  
ATOM    306  CA  VAL    42       8.418  -7.539   2.433  1.00 86.81           C  
ATOM    307  C   VAL    42       7.090  -8.199   2.797  1.00 86.25           C  
ATOM    308  CB  VAL    42       9.453  -8.613   2.029  1.00 85.12           C  
ATOM    309  O   VAL    42       6.937  -8.734   3.898  1.00 84.56           O  
ATOM    310  CG1 VAL    42       8.908  -9.493   0.906  1.00 79.69           C  
ATOM    311  CG2 VAL    42      10.766  -7.955   1.607  1.00 77.89           C  
ATOM    312  N   VAL    43       6.064  -8.060   1.922  1.00 85.32           N  
ATOM    313  CA  VAL    43       4.748  -8.656   2.127  1.00 85.14           C  
ATOM    314  C   VAL    43       4.418  -9.590   0.965  1.00 84.99           C  
ATOM    315  CB  VAL    43       3.652  -7.576   2.271  1.00 83.83           C  
ATOM    316  O   VAL    43       4.920  -9.410  -0.147  1.00 83.56           O  
ATOM    317  CG1 VAL    43       3.933  -6.679   3.476  1.00 79.68           C  
ATOM    318  CG2 VAL    43       3.552  -6.744   0.994  1.00 77.85           C  
ATOM    319  N   GLU    44       3.700 -10.580   1.250  1.00 85.42           N  
ATOM    320  CA  GLU    44       3.123 -11.429   0.212  1.00 85.18           C  
ATOM    321  C   GLU    44       1.710 -10.979  -0.146  1.00 85.48           C  
ATOM    322  CB  GLU    44       3.112 -12.893   0.660  1.00 83.66           C  
ATOM    323  O   GLU    44       0.871 -10.788   0.736  1.00 84.31           O  
ATOM    324  CG  GLU    44       2.639 -13.861  -0.415  1.00 78.92           C  
ATOM    325  CD  GLU    44       2.618 -15.309   0.049  1.00 76.05           C  
ATOM    326  OE1 GLU    44       2.847 -15.564   1.253  1.00 72.68           O  
ATOM    327  OE2 GLU    44       2.372 -16.195  -0.799  1.00 68.92           O  
ATOM    328  N   VAL    45       1.479 -10.653  -1.450  1.00 85.66           N  
ATOM    329  CA  VAL    45       0.180 -10.239  -1.970  1.00 85.70           C  
ATOM    330  C   VAL    45      -0.438 -11.375  -2.782  1.00 85.44           C  
ATOM    331  CB  VAL    45       0.296  -8.965  -2.837  1.00 84.38           C  
ATOM    332  O   VAL    45       0.220 -11.956  -3.648  1.00 84.01           O  
ATOM    333  CG1 VAL    45      -1.076  -8.542  -3.361  1.00 80.56           C  
ATOM    334  CG2 VAL    45       0.938  -7.833  -2.038  1.00 79.57           C  
ATOM    335  N   LYS    46      -1.751 -11.729  -2.443  1.00 87.28           N  
ATOM    336  CA  LYS    46      -2.487 -12.767  -3.158  1.00 86.91           C  
ATOM    337  C   LYS    46      -3.837 -12.248  -3.644  1.00 87.17           C  
ATOM    338  CB  LYS    46      -2.687 -13.994  -2.267  1.00 85.22           C  
ATOM    339  O   LYS    46      -4.505 -11.486  -2.941  1.00 85.99           O  
ATOM    340  CG  LYS    46      -1.394 -14.700  -1.885  1.00 78.21           C  
ATOM    341  CD  LYS    46      -1.664 -15.966  -1.082  1.00 74.75           C  
ATOM    342  CE  LYS    46      -0.372 -16.685  -0.720  1.00 67.20           C  
ATOM    343  NZ  LYS    46      -0.632 -17.922   0.077  1.00 60.33           N  
ATOM    344  N   LYS    47      -4.141 -12.575  -4.936  1.00 87.13           N  
ATOM    345  CA  LYS    47      -5.477 -12.250  -5.428  1.00 86.95           C  
ATOM    346  C   LYS    47      -6.546 -13.041  -4.679  1.00 86.18           C  
ATOM    347  CB  LYS    47      -5.578 -12.523  -6.929  1.00 84.90           C  
ATOM    348  O   LYS    47      -6.380 -14.236  -4.430  1.00 84.35           O  
ATOM    349  CG  LYS    47      -6.870 -12.029  -7.563  1.00 78.48           C  
ATOM    350  CD  LYS    47      -6.853 -12.205  -9.076  1.00 76.72           C  
ATOM    351  CE  LYS    47      -8.143 -11.705  -9.712  1.00 71.45           C  
ATOM    352  NZ  LYS    47      -8.111 -11.827 -11.200  1.00 64.32           N  
ATOM    353  N   VAL    48      -7.571 -12.299  -4.246  1.00 83.24           N  
ATOM    354  CA  VAL    48      -8.714 -12.972  -3.639  1.00 82.39           C  
ATOM    355  C   VAL    48      -9.820 -13.151  -4.677  1.00 80.58           C  
ATOM    356  CB  VAL    48      -9.250 -12.191  -2.418  1.00 79.61           C  
ATOM    357  O   VAL    48     -10.015 -12.291  -5.540  1.00 77.81           O  
ATOM    358  CG1 VAL    48     -10.483 -12.881  -1.835  1.00 72.17           C  
ATOM    359  CG2 VAL    48      -8.161 -12.048  -1.357  1.00 71.52           C  
TER     360      VAL    48
END
