# Supplementary material for: The transformative power of transformers in protein structure prediction
Source: Proc Natl Acad Sci U S A. 2023 Jul 31;120(32):e2303499120. doi: 10.1073/pnas.2303499120 (PMC10410766; doi:10.1073/pnas.2303499120)
Supplement: Supplementary file 2 — Dataset S01 (GZ) [file pnas.2303499120.sd01.gz › SI_Data/predicted_structures/ESMFold/T1137s9.pdb]

PARENT N/A
ATOM      1  N   MET     1      21.310 -13.144  64.002  1.00 57.84           N  
ATOM      2  CA  MET     1      20.328 -12.391  63.227  1.00 59.30           C  
ATOM      3  C   MET     1      20.767 -12.261  61.772  1.00 58.57           C  
ATOM      4  CB  MET     1      20.112 -11.003  63.834  1.00 52.16           C  
ATOM      5  O   MET     1      20.099 -11.602  60.974  1.00 55.32           O  
ATOM      6  CG  MET     1      19.079 -10.975  64.948  1.00 50.21           C  
ATOM      7  SD  MET     1      18.972  -9.336  65.767  1.00 55.29           S  
ATOM      8  CE  MET     1      17.383  -9.510  66.625  1.00 51.27           C  
ATOM      9  N   SER     2      21.707 -13.245  61.311  1.00 69.28           N  
ATOM     10  CA  SER     2      22.288 -13.075  59.983  1.00 69.27           C  
ATOM     11  C   SER     2      21.778 -14.140  59.017  1.00 69.75           C  
ATOM     12  CB  SER     2      23.814 -13.127  60.054  1.00 61.54           C  
ATOM     13  O   SER     2      21.807 -13.946  57.800  1.00 64.08           O  
ATOM     14  OG  SER     2      24.282 -14.449  59.846  1.00 56.72           O  
ATOM     15  N   THR     3      21.096 -15.204  59.537  1.00 72.37           N  
ATOM     16  CA  THR     3      20.816 -16.339  58.664  1.00 73.06           C  
ATOM     17  C   THR     3      19.512 -16.125  57.901  1.00 70.40           C  
ATOM     18  CB  THR     3      20.737 -17.652  59.463  1.00 66.77           C  
ATOM     19  O   THR     3      19.337 -16.651  56.800  1.00 65.08           O  
ATOM     20  CG2 THR     3      21.254 -18.828  58.641  1.00 57.93           C  
ATOM     21  OG1 THR     3      21.528 -17.530  60.652  1.00 57.75           O  
ATOM     22  N   VAL     4      18.596 -15.197  58.312  1.00 64.56           N  
ATOM     23  CA  VAL     4      17.314 -14.956  57.659  1.00 65.00           C  
ATOM     24  C   VAL     4      17.510 -14.029  56.461  1.00 63.12           C  
ATOM     25  CB  VAL     4      16.283 -14.350  58.638  1.00 61.53           C  
ATOM     26  O   VAL     4      16.764 -14.103  55.482  1.00 60.70           O  
ATOM     27  CG1 VAL     4      14.971 -14.045  57.919  1.00 56.76           C  
ATOM     28  CG2 VAL     4      16.044 -15.297  59.813  1.00 57.88           C  
ATOM     29  N   GLN     5      18.652 -13.302  56.348  1.00 66.37           N  
ATOM     30  CA  GLN     5      18.884 -12.389  55.233  1.00 66.29           C  
ATOM     31  C   GLN     5      19.404 -13.137  54.010  1.00 65.44           C  
ATOM     32  CB  GLN     5      19.868 -11.289  55.635  1.00 63.23           C  
ATOM     33  O   GLN     5      19.128 -12.748  52.873  1.00 63.61           O  
ATOM     34  CG  GLN     5      19.224  -9.920  55.803  1.00 62.90           C  
ATOM     35  CD  GLN     5      20.213  -8.857  56.245  1.00 63.40           C  
ATOM     36  NE2 GLN     5      19.861  -7.594  56.030  1.00 66.91           N  
ATOM     37  OE1 GLN     5      21.283  -9.169  56.775  1.00 70.04           O  
ATOM     38  N   VAL     6      19.989 -14.328  54.176  1.00 70.22           N  
ATOM     39  CA  VAL     6      20.633 -15.041  53.077  1.00 69.71           C  
ATOM     40  C   VAL     6      19.604 -15.899  52.344  1.00 68.88           C  
ATOM     41  CB  VAL     6      21.801 -15.920  53.577  1.00 66.74           C  
ATOM     42  O   VAL     6      19.749 -16.167  51.149  1.00 65.64           O  
ATOM     43  CG1 VAL     6      22.437 -16.683  52.417  1.00 63.96           C  
ATOM     44  CG2 VAL     6      22.843 -15.064  54.294  1.00 64.48           C  
ATOM     45  N   LEU     7      18.499 -16.200  52.912  1.00 65.42           N  
ATOM     46  CA  LEU     7      17.498 -17.038  52.260  1.00 64.56           C  
ATOM     47  C   LEU     7      16.545 -16.193  51.422  1.00 63.18           C  
ATOM     48  CB  LEU     7      16.710 -17.839  53.300  1.00 62.21           C  
ATOM     49  O   LEU     7      15.963 -16.684  50.452  1.00 60.52           O  
ATOM     50  CG  LEU     7      17.357 -19.136  53.790  1.00 62.68           C  
ATOM     51  CD1 LEU     7      16.696 -19.602  55.083  1.00 62.10           C  
ATOM     52  CD2 LEU     7      17.267 -20.216  52.717  1.00 64.13           C  
ATOM     53  N   ARG     8      16.425 -14.913  51.755  1.00 64.38           N  
ATOM     54  CA  ARG     8      15.583 -13.997  50.992  1.00 63.62           C  
ATOM     55  C   ARG     8      16.205 -13.684  49.635  1.00 63.33           C  
ATOM     56  CB  ARG     8      15.352 -12.701  51.774  1.00 61.97           C  
ATOM     57  O   ARG     8      15.518 -13.216  48.725  1.00 62.23           O  
ATOM     58  CG  ARG     8      13.889 -12.309  51.897  1.00 61.91           C  
ATOM     59  CD  ARG     8      13.712 -11.038  52.717  1.00 62.66           C  
ATOM     60  NE  ARG     8      12.314 -10.624  52.775  1.00 57.62           N  
ATOM     61  NH1 ARG     8      12.714  -8.720  54.020  1.00 54.62           N  
ATOM     62  NH2 ARG     8      10.577  -9.250  53.383  1.00 51.06           N  
ATOM     63  CZ  ARG     8      11.871  -9.532  53.392  1.00 64.82           C  
ATOM     64  N   SER     9      17.431 -14.110  49.397  1.00 64.67           N  
ATOM     65  CA  SER     9      18.093 -13.790  48.137  1.00 64.81           C  
ATOM     66  C   SER     9      17.922 -14.914  47.121  1.00 64.69           C  
ATOM     67  CB  SER     9      19.581 -13.521  48.366  1.00 60.24           C  
ATOM     68  O   SER     9      18.308 -14.772  45.959  1.00 62.36           O  
ATOM     69  OG  SER     9      20.251 -14.705  48.764  1.00 59.97           O  
ATOM     70  N   ARG    10      17.284 -16.022  47.439  1.00 65.21           N  
ATOM     71  CA  ARG    10      17.356 -17.111  46.470  1.00 63.86           C  
ATOM     72  C   ARG    10      15.982 -17.412  45.882  1.00 64.67           C  
ATOM     73  CB  ARG    10      17.936 -18.370  47.118  1.00 60.13           C  
ATOM     74  O   ARG    10      15.866 -18.170  44.916  1.00 61.38           O  
ATOM     75  CG  ARG    10      19.452 -18.365  47.225  1.00 60.66           C  
ATOM     76  CD  ARG    10      19.993 -19.727  47.639  1.00 60.73           C  
ATOM     77  NE  ARG    10      21.451 -19.774  47.563  1.00 48.75           N  
ATOM     78  NH1 ARG    10      21.610 -22.026  48.053  1.00 44.26           N  
ATOM     79  NH2 ARG    10      23.505 -20.795  47.668  1.00 42.49           N  
ATOM     80  CZ  ARG    10      22.185 -20.865  47.762  1.00 66.35           C  
ATOM     81  N   PHE    11      14.860 -16.681  46.193  1.00 64.55           N  
ATOM     82  CA  PHE    11      13.608 -17.164  45.622  1.00 65.15           C  
ATOM     83  C   PHE    11      12.873 -16.041  44.900  1.00 64.00           C  
ATOM     84  CB  PHE    11      12.713 -17.761  46.713  1.00 59.21           C  
ATOM     85  O   PHE    11      11.724 -16.210  44.487  1.00 60.07           O  
ATOM     86  CG  PHE    11      13.065 -19.177  47.079  1.00 57.58           C  
ATOM     87  CD1 PHE    11      12.600 -20.243  46.319  1.00 56.34           C  
ATOM     88  CD2 PHE    11      13.862 -19.443  48.185  1.00 58.77           C  
ATOM     89  CE1 PHE    11      12.924 -21.555  46.655  1.00 56.48           C  
ATOM     90  CE2 PHE    11      14.190 -20.752  48.528  1.00 54.49           C  
ATOM     91  CZ  PHE    11      13.719 -21.806  47.763  1.00 57.89           C  
ATOM     92  N   PRO    12      13.546 -14.901  44.460  1.00 63.77           N  
ATOM     93  CA  PRO    12      12.803 -13.783  43.873  1.00 63.62           C  
ATOM     94  C   PRO    12      12.474 -14.002  42.398  1.00 65.32           C  
ATOM     95  CB  PRO    12      13.754 -12.596  44.050  1.00 58.96           C  
ATOM     96  O   PRO    12      11.676 -13.258  41.823  1.00 63.59           O  
ATOM     97  CG  PRO    12      15.113 -13.209  44.163  1.00 57.57           C  
ATOM     98  CD  PRO    12      14.966 -14.593  44.727  1.00 57.98           C  
ATOM     99  N   ARG    13      12.764 -15.252  41.813  1.00 72.50           N  
ATOM    100  CA  ARG    13      12.618 -15.176  40.363  1.00 72.07           C  
ATOM    101  C   ARG    13      11.384 -15.942  39.897  1.00 72.80           C  
ATOM    102  CB  ARG    13      13.867 -15.721  39.668  1.00 69.32           C  
ATOM    103  O   ARG    13      10.881 -15.707  38.796  1.00 71.54           O  
ATOM    104  CG  ARG    13      15.049 -14.765  39.685  1.00 68.45           C  
ATOM    105  CD  ARG    13      16.223 -15.305  38.881  1.00 68.93           C  
ATOM    106  NE  ARG    13      17.334 -14.357  38.848  1.00 61.88           N  
ATOM    107  NH1 ARG    13      18.806 -15.803  37.809  1.00 61.95           N  
ATOM    108  NH2 ARG    13      19.474 -13.681  38.360  1.00 57.45           N  
ATOM    109  CZ  ARG    13      18.536 -14.616  38.339  1.00 65.77           C  
ATOM    110  N   ALA    14      10.820 -16.837  40.778  1.00 70.71           N  
ATOM    111  CA  ALA    14       9.716 -17.644  40.263  1.00 71.15           C  
ATOM    112  C   ALA    14       8.401 -16.872  40.318  1.00 71.23           C  
ATOM    113  CB  ALA    14       9.598 -18.947  41.049  1.00 68.00           C  
ATOM    114  O   ALA    14       7.569 -16.987  39.415  1.00 70.29           O  
ATOM    115  N   PHE    15       8.215 -16.016  41.292  1.00 72.77           N  
ATOM    116  CA  PHE    15       6.966 -15.283  41.463  1.00 73.96           C  
ATOM    117  C   PHE    15       6.874 -14.131  40.469  1.00 73.41           C  
ATOM    118  CB  PHE    15       6.844 -14.752  42.895  1.00 69.49           C  
ATOM    119  O   PHE    15       5.778 -13.667  40.148  1.00 71.46           O  
ATOM    120  CG  PHE    15       5.853 -15.507  43.739  1.00 66.01           C  
ATOM    121  CD1 PHE    15       4.519 -15.118  43.785  1.00 62.99           C  
ATOM    122  CD2 PHE    15       6.254 -16.605  44.488  1.00 64.42           C  
ATOM    123  CE1 PHE    15       3.600 -15.814  44.566  1.00 61.23           C  
ATOM    124  CE2 PHE    15       5.341 -17.306  45.270  1.00 58.26           C  
ATOM    125  CZ  PHE    15       4.015 -16.908  45.309  1.00 61.74           C  
ATOM    126  N   SER    16       8.036 -13.790  39.874  1.00 74.26           N  
ATOM    127  CA  SER    16       8.028 -12.686  38.921  1.00 74.63           C  
ATOM    128  C   SER    16       7.453 -13.120  37.577  1.00 76.04           C  
ATOM    129  CB  SER    16       9.441 -12.134  38.725  1.00 70.78           C  
ATOM    130  O   SER    16       6.896 -12.304  36.840  1.00 75.53           O  
ATOM    131  OG  SER    16      10.302 -13.131  38.202  1.00 67.21           O  
ATOM    132  N   ARG    17       7.391 -14.475  37.325  1.00 80.41           N  
ATOM    133  CA  ARG    17       6.987 -14.894  35.986  1.00 80.99           C  
ATOM    134  C   ARG    17       5.468 -14.948  35.864  1.00 81.57           C  
ATOM    135  CB  ARG    17       7.590 -16.258  35.644  1.00 79.37           C  
ATOM    136  O   ARG    17       4.917 -14.702  34.789  1.00 81.63           O  
ATOM    137  CG  ARG    17       9.055 -16.201  35.243  1.00 78.52           C  
ATOM    138  CD  ARG    17       9.569 -17.561  34.790  1.00 80.01           C  
ATOM    139  NE  ARG    17      10.958 -17.491  34.347  1.00 77.06           N  
ATOM    140  NH1 ARG    17      11.087 -19.712  33.723  1.00 76.70           N  
ATOM    141  NH2 ARG    17      12.907 -18.341  33.477  1.00 73.98           N  
ATOM    142  CZ  ARG    17      11.647 -18.515  33.850  1.00 74.70           C  
ATOM    143  N   SER    18       4.713 -15.267  37.051  1.00 79.72           N  
ATOM    144  CA  SER    18       3.259 -15.370  36.976  1.00 80.91           C  
ATOM    145  C   SER    18       2.616 -13.997  36.810  1.00 80.86           C  
ATOM    146  CB  SER    18       2.704 -16.054  38.226  1.00 77.74           C  
ATOM    147  O   SER    18       1.626 -13.852  36.090  1.00 80.13           O  
ATOM    148  OG  SER    18       3.086 -15.351  39.396  1.00 71.56           O  
ATOM    149  N   SER    19       3.223 -12.969  37.376  1.00 82.34           N  
ATOM    150  CA  SER    19       2.701 -11.613  37.237  1.00 83.43           C  
ATOM    151  C   SER    19       2.952 -11.065  35.836  1.00 82.93           C  
ATOM    152  CB  SER    19       3.333 -10.686  38.276  1.00 80.36           C  
ATOM    153  O   SER    19       2.149 -10.288  35.314  1.00 82.23           O  
ATOM    154  OG  SER    19       4.742 -10.650  38.128  1.00 76.26           O  
ATOM    155  N   GLU    20       3.999 -11.564  35.168  1.00 85.50           N  
ATOM    156  CA  GLU    20       4.339 -11.134  33.814  1.00 85.99           C  
ATOM    157  C   GLU    20       3.359 -11.704  32.792  1.00 86.68           C  
ATOM    158  CB  GLU    20       5.769 -11.550  33.461  1.00 82.88           C  
ATOM    159  O   GLU    20       2.967 -11.014  31.849  1.00 86.51           O  
ATOM    160  CG  GLU    20       6.840 -10.705  34.136  1.00 75.90           C  
ATOM    161  CD  GLU    20       8.254 -11.100  33.741  1.00 74.87           C  
ATOM    162  OE1 GLU    20       8.426 -12.134  33.056  1.00 75.75           O  
ATOM    163  OE2 GLU    20       9.197 -10.372  34.122  1.00 75.02           O  
ATOM    164  N   ILE    21       2.898 -12.983  32.943  1.00 86.57           N  
ATOM    165  CA  ILE    21       1.958 -13.636  32.038  1.00 88.15           C  
ATOM    166  C   ILE    21       0.584 -12.982  32.163  1.00 88.88           C  
ATOM    167  CB  ILE    21       1.859 -15.151  32.324  1.00 86.98           C  
ATOM    168  O   ILE    21      -0.081 -12.724  31.156  1.00 89.09           O  
ATOM    169  CG1 ILE    21       3.189 -15.843  32.005  1.00 86.90           C  
ATOM    170  CG2 ILE    21       0.710 -15.776  31.527  1.00 86.11           C  
ATOM    171  CD1 ILE    21       3.259 -17.292  32.467  1.00 84.36           C  
ATOM    172  N   ALA    22       0.095 -12.581  33.426  1.00 88.39           N  
ATOM    173  CA  ALA    22      -1.196 -11.937  33.658  1.00 88.74           C  
ATOM    174  C   ALA    22      -1.202 -10.510  33.116  1.00 88.42           C  
ATOM    175  CB  ALA    22      -1.532 -11.939  35.147  1.00 87.10           C  
ATOM    176  O   ALA    22      -2.243 -10.007  32.688  1.00 87.28           O  
ATOM    177  N   ALA    23      -0.004  -9.869  32.993  1.00 90.92           N  
ATOM    178  CA  ALA    23       0.124  -8.497  32.507  1.00 91.97           C  
ATOM    179  C   ALA    23       0.122  -8.454  30.981  1.00 92.61           C  
ATOM    180  CB  ALA    23       1.398  -7.856  33.052  1.00 88.40           C  
ATOM    181  O   ALA    23      -0.070  -7.392  30.384  1.00 91.91           O  
ATOM    182  N   THR    24       0.191  -9.647  30.365  1.00 90.20           N  
ATOM    183  CA  THR    24       0.379  -9.702  28.919  1.00 90.96           C  
ATOM    184  C   THR    24      -0.898  -9.294  28.191  1.00 92.69           C  
ATOM    185  CB  THR    24       0.805 -11.110  28.464  1.00 87.43           C  
ATOM    186  O   THR    24      -0.868  -8.433  27.309  1.00 92.57           O  
ATOM    187  CG2 THR    24       1.007 -11.163  26.954  1.00 78.65           C  
ATOM    188  OG1 THR    24       2.033 -11.464  29.112  1.00 75.68           O  
ATOM    189  N   PRO    25      -2.146  -9.749  28.500  1.00 93.18           N  
ATOM    190  CA  PRO    25      -3.357  -9.319  27.797  1.00 94.30           C  
ATOM    191  C   PRO    25      -3.670  -7.840  28.010  1.00 94.68           C  
ATOM    192  CB  PRO    25      -4.450 -10.201  28.407  1.00 93.13           C  
ATOM    193  O   PRO    25      -4.088  -7.153  27.074  1.00 94.84           O  
ATOM    194  CG  PRO    25      -3.899 -10.633  29.727  1.00 91.90           C  
ATOM    195  CD  PRO    25      -2.405 -10.736  29.611  1.00 92.08           C  
ATOM    196  N   ALA    26      -3.453  -7.260  29.225  1.00 91.73           N  
ATOM    197  CA  ALA    26      -3.683  -5.847  29.514  1.00 92.55           C  
ATOM    198  C   ALA    26      -2.765  -4.960  28.679  1.00 92.26           C  
ATOM    199  CB  ALA    26      -3.479  -5.567  31.001  1.00 91.11           C  
ATOM    200  O   ALA    26      -3.223  -4.015  28.032  1.00 92.31           O  
ATOM    201  N   ARG    27      -1.494  -5.323  28.586  1.00 93.06           N  
ATOM    202  CA  ARG    27      -0.540  -4.601  27.751  1.00 93.44           C  
ATOM    203  C   ARG    27      -0.924  -4.691  26.278  1.00 92.92           C  
ATOM    204  CB  ARG    27       0.875  -5.146  27.957  1.00 92.41           C  
ATOM    205  O   ARG    27      -0.729  -3.738  25.521  1.00 92.55           O  
ATOM    206  CG  ARG    27       1.480  -4.794  29.307  1.00 90.43           C  
ATOM    207  CD  ARG    27       2.875  -5.382  29.470  1.00 90.05           C  
ATOM    208  NE  ARG    27       3.414  -5.129  30.804  1.00 89.27           N  
ATOM    209  NH1 ARG    27       5.374  -6.301  30.460  1.00 87.05           N  
ATOM    210  NH2 ARG    27       4.981  -5.282  32.475  1.00 85.87           N  
ATOM    211  CZ  ARG    27       4.588  -5.571  31.243  1.00 85.65           C  
ATOM    212  N   PHE    28      -1.404  -5.846  25.863  1.00 94.46           N  
ATOM    213  CA  PHE    28      -1.861  -6.032  24.491  1.00 95.23           C  
ATOM    214  C   PHE    28      -3.072  -5.154  24.200  1.00 95.62           C  
ATOM    215  CB  PHE    28      -2.204  -7.502  24.232  1.00 94.33           C  
ATOM    216  O   PHE    28      -3.102  -4.442  23.194  1.00 95.62           O  
ATOM    217  CG  PHE    28      -2.714  -7.771  22.842  1.00 90.66           C  
ATOM    218  CD1 PHE    28      -1.837  -7.838  21.766  1.00 87.29           C  
ATOM    219  CD2 PHE    28      -4.071  -7.956  22.611  1.00 87.55           C  
ATOM    220  CE1 PHE    28      -2.307  -8.086  20.478  1.00 86.48           C  
ATOM    221  CE2 PHE    28      -4.547  -8.205  21.327  1.00 85.91           C  
ATOM    222  CZ  PHE    28      -3.664  -8.269  20.262  1.00 84.81           C  
ATOM    223  N   LEU    29      -4.087  -5.072  25.110  1.00 95.09           N  
ATOM    224  CA  LEU    29      -5.281  -4.245  24.974  1.00 95.74           C  
ATOM    225  C   LEU    29      -4.921  -2.764  24.988  1.00 95.89           C  
ATOM    226  CB  LEU    29      -6.276  -4.551  26.097  1.00 94.66           C  
ATOM    227  O   LEU    29      -5.421  -1.991  24.167  1.00 96.03           O  
ATOM    228  CG  LEU    29      -7.067  -5.853  25.967  1.00 89.42           C  
ATOM    229  CD1 LEU    29      -7.790  -6.167  27.272  1.00 85.58           C  
ATOM    230  CD2 LEU    29      -8.056  -5.765  24.809  1.00 85.83           C  
ATOM    231  N   ASP    30      -4.021  -2.374  25.850  1.00 94.73           N  
ATOM    232  CA  ASP    30      -3.489  -1.016  25.907  1.00 95.34           C  
ATOM    233  C   ASP    30      -2.827  -0.629  24.586  1.00 95.30           C  
ATOM    234  CB  ASP    30      -2.490  -0.878  27.057  1.00 93.07           C  
ATOM    235  O   ASP    30      -3.162   0.400  23.996  1.00 94.95           O  
ATOM    236  CG  ASP    30      -2.000   0.546  27.250  1.00 82.02           C  
ATOM    237  OD1 ASP    30      -2.836   1.468  27.364  1.00 78.09           O  
ATOM    238  OD2 ASP    30      -0.767   0.748  27.286  1.00 84.50           O  
ATOM    239  N   SER    31      -1.943  -1.477  24.015  1.00 95.29           N  
ATOM    240  CA  SER    31      -1.283  -1.254  22.732  1.00 95.59           C  
ATOM    241  C   SER    31      -2.298  -1.150  21.599  1.00 95.96           C  
ATOM    242  CB  SER    31      -0.291  -2.380  22.437  1.00 93.59           C  
ATOM    243  O   SER    31      -2.187  -0.276  20.737  1.00 95.78           O  
ATOM    244  OG  SER    31       0.731  -2.419  23.418  1.00 78.37           O  
ATOM    245  N   MET    32      -3.337  -1.946  21.584  1.00 96.28           N  
ATOM    246  CA  MET    32      -4.402  -1.899  20.586  1.00 96.85           C  
ATOM    247  C   MET    32      -5.206  -0.609  20.710  1.00 97.23           C  
ATOM    248  CB  MET    32      -5.328  -3.108  20.729  1.00 95.86           C  
ATOM    249  O   MET    32      -5.543   0.016  19.703  1.00 97.24           O  
ATOM    250  CG  MET    32      -4.721  -4.408  20.227  1.00 89.93           C  
ATOM    251  SD  MET    32      -5.931  -5.787  20.204  1.00 92.11           S  
ATOM    252  CE  MET    32      -6.928  -5.314  18.764  1.00 82.80           C  
ATOM    253  N   GLY    33      -5.507  -0.220  21.900  1.00 96.38           N  
ATOM    254  CA  GLY    33      -6.174   1.045  22.162  1.00 96.84           C  
ATOM    255  C   GLY    33      -5.417   2.243  21.619  1.00 97.05           C  
ATOM    256  O   GLY    33      -6.000   3.102  20.954  1.00 97.06           O  
ATOM    257  N   HIS    34      -4.104   2.303  21.751  1.00 95.89           N  
ATOM    258  CA  HIS    34      -3.255   3.369  21.232  1.00 96.43           C  
ATOM    259  C   HIS    34      -3.252   3.378  19.707  1.00 96.84           C  
ATOM    260  CB  HIS    34      -1.827   3.221  21.759  1.00 94.16           C  
ATOM    261  O   HIS    34      -3.389   4.436  19.088  1.00 96.71           O  
ATOM    262  CG  HIS    34      -1.665   3.648  23.183  1.00 81.40           C  
ATOM    263  CD2 HIS    34      -1.231   4.813  23.718  1.00 74.10           C  
ATOM    264  ND1 HIS    34      -1.965   2.823  24.246  1.00 73.73           N  
ATOM    265  CE1 HIS    34      -1.723   3.466  25.376  1.00 70.30           C  
ATOM    266  NE2 HIS    34      -1.276   4.676  25.083  1.00 73.46           N  
ATOM    267  N   VAL    35      -3.198   2.188  19.075  1.00 97.18           N  
ATOM    268  CA  VAL    35      -3.237   2.079  17.620  1.00 97.58           C  
ATOM    269  C   VAL    35      -4.608   2.513  17.106  1.00 97.77           C  
ATOM    270  CB  VAL    35      -2.922   0.642  17.149  1.00 96.98           C  
ATOM    271  O   VAL    35      -4.704   3.332  16.188  1.00 97.69           O  
ATOM    272  CG1 VAL    35      -3.111   0.514  15.639  1.00 94.45           C  
ATOM    273  CG2 VAL    35      -1.501   0.250  17.548  1.00 94.54           C  
ATOM    274  N   ALA    36      -5.649   2.082  17.716  1.00 97.54           N  
ATOM    275  CA  ALA    36      -7.013   2.432  17.329  1.00 97.85           C  
ATOM    276  C   ALA    36      -7.258   3.931  17.476  1.00 97.94           C  
ATOM    277  CB  ALA    36      -8.021   1.647  18.166  1.00 97.34           C  
ATOM    278  O   ALA    36      -7.801   4.570  16.572  1.00 97.90           O  
ATOM    279  N   TRP    37      -6.819   4.560  18.569  1.00 97.35           N  
ATOM    280  CA  TRP    37      -6.908   5.996  18.812  1.00 97.77           C  
ATOM    281  C   TRP    37      -6.156   6.777  17.739  1.00 97.59           C  
ATOM    282  CB  TRP    37      -6.353   6.344  20.196  1.00 97.16           C  
ATOM    283  O   TRP    37      -6.701   7.712  17.147  1.00 97.07           O  
ATOM    284  CG  TRP    37      -6.272   7.816  20.468  1.00 92.39           C  
ATOM    285  CD1 TRP    37      -5.138   8.570  20.586  1.00 86.96           C  
ATOM    286  CD2 TRP    37      -7.371   8.711  20.660  1.00 88.25           C  
ATOM    287  CE2 TRP    37      -6.829   9.995  20.890  1.00 87.06           C  
ATOM    288  CE3 TRP    37      -8.763   8.552  20.660  1.00 81.70           C  
ATOM    289  NE1 TRP    37      -5.466   9.882  20.840  1.00 85.55           N  
ATOM    290  CH2 TRP    37      -8.991  10.932  21.112  1.00 86.95           C  
ATOM    291  CZ2 TRP    37      -7.633  11.115  21.117  1.00 86.22           C  
ATOM    292  CZ3 TRP    37      -9.561   9.668  20.886  1.00 85.72           C  
ATOM    293  N   PHE    38      -4.948   6.384  17.371  1.00 97.82           N  
ATOM    294  CA  PHE    38      -4.136   7.002  16.330  1.00 98.11           C  
ATOM    295  C   PHE    38      -4.830   6.910  14.976  1.00 98.12           C  
ATOM    296  CB  PHE    38      -2.756   6.339  16.258  1.00 98.11           C  
ATOM    297  O   PHE    38      -4.944   7.909  14.263  1.00 98.05           O  
ATOM    298  CG  PHE    38      -1.869   6.899  15.180  1.00 98.09           C  
ATOM    299  CD1 PHE    38      -1.058   8.000  15.429  1.00 97.79           C  
ATOM    300  CD2 PHE    38      -1.845   6.325  13.916  1.00 97.78           C  
ATOM    301  CE1 PHE    38      -0.236   8.521  14.433  1.00 97.32           C  
ATOM    302  CE2 PHE    38      -1.026   6.839  12.915  1.00 97.20           C  
ATOM    303  CZ  PHE    38      -0.223   7.938  13.175  1.00 96.83           C  
ATOM    304  N   VAL    39      -5.408   5.746  14.625  1.00 98.30           N  
ATOM    305  CA  VAL    39      -6.114   5.510  13.370  1.00 98.39           C  
ATOM    306  C   VAL    39      -7.350   6.403  13.297  1.00 98.35           C  
ATOM    307  CB  VAL    39      -6.518   4.027  13.216  1.00 98.13           C  
ATOM    308  O   VAL    39      -7.573   7.085  12.294  1.00 98.22           O  
ATOM    309  CG1 VAL    39      -7.485   3.849  12.047  1.00 96.97           C  
ATOM    310  CG2 VAL    39      -5.278   3.154  13.026  1.00 97.03           C  
ATOM    311  N   VAL    40      -8.137   6.501  14.364  1.00 98.12           N  
ATOM    312  CA  VAL    40      -9.329   7.340  14.424  1.00 98.23           C  
ATOM    313  C   VAL    40      -8.935   8.808  14.275  1.00 98.22           C  
ATOM    314  CB  VAL    40     -10.107   7.128  15.742  1.00 97.95           C  
ATOM    315  O   VAL    40      -9.508   9.531  13.456  1.00 98.14           O  
ATOM    316  CG1 VAL    40     -11.193   8.190  15.904  1.00 97.00           C  
ATOM    317  CG2 VAL    40     -10.714   5.727  15.783  1.00 96.86           C  
ATOM    318  N   GLN    41      -7.874   9.309  14.971  1.00 98.03           N  
ATOM    319  CA  GLN    41      -7.397  10.683  14.860  1.00 98.01           C  
ATOM    320  C   GLN    41      -6.917  10.987  13.443  1.00 97.97           C  
ATOM    321  CB  GLN    41      -6.271  10.944  15.862  1.00 97.13           C  
ATOM    322  O   GLN    41      -7.290  12.008  12.862  1.00 97.71           O  
ATOM    323  CG  GLN    41      -6.747  11.064  17.304  1.00 88.55           C  
ATOM    324  CD  GLN    41      -7.524  12.341  17.561  1.00 82.90           C  
ATOM    325  NE2 GLN    41      -8.314  12.350  18.630  1.00 81.21           N  
ATOM    326  OE1 GLN    41      -7.415  13.312  16.806  1.00 84.73           O  
ATOM    327  N   ALA    42      -6.178  10.091  12.850  1.00 98.30           N  
ATOM    328  CA  ALA    42      -5.644  10.282  11.504  1.00 98.35           C  
ATOM    329  C   ALA    42      -6.769  10.400  10.479  1.00 98.26           C  
ATOM    330  CB  ALA    42      -4.709   9.134  11.134  1.00 98.15           C  
ATOM    331  O   ALA    42      -6.783  11.329   9.668  1.00 98.03           O  
ATOM    332  N   ILE    43      -7.819   9.559  10.557  1.00 98.05           N  
ATOM    333  CA  ILE    43      -8.929   9.508   9.612  1.00 98.08           C  
ATOM    334  C   ILE    43      -9.847  10.709   9.828  1.00 97.93           C  
ATOM    335  CB  ILE    43      -9.727   8.192   9.748  1.00 97.72           C  
ATOM    336  O   ILE    43     -10.237  11.380   8.869  1.00 97.70           O  
ATOM    337  CG1 ILE    43      -8.883   7.003   9.275  1.00 96.89           C  
ATOM    338  CG2 ILE    43     -11.042   8.274   8.968  1.00 96.93           C  
ATOM    339  CD1 ILE    43      -9.506   5.645   9.568  1.00 94.90           C  
ATOM    340  N   VAL    44     -10.165  11.106  11.122  1.00 97.64           N  
ATOM    341  CA  VAL    44     -11.056  12.211  11.460  1.00 97.66           C  
ATOM    342  C   VAL    44     -10.447  13.529  10.986  1.00 97.56           C  
ATOM    343  CB  VAL    44     -11.338  12.270  12.978  1.00 97.28           C  
ATOM    344  O   VAL    44     -11.171  14.454  10.609  1.00 97.26           O  
ATOM    345  CG1 VAL    44     -11.969  13.608  13.358  1.00 95.99           C  
ATOM    346  CG2 VAL    44     -12.241  11.111  13.397  1.00 95.75           C  
ATOM    347  N   HIS    45      -9.111  13.646  10.823  1.00 97.92           N  
ATOM    348  CA  HIS    45      -8.442  14.890  10.457  1.00 97.91           C  
ATOM    349  C   HIS    45      -8.183  14.955   8.955  1.00 97.89           C  
ATOM    350  CB  HIS    45      -7.126  15.036  11.223  1.00 97.41           C  
ATOM    351  O   HIS    45      -7.741  15.985   8.441  1.00 97.47           O  
ATOM    352  CG  HIS    45      -7.306  15.442  12.651  1.00 94.77           C  
ATOM    353  CD2 HIS    45      -7.274  16.661  13.240  1.00 89.62           C  
ATOM    354  ND1 HIS    45      -7.549  14.533  13.658  1.00 88.49           N  
ATOM    355  CE1 HIS    45      -7.660  15.178  14.808  1.00 86.61           C  
ATOM    356  NE2 HIS    45      -7.497  16.470  14.581  1.00 89.12           N  
ATOM    357  N   VAL    46      -8.509  13.919   8.154  1.00 97.89           N  
ATOM    358  CA  VAL    46      -8.304  13.896   6.710  1.00 97.90           C  
ATOM    359  C   VAL    46      -9.109  15.016   6.055  1.00 97.77           C  
ATOM    360  CB  VAL    46      -8.698  12.531   6.102  1.00 97.52           C  
ATOM    361  O   VAL    46      -8.568  15.802   5.273  1.00 97.37           O  
ATOM    362  CG1 VAL    46      -8.800  12.626   4.581  1.00 95.98           C  
ATOM    363  CG2 VAL    46      -7.691  11.456   6.507  1.00 96.10           C  
ATOM    364  N   PRO    47     -10.412  15.300   6.396  1.00 97.05           N  
ATOM    365  CA  PRO    47     -11.144  16.417   5.796  1.00 97.24           C  
ATOM    366  C   PRO    47     -10.556  17.776   6.167  1.00 97.32           C  
ATOM    367  CB  PRO    47     -12.557  16.259   6.364  1.00 96.71           C  
ATOM    368  O   PRO    47     -10.591  18.710   5.362  1.00 97.21           O  
ATOM    369  CG  PRO    47     -12.667  14.811   6.717  1.00 95.68           C  
ATOM    370  CD  PRO    47     -11.337  14.344   7.235  1.00 95.71           C  
ATOM    371  N   HIS    48     -10.008  17.908   7.375  1.00 96.66           N  
ATOM    372  CA  HIS    48      -9.320  19.119   7.807  1.00 96.81           C  
ATOM    373  C   HIS    48      -8.024  19.324   7.029  1.00 96.77           C  
ATOM    374  CB  HIS    48      -9.028  19.062   9.308  1.00 96.48           C  
ATOM    375  O   HIS    48      -7.776  20.412   6.505  1.00 96.50           O  
ATOM    376  CG  HIS    48      -8.360  20.291   9.836  1.00 94.94           C  
ATOM    377  CD2 HIS    48      -8.877  21.425  10.367  1.00 93.17           C  
ATOM    378  ND1 HIS    48      -6.991  20.447   9.851  1.00 92.14           N  
ATOM    379  CE1 HIS    48      -6.694  21.627  10.370  1.00 91.59           C  
ATOM    380  NE2 HIS    48      -7.820  22.240  10.691  1.00 92.86           N  
ATOM    381  N   ALA    49      -7.209  18.265   6.834  1.00 97.69           N  
ATOM    382  CA  ALA    49      -5.983  18.291   6.041  1.00 97.70           C  
ATOM    383  C   ALA    49      -6.274  18.683   4.595  1.00 97.55           C  
ATOM    384  CB  ALA    49      -5.288  16.932   6.091  1.00 97.36           C  
ATOM    385  O   ALA    49      -5.609  19.559   4.038  1.00 97.15           O  
ATOM    386  N   PHE    50      -7.381  18.212   4.036  1.00 97.11           N  
ATOM    387  CA  PHE    50      -7.795  18.499   2.668  1.00 96.98           C  
ATOM    388  C   PHE    50      -8.158  19.971   2.509  1.00 96.67           C  
ATOM    389  CB  PHE    50      -8.983  17.619   2.268  1.00 96.41           C  
ATOM    390  O   PHE    50      -7.832  20.590   1.495  1.00 95.97           O  
ATOM    391  CG  PHE    50      -9.388  17.764   0.826  1.00 93.80           C  
ATOM    392  CD1 PHE    50      -8.667  17.134  -0.180  1.00 90.27           C  
ATOM    393  CD2 PHE    50     -10.492  18.532   0.477  1.00 89.91           C  
ATOM    394  CE1 PHE    50      -9.040  17.267  -1.516  1.00 89.18           C  
ATOM    395  CE2 PHE    50     -10.871  18.669  -0.855  1.00 88.01           C  
ATOM    396  CZ  PHE    50     -10.143  18.037  -1.850  1.00 87.44           C  
ATOM    397  N   ARG    51      -8.770  20.587   3.529  1.00 97.19           N  
ATOM    398  CA  ARG    51      -9.236  21.968   3.462  1.00 97.04           C  
ATOM    399  C   ARG    51      -8.100  22.944   3.748  1.00 97.01           C  
ATOM    400  CB  ARG    51     -10.384  22.197   4.447  1.00 96.15           C  
ATOM    401  O   ARG    51      -7.967  23.966   3.072  1.00 96.73           O  
ATOM    402  CG  ARG    51     -10.987  23.591   4.378  1.00 89.91           C  
ATOM    403  CD  ARG    51     -12.216  23.719   5.267  1.00 87.52           C  
ATOM    404  NE  ARG    51     -12.790  25.060   5.204  1.00 85.67           N  
ATOM    405  NH1 ARG    51     -14.855  24.439   6.032  1.00 81.05           N  
ATOM    406  NH2 ARG    51     -14.451  26.624   5.469  1.00 77.59           N  
ATOM    407  CZ  ARG    51     -14.031  25.371   5.568  1.00 77.41           C  
ATOM    408  N   HIS    52      -7.183  22.589   4.672  1.00 96.76           N  
ATOM    409  CA  HIS    52      -6.232  23.571   5.181  1.00 96.72           C  
ATOM    410  C   HIS    52      -4.835  23.326   4.623  1.00 96.72           C  
ATOM    411  CB  HIS    52      -6.200  23.543   6.710  1.00 96.08           C  
ATOM    412  O   HIS    52      -4.086  24.274   4.373  1.00 96.25           O  
ATOM    413  CG  HIS    52      -7.459  24.040   7.346  1.00 93.12           C  
ATOM    414  CD2 HIS    52      -7.701  25.140   8.098  1.00 88.94           C  
ATOM    415  ND1 HIS    52      -8.660  23.372   7.241  1.00 88.18           N  
ATOM    416  CE1 HIS    52      -9.589  24.042   7.902  1.00 87.72           C  
ATOM    417  NE2 HIS    52      -9.033  25.119   8.431  1.00 89.58           N  
ATOM    418  N   TYR    53      -4.458  22.096   4.310  1.00 97.22           N  
ATOM    419  CA  TYR    53      -3.089  21.766   3.932  1.00 97.39           C  
ATOM    420  C   TYR    53      -3.031  21.231   2.506  1.00 97.31           C  
ATOM    421  CB  TYR    53      -2.496  20.737   4.900  1.00 97.15           C  
ATOM    422  O   TYR    53      -2.193  20.384   2.187  1.00 96.37           O  
ATOM    423  CG  TYR    53      -2.500  21.187   6.341  1.00 97.01           C  
ATOM    424  CD1 TYR    53      -1.739  22.279   6.752  1.00 96.02           C  
ATOM    425  CD2 TYR    53      -3.264  20.521   7.293  1.00 95.89           C  
ATOM    426  CE1 TYR    53      -1.739  22.696   8.079  1.00 95.09           C  
ATOM    427  CE2 TYR    53      -3.271  20.929   8.623  1.00 94.91           C  
ATOM    428  OH  TYR    53      -2.510  22.425  10.321  1.00 93.45           O  
ATOM    429  CZ  TYR    53      -2.507  22.016   9.006  1.00 94.53           C  
ATOM    430  N   ARG    54      -3.863  21.763   1.576  1.00 96.80           N  
ATOM    431  CA  ARG    54      -3.995  21.357   0.180  1.00 96.76           C  
ATOM    432  C   ARG    54      -2.671  21.507  -0.562  1.00 96.44           C  
ATOM    433  CB  ARG    54      -5.083  22.176  -0.517  1.00 95.34           C  
ATOM    434  O   ARG    54      -2.306  20.650  -1.370  1.00 95.98           O  
ATOM    435  CG  ARG    54      -6.489  21.883  -0.020  1.00 87.52           C  
ATOM    436  CD  ARG    54      -7.537  22.673  -0.793  1.00 84.60           C  
ATOM    437  NE  ARG    54      -8.888  22.374  -0.329  1.00 83.13           N  
ATOM    438  NH1 ARG    54      -9.947  23.610  -1.968  1.00 79.30           N  
ATOM    439  NH2 ARG    54     -11.181  22.491  -0.393  1.00 75.36           N  
ATOM    440  CZ  ARG    54     -10.003  22.826  -0.898  1.00 74.74           C  
ATOM    441  N   ARG    55      -1.936  22.573  -0.357  1.00 96.46           N  
ATOM    442  CA  ARG    55      -0.661  22.831  -1.019  1.00 96.41           C  
ATOM    443  C   ARG    55       0.376  21.781  -0.637  1.00 96.39           C  
ATOM    444  CB  ARG    55      -0.146  24.229  -0.669  1.00 95.42           C  
ATOM    445  O   ARG    55       1.096  21.269  -1.498  1.00 96.04           O  
ATOM    446  CG  ARG    55      -0.939  25.356  -1.310  1.00 89.62           C  
ATOM    447  CD  ARG    55      -0.325  26.717  -1.014  1.00 87.11           C  
ATOM    448  NE  ARG    55      -1.060  27.795  -1.671  1.00 86.00           N  
ATOM    449  NH1 ARG    55       0.341  29.478  -0.935  1.00 80.22           N  
ATOM    450  NH2 ARG    55      -1.466  29.979  -2.253  1.00 76.20           N  
ATOM    451  CZ  ARG    55      -0.727  29.081  -1.618  1.00 78.53           C  
ATOM    452  N   GLU    56       0.395  21.425   0.620  1.00 95.57           N  
ATOM    453  CA  GLU    56       1.298  20.401   1.138  1.00 95.75           C  
ATOM    454  C   GLU    56       0.929  19.019   0.605  1.00 95.99           C  
ATOM    455  CB  GLU    56       1.284  20.395   2.669  1.00 94.60           C  
ATOM    456  O   GLU    56       1.791  18.284   0.121  1.00 95.63           O  
ATOM    457  CG  GLU    56       2.275  19.421   3.289  1.00 88.98           C  
ATOM    458  CD  GLU    56       3.718  19.710   2.910  1.00 83.66           C  
ATOM    459  OE1 GLU    56       4.003  20.821   2.407  1.00 84.20           O  
ATOM    460  OE2 GLU    56       4.572  18.818   3.116  1.00 82.43           O  
ATOM    461  N   SER    57      -0.351  18.703   0.556  1.00 95.55           N  
ATOM    462  CA  SER    57      -0.841  17.446  -0.000  1.00 95.73           C  
ATOM    463  C   SER    57      -0.503  17.328  -1.483  1.00 95.30           C  
ATOM    464  CB  SER    57      -2.353  17.325   0.198  1.00 94.96           C  
ATOM    465  O   SER    57      -0.027  16.285  -1.935  1.00 94.72           O  
ATOM    466  OG  SER    57      -2.688  17.404   1.572  1.00 90.87           O  
ATOM    467  N   LEU    58      -0.619  18.397  -2.243  1.00 94.31           N  
ATOM    468  CA  LEU    58      -0.286  18.416  -3.664  1.00 94.27           C  
ATOM    469  C   LEU    58       1.222  18.327  -3.870  1.00 93.76           C  
ATOM    470  CB  LEU    58      -0.830  19.685  -4.325  1.00 93.63           C  
ATOM    471  O   LEU    58       1.689  17.644  -4.785  1.00 93.16           O  
ATOM    472  CG  LEU    58      -2.343  19.744  -4.538  1.00 91.83           C  
ATOM    473  CD1 LEU    58      -2.757  21.130  -5.019  1.00 90.14           C  
ATOM    474  CD2 LEU    58      -2.786  18.673  -5.529  1.00 89.94           C  
ATOM    475  N   ARG    59       1.965  18.950  -3.062  1.00 93.10           N  
ATOM    476  CA  ARG    59       3.416  18.799  -3.071  1.00 92.99           C  
ATOM    477  C   ARG    59       3.818  17.352  -2.810  1.00 92.62           C  
ATOM    478  CB  ARG    59       4.059  19.718  -2.030  1.00 92.50           C  
ATOM    479  O   ARG    59       4.586  16.767  -3.577  1.00 91.86           O  
ATOM    480  CG  ARG    59       5.579  19.705  -2.052  1.00 91.04           C  
ATOM    481  CD  ARG    59       6.167  20.563  -0.940  1.00 90.22           C  
ATOM    482  NE  ARG    59       6.049  19.912   0.362  1.00 89.00           N  
ATOM    483  NH1 ARG    59       8.272  20.183   0.930  1.00 85.62           N  
ATOM    484  NH2 ARG    59       6.832  19.141   2.378  1.00 84.69           N  
ATOM    485  CZ  ARG    59       7.051  19.747   1.221  1.00 86.51           C  
ATOM    486  N   LEU    60       3.259  16.686  -1.809  1.00 93.70           N  
ATOM    487  CA  LEU    60       3.529  15.292  -1.472  1.00 93.86           C  
ATOM    488  C   LEU    60       3.079  14.365  -2.596  1.00 93.38           C  
ATOM    489  CB  LEU    60       2.827  14.910  -0.167  1.00 93.34           C  
ATOM    490  O   LEU    60       3.785  13.415  -2.942  1.00 92.54           O  
ATOM    491  CG  LEU    60       3.458  15.438   1.123  1.00 91.66           C  
ATOM    492  CD1 LEU    60       2.530  15.190   2.307  1.00 89.15           C  
ATOM    493  CD2 LEU    60       4.818  14.789   1.357  1.00 89.08           C  
ATOM    494  N   VAL    61       1.954  14.616  -3.247  1.00 91.99           N  
ATOM    495  CA  VAL    61       1.500  13.856  -4.407  1.00 91.84           C  
ATOM    496  C   VAL    61       2.533  13.956  -5.527  1.00 90.01           C  
ATOM    497  CB  VAL    61       0.124  14.350  -4.906  1.00 91.54           C  
ATOM    498  O   VAL    61       2.902  12.947  -6.132  1.00 88.30           O  
ATOM    499  CG1 VAL    61      -0.199  13.757  -6.276  1.00 91.26           C  
ATOM    500  CG2 VAL    61      -0.967  13.997  -3.896  1.00 90.77           C  
ATOM    501  N   ALA    62       3.087  15.115  -5.794  1.00 89.35           N  
ATOM    502  CA  ALA    62       4.106  15.319  -6.821  1.00 89.01           C  
ATOM    503  C   ALA    62       5.417  14.640  -6.435  1.00 88.18           C  
ATOM    504  CB  ALA    62       4.332  16.810  -7.058  1.00 88.12           C  
ATOM    505  O   ALA    62       6.035  13.957  -7.255  1.00 86.86           O  
ATOM    506  N   GLU    63       5.799  14.719  -5.210  1.00 88.25           N  
ATOM    507  CA  GLU    63       7.013  14.107  -4.679  1.00 87.72           C  
ATOM    508  C   GLU    63       6.928  12.584  -4.724  1.00 87.50           C  
ATOM    509  CB  GLU    63       7.270  14.577  -3.244  1.00 86.49           C  
ATOM    510  O   GLU    63       7.855  11.918  -5.190  1.00 86.41           O  
ATOM    511  CG  GLU    63       8.593  14.096  -2.667  1.00 81.65           C  
ATOM    512  CD  GLU    63       8.901  14.685  -1.300  1.00 79.70           C  
ATOM    513  OE1 GLU    63       8.111  15.522  -0.808  1.00 78.36           O  
ATOM    514  OE2 GLU    63       9.941  14.306  -0.716  1.00 76.73           O  
ATOM    515  N   ILE    64       5.806  11.952  -4.310  1.00 86.72           N  
ATOM    516  CA  ILE    64       5.552  10.516  -4.324  1.00 86.26           C  
ATOM    517  C   ILE    64       5.523  10.011  -5.765  1.00 84.19           C  
ATOM    518  CB  ILE    64       4.228  10.168  -3.607  1.00 86.05           C  
ATOM    519  O   ILE    64       6.089   8.959  -6.072  1.00 81.64           O  
ATOM    520  CG1 ILE    64       4.373  10.364  -2.094  1.00 87.53           C  
ATOM    521  CG2 ILE    64       3.795   8.736  -3.936  1.00 86.81           C  
ATOM    522  CD1 ILE    64       3.051  10.347  -1.338  1.00 86.38           C  
ATOM    523  N   GLY    65       4.847  10.667  -6.663  1.00 84.54           N  
ATOM    524  CA  GLY    65       4.731  10.254  -8.052  1.00 83.48           C  
ATOM    525  C   GLY    65       6.049  10.307  -8.802  1.00 82.03           C  
ATOM    526  O   GLY    65       6.425   9.345  -9.475  1.00 79.47           O  
ATOM    527  N   MET    66       6.821  11.382  -8.634  1.00 80.48           N  
ATOM    528  CA  MET    66       7.992  11.652  -9.464  1.00 79.26           C  
ATOM    529  C   MET    66       9.276  11.282  -8.730  1.00 78.13           C  
ATOM    530  CB  MET    66       8.031  13.124  -9.877  1.00 76.80           C  
ATOM    531  O   MET    66      10.304  11.025  -9.359  1.00 75.14           O  
ATOM    532  CG  MET    66       6.927  13.519 -10.845  1.00 72.11           C  
ATOM    533  SD  MET    66       7.123  15.232 -11.474  1.00 72.04           S  
ATOM    534  CE  MET    66       6.683  16.172  -9.986  1.00 61.39           C  
ATOM    535  N   GLY    67       9.164  11.101  -7.357  1.00 78.43           N  
ATOM    536  CA  GLY    67      10.338  10.955  -6.510  1.00 77.77           C  
ATOM    537  C   GLY    67      11.024  12.274  -6.209  1.00 78.08           C  
ATOM    538  O   GLY    67      10.662  13.310  -6.770  1.00 75.88           O  
ATOM    539  N   THR    68      11.863  12.177  -5.161  1.00 73.14           N  
ATOM    540  CA  THR    68      12.737  13.295  -4.823  1.00 71.89           C  
ATOM    541  C   THR    68      14.152  13.050  -5.340  1.00 71.81           C  
ATOM    542  CB  THR    68      12.778  13.532  -3.302  1.00 67.49           C  
ATOM    543  O   THR    68      14.703  11.961  -5.165  1.00 66.62           O  
ATOM    544  CG2 THR    68      11.423  14.004  -2.783  1.00 64.90           C  
ATOM    545  OG1 THR    68      13.131  12.310  -2.643  1.00 68.16           O  
ATOM    546  N   GLY    69      14.619  13.951  -6.148  1.00 60.26           N  
ATOM    547  CA  GLY    69      16.025  13.945  -6.519  1.00 62.53           C  
ATOM    548  C   GLY    69      16.259  13.559  -7.968  1.00 61.18           C  
ATOM    549  O   GLY    69      15.308  13.287  -8.704  1.00 57.21           O  
ATOM    550  N   ALA    70      17.463  13.612  -8.455  1.00 51.49           N  
ATOM    551  CA  ALA    70      17.891  13.445  -9.842  1.00 53.42           C  
ATOM    552  C   ALA    70      17.576  12.039 -10.347  1.00 51.20           C  
ATOM    553  CB  ALA    70      19.384  13.734  -9.977  1.00 44.62           C  
ATOM    554  O   ALA    70      17.350  11.839 -11.543  1.00 48.18           O  
ATOM    555  N   MET    71      17.450  10.992  -9.389  1.00 47.49           N  
ATOM    556  CA  MET    71      17.179   9.609  -9.770  1.00 53.23           C  
ATOM    557  C   MET    71      15.684   9.311  -9.709  1.00 48.16           C  
ATOM    558  CB  MET    71      17.942   8.641  -8.864  1.00 41.16           C  
ATOM    559  O   MET    71      15.281   8.150  -9.622  1.00 45.31           O  
ATOM    560  CG  MET    71      19.450   8.695  -9.042  1.00 36.89           C  
ATOM    561  SD  MET    71      19.997   7.965 -10.635  1.00 49.87           S  
ATOM    562  CE  MET    71      21.024   6.600 -10.026  1.00 33.87           C  
ATOM    563  N   ALA    72      14.904  10.310  -9.429  1.00 60.07           N  
ATOM    564  CA  ALA    72      13.447  10.206  -9.401  1.00 59.98           C  
ATOM    565  C   ALA    72      12.932   9.405 -10.593  1.00 59.28           C  
ATOM    566  CB  ALA    72      12.815  11.595  -9.384  1.00 53.11           C  
ATOM    567  O   ALA    72      12.020   8.587 -10.452  1.00 56.48           O  
ATOM    568  N   VAL    73      13.697   9.463 -11.682  1.00 54.39           N  
ATOM    569  CA  VAL    73      13.238   8.832 -12.915  1.00 55.48           C  
ATOM    570  C   VAL    73      13.482   7.326 -12.848  1.00 54.77           C  
ATOM    571  CB  VAL    73      13.939   9.431 -14.155  1.00 47.06           C  
ATOM    572  O   VAL    73      12.635   6.534 -13.268  1.00 52.28           O  
ATOM    573  CG1 VAL    73      13.446   8.755 -15.433  1.00 36.71           C  
ATOM    574  CG2 VAL    73      13.709  10.940 -14.221  1.00 37.05           C  
ATOM    575  N   ILE    74      14.608   6.918 -12.329  1.00 53.77           N  
ATOM    576  CA  ILE    74      14.919   5.493 -12.286  1.00 53.93           C  
ATOM    577  C   ILE    74      14.338   4.876 -11.015  1.00 53.24           C  
ATOM    578  CB  ILE    74      16.443   5.245 -12.353  1.00 45.23           C  
ATOM    579  O   ILE    74      13.856   3.742 -11.033  1.00 50.18           O  
ATOM    580  CG1 ILE    74      17.022   5.830 -13.647  1.00 35.82           C  
ATOM    581  CG2 ILE    74      16.752   3.749 -12.242  1.00 35.19           C  
ATOM    582  CD1 ILE    74      18.541   5.771 -13.727  1.00 30.97           C  
ATOM    583  N   GLY    75      14.266   5.681  -9.962  1.00 61.70           N  
ATOM    584  CA  GLY    75      13.923   5.170  -8.645  1.00 61.10           C  
ATOM    585  C   GLY    75      12.557   5.625  -8.166  1.00 63.29           C  
ATOM    586  O   GLY    75      12.164   5.340  -7.033  1.00 59.56           O  
ATOM    587  N   GLY    76      11.905   6.319  -9.039  1.00 79.89           N  
ATOM    588  CA  GLY    76      10.588   6.750  -8.596  1.00 79.94           C  
ATOM    589  C   GLY    76       9.576   5.621  -8.547  1.00 82.37           C  
ATOM    590  O   GLY    76       9.755   4.591  -9.200  1.00 80.63           O  
ATOM    591  N   THR    77       8.595   5.791  -7.799  1.00 83.49           N  
ATOM    592  CA  THR    77       7.496   4.857  -7.585  1.00 84.97           C  
ATOM    593  C   THR    77       6.911   4.395  -8.916  1.00 86.39           C  
ATOM    594  CB  THR    77       6.386   5.488  -6.725  1.00 82.87           C  
ATOM    595  O   THR    77       6.650   3.205  -9.107  1.00 86.44           O  
ATOM    596  CG2 THR    77       5.313   4.463  -6.372  1.00 78.64           C  
ATOM    597  OG1 THR    77       6.959   5.999  -5.515  1.00 80.21           O  
ATOM    598  N   VAL    78       6.949   5.252  -9.903  1.00 86.09           N  
ATOM    599  CA  VAL    78       6.437   4.978 -11.242  1.00 86.75           C  
ATOM    600  C   VAL    78       7.318   3.936 -11.928  1.00 86.55           C  
ATOM    601  CB  VAL    78       6.367   6.263 -12.097  1.00 85.04           C  
ATOM    602  O   VAL    78       6.814   2.967 -12.500  1.00 85.44           O  
ATOM    603  CG1 VAL    78       6.002   5.930 -13.542  1.00 81.25           C  
ATOM    604  CG2 VAL    78       5.360   7.245 -11.501  1.00 79.87           C  
ATOM    605  N   ALA    79       8.610   4.049 -11.817  1.00 86.11           N  
ATOM    606  CA  ALA    79       9.546   3.124 -12.451  1.00 86.50           C  
ATOM    607  C   ALA    79       9.490   1.749 -11.792  1.00 87.10           C  
ATOM    608  CB  ALA    79      10.967   3.681 -12.391  1.00 84.92           C  
ATOM    609  O   ALA    79       9.434   0.726 -12.479  1.00 86.57           O  
ATOM    610  N   ILE    80       9.446   1.687 -10.490  1.00 87.30           N  
ATOM    611  CA  ILE    80       9.387   0.436  -9.743  1.00 88.27           C  
ATOM    612  C   ILE    80       8.081  -0.291 -10.056  1.00 89.48           C  
ATOM    613  CB  ILE    80       9.514   0.678  -8.222  1.00 86.97           C  
ATOM    614  O   ILE    80       8.091  -1.461 -10.444  1.00 89.48           O  
ATOM    615  CG1 ILE    80      10.922   1.180  -7.878  1.00 83.99           C  
ATOM    616  CG2 ILE    80       9.181  -0.597  -7.442  1.00 83.22           C  
ATOM    617  CD1 ILE    80      11.060   1.708  -6.457  1.00 80.74           C  
ATOM    618  N   ILE    81       6.943   0.365  -9.991  1.00 90.20           N  
ATOM    619  CA  ILE    81       5.647  -0.223 -10.312  1.00 90.94           C  
ATOM    620  C   ILE    81       5.624  -0.653 -11.777  1.00 91.27           C  
ATOM    621  CB  ILE    81       4.492   0.762 -10.024  1.00 89.95           C  
ATOM    622  O   ILE    81       5.218  -1.773 -12.096  1.00 90.85           O  
ATOM    623  CG1 ILE    81       4.324   0.961  -8.513  1.00 87.85           C  
ATOM    624  CG2 ILE    81       3.189   0.268 -10.660  1.00 87.41           C  
ATOM    625  CD1 ILE    81       3.328   2.050  -8.139  1.00 84.86           C  
ATOM    626  N   GLY    82       6.151   0.191 -12.650  1.00 91.66           N  
ATOM    627  CA  GLY    82       6.232  -0.161 -14.059  1.00 91.89           C  
ATOM    628  C   GLY    82       7.015  -1.435 -14.311  1.00 91.82           C  
ATOM    629  O   GLY    82       6.504  -2.371 -14.930  1.00 91.14           O  
ATOM    630  N   PHE    83       8.226  -1.551 -13.766  1.00 92.12           N  
ATOM    631  CA  PHE    83       9.090  -2.705 -13.980  1.00 92.57           C  
ATOM    632  C   PHE    83       8.496  -3.953 -13.338  1.00 93.06           C  
ATOM    633  CB  PHE    83      10.491  -2.442 -13.418  1.00 90.57           C  
ATOM    634  O   PHE    83       8.430  -5.011 -13.968  1.00 92.64           O  
ATOM    635  CG  PHE    83      11.453  -3.580 -13.627  1.00 81.12           C  
ATOM    636  CD1 PHE    83      12.106  -3.743 -14.843  1.00 73.25           C  
ATOM    637  CD2 PHE    83      11.704  -4.489 -12.607  1.00 73.71           C  
ATOM    638  CE1 PHE    83      12.997  -4.795 -15.039  1.00 71.84           C  
ATOM    639  CE2 PHE    83      12.592  -5.543 -12.795  1.00 71.50           C  
ATOM    640  CZ  PHE    83      13.237  -5.695 -14.012  1.00 70.89           C  
ATOM    641  N   VAL    84       7.990  -3.869 -12.104  1.00 93.14           N  
ATOM    642  CA  VAL    84       7.454  -5.014 -11.375  1.00 93.82           C  
ATOM    643  C   VAL    84       6.163  -5.491 -12.038  1.00 94.24           C  
ATOM    644  CB  VAL    84       7.195  -4.671  -9.891  1.00 92.92           C  
ATOM    645  O   VAL    84       5.956  -6.693 -12.215  1.00 94.03           O  
ATOM    646  CG1 VAL    84       6.513  -5.838  -9.178  1.00 89.43           C  
ATOM    647  CG2 VAL    84       8.504  -4.306  -9.192  1.00 89.19           C  
ATOM    648  N   THR    85       5.305  -4.600 -12.572  1.00 95.02           N  
ATOM    649  CA  THR    85       4.036  -4.958 -13.196  1.00 95.07           C  
ATOM    650  C   THR    85       4.262  -5.528 -14.593  1.00 94.99           C  
ATOM    651  CB  THR    85       3.093  -3.743 -13.281  1.00 93.07           C  
ATOM    652  O   THR    85       3.596  -6.486 -14.993  1.00 94.19           O  
ATOM    653  CG2 THR    85       2.567  -3.357 -11.902  1.00 76.04           C  
ATOM    654  OG1 THR    85       3.806  -2.630 -13.836  1.00 76.34           O  
ATOM    655  N   LEU    86       5.262  -5.028 -15.356  1.00 95.00           N  
ATOM    656  CA  LEU    86       5.675  -5.609 -16.629  1.00 95.23           C  
ATOM    657  C   LEU    86       6.164  -7.041 -16.439  1.00 95.17           C  
ATOM    658  CB  LEU    86       6.776  -4.762 -17.272  1.00 93.71           C  
ATOM    659  O   LEU    86       5.736  -7.948 -17.157  1.00 94.64           O  
ATOM    660  CG  LEU    86       6.325  -3.476 -17.966  1.00 84.73           C  
ATOM    661  CD1 LEU    86       7.529  -2.600 -18.295  1.00 75.95           C  
ATOM    662  CD2 LEU    86       5.532  -3.800 -19.228  1.00 75.87           C  
ATOM    663  N   SER    87       6.930  -7.270 -15.407  1.00 95.20           N  
ATOM    664  CA  SER    87       7.440  -8.600 -15.090  1.00 95.42           C  
ATOM    665  C   SER    87       6.320  -9.526 -14.629  1.00 95.32           C  
ATOM    666  CB  SER    87       8.520  -8.516 -14.010  1.00 94.43           C  
ATOM    667  O   SER    87       6.208 -10.658 -15.105  1.00 94.79           O  
ATOM    668  OG  SER    87       9.597  -7.701 -14.439  1.00 83.21           O  
ATOM    669  N   ALA    88       5.427  -9.079 -13.796  1.00 94.56           N  
ATOM    670  CA  ALA    88       4.333  -9.866 -13.233  1.00 94.90           C  
ATOM    671  C   ALA    88       3.316 -10.239 -14.308  1.00 94.97           C  
ATOM    672  CB  ALA    88       3.652  -9.098 -12.103  1.00 94.00           C  
ATOM    673  O   ALA    88       2.905 -11.397 -14.408  1.00 94.47           O  
ATOM    674  N   GLY    89       2.904  -9.261 -15.160  1.00 94.73           N  
ATOM    675  CA  GLY    89       2.025  -9.519 -16.289  1.00 95.13           C  
ATOM    676  C   GLY    89       2.574 -10.557 -17.249  1.00 95.21           C  
ATOM    677  O   GLY    89       1.860 -11.477 -17.652  1.00 94.79           O  
ATOM    678  N   SER    90       3.853 -10.532 -17.535  1.00 95.44           N  
ATOM    679  CA  SER    90       4.553 -11.505 -18.367  1.00 95.67           C  
ATOM    680  C   SER    90       4.520 -12.895 -17.740  1.00 95.39           C  
ATOM    681  CB  SER    90       6.003 -11.073 -18.593  1.00 94.76           C  
ATOM    682  O   SER    90       4.211 -13.879 -18.415  1.00 94.80           O  
ATOM    683  OG  SER    90       6.057  -9.823 -19.259  1.00 86.89           O  
ATOM    684  N   LEU    91       4.775 -12.986 -16.475  1.00 95.41           N  
ATOM    685  CA  LEU    91       4.786 -14.250 -15.745  1.00 95.36           C  
ATOM    686  C   LEU    91       3.398 -14.879 -15.727  1.00 95.13           C  
ATOM    687  CB  LEU    91       5.282 -14.037 -14.312  1.00 93.57           C  
ATOM    688  O   LEU    91       3.255 -16.084 -15.949  1.00 94.33           O  
ATOM    689  CG  LEU    91       6.785 -13.813 -14.141  1.00 82.07           C  
ATOM    690  CD1 LEU    91       7.097 -13.376 -12.714  1.00 72.64           C  
ATOM    691  CD2 LEU    91       7.559 -15.078 -14.499  1.00 72.54           C  
ATOM    692  N   ILE    92       2.372 -14.153 -15.584  1.00 93.77           N  
ATOM    693  CA  ILE    92       0.992 -14.625 -15.572  1.00 93.75           C  
ATOM    694  C   ILE    92       0.617 -15.157 -16.954  1.00 93.58           C  
ATOM    695  CB  ILE    92       0.015 -13.507 -15.145  1.00 92.29           C  
ATOM    696  O   ILE    92       0.002 -16.220 -17.071  1.00 92.67           O  
ATOM    697  CG1 ILE    92       0.142 -13.233 -13.642  1.00 85.78           C  
ATOM    698  CG2 ILE    92      -1.424 -13.876 -15.516  1.00 86.01           C  
ATOM    699  CD1 ILE    92      -0.528 -11.942 -13.190  1.00 81.14           C  
ATOM    700  N   ALA    93       1.029 -14.444 -17.984  1.00 94.55           N  
ATOM    701  CA  ALA    93       0.761 -14.879 -19.353  1.00 94.73           C  
ATOM    702  C   ALA    93       1.433 -16.218 -19.644  1.00 94.53           C  
ATOM    703  CB  ALA    93       1.231 -13.823 -20.349  1.00 93.87           C  
ATOM    704  O   ALA    93       0.796 -17.142 -20.155  1.00 93.93           O  
ATOM    705  N   ILE    94       2.683 -16.423 -19.210  1.00 94.95           N  
ATOM    706  CA  ILE    94       3.438 -17.657 -19.397  1.00 95.06           C  
ATOM    707  C   ILE    94       2.777 -18.790 -18.615  1.00 94.52           C  
ATOM    708  CB  ILE    94       4.911 -17.491 -18.959  1.00 94.86           C  
ATOM    709  O   ILE    94       2.530 -19.868 -19.160  1.00 93.95           O  
ATOM    710  CG1 ILE    94       5.650 -16.551 -19.918  1.00 94.75           C  
ATOM    711  CG2 ILE    94       5.608 -18.853 -18.881  1.00 94.54           C  
ATOM    712  CD1 ILE    94       6.990 -16.057 -19.390  1.00 93.41           C  
ATOM    713  N   GLN    95       2.410 -18.510 -17.334  1.00 94.20           N  
ATOM    714  CA  GLN    95       1.789 -19.516 -16.478  1.00 93.83           C  
ATOM    715  C   GLN    95       0.378 -19.848 -16.955  1.00 93.22           C  
ATOM    716  CB  GLN    95       1.753 -19.038 -15.026  1.00 92.01           C  
ATOM    717  O   GLN    95      -0.016 -21.016 -16.979  1.00 92.00           O  
ATOM    718  CG  GLN    95       3.114 -19.049 -14.341  1.00 83.96           C  
ATOM    719  CD  GLN    95       3.061 -18.517 -12.922  1.00 80.59           C  
ATOM    720  NE2 GLN    95       4.203 -18.523 -12.243  1.00 78.59           N  
ATOM    721  OE1 GLN    95       2.002 -18.102 -12.439  1.00 80.83           O  
ATOM    722  N   GLY    96      -0.399 -18.837 -17.339  1.00 92.54           N  
ATOM    723  CA  GLY    96      -1.716 -19.030 -17.924  1.00 92.53           C  
ATOM    724  C   GLY    96      -1.692 -19.879 -19.181  1.00 92.92           C  
ATOM    725  O   GLY    96      -2.411 -20.876 -19.276  1.00 92.42           O  
ATOM    726  N   PHE    97      -0.772 -19.585 -20.106  1.00 93.26           N  
ATOM    727  CA  PHE    97      -0.637 -20.311 -21.364  1.00 93.70           C  
ATOM    728  C   PHE    97      -0.231 -21.758 -21.112  1.00 92.89           C  
ATOM    729  CB  PHE    97       0.390 -19.628 -22.273  1.00 93.11           C  
ATOM    730  O   PHE    97      -0.860 -22.683 -21.628  1.00 92.00           O  
ATOM    731  CG  PHE    97       0.423 -20.179 -23.672  1.00 91.40           C  
ATOM    732  CD1 PHE    97      -0.310 -19.580 -24.689  1.00 88.41           C  
ATOM    733  CD2 PHE    97       1.189 -21.299 -23.972  1.00 88.54           C  
ATOM    734  CE1 PHE    97      -0.281 -20.088 -25.985  1.00 88.36           C  
ATOM    735  CE2 PHE    97       1.223 -21.813 -25.265  1.00 87.66           C  
ATOM    736  CZ  PHE    97       0.487 -21.207 -26.270  1.00 87.12           C  
ATOM    737  N   ALA    98       0.759 -22.015 -20.244  1.00 92.79           N  
ATOM    738  CA  ALA    98       1.252 -23.355 -19.933  1.00 92.53           C  
ATOM    739  C   ALA    98       0.177 -24.188 -19.240  1.00 91.65           C  
ATOM    740  CB  ALA    98       2.502 -23.272 -19.061  1.00 91.26           C  
ATOM    741  O   ALA    98       0.012 -25.373 -19.540  1.00 90.78           O  
ATOM    742  N   SER    99      -0.636 -23.605 -18.285  1.00 92.28           N  
ATOM    743  CA  SER    99      -1.673 -24.295 -17.524  1.00 91.97           C  
ATOM    744  C   SER    99      -2.873 -24.631 -18.402  1.00 91.26           C  
ATOM    745  CB  SER    99      -2.122 -23.444 -16.335  1.00 90.48           C  
ATOM    746  O   SER    99      -3.410 -25.738 -18.333  1.00 89.95           O  
ATOM    747  OG  SER    99      -1.036 -23.189 -15.460  1.00 82.85           O  
ATOM    748  N   LEU   100      -3.245 -23.690 -19.319  1.00 90.87           N  
ATOM    749  CA  LEU   100      -4.405 -23.846 -20.189  1.00 91.42           C  
ATOM    750  C   LEU   100      -4.058 -24.689 -21.412  1.00 91.37           C  
ATOM    751  CB  LEU   100      -4.934 -22.479 -20.630  1.00 90.49           C  
ATOM    752  O   LEU   100      -4.893 -25.450 -21.904  1.00 90.65           O  
ATOM    753  CG  LEU   100      -5.601 -21.629 -19.547  1.00 89.42           C  
ATOM    754  CD1 LEU   100      -5.886 -20.227 -20.075  1.00 87.03           C  
ATOM    755  CD2 LEU   100      -6.884 -22.294 -19.060  1.00 87.12           C  
ATOM    756  N   GLY   101      -2.869 -24.697 -21.900  1.00 91.16           N  
ATOM    757  CA  GLY   101      -2.361 -25.536 -22.973  1.00 91.24           C  
ATOM    758  C   GLY   101      -2.460 -27.019 -22.668  1.00 91.62           C  
ATOM    759  O   GLY   101      -2.770 -27.820 -23.553  1.00 91.02           O  
ATOM    760  N   ASN   102      -2.391 -27.382 -21.428  1.00 90.08           N  
ATOM    761  CA  ASN   102      -2.513 -28.767 -20.985  1.00 91.54           C  
ATOM    762  C   ASN   102      -3.920 -29.308 -21.217  1.00 90.73           C  
ATOM    763  CB  ASN   102      -2.132 -28.893 -19.508  1.00 90.22           C  
ATOM    764  O   ASN   102      -4.124 -30.523 -21.260  1.00 90.07           O  
ATOM    765  CG  ASN   102      -0.640 -28.761 -19.276  1.00 87.74           C  
ATOM    766  ND2 ASN   102      -0.266 -28.173 -18.145  1.00 89.84           N  
ATOM    767  OD1 ASN   102       0.170 -29.182 -20.106  1.00 87.79           O  
ATOM    768  N   ILE   103      -4.913 -28.408 -21.357  1.00 90.30           N  
ATOM    769  CA  ILE   103      -6.297 -28.825 -21.557  1.00 90.27           C  
ATOM    770  C   ILE   103      -6.774 -28.382 -22.939  1.00 90.17           C  
ATOM    771  CB  ILE   103      -7.224 -28.253 -20.462  1.00 86.70           C  
ATOM    772  O   ILE   103      -7.966 -28.462 -23.246  1.00 88.02           O  
ATOM    773  CG1 ILE   103      -7.062 -26.732 -20.366  1.00 77.10           C  
ATOM    774  CG2 ILE   103      -6.940 -28.920 -19.112  1.00 75.69           C  
ATOM    775  CD1 ILE   103      -8.081 -26.057 -19.459  1.00 73.15           C  
ATOM    776  N   GLY   104      -5.887 -27.786 -23.851  1.00 90.90           N  
ATOM    777  CA  GLY   104      -6.154 -27.429 -25.235  1.00 90.72           C  
ATOM    778  C   GLY   104      -6.971 -26.159 -25.377  1.00 88.30           C  
ATOM    779  O   GLY   104      -7.683 -25.979 -26.367  1.00 84.42           O  
ATOM    780  N   VAL   105      -6.953 -25.249 -24.370  1.00 89.71           N  
ATOM    781  CA  VAL   105      -7.728 -24.013 -24.368  1.00 88.95           C  
ATOM    782  C   VAL   105      -6.798 -22.819 -24.167  1.00 89.54           C  
ATOM    783  CB  VAL   105      -8.819 -24.028 -23.273  1.00 84.59           C  
ATOM    784  O   VAL   105      -7.128 -21.883 -23.435  1.00 85.84           O  
ATOM    785  CG1 VAL   105      -9.916 -25.033 -23.619  1.00 75.46           C  
ATOM    786  CG2 VAL   105      -8.204 -24.351 -21.913  1.00 75.18           C  
ATOM    787  N   GLU   106      -5.638 -22.761 -24.898  1.00 89.27           N  
ATOM    788  CA  GLU   106      -4.596 -21.740 -24.829  1.00 89.94           C  
ATOM    789  C   GLU   106      -5.154 -20.358 -25.156  1.00 90.02           C  
ATOM    790  CB  GLU   106      -3.445 -22.082 -25.779  1.00 85.98           C  
ATOM    791  O   GLU   106      -4.712 -19.355 -24.592  1.00 88.80           O  
ATOM    792  CG  GLU   106      -2.766 -23.408 -25.471  1.00 76.44           C  
ATOM    793  CD  GLU   106      -1.728 -23.806 -26.508  1.00 73.69           C  
ATOM    794  OE1 GLU   106      -1.606 -23.111 -27.543  1.00 74.09           O  
ATOM    795  OE2 GLU   106      -1.031 -24.821 -26.285  1.00 73.36           O  
ATOM    796  N   ALA   107      -6.174 -20.250 -25.944  1.00 87.64           N  
ATOM    797  CA  ALA   107      -6.848 -19.027 -26.375  1.00 88.19           C  
ATOM    798  C   ALA   107      -7.447 -18.282 -25.185  1.00 88.41           C  
ATOM    799  CB  ALA   107      -7.934 -19.350 -27.398  1.00 86.17           C  
ATOM    800  O   ALA   107      -7.546 -17.053 -25.200  1.00 87.50           O  
ATOM    801  N   PHE   108      -7.695 -18.963 -24.064  1.00 88.80           N  
ATOM    802  CA  PHE   108      -8.296 -18.381 -22.870  1.00 89.29           C  
ATOM    803  C   PHE   108      -7.233 -17.744 -21.984  1.00 90.30           C  
ATOM    804  CB  PHE   108      -9.068 -19.445 -22.082  1.00 86.97           C  
ATOM    805  O   PHE   108      -7.542 -17.223 -20.910  1.00 89.11           O  
ATOM    806  CG  PHE   108     -10.421 -19.765 -22.658  1.00 84.03           C  
ATOM    807  CD1 PHE   108     -11.568 -19.172 -22.145  1.00 80.21           C  
ATOM    808  CD2 PHE   108     -10.546 -20.659 -23.713  1.00 80.45           C  
ATOM    809  CE1 PHE   108     -12.822 -19.466 -22.676  1.00 78.90           C  
ATOM    810  CE2 PHE   108     -11.795 -20.958 -24.249  1.00 76.95           C  
ATOM    811  CZ  PHE   108     -12.932 -20.361 -23.728  1.00 76.17           C  
ATOM    812  N   THR   109      -5.955 -17.709 -22.413  1.00 89.96           N  
ATOM    813  CA  THR   109      -4.869 -17.061 -21.687  1.00 90.23           C  
ATOM    814  C   THR   109      -5.180 -15.585 -21.453  1.00 90.59           C  
ATOM    815  CB  THR   109      -3.535 -17.193 -22.445  1.00 88.40           C  
ATOM    816  O   THR   109      -4.919 -15.055 -20.371  1.00 89.99           O  
ATOM    817  CG2 THR   109      -2.405 -16.495 -21.694  1.00 82.63           C  
ATOM    818  OG1 THR   109      -3.210 -18.581 -22.591  1.00 82.43           O  
ATOM    819  N   GLY   110      -5.744 -14.913 -22.453  1.00 90.17           N  
ATOM    820  CA  GLY   110      -6.183 -13.537 -22.291  1.00 90.41           C  
ATOM    821  C   GLY   110      -7.191 -13.360 -21.171  1.00 90.52           C  
ATOM    822  O   GLY   110      -7.074 -12.436 -20.364  1.00 89.79           O  
ATOM    823  N   PHE   111      -8.136 -14.270 -21.069  1.00 89.41           N  
ATOM    824  CA  PHE   111      -9.115 -14.331 -19.991  1.00 89.34           C  
ATOM    825  C   PHE   111      -8.426 -14.488 -18.641  1.00 89.32           C  
ATOM    826  CB  PHE   111     -10.095 -15.487 -20.217  1.00 88.11           C  
ATOM    827  O   PHE   111      -8.664 -13.702 -17.721  1.00 88.24           O  
ATOM    828  CG  PHE   111     -10.874 -15.873 -18.989  1.00 84.15           C  
ATOM    829  CD1 PHE   111     -11.836 -15.019 -18.463  1.00 80.21           C  
ATOM    830  CD2 PHE   111     -10.644 -17.089 -18.360  1.00 80.51           C  
ATOM    831  CE1 PHE   111     -12.558 -15.373 -17.325  1.00 79.00           C  
ATOM    832  CE2 PHE   111     -11.362 -17.450 -17.223  1.00 78.24           C  
ATOM    833  CZ  PHE   111     -12.318 -16.590 -16.707  1.00 76.51           C  
ATOM    834  N   PHE   112      -7.582 -15.431 -18.514  1.00 88.87           N  
ATOM    835  CA  PHE   112      -6.842 -15.709 -17.288  1.00 89.37           C  
ATOM    836  C   PHE   112      -5.990 -14.510 -16.887  1.00 89.85           C  
ATOM    837  CB  PHE   112      -5.958 -16.947 -17.461  1.00 87.79           C  
ATOM    838  O   PHE   112      -5.987 -14.106 -15.723  1.00 89.30           O  
ATOM    839  CG  PHE   112      -5.170 -17.307 -16.230  1.00 83.20           C  
ATOM    840  CD1 PHE   112      -5.747 -18.057 -15.213  1.00 79.19           C  
ATOM    841  CD2 PHE   112      -3.851 -16.895 -16.091  1.00 79.68           C  
ATOM    842  CE1 PHE   112      -5.020 -18.392 -14.073  1.00 78.26           C  
ATOM    843  CE2 PHE   112      -3.118 -17.225 -14.955  1.00 76.85           C  
ATOM    844  CZ  PHE   112      -3.705 -17.973 -13.946  1.00 75.82           C  
ATOM    845  N   ALA   113      -5.300 -13.881 -17.823  1.00 90.00           N  
ATOM    846  CA  ALA   113      -4.486 -12.689 -17.599  1.00 90.03           C  
ATOM    847  C   ALA   113      -5.346 -11.514 -17.146  1.00 90.44           C  
ATOM    848  CB  ALA   113      -3.717 -12.325 -18.867  1.00 88.45           C  
ATOM    849  O   ALA   113      -4.996 -10.809 -16.196  1.00 89.91           O  
ATOM    850  N   ALA   114      -6.475 -11.279 -17.754  1.00 90.83           N  
ATOM    851  CA  ALA   114      -7.394 -10.221 -17.343  1.00 90.39           C  
ATOM    852  C   ALA   114      -7.828 -10.403 -15.892  1.00 90.36           C  
ATOM    853  CB  ALA   114      -8.614 -10.190 -18.261  1.00 88.68           C  
ATOM    854  O   ALA   114      -7.647  -9.506 -15.066  1.00 89.04           O  
ATOM    855  N   LEU   115      -8.297 -11.573 -15.505  1.00 90.54           N  
ATOM    856  CA  LEU   115      -8.816 -11.864 -14.173  1.00 90.16           C  
ATOM    857  C   LEU   115      -7.705 -11.794 -13.131  1.00 91.13           C  
ATOM    858  CB  LEU   115      -9.473 -13.246 -14.143  1.00 88.18           C  
ATOM    859  O   LEU   115      -7.840 -11.102 -12.119  1.00 90.61           O  
ATOM    860  CG  LEU   115     -10.818 -13.373 -14.860  1.00 80.26           C  
ATOM    861  CD1 LEU   115     -11.343 -14.801 -14.754  1.00 74.12           C  
ATOM    862  CD2 LEU   115     -11.826 -12.383 -14.286  1.00 73.99           C  
ATOM    863  N   ALA   116      -6.624 -12.497 -13.345  1.00 91.86           N  
ATOM    864  CA  ALA   116      -5.529 -12.580 -12.382  1.00 92.17           C  
ATOM    865  C   ALA   116      -4.862 -11.221 -12.192  1.00 92.85           C  
ATOM    866  CB  ALA   116      -4.501 -13.615 -12.834  1.00 91.20           C  
ATOM    867  O   ALA   116      -4.562 -10.823 -11.064  1.00 92.73           O  
ATOM    868  N   ASN   117      -4.667 -10.472 -13.272  1.00 93.29           N  
ATOM    869  CA  ASN   117      -3.989  -9.182 -13.206  1.00 93.35           C  
ATOM    870  C   ASN   117      -4.821  -8.149 -12.452  1.00 93.90           C  
ATOM    871  CB  ASN   117      -3.660  -8.676 -14.612  1.00 91.45           C  
ATOM    872  O   ASN   117      -4.333  -7.520 -11.511  1.00 93.42           O  
ATOM    873  CG  ASN   117      -2.412  -9.316 -15.187  1.00 82.57           C  
ATOM    874  ND2 ASN   117      -2.418  -9.562 -16.491  1.00 76.51           N  
ATOM    875  OD1 ASN   117      -1.449  -9.587 -14.464  1.00 77.13           O  
ATOM    876  N   ILE   118      -6.076  -7.976 -12.739  1.00 93.69           N  
ATOM    877  CA  ILE   118      -6.916  -6.918 -12.187  1.00 93.85           C  
ATOM    878  C   ILE   118      -7.272  -7.244 -10.739  1.00 94.08           C  
ATOM    879  CB  ILE   118      -8.200  -6.721 -13.024  1.00 92.96           C  
ATOM    880  O   ILE   118      -7.279  -6.359  -9.880  1.00 93.60           O  
ATOM    881  CG1 ILE   118      -7.856  -6.149 -14.404  1.00 89.56           C  
ATOM    882  CG2 ILE   118      -9.191  -5.816 -12.287  1.00 89.13           C  
ATOM    883  CD1 ILE   118      -9.023  -6.149 -15.382  1.00 86.21           C  
ATOM    884  N   ARG   119      -7.498  -8.497 -10.390  1.00 92.31           N  
ATOM    885  CA  ARG   119      -8.067  -8.849  -9.094  1.00 92.58           C  
ATOM    886  C   ARG   119      -6.971  -9.084  -8.060  1.00 92.67           C  
ATOM    887  CB  ARG   119      -8.950 -10.093  -9.213  1.00 92.01           C  
ATOM    888  O   ARG   119      -7.188  -8.891  -6.862  1.00 92.23           O  
ATOM    889  CG  ARG   119     -10.194  -9.886 -10.062  1.00 91.15           C  
ATOM    890  CD  ARG   119     -11.102 -11.108 -10.040  1.00 90.30           C  
ATOM    891  NE  ARG   119     -12.312 -10.895 -10.828  1.00 88.08           N  
ATOM    892  NH1 ARG   119     -13.277 -12.920 -10.276  1.00 85.52           N  
ATOM    893  NH2 ARG   119     -14.372 -11.465 -11.668  1.00 84.98           N  
ATOM    894  CZ  ARG   119     -13.318 -11.760 -10.922  1.00 87.47           C  
ATOM    895  N   VAL   120      -5.827  -9.499  -8.459  1.00 93.72           N  
ATOM    896  CA  VAL   120      -4.840  -9.964  -7.490  1.00 93.80           C  
ATOM    897  C   VAL   120      -3.499  -9.281  -7.750  1.00 94.20           C  
ATOM    898  CB  VAL   120      -4.674 -11.500  -7.542  1.00 93.04           C  
ATOM    899  O   VAL   120      -2.973  -8.582  -6.880  1.00 93.78           O  
ATOM    900  CG1 VAL   120      -3.693 -11.973  -6.471  1.00 90.82           C  
ATOM    901  CG2 VAL   120      -6.027 -12.188  -7.373  1.00 90.47           C  
ATOM    902  N   VAL   121      -2.936  -9.306  -8.910  1.00 94.39           N  
ATOM    903  CA  VAL   121      -1.530  -8.997  -9.147  1.00 94.55           C  
ATOM    904  C   VAL   121      -1.319  -7.485  -9.110  1.00 95.20           C  
ATOM    905  CB  VAL   121      -1.043  -9.570 -10.496  1.00 93.41           C  
ATOM    906  O   VAL   121      -0.471  -6.988  -8.365  1.00 94.90           O  
ATOM    907  CG1 VAL   121       0.383  -9.109 -10.796  1.00 87.35           C  
ATOM    908  CG2 VAL   121      -1.124 -11.095 -10.488  1.00 86.75           C  
ATOM    909  N   ALA   122      -2.114  -6.771  -9.876  1.00 95.54           N  
ATOM    910  CA  ALA   122      -1.943  -5.322  -9.952  1.00 95.91           C  
ATOM    911  C   ALA   122      -2.194  -4.668  -8.597  1.00 96.47           C  
ATOM    912  CB  ALA   122      -2.876  -4.731 -11.006  1.00 95.24           C  
ATOM    913  O   ALA   122      -1.384  -3.863  -8.129  1.00 96.44           O  
ATOM    914  N   PRO   123      -3.249  -5.030  -7.802  1.00 96.63           N  
ATOM    915  CA  PRO   123      -3.419  -4.500  -6.448  1.00 96.77           C  
ATOM    916  C   PRO   123      -2.253  -4.849  -5.526  1.00 96.89           C  
ATOM    917  CB  PRO   123      -4.712  -5.165  -5.968  1.00 96.42           C  
ATOM    918  O   PRO   123      -1.674  -3.961  -4.894  1.00 96.75           O  
ATOM    919  CG  PRO   123      -5.511  -5.389  -7.211  1.00 95.77           C  
ATOM    920  CD  PRO   123      -4.573  -5.786  -8.316  1.00 95.54           C  
ATOM    921  N   VAL   124      -1.793  -6.124  -5.495  1.00 96.98           N  
ATOM    922  CA  VAL   124      -0.726  -6.584  -4.612  1.00 96.99           C  
ATOM    923  C   VAL   124       0.580  -5.878  -4.969  1.00 97.00           C  
ATOM    924  CB  VAL   124      -0.543  -8.116  -4.692  1.00 96.70           C  
ATOM    925  O   VAL   124       1.246  -5.313  -4.098  1.00 96.73           O  
ATOM    926  CG1 VAL   124       0.733  -8.545  -3.970  1.00 95.32           C  
ATOM    927  CG2 VAL   124      -1.759  -8.829  -4.104  1.00 95.28           C  
ATOM    928  N   VAL   125       0.918  -5.794  -6.260  1.00 95.86           N  
ATOM    929  CA  VAL   125       2.168  -5.208  -6.732  1.00 95.80           C  
ATOM    930  C   VAL   125       2.167  -3.705  -6.464  1.00 95.97           C  
ATOM    931  CB  VAL   125       2.389  -5.480  -8.237  1.00 94.97           C  
ATOM    932  O   VAL   125       3.149  -3.158  -5.957  1.00 95.57           O  
ATOM    933  CG1 VAL   125       3.530  -4.620  -8.779  1.00 88.75           C  
ATOM    934  CG2 VAL   125       2.675  -6.962  -8.474  1.00 88.53           C  
ATOM    935  N   THR   126       1.071  -3.042  -6.711  1.00 96.00           N  
ATOM    936  CA  THR   126       0.957  -1.607  -6.474  1.00 96.08           C  
ATOM    937  C   THR   126       0.994  -1.301  -4.980  1.00 96.36           C  
ATOM    938  CB  THR   126      -0.339  -1.041  -7.084  1.00 94.96           C  
ATOM    939  O   THR   126       1.698  -0.387  -4.545  1.00 96.05           O  
ATOM    940  CG2 THR   126      -0.252  -0.985  -8.606  1.00 84.94           C  
ATOM    941  OG1 THR   126      -1.441  -1.877  -6.710  1.00 87.23           O  
ATOM    942  N   GLY   127       0.305  -2.076  -4.153  1.00 96.81           N  
ATOM    943  CA  GLY   127       0.353  -1.939  -2.706  1.00 96.92           C  
ATOM    944  C   GLY   127       1.736  -2.174  -2.130  1.00 96.93           C  
ATOM    945  O   GLY   127       2.204  -1.401  -1.291  1.00 96.63           O  
ATOM    946  N   GLN   128       2.458  -3.226  -2.598  1.00 96.44           N  
ATOM    947  CA  GLN   128       3.818  -3.538  -2.172  1.00 96.29           C  
ATOM    948  C   GLN   128       4.790  -2.437  -2.588  1.00 95.91           C  
ATOM    949  CB  GLN   128       4.268  -4.881  -2.750  1.00 95.74           C  
ATOM    950  O   GLN   128       5.618  -1.998  -1.787  1.00 95.17           O  
ATOM    951  CG  GLN   128       3.582  -6.083  -2.115  1.00 92.66           C  
ATOM    952  CD  GLN   128       3.987  -7.397  -2.758  1.00 89.30           C  
ATOM    953  NE2 GLN   128       3.502  -8.502  -2.204  1.00 88.73           N  
ATOM    954  OE1 GLN   128       4.731  -7.417  -3.744  1.00 89.72           O  
ATOM    955  N   ALA   129       4.657  -1.964  -3.798  1.00 92.90           N  
ATOM    956  CA  ALA   129       5.509  -0.885  -4.293  1.00 92.93           C  
ATOM    957  C   ALA   129       5.245   0.413  -3.536  1.00 93.19           C  
ATOM    958  CB  ALA   129       5.290  -0.679  -5.789  1.00 92.09           C  
ATOM    959  O   ALA   129       6.182   1.109  -3.139  1.00 92.78           O  
ATOM    960  N   LEU   130       3.997   0.724  -3.204  1.00 94.41           N  
ATOM    961  CA  LEU   130       3.622   1.859  -2.368  1.00 94.84           C  
ATOM    962  C   LEU   130       4.218   1.726  -0.971  1.00 95.19           C  
ATOM    963  CB  LEU   130       2.098   1.976  -2.276  1.00 94.52           C  
ATOM    964  O   LEU   130       4.784   2.684  -0.439  1.00 95.07           O  
ATOM    965  CG  LEU   130       1.556   3.153  -1.462  1.00 93.04           C  
ATOM    966  CD1 LEU   130       1.809   4.466  -2.195  1.00 91.16           C  
ATOM    967  CD2 LEU   130       0.069   2.969  -1.182  1.00 91.16           C  
ATOM    968  N   ALA   131       4.152   0.554  -0.382  1.00 96.63           N  
ATOM    969  CA  ALA   131       4.700   0.292   0.947  1.00 96.59           C  
ATOM    970  C   ALA   131       6.220   0.430   0.950  1.00 96.19           C  
ATOM    971  CB  ALA   131       4.294  -1.099   1.425  1.00 96.49           C  
ATOM    972  O   ALA   131       6.789   1.082   1.828  1.00 95.49           O  
ATOM    973  N   ALA   132       6.925  -0.090  -0.037  1.00 94.33           N  
ATOM    974  CA  ALA   132       8.381  -0.186  -0.100  1.00 94.03           C  
ATOM    975  C   ALA   132       9.007   1.166  -0.430  1.00 93.19           C  
ATOM    976  CB  ALA   132       8.802  -1.229  -1.132  1.00 93.60           C  
ATOM    977  O   ALA   132      10.108   1.477   0.031  1.00 91.89           O  
ATOM    978  N   THR   133       8.329   2.032  -1.191  1.00 91.08           N  
ATOM    979  CA  THR   133       8.866   3.323  -1.606  1.00 90.57           C  
ATOM    980  C   THR   133       8.303   4.446  -0.739  1.00 91.26           C  
ATOM    981  CB  THR   133       8.554   3.608  -3.087  1.00 89.39           C  
ATOM    982  O   THR   133       8.942   4.873   0.225  1.00 90.23           O  
ATOM    983  CG2 THR   133       9.265   2.614  -4.000  1.00 84.23           C  
ATOM    984  OG1 THR   133       7.141   3.509  -3.299  1.00 86.02           O  
ATOM    985  N   VAL   134       7.009   4.745  -0.872  1.00 92.16           N  
ATOM    986  CA  VAL   134       6.348   5.898  -0.268  1.00 93.05           C  
ATOM    987  C   VAL   134       6.174   5.668   1.231  1.00 93.90           C  
ATOM    988  CB  VAL   134       4.977   6.175  -0.927  1.00 92.48           C  
ATOM    989  O   VAL   134       6.496   6.541   2.041  1.00 93.95           O  
ATOM    990  CG1 VAL   134       4.358   7.454  -0.366  1.00 90.30           C  
ATOM    991  CG2 VAL   134       5.125   6.269  -2.444  1.00 89.82           C  
ATOM    992  N   GLY   135       5.720   4.495   1.570  1.00 95.99           N  
ATOM    993  CA  GLY   135       5.538   4.127   2.965  1.00 96.21           C  
ATOM    994  C   GLY   135       6.831   4.136   3.758  1.00 96.40           C  
ATOM    995  O   GLY   135       6.938   4.827   4.773  1.00 96.13           O  
ATOM    996  N   ALA   136       7.890   3.463   3.290  1.00 95.66           N  
ATOM    997  CA  ALA   136       9.195   3.405   3.943  1.00 95.70           C  
ATOM    998  C   ALA   136       9.806   4.798   4.070  1.00 95.45           C  
ATOM    999  CB  ALA   136      10.136   2.482   3.173  1.00 95.19           C  
ATOM   1000  O   ALA   136      10.316   5.164   5.132  1.00 94.85           O  
ATOM   1001  N   GLY   137       9.673   5.646   2.974  1.00 93.36           N  
ATOM   1002  CA  GLY   137      10.063   7.046   3.034  1.00 93.53           C  
ATOM   1003  C   GLY   137       9.330   7.824   4.110  1.00 94.33           C  
ATOM   1004  O   GLY   137       9.956   8.482   4.943  1.00 94.20           O  
ATOM   1005  N   ALA   138       8.021   7.652   4.222  1.00 96.37           N  
ATOM   1006  CA  ALA   138       7.170   8.329   5.197  1.00 96.73           C  
ATOM   1007  C   ALA   138       7.525   7.908   6.620  1.00 97.05           C  
ATOM   1008  CB  ALA   138       5.699   8.040   4.911  1.00 96.45           C  
ATOM   1009  O   ALA   138       7.563   8.740   7.530  1.00 96.99           O  
ATOM   1010  N   THR   139       7.817   6.611   6.862  1.00 98.13           N  
ATOM   1011  CA  THR   139       8.277   6.122   8.157  1.00 98.17           C  
ATOM   1012  C   THR   139       9.625   6.738   8.520  1.00 98.10           C  
ATOM   1013  CB  THR   139       8.391   4.587   8.167  1.00 98.10           C  
ATOM   1014  O   THR   139       9.822   7.192   9.649  1.00 97.86           O  
ATOM   1015  CG2 THR   139       8.707   4.068   9.566  1.00 97.33           C  
ATOM   1016  OG1 THR   139       7.152   4.018   7.726  1.00 97.17           O  
ATOM   1017  N   ALA   140      10.580   6.781   7.605  1.00 97.28           N  
ATOM   1018  CA  ALA   140      11.921   7.313   7.836  1.00 97.24           C  
ATOM   1019  C   ALA   140      11.875   8.812   8.118  1.00 97.23           C  
ATOM   1020  CB  ALA   140      12.820   7.028   6.635  1.00 96.91           C  
ATOM   1021  O   ALA   140      12.469   9.285   9.090  1.00 96.90           O  
ATOM   1022  N   GLU   141      11.122   9.606   7.346  1.00 97.14           N  
ATOM   1023  CA  GLU   141      10.960  11.049   7.494  1.00 97.19           C  
ATOM   1024  C   GLU   141      10.291  11.395   8.822  1.00 97.53           C  
ATOM   1025  CB  GLU   141      10.146  11.620   6.330  1.00 96.42           C  
ATOM   1026  O   GLU   141      10.847  12.146   9.625  1.00 97.34           O  
ATOM   1027  CG  GLU   141      10.101  13.141   6.300  1.00 88.89           C  
ATOM   1028  CD  GLU   141       9.169  13.693   5.233  1.00 81.26           C  
ATOM   1029  OE1 GLU   141       8.731  12.920   4.351  1.00 84.35           O  
ATOM   1030  OE2 GLU   141       8.873  14.908   5.280  1.00 80.69           O  
ATOM   1031  N   LEU   142       9.151  10.761   9.186  1.00 98.41           N  
ATOM   1032  CA  LEU   142       8.448  11.003  10.442  1.00 98.44           C  
ATOM   1033  C   LEU   142       9.296  10.564  11.632  1.00 98.46           C  
ATOM   1034  CB  LEU   142       7.107  10.266  10.456  1.00 98.34           C  
ATOM   1035  O   LEU   142       9.313  11.234  12.667  1.00 98.34           O  
ATOM   1036  CG  LEU   142       6.008  10.839   9.560  1.00 97.59           C  
ATOM   1037  CD1 LEU   142       4.795   9.915   9.551  1.00 96.16           C  
ATOM   1038  CD2 LEU   142       5.617  12.239  10.022  1.00 96.10           C  
ATOM   1039  N   GLY   143      10.012   9.432  11.491  1.00 98.66           N  
ATOM   1040  CA  GLY   143      10.932   8.979  12.521  1.00 98.66           C  
ATOM   1041  C   GLY   143      12.092   9.930  12.746  1.00 98.64           C  
ATOM   1042  O   GLY   143      12.437  10.237  13.889  1.00 98.50           O  
ATOM   1043  N   ALA   144      12.693  10.488  11.652  1.00 98.58           N  
ATOM   1044  CA  ALA   144      13.749  11.493  11.735  1.00 98.57           C  
ATOM   1045  C   ALA   144      13.242  12.769  12.400  1.00 98.60           C  
ATOM   1046  CB  ALA   144      14.298  11.804  10.345  1.00 98.41           C  
ATOM   1047  O   ALA   144      13.836  13.251  13.368  1.00 98.50           O  
ATOM   1048  N   MET   145      12.031  13.240  12.065  1.00 98.59           N  
ATOM   1049  CA  MET   145      11.396  14.416  12.653  1.00 98.62           C  
ATOM   1050  C   MET   145      11.098  14.192  14.132  1.00 98.63           C  
ATOM   1051  CB  MET   145      10.107  14.762  11.906  1.00 98.51           C  
ATOM   1052  O   MET   145      11.194  15.120  14.936  1.00 98.54           O  
ATOM   1053  CG  MET   145      10.335  15.282  10.496  1.00 97.48           C  
ATOM   1054  SD  MET   145       8.766  15.637   9.615  1.00 96.94           S  
ATOM   1055  CE  MET   145       8.272  17.173  10.446  1.00 93.66           C  
ATOM   1056  N   ARG   146      10.690  12.990  14.502  1.00 98.72           N  
ATOM   1057  CA  ARG   146      10.383  12.654  15.889  1.00 98.68           C  
ATOM   1058  C   ARG   146      11.647  12.648  16.743  1.00 98.63           C  
ATOM   1059  CB  ARG   146       9.688  11.293  15.971  1.00 98.51           C  
ATOM   1060  O   ARG   146      11.634  13.117  17.883  1.00 98.45           O  
ATOM   1061  CG  ARG   146       9.314  10.877  17.385  1.00 96.23           C  
ATOM   1062  CD  ARG   146       8.404  11.900  18.051  1.00 91.98           C  
ATOM   1063  NE  ARG   146       8.129  11.552  19.442  1.00 90.88           N  
ATOM   1064  NH1 ARG   146       6.994  13.505  19.923  1.00 84.63           N  
ATOM   1065  NH2 ARG   146       7.271  11.907  21.543  1.00 82.47           N  
ATOM   1066  CZ  ARG   146       7.465  12.322  20.299  1.00 86.70           C  
ATOM   1067  N   ILE   147      12.826  12.212  16.278  1.00 98.75           N  
ATOM   1068  CA  ILE   147      14.083  12.106  17.009  1.00 98.69           C  
ATOM   1069  C   ILE   147      14.747  13.479  17.096  1.00 98.63           C  
ATOM   1070  CB  ILE   147      15.039  11.089  16.346  1.00 98.29           C  
ATOM   1071  O   ILE   147      15.477  13.763  18.048  1.00 98.42           O  
ATOM   1072  CG1 ILE   147      14.538   9.658  16.574  1.00 79.86           C  
ATOM   1073  CG2 ILE   147      16.465  11.262  16.878  1.00 80.58           C  
ATOM   1074  CD1 ILE   147      15.258   8.610  15.737  1.00 74.85           C  
ATOM   1075  N   SER   148      14.440  14.359  16.078  1.00 98.73           N  
ATOM   1076  CA  SER   148      14.986  15.712  16.056  1.00 98.71           C  
ATOM   1077  C   SER   148      14.072  16.689  16.788  1.00 98.72           C  
ATOM   1078  CB  SER   148      15.199  16.181  14.616  1.00 98.52           C  
ATOM   1079  O   SER   148      14.258  17.905  16.702  1.00 98.56           O  
ATOM   1080  OG  SER   148      13.994  16.092  13.875  1.00 90.47           O  
ATOM   1081  N   GLU   149      12.938  16.180  17.444  1.00 98.59           N  
ATOM   1082  CA  GLU   149      11.964  16.905  18.253  1.00 98.61           C  
ATOM   1083  C   GLU   149      11.205  17.931  17.416  1.00 98.60           C  
ATOM   1084  CB  GLU   149      12.653  17.596  19.433  1.00 98.36           C  
ATOM   1085  O   GLU   149      10.546  18.819  17.960  1.00 98.42           O  
ATOM   1086  CG  GLU   149      13.365  16.637  20.376  1.00 97.50           C  
ATOM   1087  CD  GLU   149      14.005  17.331  21.568  1.00 96.22           C  
ATOM   1088  OE1 GLU   149      14.129  18.577  21.549  1.00 95.35           O  
ATOM   1089  OE2 GLU   149      14.385  16.624  22.527  1.00 95.46           O  
ATOM   1090  N   GLU   150      11.233  17.894  16.070  1.00 98.69           N  
ATOM   1091  CA  GLU   150      10.485  18.759  15.163  1.00 98.71           C  
ATOM   1092  C   GLU   150       8.981  18.577  15.342  1.00 98.70           C  
ATOM   1093  CB  GLU   150      10.879  18.483  13.709  1.00 98.58           C  
ATOM   1094  O   GLU   150       8.214  19.533  15.204  1.00 98.61           O  
ATOM   1095  CG  GLU   150      12.304  18.896  13.369  1.00 97.67           C  
ATOM   1096  CD  GLU   150      12.678  18.625  11.921  1.00 96.10           C  
ATOM   1097  OE1 GLU   150      11.772  18.587  11.057  1.00 95.46           O  
ATOM   1098  OE2 GLU   150      13.886  18.448  11.647  1.00 94.93           O  
ATOM   1099  N   VAL   151       8.539  17.344  15.689  1.00 98.53           N  
ATOM   1100  CA  VAL   151       7.134  17.054  15.956  1.00 98.57           C  
ATOM   1101  C   VAL   151       6.677  17.814  17.199  1.00 98.52           C  
ATOM   1102  CB  VAL   151       6.892  15.539  16.140  1.00 98.44           C  
ATOM   1103  O   VAL   151       5.638  18.478  17.181  1.00 98.36           O  
ATOM   1104  CG1 VAL   151       5.428  15.262  16.476  1.00 97.97           C  
ATOM   1105  CG2 VAL   151       7.308  14.776  14.883  1.00 98.02           C  
ATOM   1106  N   ASP   152       7.451  17.858  18.249  1.00 98.03           N  
ATOM   1107  CA  ASP   152       7.155  18.581  19.482  1.00 98.14           C  
ATOM   1108  C   ASP   152       7.190  20.091  19.255  1.00 98.09           C  
ATOM   1109  CB  ASP   152       8.143  18.191  20.583  1.00 97.70           C  
ATOM   1110  O   ASP   152       6.313  20.815  19.729  1.00 98.01           O  
ATOM   1111  CG  ASP   152       8.145  16.701  20.877  1.00 96.07           C  
ATOM   1112  OD1 ASP   152       7.087  16.051  20.742  1.00 96.45           O  
ATOM   1113  OD2 ASP   152       9.215  16.173  21.251  1.00 95.36           O  
ATOM   1114  N   ALA   153       8.051  20.571  18.435  1.00 98.45           N  
ATOM   1115  CA  ALA   153       8.136  21.979  18.057  1.00 98.47           C  
ATOM   1116  C   ALA   153       6.881  22.422  17.309  1.00 98.42           C  
ATOM   1117  CB  ALA   153       9.376  22.227  17.202  1.00 98.30           C  
ATOM   1118  O   ALA   153       6.343  23.500  17.572  1.00 98.29           O  
ATOM   1119  N   LEU   154       6.323  21.540  16.432  1.00 98.33           N  
ATOM   1120  CA  LEU   154       5.065  21.810  15.744  1.00 98.36           C  
ATOM   1121  C   LEU   154       3.909  21.884  16.735  1.00 98.34           C  
ATOM   1122  CB  LEU   154       4.786  20.730  14.695  1.00 98.22           C  
ATOM   1123  O   LEU   154       3.070  22.783  16.650  1.00 98.18           O  
ATOM   1124  CG  LEU   154       5.644  20.774  13.430  1.00 97.47           C  
ATOM   1125  CD1 LEU   154       5.419  19.520  12.592  1.00 96.35           C  
ATOM   1126  CD2 LEU   154       5.337  22.029  12.619  1.00 96.19           C  
ATOM   1127  N   GLU   155       3.868  21.032  17.709  1.00 98.07           N  
ATOM   1128  CA  GLU   155       2.815  20.994  18.720  1.00 98.03           C  
ATOM   1129  C   GLU   155       2.891  22.208  19.642  1.00 97.88           C  
ATOM   1130  CB  GLU   155       2.904  19.705  19.540  1.00 97.80           C  
ATOM   1131  O   GLU   155       1.870  22.829  19.945  1.00 97.57           O  
ATOM   1132  CG  GLU   155       2.542  18.451  18.757  1.00 96.71           C  
ATOM   1133  CD  GLU   155       2.490  17.199  19.618  1.00 95.37           C  
ATOM   1134  OE1 GLU   155       2.921  17.252  20.792  1.00 94.37           O  
ATOM   1135  OE2 GLU   155       2.015  16.157  19.114  1.00 94.48           O  
ATOM   1136  N   VAL   156       4.061  22.699  20.006  1.00 98.18           N  
ATOM   1137  CA  VAL   156       4.287  23.902  20.801  1.00 98.17           C  
ATOM   1138  C   VAL   156       3.823  25.131  20.021  1.00 97.90           C  
ATOM   1139  CB  VAL   156       5.773  24.052  21.195  1.00 98.03           C  
ATOM   1140  O   VAL   156       3.259  26.064  20.599  1.00 97.66           O  
ATOM   1141  CG1 VAL   156       6.036  25.429  21.802  1.00 97.04           C  
ATOM   1142  CG2 VAL   156       6.180  22.948  22.170  1.00 96.89           C  
ATOM   1143  N   MET   157       3.916  25.129  18.710  1.00 98.50           N  
ATOM   1144  CA  MET   157       3.453  26.209  17.843  1.00 98.38           C  
ATOM   1145  C   MET   157       1.943  26.136  17.642  1.00 98.08           C  
ATOM   1146  CB  MET   157       4.164  26.154  16.489  1.00 98.08           C  
ATOM   1147  O   MET   157       1.375  26.925  16.886  1.00 97.39           O  
ATOM   1148  CG  MET   157       5.627  26.562  16.548  1.00 94.90           C  
ATOM   1149  SD  MET   157       6.397  26.658  14.885  1.00 93.26           S  
ATOM   1150  CE  MET   157       6.489  24.894  14.473  1.00 83.82           C  
ATOM   1151  N   GLY   158       1.230  25.150  18.203  1.00 97.61           N  
ATOM   1152  CA  GLY   158      -0.211  24.966  18.121  1.00 97.45           C  
ATOM   1153  C   GLY   158      -0.651  24.264  16.851  1.00 96.90           C  
ATOM   1154  O   GLY   158      -1.845  24.207  16.549  1.00 95.91           O  
ATOM   1155  N   ILE   159       0.292  23.715  16.079  1.00 97.42           N  
ATOM   1156  CA  ILE   159      -0.027  22.919  14.899  1.00 97.42           C  
ATOM   1157  C   ILE   159      -0.294  21.473  15.309  1.00 97.50           C  
ATOM   1158  CB  ILE   159       1.109  22.979  13.853  1.00 97.14           C  
ATOM   1159  O   ILE   159       0.594  20.795  15.832  1.00 97.20           O  
ATOM   1160  CG1 ILE   159       1.372  24.430  13.433  1.00 96.32           C  
ATOM   1161  CG2 ILE   159       0.772  22.109  12.639  1.00 96.39           C  
ATOM   1162  CD1 ILE   159       2.598  24.605  12.547  1.00 95.16           C  
ATOM   1163  N   LYS   160      -1.456  21.007  15.021  1.00 97.14           N  
ATOM   1164  CA  LYS   160      -1.795  19.608  15.265  1.00 97.32           C  
ATOM   1165  C   LYS   160      -1.003  18.682  14.346  1.00 97.58           C  
ATOM   1166  CB  LYS   160      -3.295  19.377  15.075  1.00 96.75           C  
ATOM   1167  O   LYS   160      -1.378  18.478  13.190  1.00 97.38           O  
ATOM   1168  CG  LYS   160      -4.167  20.117  16.079  1.00 94.26           C  
ATOM   1169  CD  LYS   160      -5.643  19.797  15.880  1.00 92.36           C  
ATOM   1170  CE  LYS   160      -6.515  20.525  16.893  1.00 90.12           C  
ATOM   1171  NZ  LYS   160      -7.953  20.140  16.765  1.00 89.78           N  
ATOM   1172  N   SER   161       0.068  18.044  14.910  1.00 98.11           N  
ATOM   1173  CA  SER   161       1.074  17.283  14.176  1.00 98.24           C  
ATOM   1174  C   SER   161       0.443  16.123  13.414  1.00 98.30           C  
ATOM   1175  CB  SER   161       2.148  16.754  15.128  1.00 97.86           C  
ATOM   1176  O   SER   161       0.752  15.902  12.241  1.00 98.19           O  
ATOM   1177  OG  SER   161       1.570  15.944  16.137  1.00 92.72           O  
ATOM   1178  N   ILE   162      -0.547  15.453  13.948  1.00 98.15           N  
ATOM   1179  CA  ILE   162      -1.203  14.323  13.301  1.00 98.21           C  
ATOM   1180  C   ILE   162      -1.957  14.803  12.063  1.00 98.22           C  
ATOM   1181  CB  ILE   162      -2.166  13.599  14.268  1.00 97.82           C  
ATOM   1182  O   ILE   162      -1.866  14.191  10.996  1.00 98.06           O  
ATOM   1183  CG1 ILE   162      -1.381  12.926  15.400  1.00 95.57           C  
ATOM   1184  CG2 ILE   162      -3.022  12.577  13.513  1.00 95.79           C  
ATOM   1185  CD1 ILE   162      -2.257  12.226  16.430  1.00 92.68           C  
ATOM   1186  N   SER   163      -2.696  15.871  12.120  1.00 97.58           N  
ATOM   1187  CA  SER   163      -3.425  16.439  10.990  1.00 97.57           C  
ATOM   1188  C   SER   163      -2.473  16.874   9.881  1.00 97.56           C  
ATOM   1189  CB  SER   163      -4.272  17.630  11.442  1.00 96.79           C  
ATOM   1190  O   SER   163      -2.684  16.547   8.711  1.00 97.25           O  
ATOM   1191  OG  SER   163      -5.100  18.087  10.387  1.00 87.85           O  
ATOM   1192  N   TYR   164      -1.408  17.535  10.263  1.00 97.92           N  
ATOM   1193  CA  TYR   164      -0.464  18.114   9.313  1.00 98.00           C  
ATOM   1194  C   TYR   164       0.449  17.042   8.729  1.00 97.99           C  
ATOM   1195  CB  TYR   164       0.375  19.205   9.985  1.00 97.92           C  
ATOM   1196  O   TYR   164       0.596  16.940   7.509  1.00 97.76           O  
ATOM   1197  CG  TYR   164       1.430  19.800   9.084  1.00 97.55           C  
ATOM   1198  CD1 TYR   164       1.077  20.513   7.941  1.00 96.90           C  
ATOM   1199  CD2 TYR   164       2.782  19.650   9.374  1.00 96.95           C  
ATOM   1200  CE1 TYR   164       2.046  21.061   7.107  1.00 96.28           C  
ATOM   1201  CE2 TYR   164       3.759  20.194   8.547  1.00 96.11           C  
ATOM   1202  OH  TYR   164       4.346  21.438   6.596  1.00 94.35           O  
ATOM   1203  CZ  TYR   164       3.382  20.897   7.418  1.00 95.79           C  
ATOM   1204  N   LEU   165       1.026  16.133   9.528  1.00 98.18           N  
ATOM   1205  CA  LEU   165       2.084  15.222   9.106  1.00 98.25           C  
ATOM   1206  C   LEU   165       1.501  13.893   8.636  1.00 98.34           C  
ATOM   1207  CB  LEU   165       3.073  14.982  10.249  1.00 98.11           C  
ATOM   1208  O   LEU   165       1.976  13.313   7.656  1.00 98.21           O  
ATOM   1209  CG  LEU   165       3.853  16.204  10.737  1.00 97.29           C  
ATOM   1210  CD1 LEU   165       4.785  15.816  11.881  1.00 95.89           C  
ATOM   1211  CD2 LEU   165       4.639  16.830   9.590  1.00 95.91           C  
ATOM   1212  N   VAL   166       0.468  13.386   9.249  1.00 98.45           N  
ATOM   1213  CA  VAL   166      -0.049  12.045   8.999  1.00 98.47           C  
ATOM   1214  C   VAL   166      -1.187  12.110   7.982  1.00 98.51           C  
ATOM   1215  CB  VAL   166      -0.537  11.373  10.302  1.00 98.36           C  
ATOM   1216  O   VAL   166      -1.116  11.486   6.921  1.00 98.39           O  
ATOM   1217  CG1 VAL   166      -1.125   9.993  10.011  1.00 97.73           C  
ATOM   1218  CG2 VAL   166       0.607  11.269  11.309  1.00 97.82           C  
ATOM   1219  N   SER   167      -2.180  12.917   8.223  1.00 98.44           N  
ATOM   1220  CA  SER   167      -3.377  12.946   7.389  1.00 98.44           C  
ATOM   1221  C   SER   167      -3.060  13.452   5.985  1.00 98.40           C  
ATOM   1222  CB  SER   167      -4.454  13.826   8.026  1.00 98.26           C  
ATOM   1223  O   SER   167      -3.626  12.968   5.003  1.00 98.20           O  
ATOM   1224  OG  SER   167      -4.799  13.345   9.314  1.00 96.17           O  
ATOM   1225  N   THR   168      -2.085  14.382   5.794  1.00 98.11           N  
ATOM   1226  CA  THR   168      -1.659  14.855   4.481  1.00 98.06           C  
ATOM   1227  C   THR   168      -0.988  13.734   3.694  1.00 98.07           C  
ATOM   1228  CB  THR   168      -0.693  16.049   4.604  1.00 97.57           C  
ATOM   1229  O   THR   168      -1.246  13.566   2.500  1.00 97.80           O  
ATOM   1230  CG2 THR   168      -1.406  17.279   5.155  1.00 89.95           C  
ATOM   1231  OG1 THR   168       0.381  15.698   5.485  1.00 91.18           O  
ATOM   1232  N   ARG   169      -0.254  12.809   4.327  1.00 97.93           N  
ATOM   1233  CA  ARG   169       0.420  11.683   3.689  1.00 98.00           C  
ATOM   1234  C   ARG   169      -0.576  10.595   3.303  1.00 98.02           C  
ATOM   1235  CB  ARG   169       1.494  11.105   4.614  1.00 97.85           C  
ATOM   1236  O   ARG   169      -0.495  10.031   2.210  1.00 97.84           O  
ATOM   1237  CG  ARG   169       2.769  11.931   4.668  1.00 96.92           C  
ATOM   1238  CD  ARG   169       3.761  11.371   5.678  1.00 95.28           C  
ATOM   1239  NE  ARG   169       5.037  12.080   5.630  1.00 94.59           N  
ATOM   1240  NH1 ARG   169       4.280  13.944   6.765  1.00 89.93           N  
ATOM   1241  NH2 ARG   169       6.455  13.838   6.047  1.00 89.35           N  
ATOM   1242  CZ  ARG   169       5.255  13.286   6.148  1.00 93.20           C  
ATOM   1243  N   ILE   170      -1.547  10.346   4.155  1.00 98.12           N  
ATOM   1244  CA  ILE   170      -2.616   9.399   3.857  1.00 98.12           C  
ATOM   1245  C   ILE   170      -3.391   9.867   2.626  1.00 98.03           C  
ATOM   1246  CB  ILE   170      -3.572   9.229   5.059  1.00 97.99           C  
ATOM   1247  O   ILE   170      -3.601   9.095   1.687  1.00 97.79           O  
ATOM   1248  CG1 ILE   170      -2.848   8.546   6.224  1.00 97.30           C  
ATOM   1249  CG2 ILE   170      -4.819   8.438   4.650  1.00 97.36           C  
ATOM   1250  CD1 ILE   170      -3.592   8.630   7.550  1.00 96.28           C  
ATOM   1251  N   MET   171      -3.698  11.060   2.562  1.00 97.72           N  
ATOM   1252  CA  MET   171      -4.410  11.650   1.432  1.00 97.57           C  
ATOM   1253  C   MET   171      -3.554  11.612   0.170  1.00 97.51           C  
ATOM   1254  CB  MET   171      -4.817  13.091   1.744  1.00 96.52           C  
ATOM   1255  O   MET   171      -4.025  11.202  -0.893  1.00 97.01           O  
ATOM   1256  CG  MET   171      -5.640  13.747   0.647  1.00 84.35           C  
ATOM   1257  SD  MET   171      -6.105  15.475   1.055  1.00 77.45           S  
ATOM   1258  CE  MET   171      -4.460  16.235   1.149  1.00 69.73           C  
ATOM   1259  N   ALA   172      -2.319  12.035   0.253  1.00 96.68           N  
ATOM   1260  CA  ALA   172      -1.396  12.016  -0.879  1.00 96.60           C  
ATOM   1261  C   ALA   172      -1.208  10.598  -1.409  1.00 96.62           C  
ATOM   1262  CB  ALA   172      -0.050  12.614  -0.478  1.00 96.11           C  
ATOM   1263  O   ALA   172      -1.307  10.361  -2.615  1.00 96.17           O  
ATOM   1264  N   GLY   173      -1.060   9.635  -0.516  1.00 96.22           N  
ATOM   1265  CA  GLY   173      -0.982   8.231  -0.887  1.00 96.30           C  
ATOM   1266  C   GLY   173      -2.231   7.727  -1.585  1.00 96.47           C  
ATOM   1267  O   GLY   173      -2.147   7.091  -2.638  1.00 96.14           O  
ATOM   1268  N   ALA   174      -3.427   8.070  -1.092  1.00 97.13           N  
ATOM   1269  CA  ALA   174      -4.715   7.651  -1.637  1.00 97.09           C  
ATOM   1270  C   ALA   174      -4.970   8.294  -2.998  1.00 96.84           C  
ATOM   1271  CB  ALA   174      -5.842   8.000  -0.668  1.00 96.89           C  
ATOM   1272  O   ALA   174      -5.614   7.696  -3.863  1.00 96.33           O  
ATOM   1273  N   ILE   175      -4.484   9.477  -3.263  1.00 95.93           N  
ATOM   1274  CA  ILE   175      -4.647  10.170  -4.536  1.00 95.85           C  
ATOM   1275  C   ILE   175      -3.651   9.619  -5.554  1.00 95.64           C  
ATOM   1276  CB  ILE   175      -4.463  11.696  -4.377  1.00 95.53           C  
ATOM   1277  O   ILE   175      -4.020   9.314  -6.691  1.00 95.06           O  
ATOM   1278  CG1 ILE   175      -5.627  12.294  -3.579  1.00 93.82           C  
ATOM   1279  CG2 ILE   175      -4.335  12.370  -5.747  1.00 93.57           C  
ATOM   1280  CD1 ILE   175      -5.383  13.719  -3.102  1.00 92.56           C  
ATOM   1281  N   VAL   176      -2.393   9.392  -5.180  1.00 94.27           N  
ATOM   1282  CA  VAL   176      -1.320   9.019  -6.095  1.00 93.87           C  
ATOM   1283  C   VAL   176      -1.484   7.561  -6.519  1.00 94.20           C  
ATOM   1284  CB  VAL   176       0.071   9.235  -5.458  1.00 91.95           C  
ATOM   1285  O   VAL   176      -1.105   7.184  -7.630  1.00 93.37           O  
ATOM   1286  CG1 VAL   176       1.157   8.549  -6.284  1.00 79.06           C  
ATOM   1287  CG2 VAL   176       0.367  10.727  -5.316  1.00 78.42           C  
ATOM   1288  N   ILE   177      -2.144   6.763  -5.710  1.00 95.97           N  
ATOM   1289  CA  ILE   177      -2.275   5.339  -5.995  1.00 96.03           C  
ATOM   1290  C   ILE   177      -3.192   5.136  -7.199  1.00 96.19           C  
ATOM   1291  CB  ILE   177      -2.815   4.564  -4.773  1.00 95.40           C  
ATOM   1292  O   ILE   177      -3.020   4.185  -7.965  1.00 95.78           O  
ATOM   1293  CG1 ILE   177      -2.586   3.059  -4.950  1.00 91.89           C  
ATOM   1294  CG2 ILE   177      -4.300   4.870  -4.553  1.00 91.93           C  
ATOM   1295  CD1 ILE   177      -1.119   2.664  -5.057  1.00 88.87           C  
ATOM   1296  N   ILE   178      -4.130   6.011  -7.505  1.00 96.26           N  
ATOM   1297  CA  ILE   178      -5.122   5.895  -8.569  1.00 96.26           C  
ATOM   1298  C   ILE   178      -4.424   5.893  -9.927  1.00 96.13           C  
ATOM   1299  CB  ILE   178      -6.159   7.038  -8.501  1.00 95.90           C  
ATOM   1300  O   ILE   178      -4.525   4.923 -10.682  1.00 95.60           O  
ATOM   1301  CG1 ILE   178      -6.988   6.932  -7.216  1.00 95.04           C  
ATOM   1302  CG2 ILE   178      -7.062   7.022  -9.738  1.00 94.98           C  
ATOM   1303  CD1 ILE   178      -7.898   8.127  -6.966  1.00 93.88           C  
ATOM   1304  N   PRO   179      -3.606   6.938 -10.331  1.00 94.89           N  
ATOM   1305  CA  PRO   179      -2.903   6.876 -11.615  1.00 94.97           C  
ATOM   1306  C   PRO   179      -1.824   5.796 -11.645  1.00 94.88           C  
ATOM   1307  CB  PRO   179      -2.285   8.270 -11.746  1.00 94.41           C  
ATOM   1308  O   PRO   179      -1.569   5.201 -12.695  1.00 94.28           O  
ATOM   1309  CG  PRO   179      -2.137   8.756 -10.340  1.00 93.57           C  
ATOM   1310  CD  PRO   179      -3.289   8.234  -9.531  1.00 93.07           C  
ATOM   1311  N   LEU   180      -1.173   5.434 -10.503  1.00 94.04           N  
ATOM   1312  CA  LEU   180      -0.158   4.388 -10.438  1.00 94.37           C  
ATOM   1313  C   LEU   180      -0.775   3.016 -10.689  1.00 94.87           C  
ATOM   1314  CB  LEU   180       0.542   4.404  -9.077  1.00 93.64           C  
ATOM   1315  O   LEU   180      -0.213   2.204 -11.428  1.00 94.68           O  
ATOM   1316  CG  LEU   180       1.499   5.569  -8.821  1.00 90.01           C  
ATOM   1317  CD1 LEU   180       2.066   5.489  -7.407  1.00 86.11           C  
ATOM   1318  CD2 LEU   180       2.622   5.576  -9.852  1.00 86.23           C  
ATOM   1319  N   TYR   181      -1.955   2.795 -10.169  1.00 96.40           N  
ATOM   1320  CA  TYR   181      -2.684   1.545 -10.357  1.00 96.59           C  
ATOM   1321  C   TYR   181      -3.221   1.436 -11.779  1.00 96.38           C  
ATOM   1322  CB  TYR   181      -3.837   1.439  -9.354  1.00 96.60           C  
ATOM   1323  O   TYR   181      -3.102   0.386 -12.415  1.00 95.95           O  
ATOM   1324  CG  TYR   181      -4.670   0.191  -9.517  1.00 96.49           C  
ATOM   1325  CD1 TYR   181      -4.137  -1.066  -9.242  1.00 95.80           C  
ATOM   1326  CD2 TYR   181      -5.990   0.266  -9.946  1.00 95.62           C  
ATOM   1327  CE1 TYR   181      -4.900  -2.220  -9.392  1.00 94.81           C  
ATOM   1328  CE2 TYR   181      -6.763  -0.881 -10.100  1.00 94.74           C  
ATOM   1329  OH  TYR   181      -6.970  -3.255  -9.971  1.00 93.09           O  
ATOM   1330  CZ  TYR   181      -6.210  -2.117  -9.820  1.00 94.60           C  
ATOM   1331  N   ALA   182      -3.767   2.506 -12.344  1.00 95.77           N  
ATOM   1332  CA  ALA   182      -4.184   2.534 -13.743  1.00 95.74           C  
ATOM   1333  C   ALA   182      -3.016   2.208 -14.670  1.00 95.44           C  
ATOM   1334  CB  ALA   182      -4.774   3.897 -14.095  1.00 95.30           C  
ATOM   1335  O   ALA   182      -3.148   1.385 -15.579  1.00 94.87           O  
ATOM   1336  N   MET   183      -1.841   2.750 -14.406  1.00 94.29           N  
ATOM   1337  CA  MET   183      -0.608   2.455 -15.131  1.00 94.43           C  
ATOM   1338  C   MET   183      -0.205   0.996 -14.947  1.00 94.56           C  
ATOM   1339  CB  MET   183       0.523   3.373 -14.665  1.00 93.33           C  
ATOM   1340  O   MET   183       0.184   0.329 -15.908  1.00 94.01           O  
ATOM   1341  CG  MET   183       1.814   3.201 -15.449  1.00 86.45           C  
ATOM   1342  SD  MET   183       3.196   4.188 -14.753  1.00 83.49           S  
ATOM   1343  CE  MET   183       3.622   3.171 -13.312  1.00 74.90           C  
ATOM   1344  N   ALA   184      -0.326   0.458 -13.750  1.00 95.34           N  
ATOM   1345  CA  ALA   184       0.001  -0.934 -13.452  1.00 95.40           C  
ATOM   1346  C   ALA   184      -0.872  -1.888 -14.263  1.00 95.30           C  
ATOM   1347  CB  ALA   184      -0.160  -1.211 -11.959  1.00 94.88           C  
ATOM   1348  O   ALA   184      -0.366  -2.821 -14.891  1.00 94.77           O  
ATOM   1349  N   ILE   185      -2.173  -1.666 -14.403  1.00 95.76           N  
ATOM   1350  CA  ILE   185      -3.096  -2.465 -15.202  1.00 95.63           C  
ATOM   1351  C   ILE   185      -2.689  -2.405 -16.673  1.00 95.32           C  
ATOM   1352  CB  ILE   185      -4.554  -1.985 -15.029  1.00 95.16           C  
ATOM   1353  O   ILE   185      -2.536  -3.442 -17.323  1.00 94.62           O  
ATOM   1354  CG1 ILE   185      -5.058  -2.305 -13.617  1.00 93.54           C  
ATOM   1355  CG2 ILE   185      -5.460  -2.618 -16.090  1.00 93.40           C  
ATOM   1356  CD1 ILE   185      -6.410  -1.688 -13.287  1.00 91.27           C  
ATOM   1357  N   LEU   186      -2.413  -1.219 -17.182  1.00 94.91           N  
ATOM   1358  CA  LEU   186      -2.064  -1.013 -18.584  1.00 94.81           C  
ATOM   1359  C   LEU   186      -0.759  -1.723 -18.928  1.00 94.95           C  
ATOM   1360  CB  LEU   186      -1.943   0.481 -18.893  1.00 93.39           C  
ATOM   1361  O   LEU   186      -0.691  -2.466 -19.909  1.00 94.43           O  
ATOM   1362  CG  LEU   186      -3.251   1.272 -18.937  1.00 84.86           C  
ATOM   1363  CD1 LEU   186      -2.964   2.764 -19.073  1.00 77.06           C  
ATOM   1364  CD2 LEU   186      -4.132   0.786 -20.083  1.00 76.92           C  
ATOM   1365  N   LEU   187       0.271  -1.588 -18.129  1.00 95.36           N  
ATOM   1366  CA  LEU   187       1.583  -2.177 -18.375  1.00 95.51           C  
ATOM   1367  C   LEU   187       1.533  -3.694 -18.230  1.00 95.46           C  
ATOM   1368  CB  LEU   187       2.621  -1.594 -17.412  1.00 95.23           C  
ATOM   1369  O   LEU   187       2.143  -4.418 -19.020  1.00 95.01           O  
ATOM   1370  CG  LEU   187       3.050  -0.149 -17.671  1.00 94.22           C  
ATOM   1371  CD1 LEU   187       4.012   0.321 -16.585  1.00 92.50           C  
ATOM   1372  CD2 LEU   187       3.688  -0.019 -19.050  1.00 92.37           C  
ATOM   1373  N   SER   188       0.771  -4.197 -17.296  1.00 95.57           N  
ATOM   1374  CA  SER   188       0.589  -5.634 -17.123  1.00 95.39           C  
ATOM   1375  C   SER   188      -0.149  -6.245 -18.310  1.00 95.18           C  
ATOM   1376  CB  SER   188      -0.176  -5.926 -15.832  1.00 94.00           C  
ATOM   1377  O   SER   188       0.257  -7.286 -18.831  1.00 94.29           O  
ATOM   1378  OG  SER   188      -0.293  -7.323 -15.621  1.00 76.25           O  
ATOM   1379  N   PHE   189      -1.137  -5.613 -18.812  1.00 94.10           N  
ATOM   1380  CA  PHE   189      -1.853  -6.011 -20.019  1.00 94.09           C  
ATOM   1381  C   PHE   189      -0.919  -6.024 -21.223  1.00 94.00           C  
ATOM   1382  CB  PHE   189      -3.034  -5.071 -20.280  1.00 92.82           C  
ATOM   1383  O   PHE   189      -0.808  -7.036 -21.918  1.00 93.28           O  
ATOM   1384  CG  PHE   189      -3.696  -5.284 -21.615  1.00 87.66           C  
ATOM   1385  CD1 PHE   189      -4.564  -6.350 -21.813  1.00 82.33           C  
ATOM   1386  CD2 PHE   189      -3.450  -4.416 -22.671  1.00 82.60           C  
ATOM   1387  CE1 PHE   189      -5.178  -6.550 -23.047  1.00 80.57           C  
ATOM   1388  CE2 PHE   189      -4.060  -4.609 -23.907  1.00 79.61           C  
ATOM   1389  CZ  PHE   189      -4.923  -5.677 -24.094  1.00 78.98           C  
ATOM   1390  N   MET   190      -0.200  -4.965 -21.453  1.00 94.75           N  
ATOM   1391  CA  MET   190       0.720  -4.839 -22.579  1.00 95.04           C  
ATOM   1392  C   MET   190       1.804  -5.910 -22.518  1.00 95.05           C  
ATOM   1393  CB  MET   190       1.359  -3.449 -22.599  1.00 94.33           C  
ATOM   1394  O   MET   190       2.128  -6.530 -23.533  1.00 94.63           O  
ATOM   1395  CG  MET   190       0.401  -2.340 -23.001  1.00 91.07           C  
ATOM   1396  SD  MET   190       1.187  -0.682 -22.958  1.00 92.53           S  
ATOM   1397  CE  MET   190       2.260  -0.798 -24.417  1.00 85.45           C  
ATOM   1398  N   SER   191       2.340  -6.191 -21.364  1.00 96.38           N  
ATOM   1399  CA  SER   191       3.397  -7.187 -21.215  1.00 96.30           C  
ATOM   1400  C   SER   191       2.862  -8.598 -21.439  1.00 96.24           C  
ATOM   1401  CB  SER   191       4.035  -7.089 -19.829  1.00 95.46           C  
ATOM   1402  O   SER   191       3.495  -9.406 -22.122  1.00 95.62           O  
ATOM   1403  OG  SER   191       3.110  -7.464 -18.822  1.00 83.95           O  
ATOM   1404  N   ALA   192       1.680  -8.899 -20.933  1.00 95.37           N  
ATOM   1405  CA  ALA   192       1.041 -10.197 -21.135  1.00 95.47           C  
ATOM   1406  C   ALA   192       0.713 -10.424 -22.608  1.00 95.34           C  
ATOM   1407  CB  ALA   192      -0.226 -10.303 -20.289  1.00 94.73           C  
ATOM   1408  O   ALA   192       1.029 -11.478 -23.165  1.00 94.78           O  
ATOM   1409  N   GLN   193       0.164  -9.401 -23.270  1.00 94.42           N  
ATOM   1410  CA  GLN   193      -0.116  -9.424 -24.702  1.00 94.70           C  
ATOM   1411  C   GLN   193       1.161  -9.639 -25.509  1.00 94.44           C  
ATOM   1412  CB  GLN   193      -0.800  -8.127 -25.137  1.00 94.14           C  
ATOM   1413  O   GLN   193       1.209 -10.502 -26.388  1.00 94.02           O  
ATOM   1414  CG  GLN   193      -1.278  -8.139 -26.583  1.00 92.37           C  
ATOM   1415  CD  GLN   193      -1.841  -6.802 -27.026  1.00 90.51           C  
ATOM   1416  NE2 GLN   193      -2.761  -6.834 -27.984  1.00 90.69           N  
ATOM   1417  OE1 GLN   193      -1.453  -5.749 -26.510  1.00 90.38           O  
ATOM   1418  N   LEU   194       2.217  -8.904 -25.226  1.00 96.20           N  
ATOM   1419  CA  LEU   194       3.503  -8.999 -25.909  1.00 96.14           C  
ATOM   1420  C   LEU   194       4.088 -10.400 -25.773  1.00 96.20           C  
ATOM   1421  CB  LEU   194       4.485  -7.966 -25.349  1.00 94.76           C  
ATOM   1422  O   LEU   194       4.517 -10.997 -26.764  1.00 95.75           O  
ATOM   1423  CG  LEU   194       5.851  -7.889 -26.033  1.00 84.68           C  
ATOM   1424  CD1 LEU   194       5.704  -7.348 -27.451  1.00 75.98           C  
ATOM   1425  CD2 LEU   194       6.808  -7.024 -25.221  1.00 75.63           C  
ATOM   1426  N   VAL   195       4.034 -10.989 -24.617  1.00 96.14           N  
ATOM   1427  CA  VAL   195       4.593 -12.308 -24.338  1.00 96.15           C  
ATOM   1428  C   VAL   195       3.788 -13.377 -25.073  1.00 95.98           C  
ATOM   1429  CB  VAL   195       4.616 -12.606 -22.822  1.00 95.46           C  
ATOM   1430  O   VAL   195       4.358 -14.244 -25.739  1.00 95.32           O  
ATOM   1431  CG1 VAL   195       4.846 -14.094 -22.568  1.00 90.44           C  
ATOM   1432  CG2 VAL   195       5.690 -11.769 -22.130  1.00 90.05           C  
ATOM   1433  N   THR   196       2.461 -13.330 -25.067  1.00 95.39           N  
ATOM   1434  CA  THR   196       1.629 -14.332 -25.722  1.00 95.23           C  
ATOM   1435  C   THR   196       1.775 -14.249 -27.239  1.00 95.07           C  
ATOM   1436  CB  THR   196       0.147 -14.167 -25.337  1.00 93.86           C  
ATOM   1437  O   THR   196       1.826 -15.275 -27.921  1.00 94.23           O  
ATOM   1438  CG2 THR   196      -0.085 -14.531 -23.874  1.00 84.81           C  
ATOM   1439  OG1 THR   196      -0.246 -12.805 -25.547  1.00 86.62           O  
ATOM   1440  N   THR   197       1.995 -13.106 -27.798  1.00 95.33           N  
ATOM   1441  CA  THR   197       2.150 -12.898 -29.233  1.00 95.34           C  
ATOM   1442  C   THR   197       3.524 -13.365 -29.703  1.00 95.29           C  
ATOM   1443  CB  THR   197       1.953 -11.417 -29.608  1.00 94.31           C  
ATOM   1444  O   THR   197       3.633 -14.098 -30.689  1.00 94.93           O  
ATOM   1445  CG2 THR   197       2.072 -11.210 -31.114  1.00 88.52           C  
ATOM   1446  OG1 THR   197       0.653 -10.991 -29.180  1.00 90.53           O  
ATOM   1447  N   ILE   198       4.608 -13.030 -28.962  1.00 96.17           N  
ATOM   1448  CA  ILE   198       5.978 -13.286 -29.394  1.00 96.09           C  
ATOM   1449  C   ILE   198       6.330 -14.752 -29.154  1.00 95.70           C  
ATOM   1450  CB  ILE   198       6.982 -12.367 -28.663  1.00 95.75           C  
ATOM   1451  O   ILE   198       6.920 -15.405 -30.018  1.00 95.06           O  
ATOM   1452  CG1 ILE   198       6.794 -10.911 -29.105  1.00 94.63           C  
ATOM   1453  CG2 ILE   198       8.420 -12.833 -28.910  1.00 94.47           C  
ATOM   1454  CD1 ILE   198       7.646  -9.914 -28.332  1.00 93.06           C  
ATOM   1455  N   PHE   199       5.923 -15.302 -28.006  1.00 95.33           N  
ATOM   1456  CA  PHE   199       6.461 -16.597 -27.606  1.00 95.33           C  
ATOM   1457  C   PHE   199       5.488 -17.718 -27.954  1.00 94.61           C  
ATOM   1458  CB  PHE   199       6.765 -16.614 -26.105  1.00 94.93           C  
ATOM   1459  O   PHE   199       5.895 -18.869 -28.127  1.00 93.09           O  
ATOM   1460  CG  PHE   199       7.974 -15.803 -25.722  1.00 94.12           C  
ATOM   1461  CD1 PHE   199       9.254 -16.319 -25.882  1.00 91.99           C  
ATOM   1462  CD2 PHE   199       7.829 -14.524 -25.201  1.00 92.09           C  
ATOM   1463  CE1 PHE   199      10.374 -15.570 -25.529  1.00 91.02           C  
ATOM   1464  CE2 PHE   199       8.944 -13.770 -24.845  1.00 90.59           C  
ATOM   1465  CZ  PHE   199      10.215 -14.295 -25.009  1.00 90.36           C  
ATOM   1466  N   TYR   200       4.220 -17.380 -28.215  1.00 95.28           N  
ATOM   1467  CA  TYR   200       3.236 -18.449 -28.344  1.00 95.11           C  
ATOM   1468  C   TYR   200       2.423 -18.289 -29.623  1.00 94.55           C  
ATOM   1469  CB  TYR   200       2.301 -18.469 -27.131  1.00 94.75           C  
ATOM   1470  O   TYR   200       1.439 -19.002 -29.834  1.00 92.41           O  
ATOM   1471  CG  TYR   200       3.003 -18.775 -25.830  1.00 94.34           C  
ATOM   1472  CD1 TYR   200       3.507 -20.047 -25.570  1.00 91.71           C  
ATOM   1473  CD2 TYR   200       3.162 -17.793 -24.857  1.00 91.87           C  
ATOM   1474  CE1 TYR   200       4.152 -20.335 -24.372  1.00 90.43           C  
ATOM   1475  CE2 TYR   200       3.805 -18.069 -23.655  1.00 90.02           C  
ATOM   1476  OH  TYR   200       4.935 -19.619 -22.234  1.00 87.76           O  
ATOM   1477  CZ  TYR   200       4.297 -19.341 -23.422  1.00 89.99           C  
ATOM   1478  N   SER   201       2.733 -17.399 -30.442  1.00 94.70           N  
ATOM   1479  CA  SER   201       2.179 -17.146 -31.768  1.00 94.36           C  
ATOM   1480  C   SER   201       0.668 -16.949 -31.707  1.00 93.85           C  
ATOM   1481  CB  SER   201       2.514 -18.296 -32.718  1.00 91.92           C  
ATOM   1482  O   SER   201      -0.039 -17.228 -32.678  1.00 91.58           O  
ATOM   1483  OG  SER   201       3.916 -18.489 -32.799  1.00 88.21           O  
ATOM   1484  N   GLN   202       0.172 -16.490 -30.526  1.00 93.42           N  
ATOM   1485  CA  GLN   202      -1.230 -16.095 -30.436  1.00 93.43           C  
ATOM   1486  C   GLN   202      -1.485 -14.792 -31.188  1.00 93.80           C  
ATOM   1487  CB  GLN   202      -1.654 -15.948 -28.973  1.00 91.24           C  
ATOM   1488  O   GLN   202      -0.719 -13.834 -31.058  1.00 93.15           O  
ATOM   1489  CG  GLN   202      -3.156 -15.792 -28.781  1.00 83.00           C  
ATOM   1490  CD  GLN   202      -3.565 -15.807 -27.320  1.00 79.38           C  
ATOM   1491  NE2 GLN   202      -4.861 -15.656 -27.066  1.00 78.52           N  
ATOM   1492  OE1 GLN   202      -2.724 -15.954 -26.427  1.00 79.64           O  
ATOM   1493  N   SER   203      -2.542 -14.768 -32.005  1.00 93.54           N  
ATOM   1494  CA  SER   203      -2.896 -13.522 -32.677  1.00 93.78           C  
ATOM   1495  C   SER   203      -3.288 -12.444 -31.672  1.00 94.16           C  
ATOM   1496  CB  SER   203      -4.042 -13.752 -33.663  1.00 91.96           C  
ATOM   1497  O   SER   203      -4.054 -12.704 -30.742  1.00 93.77           O  
ATOM   1498  OG  SER   203      -5.269 -13.928 -32.977  1.00 82.80           O  
ATOM   1499  N   VAL   204      -2.826 -11.192 -31.873  1.00 92.28           N  
ATOM   1500  CA  VAL   204      -3.126 -10.039 -31.030  1.00 93.11           C  
ATOM   1501  C   VAL   204      -4.638  -9.888 -30.879  1.00 93.23           C  
ATOM   1502  CB  VAL   204      -2.516  -8.741 -31.607  1.00 91.73           C  
ATOM   1503  O   VAL   204      -5.145  -9.743 -29.764  1.00 93.04           O  
ATOM   1504  CG1 VAL   204      -2.905  -7.536 -30.752  1.00 90.34           C  
ATOM   1505  CG2 VAL   204      -0.996  -8.863 -31.703  1.00 90.12           C  
ATOM   1506  N   GLY   205      -5.438 -10.075 -31.906  1.00 94.12           N  
ATOM   1507  CA  GLY   205      -6.886  -9.944 -31.908  1.00 94.21           C  
ATOM   1508  C   GLY   205      -7.583 -11.000 -31.071  1.00 93.87           C  
ATOM   1509  O   GLY   205      -8.599 -10.723 -30.431  1.00 93.17           O  
ATOM   1510  N   THR   206      -7.075 -12.214 -30.972  1.00 92.00           N  
ATOM   1511  CA  THR   206      -7.628 -13.261 -30.120  1.00 92.13           C  
ATOM   1512  C   THR   206      -7.428 -12.922 -28.646  1.00 92.19           C  
ATOM   1513  CB  THR   206      -6.987 -14.627 -30.427  1.00 90.91           C  
ATOM   1514  O   THR   206      -8.365 -13.012 -27.850  1.00 91.82           O  
ATOM   1515  CG2 THR   206      -7.595 -15.727 -29.562  1.00 87.20           C  
ATOM   1516  OG1 THR   206      -7.198 -14.948 -31.807  1.00 88.83           O  
ATOM   1517  N   TYR   207      -6.208 -12.477 -28.301  1.00 91.82           N  
ATOM   1518  CA  TYR   207      -5.911 -12.073 -26.931  1.00 92.84           C  
ATOM   1519  C   TYR   207      -6.806 -10.919 -26.497  1.00 92.18           C  
ATOM   1520  CB  TYR   207      -4.439 -11.673 -26.796  1.00 92.71           C  
ATOM   1521  O   TYR   207      -7.462 -10.992 -25.455  1.00 91.73           O  
ATOM   1522  CG  TYR   207      -4.051 -11.250 -25.400  1.00 93.30           C  
ATOM   1523  CD1 TYR   207      -3.594 -12.182 -24.470  1.00 92.46           C  
ATOM   1524  CD2 TYR   207      -4.141  -9.919 -25.007  1.00 92.39           C  
ATOM   1525  CE1 TYR   207      -3.237 -11.797 -23.182  1.00 91.98           C  
ATOM   1526  CE2 TYR   207      -3.787  -9.523 -23.721  1.00 91.61           C  
ATOM   1527  OH  TYR   207      -2.985 -10.081 -21.543  1.00 90.21           O  
ATOM   1528  CZ  TYR   207      -3.337 -10.468 -22.817  1.00 91.14           C  
ATOM   1529  N   GLU   208      -6.938  -9.858 -27.355  1.00 92.05           N  
ATOM   1530  CA  GLU   208      -7.755  -8.681 -27.079  1.00 92.03           C  
ATOM   1531  C   GLU   208      -9.234  -9.047 -26.981  1.00 91.47           C  
ATOM   1532  CB  GLU   208      -7.548  -7.616 -28.159  1.00 91.04           C  
ATOM   1533  O   GLU   208      -9.935  -8.583 -26.079  1.00 90.98           O  
ATOM   1534  CG  GLU   208      -6.197  -6.919 -28.084  1.00 88.68           C  
ATOM   1535  CD  GLU   208      -6.039  -5.806 -29.107  1.00 88.30           C  
ATOM   1536  OE1 GLU   208      -6.898  -5.683 -30.009  1.00 87.70           O  
ATOM   1537  OE2 GLU   208      -5.047  -5.050 -29.006  1.00 88.10           O  
ATOM   1538  N   HIS   209      -9.710  -9.901 -27.859  1.00 91.58           N  
ATOM   1539  CA  HIS   209     -11.100 -10.343 -27.832  1.00 91.45           C  
ATOM   1540  C   HIS   209     -11.447 -10.989 -26.495  1.00 90.73           C  
ATOM   1541  CB  HIS   209     -11.374 -11.321 -28.975  1.00 91.56           C  
ATOM   1542  O   HIS   209     -12.420 -10.599 -25.846  1.00 89.97           O  
ATOM   1543  CG  HIS   209     -12.785 -11.814 -29.018  1.00 92.17           C  
ATOM   1544  CD2 HIS   209     -13.306 -13.041 -28.783  1.00 91.77           C  
ATOM   1545  ND1 HIS   209     -13.849 -10.998 -29.339  1.00 91.36           N  
ATOM   1546  CE1 HIS   209     -14.966 -11.705 -29.298  1.00 90.83           C  
ATOM   1547  NE2 HIS   209     -14.664 -12.948 -28.963  1.00 92.04           N  
ATOM   1548  N   TYR   210     -10.659 -11.907 -25.940  1.00 90.74           N  
ATOM   1549  CA  TYR   210     -10.920 -12.594 -24.680  1.00 90.91           C  
ATOM   1550  C   TYR   210     -10.695 -11.663 -23.494  1.00 90.54           C  
ATOM   1551  CB  TYR   210     -10.029 -13.832 -24.548  1.00 90.38           C  
ATOM   1552  O   TYR   210     -11.488 -11.647 -22.550  1.00 89.64           O  
ATOM   1553  CG  TYR   210     -10.487 -15.002 -25.384  1.00 89.57           C  
ATOM   1554  CD1 TYR   210     -11.684 -15.657 -25.103  1.00 88.03           C  
ATOM   1555  CD2 TYR   210      -9.725 -15.455 -26.455  1.00 88.10           C  
ATOM   1556  CE1 TYR   210     -12.110 -16.737 -25.869  1.00 87.23           C  
ATOM   1557  CE2 TYR   210     -10.141 -16.534 -27.228  1.00 86.92           C  
ATOM   1558  OH  TYR   210     -11.750 -18.236 -27.690  1.00 84.94           O  
ATOM   1559  CZ  TYR   210     -11.333 -17.168 -26.928  1.00 85.79           C  
ATOM   1560  N   PHE   211      -9.717 -10.789 -23.596  1.00 89.98           N  
ATOM   1561  CA  PHE   211      -9.467  -9.806 -22.549  1.00 90.09           C  
ATOM   1562  C   PHE   211     -10.656  -8.865 -22.395  1.00 89.53           C  
ATOM   1563  CB  PHE   211      -8.198  -9.004 -22.854  1.00 89.73           C  
ATOM   1564  O   PHE   211     -11.203  -8.722 -21.299  1.00 88.68           O  
ATOM   1565  CG  PHE   211      -7.820  -8.031 -21.770  1.00 89.49           C  
ATOM   1566  CD1 PHE   211      -6.975  -8.416 -20.736  1.00 87.68           C  
ATOM   1567  CD2 PHE   211      -8.308  -6.731 -21.786  1.00 87.56           C  
ATOM   1568  CE1 PHE   211      -6.623  -7.518 -19.731  1.00 87.16           C  
ATOM   1569  CE2 PHE   211      -7.961  -5.828 -20.785  1.00 86.69           C  
ATOM   1570  CZ  PHE   211      -7.119  -6.223 -19.758  1.00 85.85           C  
ATOM   1571  N   HIS   212     -11.201  -8.296 -23.484  1.00 90.66           N  
ATOM   1572  CA  HIS   212     -12.301  -7.338 -23.454  1.00 90.18           C  
ATOM   1573  C   HIS   212     -13.621  -8.026 -23.124  1.00 89.35           C  
ATOM   1574  CB  HIS   212     -12.411  -6.607 -24.794  1.00 89.05           C  
ATOM   1575  O   HIS   212     -14.458  -7.465 -22.412  1.00 88.17           O  
ATOM   1576  CG  HIS   212     -11.367  -5.554 -24.989  1.00 86.02           C  
ATOM   1577  CD2 HIS   212     -10.358  -5.458 -25.886  1.00 83.03           C  
ATOM   1578  ND1 HIS   212     -11.288  -4.429 -24.197  1.00 83.80           N  
ATOM   1579  CE1 HIS   212     -10.272  -3.684 -24.601  1.00 81.63           C  
ATOM   1580  NE2 HIS   212      -9.691  -4.286 -25.625  1.00 83.94           N  
ATOM   1581  N   THR   213     -13.814  -9.221 -23.571  1.00 88.80           N  
ATOM   1582  CA  THR   213     -15.039  -9.975 -23.328  1.00 88.27           C  
ATOM   1583  C   THR   213     -15.195 -10.289 -21.843  1.00 87.47           C  
ATOM   1584  CB  THR   213     -15.059 -11.285 -24.138  1.00 87.99           C  
ATOM   1585  O   THR   213     -16.301 -10.227 -21.302  1.00 86.20           O  
ATOM   1586  CG2 THR   213     -16.317 -12.095 -23.843  1.00 87.06           C  
ATOM   1587  OG1 THR   213     -15.020 -10.976 -25.536  1.00 88.52           O  
ATOM   1588  N   PHE   214     -14.093 -10.434 -21.113  1.00 87.26           N  
ATOM   1589  CA  PHE   214     -14.159 -10.913 -19.737  1.00 87.11           C  
ATOM   1590  C   PHE   214     -13.811  -9.798 -18.758  1.00 86.78           C  
ATOM   1591  CB  PHE   214     -13.215 -12.102 -19.535  1.00 86.17           C  
ATOM   1592  O   PHE   214     -14.015  -9.939 -17.551  1.00 85.08           O  
ATOM   1593  CG  PHE   214     -13.722 -13.388 -20.131  1.00 84.53           C  
ATOM   1594  CD1 PHE   214     -14.700 -14.133 -19.484  1.00 82.07           C  
ATOM   1595  CD2 PHE   214     -13.220 -13.851 -21.341  1.00 82.34           C  
ATOM   1596  CE1 PHE   214     -15.171 -15.323 -20.033  1.00 80.98           C  
ATOM   1597  CE2 PHE   214     -13.686 -15.039 -21.896  1.00 81.66           C  
ATOM   1598  CZ  PHE   214     -14.661 -15.774 -21.241  1.00 78.29           C  
ATOM   1599  N   LEU   215     -13.274  -8.749 -19.319  1.00 88.84           N  
ATOM   1600  CA  LEU   215     -13.083  -7.555 -18.504  1.00 88.65           C  
ATOM   1601  C   LEU   215     -14.418  -6.882 -18.203  1.00 88.66           C  
ATOM   1602  CB  LEU   215     -12.148  -6.568 -19.210  1.00 87.41           C  
ATOM   1603  O   LEU   215     -14.923  -6.104 -19.016  1.00 87.21           O  
ATOM   1604  CG  LEU   215     -11.714  -5.347 -18.398  1.00 84.43           C  
ATOM   1605  CD1 LEU   215     -10.790  -5.768 -17.260  1.00 80.60           C  
ATOM   1606  CD2 LEU   215     -11.030  -4.323 -19.298  1.00 80.59           C  
ATOM   1607  N   ARG   216     -14.909  -7.112 -17.027  1.00 87.08           N  
ATOM   1608  CA  ARG   216     -16.082  -6.386 -16.551  1.00 87.43           C  
ATOM   1609  C   ARG   216     -15.684  -5.052 -15.927  1.00 88.59           C  
ATOM   1610  CB  ARG   216     -16.861  -7.227 -15.538  1.00 86.26           C  
ATOM   1611  O   ARG   216     -14.714  -4.980 -15.170  1.00 88.69           O  
ATOM   1612  CG  ARG   216     -17.388  -8.537 -16.101  1.00 83.23           C  
ATOM   1613  CD  ARG   216     -18.068  -9.378 -15.030  1.00 83.11           C  
ATOM   1614  NE  ARG   216     -19.243  -8.706 -14.482  1.00 79.16           N  
ATOM   1615  NH1 ARG   216     -19.884 -10.472 -13.138  1.00 77.48           N  
ATOM   1616  NH2 ARG   216     -21.117  -8.540 -13.164  1.00 75.93           N  
ATOM   1617  CZ  ARG   216     -20.078  -9.241 -13.596  1.00 76.21           C  
ATOM   1618  N   VAL   217     -16.410  -3.998 -16.218  1.00 89.72           N  
ATOM   1619  CA  VAL   217     -16.191  -2.657 -15.685  1.00 90.41           C  
ATOM   1620  C   VAL   217     -16.305  -2.681 -14.162  1.00 91.10           C  
ATOM   1621  CB  VAL   217     -17.190  -1.639 -16.278  1.00 89.40           C  
ATOM   1622  O   VAL   217     -15.512  -2.047 -13.463  1.00 91.14           O  
ATOM   1623  CG1 VAL   217     -16.989  -0.259 -15.656  1.00 88.21           C  
ATOM   1624  CG2 VAL   217     -17.043  -1.571 -17.797  1.00 87.61           C  
ATOM   1625  N   ASP   218     -17.184  -3.514 -13.608  1.00 88.83           N  
ATOM   1626  CA  ASP   218     -17.364  -3.703 -12.172  1.00 88.91           C  
ATOM   1627  C   ASP   218     -16.084  -4.223 -11.522  1.00 89.52           C  
ATOM   1628  CB  ASP   218     -18.522  -4.664 -11.897  1.00 87.51           C  
ATOM   1629  O   ASP   218     -15.653  -3.707 -10.489  1.00 89.13           O  
ATOM   1630  CG  ASP   218     -19.853  -4.155 -12.421  1.00 82.72           C  
ATOM   1631  OD1 ASP   218     -20.086  -2.927 -12.404  1.00 81.14           O  
ATOM   1632  OD2 ASP   218     -20.678  -4.989 -12.853  1.00 82.35           O  
ATOM   1633  N   ASP   219     -15.369  -5.173 -12.134  1.00 90.27           N  
ATOM   1634  CA  ASP   219     -14.116  -5.714 -11.617  1.00 90.67           C  
ATOM   1635  C   ASP   219     -13.053  -4.624 -11.503  1.00 91.58           C  
ATOM   1636  CB  ASP   219     -13.611  -6.849 -12.510  1.00 89.42           C  
ATOM   1637  O   ASP   219     -12.335  -4.551 -10.503  1.00 91.51           O  
ATOM   1638  CG  ASP   219     -14.458  -8.106 -12.407  1.00 84.82           C  
ATOM   1639  OD1 ASP   219     -14.921  -8.439 -11.295  1.00 83.46           O  
ATOM   1640  OD2 ASP   219     -14.660  -8.770 -13.446  1.00 84.68           O  
ATOM   1641  N   VAL   220     -13.033  -3.727 -12.485  1.00 93.00           N  
ATOM   1642  CA  VAL   220     -12.081  -2.621 -12.506  1.00 93.55           C  
ATOM   1643  C   VAL   220     -12.440  -1.609 -11.420  1.00 94.03           C  
ATOM   1644  CB  VAL   220     -12.043  -1.930 -13.887  1.00 92.87           C  
ATOM   1645  O   VAL   220     -11.572  -1.166 -10.664  1.00 94.00           O  
ATOM   1646  CG1 VAL   220     -11.052  -0.768 -13.883  1.00 91.38           C  
ATOM   1647  CG2 VAL   220     -11.686  -2.938 -14.978  1.00 91.26           C  
ATOM   1648  N   MET   221     -13.680  -1.248 -11.220  1.00 93.93           N  
ATOM   1649  CA  MET   221     -14.129  -0.290 -10.214  1.00 94.13           C  
ATOM   1650  C   MET   221     -13.876  -0.820  -8.807  1.00 94.47           C  
ATOM   1651  CB  MET   221     -15.615   0.024 -10.395  1.00 92.87           C  
ATOM   1652  O   MET   221     -13.359  -0.099  -7.951  1.00 94.21           O  
ATOM   1653  CG  MET   221     -15.917   0.878 -11.616  1.00 86.84           C  
ATOM   1654  SD  MET   221     -17.663   1.441 -11.665  1.00 87.87           S  
ATOM   1655  CE  MET   221     -17.610   2.755 -10.414  1.00 78.61           C  
ATOM   1656  N   TRP   222     -14.167  -2.089  -8.575  1.00 93.22           N  
ATOM   1657  CA  TRP   222     -13.949  -2.732  -7.283  1.00 93.74           C  
ATOM   1658  C   TRP   222     -12.461  -2.826  -6.966  1.00 94.05           C  
ATOM   1659  CB  TRP   222     -14.577  -4.128  -7.264  1.00 92.39           C  
ATOM   1660  O   TRP   222     -12.037  -2.521  -5.848  1.00 93.41           O  
ATOM   1661  CG  TRP   222     -16.068  -4.123  -7.102  1.00 84.03           C  
ATOM   1662  CD1 TRP   222     -16.991  -4.672  -7.948  1.00 76.45           C  
ATOM   1663  CD2 TRP   222     -16.808  -3.536  -6.027  1.00 77.96           C  
ATOM   1664  CE2 TRP   222     -18.177  -3.767  -6.287  1.00 77.10           C  
ATOM   1665  CE3 TRP   222     -16.446  -2.837  -4.868  1.00 78.95           C  
ATOM   1666  NE1 TRP   222     -18.261  -4.461  -7.464  1.00 83.89           N  
ATOM   1667  CH2 TRP   222     -18.804  -2.642  -4.302  1.00 80.69           C  
ATOM   1668  CZ2 TRP   222     -19.186  -3.323  -5.429  1.00 82.46           C  
ATOM   1669  CZ3 TRP   222     -17.452  -2.396  -4.015  1.00 81.11           C  
ATOM   1670  N   SER   223     -11.654  -3.172  -7.925  1.00 95.34           N  
ATOM   1671  CA  SER   223     -10.210  -3.246  -7.734  1.00 95.56           C  
ATOM   1672  C   SER   223      -9.615  -1.866  -7.474  1.00 96.00           C  
ATOM   1673  CB  SER   223      -9.539  -3.878  -8.954  1.00 94.48           C  
ATOM   1674  O   SER   223      -8.684  -1.725  -6.679  1.00 95.76           O  
ATOM   1675  OG  SER   223      -9.622  -3.017 -10.076  1.00 82.19           O  
ATOM   1676  N   PHE   224     -10.176  -0.753  -8.013  1.00 96.61           N  
ATOM   1677  CA  PHE   224      -9.798   0.614  -7.674  1.00 96.75           C  
ATOM   1678  C   PHE   224     -10.134   0.924  -6.221  1.00 96.80           C  
ATOM   1679  CB  PHE   224     -10.499   1.613  -8.600  1.00 96.38           C  
ATOM   1680  O   PHE   224      -9.312   1.487  -5.495  1.00 96.58           O  
ATOM   1681  CG  PHE   224      -9.699   1.972  -9.823  1.00 94.84           C  
ATOM   1682  CD1 PHE   224      -8.626   2.850  -9.736  1.00 92.64           C  
ATOM   1683  CD2 PHE   224     -10.021   1.431 -11.061  1.00 92.35           C  
ATOM   1684  CE1 PHE   224      -7.884   3.184 -10.866  1.00 91.64           C  
ATOM   1685  CE2 PHE   224      -9.284   1.760 -12.195  1.00 91.22           C  
ATOM   1686  CZ  PHE   224      -8.216   2.638 -12.096  1.00 90.56           C  
ATOM   1687  N   LEU   225     -11.302   0.528  -5.773  1.00 96.66           N  
ATOM   1688  CA  LEU   225     -11.709   0.735  -4.388  1.00 96.66           C  
ATOM   1689  C   LEU   225     -10.812  -0.048  -3.435  1.00 96.86           C  
ATOM   1690  CB  LEU   225     -13.169   0.319  -4.191  1.00 95.62           C  
ATOM   1691  O   LEU   225     -10.352   0.490  -2.425  1.00 96.59           O  
ATOM   1692  CG  LEU   225     -13.740   0.495  -2.783  1.00 87.85           C  
ATOM   1693  CD1 LEU   225     -13.704   1.965  -2.376  1.00 79.88           C  
ATOM   1694  CD2 LEU   225     -15.162  -0.051  -2.710  1.00 79.61           C  
ATOM   1695  N   GLU   226     -10.484  -1.301  -3.790  1.00 96.69           N  
ATOM   1696  CA  GLU   226      -9.561  -2.169  -3.067  1.00 96.83           C  
ATOM   1697  C   GLU   226      -8.200  -1.502  -2.887  1.00 97.19           C  
ATOM   1698  CB  GLU   226      -9.399  -3.507  -3.794  1.00 96.30           C  
ATOM   1699  O   GLU   226      -7.715  -1.363  -1.763  1.00 97.04           O  
ATOM   1700  CG  GLU   226      -8.450  -4.473  -3.099  1.00 92.76           C  
ATOM   1701  CD  GLU   226      -8.204  -5.747  -3.893  1.00 88.22           C  
ATOM   1702  OE1 GLU   226      -8.916  -5.984  -4.896  1.00 89.52           O  
ATOM   1703  OE2 GLU   226      -7.294  -6.514  -3.508  1.00 87.78           O  
ATOM   1704  N   VAL   227      -7.668  -0.932  -3.919  1.00 97.81           N  
ATOM   1705  CA  VAL   227      -6.328  -0.355  -3.904  1.00 97.77           C  
ATOM   1706  C   VAL   227      -6.344   0.968  -3.142  1.00 97.91           C  
ATOM   1707  CB  VAL   227      -5.788  -0.139  -5.336  1.00 97.21           C  
ATOM   1708  O   VAL   227      -5.387   1.296  -2.436  1.00 97.72           O  
ATOM   1709  CG1 VAL   227      -4.502   0.685  -5.309  1.00 85.27           C  
ATOM   1710  CG2 VAL   227      -5.552  -1.482  -6.024  1.00 85.79           C  
ATOM   1711  N   ILE   228      -7.396   1.713  -3.141  1.00 98.00           N  
ATOM   1712  CA  ILE   228      -7.534   2.933  -2.353  1.00 98.02           C  
ATOM   1713  C   ILE   228      -7.593   2.584  -0.868  1.00 98.07           C  
ATOM   1714  CB  ILE   228      -8.788   3.734  -2.767  1.00 97.86           C  
ATOM   1715  O   ILE   228      -6.860   3.158  -0.059  1.00 97.94           O  
ATOM   1716  CG1 ILE   228      -8.604   4.331  -4.167  1.00 97.15           C  
ATOM   1717  CG2 ILE   228      -9.092   4.829  -1.740  1.00 97.18           C  
ATOM   1718  CD1 ILE   228      -9.892   4.843  -4.796  1.00 95.93           C  
ATOM   1719  N   ILE   229      -8.401   1.613  -0.440  1.00 97.61           N  
ATOM   1720  CA  ILE   229      -8.483   1.149   0.941  1.00 97.68           C  
ATOM   1721  C   ILE   229      -7.120   0.631   1.394  1.00 97.88           C  
ATOM   1722  CB  ILE   229      -9.556   0.049   1.105  1.00 97.50           C  
ATOM   1723  O   ILE   229      -6.627   1.012   2.458  1.00 97.77           O  
ATOM   1724  CG1 ILE   229     -10.958   0.636   0.900  1.00 96.54           C  
ATOM   1725  CG2 ILE   229      -9.438  -0.620   2.477  1.00 96.52           C  
ATOM   1726  CD1 ILE   229     -12.044  -0.412   0.697  1.00 95.16           C  
ATOM   1727  N   MET   230      -6.473  -0.138   0.535  1.00 98.14           N  
ATOM   1728  CA  MET   230      -5.143  -0.689   0.775  1.00 98.16           C  
ATOM   1729  C   MET   230      -4.118   0.425   0.962  1.00 98.22           C  
ATOM   1730  CB  MET   230      -4.720  -1.601  -0.378  1.00 97.85           C  
ATOM   1731  O   MET   230      -3.322   0.391   1.902  1.00 98.06           O  
ATOM   1732  CG  MET   230      -3.368  -2.263  -0.173  1.00 93.79           C  
ATOM   1733  SD  MET   230      -2.983  -3.496  -1.477  1.00 89.75           S  
ATOM   1734  CE  MET   230      -2.925  -2.414  -2.932  1.00 81.71           C  
ATOM   1735  N   SER   231      -4.158   1.488   0.174  1.00 98.33           N  
ATOM   1736  CA  SER   231      -3.226   2.606   0.266  1.00 98.28           C  
ATOM   1737  C   SER   231      -3.405   3.369   1.574  1.00 98.30           C  
ATOM   1738  CB  SER   231      -3.410   3.557  -0.918  1.00 97.98           C  
ATOM   1739  O   SER   231      -2.424   3.742   2.220  1.00 98.09           O  
ATOM   1740  OG  SER   231      -4.562   4.363  -0.742  1.00 83.63           O  
ATOM   1741  N   VAL   232      -4.603   3.536   2.038  1.00 98.49           N  
ATOM   1742  CA  VAL   232      -4.909   4.174   3.314  1.00 98.51           C  
ATOM   1743  C   VAL   232      -4.347   3.335   4.460  1.00 98.57           C  
ATOM   1744  CB  VAL   232      -6.430   4.376   3.497  1.00 98.38           C  
ATOM   1745  O   VAL   232      -3.655   3.856   5.337  1.00 98.49           O  
ATOM   1746  CG1 VAL   232      -6.745   4.848   4.915  1.00 97.38           C  
ATOM   1747  CG2 VAL   232      -6.964   5.370   2.468  1.00 97.44           C  
ATOM   1748  N   ILE   233      -4.510   2.012   4.460  1.00 98.61           N  
ATOM   1749  CA  ILE   233      -4.035   1.101   5.496  1.00 98.65           C  
ATOM   1750  C   ILE   233      -2.508   1.085   5.508  1.00 98.69           C  
ATOM   1751  CB  ILE   233      -4.585  -0.328   5.288  1.00 98.58           C  
ATOM   1752  O   ILE   233      -1.888   1.181   6.570  1.00 98.64           O  
ATOM   1753  CG1 ILE   233      -6.098  -0.359   5.533  1.00 98.19           C  
ATOM   1754  CG2 ILE   233      -3.862  -1.322   6.202  1.00 98.19           C  
ATOM   1755  CD1 ILE   233      -6.771  -1.648   5.083  1.00 97.36           C  
ATOM   1756  N   VAL   234      -1.846   1.042   4.342  1.00 98.56           N  
ATOM   1757  CA  VAL   234      -0.395   1.068   4.196  1.00 98.56           C  
ATOM   1758  C   VAL   234       0.156   2.385   4.739  1.00 98.59           C  
ATOM   1759  CB  VAL   234       0.031   0.881   2.722  1.00 98.45           C  
ATOM   1760  O   VAL   234       1.043   2.387   5.596  1.00 98.48           O  
ATOM   1761  CG1 VAL   234       1.500   1.254   2.533  1.00 97.19           C  
ATOM   1762  CG2 VAL   234      -0.220  -0.558   2.274  1.00 97.24           C  
ATOM   1763  N   MET   235      -0.411   3.487   4.360  1.00 98.53           N  
ATOM   1764  CA  MET   235       0.069   4.798   4.791  1.00 98.52           C  
ATOM   1765  C   MET   235      -0.165   5.000   6.284  1.00 98.53           C  
ATOM   1766  CB  MET   235      -0.620   5.910   3.998  1.00 98.38           C  
ATOM   1767  O   MET   235       0.706   5.510   6.990  1.00 98.40           O  
ATOM   1768  CG  MET   235      -0.160   6.008   2.552  1.00 97.34           C  
ATOM   1769  SD  MET   235       1.662   6.159   2.403  1.00 96.28           S  
ATOM   1770  CE  MET   235       1.940   7.659   3.384  1.00 92.17           C  
ATOM   1771  N   LEU   236      -1.330   4.555   6.871  1.00 98.71           N  
ATOM   1772  CA  LEU   236      -1.611   4.581   8.302  1.00 98.72           C  
ATOM   1773  C   LEU   236      -0.565   3.784   9.076  1.00 98.71           C  
ATOM   1774  CB  LEU   236      -3.008   4.021   8.585  1.00 98.60           C  
ATOM   1775  O   LEU   236      -0.001   4.278  10.054  1.00 98.64           O  
ATOM   1776  CG  LEU   236      -4.179   4.980   8.363  1.00 97.47           C  
ATOM   1777  CD1 LEU   236      -5.501   4.220   8.411  1.00 95.22           C  
ATOM   1778  CD2 LEU   236      -4.160   6.096   9.401  1.00 95.20           C  
ATOM   1779  N   ASN   237      -0.261   2.578   8.612  1.00 98.72           N  
ATOM   1780  CA  ASN   237       0.734   1.712   9.235  1.00 98.71           C  
ATOM   1781  C   ASN   237       2.117   2.358   9.236  1.00 98.74           C  
ATOM   1782  CB  ASN   237       0.782   0.355   8.531  1.00 98.41           C  
ATOM   1783  O   ASN   237       2.771   2.433  10.278  1.00 98.65           O  
ATOM   1784  CG  ASN   237       1.726  -0.620   9.206  1.00 87.62           C  
ATOM   1785  ND2 ASN   237       2.688  -1.135   8.448  1.00 76.12           N  
ATOM   1786  OD1 ASN   237       1.592  -0.909  10.398  1.00 74.59           O  
ATOM   1787  N   HIS   238       2.564   2.896   8.103  1.00 98.65           N  
ATOM   1788  CA  HIS   238       3.876   3.517   7.957  1.00 98.65           C  
ATOM   1789  C   HIS   238       3.970   4.803   8.771  1.00 98.65           C  
ATOM   1790  CB  HIS   238       4.172   3.804   6.484  1.00 98.61           C  
ATOM   1791  O   HIS   238       4.943   5.011   9.500  1.00 98.54           O  
ATOM   1792  CG  HIS   238       4.804   2.656   5.764  1.00 98.18           C  
ATOM   1793  CD2 HIS   238       4.271   1.716   4.949  1.00 96.99           C  
ATOM   1794  ND1 HIS   238       6.151   2.375   5.849  1.00 96.07           N  
ATOM   1795  CE1 HIS   238       6.420   1.309   5.114  1.00 96.15           C  
ATOM   1796  NE2 HIS   238       5.296   0.890   4.557  1.00 96.31           N  
ATOM   1797  N   CYS   239       2.923   5.647   8.783  1.00 98.68           N  
ATOM   1798  CA  CYS   239       2.881   6.872   9.574  1.00 98.67           C  
ATOM   1799  C   CYS   239       2.870   6.559  11.065  1.00 98.65           C  
ATOM   1800  CB  CYS   239       1.652   7.704   9.209  1.00 98.57           C  
ATOM   1801  O   CYS   239       3.546   7.228  11.849  1.00 98.50           O  
ATOM   1802  SG  CYS   239       1.736   8.443   7.563  1.00 98.15           S  
ATOM   1803  N   TYR   240       2.188   5.498  11.526  1.00 98.63           N  
ATOM   1804  CA  TYR   240       2.154   5.063  12.918  1.00 98.62           C  
ATOM   1805  C   TYR   240       3.550   4.698  13.410  1.00 98.56           C  
ATOM   1806  CB  TYR   240       1.213   3.867  13.085  1.00 98.60           C  
ATOM   1807  O   TYR   240       4.032   5.257  14.398  1.00 98.37           O  
ATOM   1808  CG  TYR   240       1.222   3.276  14.474  1.00 98.43           C  
ATOM   1809  CD1 TYR   240       0.461   3.839  15.496  1.00 98.09           C  
ATOM   1810  CD2 TYR   240       1.991   2.155  14.768  1.00 98.04           C  
ATOM   1811  CE1 TYR   240       0.468   3.300  16.779  1.00 97.69           C  
ATOM   1812  CE2 TYR   240       2.005   1.608  16.046  1.00 97.67           C  
ATOM   1813  OH  TYR   240       1.251   1.648  18.311  1.00 96.55           O  
ATOM   1814  CZ  TYR   240       1.241   2.186  17.043  1.00 97.39           C  
ATOM   1815  N   PHE   241       4.274   3.864  12.722  1.00 98.55           N  
ATOM   1816  CA  PHE   241       5.595   3.419  13.150  1.00 98.55           C  
ATOM   1817  C   PHE   241       6.601   4.562  13.075  1.00 98.55           C  
ATOM   1818  CB  PHE   241       6.072   2.243  12.292  1.00 98.53           C  
ATOM   1819  O   PHE   241       7.494   4.665  13.918  1.00 98.40           O  
ATOM   1820  CG  PHE   241       5.512   0.913  12.720  1.00 98.21           C  
ATOM   1821  CD1 PHE   241       6.006   0.265  13.845  1.00 97.59           C  
ATOM   1822  CD2 PHE   241       4.490   0.311  11.996  1.00 97.50           C  
ATOM   1823  CE1 PHE   241       5.490  -0.966  14.244  1.00 96.80           C  
ATOM   1824  CE2 PHE   241       3.969  -0.918  12.389  1.00 96.73           C  
ATOM   1825  CZ  PHE   241       4.471  -1.556  13.512  1.00 96.46           C  
ATOM   1826  N   GLY   242       6.489   5.473  12.067  1.00 98.69           N  
ATOM   1827  CA  GLY   242       7.325   6.660  11.978  1.00 98.66           C  
ATOM   1828  C   GLY   242       7.074   7.651  13.099  1.00 98.66           C  
ATOM   1829  O   GLY   242       8.013   8.093  13.765  1.00 98.52           O  
ATOM   1830  N   TYR   243       5.854   7.949  13.383  1.00 98.48           N  
ATOM   1831  CA  TYR   243       5.422   8.936  14.367  1.00 98.46           C  
ATOM   1832  C   TYR   243       5.840   8.523  15.773  1.00 98.21           C  
ATOM   1833  CB  TYR   243       3.904   9.126  14.308  1.00 98.37           C  
ATOM   1834  O   TYR   243       6.175   9.372  16.603  1.00 97.63           O  
ATOM   1835  CG  TYR   243       3.405  10.293  15.126  1.00 97.82           C  
ATOM   1836  CD1 TYR   243       3.324  11.570  14.575  1.00 96.65           C  
ATOM   1837  CD2 TYR   243       3.016  10.121  16.450  1.00 96.54           C  
ATOM   1838  CE1 TYR   243       2.867  12.648  15.325  1.00 95.70           C  
ATOM   1839  CE2 TYR   243       2.558  11.193  17.210  1.00 95.44           C  
ATOM   1840  OH  TYR   243       2.034  13.515  17.387  1.00 93.33           O  
ATOM   1841  CZ  TYR   243       2.487  12.450  16.639  1.00 95.25           C  
ATOM   1842  N   PHE   244       5.938   7.227  16.059  1.00 98.13           N  
ATOM   1843  CA  PHE   244       6.265   6.717  17.386  1.00 98.08           C  
ATOM   1844  C   PHE   244       7.666   6.119  17.405  1.00 97.77           C  
ATOM   1845  CB  PHE   244       5.240   5.669  17.828  1.00 97.83           C  
ATOM   1846  O   PHE   244       7.996   5.325  18.289  1.00 96.88           O  
ATOM   1847  CG  PHE   244       3.891   6.243  18.167  1.00 97.30           C  
ATOM   1848  CD1 PHE   244       3.729   7.066  19.275  1.00 96.14           C  
ATOM   1849  CD2 PHE   244       2.784   5.960  17.377  1.00 96.03           C  
ATOM   1850  CE1 PHE   244       2.481   7.600  19.590  1.00 95.02           C  
ATOM   1851  CE2 PHE   244       1.535   6.489  17.686  1.00 94.63           C  
ATOM   1852  CZ  PHE   244       1.385   7.308  18.794  1.00 94.38           C  
ATOM   1853  N   ALA   245       8.485   6.354  16.335  1.00 98.46           N  
ATOM   1854  CA  ALA   245       9.879   5.921  16.288  1.00 98.42           C  
ATOM   1855  C   ALA   245      10.683   6.538  17.428  1.00 98.06           C  
ATOM   1856  CB  ALA   245      10.504   6.285  14.943  1.00 98.34           C  
ATOM   1857  O   ALA   245      10.536   7.725  17.730  1.00 97.42           O  
ATOM   1858  N   SER   246      11.585   5.761  18.107  1.00 97.81           N  
ATOM   1859  CA  SER   246      12.469   6.157  19.198  1.00 97.83           C  
ATOM   1860  C   SER   246      13.813   5.443  19.107  1.00 97.28           C  
ATOM   1861  CB  SER   246      11.817   5.865  20.550  1.00 97.20           C  
ATOM   1862  O   SER   246      13.973   4.507  18.320  1.00 96.61           O  
ATOM   1863  OG  SER   246      11.554   4.480  20.693  1.00 95.73           O  
ATOM   1864  N   GLY   247      14.769   5.841  19.833  1.00 97.96           N  
ATOM   1865  CA  GLY   247      16.049   5.155  19.904  1.00 97.85           C  
ATOM   1866  C   GLY   247      17.030   5.611  18.841  1.00 97.68           C  
ATOM   1867  O   GLY   247      17.875   4.833  18.394  1.00 96.72           O  
ATOM   1868  N   GLY   248      16.899   6.954  18.300  1.00 98.36           N  
ATOM   1869  CA  GLY   248      17.794   7.539  17.315  1.00 98.44           C  
ATOM   1870  C   GLY   248      17.662   6.911  15.941  1.00 98.51           C  
ATOM   1871  O   GLY   248      16.617   6.348  15.608  1.00 98.38           O  
ATOM   1872  N   ALA   249      18.767   6.943  15.162  1.00 98.34           N  
ATOM   1873  CA  ALA   249      18.771   6.512  13.766  1.00 98.46           C  
ATOM   1874  C   ALA   249      18.537   5.008  13.656  1.00 98.41           C  
ATOM   1875  CB  ALA   249      20.089   6.893  13.096  1.00 98.14           C  
ATOM   1876  O   ALA   249      17.860   4.545  12.734  1.00 98.32           O  
ATOM   1877  N   VAL   250      18.974   4.203  14.589  1.00 98.39           N  
ATOM   1878  CA  VAL   250      18.767   2.759  14.637  1.00 98.46           C  
ATOM   1879  C   VAL   250      17.285   2.457  14.850  1.00 98.45           C  
ATOM   1880  CB  VAL   250      19.610   2.102  15.752  1.00 98.27           C  
ATOM   1881  O   VAL   250      16.703   1.638  14.134  1.00 98.37           O  
ATOM   1882  CG1 VAL   250      19.358   0.596  15.803  1.00 97.83           C  
ATOM   1883  CG2 VAL   250      21.095   2.391  15.539  1.00 97.71           C  
ATOM   1884  N   GLY   251      16.651   3.149  15.724  1.00 98.09           N  
ATOM   1885  CA  GLY   251      15.228   3.003  15.988  1.00 98.17           C  
ATOM   1886  C   GLY   251      14.360   3.371  14.799  1.00 98.18           C  
ATOM   1887  O   GLY   251      13.355   2.710  14.530  1.00 98.07           O  
ATOM   1888  N   VAL   252      14.742   4.351  13.974  1.00 98.54           N  
ATOM   1889  CA  VAL   252      14.066   4.709  12.731  1.00 98.58           C  
ATOM   1890  C   VAL   252      14.178   3.559  11.733  1.00 98.60           C  
ATOM   1891  CB  VAL   252      14.648   6.004  12.121  1.00 98.47           C  
ATOM   1892  O   VAL   252      13.180   3.147  11.137  1.00 98.53           O  
ATOM   1893  CG1 VAL   252      14.009   6.296  10.764  1.00 97.53           C  
ATOM   1894  CG2 VAL   252      14.447   7.180  13.074  1.00 97.52           C  
ATOM   1895  N   GLY   253      15.377   2.963  11.613  1.00 98.07           N  
ATOM   1896  CA  GLY   253      15.560   1.801  10.757  1.00 98.09           C  
ATOM   1897  C   GLY   253      14.719   0.611  11.179  1.00 98.04           C  
ATOM   1898  O   GLY   253      14.094  -0.043  10.342  1.00 97.86           O  
ATOM   1899  N   GLU   254      14.614   0.355  12.444  1.00 98.29           N  
ATOM   1900  CA  GLU   254      13.760  -0.694  12.994  1.00 98.35           C  
ATOM   1901  C   GLU   254      12.285  -0.391  12.745  1.00 98.32           C  
ATOM   1902  CB  GLU   254      14.016  -0.865  14.493  1.00 98.15           C  
ATOM   1903  O   GLU   254      11.511  -1.287  12.401  1.00 98.21           O  
ATOM   1904  CG  GLU   254      15.371  -1.475  14.819  1.00 96.81           C  
ATOM   1905  CD  GLU   254      15.575  -1.725  16.305  1.00 94.88           C  
ATOM   1906  OE1 GLU   254      14.655  -1.431  17.102  1.00 95.00           O  
ATOM   1907  OE2 GLU   254      16.663  -2.219  16.676  1.00 94.51           O  
ATOM   1908  N   ALA   255      11.832   0.855  12.928  1.00 98.34           N  
ATOM   1909  CA  ALA   255      10.468   1.296  12.646  1.00 98.41           C  
ATOM   1910  C   ALA   255      10.106   1.059  11.183  1.00 98.44           C  
ATOM   1911  CB  ALA   255      10.301   2.771  13.000  1.00 98.34           C  
ATOM   1912  O   ALA   255       9.070   0.460  10.882  1.00 98.37           O  
ATOM   1913  N   VAL   256      11.029   1.388  10.207  1.00 98.30           N  
ATOM   1914  CA  VAL   256      10.862   1.137   8.779  1.00 98.30           C  
ATOM   1915  C   VAL   256      10.702  -0.361   8.533  1.00 98.28           C  
ATOM   1916  CB  VAL   256      12.053   1.687   7.963  1.00 98.16           C  
ATOM   1917  O   VAL   256       9.740  -0.792   7.893  1.00 98.10           O  
ATOM   1918  CG1 VAL   256      11.928   1.294   6.493  1.00 97.19           C  
ATOM   1919  CG2 VAL   256      12.142   3.205   8.108  1.00 97.17           C  
ATOM   1920  N   GLY   257      11.521  -1.198   9.102  1.00 98.30           N  
ATOM   1921  CA  GLY   257      11.440  -2.641   8.938  1.00 98.33           C  
ATOM   1922  C   GLY   257      10.179  -3.239   9.531  1.00 98.33           C  
ATOM   1923  O   GLY   257       9.579  -4.143   8.944  1.00 98.18           O  
ATOM   1924  N   ARG   258       9.673  -2.771  10.674  1.00 98.48           N  
ATOM   1925  CA  ARG   258       8.426  -3.212  11.292  1.00 98.50           C  
ATOM   1926  C   ARG   258       7.221  -2.765  10.472  1.00 98.55           C  
ATOM   1927  CB  ARG   258       8.315  -2.677  12.721  1.00 98.22           C  
ATOM   1928  O   ARG   258       6.325  -3.563  10.189  1.00 98.47           O  
ATOM   1929  CG  ARG   258       9.207  -3.397  13.719  1.00 94.94           C  
ATOM   1930  CD  ARG   258       9.077  -2.810  15.118  1.00 91.40           C  
ATOM   1931  NE  ARG   258      10.142  -3.279  16.000  1.00 90.99           N  
ATOM   1932  NH1 ARG   258       9.444  -2.056  17.832  1.00 84.30           N  
ATOM   1933  NH2 ARG   258      11.297  -3.398  17.982  1.00 80.78           N  
ATOM   1934  CZ  ARG   258      10.292  -2.910  17.270  1.00 84.16           C  
ATOM   1935  N   SER   259       7.251  -1.482  10.022  1.00 98.70           N  
ATOM   1936  CA  SER   259       6.160  -0.945   9.215  1.00 98.70           C  
ATOM   1937  C   SER   259       6.021  -1.702   7.899  1.00 98.66           C  
ATOM   1938  CB  SER   259       6.382   0.542   8.936  1.00 98.55           C  
ATOM   1939  O   SER   259       4.922  -2.123   7.532  1.00 98.52           O  
ATOM   1940  OG  SER   259       7.554   0.740   8.165  1.00 90.29           O  
ATOM   1941  N   MET   260       7.110  -2.059   7.273  1.00 98.57           N  
ATOM   1942  CA  MET   260       7.128  -2.825   6.030  1.00 98.50           C  
ATOM   1943  C   MET   260       6.519  -4.209   6.234  1.00 98.49           C  
ATOM   1944  CB  MET   260       8.556  -2.956   5.499  1.00 97.72           C  
ATOM   1945  O   MET   260       5.606  -4.604   5.507  1.00 98.28           O  
ATOM   1946  CG  MET   260       8.646  -3.631   4.140  1.00 77.13           C  
ATOM   1947  SD  MET   260       7.735  -2.713   2.837  1.00 66.44           S  
ATOM   1948  CE  MET   260       7.727  -3.957   1.516  1.00 62.28           C  
ATOM   1949  N   ARG   261       6.930  -4.945   7.265  1.00 98.59           N  
ATOM   1950  CA  ARG   261       6.416  -6.281   7.550  1.00 98.59           C  
ATOM   1951  C   ARG   261       4.919  -6.242   7.835  1.00 98.61           C  
ATOM   1952  CB  ARG   261       7.159  -6.902   8.735  1.00 98.31           C  
ATOM   1953  O   ARG   261       4.157  -7.046   7.293  1.00 98.51           O  
ATOM   1954  CG  ARG   261       8.582  -7.330   8.414  1.00 93.70           C  
ATOM   1955  CD  ARG   261       9.256  -7.991   9.608  1.00 88.43           C  
ATOM   1956  NE  ARG   261       9.638  -7.011  10.622  1.00 89.41           N  
ATOM   1957  NH1 ARG   261      10.470  -8.570  12.110  1.00 81.46           N  
ATOM   1958  NH2 ARG   261      10.513  -6.339  12.636  1.00 76.25           N  
ATOM   1959  CZ  ARG   261      10.206  -7.309  11.787  1.00 80.60           C  
ATOM   1960  N   THR   262       4.442  -5.303   8.626  1.00 98.47           N  
ATOM   1961  CA  THR   262       3.033  -5.175   8.982  1.00 98.45           C  
ATOM   1962  C   THR   262       2.204  -4.765   7.768  1.00 98.51           C  
ATOM   1963  CB  THR   262       2.833  -4.150  10.114  1.00 97.95           C  
ATOM   1964  O   THR   262       1.115  -5.299   7.545  1.00 98.37           O  
ATOM   1965  CG2 THR   262       2.360  -4.830  11.394  1.00 81.41           C  
ATOM   1966  OG1 THR   262       4.075  -3.483  10.371  1.00 82.59           O  
ATOM   1967  N   SER   263       2.739  -3.917   6.873  1.00 98.67           N  
ATOM   1968  CA  SER   263       2.055  -3.488   5.657  1.00 98.66           C  
ATOM   1969  C   SER   263       1.925  -4.636   4.661  1.00 98.61           C  
ATOM   1970  CB  SER   263       2.799  -2.320   5.007  1.00 98.53           C  
ATOM   1971  O   SER   263       0.856  -4.846   4.085  1.00 98.44           O  
ATOM   1972  OG  SER   263       2.755  -1.172   5.836  1.00 92.20           O  
ATOM   1973  N   LEU   264       2.952  -5.463   4.501  1.00 98.46           N  
ATOM   1974  CA  LEU   264       2.890  -6.613   3.606  1.00 98.43           C  
ATOM   1975  C   LEU   264       1.827  -7.604   4.067  1.00 98.41           C  
ATOM   1976  CB  LEU   264       4.252  -7.307   3.529  1.00 98.17           C  
ATOM   1977  O   LEU   264       1.041  -8.100   3.256  1.00 98.27           O  
ATOM   1978  CG  LEU   264       5.356  -6.553   2.786  1.00 94.64           C  
ATOM   1979  CD1 LEU   264       6.685  -7.291   2.921  1.00 87.66           C  
ATOM   1980  CD2 LEU   264       4.986  -6.372   1.318  1.00 86.95           C  
ATOM   1981  N   ILE   265       1.707  -7.841   5.386  1.00 98.28           N  
ATOM   1982  CA  ILE   265       0.663  -8.693   5.944  1.00 98.31           C  
ATOM   1983  C   ILE   265      -0.705  -8.057   5.706  1.00 98.39           C  
ATOM   1984  CB  ILE   265       0.883  -8.940   7.453  1.00 98.17           C  
ATOM   1985  O   ILE   265      -1.638  -8.726   5.256  1.00 98.30           O  
ATOM   1986  CG1 ILE   265       2.146  -9.779   7.678  1.00 97.33           C  
ATOM   1987  CG2 ILE   265      -0.342  -9.619   8.074  1.00 97.29           C  
ATOM   1988  CD1 ILE   265       2.638  -9.783   9.119  1.00 95.85           C  
ATOM   1989  N   ALA   266      -0.850  -6.742   5.859  1.00 98.42           N  
ATOM   1990  CA  ALA   266      -2.100  -6.012   5.665  1.00 98.43           C  
ATOM   1991  C   ALA   266      -2.530  -6.041   4.201  1.00 98.45           C  
ATOM   1992  CB  ALA   266      -1.955  -4.571   6.145  1.00 98.27           C  
ATOM   1993  O   ALA   266      -3.698  -6.292   3.895  1.00 98.34           O  
ATOM   1994  N   ILE   267      -1.646  -5.908   3.240  1.00 98.33           N  
ATOM   1995  CA  ILE   267      -1.892  -5.965   1.803  1.00 98.30           C  
ATOM   1996  C   ILE   267      -2.475  -7.327   1.433  1.00 98.19           C  
ATOM   1997  CB  ILE   267      -0.601  -5.697   0.997  1.00 98.22           C  
ATOM   1998  O   ILE   267      -3.545  -7.407   0.824  1.00 97.90           O  
ATOM   1999  CG1 ILE   267      -0.219  -4.214   1.078  1.00 97.61           C  
ATOM   2000  CG2 ILE   267      -0.772  -6.139  -0.459  1.00 97.64           C  
ATOM   2001  CD1 ILE   267       1.229  -3.927   0.707  1.00 96.66           C  
ATOM   2002  N   VAL   268      -1.846  -8.388   1.855  1.00 97.73           N  
ATOM   2003  CA  VAL   268      -2.298  -9.740   1.541  1.00 97.69           C  
ATOM   2004  C   VAL   268      -3.669  -9.985   2.165  1.00 97.68           C  
ATOM   2005  CB  VAL   268      -1.290 -10.803   2.034  1.00 97.38           C  
ATOM   2006  O   VAL   268      -4.558 -10.551   1.525  1.00 97.43           O  
ATOM   2007  CG1 VAL   268      -1.867 -12.209   1.873  1.00 95.43           C  
ATOM   2008  CG2 VAL   268       0.032 -10.674   1.280  1.00 95.32           C  
ATOM   2009  N   LEU   269      -3.927  -9.488   3.409  1.00 97.97           N  
ATOM   2010  CA  LEU   269      -5.205  -9.655   4.093  1.00 97.94           C  
ATOM   2011  C   LEU   269      -6.303  -8.857   3.398  1.00 97.94           C  
ATOM   2012  CB  LEU   269      -5.090  -9.219   5.556  1.00 97.50           C  
ATOM   2013  O   LEU   269      -7.414  -9.356   3.210  1.00 97.70           O  
ATOM   2014  CG  LEU   269      -4.338 -10.170   6.490  1.00 93.48           C  
ATOM   2015  CD1 LEU   269      -4.172  -9.538   7.868  1.00 87.36           C  
ATOM   2016  CD2 LEU   269      -5.066 -11.506   6.592  1.00 87.02           C  
ATOM   2017  N   VAL   270      -6.064  -7.641   2.930  1.00 97.55           N  
ATOM   2018  CA  VAL   270      -7.037  -6.815   2.222  1.00 97.45           C  
ATOM   2019  C   VAL   270      -7.401  -7.470   0.892  1.00 97.24           C  
ATOM   2020  CB  VAL   270      -6.500  -5.386   1.982  1.00 97.17           C  
ATOM   2021  O   VAL   270      -8.581  -7.675   0.596  1.00 96.68           O  
ATOM   2022  CG1 VAL   270      -7.407  -4.623   1.019  1.00 95.56           C  
ATOM   2023  CG2 VAL   270      -6.371  -4.636   3.307  1.00 95.48           C  
ATOM   2024  N   VAL   271      -6.414  -7.948   0.122  1.00 96.57           N  
ATOM   2025  CA  VAL   271      -6.650  -8.597  -1.164  1.00 96.39           C  
ATOM   2026  C   VAL   271      -7.437  -9.889  -0.954  1.00 95.86           C  
ATOM   2027  CB  VAL   271      -5.325  -8.895  -1.902  1.00 95.92           C  
ATOM   2028  O   VAL   271      -8.399 -10.161  -1.676  1.00 94.95           O  
ATOM   2029  CG1 VAL   271      -5.580  -9.740  -3.148  1.00 93.62           C  
ATOM   2030  CG2 VAL   271      -4.617  -7.593  -2.271  1.00 93.55           C  
ATOM   2031  N   LEU   272      -7.124 -10.643   0.054  1.00 95.62           N  
ATOM   2032  CA  LEU   272      -7.835 -11.875   0.380  1.00 95.54           C  
ATOM   2033  C   LEU   272      -9.276 -11.581   0.781  1.00 95.24           C  
ATOM   2034  CB  LEU   272      -7.121 -12.623   1.509  1.00 94.93           C  
ATOM   2035  O   LEU   272     -10.209 -12.193   0.255  1.00 94.68           O  
ATOM   2036  CG  LEU   272      -7.785 -13.913   1.993  1.00 91.85           C  
ATOM   2037  CD1 LEU   272      -7.799 -14.953   0.878  1.00 88.57           C  
ATOM   2038  CD2 LEU   272      -7.069 -14.453   3.226  1.00 88.22           C  
ATOM   2039  N   LEU   273      -9.515 -10.600   1.675  1.00 95.42           N  
ATOM   2040  CA  LEU   273     -10.843 -10.239   2.159  1.00 95.39           C  
ATOM   2041  C   LEU   273     -11.675  -9.610   1.046  1.00 94.85           C  
ATOM   2042  CB  LEU   273     -10.739  -9.273   3.342  1.00 95.30           C  
ATOM   2043  O   LEU   273     -12.852  -9.938   0.883  1.00 94.14           O  
ATOM   2044  CG  LEU   273     -10.214  -9.861   4.653  1.00 94.84           C  
ATOM   2045  CD1 LEU   273     -10.012  -8.757   5.686  1.00 94.00           C  
ATOM   2046  CD2 LEU   273     -11.170 -10.926   5.182  1.00 93.70           C  
ATOM   2047  N   ALA   274     -11.094  -8.741   0.213  1.00 93.85           N  
ATOM   2048  CA  ALA   274     -11.761  -8.168  -0.953  1.00 93.43           C  
ATOM   2049  C   ALA   274     -12.143  -9.254  -1.955  1.00 92.27           C  
ATOM   2050  CB  ALA   274     -10.866  -7.126  -1.619  1.00 93.06           C  
ATOM   2051  O   ALA   274     -13.295  -9.330  -2.388  1.00 90.73           O  
ATOM   2052  N   SER   275     -11.206 -10.193  -2.230  1.00 91.08           N  
ATOM   2053  CA  SER   275     -11.470 -11.301  -3.142  1.00 90.56           C  
ATOM   2054  C   SER   275     -12.585 -12.198  -2.615  1.00 89.96           C  
ATOM   2055  CB  SER   275     -10.202 -12.127  -3.364  1.00 89.46           C  
ATOM   2056  O   SER   275     -13.499 -12.562  -3.357  1.00 88.82           O  
ATOM   2057  OG  SER   275      -9.186 -11.339  -3.961  1.00 82.96           O  
ATOM   2058  N   LEU   276     -12.678 -12.499  -1.319  1.00 90.76           N  
ATOM   2059  CA  LEU   276     -13.720 -13.307  -0.694  1.00 90.39           C  
ATOM   2060  C   LEU   276     -15.056 -12.572  -0.703  1.00 89.96           C  
ATOM   2061  CB  LEU   276     -13.331 -13.666   0.742  1.00 89.62           C  
ATOM   2062  O   LEU   276     -16.098 -13.172  -0.977  1.00 89.20           O  
ATOM   2063  CG  LEU   276     -12.236 -14.721   0.904  1.00 86.50           C  
ATOM   2064  CD1 LEU   276     -11.813 -14.826   2.366  1.00 83.88           C  
ATOM   2065  CD2 LEU   276     -12.713 -16.072   0.383  1.00 83.72           C  
ATOM   2066  N   ALA   277     -15.038 -11.292  -0.419  1.00 89.84           N  
ATOM   2067  CA  ALA   277     -16.250 -10.478  -0.350  1.00 89.06           C  
ATOM   2068  C   ALA   277     -16.870 -10.300  -1.733  1.00 87.74           C  
ATOM   2069  CB  ALA   277     -15.942  -9.118   0.271  1.00 88.43           C  
ATOM   2070  O   ALA   277     -18.094 -10.331  -1.880  1.00 85.99           O  
ATOM   2071  N   LEU   278     -16.033 -10.121  -2.752  1.00 86.89           N  
ATOM   2072  CA  LEU   278     -16.498  -9.761  -4.087  1.00 85.41           C  
ATOM   2073  C   LEU   278     -16.817 -11.008  -4.905  1.00 83.90           C  
ATOM   2074  CB  LEU   278     -15.448  -8.916  -4.811  1.00 83.99           C  
ATOM   2075  O   LEU   278     -17.775 -11.018  -5.681  1.00 80.88           O  
ATOM   2076  CG  LEU   278     -15.191  -7.520  -4.242  1.00 80.04           C  
ATOM   2077  CD1 LEU   278     -13.987  -6.882  -4.927  1.00 75.99           C  
ATOM   2078  CD2 LEU   278     -16.428  -6.642  -4.398  1.00 76.02           C  
ATOM   2079  N   TYR   279     -16.162 -12.085  -4.613  1.00 83.35           N  
ATOM   2080  CA  TYR   279     -16.245 -13.237  -5.504  1.00 83.07           C  
ATOM   2081  C   TYR   279     -16.758 -14.465  -4.762  1.00 82.44           C  
ATOM   2082  CB  TYR   279     -14.876 -13.537  -6.124  1.00 81.77           C  
ATOM   2083  O   TYR   279     -17.152 -15.455  -5.384  1.00 80.00           O  
ATOM   2084  CG  TYR   279     -14.273 -12.364  -6.858  1.00 80.77           C  
ATOM   2085  CD1 TYR   279     -14.913 -11.803  -7.961  1.00 78.73           C  
ATOM   2086  CD2 TYR   279     -13.062 -11.815  -6.452  1.00 79.11           C  
ATOM   2087  CE1 TYR   279     -14.360 -10.724  -8.642  1.00 78.51           C  
ATOM   2088  CE2 TYR   279     -12.499 -10.736  -7.126  1.00 78.59           C  
ATOM   2089  OH  TYR   279     -12.603  -9.129  -8.888  1.00 68.50           O  
ATOM   2090  CZ  TYR   279     -13.155 -10.198  -8.217  1.00 75.45           C  
ATOM   2091  N   GLY   280     -16.768 -14.435  -3.459  1.00 83.78           N  
ATOM   2092  CA  GLY   280     -17.187 -15.568  -2.648  1.00 83.72           C  
ATOM   2093  C   GLY   280     -18.694 -15.728  -2.581  1.00 83.42           C  
ATOM   2094  O   GLY   280     -19.194 -16.757  -2.122  1.00 80.98           O  
ATOM   2095  N   THR   281     -19.465 -14.681  -3.065  1.00 81.48           N  
ATOM   2096  CA  THR   281     -20.908 -14.696  -2.853  1.00 81.09           C  
ATOM   2097  C   THR   281     -21.641 -15.045  -4.144  1.00 79.14           C  
ATOM   2098  CB  THR   281     -21.409 -13.338  -2.326  1.00 77.88           C  
ATOM   2099  O   THR   281     -22.846 -15.305  -4.130  1.00 74.98           O  
ATOM   2100  CG2 THR   281     -20.951 -13.102  -0.890  1.00 71.52           C  
ATOM   2101  OG1 THR   281     -20.896 -12.290  -3.157  1.00 78.12           O  
ATOM   2102  N   ASP   282     -20.972 -14.924  -5.243  1.00 77.43           N  
ATOM   2103  CA  ASP   282     -21.661 -15.198  -6.500  1.00 76.74           C  
ATOM   2104  C   ASP   282     -21.534 -16.669  -6.887  1.00 77.26           C  
ATOM   2105  CB  ASP   282     -21.112 -14.310  -7.619  1.00 73.69           C  
ATOM   2106  O   ASP   282     -20.549 -17.070  -7.511  1.00 74.09           O  
ATOM   2107  CG  ASP   282     -21.976 -14.327  -8.867  1.00 70.61           C  
ATOM   2108  OD1 ASP   282     -22.894 -15.169  -8.963  1.00 67.49           O  
ATOM   2109  OD2 ASP   282     -21.735 -13.491  -9.765  1.00 68.98           O  
ATOM   2110  N   PRO   283     -22.508 -17.532  -6.474  1.00 75.95           N  
ATOM   2111  CA  PRO   283     -22.456 -18.934  -6.894  1.00 75.10           C  
ATOM   2112  C   PRO   283     -22.586 -19.102  -8.406  1.00 74.67           C  
ATOM   2113  CB  PRO   283     -23.650 -19.563  -6.170  1.00 72.32           C  
ATOM   2114  O   PRO   283     -22.324 -20.186  -8.935  1.00 71.74           O  
ATOM   2115  CG  PRO   283     -24.604 -18.434  -5.954  1.00 70.46           C  
ATOM   2116  CD  PRO   283     -23.814 -17.170  -5.770  1.00 69.87           C  
ATOM   2117  N   ASN   284     -23.150 -17.982  -8.926  1.00 77.94           N  
ATOM   2118  CA  ASN   284     -23.471 -18.047 -10.348  1.00 75.64           C  
ATOM   2119  C   ASN   284     -22.302 -17.577 -11.209  1.00 74.52           C  
ATOM   2120  CB  ASN   284     -24.722 -17.220 -10.654  1.00 72.05           C  
ATOM   2121  O   ASN   284     -22.492 -17.190 -12.363  1.00 69.46           O  
ATOM   2122  CG  ASN   284     -25.960 -17.757  -9.965  1.00 68.27           C  
ATOM   2123  ND2 ASN   284     -26.774 -16.859  -9.422  1.00 65.68           N  
ATOM   2124  OD1 ASN   284     -26.184 -18.970  -9.920  1.00 65.64           O  
ATOM   2125  N   PHE   285     -21.121 -17.590 -10.642  1.00 66.68           N  
ATOM   2126  CA  PHE   285     -20.020 -17.614 -11.598  1.00 65.89           C  
ATOM   2127  C   PHE   285     -20.179 -18.770 -12.578  1.00 66.07           C  
ATOM   2128  CB  PHE   285     -18.677 -17.724 -10.870  1.00 62.16           C  
ATOM   2129  O   PHE   285     -19.401 -19.726 -12.550  1.00 63.19           O  
ATOM   2130  CG  PHE   285     -17.557 -16.980 -11.546  1.00 59.68           C  
ATOM   2131  CD1 PHE   285     -16.688 -17.638 -12.407  1.00 57.19           C  
ATOM   2132  CD2 PHE   285     -17.374 -15.622 -11.320  1.00 58.14           C  
ATOM   2133  CE1 PHE   285     -15.650 -16.952 -13.034  1.00 54.89           C  
ATOM   2134  CE2 PHE   285     -16.340 -14.930 -11.944  1.00 53.01           C  
ATOM   2135  CZ  PHE   285     -15.478 -15.597 -12.799  1.00 57.13           C  
ATOM   2136  N   ASN   286     -21.372 -18.924 -13.019  1.00 63.39           N  
ATOM   2137  CA  ASN   286     -21.586 -19.830 -14.143  1.00 63.20           C  
ATOM   2138  C   ASN   286     -20.795 -19.393 -15.373  1.00 61.76           C  
ATOM   2139  CB  ASN   286     -23.076 -19.928 -14.478  1.00 56.82           C  
ATOM   2140  O   ASN   286     -21.143 -18.405 -16.022  1.00 57.64           O  
ATOM   2141  CG  ASN   286     -23.832 -20.823 -13.516  1.00 52.38           C  
ATOM   2142  ND2 ASN   286     -25.109 -20.526 -13.309  1.00 52.29           N  
ATOM   2143  OD1 ASN   286     -23.273 -21.774 -12.964  1.00 54.13           O  
ATOM   2144  N   LEU   287     -19.606 -19.979 -15.595  1.00 61.57           N  
ATOM   2145  CA  LEU   287     -18.861 -20.017 -16.849  1.00 60.94           C  
ATOM   2146  C   LEU   287     -19.753 -20.477 -17.997  1.00 61.51           C  
ATOM   2147  CB  LEU   287     -17.650 -20.944 -16.725  1.00 57.63           C  
ATOM   2148  O   LEU   287     -19.445 -21.461 -18.672  1.00 60.07           O  
ATOM   2149  CG  LEU   287     -16.485 -20.429 -15.878  1.00 55.20           C  
ATOM   2150  CD1 LEU   287     -15.535 -21.571 -15.532  1.00 52.34           C  
ATOM   2151  CD2 LEU   287     -15.745 -19.313 -16.607  1.00 54.27           C  
ATOM   2152  N   THR   288     -20.989 -20.097 -18.095  1.00 58.20           N  
ATOM   2153  CA  THR   288     -21.737 -20.343 -19.322  1.00 57.62           C  
ATOM   2154  C   THR   288     -21.195 -19.492 -20.466  1.00 57.14           C  
ATOM   2155  CB  THR   288     -23.238 -20.054 -19.129  1.00 53.08           C  
ATOM   2156  O   THR   288     -21.507 -18.303 -20.563  1.00 54.82           O  
ATOM   2157  CG2 THR   288     -23.925 -21.191 -18.380  1.00 45.32           C  
ATOM   2158  OG1 THR   288     -23.392 -18.842 -18.381  1.00 51.19           O  
ATOM   2159  N   VAL   289     -20.226 -19.953 -21.209  1.00 55.98           N  
ATOM   2160  CA  VAL   289     -19.728 -19.530 -22.513  1.00 59.37           C  
ATOM   2161  C   VAL   289     -20.585 -20.144 -23.618  1.00 55.15           C  
ATOM   2162  CB  VAL   289     -18.246 -19.921 -22.709  1.00 54.06           C  
ATOM   2163  O   VAL   289     -21.003 -21.300 -23.517  1.00 54.51           O  
ATOM   2164  CG1 VAL   289     -17.711 -19.368 -24.029  1.00 44.98           C  
ATOM   2165  CG2 VAL   289     -17.404 -19.423 -21.537  1.00 45.16           C  
TER    2166      VAL   289
END
