# Supplementary material for: The transformative power of transformers in protein structure prediction
Source: Proc Natl Acad Sci U S A. 2023 Jul 31;120(32):e2303499120. doi: 10.1073/pnas.2303499120 (PMC10410766; doi:10.1073/pnas.2303499120)
Supplement: Supplementary file 2 — Dataset S01 (GZ) [file pnas.2303499120.sd01.gz › SI_Data/predicted_structures/ESMFold/T1137s8.pdb]

PARENT N/A
ATOM      1  N   MET     1      45.406 -12.710  24.540  1.00 81.39           N  
ATOM      2  CA  MET     1      44.110 -12.041  24.469  1.00 83.41           C  
ATOM      3  C   MET     1      43.000 -13.037  24.150  1.00 83.93           C  
ATOM      4  CB  MET     1      44.134 -10.930  23.418  1.00 77.54           C  
ATOM      5  O   MET     1      42.643 -13.223  22.985  1.00 76.48           O  
ATOM      6  CG  MET     1      44.848  -9.669  23.875  1.00 75.99           C  
ATOM      7  SD  MET     1      45.043  -8.442  22.525  1.00 82.76           S  
ATOM      8  CE  MET     1      45.084  -6.906  23.490  1.00 81.83           C  
ATOM      9  N   THR     2      42.588 -13.862  25.120  1.00 84.51           N  
ATOM     10  CA  THR     2      41.362 -14.648  25.034  1.00 83.32           C  
ATOM     11  C   THR     2      40.135 -13.745  25.112  1.00 82.14           C  
ATOM     12  CB  THR     2      41.298 -15.705  26.151  1.00 80.31           C  
ATOM     13  O   THR     2      39.708 -13.362  26.203  1.00 76.47           O  
ATOM     14  CG2 THR     2      42.236 -16.872  25.860  1.00 75.98           C  
ATOM     15  OG1 THR     2      41.675 -15.102  27.395  1.00 75.69           O  
ATOM     16  N   ALA     3      39.773 -13.101  24.007  1.00 80.65           N  
ATOM     17  CA  ALA     3      38.389 -12.635  24.031  1.00 81.27           C  
ATOM     18  C   ALA     3      37.478 -13.654  24.709  1.00 80.77           C  
ATOM     19  CB  ALA     3      37.899 -12.349  22.613  1.00 74.83           C  
ATOM     20  O   ALA     3      37.380 -14.800  24.265  1.00 75.51           O  
ATOM     21  N   SER     4      37.046 -13.361  25.937  1.00 85.62           N  
ATOM     22  CA  SER     4      36.097 -14.197  26.666  1.00 87.11           C  
ATOM     23  C   SER     4      34.883 -14.532  25.806  1.00 90.82           C  
ATOM     24  CB  SER     4      35.646 -13.502  27.951  1.00 81.77           C  
ATOM     25  O   SER     4      34.297 -13.647  25.178  1.00 89.75           O  
ATOM     26  OG  SER     4      34.945 -12.306  27.657  1.00 73.06           O  
ATOM     27  N   THR     5      34.599 -15.779  25.466  1.00 91.05           N  
ATOM     28  CA  THR     5      33.448 -16.349  24.775  1.00 92.26           C  
ATOM     29  C   THR     5      32.160 -15.653  25.204  1.00 93.61           C  
ATOM     30  CB  THR     5      33.330 -17.861  25.039  1.00 89.48           C  
ATOM     31  O   THR     5      31.224 -15.524  24.413  1.00 93.63           O  
ATOM     32  CG2 THR     5      34.350 -18.644  24.219  1.00 79.00           C  
ATOM     33  OG1 THR     5      33.555 -18.117  26.431  1.00 82.20           O  
ATOM     34  N   ASP     6      32.189 -15.064  26.429  1.00 93.43           N  
ATOM     35  CA  ASP     6      31.041 -14.377  27.012  1.00 94.19           C  
ATOM     36  C   ASP     6      30.742 -13.077  26.269  1.00 94.77           C  
ATOM     37  CB  ASP     6      31.283 -14.092  28.496  1.00 93.01           C  
ATOM     38  O   ASP     6      29.595 -12.815  25.902  1.00 94.69           O  
ATOM     39  CG  ASP     6      31.473 -15.353  29.320  1.00 90.09           C  
ATOM     40  OD1 ASP     6      30.894 -16.404  28.968  1.00 90.63           O  
ATOM     41  OD2 ASP     6      32.205 -15.295  30.331  1.00 90.66           O  
ATOM     42  N   GLY     7      31.779 -12.442  25.786  1.00 92.57           N  
ATOM     43  CA  GLY     7      31.616 -11.187  25.070  1.00 92.47           C  
ATOM     44  C   GLY     7      30.931 -11.352  23.726  1.00 92.51           C  
ATOM     45  O   GLY     7      30.150 -10.492  23.313  1.00 91.84           O  
ATOM     46  N   PHE     8      31.194 -12.468  23.052  1.00 93.39           N  
ATOM     47  CA  PHE     8      30.597 -12.707  21.743  1.00 93.61           C  
ATOM     48  C   PHE     8      29.115 -13.038  21.876  1.00 93.05           C  
ATOM     49  CB  PHE     8      31.326 -13.843  21.018  1.00 93.51           C  
ATOM     50  O   PHE     8      28.293 -12.548  21.100  1.00 92.40           O  
ATOM     51  CG  PHE     8      30.764 -14.153  19.657  1.00 93.17           C  
ATOM     52  CD1 PHE     8      30.954 -13.277  18.595  1.00 92.64           C  
ATOM     53  CD2 PHE     8      30.045 -15.321  19.439  1.00 92.66           C  
ATOM     54  CE1 PHE     8      30.435 -13.561  17.334  1.00 91.60           C  
ATOM     55  CE2 PHE     8      29.523 -15.612  18.182  1.00 92.04           C  
ATOM     56  CZ  PHE     8      29.719 -14.730  17.131  1.00 91.05           C  
ATOM     57  N   VAL     9      28.668 -13.836  22.976  1.00 94.35           N  
ATOM     58  CA  VAL     9      27.283 -14.213  23.236  1.00 94.60           C  
ATOM     59  C   VAL     9      26.471 -12.974  23.609  1.00 94.28           C  
ATOM     60  CB  VAL     9      27.183 -15.273  24.355  1.00 94.22           C  
ATOM     61  O   VAL     9      25.377 -12.759  23.082  1.00 93.85           O  
ATOM     62  CG1 VAL     9      25.723 -15.540  24.717  1.00 92.46           C  
ATOM     63  CG2 VAL     9      27.876 -16.565  23.929  1.00 91.62           C  
ATOM     64  N   ASP    10      27.058 -12.052  24.380  1.00 94.93           N  
ATOM     65  CA  ASP    10      26.390 -10.825  24.803  1.00 95.14           C  
ATOM     66  C   ASP    10      26.219  -9.861  23.630  1.00 94.69           C  
ATOM     67  CB  ASP    10      27.174 -10.148  25.929  1.00 94.88           C  
ATOM     68  O   ASP    10      25.160  -9.251  23.472  1.00 94.26           O  
ATOM     69  CG  ASP    10      27.061 -10.882  27.254  1.00 93.73           C  
ATOM     70  OD1 ASP    10      26.064 -11.605  27.468  1.00 93.45           O  
ATOM     71  OD2 ASP    10      27.976 -10.733  28.093  1.00 93.92           O  
ATOM     72  N   TYR    11      27.184  -9.800  22.716  1.00 95.38           N  
ATOM     73  CA  TYR    11      27.106  -8.997  21.501  1.00 95.44           C  
ATOM     74  C   TYR    11      26.013  -9.515  20.574  1.00 94.93           C  
ATOM     75  CB  TYR    11      28.452  -8.995  20.770  1.00 95.61           C  
ATOM     76  O   TYR    11      25.150  -8.752  20.134  1.00 94.26           O  
ATOM     77  CG  TYR    11      28.417  -8.289  19.437  1.00 95.83           C  
ATOM     78  CD1 TYR    11      28.506  -6.900  19.359  1.00 95.66           C  
ATOM     79  CD2 TYR    11      28.295  -9.007  18.252  1.00 95.46           C  
ATOM     80  CE1 TYR    11      28.473  -6.245  18.132  1.00 95.02           C  
ATOM     81  CE2 TYR    11      28.261  -8.363  17.020  1.00 95.15           C  
ATOM     82  OH  TYR    11      28.317  -6.340  15.753  1.00 93.94           O  
ATOM     83  CZ  TYR    11      28.351  -6.984  16.970  1.00 94.81           C  
ATOM     84  N   LEU    12      25.918 -10.826  20.339  1.00 96.59           N  
ATOM     85  CA  LEU    12      24.899 -11.425  19.485  1.00 96.72           C  
ATOM     86  C   LEU    12      23.510 -11.244  20.088  1.00 96.41           C  
ATOM     87  CB  LEU    12      25.185 -12.914  19.271  1.00 96.57           C  
ATOM     88  O   LEU    12      22.556 -10.921  19.375  1.00 96.10           O  
ATOM     89  CG  LEU    12      26.309 -13.254  18.291  1.00 95.55           C  
ATOM     90  CD1 LEU    12      26.503 -14.765  18.211  1.00 94.86           C  
ATOM     91  CD2 LEU    12      26.011 -12.675  16.913  1.00 94.74           C  
ATOM     92  N   ARG    13      23.423 -11.405  21.371  1.00 97.31           N  
ATOM     93  CA  ARG    13      22.175 -11.162  22.087  1.00 97.25           C  
ATOM     94  C   ARG    13      21.705  -9.724  21.893  1.00 96.93           C  
ATOM     95  CB  ARG    13      22.344 -11.462  23.578  1.00 96.80           C  
ATOM     96  O   ARG    13      20.578  -9.488  21.452  1.00 96.58           O  
ATOM     97  CG  ARG    13      21.053 -11.360  24.376  1.00 93.87           C  
ATOM     98  CD  ARG    13      21.258 -11.755  25.832  1.00 91.61           C  
ATOM     99  NE  ARG    13      20.019 -11.654  26.597  1.00 92.13           N  
ATOM    100  NH1 ARG    13      20.909 -12.521  28.545  1.00 87.91           N  
ATOM    101  NH2 ARG    13      18.708 -11.885  28.468  1.00 85.43           N  
ATOM    102  CZ  ARG    13      19.881 -12.020  27.868  1.00 86.77           C  
ATOM    103  N   GLY    14      22.495  -8.720  22.058  1.00 97.42           N  
ATOM    104  CA  GLY    14      22.173  -7.318  21.847  1.00 97.28           C  
ATOM    105  C   GLY    14      21.794  -7.003  20.412  1.00 96.94           C  
ATOM    106  O   GLY    14      20.924  -6.165  20.164  1.00 96.38           O  
ATOM    107  N   GLN    15      22.357  -7.714  19.401  1.00 96.99           N  
ATOM    108  CA  GLN    15      22.014  -7.529  17.995  1.00 96.82           C  
ATOM    109  C   GLN    15      20.663  -8.160  17.671  1.00 96.60           C  
ATOM    110  CB  GLN    15      23.100  -8.120  17.095  1.00 96.06           C  
ATOM    111  O   GLN    15      19.939  -7.676  16.799  1.00 95.93           O  
ATOM    112  CG  GLN    15      24.395  -7.320  17.087  1.00 90.33           C  
ATOM    113  CD  GLN    15      24.218  -5.920  16.530  1.00 85.23           C  
ATOM    114  NE2 GLN    15      25.097  -5.007  16.929  1.00 85.80           N  
ATOM    115  OE1 GLN    15      23.298  -5.661  15.748  1.00 88.30           O  
ATOM    116  N   LEU    16      20.283  -9.176  18.403  1.00 97.23           N  
ATOM    117  CA  LEU    16      19.023  -9.867  18.149  1.00 97.43           C  
ATOM    118  C   LEU    16      17.891  -9.250  18.966  1.00 97.39           C  
ATOM    119  CB  LEU    16      19.152 -11.356  18.479  1.00 97.13           C  
ATOM    120  O   LEU    16      16.742  -9.220  18.519  1.00 97.31           O  
ATOM    121  CG  LEU    16      19.993 -12.193  17.514  1.00 95.82           C  
ATOM    122  CD1 LEU    16      20.196 -13.598  18.070  1.00 94.78           C  
ATOM    123  CD2 LEU    16      19.335 -12.247  16.139  1.00 94.86           C  
ATOM    124  N   GLU    17      18.139  -8.737  20.177  1.00 97.40           N  
ATOM    125  CA  GLU    17      17.142  -8.162  21.075  1.00 97.49           C  
ATOM    126  C   GLU    17      16.487  -6.930  20.455  1.00 97.31           C  
ATOM    127  CB  GLU    17      17.774  -7.800  22.421  1.00 97.04           C  
ATOM    128  O   GLU    17      15.267  -6.766  20.529  1.00 97.07           O  
ATOM    129  CG  GLU    17      17.992  -8.994  23.339  1.00 95.01           C  
ATOM    130  CD  GLU    17      18.671  -8.627  24.649  1.00 93.41           C  
ATOM    131  OE1 GLU    17      18.935  -7.426  24.880  1.00 93.71           O  
ATOM    132  OE2 GLU    17      18.941  -9.550  25.450  1.00 93.42           O  
ATOM    133  N   LYS    18      17.216  -6.132  19.710  1.00 95.63           N  
ATOM    134  CA  LYS    18      16.703  -4.886  19.149  1.00 95.83           C  
ATOM    135  C   LYS    18      15.660  -5.158  18.069  1.00 96.21           C  
ATOM    136  CB  LYS    18      17.845  -4.046  18.574  1.00 94.48           C  
ATOM    137  O   LYS    18      14.542  -4.643  18.135  1.00 95.98           O  
ATOM    138  CG  LYS    18      18.703  -3.363  19.629  1.00 89.91           C  
ATOM    139  CD  LYS    18      19.811  -2.532  18.996  1.00 88.47           C  
ATOM    140  CE  LYS    18      20.694  -1.879  20.052  1.00 85.03           C  
ATOM    141  NZ  LYS    18      21.763  -1.038  19.436  1.00 85.32           N  
ATOM    142  N   PRO    19      15.960  -6.043  17.037  1.00 95.51           N  
ATOM    143  CA  PRO    19      14.918  -6.353  16.056  1.00 96.17           C  
ATOM    144  C   PRO    19      13.711  -7.052  16.679  1.00 96.62           C  
ATOM    145  CB  PRO    19      15.630  -7.276  15.064  1.00 95.23           C  
ATOM    146  O   PRO    19      12.568  -6.747  16.328  1.00 96.64           O  
ATOM    147  CG  PRO    19      16.776  -7.851  15.832  1.00 93.11           C  
ATOM    148  CD  PRO    19      17.232  -6.835  16.840  1.00 92.75           C  
ATOM    149  N   LEU    20      13.868  -7.894  17.656  1.00 96.27           N  
ATOM    150  CA  LEU    20      12.783  -8.599  18.331  1.00 96.81           C  
ATOM    151  C   LEU    20      11.914  -7.628  19.124  1.00 97.17           C  
ATOM    152  CB  LEU    20      13.342  -9.678  19.261  1.00 95.91           C  
ATOM    153  O   LEU    20      10.685  -7.677  19.039  1.00 97.24           O  
ATOM    154  CG  LEU    20      13.873 -10.945  18.588  1.00 90.20           C  
ATOM    155  CD1 LEU    20      14.617 -11.811  19.599  1.00 84.99           C  
ATOM    156  CD2 LEU    20      12.733 -11.726  17.943  1.00 85.38           C  
ATOM    157  N   ALA    21      12.474  -6.705  19.859  1.00 96.71           N  
ATOM    158  CA  ALA    21      11.761  -5.653  20.579  1.00 96.97           C  
ATOM    159  C   ALA    21      10.978  -4.764  19.617  1.00 97.03           C  
ATOM    160  CB  ALA    21      12.738  -4.813  21.399  1.00 96.28           C  
ATOM    161  O   ALA    21       9.825  -4.416  19.883  1.00 96.91           O  
ATOM    162  N   THR    22      11.578  -4.417  18.438  1.00 96.80           N  
ATOM    163  CA  THR    22      10.926  -3.638  17.391  1.00 97.19           C  
ATOM    164  C   THR    22       9.720  -4.387  16.832  1.00 97.47           C  
ATOM    165  CB  THR    22      11.905  -3.309  16.249  1.00 96.38           C  
ATOM    166  O   THR    22       8.625  -3.828  16.735  1.00 97.42           O  
ATOM    167  CG2 THR    22      11.220  -2.496  15.155  1.00 92.56           C  
ATOM    168  OG1 THR    22      13.005  -2.555  16.772  1.00 92.94           O  
ATOM    169  N   VAL    23       9.858  -5.666  16.588  1.00 96.97           N  
ATOM    170  CA  VAL    23       8.783  -6.507  16.072  1.00 97.47           C  
ATOM    171  C   VAL    23       7.693  -6.660  17.130  1.00 97.77           C  
ATOM    172  CB  VAL    23       9.306  -7.895  15.641  1.00 96.94           C  
ATOM    173  O   VAL    23       6.507  -6.489  16.839  1.00 97.78           O  
ATOM    174  CG1 VAL    23       8.144  -8.833  15.316  1.00 94.67           C  
ATOM    175  CG2 VAL    23      10.241  -7.763  14.441  1.00 94.57           C  
ATOM    176  N   GLY    24       8.032  -6.876  18.389  1.00 97.79           N  
ATOM    177  CA  GLY    24       7.100  -6.952  19.503  1.00 98.00           C  
ATOM    178  C   GLY    24       6.333  -5.663  19.729  1.00 98.15           C  
ATOM    179  O   GLY    24       5.111  -5.682  19.894  1.00 98.13           O  
ATOM    180  N   GLY    25       6.973  -4.516  19.634  1.00 97.95           N  
ATOM    181  CA  GLY    25       6.343  -3.208  19.723  1.00 98.19           C  
ATOM    182  C   GLY    25       5.381  -2.930  18.583  1.00 98.38           C  
ATOM    183  O   GLY    25       4.264  -2.459  18.808  1.00 98.39           O  
ATOM    184  N   PHE    26       5.734  -3.349  17.411  1.00 98.24           N  
ATOM    185  CA  PHE    26       4.886  -3.224  16.232  1.00 98.45           C  
ATOM    186  C   PHE    26       3.627  -4.070  16.378  1.00 98.42           C  
ATOM    187  CB  PHE    26       5.652  -3.636  14.971  1.00 98.35           C  
ATOM    188  O   PHE    26       2.516  -3.582  16.164  1.00 98.34           O  
ATOM    189  CG  PHE    26       4.808  -3.654  13.726  1.00 98.08           C  
ATOM    190  CD1 PHE    26       4.530  -2.477  13.040  1.00 97.56           C  
ATOM    191  CD2 PHE    26       4.291  -4.848  13.240  1.00 97.58           C  
ATOM    192  CE1 PHE    26       3.748  -2.491  11.887  1.00 96.97           C  
ATOM    193  CE2 PHE    26       3.509  -4.869  12.089  1.00 96.76           C  
ATOM    194  CZ  PHE    26       3.238  -3.689  11.414  1.00 96.39           C  
ATOM    195  N   PHE    27       3.717  -5.278  16.806  1.00 98.46           N  
ATOM    196  CA  PHE    27       2.571  -6.158  17.002  1.00 98.55           C  
ATOM    197  C   PHE    27       1.683  -5.646  18.130  1.00 98.60           C  
ATOM    198  CB  PHE    27       3.034  -7.586  17.306  1.00 98.16           C  
ATOM    199  O   PHE    27       0.457  -5.627  18.001  1.00 98.56           O  
ATOM    200  CG  PHE    27       3.317  -8.407  16.077  1.00 93.92           C  
ATOM    201  CD1 PHE    27       2.288  -8.776  15.219  1.00 87.60           C  
ATOM    202  CD2 PHE    27       4.612  -8.810  15.780  1.00 87.83           C  
ATOM    203  CE1 PHE    27       2.547  -9.536  14.081  1.00 84.30           C  
ATOM    204  CE2 PHE    27       4.879  -9.569  14.645  1.00 81.09           C  
ATOM    205  CZ  PHE    27       3.845  -9.932  13.797  1.00 81.64           C  
ATOM    206  N   LYS    28       2.241  -5.222  19.215  1.00 98.38           N  
ATOM    207  CA  LYS    28       1.484  -4.611  20.304  1.00 98.48           C  
ATOM    208  C   LYS    28       0.689  -3.405  19.813  1.00 98.49           C  
ATOM    209  CB  LYS    28       2.419  -4.195  21.441  1.00 98.35           C  
ATOM    210  O   LYS    28      -0.515  -3.306  20.059  1.00 98.45           O  
ATOM    211  CG  LYS    28       1.704  -3.591  22.640  1.00 97.82           C  
ATOM    212  CD  LYS    28       2.687  -3.191  23.733  1.00 97.16           C  
ATOM    213  CE  LYS    28       1.982  -2.509  24.898  1.00 96.35           C  
ATOM    214  NZ  LYS    28       2.954  -2.001  25.913  1.00 95.35           N  
ATOM    215  N   MET    29       1.298  -2.467  19.032  1.00 98.36           N  
ATOM    216  CA  MET    29       0.617  -1.305  18.469  1.00 98.45           C  
ATOM    217  C   MET    29      -0.478  -1.733  17.498  1.00 98.44           C  
ATOM    218  CB  MET    29       1.615  -0.387  17.761  1.00 98.29           C  
ATOM    219  O   MET    29      -1.590  -1.202  17.536  1.00 98.32           O  
ATOM    220  CG  MET    29       1.001   0.906  17.248  1.00 97.31           C  
ATOM    221  SD  MET    29       2.186   1.905  16.266  1.00 97.08           S  
ATOM    222  CE  MET    29       2.227   0.937  14.732  1.00 93.19           C  
ATOM    223  N   SER    30      -0.236  -2.767  16.690  1.00 98.49           N  
ATOM    224  CA  SER    30      -1.220  -3.300  15.754  1.00 98.51           C  
ATOM    225  C   SER    30      -2.449  -3.830  16.486  1.00 98.41           C  
ATOM    226  CB  SER    30      -0.604  -4.412  14.903  1.00 98.28           C  
ATOM    227  O   SER    30      -3.582  -3.526  16.108  1.00 98.18           O  
ATOM    228  OG  SER    30       0.525  -3.934  14.192  1.00 93.45           O  
ATOM    229  N   VAL    31      -2.299  -4.525  17.611  1.00 97.84           N  
ATOM    230  CA  VAL    31      -3.380  -5.075  18.423  1.00 97.93           C  
ATOM    231  C   VAL    31      -4.123  -3.943  19.130  1.00 97.96           C  
ATOM    232  CB  VAL    31      -2.852  -6.094  19.457  1.00 97.74           C  
ATOM    233  O   VAL    31      -5.355  -3.943  19.190  1.00 97.86           O  
ATOM    234  CG1 VAL    31      -3.946  -6.467  20.455  1.00 97.14           C  
ATOM    235  CG2 VAL    31      -2.318  -7.340  18.753  1.00 96.99           C  
ATOM    236  N   MET    32      -3.448  -2.966  19.650  1.00 97.29           N  
ATOM    237  CA  MET    32      -4.061  -1.805  20.291  1.00 97.41           C  
ATOM    238  C   MET    32      -4.872  -0.994  19.286  1.00 97.40           C  
ATOM    239  CB  MET    32      -2.992  -0.921  20.936  1.00 97.21           C  
ATOM    240  O   MET    32      -6.030  -0.659  19.543  1.00 97.20           O  
ATOM    241  CG  MET    32      -2.362  -1.529  22.179  1.00 95.75           C  
ATOM    242  SD  MET    32      -0.946  -0.542  22.803  1.00 96.29           S  
ATOM    243  CE  MET    32      -1.827   0.901  23.461  1.00 92.60           C  
ATOM    244  N   THR    33      -4.349  -0.738  18.039  1.00 97.45           N  
ATOM    245  CA  THR    33      -5.049  -0.066  16.949  1.00 97.46           C  
ATOM    246  C   THR    33      -6.296  -0.847  16.544  1.00 97.19           C  
ATOM    247  CB  THR    33      -4.133   0.114  15.725  1.00 97.33           C  
ATOM    248  O   THR    33      -7.380  -0.274  16.421  1.00 96.64           O  
ATOM    249  CG2 THR    33      -4.854   0.853  14.602  1.00 96.10           C  
ATOM    250  OG1 THR    33      -2.974   0.865  16.108  1.00 96.33           O  
ATOM    251  N   GLY    34      -6.193  -2.184  16.427  1.00 96.99           N  
ATOM    252  CA  GLY    34      -7.319  -3.049  16.114  1.00 96.91           C  
ATOM    253  C   GLY    34      -8.416  -3.003  17.160  1.00 96.74           C  
ATOM    254  O   GLY    34      -9.597  -2.887  16.824  1.00 96.20           O  
ATOM    255  N   LYS    35      -8.079  -2.946  18.474  1.00 96.58           N  
ATOM    256  CA  LYS    35      -9.045  -2.802  19.560  1.00 96.59           C  
ATOM    257  C   LYS    35      -9.697  -1.423  19.537  1.00 96.52           C  
ATOM    258  CB  LYS    35      -8.371  -3.040  20.913  1.00 96.23           C  
ATOM    259  O   LYS    35     -10.923  -1.309  19.606  1.00 96.26           O  
ATOM    260  CG  LYS    35      -8.028  -4.497  21.185  1.00 94.22           C  
ATOM    261  CD  LYS    35      -7.320  -4.664  22.524  1.00 92.63           C  
ATOM    262  CE  LYS    35      -6.968  -6.120  22.794  1.00 91.22           C  
ATOM    263  NZ  LYS    35      -6.331  -6.297  24.133  1.00 90.33           N  
ATOM    264  N   ALA    36      -8.939  -0.376  19.331  1.00 96.70           N  
ATOM    265  CA  ALA    36      -9.394   1.012  19.361  1.00 96.59           C  
ATOM    266  C   ALA    36     -10.297   1.319  18.169  1.00 96.29           C  
ATOM    267  CB  ALA    36      -8.200   1.963  19.378  1.00 96.29           C  
ATOM    268  O   ALA    36     -11.163   2.193  18.248  1.00 95.56           O  
ATOM    269  N   LEU    37     -10.200   0.558  17.037  1.00 96.12           N  
ATOM    270  CA  LEU    37     -11.067   0.685  15.870  1.00 95.38           C  
ATOM    271  C   LEU    37     -12.514   0.363  16.231  1.00 94.11           C  
ATOM    272  CB  LEU    37     -10.592  -0.238  14.746  1.00 93.96           C  
ATOM    273  O   LEU    37     -13.444   0.902  15.626  1.00 91.96           O  
ATOM    274  CG  LEU    37     -11.311  -0.098  13.403  1.00 86.71           C  
ATOM    275  CD1 LEU    37     -11.016   1.264  12.784  1.00 79.36           C  
ATOM    276  CD2 LEU    37     -10.902  -1.221  12.457  1.00 78.55           C  
ATOM    277  N   PHE    38     -12.722  -0.454  17.217  1.00 93.90           N  
ATOM    278  CA  PHE    38     -14.051  -0.903  17.614  1.00 93.65           C  
ATOM    279  C   PHE    38     -14.511  -0.182  18.875  1.00 92.62           C  
ATOM    280  CB  PHE    38     -14.062  -2.418  17.842  1.00 93.36           C  
ATOM    281  O   PHE    38     -15.669  -0.305  19.279  1.00 91.25           O  
ATOM    282  CG  PHE    38     -13.811  -3.221  16.594  1.00 93.82           C  
ATOM    283  CD1 PHE    38     -14.787  -3.329  15.612  1.00 93.18           C  
ATOM    284  CD2 PHE    38     -12.597  -3.869  16.404  1.00 92.86           C  
ATOM    285  CE1 PHE    38     -14.558  -4.072  14.456  1.00 92.12           C  
ATOM    286  CE2 PHE    38     -12.360  -4.613  15.252  1.00 91.71           C  
ATOM    287  CZ  PHE    38     -13.342  -4.714  14.280  1.00 91.38           C  
ATOM    288  N   THR    39     -13.523   0.625  19.492  1.00 91.46           N  
ATOM    289  CA  THR    39     -13.852   1.421  20.669  1.00 88.62           C  
ATOM    290  C   THR    39     -14.312   2.819  20.265  1.00 86.69           C  
ATOM    291  CB  THR    39     -12.648   1.531  21.624  1.00 85.48           C  
ATOM    292  O   THR    39     -13.641   3.498  19.485  1.00 83.18           O  
ATOM    293  CG2 THR    39     -13.059   2.143  22.959  1.00 76.23           C  
ATOM    294  OG1 THR    39     -12.110   0.223  21.856  1.00 75.87           O  
ATOM    295  N   ARG    40     -15.524   3.210  20.500  1.00 79.26           N  
ATOM    296  CA  ARG    40     -16.200   4.465  20.189  1.00 77.52           C  
ATOM    297  C   ARG    40     -15.765   5.572  21.143  1.00 77.27           C  
ATOM    298  CB  ARG    40     -17.719   4.287  20.250  1.00 65.56           C  
ATOM    299  O   ARG    40     -15.489   5.315  22.316  1.00 68.19           O  
ATOM    300  CG  ARG    40     -18.282   3.413  19.141  1.00 57.51           C  
ATOM    301  CD  ARG    40     -19.802   3.345  19.194  1.00 55.78           C  
ATOM    302  NE  ARG    40     -20.343   2.536  18.105  1.00 37.73           N  
ATOM    303  NH1 ARG    40     -22.544   2.723  18.784  1.00 26.62           N  
ATOM    304  NH2 ARG    40     -22.016   1.512  16.911  1.00 24.57           N  
ATOM    305  CZ  ARG    40     -21.633   2.259  17.936  1.00 46.52           C  
ATOM    306  N   PRO    41     -15.825   6.777  20.588  1.00 86.10           N  
ATOM    307  CA  PRO    41     -16.246   7.314  19.292  1.00 88.60           C  
ATOM    308  C   PRO    41     -15.097   7.408  18.291  1.00 89.22           C  
ATOM    309  CB  PRO    41     -16.778   8.706  19.644  1.00 84.55           C  
ATOM    310  O   PRO    41     -14.016   7.897  18.630  1.00 87.12           O  
ATOM    311  CG  PRO    41     -16.009   9.113  20.859  1.00 85.16           C  
ATOM    312  CD  PRO    41     -15.709   7.884  21.668  1.00 84.91           C  
ATOM    313  N   PHE    42     -15.216   7.095  17.023  1.00 89.70           N  
ATOM    314  CA  PHE    42     -14.273   7.241  15.920  1.00 92.37           C  
ATOM    315  C   PHE    42     -14.085   8.710  15.560  1.00 92.70           C  
ATOM    316  CB  PHE    42     -14.753   6.458  14.694  1.00 90.49           C  
ATOM    317  O   PHE    42     -15.061   9.442  15.385  1.00 91.84           O  
ATOM    318  CG  PHE    42     -13.784   6.478  13.543  1.00 91.49           C  
ATOM    319  CD1 PHE    42     -12.642   5.688  13.563  1.00 89.31           C  
ATOM    320  CD2 PHE    42     -14.016   7.289  12.439  1.00 90.42           C  
ATOM    321  CE1 PHE    42     -11.743   5.705  12.499  1.00 90.06           C  
ATOM    322  CE2 PHE    42     -13.122   7.312  11.372  1.00 88.00           C  
ATOM    323  CZ  PHE    42     -11.986   6.520  11.404  1.00 89.09           C  
ATOM    324  N   GLN    43     -12.846   9.204  15.416  1.00 93.41           N  
ATOM    325  CA  GLN    43     -12.476  10.590  15.152  1.00 93.66           C  
ATOM    326  C   GLN    43     -12.629  10.927  13.671  1.00 94.67           C  
ATOM    327  CB  GLN    43     -11.040  10.859  15.606  1.00 91.68           C  
ATOM    328  O   GLN    43     -11.637  11.153  12.975  1.00 94.09           O  
ATOM    329  CG  GLN    43     -10.812  10.628  17.093  1.00 86.38           C  
ATOM    330  CD  GLN    43     -11.510  11.660  17.961  1.00 83.28           C  
ATOM    331  NE2 GLN    43     -11.618  11.372  19.253  1.00 81.74           N  
ATOM    332  OE1 GLN    43     -11.946  12.707  17.473  1.00 82.24           O  
ATOM    333  N   TRP    44     -13.842  11.254  13.191  1.00 95.14           N  
ATOM    334  CA  TRP    44     -14.223  11.424  11.793  1.00 95.86           C  
ATOM    335  C   TRP    44     -13.498  12.613  11.172  1.00 96.12           C  
ATOM    336  CB  TRP    44     -15.737  11.610  11.667  1.00 94.39           C  
ATOM    337  O   TRP    44     -13.028  12.536  10.034  1.00 95.73           O  
ATOM    338  CG  TRP    44     -16.516  10.330  11.739  1.00 84.25           C  
ATOM    339  CD1 TRP    44     -17.301   9.901  12.772  1.00 75.76           C  
ATOM    340  CD2 TRP    44     -16.580   9.312  10.735  1.00 77.71           C  
ATOM    341  CE2 TRP    44     -17.424   8.293  11.228  1.00 75.33           C  
ATOM    342  CE3 TRP    44     -16.006   9.163   9.466  1.00 80.11           C  
ATOM    343  NE1 TRP    44     -17.850   8.676  12.471  1.00 86.01           N  
ATOM    344  CH2 TRP    44     -17.134   7.018   9.255  1.00 83.88           C  
ATOM    345  CZ2 TRP    44     -17.708   7.138  10.494  1.00 85.16           C  
ATOM    346  CZ3 TRP    44     -16.290   8.014   8.737  1.00 84.07           C  
ATOM    347  N   LYS    45     -13.374  13.697  11.918  1.00 95.74           N  
ATOM    348  CA  LYS    45     -12.706  14.896  11.419  1.00 95.84           C  
ATOM    349  C   LYS    45     -11.244  14.613  11.087  1.00 96.18           C  
ATOM    350  CB  LYS    45     -12.801  16.028  12.443  1.00 95.00           C  
ATOM    351  O   LYS    45     -10.763  14.983  10.014  1.00 96.08           O  
ATOM    352  CG  LYS    45     -12.206  17.345  11.966  1.00 90.88           C  
ATOM    353  CD  LYS    45     -12.377  18.445  13.006  1.00 88.87           C  
ATOM    354  CE  LYS    45     -11.744  19.752  12.549  1.00 84.92           C  
ATOM    355  NZ  LYS    45     -11.859  20.817  13.589  1.00 84.46           N  
ATOM    356  N   GLU    46     -10.517  13.956  11.984  1.00 96.67           N  
ATOM    357  CA  GLU    46      -9.119  13.591  11.773  1.00 96.75           C  
ATOM    358  C   GLU    46      -8.976  12.589  10.632  1.00 97.21           C  
ATOM    359  CB  GLU    46      -8.514  13.018  13.057  1.00 95.39           C  
ATOM    360  O   GLU    46      -8.115  12.746   9.764  1.00 97.09           O  
ATOM    361  CG  GLU    46      -7.018  12.753  12.966  1.00 83.38           C  
ATOM    362  CD  GLU    46      -6.199  14.012  12.732  1.00 76.62           C  
ATOM    363  OE1 GLU    46      -6.695  15.123  13.029  1.00 76.33           O  
ATOM    364  OE2 GLU    46      -5.052  13.887  12.248  1.00 72.20           O  
ATOM    365  N   PHE    47      -9.834  11.634  10.497  1.00 97.26           N  
ATOM    366  CA  PHE    47      -9.865  10.668   9.406  1.00 97.47           C  
ATOM    367  C   PHE    47     -10.007  11.373   8.062  1.00 97.55           C  
ATOM    368  CB  PHE    47     -11.012   9.671   9.600  1.00 97.40           C  
ATOM    369  O   PHE    47      -9.226  11.128   7.141  1.00 97.43           O  
ATOM    370  CG  PHE    47     -11.341   8.876   8.366  1.00 96.98           C  
ATOM    371  CD1 PHE    47     -10.532   7.819   7.967  1.00 96.15           C  
ATOM    372  CD2 PHE    47     -12.460   9.186   7.603  1.00 96.05           C  
ATOM    373  CE1 PHE    47     -10.834   7.081   6.825  1.00 95.35           C  
ATOM    374  CE2 PHE    47     -12.768   8.453   6.460  1.00 95.28           C  
ATOM    375  CZ  PHE    47     -11.953   7.402   6.073  1.00 94.95           C  
ATOM    376  N   VAL    48     -10.952  12.327   7.915  1.00 97.18           N  
ATOM    377  CA  VAL    48     -11.188  13.050   6.670  1.00 97.23           C  
ATOM    378  C   VAL    48      -9.970  13.907   6.331  1.00 97.32           C  
ATOM    379  CB  VAL    48     -12.453  13.932   6.757  1.00 97.02           C  
ATOM    380  O   VAL    48      -9.512  13.921   5.186  1.00 97.20           O  
ATOM    381  CG1 VAL    48     -12.542  14.869   5.554  1.00 96.32           C  
ATOM    382  CG2 VAL    48     -13.704  13.062   6.855  1.00 96.17           C  
ATOM    383  N   LEU    49      -9.366  14.559   7.294  1.00 97.32           N  
ATOM    384  CA  LEU    49      -8.173  15.380   7.113  1.00 97.28           C  
ATOM    385  C   LEU    49      -6.995  14.532   6.647  1.00 97.45           C  
ATOM    386  CB  LEU    49      -7.815  16.100   8.416  1.00 96.53           C  
ATOM    387  O   LEU    49      -6.325  14.876   5.671  1.00 97.28           O  
ATOM    388  CG  LEU    49      -6.616  17.048   8.359  1.00 88.80           C  
ATOM    389  CD1 LEU    49      -6.930  18.246   7.469  1.00 79.02           C  
ATOM    390  CD2 LEU    49      -6.229  17.504   9.762  1.00 78.59           C  
ATOM    391  N   GLN    50      -6.751  13.350   7.273  1.00 97.91           N  
ATOM    392  CA  GLN    50      -5.663  12.443   6.921  1.00 97.94           C  
ATOM    393  C   GLN    50      -5.903  11.798   5.559  1.00 98.04           C  
ATOM    394  CB  GLN    50      -5.497  11.363   7.992  1.00 97.71           C  
ATOM    395  O   GLN    50      -4.982  11.689   4.748  1.00 97.91           O  
ATOM    396  CG  GLN    50      -4.988  11.893   9.326  1.00 96.10           C  
ATOM    397  CD  GLN    50      -3.626  12.552   9.214  1.00 93.15           C  
ATOM    398  NE2 GLN    50      -3.394  13.575  10.030  1.00 91.95           N  
ATOM    399  OE1 GLN    50      -2.789  12.145   8.403  1.00 92.34           O  
ATOM    400  N   SER    51      -7.170  11.445   5.227  1.00 97.99           N  
ATOM    401  CA  SER    51      -7.521  10.910   3.915  1.00 97.99           C  
ATOM    402  C   SER    51      -7.262  11.933   2.814  1.00 97.91           C  
ATOM    403  CB  SER    51      -8.987  10.478   3.887  1.00 97.90           C  
ATOM    404  O   SER    51      -6.598  11.629   1.821  1.00 97.68           O  
ATOM    405  OG  SER    51      -9.233   9.468   4.850  1.00 96.46           O  
ATOM    406  N   TRP    52      -7.657  13.162   2.990  1.00 97.85           N  
ATOM    407  CA  TRP    52      -7.443  14.234   2.023  1.00 97.89           C  
ATOM    408  C   TRP    52      -5.954  14.508   1.835  1.00 97.85           C  
ATOM    409  CB  TRP    52      -8.157  15.512   2.470  1.00 97.72           C  
ATOM    410  O   TRP    52      -5.482  14.653   0.705  1.00 97.47           O  
ATOM    411  CG  TRP    52      -7.970  16.672   1.538  1.00 95.03           C  
ATOM    412  CD1 TRP    52      -7.254  17.812   1.776  1.00 90.44           C  
ATOM    413  CD2 TRP    52      -8.513  16.805   0.221  1.00 91.07           C  
ATOM    414  CE2 TRP    52      -8.084  18.053  -0.283  1.00 90.42           C  
ATOM    415  CE3 TRP    52      -9.320  15.990  -0.583  1.00 93.44           C  
ATOM    416  NE1 TRP    52      -7.319  18.647   0.684  1.00 95.25           N  
ATOM    417  CH2 TRP    52      -9.227  17.687  -2.323  1.00 93.63           C  
ATOM    418  CZ2 TRP    52      -8.437  18.505  -1.557  1.00 93.94           C  
ATOM    419  CZ3 TRP    52      -9.670  16.441  -1.850  1.00 93.83           C  
ATOM    420  N   PHE    53      -5.186  14.555   2.884  1.00 97.73           N  
ATOM    421  CA  PHE    53      -3.739  14.734   2.851  1.00 97.77           C  
ATOM    422  C   PHE    53      -3.072  13.613   2.064  1.00 97.87           C  
ATOM    423  CB  PHE    53      -3.171  14.788   4.273  1.00 97.56           C  
ATOM    424  O   PHE    53      -2.316  13.871   1.125  1.00 97.70           O  
ATOM    425  CG  PHE    53      -1.667  14.761   4.327  1.00 96.46           C  
ATOM    426  CD1 PHE    53      -0.925  15.888   3.996  1.00 94.94           C  
ATOM    427  CD2 PHE    53      -0.995  13.606   4.708  1.00 94.92           C  
ATOM    428  CE1 PHE    53       0.467  15.866   4.045  1.00 93.73           C  
ATOM    429  CE2 PHE    53       0.395  13.576   4.759  1.00 93.41           C  
ATOM    430  CZ  PHE    53       1.124  14.707   4.426  1.00 92.84           C  
ATOM    431  N   LEU    54      -3.412  12.344   2.321  1.00 98.41           N  
ATOM    432  CA  LEU    54      -2.830  11.170   1.679  1.00 98.42           C  
ATOM    433  C   LEU    54      -3.239  11.094   0.212  1.00 98.38           C  
ATOM    434  CB  LEU    54      -3.260   9.893   2.407  1.00 98.35           C  
ATOM    435  O   LEU    54      -2.421  10.758  -0.648  1.00 98.19           O  
ATOM    436  CG  LEU    54      -2.610   9.636   3.767  1.00 97.68           C  
ATOM    437  CD1 LEU    54      -3.239   8.417   4.433  1.00 96.36           C  
ATOM    438  CD2 LEU    54      -1.104   9.451   3.614  1.00 96.19           C  
ATOM    439  N   ILE    55      -4.509  11.452  -0.172  1.00 98.27           N  
ATOM    440  CA  ILE    55      -4.942  11.534  -1.562  1.00 98.22           C  
ATOM    441  C   ILE    55      -4.102  12.571  -2.305  1.00 98.15           C  
ATOM    442  CB  ILE    55      -6.443  11.885  -1.667  1.00 98.12           C  
ATOM    443  O   ILE    55      -3.541  12.281  -3.364  1.00 97.93           O  
ATOM    444  CG1 ILE    55      -7.302  10.691  -1.234  1.00 97.38           C  
ATOM    445  CG2 ILE    55      -6.796  12.327  -3.090  1.00 97.37           C  
ATOM    446  CD1 ILE    55      -8.762  11.039  -0.978  1.00 96.40           C  
ATOM    447  N   ARG    56      -3.868  13.722  -1.755  1.00 97.93           N  
ATOM    448  CA  ARG    56      -3.108  14.791  -2.395  1.00 97.82           C  
ATOM    449  C   ARG    56      -1.661  14.371  -2.629  1.00 97.71           C  
ATOM    450  CB  ARG    56      -3.154  16.065  -1.547  1.00 97.21           C  
ATOM    451  O   ARG    56      -1.073  14.701  -3.661  1.00 97.36           O  
ATOM    452  CG  ARG    56      -2.453  17.254  -2.185  1.00 90.68           C  
ATOM    453  CD  ARG    56      -2.598  18.513  -1.341  1.00 85.27           C  
ATOM    454  NE  ARG    56      -1.871  19.638  -1.922  1.00 85.73           N  
ATOM    455  NH1 ARG    56      -2.346  21.102  -0.198  1.00 78.49           N  
ATOM    456  NH2 ARG    56      -1.083  21.794  -1.981  1.00 73.03           N  
ATOM    457  CZ  ARG    56      -1.768  20.842  -1.366  1.00 77.53           C  
ATOM    458  N   VAL    57      -1.092  13.616  -1.716  1.00 97.58           N  
ATOM    459  CA  VAL    57       0.312  13.220  -1.765  1.00 97.47           C  
ATOM    460  C   VAL    57       0.479  12.020  -2.695  1.00 97.56           C  
ATOM    461  CB  VAL    57       0.857  12.885  -0.359  1.00 96.74           C  
ATOM    462  O   VAL    57       1.476  11.918  -3.414  1.00 97.20           O  
ATOM    463  CG1 VAL    57       2.232  12.226  -0.455  1.00 86.71           C  
ATOM    464  CG2 VAL    57       0.924  14.146   0.501  1.00 86.30           C  
ATOM    465  N   ALA    58      -0.481  11.161  -2.775  1.00 98.04           N  
ATOM    466  CA  ALA    58      -0.293   9.857  -3.406  1.00 98.07           C  
ATOM    467  C   ALA    58      -0.953   9.813  -4.781  1.00 98.11           C  
ATOM    468  CB  ALA    58      -0.851   8.749  -2.515  1.00 97.77           C  
ATOM    469  O   ALA    58      -0.514   9.072  -5.663  1.00 97.85           O  
ATOM    470  N   PHE    59      -1.974  10.608  -5.089  1.00 97.71           N  
ATOM    471  CA  PHE    59      -2.807  10.459  -6.277  1.00 97.83           C  
ATOM    472  C   PHE    59      -2.013  10.777  -7.538  1.00 97.86           C  
ATOM    473  CB  PHE    59      -4.038  11.365  -6.189  1.00 97.71           C  
ATOM    474  O   PHE    59      -1.956   9.965  -8.464  1.00 97.71           O  
ATOM    475  CG  PHE    59      -5.018  11.168  -7.314  1.00 97.18           C  
ATOM    476  CD1 PHE    59      -5.839  10.047  -7.352  1.00 96.38           C  
ATOM    477  CD2 PHE    59      -5.119  12.105  -8.334  1.00 96.25           C  
ATOM    478  CE1 PHE    59      -6.747   9.863  -8.392  1.00 95.49           C  
ATOM    479  CE2 PHE    59      -6.024  11.927  -9.377  1.00 95.39           C  
ATOM    480  CZ  PHE    59      -6.836  10.805  -9.404  1.00 94.85           C  
ATOM    481  N   LEU    60      -1.262  11.894  -7.621  1.00 97.70           N  
ATOM    482  CA  LEU    60      -0.501  12.294  -8.799  1.00 97.63           C  
ATOM    483  C   LEU    60       0.650  11.327  -9.056  1.00 97.71           C  
ATOM    484  CB  LEU    60       0.040  13.716  -8.630  1.00 96.97           C  
ATOM    485  O   LEU    60       0.821  10.843 -10.177  1.00 97.48           O  
ATOM    486  CG  LEU    60       0.887  14.260  -9.782  1.00 92.35           C  
ATOM    487  CD1 LEU    60       0.042  14.392 -11.045  1.00 86.94           C  
ATOM    488  CD2 LEU    60       1.505  15.602  -9.404  1.00 86.66           C  
ATOM    489  N   PRO    61       1.442  10.858  -8.030  1.00 97.26           N  
ATOM    490  CA  PRO    61       2.433   9.798  -8.227  1.00 97.35           C  
ATOM    491  C   PRO    61       1.812   8.492  -8.715  1.00 97.53           C  
ATOM    492  CB  PRO    61       3.045   9.625  -6.834  1.00 96.87           C  
ATOM    493  O   PRO    61       2.382   7.816  -9.576  1.00 97.36           O  
ATOM    494  CG  PRO    61       2.924  10.970  -6.194  1.00 95.05           C  
ATOM    495  CD  PRO    61       1.601  11.566  -6.582  1.00 94.22           C  
ATOM    496  N   THR    62       0.595   8.145  -8.259  1.00 97.72           N  
ATOM    497  CA  THR    62      -0.109   6.950  -8.709  1.00 97.75           C  
ATOM    498  C   THR    62      -0.413   7.031 -10.203  1.00 97.73           C  
ATOM    499  CB  THR    62      -1.419   6.745  -7.927  1.00 97.58           C  
ATOM    500  O   THR    62      -0.112   6.101 -10.954  1.00 97.48           O  
ATOM    501  CG2 THR    62      -2.140   5.480  -8.381  1.00 95.82           C  
ATOM    502  OG1 THR    62      -1.122   6.637  -6.529  1.00 96.08           O  
ATOM    503  N   LEU    63      -0.914   8.143 -10.682  1.00 97.39           N  
ATOM    504  CA  LEU    63      -1.208   8.327 -12.099  1.00 97.43           C  
ATOM    505  C   LEU    63       0.072   8.309 -12.927  1.00 97.40           C  
ATOM    506  CB  LEU    63      -1.957   9.644 -12.324  1.00 97.11           C  
ATOM    507  O   LEU    63       0.158   7.595 -13.929  1.00 97.21           O  
ATOM    508  CG  LEU    63      -3.352   9.745 -11.706  1.00 95.52           C  
ATOM    509  CD1 LEU    63      -4.025  11.047 -12.126  1.00 93.69           C  
ATOM    510  CD2 LEU    63      -4.203   8.544 -12.107  1.00 93.55           C  
ATOM    511  N   ALA    64       1.100   9.000 -12.459  1.00 97.33           N  
ATOM    512  CA  ALA    64       2.372   9.167 -13.157  1.00 97.29           C  
ATOM    513  C   ALA    64       3.104   7.834 -13.290  1.00 97.26           C  
ATOM    514  CB  ALA    64       3.249  10.182 -12.429  1.00 96.97           C  
ATOM    515  O   ALA    64       3.854   7.623 -14.245  1.00 96.89           O  
ATOM    516  N   VAL    65       2.918   6.887 -12.387  1.00 97.24           N  
ATOM    517  CA  VAL    65       3.525   5.561 -12.421  1.00 97.28           C  
ATOM    518  C   VAL    65       2.617   4.596 -13.179  1.00 97.49           C  
ATOM    519  CB  VAL    65       3.801   5.027 -10.997  1.00 96.83           C  
ATOM    520  O   VAL    65       3.090   3.794 -13.987  1.00 97.24           O  
ATOM    521  CG1 VAL    65       4.254   3.569 -11.047  1.00 93.39           C  
ATOM    522  CG2 VAL    65       4.847   5.891 -10.297  1.00 93.20           C  
ATOM    523  N   SER    66       1.293   4.641 -13.042  1.00 97.87           N  
ATOM    524  CA  SER    66       0.365   3.642 -13.560  1.00 97.81           C  
ATOM    525  C   SER    66       0.231   3.744 -15.075  1.00 97.78           C  
ATOM    526  CB  SER    66      -1.010   3.797 -12.907  1.00 97.26           C  
ATOM    527  O   SER    66       0.149   2.727 -15.767  1.00 97.40           O  
ATOM    528  OG  SER    66      -1.536   5.092 -13.145  1.00 82.65           O  
ATOM    529  N   ILE    67       0.249   4.938 -15.695  1.00 97.63           N  
ATOM    530  CA  ILE    67       0.048   5.124 -17.128  1.00 97.64           C  
ATOM    531  C   ILE    67       1.223   4.524 -17.897  1.00 97.69           C  
ATOM    532  CB  ILE    67      -0.121   6.618 -17.486  1.00 97.49           C  
ATOM    533  O   ILE    67       1.044   3.604 -18.697  1.00 97.47           O  
ATOM    534  CG1 ILE    67      -1.465   7.143 -16.969  1.00 97.09           C  
ATOM    535  CG2 ILE    67       0.004   6.828 -18.998  1.00 97.09           C  
ATOM    536  CD1 ILE    67      -1.593   8.659 -17.007  1.00 96.16           C  
ATOM    537  N   PRO    68       2.547   4.887 -17.676  1.00 97.68           N  
ATOM    538  CA  PRO    68       3.649   4.280 -18.425  1.00 97.68           C  
ATOM    539  C   PRO    68       3.801   2.786 -18.144  1.00 97.74           C  
ATOM    540  CB  PRO    68       4.876   5.054 -17.937  1.00 97.28           C  
ATOM    541  O   PRO    68       4.119   2.013 -19.051  1.00 97.52           O  
ATOM    542  CG  PRO    68       4.476   5.603 -16.605  1.00 95.89           C  
ATOM    543  CD  PRO    68       3.003   5.894 -16.632  1.00 95.29           C  
ATOM    544  N   LEU    69       3.513   2.313 -16.906  1.00 97.61           N  
ATOM    545  CA  LEU    69       3.612   0.895 -16.582  1.00 97.53           C  
ATOM    546  C   LEU    69       2.540   0.094 -17.313  1.00 97.66           C  
ATOM    547  CB  LEU    69       3.485   0.680 -15.071  1.00 96.48           C  
ATOM    548  O   LEU    69       2.810  -0.999 -17.816  1.00 97.35           O  
ATOM    549  CG  LEU    69       4.734   0.971 -14.238  1.00 85.96           C  
ATOM    550  CD1 LEU    69       4.431   0.802 -12.752  1.00 76.08           C  
ATOM    551  CD2 LEU    69       5.883   0.063 -14.661  1.00 75.71           C  
ATOM    552  N   THR    70       1.277   0.614 -17.442  1.00 97.72           N  
ATOM    553  CA  THR    70       0.218  -0.006 -18.231  1.00 97.77           C  
ATOM    554  C   THR    70       0.625  -0.107 -19.699  1.00 97.67           C  
ATOM    555  CB  THR    70      -1.099   0.783 -18.115  1.00 97.63           C  
ATOM    556  O   THR    70       0.522  -1.176 -20.305  1.00 97.37           O  
ATOM    557  CG2 THR    70      -2.182   0.180 -19.004  1.00 96.15           C  
ATOM    558  OG1 THR    70      -1.546   0.757 -16.754  1.00 96.54           O  
ATOM    559  N   VAL    71       1.179   0.954 -20.267  1.00 97.60           N  
ATOM    560  CA  VAL    71       1.655   0.974 -21.646  1.00 97.66           C  
ATOM    561  C   VAL    71       2.771  -0.053 -21.823  1.00 97.68           C  
ATOM    562  CB  VAL    71       2.154   2.379 -22.054  1.00 97.44           C  
ATOM    563  O   VAL    71       2.732  -0.868 -22.749  1.00 97.53           O  
ATOM    564  CG1 VAL    71       2.806   2.340 -23.435  1.00 96.57           C  
ATOM    565  CG2 VAL    71       1.001   3.381 -22.032  1.00 96.47           C  
ATOM    566  N   LEU    72       3.743  -0.141 -20.880  1.00 97.54           N  
ATOM    567  CA  LEU    72       4.845  -1.097 -20.911  1.00 97.56           C  
ATOM    568  C   LEU    72       4.322  -2.530 -20.893  1.00 97.52           C  
ATOM    569  CB  LEU    72       5.785  -0.869 -19.724  1.00 96.96           C  
ATOM    570  O   LEU    72       4.752  -3.362 -21.695  1.00 97.22           O  
ATOM    571  CG  LEU    72       6.980  -1.818 -19.614  1.00 92.24           C  
ATOM    572  CD1 LEU    72       7.933  -1.607 -20.786  1.00 86.74           C  
ATOM    573  CD2 LEU    72       7.703  -1.616 -18.287  1.00 86.80           C  
ATOM    574  N   ILE    73       3.344  -2.895 -20.053  1.00 97.66           N  
ATOM    575  CA  ILE    73       2.769  -4.231 -19.944  1.00 97.61           C  
ATOM    576  C   ILE    73       2.031  -4.582 -21.234  1.00 97.75           C  
ATOM    577  CB  ILE    73       1.813  -4.337 -18.734  1.00 96.98           C  
ATOM    578  O   ILE    73       2.190  -5.683 -21.767  1.00 97.50           O  
ATOM    579  CG1 ILE    73       2.609  -4.352 -17.424  1.00 91.19           C  
ATOM    580  CG2 ILE    73       0.928  -5.582 -18.853  1.00 91.36           C  
ATOM    581  CD1 ILE    73       1.759  -4.128 -16.181  1.00 86.43           C  
ATOM    582  N   ILE    74       1.261  -3.636 -21.798  1.00 97.65           N  
ATOM    583  CA  ILE    74       0.525  -3.844 -23.040  1.00 97.72           C  
ATOM    584  C   ILE    74       1.498  -4.182 -24.167  1.00 97.66           C  
ATOM    585  CB  ILE    74      -0.316  -2.602 -23.413  1.00 97.49           C  
ATOM    586  O   ILE    74       1.332  -5.189 -24.858  1.00 97.39           O  
ATOM    587  CG1 ILE    74      -1.511  -2.461 -22.463  1.00 96.30           C  
ATOM    588  CG2 ILE    74      -0.781  -2.682 -24.870  1.00 96.28           C  
ATOM    589  CD1 ILE    74      -2.187  -1.098 -22.516  1.00 95.08           C  
ATOM    590  N   PHE    75       2.580  -3.443 -24.337  1.00 97.67           N  
ATOM    591  CA  PHE    75       3.549  -3.672 -25.402  1.00 97.71           C  
ATOM    592  C   PHE    75       4.313  -4.969 -25.169  1.00 97.68           C  
ATOM    593  CB  PHE    75       4.527  -2.497 -25.504  1.00 97.31           C  
ATOM    594  O   PHE    75       4.508  -5.757 -26.098  1.00 97.48           O  
ATOM    595  CG  PHE    75       3.999  -1.335 -26.300  1.00 95.51           C  
ATOM    596  CD1 PHE    75       3.797  -1.447 -27.670  1.00 93.53           C  
ATOM    597  CD2 PHE    75       3.704  -0.128 -25.678  1.00 93.66           C  
ATOM    598  CE1 PHE    75       3.309  -0.372 -28.410  1.00 92.22           C  
ATOM    599  CE2 PHE    75       3.215   0.950 -26.410  1.00 91.45           C  
ATOM    600  CZ  PHE    75       3.020   0.826 -27.776  1.00 90.70           C  
ATOM    601  N   THR    76       4.736  -5.304 -23.917  1.00 97.23           N  
ATOM    602  CA  THR    76       5.429  -6.541 -23.574  1.00 97.25           C  
ATOM    603  C   THR    76       4.551  -7.753 -23.872  1.00 97.22           C  
ATOM    604  CB  THR    76       5.843  -6.556 -22.091  1.00 96.60           C  
ATOM    605  O   THR    76       4.991  -8.698 -24.529  1.00 96.87           O  
ATOM    606  CG2 THR    76       6.603  -7.832 -21.745  1.00 91.73           C  
ATOM    607  OG1 THR    76       6.683  -5.426 -21.824  1.00 93.28           O  
ATOM    608  N   LEU    77       3.230  -7.732 -23.491  1.00 97.52           N  
ATOM    609  CA  LEU    77       2.289  -8.816 -23.750  1.00 97.60           C  
ATOM    610  C   LEU    77       2.002  -8.941 -25.243  1.00 97.60           C  
ATOM    611  CB  LEU    77       0.983  -8.587 -22.985  1.00 97.11           C  
ATOM    612  O   LEU    77       1.891 -10.052 -25.766  1.00 97.33           O  
ATOM    613  CG  LEU    77       1.018  -8.874 -21.483  1.00 94.21           C  
ATOM    614  CD1 LEU    77      -0.316  -8.506 -20.842  1.00 90.09           C  
ATOM    615  CD2 LEU    77       1.354 -10.339 -21.226  1.00 90.17           C  
ATOM    616  N   ASN    78       1.945  -7.810 -25.964  1.00 98.01           N  
ATOM    617  CA  ASN    78       1.736  -7.822 -27.407  1.00 98.07           C  
ATOM    618  C   ASN    78       2.893  -8.500 -28.136  1.00 97.97           C  
ATOM    619  CB  ASN    78       1.539  -6.399 -27.934  1.00 97.87           C  
ATOM    620  O   ASN    78       2.675  -9.371 -28.980  1.00 97.73           O  
ATOM    621  CG  ASN    78       1.201  -6.364 -29.411  1.00 96.48           C  
ATOM    622  ND2 ASN    78       2.100  -5.805 -30.212  1.00 95.83           N  
ATOM    623  OD1 ASN    78       0.140  -6.835 -29.829  1.00 95.43           O  
ATOM    624  N   ILE    79       4.146  -8.203 -27.794  1.00 97.78           N  
ATOM    625  CA  ILE    79       5.327  -8.819 -28.389  1.00 97.80           C  
ATOM    626  C   ILE    79       5.344 -10.313 -28.075  1.00 97.73           C  
ATOM    627  CB  ILE    79       6.627  -8.150 -27.887  1.00 97.59           C  
ATOM    628  O   ILE    79       5.500 -11.141 -28.975  1.00 97.56           O  
ATOM    629  CG1 ILE    79       6.747  -6.729 -28.448  1.00 96.85           C  
ATOM    630  CG2 ILE    79       7.848  -8.993 -28.264  1.00 96.74           C  
ATOM    631  CD1 ILE    79       7.798  -5.875 -27.750  1.00 95.58           C  
ATOM    632  N   LEU    80       5.061 -10.721 -26.788  1.00 97.73           N  
ATOM    633  CA  LEU    80       5.108 -12.109 -26.343  1.00 97.74           C  
ATOM    634  C   LEU    80       4.008 -12.931 -27.008  1.00 97.67           C  
ATOM    635  CB  LEU    80       4.970 -12.188 -24.820  1.00 97.11           C  
ATOM    636  O   LEU    80       4.243 -14.067 -27.426  1.00 97.35           O  
ATOM    637  CG  LEU    80       6.181 -11.732 -24.005  1.00 91.70           C  
ATOM    638  CD1 LEU    80       5.839 -11.701 -22.519  1.00 85.25           C  
ATOM    639  CD2 LEU    80       7.375 -12.645 -24.265  1.00 85.22           C  
ATOM    640  N   LEU    81       2.782 -12.373 -27.184  1.00 97.63           N  
ATOM    641  CA  LEU    81       1.624 -13.091 -27.706  1.00 97.80           C  
ATOM    642  C   LEU    81       1.611 -13.065 -29.231  1.00 97.88           C  
ATOM    643  CB  LEU    81       0.328 -12.486 -27.162  1.00 97.53           C  
ATOM    644  O   LEU    81       1.041 -13.955 -29.866  1.00 97.68           O  
ATOM    645  CG  LEU    81       0.040 -12.720 -25.678  1.00 96.53           C  
ATOM    646  CD1 LEU    81      -1.208 -11.954 -25.253  1.00 94.97           C  
ATOM    647  CD2 LEU    81      -0.117 -14.210 -25.393  1.00 94.99           C  
ATOM    648  N   ALA    82       2.308 -12.120 -29.900  1.00 97.60           N  
ATOM    649  CA  ALA    82       2.432 -12.043 -31.353  1.00 97.66           C  
ATOM    650  C   ALA    82       3.183 -13.252 -31.905  1.00 97.67           C  
ATOM    651  CB  ALA    82       3.138 -10.752 -31.759  1.00 97.32           C  
ATOM    652  O   ALA    82       2.817 -13.793 -32.951  1.00 97.52           O  
ATOM    653  N   GLU    83       4.104 -13.826 -31.178  1.00 97.76           N  
ATOM    654  CA  GLU    83       4.874 -15.005 -31.562  1.00 97.80           C  
ATOM    655  C   GLU    83       3.987 -16.245 -31.632  1.00 97.82           C  
ATOM    656  CB  GLU    83       6.027 -15.237 -30.582  1.00 97.16           C  
ATOM    657  O   GLU    83       4.260 -17.167 -32.403  1.00 97.61           O  
ATOM    658  CG  GLU    83       7.106 -14.166 -30.637  1.00 92.11           C  
ATOM    659  CD  GLU    83       8.284 -14.453 -29.720  1.00 87.55           C  
ATOM    660  OE1 GLU    83       8.260 -15.480 -29.004  1.00 90.17           O  
ATOM    661  OE2 GLU    83       9.239 -13.644 -29.716  1.00 87.40           O  
ATOM    662  N   PHE    84       2.878 -16.274 -30.954  1.00 97.67           N  
ATOM    663  CA  PHE    84       1.941 -17.389 -30.885  1.00 97.66           C  
ATOM    664  C   PHE    84       0.706 -17.112 -31.734  1.00 97.55           C  
ATOM    665  CB  PHE    84       1.531 -17.658 -29.433  1.00 97.48           C  
ATOM    666  O   PHE    84      -0.279 -17.850 -31.665  1.00 96.95           O  
ATOM    667  CG  PHE    84       2.657 -18.152 -28.566  1.00 96.90           C  
ATOM    668  CD1 PHE    84       3.095 -19.468 -28.654  1.00 96.04           C  
ATOM    669  CD2 PHE    84       3.278 -17.300 -27.662  1.00 96.03           C  
ATOM    670  CE1 PHE    84       4.137 -19.928 -27.852  1.00 94.83           C  
ATOM    671  CE2 PHE    84       4.320 -17.753 -26.858  1.00 94.73           C  
ATOM    672  CZ  PHE    84       4.747 -19.067 -26.954  1.00 94.26           C  
ATOM    673  N   GLY    85       0.633 -15.938 -32.491  1.00 97.75           N  
ATOM    674  CA  GLY    85      -0.505 -15.542 -33.305  1.00 97.65           C  
ATOM    675  C   GLY    85      -1.700 -15.096 -32.484  1.00 97.18           C  
ATOM    676  O   GLY    85      -2.834 -15.113 -32.968  1.00 96.11           O  
ATOM    677  N   ALA    86      -1.544 -14.687 -31.156  1.00 97.71           N  
ATOM    678  CA  ALA    86      -2.591 -14.308 -30.211  1.00 97.76           C  
ATOM    679  C   ALA    86      -2.441 -12.851 -29.780  1.00 97.70           C  
ATOM    680  CB  ALA    86      -2.565 -15.225 -28.990  1.00 97.18           C  
ATOM    681  O   ALA    86      -2.691 -12.511 -28.622  1.00 97.02           O  
ATOM    682  N   ALA    87      -1.879 -11.995 -30.690  1.00 97.08           N  
ATOM    683  CA  ALA    87      -1.649 -10.578 -30.420  1.00 97.27           C  
ATOM    684  C   ALA    87      -2.954  -9.868 -30.072  1.00 97.01           C  
ATOM    685  CB  ALA    87      -0.986  -9.907 -31.621  1.00 96.37           C  
ATOM    686  O   ALA    87      -2.968  -8.948 -29.250  1.00 96.63           O  
ATOM    687  N   ASP    88      -4.126 -10.282 -30.591  1.00 96.87           N  
ATOM    688  CA  ASP    88      -5.469  -9.729 -30.448  1.00 96.94           C  
ATOM    689  C   ASP    88      -5.958  -9.839 -29.006  1.00 96.97           C  
ATOM    690  CB  ASP    88      -6.444 -10.439 -31.390  1.00 95.66           C  
ATOM    691  O   ASP    88      -6.777  -9.033 -28.559  1.00 96.62           O  
ATOM    692  CG  ASP    88      -6.571 -11.925 -31.103  1.00 89.13           C  
ATOM    693  OD1 ASP    88      -5.568 -12.557 -30.705  1.00 87.49           O  
ATOM    694  OD2 ASP    88      -7.682 -12.469 -31.279  1.00 87.96           O  
ATOM    695  N   VAL    89      -5.426 -10.697 -28.130  1.00 96.61           N  
ATOM    696  CA  VAL    89      -5.815 -10.942 -26.745  1.00 96.61           C  
ATOM    697  C   VAL    89      -4.925 -10.130 -25.806  1.00 96.98           C  
ATOM    698  CB  VAL    89      -5.732 -12.444 -26.390  1.00 94.46           C  
ATOM    699  O   VAL    89      -5.186 -10.055 -24.603  1.00 96.51           O  
ATOM    700  CG1 VAL    89      -6.216 -12.689 -24.962  1.00 84.24           C  
ATOM    701  CG2 VAL    89      -6.546 -13.272 -27.383  1.00 84.82           C  
ATOM    702  N   SER    90      -3.888  -9.463 -26.305  1.00 96.73           N  
ATOM    703  CA  SER    90      -2.892  -8.803 -25.467  1.00 97.01           C  
ATOM    704  C   SER    90      -3.502  -7.637 -24.697  1.00 96.74           C  
ATOM    705  CB  SER    90      -1.721  -8.307 -26.316  1.00 96.60           C  
ATOM    706  O   SER    90      -3.179  -7.422 -23.527  1.00 96.39           O  
ATOM    707  OG  SER    90      -2.150  -7.318 -27.236  1.00 95.85           O  
ATOM    708  N   GLY    91      -4.463  -6.857 -25.327  1.00 96.57           N  
ATOM    709  CA  GLY    91      -5.184  -5.794 -24.644  1.00 96.92           C  
ATOM    710  C   GLY    91      -5.963  -6.282 -23.437  1.00 97.03           C  
ATOM    711  O   GLY    91      -5.851  -5.713 -22.348  1.00 96.93           O  
ATOM    712  N   ALA    92      -6.766  -7.334 -23.593  1.00 96.30           N  
ATOM    713  CA  ALA    92      -7.537  -7.951 -22.516  1.00 96.61           C  
ATOM    714  C   ALA    92      -6.617  -8.584 -21.476  1.00 96.36           C  
ATOM    715  CB  ALA    92      -8.497  -8.996 -23.080  1.00 95.82           C  
ATOM    716  O   ALA    92      -6.860  -8.470 -20.272  1.00 96.12           O  
ATOM    717  N   GLY    93      -5.483  -9.220 -21.867  1.00 96.05           N  
ATOM    718  CA  GLY    93      -4.455  -9.734 -20.976  1.00 96.20           C  
ATOM    719  C   GLY    93      -3.791  -8.653 -20.143  1.00 96.19           C  
ATOM    720  O   GLY    93      -3.564  -8.835 -18.946  1.00 95.95           O  
ATOM    721  N   ALA    94      -3.517  -7.517 -20.725  1.00 95.98           N  
ATOM    722  CA  ALA    94      -2.951  -6.378 -20.007  1.00 96.33           C  
ATOM    723  C   ALA    94      -3.938  -5.830 -18.981  1.00 96.15           C  
ATOM    724  CB  ALA    94      -2.542  -5.281 -20.987  1.00 95.42           C  
ATOM    725  O   ALA    94      -3.553  -5.491 -17.859  1.00 95.99           O  
ATOM    726  N   ALA    95      -5.233  -5.730 -19.290  1.00 96.44           N  
ATOM    727  CA  ALA    95      -6.300  -5.348 -18.369  1.00 96.64           C  
ATOM    728  C   ALA    95      -6.385  -6.320 -17.195  1.00 96.30           C  
ATOM    729  CB  ALA    95      -7.638  -5.285 -19.102  1.00 95.61           C  
ATOM    730  O   ALA    95      -6.429  -5.900 -16.036  1.00 95.90           O  
ATOM    731  N   LEU    96      -6.306  -7.619 -17.442  1.00 96.13           N  
ATOM    732  CA  LEU    96      -6.237  -8.636 -16.398  1.00 96.02           C  
ATOM    733  C   LEU    96      -4.998  -8.440 -15.530  1.00 95.69           C  
ATOM    734  CB  LEU    96      -6.226 -10.037 -17.014  1.00 95.55           C  
ATOM    735  O   LEU    96      -5.090  -8.443 -14.300  1.00 95.06           O  
ATOM    736  CG  LEU    96      -6.052 -11.204 -16.041  1.00 93.93           C  
ATOM    737  CD1 LEU    96      -7.226 -11.265 -15.070  1.00 91.99           C  
ATOM    738  CD2 LEU    96      -5.911 -12.519 -16.801  1.00 92.15           C  
ATOM    739  N   GLY    97      -3.798  -8.287 -16.148  1.00 96.04           N  
ATOM    740  CA  GLY    97      -2.569  -7.985 -15.432  1.00 96.07           C  
ATOM    741  C   GLY    97      -2.677  -6.751 -14.557  1.00 96.21           C  
ATOM    742  O   GLY    97      -2.182  -6.738 -13.428  1.00 95.94           O  
ATOM    743  N   ALA    98      -3.415  -5.705 -15.022  1.00 95.87           N  
ATOM    744  CA  ALA    98      -3.663  -4.476 -14.272  1.00 96.01           C  
ATOM    745  C   ALA    98      -4.551  -4.743 -13.060  1.00 95.77           C  
ATOM    746  CB  ALA    98      -4.301  -3.422 -15.173  1.00 95.28           C  
ATOM    747  O   ALA    98      -4.262  -4.275 -11.956  1.00 95.48           O  
ATOM    748  N   VAL    99      -5.623  -5.550 -13.183  1.00 95.82           N  
ATOM    749  CA  VAL    99      -6.556  -5.903 -12.118  1.00 95.88           C  
ATOM    750  C   VAL    99      -5.853  -6.783 -11.086  1.00 95.33           C  
ATOM    751  CB  VAL    99      -7.804  -6.625 -12.673  1.00 95.26           C  
ATOM    752  O   VAL    99      -5.961  -6.544  -9.881  1.00 94.50           O  
ATOM    753  CG1 VAL    99      -8.680  -7.142 -11.533  1.00 93.16           C  
ATOM    754  CG2 VAL    99      -8.601  -5.691 -13.581  1.00 92.84           C  
ATOM    755  N   THR   100      -5.042  -7.740 -11.477  1.00 96.24           N  
ATOM    756  CA  THR   100      -4.593  -8.784 -10.563  1.00 96.08           C  
ATOM    757  C   THR   100      -3.270  -8.398  -9.908  1.00 95.65           C  
ATOM    758  CB  THR   100      -4.434 -10.133 -11.290  1.00 95.62           C  
ATOM    759  O   THR   100      -3.031  -8.719  -8.742  1.00 94.80           O  
ATOM    760  CG2 THR   100      -5.777 -10.646 -11.798  1.00 94.51           C  
ATOM    761  OG1 THR   100      -3.546  -9.967 -12.403  1.00 94.72           O  
ATOM    762  N   GLN   101      -2.388  -7.724 -10.634  1.00 96.07           N  
ATOM    763  CA  GLN   101      -1.015  -7.533 -10.180  1.00 95.83           C  
ATOM    764  C   GLN   101      -0.648  -6.052 -10.141  1.00 96.23           C  
ATOM    765  CB  GLN   101      -0.040  -8.291 -11.083  1.00 94.12           C  
ATOM    766  O   GLN   101      -0.225  -5.539  -9.103  1.00 95.86           O  
ATOM    767  CG  GLN   101      -0.247  -9.800 -11.082  1.00 86.80           C  
ATOM    768  CD  GLN   101      -0.135 -10.407  -9.696  1.00 83.13           C  
ATOM    769  NE2 GLN   101      -0.796 -11.541  -9.490  1.00 79.72           N  
ATOM    770  OE1 GLN   101       0.541  -9.861  -8.818  1.00 82.42           O  
ATOM    771  N   LEU   102      -0.924  -5.260 -11.194  1.00 96.14           N  
ATOM    772  CA  LEU   102      -0.430  -3.891 -11.291  1.00 95.97           C  
ATOM    773  C   LEU   102      -1.130  -2.988 -10.280  1.00 96.44           C  
ATOM    774  CB  LEU   102      -0.635  -3.346 -12.707  1.00 93.38           C  
ATOM    775  O   LEU   102      -0.486  -2.162  -9.630  1.00 96.05           O  
ATOM    776  CG  LEU   102      -0.076  -1.950 -12.984  1.00 79.43           C  
ATOM    777  CD1 LEU   102       1.448  -1.966 -12.912  1.00 71.24           C  
ATOM    778  CD2 LEU   102      -0.547  -1.444 -14.343  1.00 71.25           C  
ATOM    779  N   GLY   103      -2.445  -3.096 -10.138  1.00 96.83           N  
ATOM    780  CA  GLY   103      -3.206  -2.348  -9.150  1.00 96.68           C  
ATOM    781  C   GLY   103      -2.614  -2.427  -7.755  1.00 96.90           C  
ATOM    782  O   GLY   103      -2.048  -1.451  -7.259  1.00 96.37           O  
ATOM    783  N   PRO   104      -2.513  -3.628  -7.153  1.00 96.45           N  
ATOM    784  CA  PRO   104      -1.915  -3.792  -5.826  1.00 96.46           C  
ATOM    785  C   PRO   104      -0.448  -3.370  -5.783  1.00 96.33           C  
ATOM    786  CB  PRO   104      -2.060  -5.293  -5.557  1.00 95.65           C  
ATOM    787  O   PRO   104      -0.022  -2.703  -4.837  1.00 95.92           O  
ATOM    788  CG  PRO   104      -3.253  -5.710  -6.354  1.00 94.39           C  
ATOM    789  CD  PRO   104      -3.249  -4.954  -7.652  1.00 94.47           C  
ATOM    790  N   LEU   105       0.329  -3.682  -6.852  1.00 95.82           N  
ATOM    791  CA  LEU   105       1.762  -3.409  -6.861  1.00 95.52           C  
ATOM    792  C   LEU   105       2.029  -1.908  -6.894  1.00 95.84           C  
ATOM    793  CB  LEU   105       2.430  -4.085  -8.061  1.00 93.67           C  
ATOM    794  O   LEU   105       2.831  -1.398  -6.108  1.00 95.62           O  
ATOM    795  CG  LEU   105       3.943  -3.905  -8.186  1.00 85.31           C  
ATOM    796  CD1 LEU   105       4.653  -4.552  -7.001  1.00 79.36           C  
ATOM    797  CD2 LEU   105       4.445  -4.490  -9.502  1.00 79.25           C  
ATOM    798  N   VAL   106       1.356  -1.161  -7.759  1.00 96.18           N  
ATOM    799  CA  VAL   106       1.493   0.291  -7.825  1.00 95.86           C  
ATOM    800  C   VAL   106       0.964   0.919  -6.537  1.00 95.57           C  
ATOM    801  CB  VAL   106       0.751   0.875  -9.047  1.00 94.80           C  
ATOM    802  O   VAL   106       1.583   1.830  -5.984  1.00 94.87           O  
ATOM    803  CG1 VAL   106       0.733   2.402  -8.988  1.00 90.84           C  
ATOM    804  CG2 VAL   106       1.400   0.395 -10.344  1.00 90.90           C  
ATOM    805  N   THR   107      -0.095   0.399  -5.986  1.00 91.54           N  
ATOM    806  CA  THR   107      -0.618   0.825  -4.692  1.00 90.35           C  
ATOM    807  C   THR   107       0.418   0.608  -3.593  1.00 90.62           C  
ATOM    808  CB  THR   107      -1.912   0.071  -4.337  1.00 87.38           C  
ATOM    809  O   THR   107       0.679   1.508  -2.792  1.00 89.39           O  
ATOM    810  CG2 THR   107      -2.462   0.526  -2.990  1.00 79.18           C  
ATOM    811  OG1 THR   107      -2.895   0.318  -5.350  1.00 79.38           O  
ATOM    812  N   VAL   108       1.085  -0.515  -3.547  1.00 91.66           N  
ATOM    813  CA  VAL   108       2.162  -0.816  -2.610  1.00 91.12           C  
ATOM    814  C   VAL   108       3.255   0.245  -2.720  1.00 91.17           C  
ATOM    815  CB  VAL   108       2.756  -2.220  -2.859  1.00 87.92           C  
ATOM    816  O   VAL   108       3.622   0.873  -1.724  1.00 89.45           O  
ATOM    817  CG1 VAL   108       4.075  -2.391  -2.107  1.00 79.51           C  
ATOM    818  CG2 VAL   108       1.759  -3.302  -2.447  1.00 79.34           C  
ATOM    819  N   LEU   109       3.706   0.466  -3.911  1.00 95.55           N  
ATOM    820  CA  LEU   109       4.846   1.349  -4.137  1.00 95.09           C  
ATOM    821  C   LEU   109       4.513   2.780  -3.729  1.00 95.50           C  
ATOM    822  CB  LEU   109       5.272   1.311  -5.607  1.00 92.48           C  
ATOM    823  O   LEU   109       5.298   3.431  -3.035  1.00 95.16           O  
ATOM    824  CG  LEU   109       5.967   0.033  -6.078  1.00 82.61           C  
ATOM    825  CD1 LEU   109       6.189   0.075  -7.586  1.00 76.25           C  
ATOM    826  CD2 LEU   109       7.290  -0.158  -5.343  1.00 76.17           C  
ATOM    827  N   VAL   110       3.359   3.253  -4.055  1.00 96.17           N  
ATOM    828  CA  VAL   110       2.991   4.649  -3.840  1.00 96.16           C  
ATOM    829  C   VAL   110       2.550   4.850  -2.392  1.00 96.11           C  
ATOM    830  CB  VAL   110       1.870   5.095  -4.806  1.00 95.08           C  
ATOM    831  O   VAL   110       2.939   5.828  -1.749  1.00 95.73           O  
ATOM    832  CG1 VAL   110       1.391   6.504  -4.462  1.00 91.84           C  
ATOM    833  CG2 VAL   110       2.355   5.030  -6.252  1.00 91.87           C  
ATOM    834  N   VAL   111       1.783   3.938  -1.826  1.00 92.98           N  
ATOM    835  CA  VAL   111       1.305   4.043  -0.451  1.00 93.07           C  
ATOM    836  C   VAL   111       2.467   3.838   0.517  1.00 93.03           C  
ATOM    837  CB  VAL   111       0.183   3.021  -0.161  1.00 90.90           C  
ATOM    838  O   VAL   111       2.576   4.543   1.524  1.00 92.21           O  
ATOM    839  CG1 VAL   111      -0.176   3.020   1.324  1.00 83.44           C  
ATOM    840  CG2 VAL   111      -1.049   3.325  -1.011  1.00 83.44           C  
ATOM    841  N   ALA   112       3.375   2.869   0.245  1.00 94.05           N  
ATOM    842  CA  ALA   112       4.596   2.697   1.027  1.00 93.77           C  
ATOM    843  C   ALA   112       5.502   3.919   0.905  1.00 92.95           C  
ATOM    844  CB  ALA   112       5.341   1.441   0.581  1.00 92.05           C  
ATOM    845  O   ALA   112       5.956   4.466   1.913  1.00 91.41           O  
ATOM    846  N   GLY   113       5.796   4.378  -0.325  1.00 96.50           N  
ATOM    847  CA  GLY   113       6.733   5.456  -0.604  1.00 96.14           C  
ATOM    848  C   GLY   113       6.219   6.818  -0.178  1.00 96.07           C  
ATOM    849  O   GLY   113       6.914   7.559   0.519  1.00 95.28           O  
ATOM    850  N   ALA   114       5.036   7.209  -0.534  1.00 96.75           N  
ATOM    851  CA  ALA   114       4.530   8.555  -0.277  1.00 96.89           C  
ATOM    852  C   ALA   114       3.678   8.588   0.989  1.00 97.27           C  
ATOM    853  CB  ALA   114       3.722   9.057  -1.471  1.00 95.95           C  
ATOM    854  O   ALA   114       3.868   9.449   1.851  1.00 97.10           O  
ATOM    855  N   GLY   115       2.758   7.672   1.148  1.00 97.12           N  
ATOM    856  CA  GLY   115       1.803   7.664   2.245  1.00 97.41           C  
ATOM    857  C   GLY   115       2.443   7.385   3.591  1.00 97.98           C  
ATOM    858  O   GLY   115       2.364   8.209   4.505  1.00 97.95           O  
ATOM    859  N   SER   116       3.182   6.210   3.761  1.00 98.40           N  
ATOM    860  CA  SER   116       3.748   5.777   5.034  1.00 98.44           C  
ATOM    861  C   SER   116       4.879   6.698   5.479  1.00 98.47           C  
ATOM    862  CB  SER   116       4.260   4.340   4.932  1.00 98.13           C  
ATOM    863  O   SER   116       4.991   7.025   6.663  1.00 98.33           O  
ATOM    864  OG  SER   116       5.410   4.273   4.106  1.00 92.24           O  
ATOM    865  N   THR   117       5.708   7.254   4.540  1.00 98.52           N  
ATOM    866  CA  THR   117       6.788   8.185   4.847  1.00 98.51           C  
ATOM    867  C   THR   117       6.230   9.531   5.300  1.00 98.55           C  
ATOM    868  CB  THR   117       7.710   8.391   3.631  1.00 98.28           C  
ATOM    869  O   THR   117       6.732  10.128   6.254  1.00 98.43           O  
ATOM    870  CG2 THR   117       8.473   7.114   3.296  1.00 94.82           C  
ATOM    871  OG1 THR   117       6.920   8.774   2.499  1.00 95.32           O  
ATOM    872  N   ALA   118       5.135   9.984   4.694  1.00 98.20           N  
ATOM    873  CA  ALA   118       4.463  11.217   5.094  1.00 98.22           C  
ATOM    874  C   ALA   118       3.859  11.085   6.490  1.00 98.37           C  
ATOM    875  CB  ALA   118       3.380  11.586   4.083  1.00 97.92           C  
ATOM    876  O   ALA   118       4.017  11.975   7.328  1.00 98.28           O  
ATOM    877  N   ILE   119       3.233   9.954   6.849  1.00 98.37           N  
ATOM    878  CA  ILE   119       2.712   9.640   8.175  1.00 98.44           C  
ATOM    879  C   ILE   119       3.858   9.601   9.184  1.00 98.50           C  
ATOM    880  CB  ILE   119       1.949   8.296   8.179  1.00 98.36           C  
ATOM    881  O   ILE   119       3.774  10.211  10.252  1.00 98.42           O  
ATOM    882  CG1 ILE   119       0.631   8.428   7.408  1.00 97.77           C  
ATOM    883  CG2 ILE   119       1.700   7.820   9.613  1.00 97.81           C  
ATOM    884  CD1 ILE   119      -0.040   7.098   7.096  1.00 96.85           C  
ATOM    885  N   CYS   120       4.943   8.924   8.840  1.00 98.73           N  
ATOM    886  CA  CYS   120       6.121   8.824   9.695  1.00 98.73           C  
ATOM    887  C   CYS   120       6.727  10.198   9.953  1.00 98.72           C  
ATOM    888  CB  CYS   120       7.166   7.906   9.063  1.00 98.68           C  
ATOM    889  O   CYS   120       7.046  10.537  11.094  1.00 98.60           O  
ATOM    890  SG  CYS   120       8.688   7.763  10.026  1.00 98.33           S  
ATOM    891  N   ALA   121       6.878  11.064   8.950  1.00 98.60           N  
ATOM    892  CA  ALA   121       7.451  12.402   9.066  1.00 98.58           C  
ATOM    893  C   ALA   121       6.574  13.301   9.933  1.00 98.59           C  
ATOM    894  CB  ALA   121       7.639  13.022   7.683  1.00 98.47           C  
ATOM    895  O   ALA   121       7.075  14.008  10.810  1.00 98.48           O  
ATOM    896  N   ASP   122       5.226  13.277   9.738  1.00 98.39           N  
ATOM    897  CA  ASP   122       4.277  14.078  10.504  1.00 98.37           C  
ATOM    898  C   ASP   122       4.280  13.674  11.977  1.00 98.44           C  
ATOM    899  CB  ASP   122       2.867  13.940   9.925  1.00 98.09           C  
ATOM    900  O   ASP   122       4.491  14.512  12.856  1.00 98.30           O  
ATOM    901  CG  ASP   122       1.818  14.680  10.735  1.00 94.89           C  
ATOM    902  OD1 ASP   122       2.004  15.882  11.022  1.00 91.17           O  
ATOM    903  OD2 ASP   122       0.797  14.054  11.093  1.00 92.79           O  
ATOM    904  N   LEU   123       4.194  12.326  12.342  1.00 98.72           N  
ATOM    905  CA  LEU   123       4.198  11.841  13.717  1.00 98.71           C  
ATOM    906  C   LEU   123       5.582  11.987  14.340  1.00 98.71           C  
ATOM    907  CB  LEU   123       3.754  10.377  13.770  1.00 98.66           C  
ATOM    908  O   LEU   123       5.706  12.363  15.508  1.00 98.62           O  
ATOM    909  CG  LEU   123       2.258  10.115  13.588  1.00 98.18           C  
ATOM    910  CD1 LEU   123       1.979   8.616  13.580  1.00 97.24           C  
ATOM    911  CD2 LEU   123       1.456  10.807  14.686  1.00 97.18           C  
ATOM    912  N   GLY   124       6.644  11.748  13.585  1.00 98.82           N  
ATOM    913  CA  GLY   124       8.001  11.957  14.065  1.00 98.82           C  
ATOM    914  C   GLY   124       8.297  13.405  14.403  1.00 98.81           C  
ATOM    915  O   GLY   124       8.898  13.696  15.439  1.00 98.73           O  
ATOM    916  N   ALA   125       7.768  14.379  13.599  1.00 98.72           N  
ATOM    917  CA  ALA   125       7.898  15.804  13.892  1.00 98.71           C  
ATOM    918  C   ALA   125       7.116  16.179  15.148  1.00 98.72           C  
ATOM    919  CB  ALA   125       7.422  16.636  12.704  1.00 98.63           C  
ATOM    920  O   ALA   125       7.561  17.016  15.937  1.00 98.64           O  
ATOM    921  N   ARG   126       5.965  15.539  15.411  1.00 98.62           N  
ATOM    922  CA  ARG   126       5.169  15.747  16.617  1.00 98.66           C  
ATOM    923  C   ARG   126       5.850  15.133  17.835  1.00 98.64           C  
ATOM    924  CB  ARG   126       3.769  15.155  16.446  1.00 98.60           C  
ATOM    925  O   ARG   126       5.885  15.742  18.906  1.00 98.56           O  
ATOM    926  CG  ARG   126       2.895  15.914  15.460  1.00 98.25           C  
ATOM    927  CD  ARG   126       1.572  15.202  15.213  1.00 97.50           C  
ATOM    928  NE  ARG   126       0.763  15.898  14.217  1.00 97.04           N  
ATOM    929  NH1 ARG   126      -0.783  16.703  15.734  1.00 93.77           N  
ATOM    930  NH2 ARG   126      -0.998  17.189  13.504  1.00 93.51           N  
ATOM    931  CZ  ARG   126      -0.338  16.595  14.487  1.00 96.19           C  
ATOM    932  N   THR   127       6.458  13.952  17.747  1.00 98.85           N  
ATOM    933  CA  THR   127       7.224  13.299  18.803  1.00 98.84           C  
ATOM    934  C   THR   127       8.412  14.161  19.221  1.00 98.79           C  
ATOM    935  CB  THR   127       7.724  11.913  18.355  1.00 98.76           C  
ATOM    936  O   THR   127       8.627  14.396  20.412  1.00 98.67           O  
ATOM    937  CG2 THR   127       8.489  11.216  19.475  1.00 97.38           C  
ATOM    938  OG1 THR   127       6.602  11.104  17.982  1.00 97.70           O  
ATOM    939  N   VAL   128       9.125  14.840  18.294  1.00 98.79           N  
ATOM    940  CA  VAL   128      10.308  15.657  18.543  1.00 98.81           C  
ATOM    941  C   VAL   128       9.899  16.972  19.202  1.00 98.76           C  
ATOM    942  CB  VAL   128      11.091  15.935  17.240  1.00 98.75           C  
ATOM    943  O   VAL   128      10.710  17.616  19.872  1.00 98.65           O  
ATOM    944  CG1 VAL   128      12.117  17.047  17.453  1.00 98.28           C  
ATOM    945  CG2 VAL   128      11.773  14.661  16.745  1.00 98.16           C  
ATOM    946  N   ARG   129       8.596  17.434  19.008  1.00 98.76           N  
ATOM    947  CA  ARG   129       8.060  18.659  19.593  1.00 98.77           C  
ATOM    948  C   ARG   129       7.343  18.370  20.907  1.00 98.77           C  
ATOM    949  CB  ARG   129       7.105  19.349  18.616  1.00 98.63           C  
ATOM    950  O   ARG   129       6.663  19.241  21.454  1.00 98.66           O  
ATOM    951  CG  ARG   129       7.801  20.002  17.432  1.00 97.32           C  
ATOM    952  CD  ARG   129       6.803  20.606  16.455  1.00 94.42           C  
ATOM    953  NE  ARG   129       7.455  21.057  15.228  1.00 94.45           N  
ATOM    954  NH1 ARG   129       5.488  21.502  14.101  1.00 89.73           N  
ATOM    955  NH2 ARG   129       7.508  21.860  13.077  1.00 86.77           N  
ATOM    956  CZ  ARG   129       6.816  21.472  14.138  1.00 90.47           C  
ATOM    957  N   GLU   130       7.354  17.042  21.397  1.00 98.82           N  
ATOM    958  CA  GLU   130       6.784  16.545  22.646  1.00 98.83           C  
ATOM    959  C   GLU   130       5.267  16.711  22.664  1.00 98.85           C  
ATOM    960  CB  GLU   130       7.406  17.265  23.845  1.00 98.74           C  
ATOM    961  O   GLU   130       4.653  16.738  23.732  1.00 98.78           O  
ATOM    962  CG  GLU   130       8.912  17.080  23.959  1.00 98.24           C  
ATOM    963  CD  GLU   130       9.530  17.880  25.095  1.00 97.03           C  
ATOM    964  OE1 GLU   130       8.790  18.599  25.804  1.00 96.66           O  
ATOM    965  OE2 GLU   130      10.764  17.786  25.278  1.00 96.50           O  
ATOM    966  N   GLU   131       4.571  16.861  21.518  1.00 98.75           N  
ATOM    967  CA  GLU   131       3.118  16.950  21.405  1.00 98.77           C  
ATOM    968  C   GLU   131       2.451  15.645  21.827  1.00 98.76           C  
ATOM    969  CB  GLU   131       2.712  17.310  19.973  1.00 98.70           C  
ATOM    970  O   GLU   131       1.316  15.649  22.309  1.00 98.69           O  
ATOM    971  CG  GLU   131       3.154  18.700  19.540  1.00 98.21           C  
ATOM    972  CD  GLU   131       2.742  19.044  18.117  1.00 97.27           C  
ATOM    973  OE1 GLU   131       1.816  18.395  17.579  1.00 96.62           O  
ATOM    974  OE2 GLU   131       3.351  19.970  17.535  1.00 96.15           O  
ATOM    975  N   ILE   132       3.151  14.481  21.595  1.00 98.76           N  
ATOM    976  CA  ILE   132       2.643  13.170  21.984  1.00 98.76           C  
ATOM    977  C   ILE   132       2.648  13.046  23.506  1.00 98.75           C  
ATOM    978  CB  ILE   132       3.473  12.031  21.351  1.00 98.64           C  
ATOM    979  O   ILE   132       1.620  12.738  24.114  1.00 98.66           O  
ATOM    980  CG1 ILE   132       3.473  12.157  19.823  1.00 97.55           C  
ATOM    981  CG2 ILE   132       2.938  10.665  21.788  1.00 97.67           C  
ATOM    982  CD1 ILE   132       2.085  12.105  19.198  1.00 95.84           C  
ATOM    983  N   ASP   133       3.683  13.456  24.180  1.00 98.79           N  
ATOM    984  CA  ASP   133       3.799  13.468  25.635  1.00 98.82           C  
ATOM    985  C   ASP   133       2.765  14.401  26.261  1.00 98.82           C  
ATOM    986  CB  ASP   133       5.209  13.887  26.057  1.00 98.74           C  
ATOM    987  O   ASP   133       2.119  14.046  27.249  1.00 98.78           O  
ATOM    988  CG  ASP   133       6.293  13.016  25.449  1.00 98.22           C  
ATOM    989  OD1 ASP   133       5.991  11.887  25.004  1.00 97.93           O  
ATOM    990  OD2 ASP   133       7.461  13.460  25.417  1.00 97.76           O  
ATOM    991  N   ALA   134       2.469  15.532  25.670  1.00 98.77           N  
ATOM    992  CA  ALA   134       1.455  16.484  26.116  1.00 98.78           C  
ATOM    993  C   ALA   134       0.058  15.875  26.035  1.00 98.77           C  
ATOM    994  CB  ALA   134       1.523  17.763  25.284  1.00 98.70           C  
ATOM    995  O   ALA   134      -0.791  16.136  26.891  1.00 98.72           O  
ATOM    996  N   LEU   135      -0.238  15.009  24.984  1.00 98.23           N  
ATOM    997  CA  LEU   135      -1.497  14.275  24.904  1.00 98.25           C  
ATOM    998  C   LEU   135      -1.614  13.270  26.045  1.00 98.28           C  
ATOM    999  CB  LEU   135      -1.612  13.553  23.559  1.00 98.14           C  
ATOM   1000  O   LEU   135      -2.648  13.201  26.713  1.00 98.16           O  
ATOM   1001  CG  LEU   135      -1.886  14.433  22.338  1.00 97.56           C  
ATOM   1002  CD1 LEU   135      -1.807  13.606  21.060  1.00 96.72           C  
ATOM   1003  CD2 LEU   135      -3.247  15.110  22.461  1.00 96.58           C  
ATOM   1004  N   GLU   136      -0.556  12.541  26.388  1.00 98.55           N  
ATOM   1005  CA  GLU   136      -0.528  11.551  27.461  1.00 98.54           C  
ATOM   1006  C   GLU   136      -0.706  12.211  28.825  1.00 98.54           C  
ATOM   1007  CB  GLU   136       0.780  10.758  27.427  1.00 98.47           C  
ATOM   1008  O   GLU   136      -1.516  11.760  29.638  1.00 98.43           O  
ATOM   1009  CG  GLU   136       0.940   9.888  26.188  1.00 98.01           C  
ATOM   1010  CD  GLU   136       2.159   8.981  26.246  1.00 97.05           C  
ATOM   1011  OE1 GLU   136       3.020   9.176  27.134  1.00 96.46           O  
ATOM   1012  OE2 GLU   136       2.253   8.067  25.396  1.00 96.33           O  
ATOM   1013  N   VAL   137      -0.071  13.366  29.080  1.00 98.80           N  
ATOM   1014  CA  VAL   137      -0.197  14.148  30.306  1.00 98.80           C  
ATOM   1015  C   VAL   137      -1.641  14.617  30.473  1.00 98.77           C  
ATOM   1016  CB  VAL   137       0.761  15.360  30.308  1.00 98.77           C  
ATOM   1017  O   VAL   137      -2.147  14.703  31.594  1.00 98.71           O  
ATOM   1018  CG1 VAL   137       0.441  16.300  31.469  1.00 98.50           C  
ATOM   1019  CG2 VAL   137       2.213  14.891  30.381  1.00 98.45           C  
ATOM   1020  N   LEU   138      -2.392  14.890  29.370  1.00 98.34           N  
ATOM   1021  CA  LEU   138      -3.789  15.312  29.379  1.00 98.26           C  
ATOM   1022  C   LEU   138      -4.719  14.108  29.491  1.00 98.05           C  
ATOM   1023  CB  LEU   138      -4.116  16.110  28.115  1.00 98.11           C  
ATOM   1024  O   LEU   138      -5.942  14.256  29.430  1.00 97.58           O  
ATOM   1025  CG  LEU   138      -3.526  17.518  28.029  1.00 97.13           C  
ATOM   1026  CD1 LEU   138      -3.819  18.134  26.666  1.00 95.66           C  
ATOM   1027  CD2 LEU   138      -4.075  18.397  29.148  1.00 95.43           C  
ATOM   1028  N   GLY   139      -4.189  12.804  29.563  1.00 96.91           N  
ATOM   1029  CA  GLY   139      -4.954  11.570  29.637  1.00 96.76           C  
ATOM   1030  C   GLY   139      -5.607  11.193  28.320  1.00 96.46           C  
ATOM   1031  O   GLY   139      -6.612  10.480  28.302  1.00 95.63           O  
ATOM   1032  N   ILE   140      -5.066  11.728  27.232  1.00 96.03           N  
ATOM   1033  CA  ILE   140      -5.544  11.386  25.897  1.00 96.01           C  
ATOM   1034  C   ILE   140      -4.638  10.322  25.281  1.00 96.09           C  
ATOM   1035  CB  ILE   140      -5.607  12.630  24.983  1.00 95.78           C  
ATOM   1036  O   ILE   140      -3.456  10.572  25.033  1.00 95.68           O  
ATOM   1037  CG1 ILE   140      -6.502  13.706  25.607  1.00 94.61           C  
ATOM   1038  CG2 ILE   140      -6.102  12.249  23.585  1.00 94.52           C  
ATOM   1039  CD1 ILE   140      -6.442  15.051  24.896  1.00 93.83           C  
ATOM   1040  N   ASP   141      -5.170   9.154  24.988  1.00 96.41           N  
ATOM   1041  CA  ASP   141      -4.428   8.081  24.333  1.00 96.64           C  
ATOM   1042  C   ASP   141      -4.019   8.482  22.917  1.00 97.03           C  
ATOM   1043  CB  ASP   141      -5.261   6.798  24.295  1.00 96.33           C  
ATOM   1044  O   ASP   141      -4.873   8.708  22.058  1.00 96.89           O  
ATOM   1045  CG  ASP   141      -4.535   5.639  23.636  1.00 95.04           C  
ATOM   1046  OD1 ASP   141      -3.398   5.826  23.154  1.00 93.52           O  
ATOM   1047  OD2 ASP   141      -5.107   4.528  23.596  1.00 93.97           O  
ATOM   1048  N   PRO   142      -2.681   8.597  22.581  1.00 97.57           N  
ATOM   1049  CA  PRO   142      -2.192   8.989  21.257  1.00 97.69           C  
ATOM   1050  C   PRO   142      -2.537   7.969  20.175  1.00 97.82           C  
ATOM   1051  CB  PRO   142      -0.677   9.085  21.455  1.00 97.47           C  
ATOM   1052  O   PRO   142      -2.666   8.327  19.001  1.00 97.74           O  
ATOM   1053  CG  PRO   142      -0.389   8.207  22.629  1.00 96.84           C  
ATOM   1054  CD  PRO   142      -1.560   8.266  23.567  1.00 96.28           C  
ATOM   1055  N   ILE   143      -2.669   6.676  20.526  1.00 97.69           N  
ATOM   1056  CA  ILE   143      -3.026   5.639  19.565  1.00 97.68           C  
ATOM   1057  C   ILE   143      -4.444   5.877  19.050  1.00 97.74           C  
ATOM   1058  CB  ILE   143      -2.912   4.229  20.186  1.00 97.40           C  
ATOM   1059  O   ILE   143      -4.663   5.982  17.841  1.00 97.53           O  
ATOM   1060  CG1 ILE   143      -1.464   3.944  20.601  1.00 95.37           C  
ATOM   1061  CG2 ILE   143      -3.422   3.165  19.210  1.00 95.49           C  
ATOM   1062  CD1 ILE   143      -1.272   2.606  21.302  1.00 94.00           C  
ATOM   1063  N   GLU   144      -5.434   6.132  19.893  1.00 96.92           N  
ATOM   1064  CA  GLU   144      -6.815   6.416  19.514  1.00 96.85           C  
ATOM   1065  C   GLU   144      -6.916   7.727  18.739  1.00 97.02           C  
ATOM   1066  CB  GLU   144      -7.712   6.468  20.753  1.00 96.16           C  
ATOM   1067  O   GLU   144      -7.594   7.795  17.711  1.00 96.75           O  
ATOM   1068  CG  GLU   144      -7.900   5.119  21.433  1.00 91.60           C  
ATOM   1069  CD  GLU   144      -8.991   5.128  22.492  1.00 86.55           C  
ATOM   1070  OE1 GLU   144      -9.490   6.222  22.840  1.00 87.46           O  
ATOM   1071  OE2 GLU   144      -9.349   4.032  22.978  1.00 84.47           O  
ATOM   1072  N   ARG   145      -6.180   8.693  19.204  1.00 96.93           N  
ATOM   1073  CA  ARG   145      -6.327  10.056  18.703  1.00 96.84           C  
ATOM   1074  C   ARG   145      -5.586  10.237  17.382  1.00 97.07           C  
ATOM   1075  CB  ARG   145      -5.816  11.066  19.733  1.00 96.12           C  
ATOM   1076  O   ARG   145      -6.066  10.933  16.485  1.00 96.82           O  
ATOM   1077  CG  ARG   145      -5.993  12.516  19.314  1.00 91.68           C  
ATOM   1078  CD  ARG   145      -7.456  12.856  19.062  1.00 87.21           C  
ATOM   1079  NE  ARG   145      -7.635  14.272  18.757  1.00 84.95           N  
ATOM   1080  NH1 ARG   145      -9.918  14.125  18.431  1.00 78.60           N  
ATOM   1081  NH2 ARG   145      -8.850  16.141  18.202  1.00 75.06           N  
ATOM   1082  CZ  ARG   145      -8.801  14.843  18.464  1.00 81.27           C  
ATOM   1083  N   LEU   146      -4.436   9.633  17.210  1.00 97.68           N  
ATOM   1084  CA  LEU   146      -3.549   9.932  16.091  1.00 97.72           C  
ATOM   1085  C   LEU   146      -3.371   8.710  15.196  1.00 97.86           C  
ATOM   1086  CB  LEU   146      -2.186  10.409  16.600  1.00 97.54           C  
ATOM   1087  O   LEU   146      -3.455   8.815  13.971  1.00 97.72           O  
ATOM   1088  CG  LEU   146      -2.192  11.654  17.488  1.00 96.75           C  
ATOM   1089  CD1 LEU   146      -0.783  11.954  17.990  1.00 95.43           C  
ATOM   1090  CD2 LEU   146      -2.761  12.849  16.732  1.00 95.29           C  
ATOM   1091  N   VAL   147      -3.214   7.475  15.672  1.00 98.21           N  
ATOM   1092  CA  VAL   147      -2.840   6.291  14.905  1.00 98.19           C  
ATOM   1093  C   VAL   147      -4.065   5.733  14.185  1.00 98.28           C  
ATOM   1094  CB  VAL   147      -2.212   5.205  15.808  1.00 98.13           C  
ATOM   1095  O   VAL   147      -4.050   5.562  12.963  1.00 98.15           O  
ATOM   1096  CG1 VAL   147      -1.896   3.948  15.000  1.00 97.46           C  
ATOM   1097  CG2 VAL   147      -0.951   5.739  16.486  1.00 97.59           C  
ATOM   1098  N   VAL   148      -5.166   5.514  14.824  1.00 97.95           N  
ATOM   1099  CA  VAL   148      -6.355   4.857  14.292  1.00 97.88           C  
ATOM   1100  C   VAL   148      -6.871   5.627  13.078  1.00 97.99           C  
ATOM   1101  CB  VAL   148      -7.465   4.740  15.360  1.00 97.69           C  
ATOM   1102  O   VAL   148      -7.016   5.061  11.992  1.00 97.80           O  
ATOM   1103  CG1 VAL   148      -8.760   4.221  14.737  1.00 96.36           C  
ATOM   1104  CG2 VAL   148      -7.014   3.829  16.500  1.00 96.44           C  
ATOM   1105  N   PRO   149      -7.100   7.005  13.134  1.00 97.83           N  
ATOM   1106  CA  PRO   149      -7.603   7.713  11.954  1.00 97.83           C  
ATOM   1107  C   PRO   149      -6.631   7.662  10.777  1.00 97.95           C  
ATOM   1108  CB  PRO   149      -7.780   9.149  12.454  1.00 97.48           C  
ATOM   1109  O   PRO   149      -7.059   7.622   9.620  1.00 97.79           O  
ATOM   1110  CG  PRO   149      -7.983   9.018  13.929  1.00 95.86           C  
ATOM   1111  CD  PRO   149      -7.163   7.860  14.422  1.00 94.79           C  
ATOM   1112  N   ARG   150      -5.286   7.567  11.005  1.00 98.32           N  
ATOM   1113  CA  ARG   150      -4.268   7.513   9.960  1.00 98.35           C  
ATOM   1114  C   ARG   150      -4.226   6.135   9.307  1.00 98.38           C  
ATOM   1115  CB  ARG   150      -2.892   7.864  10.531  1.00 98.29           C  
ATOM   1116  O   ARG   150      -4.145   6.026   8.082  1.00 98.28           O  
ATOM   1117  CG  ARG   150      -2.684   9.352  10.765  1.00 97.80           C  
ATOM   1118  CD  ARG   150      -1.314   9.643  11.363  1.00 96.70           C  
ATOM   1119  NE  ARG   150      -1.035  11.075  11.398  1.00 96.07           N  
ATOM   1120  NH1 ARG   150      -2.336  11.494  13.260  1.00 92.06           N  
ATOM   1121  NH2 ARG   150      -1.206  13.206  12.237  1.00 91.76           N  
ATOM   1122  CZ  ARG   150      -1.526  11.922  12.298  1.00 95.40           C  
ATOM   1123  N   VAL   151      -4.358   5.086  10.098  1.00 98.36           N  
ATOM   1124  CA  VAL   151      -4.374   3.719   9.590  1.00 98.34           C  
ATOM   1125  C   VAL   151      -5.633   3.491   8.756  1.00 98.32           C  
ATOM   1126  CB  VAL   151      -4.300   2.686  10.737  1.00 98.30           C  
ATOM   1127  O   VAL   151      -5.561   2.968   7.642  1.00 98.14           O  
ATOM   1128  CG1 VAL   151      -4.501   1.269  10.201  1.00 97.67           C  
ATOM   1129  CG2 VAL   151      -2.965   2.799  11.471  1.00 97.72           C  
ATOM   1130  N   VAL   152      -6.776   3.982   9.177  1.00 97.94           N  
ATOM   1131  CA  VAL   152      -8.030   3.867   8.440  1.00 97.91           C  
ATOM   1132  C   VAL   152      -7.973   4.734   7.184  1.00 97.95           C  
ATOM   1133  CB  VAL   152      -9.240   4.272   9.313  1.00 97.77           C  
ATOM   1134  O   VAL   152      -8.357   4.292   6.099  1.00 97.75           O  
ATOM   1135  CG1 VAL   152     -10.539   4.168   8.516  1.00 96.31           C  
ATOM   1136  CG2 VAL   152      -9.307   3.403  10.567  1.00 96.25           C  
ATOM   1137  N   ALA   153      -7.421   5.953   7.251  1.00 98.27           N  
ATOM   1138  CA  ALA   153      -7.231   6.829   6.098  1.00 98.22           C  
ATOM   1139  C   ALA   153      -6.300   6.190   5.072  1.00 98.23           C  
ATOM   1140  CB  ALA   153      -6.679   8.182   6.543  1.00 98.09           C  
ATOM   1141  O   ALA   153      -6.612   6.154   3.879  1.00 98.04           O  
ATOM   1142  N   SER   154      -5.184   5.579   5.513  1.00 98.43           N  
ATOM   1143  CA  SER   154      -4.238   4.906   4.629  1.00 98.36           C  
ATOM   1144  C   SER   154      -4.881   3.707   3.941  1.00 98.35           C  
ATOM   1145  CB  SER   154      -3.003   4.455   5.409  1.00 97.93           C  
ATOM   1146  O   SER   154      -4.731   3.524   2.731  1.00 98.11           O  
ATOM   1147  OG  SER   154      -2.029   3.907   4.536  1.00 73.60           O  
ATOM   1148  N   THR   155      -5.691   2.935   4.639  1.00 98.35           N  
ATOM   1149  CA  THR   155      -6.452   1.799   4.132  1.00 98.33           C  
ATOM   1150  C   THR   155      -7.459   2.249   3.078  1.00 98.33           C  
ATOM   1151  CB  THR   155      -7.187   1.066   5.269  1.00 98.10           C  
ATOM   1152  O   THR   155      -7.507   1.692   1.979  1.00 98.16           O  
ATOM   1153  CG2 THR   155      -7.921  -0.165   4.747  1.00 94.69           C  
ATOM   1154  OG1 THR   155      -6.236   0.657   6.260  1.00 95.46           O  
ATOM   1155  N   PHE   156      -8.185   3.266   3.363  1.00 98.11           N  
ATOM   1156  CA  PHE   156      -9.202   3.829   2.483  1.00 98.13           C  
ATOM   1157  C   PHE   156      -8.567   4.426   1.233  1.00 98.14           C  
ATOM   1158  CB  PHE   156     -10.020   4.896   3.217  1.00 98.09           C  
ATOM   1159  O   PHE   156      -9.009   4.154   0.115  1.00 97.94           O  
ATOM   1160  CG  PHE   156     -11.038   5.585   2.348  1.00 97.30           C  
ATOM   1161  CD1 PHE   156     -12.205   4.933   1.971  1.00 96.09           C  
ATOM   1162  CD2 PHE   156     -10.826   6.886   1.909  1.00 96.09           C  
ATOM   1163  CE1 PHE   156     -13.149   5.568   1.168  1.00 95.11           C  
ATOM   1164  CE2 PHE   156     -11.765   7.527   1.106  1.00 95.37           C  
ATOM   1165  CZ  PHE   156     -12.925   6.866   0.735  1.00 95.00           C  
ATOM   1166  N   VAL   157      -7.487   5.169   1.351  1.00 98.25           N  
ATOM   1167  CA  VAL   157      -6.795   5.788   0.226  1.00 98.22           C  
ATOM   1168  C   VAL   157      -6.146   4.710  -0.639  1.00 98.17           C  
ATOM   1169  CB  VAL   157      -5.731   6.802   0.702  1.00 98.15           C  
ATOM   1170  O   VAL   157      -6.220   4.763  -1.869  1.00 97.91           O  
ATOM   1171  CG1 VAL   157      -4.855   7.254  -0.465  1.00 97.24           C  
ATOM   1172  CG2 VAL   157      -6.400   8.003   1.368  1.00 97.19           C  
ATOM   1173  N   ALA   158      -5.634   3.641  -0.055  1.00 98.42           N  
ATOM   1174  CA  ALA   158      -5.082   2.514  -0.801  1.00 98.39           C  
ATOM   1175  C   ALA   158      -6.158   1.831  -1.640  1.00 98.35           C  
ATOM   1176  CB  ALA   158      -4.438   1.509   0.152  1.00 98.27           C  
ATOM   1177  O   ALA   158      -5.938   1.528  -2.815  1.00 98.13           O  
ATOM   1178  N   PHE   159      -7.299   1.684  -1.110  1.00 98.15           N  
ATOM   1179  CA  PHE   159      -8.461   1.158  -1.817  1.00 98.15           C  
ATOM   1180  C   PHE   159      -8.837   2.060  -2.988  1.00 98.12           C  
ATOM   1181  CB  PHE   159      -9.652   1.012  -0.864  1.00 98.02           C  
ATOM   1182  O   PHE   159      -8.978   1.591  -4.119  1.00 97.90           O  
ATOM   1183  CG  PHE   159     -10.948   0.691  -1.557  1.00 96.90           C  
ATOM   1184  CD1 PHE   159     -11.272  -0.621  -1.882  1.00 95.16           C  
ATOM   1185  CD2 PHE   159     -11.844   1.700  -1.884  1.00 95.10           C  
ATOM   1186  CE1 PHE   159     -12.471  -0.922  -2.523  1.00 93.95           C  
ATOM   1187  CE2 PHE   159     -13.044   1.407  -2.524  1.00 94.11           C  
ATOM   1188  CZ  PHE   159     -13.356   0.096  -2.844  1.00 93.63           C  
ATOM   1189  N   MET   160      -8.866   3.366  -2.838  1.00 98.10           N  
ATOM   1190  CA  MET   160      -9.221   4.331  -3.875  1.00 98.04           C  
ATOM   1191  C   MET   160      -8.161   4.368  -4.971  1.00 98.01           C  
ATOM   1192  CB  MET   160      -9.401   5.726  -3.274  1.00 97.74           C  
ATOM   1193  O   MET   160      -8.488   4.340  -6.158  1.00 97.72           O  
ATOM   1194  CG  MET   160     -10.657   5.872  -2.429  1.00 93.82           C  
ATOM   1195  SD  MET   160     -10.926   7.597  -1.864  1.00 91.71           S  
ATOM   1196  CE  MET   160     -11.557   8.340  -3.394  1.00 84.00           C  
ATOM   1197  N   LEU   161      -6.905   4.376  -4.623  1.00 98.06           N  
ATOM   1198  CA  LEU   161      -5.793   4.410  -5.566  1.00 98.03           C  
ATOM   1199  C   LEU   161      -5.732   3.123  -6.382  1.00 97.99           C  
ATOM   1200  CB  LEU   161      -4.469   4.621  -4.826  1.00 97.96           C  
ATOM   1201  O   LEU   161      -5.517   3.162  -7.596  1.00 97.74           O  
ATOM   1202  CG  LEU   161      -4.271   5.988  -4.167  1.00 96.96           C  
ATOM   1203  CD1 LEU   161      -2.924   6.042  -3.455  1.00 95.28           C  
ATOM   1204  CD2 LEU   161      -4.380   7.102  -5.203  1.00 95.15           C  
ATOM   1205  N   ASN   162      -6.011   1.968  -5.759  1.00 98.10           N  
ATOM   1206  CA  ASN   162      -6.122   0.702  -6.474  1.00 98.07           C  
ATOM   1207  C   ASN   162      -7.230   0.745  -7.523  1.00 98.00           C  
ATOM   1208  CB  ASN   162      -6.363  -0.449  -5.495  1.00 97.96           C  
ATOM   1209  O   ASN   162      -7.014   0.369  -8.676  1.00 97.68           O  
ATOM   1210  CG  ASN   162      -6.382  -1.803  -6.177  1.00 97.11           C  
ATOM   1211  ND2 ASN   162      -7.533  -2.463  -6.154  1.00 95.89           N  
ATOM   1212  OD1 ASN   162      -5.369  -2.252  -6.719  1.00 95.55           O  
ATOM   1213  N   GLY   163      -8.406   1.292  -7.224  1.00 97.63           N  
ATOM   1214  CA  GLY   163      -9.482   1.512  -8.176  1.00 97.60           C  
ATOM   1215  C   GLY   163      -9.080   2.403  -9.336  1.00 97.68           C  
ATOM   1216  O   GLY   163      -9.377   2.097 -10.493  1.00 97.46           O  
ATOM   1217  N   ALA   164      -8.315   3.463  -9.085  1.00 97.72           N  
ATOM   1218  CA  ALA   164      -7.805   4.352 -10.126  1.00 97.74           C  
ATOM   1219  C   ALA   164      -6.840   3.617 -11.051  1.00 97.79           C  
ATOM   1220  CB  ALA   164      -7.120   5.565  -9.501  1.00 97.57           C  
ATOM   1221  O   ALA   164      -6.948   3.714 -12.275  1.00 97.58           O  
ATOM   1222  N   VAL   165      -5.909   2.781 -10.536  1.00 97.93           N  
ATOM   1223  CA  VAL   165      -4.927   2.032 -11.313  1.00 97.92           C  
ATOM   1224  C   VAL   165      -5.634   0.978 -12.162  1.00 97.83           C  
ATOM   1225  CB  VAL   165      -3.873   1.364 -10.402  1.00 97.84           C  
ATOM   1226  O   VAL   165      -5.350   0.838 -13.354  1.00 97.51           O  
ATOM   1227  CG1 VAL   165      -2.891   0.536 -11.229  1.00 96.73           C  
ATOM   1228  CG2 VAL   165      -3.130   2.418  -9.584  1.00 96.75           C  
ATOM   1229  N   ILE   166      -6.629   0.262 -11.584  1.00 97.80           N  
ATOM   1230  CA  ILE   166      -7.436  -0.708 -12.316  1.00 97.76           C  
ATOM   1231  C   ILE   166      -8.174  -0.011 -13.456  1.00 97.72           C  
ATOM   1232  CB  ILE   166      -8.441  -1.423 -11.385  1.00 97.54           C  
ATOM   1233  O   ILE   166      -8.137  -0.471 -14.600  1.00 97.44           O  
ATOM   1234  CG1 ILE   166      -7.705  -2.375 -10.434  1.00 96.20           C  
ATOM   1235  CG2 ILE   166      -9.495  -2.174 -12.204  1.00 96.29           C  
ATOM   1236  CD1 ILE   166      -8.590  -2.973  -9.350  1.00 94.82           C  
ATOM   1237  N   THR   167      -8.762   1.170 -13.242  1.00 97.60           N  
ATOM   1238  CA  THR   167      -9.465   1.943 -14.261  1.00 97.68           C  
ATOM   1239  C   THR   167      -8.516   2.341 -15.388  1.00 97.68           C  
ATOM   1240  CB  THR   167     -10.110   3.205 -13.659  1.00 97.57           C  
ATOM   1241  O   THR   167      -8.835   2.167 -16.566  1.00 97.49           O  
ATOM   1242  CG2 THR   167     -10.873   3.992 -14.719  1.00 95.70           C  
ATOM   1243  OG1 THR   167     -11.018   2.821 -12.619  1.00 96.43           O  
ATOM   1244  N   ILE   168      -7.313   2.781 -15.137  1.00 97.82           N  
ATOM   1245  CA  ILE   168      -6.297   3.137 -16.120  1.00 97.82           C  
ATOM   1246  C   ILE   168      -5.914   1.905 -16.936  1.00 97.77           C  
ATOM   1247  CB  ILE   168      -5.046   3.743 -15.446  1.00 97.75           C  
ATOM   1248  O   ILE   168      -5.832   1.967 -18.165  1.00 97.48           O  
ATOM   1249  CG1 ILE   168      -5.361   5.137 -14.889  1.00 96.84           C  
ATOM   1250  CG2 ILE   168      -3.875   3.800 -16.431  1.00 96.80           C  
ATOM   1251  CD1 ILE   168      -4.350   5.639 -13.868  1.00 96.05           C  
ATOM   1252  N   GLY   169      -5.699   0.766 -16.279  1.00 97.79           N  
ATOM   1253  CA  GLY   169      -5.383  -0.488 -16.944  1.00 97.76           C  
ATOM   1254  C   GLY   169      -6.487  -0.967 -17.868  1.00 97.75           C  
ATOM   1255  O   GLY   169      -6.225  -1.346 -19.012  1.00 97.44           O  
ATOM   1256  N   LEU   170      -7.760  -0.906 -17.439  1.00 97.74           N  
ATOM   1257  CA  LEU   170      -8.933  -1.278 -18.222  1.00 97.80           C  
ATOM   1258  C   LEU   170      -9.105  -0.349 -19.419  1.00 97.79           C  
ATOM   1259  CB  LEU   170     -10.191  -1.246 -17.351  1.00 97.61           C  
ATOM   1260  O   LEU   170      -9.278  -0.810 -20.549  1.00 97.60           O  
ATOM   1261  CG  LEU   170     -10.329  -2.364 -16.317  1.00 96.47           C  
ATOM   1262  CD1 LEU   170     -11.534  -2.110 -15.418  1.00 94.95           C  
ATOM   1263  CD2 LEU   170     -10.447  -3.719 -17.007  1.00 95.03           C  
ATOM   1264  N   VAL   171      -8.958   1.002 -19.247  1.00 98.02           N  
ATOM   1265  CA  VAL   171      -9.088   2.003 -20.301  1.00 98.10           C  
ATOM   1266  C   VAL   171      -7.917   1.886 -21.274  1.00 98.12           C  
ATOM   1267  CB  VAL   171      -9.157   3.433 -19.720  1.00 97.96           C  
ATOM   1268  O   VAL   171      -8.112   1.876 -22.491  1.00 97.99           O  
ATOM   1269  CG1 VAL   171      -9.056   4.474 -20.833  1.00 97.08           C  
ATOM   1270  CG2 VAL   171     -10.446   3.623 -18.922  1.00 96.98           C  
ATOM   1271  N   GLY   172      -6.673   1.741 -20.793  1.00 98.08           N  
ATOM   1272  CA  GLY   172      -5.498   1.543 -21.626  1.00 98.08           C  
ATOM   1273  C   GLY   172      -5.559   0.273 -22.452  1.00 98.20           C  
ATOM   1274  O   GLY   172      -5.320   0.300 -23.661  1.00 98.05           O  
ATOM   1275  N   GLY   173      -5.947  -0.915 -21.830  1.00 98.10           N  
ATOM   1276  CA  GLY   173      -6.157  -2.169 -22.537  1.00 98.13           C  
ATOM   1277  C   GLY   173      -7.245  -2.085 -23.590  1.00 98.17           C  
ATOM   1278  O   GLY   173      -7.062  -2.549 -24.718  1.00 97.98           O  
ATOM   1279  N   PHE   174      -8.403  -1.408 -23.304  1.00 98.16           N  
ATOM   1280  CA  PHE   174      -9.495  -1.175 -24.242  1.00 98.32           C  
ATOM   1281  C   PHE   174      -9.029  -0.320 -25.414  1.00 98.20           C  
ATOM   1282  CB  PHE   174     -10.676  -0.501 -23.538  1.00 98.35           C  
ATOM   1283  O   PHE   174      -9.196  -0.703 -26.574  1.00 98.06           O  
ATOM   1284  CG  PHE   174     -11.844  -0.221 -24.444  1.00 98.31           C  
ATOM   1285  CD1 PHE   174     -12.793  -1.204 -24.702  1.00 98.15           C  
ATOM   1286  CD2 PHE   174     -11.994   1.025 -25.038  1.00 98.20           C  
ATOM   1287  CE1 PHE   174     -13.875  -0.947 -25.540  1.00 97.91           C  
ATOM   1288  CE2 PHE   174     -13.073   1.288 -25.878  1.00 97.87           C  
ATOM   1289  CZ  PHE   174     -14.012   0.300 -26.128  1.00 97.65           C  
ATOM   1290  N   PHE   175      -8.370   0.847 -25.143  1.00 98.29           N  
ATOM   1291  CA  PHE   175      -7.863   1.735 -26.183  1.00 98.29           C  
ATOM   1292  C   PHE   175      -6.891   0.998 -27.097  1.00 98.23           C  
ATOM   1293  CB  PHE   175      -7.178   2.956 -25.563  1.00 97.82           C  
ATOM   1294  O   PHE   175      -7.012   1.062 -28.322  1.00 98.00           O  
ATOM   1295  CG  PHE   175      -6.667   3.945 -26.575  1.00 92.61           C  
ATOM   1296  CD1 PHE   175      -7.493   4.949 -27.066  1.00 86.19           C  
ATOM   1297  CD2 PHE   175      -5.359   3.871 -27.037  1.00 86.57           C  
ATOM   1298  CE1 PHE   175      -7.022   5.866 -28.003  1.00 83.27           C  
ATOM   1299  CE2 PHE   175      -4.882   4.783 -27.974  1.00 83.34           C  
ATOM   1300  CZ  PHE   175      -5.715   5.779 -28.456  1.00 82.28           C  
ATOM   1301  N   PHE   176      -5.976   0.218 -26.543  1.00 97.70           N  
ATOM   1302  CA  PHE   176      -4.973  -0.509 -27.312  1.00 97.84           C  
ATOM   1303  C   PHE   176      -5.617  -1.624 -28.127  1.00 97.75           C  
ATOM   1304  CB  PHE   176      -3.900  -1.089 -26.385  1.00 97.77           C  
ATOM   1305  O   PHE   176      -5.408  -1.714 -29.339  1.00 97.50           O  
ATOM   1306  CG  PHE   176      -2.744  -1.720 -27.114  1.00 97.27           C  
ATOM   1307  CD1 PHE   176      -1.647  -0.959 -27.496  1.00 96.38           C  
ATOM   1308  CD2 PHE   176      -2.756  -3.075 -27.416  1.00 96.53           C  
ATOM   1309  CE1 PHE   176      -0.576  -1.540 -28.171  1.00 95.76           C  
ATOM   1310  CE2 PHE   176      -1.689  -3.663 -28.090  1.00 95.53           C  
ATOM   1311  CZ  PHE   176      -0.601  -2.894 -28.468  1.00 95.02           C  
ATOM   1312  N   GLY   177      -6.416  -2.491 -27.526  1.00 98.02           N  
ATOM   1313  CA  GLY   177      -7.094  -3.579 -28.213  1.00 98.08           C  
ATOM   1314  C   GLY   177      -7.972  -3.106 -29.356  1.00 98.20           C  
ATOM   1315  O   GLY   177      -7.856  -3.600 -30.480  1.00 98.06           O  
ATOM   1316  N   VAL   178      -8.794  -2.078 -29.144  1.00 97.91           N  
ATOM   1317  CA  VAL   178      -9.817  -1.663 -30.098  1.00 97.99           C  
ATOM   1318  C   VAL   178      -9.190  -0.783 -31.177  1.00 97.95           C  
ATOM   1319  CB  VAL   178     -10.972  -0.910 -29.401  1.00 97.82           C  
ATOM   1320  O   VAL   178      -9.415  -0.998 -32.370  1.00 97.82           O  
ATOM   1321  CG1 VAL   178     -11.944  -0.339 -30.431  1.00 97.36           C  
ATOM   1322  CG2 VAL   178     -11.702  -1.836 -28.429  1.00 97.28           C  
ATOM   1323  N   TYR   179      -8.288   0.166 -30.819  1.00 98.20           N  
ATOM   1324  CA  TYR   179      -7.866   1.186 -31.773  1.00 98.17           C  
ATOM   1325  C   TYR   179      -6.527   0.824 -32.402  1.00 97.81           C  
ATOM   1326  CB  TYR   179      -7.770   2.554 -31.090  1.00 98.15           C  
ATOM   1327  O   TYR   179      -6.247   1.203 -33.542  1.00 97.24           O  
ATOM   1328  CG  TYR   179      -9.108   3.135 -30.703  1.00 98.02           C  
ATOM   1329  CD1 TYR   179      -9.916   3.764 -31.648  1.00 97.70           C  
ATOM   1330  CD2 TYR   179      -9.567   3.058 -29.393  1.00 97.73           C  
ATOM   1331  CE1 TYR   179     -11.149   4.303 -31.296  1.00 97.15           C  
ATOM   1332  CE2 TYR   179     -10.799   3.593 -29.029  1.00 97.05           C  
ATOM   1333  OH  TYR   179     -12.801   4.744 -29.632  1.00 95.90           O  
ATOM   1334  CZ  TYR   179     -11.581   4.212 -29.986  1.00 96.90           C  
ATOM   1335  N   ILE   180      -5.657   0.064 -31.731  1.00 97.75           N  
ATOM   1336  CA  ILE   180      -4.338  -0.291 -32.242  1.00 97.54           C  
ATOM   1337  C   ILE   180      -4.387  -1.681 -32.872  1.00 97.28           C  
ATOM   1338  CB  ILE   180      -3.268  -0.245 -31.128  1.00 97.43           C  
ATOM   1339  O   ILE   180      -3.867  -1.890 -33.971  1.00 96.54           O  
ATOM   1340  CG1 ILE   180      -3.252   1.135 -30.461  1.00 95.81           C  
ATOM   1341  CG2 ILE   180      -1.888  -0.598 -31.690  1.00 95.82           C  
ATOM   1342  CD1 ILE   180      -2.888   2.274 -31.403  1.00 95.16           C  
ATOM   1343  N   GLN   181      -5.145  -2.617 -32.353  1.00 97.91           N  
ATOM   1344  CA  GLN   181      -5.167  -3.994 -32.835  1.00 97.76           C  
ATOM   1345  C   GLN   181      -6.387  -4.249 -33.717  1.00 97.67           C  
ATOM   1346  CB  GLN   181      -5.154  -4.975 -31.662  1.00 97.36           C  
ATOM   1347  O   GLN   181      -6.505  -5.312 -34.329  1.00 96.96           O  
ATOM   1348  CG  GLN   181      -3.839  -4.996 -30.893  1.00 94.83           C  
ATOM   1349  CD  GLN   181      -3.854  -5.972 -29.732  1.00 90.28           C  
ATOM   1350  NE2 GLN   181      -2.745  -6.677 -29.535  1.00 88.05           N  
ATOM   1351  OE1 GLN   181      -4.855  -6.092 -29.017  1.00 90.44           O  
ATOM   1352  N   ASN   182      -7.305  -3.343 -33.789  1.00 97.96           N  
ATOM   1353  CA  ASN   182      -8.534  -3.378 -34.574  1.00 97.99           C  
ATOM   1354  C   ASN   182      -9.443  -4.525 -34.142  1.00 98.00           C  
ATOM   1355  CB  ASN   182      -8.214  -3.487 -36.067  1.00 96.94           C  
ATOM   1356  O   ASN   182     -10.160  -5.097 -34.964  1.00 97.50           O  
ATOM   1357  CG  ASN   182      -7.471  -2.276 -36.595  1.00 93.36           C  
ATOM   1358  ND2 ASN   182      -6.239  -2.485 -37.044  1.00 92.36           N  
ATOM   1359  OD1 ASN   182      -7.999  -1.161 -36.598  1.00 91.49           O  
ATOM   1360  N   VAL   183      -9.390  -4.883 -32.794  1.00 97.75           N  
ATOM   1361  CA  VAL   183     -10.325  -5.832 -32.198  1.00 97.94           C  
ATOM   1362  C   VAL   183     -11.682  -5.162 -31.995  1.00 98.01           C  
ATOM   1363  CB  VAL   183      -9.796  -6.382 -30.854  1.00 97.76           C  
ATOM   1364  O   VAL   183     -11.756  -4.027 -31.519  1.00 97.90           O  
ATOM   1365  CG1 VAL   183     -10.796  -7.360 -30.240  1.00 97.10           C  
ATOM   1366  CG2 VAL   183      -8.438  -7.053 -31.051  1.00 97.03           C  
ATOM   1367  N   SER   184     -12.794  -5.794 -32.401  1.00 97.77           N  
ATOM   1368  CA  SER   184     -14.110  -5.222 -32.136  1.00 97.94           C  
ATOM   1369  C   SER   184     -14.336  -5.025 -30.641  1.00 97.91           C  
ATOM   1370  CB  SER   184     -15.209  -6.114 -32.714  1.00 97.66           C  
ATOM   1371  O   SER   184     -13.949  -5.872 -29.833  1.00 97.81           O  
ATOM   1372  OG  SER   184     -15.371  -7.284 -31.929  1.00 95.77           O  
ATOM   1373  N   ALA   185     -14.991  -3.899 -30.195  1.00 97.93           N  
ATOM   1374  CA  ALA   185     -15.264  -3.586 -28.794  1.00 98.14           C  
ATOM   1375  C   ALA   185     -15.992  -4.738 -28.107  1.00 98.00           C  
ATOM   1376  CB  ALA   185     -16.083  -2.302 -28.685  1.00 97.72           C  
ATOM   1377  O   ALA   185     -15.713  -5.054 -26.948  1.00 97.87           O  
ATOM   1378  N   GLY   186     -16.913  -5.472 -28.831  1.00 98.03           N  
ATOM   1379  CA  GLY   186     -17.613  -6.642 -28.325  1.00 98.09           C  
ATOM   1380  C   GLY   186     -16.693  -7.816 -28.049  1.00 98.05           C  
ATOM   1381  O   GLY   186     -16.774  -8.439 -26.989  1.00 97.95           O  
ATOM   1382  N   ALA   187     -15.750  -8.124 -28.932  1.00 97.67           N  
ATOM   1383  CA  ALA   187     -14.766  -9.187 -28.746  1.00 97.77           C  
ATOM   1384  C   ALA   187     -13.839  -8.879 -27.574  1.00 97.83           C  
ATOM   1385  CB  ALA   187     -13.955  -9.391 -30.023  1.00 97.28           C  
ATOM   1386  O   ALA   187     -13.593  -9.739 -26.726  1.00 97.74           O  
ATOM   1387  N   TYR   188     -13.378  -7.631 -27.431  1.00 97.75           N  
ATOM   1388  CA  TYR   188     -12.562  -7.193 -26.304  1.00 98.06           C  
ATOM   1389  C   TYR   188     -13.296  -7.405 -24.985  1.00 97.80           C  
ATOM   1390  CB  TYR   188     -12.179  -5.718 -26.457  1.00 98.06           C  
ATOM   1391  O   TYR   188     -12.766  -8.034 -24.066  1.00 97.60           O  
ATOM   1392  CG  TYR   188     -11.453  -5.152 -25.262  1.00 98.01           C  
ATOM   1393  CD1 TYR   188     -10.068  -5.252 -25.152  1.00 97.75           C  
ATOM   1394  CD2 TYR   188     -12.149  -4.517 -24.239  1.00 97.76           C  
ATOM   1395  CE1 TYR   188      -9.394  -4.734 -24.051  1.00 97.28           C  
ATOM   1396  CE2 TYR   188     -11.486  -3.995 -23.133  1.00 97.27           C  
ATOM   1397  OH  TYR   188      -9.448  -3.592 -21.957  1.00 96.16           O  
ATOM   1398  CZ  TYR   188     -10.110  -4.107 -23.049  1.00 96.89           C  
ATOM   1399  N   VAL   189     -14.613  -6.931 -24.885  1.00 97.74           N  
ATOM   1400  CA  VAL   189     -15.400  -7.038 -23.661  1.00 97.75           C  
ATOM   1401  C   VAL   189     -15.689  -8.507 -23.358  1.00 97.40           C  
ATOM   1402  CB  VAL   189     -16.723  -6.246 -23.766  1.00 97.50           C  
ATOM   1403  O   VAL   189     -15.585  -8.942 -22.209  1.00 97.04           O  
ATOM   1404  CG1 VAL   189     -17.626  -6.541 -22.569  1.00 97.01           C  
ATOM   1405  CG2 VAL   189     -16.441  -4.748 -23.871  1.00 96.87           C  
ATOM   1406  N   SER   190     -15.953  -9.347 -24.370  1.00 97.45           N  
ATOM   1407  CA  SER   190     -16.174 -10.779 -24.195  1.00 97.19           C  
ATOM   1408  C   SER   190     -14.916 -11.474 -23.683  1.00 96.80           C  
ATOM   1409  CB  SER   190     -16.620 -11.418 -25.510  1.00 96.33           C  
ATOM   1410  O   SER   190     -14.970 -12.226 -22.708  1.00 96.22           O  
ATOM   1411  OG  SER   190     -15.614 -11.286 -26.500  1.00 85.19           O  
ATOM   1412  N   THR   191     -13.720 -11.186 -24.241  1.00 96.87           N  
ATOM   1413  CA  THR   191     -12.437 -11.730 -23.811  1.00 97.00           C  
ATOM   1414  C   THR   191     -12.098 -11.265 -22.397  1.00 96.90           C  
ATOM   1415  CB  THR   191     -11.306 -11.320 -24.773  1.00 96.71           C  
ATOM   1416  O   THR   191     -11.704 -12.071 -21.552  1.00 96.60           O  
ATOM   1417  CG2 THR   191      -9.975 -11.935 -24.351  1.00 94.66           C  
ATOM   1418  OG1 THR   191     -11.627 -11.766 -26.096  1.00 95.42           O  
ATOM   1419  N   LEU   192     -12.334 -10.002 -22.056  1.00 96.90           N  
ATOM   1420  CA  LEU   192     -12.083  -9.442 -20.732  1.00 96.92           C  
ATOM   1421  C   LEU   192     -12.971 -10.106 -19.684  1.00 96.29           C  
ATOM   1422  CB  LEU   192     -12.321  -7.930 -20.735  1.00 96.57           C  
ATOM   1423  O   LEU   192     -12.493 -10.495 -18.616  1.00 95.63           O  
ATOM   1424  CG  LEU   192     -12.056  -7.200 -19.417  1.00 94.95           C  
ATOM   1425  CD1 LEU   192     -10.576  -7.276 -19.057  1.00 92.96           C  
ATOM   1426  CD2 LEU   192     -12.515  -5.748 -19.508  1.00 92.89           C  
ATOM   1427  N   THR   193     -14.262 -10.314 -19.952  1.00 96.60           N  
ATOM   1428  CA  THR   193     -15.199 -10.932 -19.021  1.00 96.12           C  
ATOM   1429  C   THR   193     -14.872 -12.410 -18.826  1.00 95.31           C  
ATOM   1430  CB  THR   193     -16.651 -10.785 -19.510  1.00 95.25           C  
ATOM   1431  O   THR   193     -15.105 -12.966 -17.751  1.00 94.08           O  
ATOM   1432  CG2 THR   193     -17.113  -9.333 -19.436  1.00 88.07           C  
ATOM   1433  OG1 THR   193     -16.740 -11.234 -20.868  1.00 91.10           O  
ATOM   1434  N   LEU   194     -14.296 -13.074 -19.847  1.00 94.66           N  
ATOM   1435  CA  LEU   194     -13.825 -14.452 -19.760  1.00 94.30           C  
ATOM   1436  C   LEU   194     -12.570 -14.544 -18.900  1.00 93.42           C  
ATOM   1437  CB  LEU   194     -13.543 -15.011 -21.157  1.00 93.14           C  
ATOM   1438  O   LEU   194     -12.401 -15.500 -18.140  1.00 92.03           O  
ATOM   1439  CG  LEU   194     -13.092 -16.471 -21.224  1.00 85.71           C  
ATOM   1440  CD1 LEU   194     -14.222 -17.396 -20.786  1.00 78.75           C  
ATOM   1441  CD2 LEU   194     -12.623 -16.822 -22.633  1.00 78.80           C  
ATOM   1442  N   LEU   195     -11.709 -13.512 -18.969  1.00 94.28           N  
ATOM   1443  CA  LEU   195     -10.405 -13.524 -18.315  1.00 94.48           C  
ATOM   1444  C   LEU   195     -10.497 -12.951 -16.905  1.00 93.66           C  
ATOM   1445  CB  LEU   195      -9.386 -12.729 -19.136  1.00 94.17           C  
ATOM   1446  O   LEU   195      -9.748 -13.359 -16.014  1.00 92.37           O  
ATOM   1447  CG  LEU   195      -8.969 -13.340 -20.475  1.00 93.39           C  
ATOM   1448  CD1 LEU   195      -8.001 -12.413 -21.202  1.00 91.52           C  
ATOM   1449  CD2 LEU   195      -8.345 -14.716 -20.265  1.00 91.53           C  
ATOM   1450  N   THR   196     -11.371 -11.979 -16.668  1.00 94.41           N  
ATOM   1451  CA  THR   196     -11.499 -11.279 -15.394  1.00 94.10           C  
ATOM   1452  C   THR   196     -12.838 -11.598 -14.735  1.00 93.36           C  
ATOM   1453  CB  THR   196     -11.363  -9.756 -15.577  1.00 91.66           C  
ATOM   1454  O   THR   196     -13.882 -11.104 -15.167  1.00 91.07           O  
ATOM   1455  CG2 THR   196      -9.972  -9.385 -16.080  1.00 78.37           C  
ATOM   1456  OG1 THR   196     -12.338  -9.306 -16.526  1.00 79.11           O  
ATOM   1457  N   GLY   197     -12.789 -12.335 -13.700  1.00 92.50           N  
ATOM   1458  CA  GLY   197     -13.958 -12.627 -12.886  1.00 92.64           C  
ATOM   1459  C   GLY   197     -14.049 -11.764 -11.642  1.00 93.22           C  
ATOM   1460  O   GLY   197     -13.112 -11.031 -11.319  1.00 92.88           O  
ATOM   1461  N   PHE   198     -15.160 -11.888 -10.869  1.00 93.07           N  
ATOM   1462  CA  PHE   198     -15.408 -11.187  -9.615  1.00 93.85           C  
ATOM   1463  C   PHE   198     -14.358 -11.555  -8.573  1.00 94.49           C  
ATOM   1464  CB  PHE   198     -16.809 -11.510  -9.085  1.00 93.10           C  
ATOM   1465  O   PHE   198     -13.887 -10.693  -7.828  1.00 94.48           O  
ATOM   1466  CG  PHE   198     -17.108 -10.891  -7.746  1.00 91.45           C  
ATOM   1467  CD1 PHE   198     -17.419  -9.541  -7.642  1.00 89.96           C  
ATOM   1468  CD2 PHE   198     -17.080 -11.661  -6.590  1.00 90.12           C  
ATOM   1469  CE1 PHE   198     -17.697  -8.966  -6.404  1.00 88.95           C  
ATOM   1470  CE2 PHE   198     -17.357 -11.093  -5.350  1.00 89.25           C  
ATOM   1471  CZ  PHE   198     -17.664  -9.746  -5.259  1.00 87.99           C  
ATOM   1472  N   PRO   199     -13.817 -12.811  -8.495  1.00 93.32           N  
ATOM   1473  CA  PRO   199     -12.787 -13.188  -7.525  1.00 93.72           C  
ATOM   1474  C   PRO   199     -11.487 -12.410  -7.712  1.00 94.20           C  
ATOM   1475  CB  PRO   199     -12.576 -14.679  -7.796  1.00 92.98           C  
ATOM   1476  O   PRO   199     -10.871 -11.983  -6.732  1.00 94.18           O  
ATOM   1477  CG  PRO   199     -13.888 -15.161  -8.327  1.00 91.85           C  
ATOM   1478  CD  PRO   199     -14.469 -14.090  -9.205  1.00 92.12           C  
ATOM   1479  N   GLU   200     -11.027 -12.140  -8.973  1.00 94.79           N  
ATOM   1480  CA  GLU   200      -9.795 -11.420  -9.279  1.00 95.38           C  
ATOM   1481  C   GLU   200      -9.860  -9.979  -8.780  1.00 95.99           C  
ATOM   1482  CB  GLU   200      -9.518 -11.444 -10.784  1.00 94.84           C  
ATOM   1483  O   GLU   200      -8.922  -9.494  -8.145  1.00 96.02           O  
ATOM   1484  CG  GLU   200      -9.183 -12.826 -11.326  1.00 93.16           C  
ATOM   1485  CD  GLU   200     -10.387 -13.751 -11.396  1.00 91.62           C  
ATOM   1486  OE1 GLU   200     -11.536 -13.253 -11.383  1.00 91.03           O  
ATOM   1487  OE2 GLU   200     -10.181 -14.983 -11.464  1.00 90.90           O  
ATOM   1488  N   VAL   201     -10.997  -9.309  -9.003  1.00 95.22           N  
ATOM   1489  CA  VAL   201     -11.238  -7.950  -8.528  1.00 95.71           C  
ATOM   1490  C   VAL   201     -11.276  -7.936  -7.002  1.00 96.24           C  
ATOM   1491  CB  VAL   201     -12.552  -7.374  -9.100  1.00 95.22           C  
ATOM   1492  O   VAL   201     -10.643  -7.089  -6.367  1.00 96.27           O  
ATOM   1493  CG1 VAL   201     -12.785  -5.952  -8.591  1.00 93.54           C  
ATOM   1494  CG2 VAL   201     -12.526  -7.400 -10.627  1.00 93.51           C  
ATOM   1495  N   LEU   202     -11.912  -8.898  -6.382  1.00 96.13           N  
ATOM   1496  CA  LEU   202     -12.015  -8.992  -4.930  1.00 96.32           C  
ATOM   1497  C   LEU   202     -10.644  -9.214  -4.300  1.00 96.59           C  
ATOM   1498  CB  LEU   202     -12.962 -10.127  -4.532  1.00 95.66           C  
ATOM   1499  O   LEU   202     -10.287  -8.544  -3.328  1.00 96.47           O  
ATOM   1500  CG  LEU   202     -13.211 -10.309  -3.034  1.00 91.96           C  
ATOM   1501  CD1 LEU   202     -13.885  -9.070  -2.455  1.00 88.32           C  
ATOM   1502  CD2 LEU   202     -14.057 -11.552  -2.780  1.00 88.19           C  
ATOM   1503  N   ILE   203      -9.805 -10.114  -4.865  1.00 96.41           N  
ATOM   1504  CA  ILE   203      -8.451 -10.368  -4.384  1.00 96.49           C  
ATOM   1505  C   ILE   203      -7.614  -9.096  -4.501  1.00 96.90           C  
ATOM   1506  CB  ILE   203      -7.782 -11.524  -5.161  1.00 95.69           C  
ATOM   1507  O   ILE   203      -6.897  -8.729  -3.567  1.00 96.76           O  
ATOM   1508  CG1 ILE   203      -8.405 -12.867  -4.764  1.00 89.56           C  
ATOM   1509  CG2 ILE   203      -6.269 -11.530  -4.923  1.00 89.17           C  
ATOM   1510  CD1 ILE   203      -8.085 -14.006  -5.721  1.00 85.64           C  
ATOM   1511  N   SER   204      -7.727  -8.344  -5.586  1.00 97.25           N  
ATOM   1512  CA  SER   204      -7.029  -7.078  -5.791  1.00 97.32           C  
ATOM   1513  C   SER   204      -7.434  -6.048  -4.743  1.00 97.56           C  
ATOM   1514  CB  SER   204      -7.311  -6.531  -7.191  1.00 96.79           C  
ATOM   1515  O   SER   204      -6.577  -5.418  -4.120  1.00 97.39           O  
ATOM   1516  OG  SER   204      -6.566  -5.350  -7.429  1.00 87.77           O  
ATOM   1517  N   VAL   205      -8.703  -5.939  -4.417  1.00 97.21           N  
ATOM   1518  CA  VAL   205      -9.265  -5.031  -3.422  1.00 97.29           C  
ATOM   1519  C   VAL   205      -8.784  -5.429  -2.028  1.00 97.44           C  
ATOM   1520  CB  VAL   205     -10.810  -5.022  -3.470  1.00 96.92           C  
ATOM   1521  O   VAL   205      -8.309  -4.585  -1.264  1.00 97.33           O  
ATOM   1522  CG1 VAL   205     -11.384  -4.336  -2.231  1.00 94.94           C  
ATOM   1523  CG2 VAL   205     -11.299  -4.332  -4.742  1.00 94.95           C  
ATOM   1524  N   VAL   206      -8.802  -6.710  -1.674  1.00 97.65           N  
ATOM   1525  CA  VAL   206      -8.345  -7.225  -0.388  1.00 97.69           C  
ATOM   1526  C   VAL   206      -6.849  -6.964  -0.229  1.00 97.83           C  
ATOM   1527  CB  VAL   206      -8.642  -8.734  -0.242  1.00 97.44           C  
ATOM   1528  O   VAL   206      -6.406  -6.464   0.807  1.00 97.70           O  
ATOM   1529  CG1 VAL   206      -7.912  -9.314   0.968  1.00 95.94           C  
ATOM   1530  CG2 VAL   206     -10.146  -8.973  -0.128  1.00 95.91           C  
ATOM   1531  N   LYS   207      -6.029  -7.163  -1.275  1.00 97.58           N  
ATOM   1532  CA  LYS   207      -4.602  -6.853  -1.275  1.00 97.65           C  
ATOM   1533  C   LYS   207      -4.362  -5.371  -0.999  1.00 97.81           C  
ATOM   1534  CB  LYS   207      -3.967  -7.246  -2.610  1.00 97.28           C  
ATOM   1535  O   LYS   207      -3.628  -5.018  -0.074  1.00 97.65           O  
ATOM   1536  CG  LYS   207      -3.738  -8.742  -2.770  1.00 95.05           C  
ATOM   1537  CD  LYS   207      -3.170  -9.077  -4.143  1.00 92.48           C  
ATOM   1538  CE  LYS   207      -2.917 -10.570  -4.295  1.00 90.25           C  
ATOM   1539  NZ  LYS   207      -2.309 -10.897  -5.619  1.00 89.02           N  
ATOM   1540  N   ALA   208      -5.045  -4.519  -1.712  1.00 97.93           N  
ATOM   1541  CA  ALA   208      -4.859  -3.075  -1.586  1.00 97.93           C  
ATOM   1542  C   ALA   208      -5.257  -2.590  -0.195  1.00 98.06           C  
ATOM   1543  CB  ALA   208      -5.665  -2.340  -2.654  1.00 97.61           C  
ATOM   1544  O   ALA   208      -4.542  -1.796   0.421  1.00 97.92           O  
ATOM   1545  N   THR   209      -6.329  -3.099   0.379  1.00 97.85           N  
ATOM   1546  CA  THR   209      -6.818  -2.791   1.718  1.00 97.81           C  
ATOM   1547  C   THR   209      -5.799  -3.207   2.775  1.00 97.91           C  
ATOM   1548  CB  THR   209      -8.163  -3.487   1.995  1.00 97.22           C  
ATOM   1549  O   THR   209      -5.408  -2.399   3.620  1.00 97.72           O  
ATOM   1550  CG2 THR   209      -8.658  -3.184   3.406  1.00 90.77           C  
ATOM   1551  OG1 THR   209      -9.136  -3.027   1.050  1.00 92.52           O  
ATOM   1552  N   LEU   210      -5.255  -4.426   2.731  1.00 97.99           N  
ATOM   1553  CA  LEU   210      -4.249  -4.935   3.657  1.00 97.98           C  
ATOM   1554  C   LEU   210      -2.947  -4.150   3.531  1.00 98.11           C  
ATOM   1555  CB  LEU   210      -3.989  -6.422   3.402  1.00 97.56           C  
ATOM   1556  O   LEU   210      -2.314  -3.824   4.537  1.00 97.95           O  
ATOM   1557  CG  LEU   210      -5.086  -7.389   3.850  1.00 93.72           C  
ATOM   1558  CD1 LEU   210      -4.763  -8.807   3.391  1.00 88.10           C  
ATOM   1559  CD2 LEU   210      -5.258  -7.338   5.365  1.00 87.91           C  
ATOM   1560  N   PHE   211      -2.579  -3.729   2.308  1.00 97.71           N  
ATOM   1561  CA  PHE   211      -1.367  -2.959   2.053  1.00 97.82           C  
ATOM   1562  C   PHE   211      -1.473  -1.566   2.662  1.00 97.95           C  
ATOM   1563  CB  PHE   211      -1.102  -2.855   0.548  1.00 97.60           C  
ATOM   1564  O   PHE   211      -0.563  -1.119   3.364  1.00 97.77           O  
ATOM   1565  CG  PHE   211      -0.753  -4.168  -0.099  1.00 96.02           C  
ATOM   1566  CD1 PHE   211      -0.393  -5.265   0.673  1.00 93.20           C  
ATOM   1567  CD2 PHE   211      -0.786  -4.305  -1.481  1.00 93.32           C  
ATOM   1568  CE1 PHE   211      -0.070  -6.482   0.077  1.00 91.61           C  
ATOM   1569  CE2 PHE   211      -0.464  -5.517  -2.084  1.00 92.04           C  
ATOM   1570  CZ  PHE   211      -0.105  -6.604  -1.304  1.00 91.67           C  
ATOM   1571  N   GLY   212      -2.640  -0.884   2.498  1.00 98.32           N  
ATOM   1572  CA  GLY   212      -2.900   0.396   3.137  1.00 98.33           C  
ATOM   1573  C   GLY   212      -2.852   0.328   4.652  1.00 98.42           C  
ATOM   1574  O   GLY   212      -2.240   1.181   5.298  1.00 98.30           O  
ATOM   1575  N   MET   213      -3.413  -0.699   5.251  1.00 98.38           N  
ATOM   1576  CA  MET   213      -3.408  -0.929   6.693  1.00 98.39           C  
ATOM   1577  C   MET   213      -1.988  -1.136   7.207  1.00 98.44           C  
ATOM   1578  CB  MET   213      -4.275  -2.138   7.048  1.00 98.05           C  
ATOM   1579  O   MET   213      -1.559  -0.467   8.149  1.00 98.31           O  
ATOM   1580  CG  MET   213      -4.399  -2.386   8.543  1.00 93.22           C  
ATOM   1581  SD  MET   213      -5.461  -3.831   8.930  1.00 89.38           S  
ATOM   1582  CE  MET   213      -4.431  -5.171   8.271  1.00 80.58           C  
ATOM   1583  N   ILE   214      -1.172  -2.035   6.580  1.00 98.36           N  
ATOM   1584  CA  ILE   214       0.199  -2.340   6.975  1.00 98.37           C  
ATOM   1585  C   ILE   214       1.074  -1.100   6.803  1.00 98.46           C  
ATOM   1586  CB  ILE   214       0.773  -3.519   6.158  1.00 98.26           C  
ATOM   1587  O   ILE   214       1.825  -0.732   7.710  1.00 98.36           O  
ATOM   1588  CG1 ILE   214       0.058  -4.823   6.527  1.00 97.40           C  
ATOM   1589  CG2 ILE   214       2.284  -3.642   6.376  1.00 97.45           C  
ATOM   1590  CD1 ILE   214       0.295  -5.959   5.541  1.00 96.34           C  
ATOM   1591  N   ALA   215       0.945  -0.344   5.690  1.00 98.45           N  
ATOM   1592  CA  ALA   215       1.704   0.874   5.423  1.00 98.45           C  
ATOM   1593  C   ALA   215       1.386   1.956   6.450  1.00 98.52           C  
ATOM   1594  CB  ALA   215       1.416   1.382   4.012  1.00 98.30           C  
ATOM   1595  O   ALA   215       2.292   2.596   6.989  1.00 98.42           O  
ATOM   1596  N   GLY   216       0.107   2.141   6.777  1.00 98.59           N  
ATOM   1597  CA  GLY   216      -0.317   3.032   7.845  1.00 98.60           C  
ATOM   1598  C   GLY   216       0.269   2.667   9.196  1.00 98.64           C  
ATOM   1599  O   GLY   216       0.848   3.516   9.877  1.00 98.55           O  
ATOM   1600  N   LEU   217       0.218   1.399   9.618  1.00 98.73           N  
ATOM   1601  CA  LEU   217       0.725   0.896  10.890  1.00 98.73           C  
ATOM   1602  C   LEU   217       2.237   1.073  10.980  1.00 98.73           C  
ATOM   1603  CB  LEU   217       0.361  -0.580  11.067  1.00 98.69           C  
ATOM   1604  O   LEU   217       2.750   1.571  11.985  1.00 98.65           O  
ATOM   1605  CG  LEU   217      -1.090  -0.880  11.446  1.00 98.40           C  
ATOM   1606  CD1 LEU   217      -1.376  -2.372  11.309  1.00 97.88           C  
ATOM   1607  CD2 LEU   217      -1.382  -0.402  12.864  1.00 97.87           C  
ATOM   1608  N   VAL   218       3.025   0.740   9.888  1.00 98.68           N  
ATOM   1609  CA  VAL   218       4.477   0.881   9.853  1.00 98.68           C  
ATOM   1610  C   VAL   218       4.855   2.359   9.938  1.00 98.72           C  
ATOM   1611  CB  VAL   218       5.078   0.249   8.578  1.00 98.62           C  
ATOM   1612  O   VAL   218       5.715   2.741  10.734  1.00 98.65           O  
ATOM   1613  CG1 VAL   218       6.566   0.573   8.465  1.00 97.89           C  
ATOM   1614  CG2 VAL   218       4.854  -1.262   8.576  1.00 97.89           C  
ATOM   1615  N   GLY   219       4.191   3.261   9.161  1.00 98.75           N  
ATOM   1616  CA  GLY   219       4.400   4.699   9.220  1.00 98.76           C  
ATOM   1617  C   GLY   219       4.145   5.283  10.597  1.00 98.78           C  
ATOM   1618  O   GLY   219       4.974   6.027  11.125  1.00 98.72           O  
ATOM   1619  N   CYS   220       3.053   4.882  11.269  1.00 98.79           N  
ATOM   1620  CA  CYS   220       2.692   5.342  12.606  1.00 98.78           C  
ATOM   1621  C   CYS   220       3.696   4.848  13.641  1.00 98.78           C  
ATOM   1622  CB  CYS   220       1.288   4.865  12.976  1.00 98.72           C  
ATOM   1623  O   CYS   220       4.211   5.635  14.438  1.00 98.68           O  
ATOM   1624  SG  CYS   220      -0.029   5.719  12.083  1.00 98.35           S  
ATOM   1625  N   TYR   221       4.045   3.558  13.632  1.00 98.82           N  
ATOM   1626  CA  TYR   221       4.965   2.952  14.587  1.00 98.82           C  
ATOM   1627  C   TYR   221       6.325   3.638  14.546  1.00 98.79           C  
ATOM   1628  CB  TYR   221       5.127   1.455  14.303  1.00 98.79           C  
ATOM   1629  O   TYR   221       6.839   4.075  15.578  1.00 98.68           O  
ATOM   1630  CG  TYR   221       6.153   0.778  15.179  1.00 98.58           C  
ATOM   1631  CD1 TYR   221       5.866   0.465  16.506  1.00 98.22           C  
ATOM   1632  CD2 TYR   221       7.410   0.452  14.683  1.00 98.20           C  
ATOM   1633  CE1 TYR   221       6.808  -0.158  17.318  1.00 97.69           C  
ATOM   1634  CE2 TYR   221       8.361  -0.171  15.486  1.00 97.63           C  
ATOM   1635  OH  TYR   221       8.988  -1.087  17.599  1.00 96.64           O  
ATOM   1636  CZ  TYR   221       8.051  -0.471  16.800  1.00 97.35           C  
ATOM   1637  N   ARG   222       6.871   3.867  13.386  1.00 98.80           N  
ATOM   1638  CA  ARG   222       8.182   4.491  13.235  1.00 98.78           C  
ATOM   1639  C   ARG   222       8.124   5.976  13.578  1.00 98.78           C  
ATOM   1640  CB  ARG   222       8.706   4.303  11.810  1.00 98.70           C  
ATOM   1641  O   ARG   222       9.041   6.510  14.205  1.00 98.70           O  
ATOM   1642  CG  ARG   222       9.104   2.872  11.484  1.00 97.86           C  
ATOM   1643  CD  ARG   222      10.097   2.319  12.497  1.00 96.02           C  
ATOM   1644  NE  ARG   222      11.348   3.072  12.493  1.00 94.62           N  
ATOM   1645  NH1 ARG   222      12.241   1.998  14.333  1.00 89.14           N  
ATOM   1646  NH2 ARG   222      13.433   3.642  13.269  1.00 88.11           N  
ATOM   1647  CZ  ARG   222      12.338   2.902  13.365  1.00 91.82           C  
ATOM   1648  N   GLY   223       7.038   6.671  13.253  1.00 98.84           N  
ATOM   1649  CA  GLY   223       6.838   8.062  13.627  1.00 98.83           C  
ATOM   1650  C   GLY   223       6.768   8.273  15.128  1.00 98.82           C  
ATOM   1651  O   GLY   223       7.348   9.225  15.654  1.00 98.73           O  
ATOM   1652  N   LEU   224       6.180   7.384  15.882  1.00 98.86           N  
ATOM   1653  CA  LEU   224       5.993   7.494  17.325  1.00 98.85           C  
ATOM   1654  C   LEU   224       7.259   7.087  18.070  1.00 98.78           C  
ATOM   1655  CB  LEU   224       4.817   6.626  17.780  1.00 98.81           C  
ATOM   1656  O   LEU   224       7.454   7.468  19.227  1.00 98.60           O  
ATOM   1657  CG  LEU   224       3.422   7.107  17.376  1.00 98.64           C  
ATOM   1658  CD1 LEU   224       2.368   6.086  17.792  1.00 98.26           C  
ATOM   1659  CD2 LEU   224       3.127   8.470  17.992  1.00 98.22           C  
ATOM   1660  N   THR   225       8.195   6.273  17.476  1.00 98.71           N  
ATOM   1661  CA  THR   225       9.383   5.746  18.139  1.00 98.64           C  
ATOM   1662  C   THR   225      10.630   6.508  17.699  1.00 98.50           C  
ATOM   1663  CB  THR   225       9.565   4.245  17.847  1.00 98.43           C  
ATOM   1664  O   THR   225      11.746   5.994  17.803  1.00 97.94           O  
ATOM   1665  CG2 THR   225       8.435   3.425  18.460  1.00 95.15           C  
ATOM   1666  OG1 THR   225       9.578   4.037  16.430  1.00 96.23           O  
ATOM   1667  N   VAL   226      10.389   7.687  17.021  1.00 98.70           N  
ATOM   1668  CA  VAL   226      11.496   8.521  16.565  1.00 98.64           C  
ATOM   1669  C   VAL   226      12.279   9.043  17.767  1.00 98.34           C  
ATOM   1670  CB  VAL   226      10.999   9.701  15.700  1.00 98.51           C  
ATOM   1671  O   VAL   226      11.696   9.594  18.705  1.00 97.72           O  
ATOM   1672  CG1 VAL   226      12.144  10.664  15.390  1.00 96.83           C  
ATOM   1673  CG2 VAL   226      10.367   9.185  14.408  1.00 96.56           C  
ATOM   1674  N   ALA   227      13.632   8.968  17.714  1.00 97.88           N  
ATOM   1675  CA  ALA   227      14.587   9.534  18.664  1.00 97.83           C  
ATOM   1676  C   ALA   227      15.654  10.355  17.945  1.00 97.57           C  
ATOM   1677  CB  ALA   227      15.238   8.426  19.488  1.00 97.13           C  
ATOM   1678  O   ALA   227      15.893  10.163  16.750  1.00 97.18           O  
ATOM   1679  N   GLY   228      16.332  11.271  18.563  1.00 97.96           N  
ATOM   1680  CA  GLY   228      17.487  11.994  18.056  1.00 97.96           C  
ATOM   1681  C   GLY   228      17.115  13.235  17.268  1.00 97.86           C  
ATOM   1682  O   GLY   228      17.836  13.635  16.351  1.00 97.15           O  
ATOM   1683  N   GLY   229      15.838  13.845  17.510  1.00 98.16           N  
ATOM   1684  CA  GLY   229      15.394  15.097  16.919  1.00 98.31           C  
ATOM   1685  C   GLY   229      15.162  15.001  15.423  1.00 98.45           C  
ATOM   1686  O   GLY   229      14.786  13.943  14.915  1.00 98.35           O  
ATOM   1687  N   SER   230      15.480  16.134  14.639  1.00 98.28           N  
ATOM   1688  CA  SER   230      15.150  16.257  13.223  1.00 98.33           C  
ATOM   1689  C   SER   230      15.943  15.263  12.382  1.00 98.26           C  
ATOM   1690  CB  SER   230      15.417  17.680  12.732  1.00 97.72           C  
ATOM   1691  O   SER   230      15.442  14.754  11.377  1.00 98.12           O  
ATOM   1692  OG  SER   230      16.730  18.091  13.072  1.00 87.09           O  
ATOM   1693  N   LYS   231      17.146  14.931  12.720  1.00 98.54           N  
ATOM   1694  CA  LYS   231      17.944  13.912  12.045  1.00 98.56           C  
ATOM   1695  C   LYS   231      17.335  12.525  12.229  1.00 98.56           C  
ATOM   1696  CB  LYS   231      19.383  13.926  12.564  1.00 98.12           C  
ATOM   1697  O   LYS   231      17.296  11.729  11.289  1.00 98.50           O  
ATOM   1698  CG  LYS   231      20.330  13.022  11.787  1.00 92.05           C  
ATOM   1699  CD  LYS   231      21.756  13.123  12.313  1.00 86.89           C  
ATOM   1700  CE  LYS   231      22.700  12.203  11.552  1.00 81.52           C  
ATOM   1701  NZ  LYS   231      24.090  12.262  12.096  1.00 84.61           N  
ATOM   1702  N   GLY   232      16.803  12.235  13.403  1.00 98.46           N  
ATOM   1703  CA  GLY   232      16.075  11.013  13.707  1.00 98.53           C  
ATOM   1704  C   GLY   232      14.837  10.828  12.850  1.00 98.60           C  
ATOM   1705  O   GLY   232      14.590   9.736  12.334  1.00 98.56           O  
ATOM   1706  N   VAL   233      14.100  11.900  12.536  1.00 98.72           N  
ATOM   1707  CA  VAL   233      12.926  11.863  11.671  1.00 98.76           C  
ATOM   1708  C   VAL   233      13.331  11.419  10.268  1.00 98.77           C  
ATOM   1709  CB  VAL   233      12.220  13.236  11.614  1.00 98.69           C  
ATOM   1710  O   VAL   233      12.719  10.515   9.695  1.00 98.73           O  
ATOM   1711  CG1 VAL   233      11.019  13.187  10.670  1.00 98.23           C  
ATOM   1712  CG2 VAL   233      11.787  13.672  13.012  1.00 98.21           C  
ATOM   1713  N   GLY   234      14.430  11.985   9.712  1.00 98.59           N  
ATOM   1714  CA  GLY   234      14.913  11.589   8.399  1.00 98.61           C  
ATOM   1715  C   GLY   234      15.321  10.130   8.329  1.00 98.59           C  
ATOM   1716  O   GLY   234      14.979   9.429   7.375  1.00 98.50           O  
ATOM   1717  N   THR   235      15.972   9.604   9.334  1.00 98.39           N  
ATOM   1718  CA  THR   235      16.350   8.198   9.428  1.00 98.39           C  
ATOM   1719  C   THR   235      15.112   7.313   9.544  1.00 98.45           C  
ATOM   1720  CB  THR   235      17.277   7.949  10.632  1.00 98.03           C  
ATOM   1721  O   THR   235      14.963   6.345   8.795  1.00 98.35           O  
ATOM   1722  CG2 THR   235      17.739   6.496  10.679  1.00 90.65           C  
ATOM   1723  OG1 THR   235      18.425   8.800  10.528  1.00 91.95           O  
ATOM   1724  N   ALA   236      14.153   7.666  10.412  1.00 98.57           N  
ATOM   1725  CA  ALA   236      12.919   6.912  10.620  1.00 98.61           C  
ATOM   1726  C   ALA   236      12.093   6.848   9.339  1.00 98.65           C  
ATOM   1727  CB  ALA   236      12.099   7.534  11.748  1.00 98.57           C  
ATOM   1728  O   ALA   236      11.531   5.801   9.007  1.00 98.60           O  
ATOM   1729  N   VAL   237      12.045   7.923   8.501  1.00 98.68           N  
ATOM   1730  CA  VAL   237      11.355   7.987   7.217  1.00 98.68           C  
ATOM   1731  C   VAL   237      11.989   7.000   6.240  1.00 98.64           C  
ATOM   1732  CB  VAL   237      11.384   9.415   6.627  1.00 98.61           C  
ATOM   1733  O   VAL   237      11.287   6.219   5.592  1.00 98.54           O  
ATOM   1734  CG1 VAL   237      11.002   9.396   5.148  1.00 97.89           C  
ATOM   1735  CG2 VAL   237      10.451  10.334   7.412  1.00 97.87           C  
ATOM   1736  N   ASN   238      13.346   6.939   6.178  1.00 98.44           N  
ATOM   1737  CA  ASN   238      14.048   5.989   5.322  1.00 98.42           C  
ATOM   1738  C   ASN   238      13.819   4.550   5.774  1.00 98.44           C  
ATOM   1739  CB  ASN   238      15.546   6.303   5.287  1.00 98.15           C  
ATOM   1740  O   ASN   238      13.524   3.677   4.956  1.00 98.31           O  
ATOM   1741  CG  ASN   238      15.855   7.595   4.557  1.00 94.54           C  
ATOM   1742  ND2 ASN   238      16.996   8.196   4.874  1.00 93.16           N  
ATOM   1743  OD1 ASN   238      15.075   8.050   3.717  1.00 91.30           O  
ATOM   1744  N   GLU   239      13.870   4.246   7.065  1.00 98.00           N  
ATOM   1745  CA  GLU   239      13.585   2.935   7.641  1.00 98.06           C  
ATOM   1746  C   GLU   239      12.143   2.516   7.371  1.00 98.15           C  
ATOM   1747  CB  GLU   239      13.859   2.937   9.147  1.00 97.98           C  
ATOM   1748  O   GLU   239      11.878   1.358   7.040  1.00 98.01           O  
ATOM   1749  CG  GLU   239      15.338   3.000   9.502  1.00 97.27           C  
ATOM   1750  CD  GLU   239      15.591   3.120  10.997  1.00 95.78           C  
ATOM   1751  OE1 GLU   239      14.612   3.162  11.777  1.00 95.52           O  
ATOM   1752  OE2 GLU   239      16.777   3.173  11.391  1.00 95.35           O  
ATOM   1753  N   THR   240      11.188   3.441   7.452  1.00 98.50           N  
ATOM   1754  CA  THR   240       9.777   3.213   7.161  1.00 98.52           C  
ATOM   1755  C   THR   240       9.591   2.742   5.722  1.00 98.52           C  
ATOM   1756  CB  THR   240       8.945   4.486   7.400  1.00 98.47           C  
ATOM   1757  O   THR   240       8.892   1.758   5.470  1.00 98.39           O  
ATOM   1758  CG2 THR   240       7.479   4.260   7.044  1.00 97.93           C  
ATOM   1759  OG1 THR   240       9.038   4.859   8.780  1.00 97.88           O  
ATOM   1760  N   LEU   241      10.237   3.430   4.781  1.00 98.25           N  
ATOM   1761  CA  LEU   241      10.145   3.056   3.374  1.00 98.19           C  
ATOM   1762  C   LEU   241      10.635   1.629   3.158  1.00 98.12           C  
ATOM   1763  CB  LEU   241      10.956   4.024   2.509  1.00 97.84           C  
ATOM   1764  O   LEU   241       9.920   0.802   2.587  1.00 97.87           O  
ATOM   1765  CG  LEU   241      11.031   3.698   1.016  1.00 94.53           C  
ATOM   1766  CD1 LEU   241       9.640   3.743   0.393  1.00 89.84           C  
ATOM   1767  CD2 LEU   241      11.972   4.664   0.304  1.00 89.26           C  
ATOM   1768  N   VAL   242      11.795   1.240   3.666  1.00 97.62           N  
ATOM   1769  CA  VAL   242      12.402  -0.077   3.499  1.00 97.64           C  
ATOM   1770  C   VAL   242      11.527  -1.137   4.163  1.00 97.69           C  
ATOM   1771  CB  VAL   242      13.831  -0.122   4.085  1.00 97.48           C  
ATOM   1772  O   VAL   242      11.165  -2.135   3.535  1.00 97.46           O  
ATOM   1773  CG1 VAL   242      14.393  -1.541   4.029  1.00 95.79           C  
ATOM   1774  CG2 VAL   242      14.744   0.848   3.337  1.00 95.58           C  
ATOM   1775  N   LEU   243      11.054  -0.927   5.405  1.00 97.57           N  
ATOM   1776  CA  LEU   243      10.218  -1.854   6.160  1.00 97.49           C  
ATOM   1777  C   LEU   243       8.877  -2.066   5.464  1.00 97.68           C  
ATOM   1778  CB  LEU   243       9.991  -1.335   7.582  1.00 96.75           C  
ATOM   1779  O   LEU   243       8.409  -3.201   5.343  1.00 97.42           O  
ATOM   1780  CG  LEU   243      11.174  -1.458   8.545  1.00 88.61           C  
ATOM   1781  CD1 LEU   243      10.884  -0.706   9.839  1.00 79.91           C  
ATOM   1782  CD2 LEU   243      11.482  -2.924   8.830  1.00 79.92           C  
ATOM   1783  N   CYS   244       8.279  -0.981   4.946  1.00 97.81           N  
ATOM   1784  CA  CYS   244       7.020  -1.059   4.214  1.00 97.54           C  
ATOM   1785  C   CYS   244       7.180  -1.875   2.937  1.00 97.40           C  
ATOM   1786  CB  CYS   244       6.510   0.341   3.874  1.00 96.28           C  
ATOM   1787  O   CYS   244       6.426  -2.821   2.701  1.00 96.57           O  
ATOM   1788  SG  CYS   244       5.698   1.175   5.255  1.00 78.43           S  
ATOM   1789  N   VAL   245       8.175  -1.580   2.127  1.00 96.78           N  
ATOM   1790  CA  VAL   245       8.396  -2.277   0.865  1.00 96.68           C  
ATOM   1791  C   VAL   245       8.627  -3.764   1.129  1.00 96.56           C  
ATOM   1792  CB  VAL   245       9.593  -1.682   0.090  1.00 96.20           C  
ATOM   1793  O   VAL   245       7.958  -4.616   0.540  1.00 96.10           O  
ATOM   1794  CG1 VAL   245       9.975  -2.580  -1.086  1.00 93.34           C  
ATOM   1795  CG2 VAL   245       9.264  -0.272  -0.396  1.00 93.31           C  
ATOM   1796  N   VAL   246       9.445  -4.147   2.090  1.00 96.42           N  
ATOM   1797  CA  VAL   246       9.752  -5.535   2.422  1.00 96.46           C  
ATOM   1798  C   VAL   246       8.495  -6.234   2.935  1.00 96.61           C  
ATOM   1799  CB  VAL   246      10.882  -5.631   3.471  1.00 96.17           C  
ATOM   1800  O   VAL   246       8.129  -7.305   2.446  1.00 96.36           O  
ATOM   1801  CG1 VAL   246      11.050  -7.071   3.953  1.00 94.45           C  
ATOM   1802  CG2 VAL   246      12.193  -5.101   2.893  1.00 94.31           C  
ATOM   1803  N   ALA   247       7.745  -5.653   3.901  1.00 96.69           N  
ATOM   1804  CA  ALA   247       6.536  -6.228   4.485  1.00 96.76           C  
ATOM   1805  C   ALA   247       5.454  -6.420   3.427  1.00 96.94           C  
ATOM   1806  CB  ALA   247       6.018  -5.342   5.616  1.00 96.50           C  
ATOM   1807  O   ALA   247       4.833  -7.482   3.350  1.00 96.71           O  
ATOM   1808  N   LEU   248       5.294  -5.430   2.554  1.00 96.50           N  
ATOM   1809  CA  LEU   248       4.227  -5.455   1.560  1.00 96.44           C  
ATOM   1810  C   LEU   248       4.550  -6.440   0.441  1.00 95.92           C  
ATOM   1811  CB  LEU   248       4.006  -4.057   0.976  1.00 95.89           C  
ATOM   1812  O   LEU   248       3.665  -7.153  -0.038  1.00 95.07           O  
ATOM   1813  CG  LEU   248       3.414  -3.012   1.923  1.00 93.50           C  
ATOM   1814  CD1 LEU   248       3.328  -1.656   1.231  1.00 89.90           C  
ATOM   1815  CD2 LEU   248       2.041  -3.454   2.416  1.00 89.66           C  
ATOM   1816  N   PHE   249       5.824  -6.593   0.019  1.00 95.91           N  
ATOM   1817  CA  PHE   249       6.227  -7.622  -0.933  1.00 95.87           C  
ATOM   1818  C   PHE   249       6.044  -9.013  -0.337  1.00 96.02           C  
ATOM   1819  CB  PHE   249       7.684  -7.421  -1.360  1.00 94.79           C  
ATOM   1820  O   PHE   249       5.509  -9.909  -0.993  1.00 95.69           O  
ATOM   1821  CG  PHE   249       7.851  -6.494  -2.534  1.00 89.54           C  
ATOM   1822  CD1 PHE   249       7.404  -6.863  -3.796  1.00 84.52           C  
ATOM   1823  CD2 PHE   249       8.456  -5.254  -2.374  1.00 84.39           C  
ATOM   1824  CE1 PHE   249       7.557  -6.007  -4.885  1.00 82.86           C  
ATOM   1825  CE2 PHE   249       8.612  -4.394  -3.457  1.00 81.82           C  
ATOM   1826  CZ  PHE   249       8.163  -4.773  -4.712  1.00 81.15           C  
ATOM   1827  N   ALA   250       6.403  -9.226   0.958  1.00 96.37           N  
ATOM   1828  CA  ALA   250       6.182 -10.500   1.638  1.00 96.44           C  
ATOM   1829  C   ALA   250       4.697 -10.851   1.677  1.00 96.66           C  
ATOM   1830  CB  ALA   250       6.752 -10.455   3.053  1.00 95.96           C  
ATOM   1831  O   ALA   250       4.301 -11.946   1.273  1.00 96.46           O  
ATOM   1832  N   VAL   251       3.792  -9.938   1.992  1.00 96.83           N  
ATOM   1833  CA  VAL   251       2.345 -10.119   2.043  1.00 96.85           C  
ATOM   1834  C   VAL   251       1.799 -10.316   0.631  1.00 96.90           C  
ATOM   1835  CB  VAL   251       1.647  -8.919   2.723  1.00 96.59           C  
ATOM   1836  O   VAL   251       0.933 -11.166   0.407  1.00 96.53           O  
ATOM   1837  CG1 VAL   251       0.129  -9.038   2.600  1.00 94.50           C  
ATOM   1838  CG2 VAL   251       2.062  -8.822   4.190  1.00 94.31           C  
ATOM   1839  N   ASN   252       2.357  -9.562  -0.409  1.00 96.79           N  
ATOM   1840  CA  ASN   252       1.951  -9.732  -1.800  1.00 96.72           C  
ATOM   1841  C   ASN   252       2.215 -11.152  -2.292  1.00 96.51           C  
ATOM   1842  CB  ASN   252       2.666  -8.718  -2.695  1.00 96.41           C  
ATOM   1843  O   ASN   252       1.343 -11.775  -2.901  1.00 95.93           O  
ATOM   1844  CG  ASN   252       2.218  -8.798  -4.141  1.00 94.87           C  
ATOM   1845  ND2 ASN   252       3.177  -8.880  -5.056  1.00 93.89           N  
ATOM   1846  OD1 ASN   252       1.019  -8.786  -4.434  1.00 93.13           O  
ATOM   1847  N   VAL   253       3.343 -11.771  -1.997  1.00 96.16           N  
ATOM   1848  CA  VAL   253       3.701 -13.132  -2.383  1.00 96.20           C  
ATOM   1849  C   VAL   253       2.729 -14.122  -1.747  1.00 96.34           C  
ATOM   1850  CB  VAL   253       5.152 -13.474  -1.978  1.00 95.86           C  
ATOM   1851  O   VAL   253       2.167 -14.979  -2.433  1.00 96.17           O  
ATOM   1852  CG1 VAL   253       5.431 -14.963  -2.176  1.00 94.28           C  
ATOM   1853  CG2 VAL   253       6.142 -12.630  -2.779  1.00 94.13           C  
ATOM   1854  N   VAL   254       2.400 -13.972  -0.431  1.00 97.07           N  
ATOM   1855  CA  VAL   254       1.484 -14.845   0.294  1.00 97.15           C  
ATOM   1856  C   VAL   254       0.084 -14.739  -0.307  1.00 97.25           C  
ATOM   1857  CB  VAL   254       1.444 -14.502   1.800  1.00 96.93           C  
ATOM   1858  O   VAL   254      -0.525 -15.752  -0.661  1.00 97.05           O  
ATOM   1859  CG1 VAL   254       0.363 -15.313   2.511  1.00 95.28           C  
ATOM   1860  CG2 VAL   254       2.809 -14.749   2.439  1.00 95.07           C  
ATOM   1861  N   LEU   255      -0.438 -13.541  -0.561  1.00 97.22           N  
ATOM   1862  CA  LEU   255      -1.794 -13.307  -1.047  1.00 97.19           C  
ATOM   1863  C   LEU   255      -1.924 -13.717  -2.510  1.00 96.75           C  
ATOM   1864  CB  LEU   255      -2.176 -11.834  -0.882  1.00 97.24           C  
ATOM   1865  O   LEU   255      -2.968 -14.226  -2.926  1.00 96.07           O  
ATOM   1866  CG  LEU   255      -2.402 -11.349   0.551  1.00 97.04           C  
ATOM   1867  CD1 LEU   255      -2.699  -9.853   0.563  1.00 96.36           C  
ATOM   1868  CD2 LEU   255      -3.534 -12.130   1.209  1.00 96.08           C  
ATOM   1869  N   THR   256      -0.845 -13.569  -3.350  1.00 95.91           N  
ATOM   1870  CA  THR   256      -0.837 -14.052  -4.727  1.00 95.71           C  
ATOM   1871  C   THR   256      -0.862 -15.578  -4.765  1.00 95.18           C  
ATOM   1872  CB  THR   256       0.396 -13.537  -5.492  1.00 95.16           C  
ATOM   1873  O   THR   256      -1.639 -16.172  -5.514  1.00 94.33           O  
ATOM   1874  CG2 THR   256       0.423 -14.076  -6.919  1.00 91.50           C  
ATOM   1875  OG1 THR   256       0.361 -12.105  -5.534  1.00 92.90           O  
ATOM   1876  N   THR   257      -0.107 -16.252  -3.900  1.00 95.61           N  
ATOM   1877  CA  THR   257      -0.074 -17.708  -3.810  1.00 95.63           C  
ATOM   1878  C   THR   257      -1.436 -18.254  -3.392  1.00 95.32           C  
ATOM   1879  CB  THR   257       1.000 -18.183  -2.815  1.00 95.25           C  
ATOM   1880  O   THR   257      -1.916 -19.239  -3.957  1.00 94.86           O  
ATOM   1881  CG2 THR   257       1.066 -19.705  -2.761  1.00 92.34           C  
ATOM   1882  OG1 THR   257       2.277 -17.675  -3.220  1.00 93.80           O  
ATOM   1883  N   ILE   258      -2.142 -17.563  -2.425  1.00 95.80           N  
ATOM   1884  CA  ILE   258      -3.497 -17.901  -2.002  1.00 95.71           C  
ATOM   1885  C   ILE   258      -4.473 -17.649  -3.148  1.00 95.18           C  
ATOM   1886  CB  ILE   258      -3.917 -17.094  -0.753  1.00 95.67           C  
ATOM   1887  O   ILE   258      -5.278 -18.520  -3.489  1.00 94.42           O  
ATOM   1888  CG1 ILE   258      -3.097 -17.531   0.466  1.00 95.14           C  
ATOM   1889  CG2 ILE   258      -5.417 -17.250  -0.489  1.00 94.97           C  
ATOM   1890  CD1 ILE   258      -3.224 -16.600   1.664  1.00 94.35           C  
ATOM   1891  N   GLY   259      -4.372 -16.492  -3.849  1.00 95.02           N  
ATOM   1892  CA  GLY   259      -5.230 -16.132  -4.967  1.00 94.50           C  
ATOM   1893  C   GLY   259      -5.166 -17.124  -6.112  1.00 93.93           C  
ATOM   1894  O   GLY   259      -6.200 -17.542  -6.637  1.00 92.62           O  
ATOM   1895  N   VAL   260      -4.044 -17.651  -6.504  1.00 94.05           N  
ATOM   1896  CA  VAL   260      -3.853 -18.628  -7.570  1.00 93.72           C  
ATOM   1897  C   VAL   260      -4.531 -19.944  -7.194  1.00 93.22           C  
ATOM   1898  CB  VAL   260      -2.354 -18.865  -7.862  1.00 93.13           C  
ATOM   1899  O   VAL   260      -5.193 -20.568  -8.025  1.00 92.42           O  
ATOM   1900  CG1 VAL   260      -2.166 -20.072  -8.778  1.00 90.41           C  
ATOM   1901  CG2 VAL   260      -1.728 -17.617  -8.481  1.00 90.19           C  
ATOM   1902  N   ARG   261      -4.488 -20.377  -5.950  1.00 94.72           N  
ATOM   1903  CA  ARG   261      -5.082 -21.631  -5.500  1.00 94.38           C  
ATOM   1904  C   ARG   261      -6.605 -21.561  -5.537  1.00 93.15           C  
ATOM   1905  CB  ARG   261      -4.607 -21.974  -4.086  1.00 93.97           C  
ATOM   1906  O   ARG   261      -7.271 -22.562  -5.811  1.00 91.93           O  
ATOM   1907  CG  ARG   261      -3.162 -22.441  -4.017  1.00 91.82           C  
ATOM   1908  CD  ARG   261      -2.765 -22.838  -2.602  1.00 90.25           C  
ATOM   1909  NE  ARG   261      -1.376 -23.284  -2.538  1.00 90.38           N  
ATOM   1910  NH1 ARG   261      -1.552 -24.201  -0.425  1.00 86.56           N  
ATOM   1911  NH2 ARG   261       0.443 -24.282  -1.552  1.00 85.53           N  
ATOM   1912  CZ  ARG   261      -0.831 -23.921  -1.505  1.00 87.34           C  
ATOM   1913  N   PHE   262      -7.206 -20.338  -5.347  1.00 93.39           N  
ATOM   1914  CA  PHE   262      -8.653 -20.160  -5.345  1.00 92.62           C  
ATOM   1915  C   PHE   262      -9.163 -19.852  -6.748  1.00 90.51           C  
ATOM   1916  CB  PHE   262      -9.057 -19.040  -4.381  1.00 92.17           C  
ATOM   1917  O   PHE   262     -10.303 -20.179  -7.085  1.00 88.03           O  
ATOM   1918  CG  PHE   262      -9.038 -19.449  -2.933  1.00 90.99           C  
ATOM   1919  CD1 PHE   262     -10.006 -20.306  -2.425  1.00 88.63           C  
ATOM   1920  CD2 PHE   262      -8.050 -18.976  -2.079  1.00 88.26           C  
ATOM   1921  CE1 PHE   262      -9.991 -20.687  -1.085  1.00 88.56           C  
ATOM   1922  CE2 PHE   262      -8.028 -19.351  -0.739  1.00 88.41           C  
ATOM   1923  CZ  PHE   262      -9.000 -20.206  -0.244  1.00 87.73           C  
ATOM   1924  N   GLY   263      -8.408 -19.242  -7.623  1.00 90.49           N  
ATOM   1925  CA  GLY   263      -8.784 -18.831  -8.967  1.00 89.40           C  
ATOM   1926  C   GLY   263      -8.780 -19.975  -9.963  1.00 88.36           C  
ATOM   1927  O   GLY   263      -9.515 -19.946 -10.952  1.00 85.26           O  
ATOM   1928  N   THR   264      -7.911 -20.954  -9.910  1.00 79.90           N  
ATOM   1929  CA  THR   264      -7.704 -22.022 -10.882  1.00 81.73           C  
ATOM   1930  C   THR   264      -8.887 -22.985 -10.887  1.00 78.75           C  
ATOM   1931  CB  THR   264      -6.407 -22.799 -10.591  1.00 74.83           C  
ATOM   1932  O   THR   264      -8.914 -23.940 -11.667  1.00 74.49           O  
ATOM   1933  CG2 THR   264      -5.177 -21.948 -10.889  1.00 61.24           C  
ATOM   1934  OG1 THR   264      -6.386 -23.182  -9.210  1.00 68.90           O  
ATOM   1935  N   GLY   265      -9.800 -22.888 -10.033  1.00 86.77           N  
ATOM   1936  CA  GLY   265     -10.924 -23.805  -9.936  1.00 87.70           C  
ATOM   1937  C   GLY   265     -11.986 -23.561 -10.991  1.00 84.81           C  
ATOM   1938  O   GLY   265     -13.111 -24.050 -10.871  1.00 80.64           O  
ATOM   1939  N   ARG   266     -11.642 -22.814 -12.021  1.00 84.24           N  
ATOM   1940  CA  ARG   266     -12.483 -22.551 -13.185  1.00 82.60           C  
ATOM   1941  C   ARG   266     -11.901 -23.197 -14.438  1.00 78.71           C  
ATOM   1942  CB  ARG   266     -12.648 -21.045 -13.400  1.00 80.00           C  
ATOM   1943  O   ARG   266     -12.644 -23.653 -15.309  1.00 74.36           O  
ATOM   1944  CG  ARG   266     -13.556 -20.374 -12.382  1.00 78.44           C  
ATOM   1945  CD  ARG   266     -13.818 -18.916 -12.734  1.00 76.40           C  
ATOM   1946  NE  ARG   266     -14.741 -18.291 -11.792  1.00 71.93           N  
ATOM   1947  NH1 ARG   266     -14.694 -16.214 -12.803  1.00 68.19           N  
ATOM   1948  NH2 ARG   266     -15.980 -16.556 -10.936  1.00 63.24           N  
ATOM   1949  CZ  ARG   266     -15.136 -17.022 -11.846  1.00 73.73           C  
TER    1950      ARG   266
END
