# Supplementary material for: The transformative power of transformers in protein structure prediction
Source: Proc Natl Acad Sci U S A. 2023 Jul 31;120(32):e2303499120. doi: 10.1073/pnas.2303499120 (PMC10410766; doi:10.1073/pnas.2303499120)
Supplement: Supplementary file 2 — Dataset S01 (GZ) [file pnas.2303499120.sd01.gz › SI_Data/predicted_structures/ESMFold/T1160.pdb]

PARENT N/A
ATOM      1  N   GLY     1      13.006 -14.219 -16.136  1.00 38.74           N  
ATOM      2  CA  GLY     1      13.185 -13.024 -15.327  1.00 38.86           C  
ATOM      3  C   GLY     1      11.917 -12.589 -14.616  1.00 39.79           C  
ATOM      4  O   GLY     1      10.818 -13.011 -14.982  1.00 39.25           O  
ATOM      5  N   PRO     2      11.747 -12.415 -13.189  1.00 50.71           N  
ATOM      6  CA  PRO     2      10.434 -12.466 -12.541  1.00 50.06           C  
ATOM      7  C   PRO     2       9.333 -11.833 -13.388  1.00 51.95           C  
ATOM      8  CB  PRO     2      10.649 -11.677 -11.247  1.00 44.96           C  
ATOM      9  O   PRO     2       9.588 -10.877 -14.125  1.00 49.86           O  
ATOM     10  CG  PRO     2      11.889 -10.878 -11.488  1.00 42.67           C  
ATOM     11  CD  PRO     2      12.642 -11.499 -12.630  1.00 46.47           C  
ATOM     12  N   MET     3       8.481 -12.631 -14.013  1.00 49.78           N  
ATOM     13  CA  MET     3       7.345 -12.125 -14.779  1.00 51.43           C  
ATOM     14  C   MET     3       7.032 -10.682 -14.398  1.00 49.71           C  
ATOM     15  CB  MET     3       6.113 -13.003 -14.558  1.00 45.70           C  
ATOM     16  O   MET     3       7.121 -10.311 -13.226  1.00 48.11           O  
ATOM     17  CG  MET     3       6.260 -14.414 -15.104  1.00 44.20           C  
ATOM     18  SD  MET     3       6.139 -14.475 -16.934  1.00 49.64           S  
ATOM     19  CE  MET     3       4.341 -14.337 -17.141  1.00 39.96           C  
ATOM     20  N   PRO     4       7.442  -9.624 -15.317  1.00 56.46           N  
ATOM     21  CA  PRO     4       6.812  -8.343 -14.988  1.00 55.74           C  
ATOM     22  C   PRO     4       5.415  -8.508 -14.394  1.00 56.55           C  
ATOM     23  CB  PRO     4       6.749  -7.624 -16.338  1.00 51.81           C  
ATOM     24  O   PRO     4       4.593  -9.249 -14.937  1.00 54.31           O  
ATOM     25  CG  PRO     4       7.214  -8.638 -17.333  1.00 49.41           C  
ATOM     26  CD  PRO     4       7.656  -9.866 -16.591  1.00 49.46           C  
ATOM     27  N   GLY     5       5.294  -8.831 -13.005  1.00 61.93           N  
ATOM     28  CA  GLY     5       4.031  -8.772 -12.286  1.00 60.33           C  
ATOM     29  C   GLY     5       3.303  -7.453 -12.466  1.00 61.91           C  
ATOM     30  O   GLY     5       3.862  -6.500 -13.013  1.00 58.56           O  
ATOM     31  N   LYS     6       1.989  -7.579 -12.735  1.00 77.97           N  
ATOM     32  CA  LYS     6       1.126  -6.405 -12.652  1.00 78.04           C  
ATOM     33  C   LYS     6       1.676  -5.387 -11.657  1.00 78.39           C  
ATOM     34  CB  LYS     6      -0.295  -6.809 -12.256  1.00 75.28           C  
ATOM     35  O   LYS     6       2.299  -5.759 -10.660  1.00 75.97           O  
ATOM     36  CG  LYS     6      -1.005  -7.670 -13.290  1.00 71.01           C  
ATOM     37  CD  LYS     6      -2.435  -7.984 -12.870  1.00 69.93           C  
ATOM     38  CE  LYS     6      -3.129  -8.889 -13.879  1.00 60.02           C  
ATOM     39  NZ  LYS     6      -4.518  -9.232 -13.451  1.00 51.64           N  
ATOM     40  N   LYS     7       1.965  -4.164 -12.142  1.00 82.73           N  
ATOM     41  CA  LYS     7       2.472  -3.060 -11.331  1.00 82.96           C  
ATOM     42  C   LYS     7       1.434  -1.948 -11.207  1.00 83.48           C  
ATOM     43  CB  LYS     7       3.766  -2.505 -11.928  1.00 80.65           C  
ATOM     44  O   LYS     7       0.593  -1.775 -12.091  1.00 82.04           O  
ATOM     45  CG  LYS     7       3.586  -1.834 -13.282  1.00 74.29           C  
ATOM     46  CD  LYS     7       4.908  -1.313 -13.828  1.00 71.13           C  
ATOM     47  CE  LYS     7       4.724  -0.611 -15.167  1.00 63.45           C  
ATOM     48  NZ  LYS     7       6.012  -0.060 -15.686  1.00 56.42           N  
ATOM     49  N   VAL     8       1.409  -1.401 -10.167  1.00 86.12           N  
ATOM     50  CA  VAL     8       0.651  -0.174  -9.949  1.00 86.56           C  
ATOM     51  C   VAL     8       1.601   0.962  -9.577  1.00 86.76           C  
ATOM     52  CB  VAL     8      -0.419  -0.356  -8.849  1.00 84.19           C  
ATOM     53  O   VAL     8       2.596   0.745  -8.881  1.00 85.44           O  
ATOM     54  CG1 VAL     8       0.237  -0.546  -7.483  1.00 71.95           C  
ATOM     55  CG2 VAL     8      -1.370   0.840  -8.827  1.00 70.34           C  
ATOM     56  N   VAL     9       1.483   2.103 -10.158  1.00 87.13           N  
ATOM     57  CA  VAL     9       2.230   3.298  -9.779  1.00 87.68           C  
ATOM     58  C   VAL     9       1.385   4.160  -8.844  1.00 87.79           C  
ATOM     59  CB  VAL     9       2.657   4.116 -11.018  1.00 85.81           C  
ATOM     60  O   VAL     9       0.248   4.510  -9.170  1.00 86.77           O  
ATOM     61  CG1 VAL     9       3.415   5.374 -10.598  1.00 79.39           C  
ATOM     62  CG2 VAL     9       3.511   3.261 -11.953  1.00 78.42           C  
ATOM     63  N   ALA    10       1.923   4.407  -7.611  1.00 87.56           N  
ATOM     64  CA  ALA    10       1.173   5.123  -6.583  1.00 88.09           C  
ATOM     65  C   ALA    10       2.020   6.224  -5.952  1.00 88.37           C  
ATOM     66  CB  ALA    10       0.681   4.154  -5.510  1.00 86.80           C  
ATOM     67  O   ALA    10       3.251   6.139  -5.940  1.00 87.63           O  
ATOM     68  N   ARG    11       1.445   7.214  -5.620  1.00 90.38           N  
ATOM     69  CA  ARG    11       2.112   8.250  -4.839  1.00 90.57           C  
ATOM     70  C   ARG    11       2.275   7.821  -3.385  1.00 90.90           C  
ATOM     71  CB  ARG    11       1.334   9.565  -4.914  1.00 88.35           C  
ATOM     72  O   ARG    11       1.362   7.235  -2.800  1.00 89.91           O  
ATOM     73  CG  ARG    11       2.020  10.728  -4.215  1.00 78.28           C  
ATOM     74  CD  ARG    11       1.250  12.029  -4.396  1.00 73.51           C  
ATOM     75  NE  ARG    11       1.903  13.141  -3.712  1.00 66.64           N  
ATOM     76  NH1 ARG    11      -0.053  14.287  -3.267  1.00 47.79           N  
ATOM     77  NH2 ARG    11       1.963  15.145  -2.591  1.00 42.60           N  
ATOM     78  CZ  ARG    11       1.270  14.188  -3.191  1.00 65.22           C  
ATOM     79  N   VAL    12       3.418   8.102  -2.867  1.00 90.34           N  
ATOM     80  CA  VAL    12       3.689   7.767  -1.473  1.00 90.70           C  
ATOM     81  C   VAL    12       3.041   8.803  -0.557  1.00 90.69           C  
ATOM     82  CB  VAL    12       5.206   7.685  -1.194  1.00 88.95           C  
ATOM     83  O   VAL    12       3.091  10.004  -0.834  1.00 89.50           O  
ATOM     84  CG1 VAL    12       5.469   7.407   0.285  1.00 78.71           C  
ATOM     85  CG2 VAL    12       5.851   6.608  -2.065  1.00 76.60           C  
ATOM     86  N   ALA    13       2.310   8.279   0.361  1.00 91.10           N  
ATOM     87  CA  ALA    13       1.784   9.137   1.419  1.00 91.17           C  
ATOM     88  C   ALA    13       2.471   8.850   2.751  1.00 91.50           C  
ATOM     89  CB  ALA    13       0.274   8.953   1.552  1.00 90.07           C  
ATOM     90  O   ALA    13       3.125   7.816   2.908  1.00 90.83           O  
ATOM     91  N   GLU    14       2.354   9.832   3.607  1.00 90.92           N  
ATOM     92  CA  GLU    14       2.894   9.657   4.952  1.00 91.29           C  
ATOM     93  C   GLU    14       2.320   8.410   5.619  1.00 91.37           C  
ATOM     94  CB  GLU    14       2.609  10.892   5.811  1.00 89.18           C  
ATOM     95  O   GLU    14       1.119   8.149   5.530  1.00 90.23           O  
ATOM     96  CG  GLU    14       3.348  10.899   7.142  1.00 78.99           C  
ATOM     97  CD  GLU    14       3.419  12.276   7.781  1.00 74.07           C  
ATOM     98  OE1 GLU    14       2.769  13.217   7.270  1.00 73.20           O  
ATOM     99  OE2 GLU    14       4.130  12.416   8.801  1.00 68.53           O  
ATOM    100  N   ALA    15       3.186   7.679   6.222  1.00 90.55           N  
ATOM    101  CA  ALA    15       2.780   6.491   6.967  1.00 91.41           C  
ATOM    102  C   ALA    15       1.959   6.868   8.197  1.00 91.13           C  
ATOM    103  CB  ALA    15       4.004   5.677   7.379  1.00 90.05           C  
ATOM    104  O   ALA    15       2.157   7.937   8.779  1.00 90.23           O  
ATOM    105  N   ARG    16       0.989   5.988   8.564  1.00 92.40           N  
ATOM    106  CA  ARG    16       0.368   6.089   9.880  1.00 92.62           C  
ATOM    107  C   ARG    16       1.390   5.851  10.987  1.00 93.03           C  
ATOM    108  CB  ARG    16      -0.786   5.093  10.008  1.00 91.03           C  
ATOM    109  O   ARG    16       2.344   5.092  10.806  1.00 92.50           O  
ATOM    110  CG  ARG    16      -1.893   5.298   8.987  1.00 83.41           C  
ATOM    111  CD  ARG    16      -2.982   4.242   9.116  1.00 80.63           C  
ATOM    112  NE  ARG    16      -4.071   4.471   8.171  1.00 77.10           N  
ATOM    113  NH1 ARG    16      -5.339   2.674   8.876  1.00 64.88           N  
ATOM    114  NH2 ARG    16      -6.094   4.021   7.182  1.00 61.14           N  
ATOM    115  CZ  ARG    16      -5.165   3.722   8.078  1.00 73.36           C  
ATOM    116  N   ALA    17       1.248   6.499  12.131  1.00 92.62           N  
ATOM    117  CA  ALA    17       2.172   6.423  13.259  1.00 92.89           C  
ATOM    118  C   ALA    17       2.418   4.974  13.670  1.00 92.42           C  
ATOM    119  CB  ALA    17       1.634   7.224  14.443  1.00 91.21           C  
ATOM    120  O   ALA    17       3.558   4.582  13.932  1.00 91.18           O  
ATOM    121  N   GLU    18       1.452   4.161  13.686  1.00 93.26           N  
ATOM    122  CA  GLU    18       1.563   2.787  14.169  1.00 93.22           C  
ATOM    123  C   GLU    18       2.327   1.914  13.178  1.00 92.77           C  
ATOM    124  CB  GLU    18       0.175   2.196  14.429  1.00 91.68           C  
ATOM    125  O   GLU    18       2.756   0.809  13.519  1.00 91.31           O  
ATOM    126  CG  GLU    18      -0.721   2.164  13.200  1.00 83.96           C  
ATOM    127  CD  GLU    18      -1.647   3.366  13.101  1.00 78.67           C  
ATOM    128  OE1 GLU    18      -1.240   4.480  13.501  1.00 77.56           O  
ATOM    129  OE2 GLU    18      -2.788   3.192  12.619  1.00 74.93           O  
ATOM    130  N   ASP    19       2.473   2.456  11.965  1.00 93.01           N  
ATOM    131  CA  ASP    19       3.088   1.661  10.907  1.00 93.45           C  
ATOM    132  C   ASP    19       4.563   2.019  10.738  1.00 92.94           C  
ATOM    133  CB  ASP    19       2.344   1.861   9.585  1.00 92.52           C  
ATOM    134  O   ASP    19       5.296   1.333  10.023  1.00 91.82           O  
ATOM    135  CG  ASP    19       0.938   1.287   9.603  1.00 90.75           C  
ATOM    136  OD1 ASP    19       0.700   0.277  10.299  1.00 88.71           O  
ATOM    137  OD2 ASP    19       0.061   1.849   8.912  1.00 89.35           O  
ATOM    138  N   VAL    20       4.989   3.043  11.259  1.00 92.69           N  
ATOM    139  CA  VAL    20       6.364   3.498  11.082  1.00 93.23           C  
ATOM    140  C   VAL    20       7.332   2.410  11.541  1.00 92.77           C  
ATOM    141  CB  VAL    20       6.632   4.810  11.854  1.00 91.79           C  
ATOM    142  O   VAL    20       7.224   1.906  12.661  1.00 91.63           O  
ATOM    143  CG1 VAL    20       8.108   5.193  11.772  1.00 83.09           C  
ATOM    144  CG2 VAL    20       5.753   5.936  11.314  1.00 81.85           C  
ATOM    145  N   GLY    21       8.249   2.000  10.689  1.00 91.27           N  
ATOM    146  CA  GLY    21       9.282   1.036  11.031  1.00 91.82           C  
ATOM    147  C   GLY    21       8.855  -0.402  10.804  1.00 91.48           C  
ATOM    148  O   GLY    21       9.646  -1.328  10.998  1.00 90.39           O  
ATOM    149  N   LYS    22       7.631  -0.673  10.465  1.00 93.31           N  
ATOM    150  CA  LYS    22       7.118  -2.038  10.399  1.00 93.07           C  
ATOM    151  C   LYS    22       7.291  -2.623   9.000  1.00 91.27           C  
ATOM    152  CB  LYS    22       5.645  -2.079  10.806  1.00 92.06           C  
ATOM    153  O   LYS    22       6.930  -3.776   8.754  1.00 88.19           O  
ATOM    154  CG  LYS    22       5.400  -1.777  12.277  1.00 88.91           C  
ATOM    155  CD  LYS    22       3.951  -2.036  12.667  1.00 84.99           C  
ATOM    156  CE  LYS    22       3.725  -1.819  14.158  1.00 82.76           C  
ATOM    157  NZ  LYS    22       2.281  -1.934  14.522  1.00 78.44           N  
ATOM    158  N   ARG    23       7.890  -1.918   8.133  1.00 93.84           N  
ATOM    159  CA  ARG    23       8.085  -2.380   6.763  1.00 93.59           C  
ATOM    160  C   ARG    23       6.792  -2.950   6.188  1.00 92.94           C  
ATOM    161  CB  ARG    23       9.194  -3.432   6.702  1.00 92.05           C  
ATOM    162  O   ARG    23       6.791  -4.040   5.611  1.00 90.99           O  
ATOM    163  CG  ARG    23      10.568  -2.902   7.082  1.00 86.65           C  
ATOM    164  CD  ARG    23      11.642  -3.973   6.949  1.00 82.21           C  
ATOM    165  NE  ARG    23      11.974  -4.232   5.551  1.00 79.24           N  
ATOM    166  NH1 ARG    23      14.074  -3.274   5.658  1.00 63.87           N  
ATOM    167  NH2 ARG    23      13.320  -4.178   3.691  1.00 58.89           N  
ATOM    168  CZ  ARG    23      13.122  -3.894   4.970  1.00 77.38           C  
ATOM    169  N   VAL    24       5.697  -2.206   6.302  1.00 93.91           N  
ATOM    170  CA  VAL    24       4.411  -2.580   5.722  1.00 93.80           C  
ATOM    171  C   VAL    24       3.968  -1.519   4.718  1.00 93.47           C  
ATOM    172  CB  VAL    24       3.331  -2.768   6.811  1.00 93.00           C  
ATOM    173  O   VAL    24       4.426  -0.375   4.772  1.00 92.57           O  
ATOM    174  CG1 VAL    24       3.721  -3.890   7.771  1.00 87.88           C  
ATOM    175  CG2 VAL    24       3.109  -1.462   7.573  1.00 87.07           C  
ATOM    176  N   VAL    25       3.127  -1.937   3.762  1.00 92.65           N  
ATOM    177  CA  VAL    25       2.522  -0.999   2.823  1.00 92.63           C  
ATOM    178  C   VAL    25       1.000  -1.104   2.895  1.00 92.52           C  
ATOM    179  CB  VAL    25       3.005  -1.251   1.377  1.00 90.94           C  
ATOM    180  O   VAL    25       0.451  -2.206   2.961  1.00 91.44           O  
ATOM    181  CG1 VAL    25       4.512  -1.022   1.263  1.00 76.53           C  
ATOM    182  CG2 VAL    25       2.642  -2.667   0.933  1.00 75.02           C  
ATOM    183  N   ARG    26       0.322  -0.041   3.092  1.00 93.01           N  
ATOM    184  CA  ARG    26      -1.133   0.014   2.986  1.00 93.15           C  
ATOM    185  C   ARG    26      -1.564   0.435   1.586  1.00 92.70           C  
ATOM    186  CB  ARG    26      -1.711   0.978   4.025  1.00 92.07           C  
ATOM    187  O   ARG    26      -1.178   1.503   1.106  1.00 91.77           O  
ATOM    188  CG  ARG    26      -1.467   0.552   5.464  1.00 88.74           C  
ATOM    189  CD  ARG    26      -2.240   1.421   6.447  1.00 86.60           C  
ATOM    190  NE  ARG    26      -1.981   1.029   7.830  1.00 85.34           N  
ATOM    191  NH1 ARG    26      -3.959  -0.137   8.087  1.00 71.89           N  
ATOM    192  NH2 ARG    26      -2.470  -0.001   9.824  1.00 70.36           N  
ATOM    193  CZ  ARG    26      -2.804   0.298   8.577  1.00 84.22           C  
ATOM    194  N   VAL    27      -2.302  -0.417   0.908  1.00 90.80           N  
ATOM    195  CA  VAL    27      -2.723  -0.196  -0.471  1.00 91.13           C  
ATOM    196  C   VAL    27      -4.223  -0.446  -0.600  1.00 90.91           C  
ATOM    197  CB  VAL    27      -1.945  -1.099  -1.454  1.00 89.02           C  
ATOM    198  O   VAL    27      -4.752  -1.398  -0.021  1.00 89.61           O  
ATOM    199  CG1 VAL    27      -2.307  -0.763  -2.899  1.00 74.66           C  
ATOM    200  CG2 VAL    27      -0.440  -0.959  -1.230  1.00 72.66           C  
ATOM    201  N   ASP    28      -4.908   0.410  -1.270  1.00 90.15           N  
ATOM    202  CA  ASP    28      -6.345   0.261  -1.477  1.00 90.46           C  
ATOM    203  C   ASP    28      -6.666  -1.061  -2.171  1.00 90.50           C  
ATOM    204  CB  ASP    28      -6.895   1.431  -2.295  1.00 88.16           C  
ATOM    205  O   ASP    28      -5.885  -1.541  -2.995  1.00 89.41           O  
ATOM    206  CG  ASP    28      -6.939   2.732  -1.513  1.00 78.96           C  
ATOM    207  OD1 ASP    28      -6.873   2.697  -0.266  1.00 73.95           O  
ATOM    208  OD2 ASP    28      -7.044   3.803  -2.151  1.00 79.71           O  
ATOM    209  N   LYS    29      -7.854  -1.552  -1.769  1.00 90.98           N  
ATOM    210  CA  LYS    29      -8.297  -2.832  -2.316  1.00 91.45           C  
ATOM    211  C   LYS    29      -8.229  -2.831  -3.840  1.00 91.15           C  
ATOM    212  CB  LYS    29      -9.721  -3.148  -1.855  1.00 89.52           C  
ATOM    213  O   LYS    29      -7.787  -3.809  -4.447  1.00 89.99           O  
ATOM    214  CG  LYS    29     -10.237  -4.501  -2.323  1.00 82.52           C  
ATOM    215  CD  LYS    29     -11.620  -4.798  -1.757  1.00 79.71           C  
ATOM    216  CE  LYS    29     -12.138  -6.150  -2.227  1.00 75.57           C  
ATOM    217  NZ  LYS    29     -13.474  -6.466  -1.640  1.00 68.68           N  
ATOM    218  N   ALA    30      -8.639  -1.744  -4.472  1.00 89.68           N  
ATOM    219  CA  ALA    30      -8.647  -1.656  -5.929  1.00 89.75           C  
ATOM    220  C   ALA    30      -7.232  -1.761  -6.492  1.00 89.16           C  
ATOM    221  CB  ALA    30      -9.299  -0.351  -6.380  1.00 87.94           C  
ATOM    222  O   ALA    30      -7.010  -2.420  -7.511  1.00 87.68           O  
ATOM    223  N   GLU    31      -6.347  -1.140  -5.873  1.00 88.56           N  
ATOM    224  CA  GLU    31      -4.960  -1.161  -6.327  1.00 88.83           C  
ATOM    225  C   GLU    31      -4.329  -2.533  -6.109  1.00 88.47           C  
ATOM    226  CB  GLU    31      -4.142  -0.085  -5.609  1.00 87.18           C  
ATOM    227  O   GLU    31      -3.569  -3.014  -6.952  1.00 87.15           O  
ATOM    228  CG  GLU    31      -4.591   1.336  -5.916  1.00 82.23           C  
ATOM    229  CD  GLU    31      -4.542   1.674  -7.397  1.00 79.81           C  
ATOM    230  OE1 GLU    31      -3.578   1.261  -8.082  1.00 79.04           O  
ATOM    231  OE2 GLU    31      -5.473   2.358  -7.876  1.00 76.34           O  
ATOM    232  N   ARG    32      -4.702  -3.225  -4.984  1.00 88.52           N  
ATOM    233  CA  ARG    32      -4.223  -4.584  -4.753  1.00 88.87           C  
ATOM    234  C   ARG    32      -4.695  -5.526  -5.856  1.00 88.57           C  
ATOM    235  CB  ARG    32      -4.693  -5.096  -3.390  1.00 87.50           C  
ATOM    236  O   ARG    32      -3.952  -6.412  -6.282  1.00 87.54           O  
ATOM    237  CG  ARG    32      -4.013  -4.420  -2.210  1.00 84.05           C  
ATOM    238  CD  ARG    32      -4.235  -5.188  -0.915  1.00 82.41           C  
ATOM    239  NE  ARG    32      -5.651  -5.251  -0.562  1.00 78.94           N  
ATOM    240  NH1 ARG    32      -5.696  -3.190   0.480  1.00 70.15           N  
ATOM    241  NH2 ARG    32      -7.600  -4.461   0.361  1.00 68.42           N  
ATOM    242  CZ  ARG    32      -6.312  -4.300   0.092  1.00 78.58           C  
ATOM    243  N   ALA    33      -5.883  -5.335  -6.278  1.00 88.24           N  
ATOM    244  CA  ALA    33      -6.458  -6.179  -7.322  1.00 88.04           C  
ATOM    245  C   ALA    33      -5.701  -6.017  -8.637  1.00 87.35           C  
ATOM    246  CB  ALA    33      -7.936  -5.851  -7.518  1.00 86.51           C  
ATOM    247  O   ALA    33      -5.493  -6.990  -9.365  1.00 85.81           O  
ATOM    248  N   LYS    34      -5.226  -4.792  -8.894  1.00 85.52           N  
ATOM    249  CA  LYS    34      -4.479  -4.523 -10.119  1.00 85.34           C  
ATOM    250  C   LYS    34      -3.160  -5.290 -10.138  1.00 84.37           C  
ATOM    251  CB  LYS    34      -4.217  -3.024 -10.271  1.00 84.13           C  
ATOM    252  O   LYS    34      -2.676  -5.676 -11.204  1.00 82.52           O  
ATOM    253  CG  LYS    34      -5.466  -2.202 -10.552  1.00 81.66           C  
ATOM    254  CD  LYS    34      -5.147  -0.716 -10.650  1.00 80.50           C  
ATOM    255  CE  LYS    34      -6.411   0.120 -10.795  1.00 77.21           C  
ATOM    256  NZ  LYS    34      -6.113   1.583 -10.775  1.00 73.46           N  
ATOM    257  N   VAL    35      -2.542  -5.523  -8.951  1.00 85.63           N  
ATOM    258  CA  VAL    35      -1.229  -6.148  -8.839  1.00 85.30           C  
ATOM    259  C   VAL    35      -1.386  -7.615  -8.447  1.00 84.78           C  
ATOM    260  CB  VAL    35      -0.337  -5.414  -7.812  1.00 83.35           C  
ATOM    261  O   VAL    35      -0.402  -8.356  -8.383  1.00 82.61           O  
ATOM    262  CG1 VAL    35       0.152  -4.081  -8.375  1.00 73.26           C  
ATOM    263  CG2 VAL    35      -1.096  -5.199  -6.504  1.00 71.67           C  
ATOM    264  N   GLY    36      -2.743  -8.007  -8.107  1.00 85.51           N  
ATOM    265  CA  GLY    36      -3.016  -9.394  -7.766  1.00 85.67           C  
ATOM    266  C   GLY    36      -2.455  -9.798  -6.415  1.00 85.66           C  
ATOM    267  O   GLY    36      -1.998 -10.929  -6.240  1.00 84.03           O  
ATOM    268  N   VAL    37      -2.387  -8.946  -5.500  1.00 88.60           N  
ATOM    269  CA  VAL    37      -1.854  -9.258  -4.178  1.00 88.62           C  
ATOM    270  C   VAL    37      -2.983  -9.245  -3.149  1.00 89.03           C  
ATOM    271  CB  VAL    37      -0.744  -8.266  -3.764  1.00 87.50           C  
ATOM    272  O   VAL    37      -3.994  -8.565  -3.337  1.00 88.20           O  
ATOM    273  CG1 VAL    37       0.434  -8.340  -4.734  1.00 83.56           C  
ATOM    274  CG2 VAL    37      -1.298  -6.844  -3.698  1.00 82.90           C  
ATOM    275  N   LYS    38      -2.919  -9.970  -2.079  1.00 89.07           N  
ATOM    276  CA  LYS    38      -3.812  -9.981  -0.924  1.00 89.15           C  
ATOM    277  C   LYS    38      -3.092  -9.494   0.331  1.00 89.41           C  
ATOM    278  CB  LYS    38      -4.375 -11.384  -0.694  1.00 86.45           C  
ATOM    279  O   LYS    38      -1.861  -9.461   0.373  1.00 88.34           O  
ATOM    280  CG  LYS    38      -3.316 -12.437  -0.402  1.00 75.67           C  
ATOM    281  CD  LYS    38      -3.932 -13.821  -0.247  1.00 71.95           C  
ATOM    282  CE  LYS    38      -2.882 -14.864   0.112  1.00 64.29           C  
ATOM    283  NZ  LYS    38      -3.452 -16.244   0.119  1.00 57.75           N  
ATOM    284  N   VAL    39      -3.863  -9.217   1.286  1.00 91.18           N  
ATOM    285  CA  VAL    39      -3.291  -8.865   2.582  1.00 91.71           C  
ATOM    286  C   VAL    39      -2.365  -9.982   3.058  1.00 91.83           C  
ATOM    287  CB  VAL    39      -4.390  -8.598   3.634  1.00 90.18           C  
ATOM    288  O   VAL    39      -2.727 -11.160   3.009  1.00 90.97           O  
ATOM    289  CG1 VAL    39      -3.773  -8.371   5.013  1.00 83.39           C  
ATOM    290  CG2 VAL    39      -5.242  -7.399   3.223  1.00 81.66           C  
ATOM    291  N   GLY    40      -1.120  -9.504   3.437  1.00 90.21           N  
ATOM    292  CA  GLY    40      -0.163 -10.480   3.933  1.00 90.39           C  
ATOM    293  C   GLY    40       0.914 -10.826   2.922  1.00 90.19           C  
ATOM    294  O   GLY    40       1.968 -11.352   3.285  1.00 89.08           O  
ATOM    295  N   ASP    41       0.632 -10.617   1.680  1.00 90.76           N  
ATOM    296  CA  ASP    41       1.618 -10.918   0.646  1.00 90.95           C  
ATOM    297  C   ASP    41       2.820  -9.982   0.745  1.00 90.67           C  
ATOM    298  CB  ASP    41       0.986 -10.818  -0.744  1.00 90.24           C  
ATOM    299  O   ASP    41       2.695  -8.850   1.217  1.00 89.68           O  
ATOM    300  CG  ASP    41       0.069 -11.986  -1.064  1.00 88.12           C  
ATOM    301  OD1 ASP    41      -0.022 -12.931  -0.250  1.00 86.75           O  
ATOM    302  OD2 ASP    41      -0.565 -11.963  -2.141  1.00 86.16           O  
ATOM    303  N   VAL    42       3.901 -10.387   0.374  1.00 90.06           N  
ATOM    304  CA  VAL    42       5.111  -9.579   0.272  1.00 90.18           C  
ATOM    305  C   VAL    42       5.212  -8.974  -1.126  1.00 89.51           C  
ATOM    306  CB  VAL    42       6.376 -10.408   0.587  1.00 88.54           C  
ATOM    307  O   VAL    42       4.989  -9.662  -2.125  1.00 88.02           O  
ATOM    308  CG1 VAL    42       7.637  -9.570   0.379  1.00 81.39           C  
ATOM    309  CG2 VAL    42       6.318 -10.948   2.015  1.00 79.68           C  
ATOM    310  N   VAL    43       5.452  -7.643  -1.197  1.00 88.67           N  
ATOM    311  CA  VAL    43       5.573  -6.937  -2.469  1.00 88.64           C  
ATOM    312  C   VAL    43       6.922  -6.226  -2.539  1.00 88.12           C  
ATOM    313  CB  VAL    43       4.425  -5.922  -2.666  1.00 87.73           C  
ATOM    314  O   VAL    43       7.570  -6.008  -1.513  1.00 86.80           O  
ATOM    315  CG1 VAL    43       3.078  -6.638  -2.744  1.00 84.30           C  
ATOM    316  CG2 VAL    43       4.422  -4.894  -1.535  1.00 82.78           C  
ATOM    317  N   GLU    44       7.278  -5.939  -3.700  1.00 88.04           N  
ATOM    318  CA  GLU    44       8.421  -5.059  -3.925  1.00 87.68           C  
ATOM    319  C   GLU    44       7.970  -3.623  -4.176  1.00 87.98           C  
ATOM    320  CB  GLU    44       9.262  -5.559  -5.102  1.00 86.31           C  
ATOM    321  O   GLU    44       7.061  -3.382  -4.973  1.00 87.08           O  
ATOM    322  CG  GLU    44      10.566  -4.799  -5.293  1.00 81.25           C  
ATOM    323  CD  GLU    44      11.401  -5.320  -6.452  1.00 78.24           C  
ATOM    324  OE1 GLU    44      10.832  -5.946  -7.376  1.00 73.92           O  
ATOM    325  OE2 GLU    44      12.633  -5.102  -6.436  1.00 70.83           O  
ATOM    326  N   VAL    45       8.484  -2.654  -3.394  1.00 89.12           N  
ATOM    327  CA  VAL    45       8.253  -1.225  -3.576  1.00 89.35           C  
ATOM    328  C   VAL    45       9.496  -0.572  -4.176  1.00 88.64           C  
ATOM    329  CB  VAL    45       7.879  -0.536  -2.244  1.00 88.10           C  
ATOM    330  O   VAL    45      10.591  -0.680  -3.620  1.00 87.24           O  
ATOM    331  CG1 VAL    45       7.619   0.953  -2.460  1.00 83.44           C  
ATOM    332  CG2 VAL    45       6.659  -1.210  -1.620  1.00 82.02           C  
ATOM    333  N   LYS    46       9.331   0.079  -5.366  1.00 88.78           N  
ATOM    334  CA  LYS    46      10.450   0.695  -6.072  1.00 88.58           C  
ATOM    335  C   LYS    46      10.149   2.150  -6.417  1.00 88.66           C  
ATOM    336  CB  LYS    46      10.779  -0.088  -7.345  1.00 86.63           C  
ATOM    337  O   LYS    46       9.018   2.488  -6.774  1.00 87.50           O  
ATOM    338  CG  LYS    46      11.266  -1.507  -7.090  1.00 78.14           C  
ATOM    339  CD  LYS    46      11.706  -2.187  -8.380  1.00 74.36           C  
ATOM    340  CE  LYS    46      12.225  -3.595  -8.122  1.00 65.89           C  
ATOM    341  NZ  LYS    46      12.731  -4.237  -9.372  1.00 56.89           N  
ATOM    342  N   LYS    47      11.161   2.974  -6.231  1.00 87.90           N  
ATOM    343  CA  LYS    47      11.038   4.346  -6.716  1.00 87.74           C  
ATOM    344  C   LYS    47      11.117   4.400  -8.239  1.00 86.54           C  
ATOM    345  CB  LYS    47      12.124   5.231  -6.103  1.00 85.43           C  
ATOM    346  O   LYS    47      11.939   3.713  -8.848  1.00 84.55           O  
ATOM    347  CG  LYS    47      11.974   6.710  -6.429  1.00 78.17           C  
ATOM    348  CD  LYS    47      12.989   7.555  -5.671  1.00 76.52           C  
ATOM    349  CE  LYS    47      12.846   9.035  -6.003  1.00 70.15           C  
ATOM    350  NZ  LYS    47      13.811   9.872  -5.230  1.00 62.74           N  
ATOM    351  N   VAL    48      10.129   5.231  -8.827  1.00 84.91           N  
ATOM    352  CA  VAL    48      10.158   5.452 -10.269  1.00 83.93           C  
ATOM    353  C   VAL    48      10.545   6.900 -10.562  1.00 82.18           C  
ATOM    354  CB  VAL    48       8.797   5.121 -10.921  1.00 81.30           C  
ATOM    355  O   VAL    48      10.282   7.795  -9.755  1.00 79.01           O  
ATOM    356  CG1 VAL    48       8.856   5.335 -12.433  1.00 74.20           C  
ATOM    357  CG2 VAL    48       8.385   3.686 -10.597  1.00 72.93           C  
TER     358      VAL    48
END
