# Supplementary material for: The transformative power of transformers in protein structure prediction
Source: Proc Natl Acad Sci U S A. 2023 Jul 31;120(32):e2303499120. doi: 10.1073/pnas.2303499120 (PMC10410766; doi:10.1073/pnas.2303499120)
Supplement: Supplementary file 2 — Dataset S01 (GZ) [file pnas.2303499120.sd01.gz › SI_Data/predicted_structures/ESMFold/T1174.pdb]

PARENT N/A
ATOM      1  N   SER     1      18.747  -0.637  74.824  1.00 49.08           N  
ATOM      2  CA  SER     1      18.702  -0.792  73.373  1.00 54.15           C  
ATOM      3  C   SER     1      19.590   0.236  72.681  1.00 53.70           C  
ATOM      4  CB  SER     1      17.266  -0.662  72.864  1.00 43.18           C  
ATOM      5  O   SER     1      19.678   1.385  73.120  1.00 50.74           O  
ATOM      6  OG  SER     1      17.084   0.564  72.177  1.00 40.10           O  
ATOM      7  N   ALA     2      20.704   0.132  71.758  1.00 65.45           N  
ATOM      8  CA  ALA     2      21.620   0.962  70.979  1.00 64.66           C  
ATOM      9  C   ALA     2      20.857   1.991  70.149  1.00 64.22           C  
ATOM     10  CB  ALA     2      22.487   0.090  70.073  1.00 58.26           C  
ATOM     11  O   ALA     2      21.237   3.164  70.103  1.00 62.12           O  
ATOM     12  N   LEU     3      19.679   1.773  69.688  1.00 70.54           N  
ATOM     13  CA  LEU     3      18.788   2.863  69.306  1.00 69.78           C  
ATOM     14  C   LEU     3      17.328   2.440  69.427  1.00 70.23           C  
ATOM     15  CB  LEU     3      19.081   3.319  67.874  1.00 66.78           C  
ATOM     16  O   LEU     3      16.896   1.489  68.772  1.00 66.98           O  
ATOM     17  CG  LEU     3      18.214   4.456  67.333  1.00 65.00           C  
ATOM     18  CD1 LEU     3      18.454   5.732  68.132  1.00 63.20           C  
ATOM     19  CD2 LEU     3      18.495   4.685  65.852  1.00 64.47           C  
ATOM     20  N   HIS     4      16.621   2.694  70.297  1.00 75.86           N  
ATOM     21  CA  HIS     4      15.183   2.592  70.516  1.00 75.60           C  
ATOM     22  C   HIS     4      14.506   3.950  70.366  1.00 75.36           C  
ATOM     23  CB  HIS     4      14.891   2.009  71.900  1.00 72.61           C  
ATOM     24  O   HIS     4      14.835   4.896  71.087  1.00 72.08           O  
ATOM     25  CG  HIS     4      13.433   1.839  72.183  1.00 69.66           C  
ATOM     26  CD2 HIS     4      12.579   2.581  72.927  1.00 68.96           C  
ATOM     27  ND1 HIS     4      12.693   0.793  71.674  1.00 69.26           N  
ATOM     28  CE1 HIS     4      11.443   0.902  72.093  1.00 67.79           C  
ATOM     29  NE2 HIS     4      11.347   1.978  72.855  1.00 65.04           N  
ATOM     30  N   VAL     5      13.965   4.208  69.100  1.00 69.19           N  
ATOM     31  CA  VAL     5      13.156   5.403  68.888  1.00 69.18           C  
ATOM     32  C   VAL     5      11.675   5.031  68.881  1.00 69.28           C  
ATOM     33  CB  VAL     5      13.532   6.117  67.570  1.00 66.98           C  
ATOM     34  O   VAL     5      11.238   4.213  68.067  1.00 67.17           O  
ATOM     35  CG1 VAL     5      12.768   7.433  67.431  1.00 62.29           C  
ATOM     36  CG2 VAL     5      15.039   6.361  67.508  1.00 62.90           C  
ATOM     37  N   GLU     6      11.047   5.056  69.955  1.00 73.98           N  
ATOM     38  CA  GLU     6       9.615   4.840  70.138  1.00 73.55           C  
ATOM     39  C   GLU     6       8.876   6.162  70.320  1.00 73.88           C  
ATOM     40  CB  GLU     6       9.359   3.924  71.338  1.00 71.54           C  
ATOM     41  O   GLU     6       9.308   7.020  71.092  1.00 71.56           O  
ATOM     42  CG  GLU     6       7.889   3.596  71.558  1.00 70.00           C  
ATOM     43  CD  GLU     6       7.656   2.624  72.703  1.00 69.48           C  
ATOM     44  OE1 GLU     6       8.604   2.361  73.479  1.00 72.17           O  
ATOM     45  OE2 GLU     6       6.518   2.119  72.825  1.00 70.59           O  
ATOM     46  N   ARG     7       8.039   6.395  69.473  1.00 70.34           N  
ATOM     47  CA  ARG     7       7.141   7.544  69.513  1.00 70.81           C  
ATOM     48  C   ARG     7       5.688   7.099  69.643  1.00 72.06           C  
ATOM     49  CB  ARG     7       7.314   8.407  68.262  1.00 67.54           C  
ATOM     50  O   ARG     7       5.239   6.208  68.919  1.00 69.54           O  
ATOM     51  CG  ARG     7       6.542   9.716  68.304  1.00 65.22           C  
ATOM     52  CD  ARG     7       6.847  10.590  67.096  1.00 64.81           C  
ATOM     53  NE  ARG     7       5.733  11.480  66.779  1.00 56.38           N  
ATOM     54  NH1 ARG     7       6.862  12.644  65.133  1.00 47.01           N  
ATOM     55  NH2 ARG     7       4.695  13.187  65.647  1.00 43.08           N  
ATOM     56  CZ  ARG     7       5.766  12.435  65.854  1.00 63.63           C  
ATOM     57  N   THR     8       4.942   7.724  70.744  1.00 67.50           N  
ATOM     58  CA  THR     8       3.536   7.483  71.050  1.00 67.39           C  
ATOM     59  C   THR     8       2.663   8.607  70.498  1.00 66.31           C  
ATOM     60  CB  THR     8       3.309   7.350  72.567  1.00 63.16           C  
ATOM     61  O   THR     8       1.439   8.476  70.437  1.00 62.82           O  
ATOM     62  CG2 THR     8       4.002   6.109  73.120  1.00 58.04           C  
ATOM     63  OG1 THR     8       3.831   8.510  73.226  1.00 64.37           O  
ATOM     64  N   GLN     9       3.210   9.571  69.842  1.00 59.94           N  
ATOM     65  CA  GLN     9       2.494  10.780  69.449  1.00 62.41           C  
ATOM     66  C   GLN     9       2.444  10.922  67.931  1.00 59.47           C  
ATOM     67  CB  GLN     9       3.146  12.017  70.071  1.00 55.09           C  
ATOM     68  O   GLN     9       3.278  10.355  67.222  1.00 56.45           O  
ATOM     69  CG  GLN     9       2.838  12.195  71.552  1.00 52.76           C  
ATOM     70  CD  GLN     9       3.344  13.516  72.101  1.00 54.99           C  
ATOM     71  NE2 GLN     9       3.036  13.790  73.364  1.00 44.56           N  
ATOM     72  OE1 GLN     9       4.008  14.283  71.396  1.00 56.29           O  
ATOM     73  N   ASP    10       1.194  11.318  67.236  1.00 59.50           N  
ATOM     74  CA  ASP    10       0.919  11.621  65.835  1.00 59.14           C  
ATOM     75  C   ASP    10       1.740  12.818  65.361  1.00 58.43           C  
ATOM     76  CB  ASP    10      -0.573  11.892  65.628  1.00 53.10           C  
ATOM     77  O   ASP    10       1.331  13.967  65.536  1.00 55.20           O  
ATOM     78  CG  ASP    10      -1.030  11.632  64.203  1.00 48.87           C  
ATOM     79  OD1 ASP    10      -0.207  11.198  63.368  1.00 52.11           O  
ATOM     80  OD2 ASP    10      -2.223  11.865  63.912  1.00 58.31           O  
ATOM     81  N   ALA    11       2.989  12.867  65.620  1.00 48.53           N  
ATOM     82  CA  ALA    11       3.895  13.857  65.043  1.00 48.52           C  
ATOM     83  C   ALA    11       4.641  13.283  63.842  1.00 48.27           C  
ATOM     84  CB  ALA    11       4.885  14.349  66.095  1.00 43.78           C  
ATOM     85  O   ALA    11       4.636  12.070  63.622  1.00 46.28           O  
ATOM     86  N   ASP    12       4.994  14.125  62.884  1.00 48.65           N  
ATOM     87  CA  ASP    12       5.414  13.974  61.494  1.00 48.16           C  
ATOM     88  C   ASP    12       6.724  13.195  61.398  1.00 48.87           C  
ATOM     89  CB  ASP    12       5.565  15.343  60.827  1.00 43.45           C  
ATOM     90  O   ASP    12       6.911  12.397  60.477  1.00 47.32           O  
ATOM     91  CG  ASP    12       4.233  16.006  60.525  1.00 40.98           C  
ATOM     92  OD1 ASP    12       3.191  15.315  60.538  1.00 43.23           O  
ATOM     93  OD2 ASP    12       4.225  17.229  60.269  1.00 42.33           O  
ATOM     94  N   THR    13       7.569  13.317  62.329  1.00 57.75           N  
ATOM     95  CA  THR    13       8.865  12.683  62.113  1.00 56.71           C  
ATOM     96  C   THR    13       9.360  12.015  63.393  1.00 58.04           C  
ATOM     97  CB  THR    13       9.911  13.702  61.624  1.00 55.02           C  
ATOM     98  O   THR    13       9.422  12.651  64.447  1.00 56.98           O  
ATOM     99  CG2 THR    13      11.196  13.004  61.188  1.00 51.63           C  
ATOM    100  OG1 THR    13       9.376  14.432  60.514  1.00 52.19           O  
ATOM    101  N   THR    14       9.480  10.693  63.646  1.00 60.84           N  
ATOM    102  CA  THR    14      10.054   9.939  64.756  1.00 59.54           C  
ATOM    103  C   THR    14      11.575  10.054  64.759  1.00 60.49           C  
ATOM    104  CB  THR    14       9.649   8.455  64.691  1.00 57.04           C  
ATOM    105  O   THR    14      12.189  10.217  65.816  1.00 58.53           O  
ATOM    106  CG2 THR    14       9.900   7.757  66.024  1.00 51.79           C  
ATOM    107  OG1 THR    14       8.256   8.359  64.369  1.00 54.97           O  
ATOM    108  N   VAL    15      12.109  10.005  63.656  1.00 62.54           N  
ATOM    109  CA  VAL    15      13.556  10.111  63.501  1.00 61.61           C  
ATOM    110  C   VAL    15      13.885  11.057  62.349  1.00 62.32           C  
ATOM    111  CB  VAL    15      14.203   8.729  63.257  1.00 60.03           C  
ATOM    112  O   VAL    15      13.340  10.921  61.251  1.00 60.23           O  
ATOM    113  CG1 VAL    15      15.707   8.870  63.027  1.00 57.40           C  
ATOM    114  CG2 VAL    15      13.924   7.795  64.433  1.00 58.51           C  
ATOM    115  N   GLN    16      14.470  12.156  62.565  1.00 57.41           N  
ATOM    116  CA  GLN    16      15.135  13.102  61.675  1.00 57.42           C  
ATOM    117  C   GLN    16      16.653  13.001  61.800  1.00 57.39           C  
ATOM    118  CB  GLN    16      14.678  14.531  61.971  1.00 55.63           C  
ATOM    119  O   GLN    16      17.192  13.011  62.908  1.00 56.33           O  
ATOM    120  CG  GLN    16      15.236  15.568  61.006  1.00 54.85           C  
ATOM    121  CD  GLN    16      14.688  16.959  61.257  1.00 55.59           C  
ATOM    122  NE2 GLN    16      15.003  17.891  60.364  1.00 45.53           N  
ATOM    123  OE1 GLN    16      13.986  17.195  62.246  1.00 55.52           O  
ATOM    124  N   VAL    17      17.269  12.549  60.905  1.00 58.52           N  
ATOM    125  CA  VAL    17      18.726  12.612  60.854  1.00 57.94           C  
ATOM    126  C   VAL    17      19.163  13.765  59.953  1.00 58.26           C  
ATOM    127  CB  VAL    17      19.334  11.283  60.351  1.00 56.59           C  
ATOM    128  O   VAL    17      18.767  13.834  58.787  1.00 56.53           O  
ATOM    129  CG1 VAL    17      20.858  11.318  60.443  1.00 54.33           C  
ATOM    130  CG2 VAL    17      18.774  10.106  61.149  1.00 55.57           C  
ATOM    131  N   ARG    18      19.555  14.752  60.524  1.00 52.96           N  
ATOM    132  CA  ARG    18      20.051  16.001  59.956  1.00 53.48           C  
ATOM    133  C   ARG    18      21.553  16.147  60.181  1.00 52.87           C  
ATOM    134  CB  ARG    18      19.312  17.197  60.559  1.00 51.85           C  
ATOM    135  O   ARG    18      22.029  16.036  61.313  1.00 51.94           O  
ATOM    136  CG  ARG    18      19.571  18.509  59.836  1.00 51.79           C  
ATOM    137  CD  ARG    18      18.754  19.650  60.427  1.00 53.66           C  
ATOM    138  NE  ARG    18      18.939  20.890  59.680  1.00 48.72           N  
ATOM    139  NH1 ARG    18      17.456  22.122  60.953  1.00 38.36           N  
ATOM    140  NH2 ARG    18      18.562  23.104  59.201  1.00 33.97           N  
ATOM    141  CZ  ARG    18      18.319  22.036  59.946  1.00 49.62           C  
ATOM    142  N   ASN    19      22.405  16.206  59.225  1.00 54.17           N  
ATOM    143  CA  ASN    19      23.769  16.725  59.244  1.00 54.00           C  
ATOM    144  C   ASN    19      23.788  18.251  59.208  1.00 54.03           C  
ATOM    145  CB  ASN    19      24.575  16.157  58.074  1.00 52.22           C  
ATOM    146  O   ASN    19      23.322  18.859  58.244  1.00 52.91           O  
ATOM    147  CG  ASN    19      26.055  16.469  58.179  1.00 51.55           C  
ATOM    148  ND2 ASN    19      26.859  15.818  57.347  1.00 48.14           N  
ATOM    149  OD1 ASN    19      26.473  17.287  59.003  1.00 53.09           O  
ATOM    150  N   THR    20      23.934  18.919  60.415  1.00 52.78           N  
ATOM    151  CA  THR    20      24.014  20.358  60.645  1.00 51.85           C  
ATOM    152  C   THR    20      25.461  20.836  60.581  1.00 52.37           C  
ATOM    153  CB  THR    20      23.403  20.740  62.005  1.00 50.28           C  
ATOM    154  O   THR    20      25.763  21.971  60.957  1.00 50.69           O  
ATOM    155  CG2 THR    20      21.911  20.425  62.047  1.00 46.76           C  
ATOM    156  OG1 THR    20      24.064  20.006  63.043  1.00 48.59           O  
ATOM    157  N   HIS    21      26.426  20.108  60.049  1.00 52.48           N  
ATOM    158  CA  HIS    21      27.819  20.540  60.019  1.00 52.32           C  
ATOM    159  C   HIS    21      28.024  21.672  59.018  1.00 52.76           C  
ATOM    160  CB  HIS    21      28.737  19.365  59.678  1.00 48.78           C  
ATOM    161  O   HIS    21      27.579  21.580  57.872  1.00 51.01           O  
ATOM    162  CG  HIS    21      30.192  19.673  59.839  1.00 47.06           C  
ATOM    163  CD2 HIS    21      31.176  19.822  58.922  1.00 46.11           C  
ATOM    164  ND1 HIS    21      30.780  19.862  61.071  1.00 55.48           N  
ATOM    165  CE1 HIS    21      32.068  20.116  60.903  1.00 48.65           C  
ATOM    166  NE2 HIS    21      32.333  20.097  59.608  1.00 41.73           N  
ATOM    167  N   ASP    22      28.398  22.858  59.387  1.00 51.47           N  
ATOM    168  CA  ASP    22      28.629  24.144  58.737  1.00 52.36           C  
ATOM    169  C   ASP    22      29.798  24.063  57.758  1.00 50.96           C  
ATOM    170  CB  ASP    22      28.889  25.233  59.779  1.00 49.21           C  
ATOM    171  O   ASP    22      29.842  24.802  56.772  1.00 50.11           O  
ATOM    172  CG  ASP    22      29.707  24.741  60.960  1.00 48.82           C  
ATOM    173  OD1 ASP    22      30.027  23.534  61.020  1.00 50.99           O  
ATOM    174  OD2 ASP    22      30.033  25.566  61.840  1.00 58.56           O  
ATOM    175  N   THR    23      30.821  23.074  57.766  1.00 49.73           N  
ATOM    176  CA  THR    23      32.023  23.111  56.940  1.00 48.48           C  
ATOM    177  C   THR    23      32.427  21.704  56.509  1.00 48.36           C  
ATOM    178  CB  THR    23      33.194  23.778  57.686  1.00 43.69           C  
ATOM    179  O   THR    23      33.399  21.530  55.772  1.00 45.36           O  
ATOM    180  CG2 THR    23      32.905  25.250  57.958  1.00 38.15           C  
ATOM    181  OG1 THR    23      33.402  23.105  58.934  1.00 44.09           O  
ATOM    182  N   GLY    24      31.526  20.508  56.688  1.00 41.77           N  
ATOM    183  CA  GLY    24      31.815  19.137  56.297  1.00 42.47           C  
ATOM    184  C   GLY    24      31.371  18.814  54.883  1.00 41.53           C  
ATOM    185  O   GLY    24      30.388  19.373  54.393  1.00 39.80           O  
ATOM    186  N   THR    25      32.282  18.362  53.984  1.00 37.96           N  
ATOM    187  CA  THR    25      32.202  17.907  52.600  1.00 37.59           C  
ATOM    188  C   THR    25      31.485  16.563  52.513  1.00 37.75           C  
ATOM    189  CB  THR    25      33.602  17.787  51.970  1.00 34.37           C  
ATOM    190  O   THR    25      31.147  16.103  51.421  1.00 35.95           O  
ATOM    191  CG2 THR    25      34.155  19.157  51.592  1.00 30.61           C  
ATOM    192  OG1 THR    25      34.491  17.167  52.909  1.00 31.81           O  
ATOM    193  N   ALA    26      31.233  15.706  53.572  1.00 40.14           N  
ATOM    194  CA  ALA    26      30.504  14.441  53.572  1.00 39.74           C  
ATOM    195  C   ALA    26      29.028  14.658  53.895  1.00 39.80           C  
ATOM    196  CB  ALA    26      31.126  13.467  54.571  1.00 37.21           C  
ATOM    197  O   ALA    26      28.692  15.261  54.917  1.00 38.42           O  
ATOM    198  N   ALA    27      28.176  15.107  52.903  1.00 37.31           N  
ATOM    199  CA  ALA    27      26.807  15.487  52.562  1.00 37.38           C  
ATOM    200  C   ALA    27      25.899  14.263  52.495  1.00 37.25           C  
ATOM    201  CB  ALA    27      26.779  16.241  51.235  1.00 33.62           C  
ATOM    202  O   ALA    27      26.257  13.249  51.892  1.00 35.98           O  
ATOM    203  N   GLY    28      25.452  13.602  53.631  1.00 37.36           N  
ATOM    204  CA  GLY    28      24.218  12.834  53.600  1.00 36.03           C  
ATOM    205  C   GLY    28      24.232  11.644  54.541  1.00 37.34           C  
ATOM    206  O   GLY    28      25.293  11.233  55.016  1.00 35.83           O  
ATOM    207  N   ALA    29      23.356  11.536  55.522  1.00 41.09           N  
ATOM    208  CA  ALA    29      23.051  10.311  56.256  1.00 40.09           C  
ATOM    209  C   ALA    29      23.117   9.092  55.341  1.00 41.11           C  
ATOM    210  CB  ALA    29      21.674  10.411  56.907  1.00 38.87           C  
ATOM    211  O   ALA    29      22.502   9.076  54.272  1.00 39.24           O  
ATOM    212  N   ARG    30      24.260   8.572  55.044  1.00 41.90           N  
ATOM    213  CA  ARG    30      24.474   7.190  54.628  1.00 42.15           C  
ATOM    214  C   ARG    30      23.950   6.215  55.677  1.00 41.93           C  
ATOM    215  CB  ARG    30      25.959   6.930  54.367  1.00 40.62           C  
ATOM    216  O   ARG    30      24.317   6.301  56.850  1.00 40.47           O  
ATOM    217  CG  ARG    30      26.251   6.347  52.993  1.00 38.93           C  
ATOM    218  CD  ARG    30      27.743   6.138  52.775  1.00 41.20           C  
ATOM    219  NE  ARG    30      28.035   5.730  51.403  1.00 40.51           N  
ATOM    220  NH1 ARG    30      30.320   5.592  51.711  1.00 32.48           N  
ATOM    221  NH2 ARG    30      29.404   5.115  49.665  1.00 28.83           N  
ATOM    222  CZ  ARG    30      29.252   5.480  50.930  1.00 39.16           C  
ATOM    223  N   PHE    31      22.748   5.902  55.502  1.00 47.50           N  
ATOM    224  CA  PHE    31      22.303   4.735  56.255  1.00 47.24           C  
ATOM    225  C   PHE    31      22.962   3.467  55.728  1.00 47.39           C  
ATOM    226  CB  PHE    31      20.779   4.601  56.190  1.00 45.59           C  
ATOM    227  O   PHE    31      22.830   3.137  54.547  1.00 45.60           O  
ATOM    228  CG  PHE    31      20.040   5.755  56.813  1.00 43.93           C  
ATOM    229  CD1 PHE    31      19.674   5.722  58.153  1.00 42.86           C  
ATOM    230  CD2 PHE    31      19.712   6.873  56.058  1.00 43.96           C  
ATOM    231  CE1 PHE    31      18.991   6.789  58.732  1.00 44.06           C  
ATOM    232  CE2 PHE    31      19.029   7.943  56.629  1.00 41.60           C  
ATOM    233  CZ  PHE    31      18.669   7.899  57.966  1.00 46.77           C  
ATOM    234  N   ILE    32      24.124   3.396  56.028  1.00 40.56           N  
ATOM    235  CA  ILE    32      24.803   2.110  55.905  1.00 40.33           C  
ATOM    236  C   ILE    32      24.671   1.330  57.211  1.00 40.24           C  
ATOM    237  CB  ILE    32      26.292   2.290  55.536  1.00 38.67           C  
ATOM    238  O   ILE    32      25.116   1.792  58.265  1.00 38.31           O  
ATOM    239  CG1 ILE    32      26.427   3.055  54.214  1.00 35.30           C  
ATOM    240  CG2 ILE    32      26.997   0.933  55.458  1.00 35.37           C  
ATOM    241  CD1 ILE    32      27.857   3.440  53.864  1.00 34.46           C  
ATOM    242  N   ALA    33      23.617   0.767  57.529  1.00 39.29           N  
ATOM    243  CA  ALA    33      23.467  -0.255  58.562  1.00 38.58           C  
ATOM    244  C   ALA    33      24.377  -1.449  58.289  1.00 39.03           C  
ATOM    245  CB  ALA    33      22.012  -0.708  58.654  1.00 37.37           C  
ATOM    246  O   ALA    33      24.286  -2.078  57.233  1.00 37.60           O  
ATOM    247  N   SER    34      25.630  -1.256  58.270  1.00 34.15           N  
ATOM    248  CA  SER    34      26.635  -2.303  58.426  1.00 35.08           C  
ATOM    249  C   SER    34      26.760  -2.735  59.884  1.00 33.93           C  
ATOM    250  CB  SER    34      27.992  -1.825  57.909  1.00 32.26           C  
ATOM    251  O   SER    34      26.876  -1.895  60.778  1.00 33.01           O  
ATOM    252  OG  SER    34      28.663  -1.055  58.892  1.00 30.75           O  
ATOM    253  N   ASN    35      25.926  -3.789  60.456  1.00 31.92           N  
ATOM    254  CA  ASN    35      25.968  -5.095  61.105  1.00 33.10           C  
ATOM    255  C   ASN    35      25.069  -6.103  60.395  1.00 31.80           C  
ATOM    256  CB  ASN    35      25.571  -4.976  62.578  1.00 30.65           C  
ATOM    257  O   ASN    35      24.027  -5.736  59.848  1.00 30.93           O  
ATOM    258  CG  ASN    35      25.460  -6.323  63.264  1.00 31.26           C  
ATOM    259  ND2 ASN    35      25.157  -6.307  64.557  1.00 32.69           N  
ATOM    260  OD1 ASN    35      25.647  -7.370  62.638  1.00 33.76           O  
ATOM    261  N   GLU    36      25.666  -7.087  59.510  1.00 32.21           N  
ATOM    262  CA  GLU    36      25.325  -8.269  58.725  1.00 33.49           C  
ATOM    263  C   GLU    36      23.822  -8.529  58.743  1.00 32.13           C  
ATOM    264  CB  GLU    36      26.077  -9.496  59.247  1.00 28.91           C  
ATOM    265  O   GLU    36      23.323  -9.372  57.994  1.00 29.43           O  
ATOM    266  CG  GLU    36      27.510  -9.599  58.745  1.00 28.22           C  
ATOM    267  CD  GLU    36      28.187 -10.906  59.126  1.00 35.16           C  
ATOM    268  OE1 GLU    36      27.585 -11.704  59.880  1.00 40.02           O  
ATOM    269  OE2 GLU    36      29.329 -11.134  58.668  1.00 34.76           O  
ATOM    270  N   LYS    37      22.888  -7.383  59.055  1.00 34.20           N  
ATOM    271  CA  LYS    37      21.446  -7.577  58.931  1.00 35.03           C  
ATOM    272  C   LYS    37      20.721  -6.241  58.801  1.00 34.29           C  
ATOM    273  CB  LYS    37      20.904  -8.353  60.133  1.00 30.78           C  
ATOM    274  O   LYS    37      20.457  -5.572  59.802  1.00 32.17           O  
ATOM    275  CG  LYS    37      21.355  -9.806  60.186  1.00 29.96           C  
ATOM    276  CD  LYS    37      20.431 -10.646  61.058  1.00 36.47           C  
ATOM    277  CE  LYS    37      20.907 -12.089  61.150  1.00 29.52           C  
ATOM    278  NZ  LYS    37      19.999 -12.920  61.997  1.00 30.87           N  
ATOM    279  N   SER    38      21.229  -5.072  58.064  1.00 35.05           N  
ATOM    280  CA  SER    38      20.919  -3.653  57.930  1.00 36.65           C  
ATOM    281  C   SER    38      20.355  -3.338  56.548  1.00 35.04           C  
ATOM    282  CB  SER    38      22.166  -2.805  58.185  1.00 31.32           C  
ATOM    283  O   SER    38      20.855  -3.839  55.539  1.00 33.57           O  
ATOM    284  OG  SER    38      23.028  -3.445  59.111  1.00 30.29           O  
ATOM    285  N   GLY    39      18.813  -3.165  56.238  1.00 32.40           N  
ATOM    286  CA  GLY    39      17.574  -2.780  55.580  1.00 32.59           C  
ATOM    287  C   GLY    39      17.568  -1.335  55.118  1.00 32.30           C  
ATOM    288  O   GLY    39      18.333  -0.512  55.626  1.00 31.11           O  
ATOM    289  N   ILE    40      17.308  -0.971  53.727  1.00 38.91           N  
ATOM    290  CA  ILE    40      16.872  -0.083  52.655  1.00 39.21           C  
ATOM    291  C   ILE    40      15.890   0.948  53.206  1.00 38.59           C  
ATOM    292  CB  ILE    40      16.226  -0.872  51.494  1.00 35.97           C  
ATOM    293  O   ILE    40      14.925   0.593  53.888  1.00 37.12           O  
ATOM    294  CG1 ILE    40      17.238  -1.848  50.883  1.00 33.33           C  
ATOM    295  CG2 ILE    40      15.676   0.084  50.432  1.00 33.13           C  
ATOM    296  CD1 ILE    40      16.642  -2.786  49.843  1.00 32.07           C  
ATOM    297  N   TRP    41      16.241   2.306  53.186  1.00 26.97           N  
ATOM    298  CA  TRP    41      15.621   3.550  53.630  1.00 34.64           C  
ATOM    299  C   TRP    41      14.899   4.240  52.477  1.00 27.58           C  
ATOM    300  CB  TRP    41      16.670   4.491  54.228  1.00 26.78           C  
ATOM    301  O   TRP    41      15.487   4.470  51.417  1.00 28.09           O  
ATOM    302  CG  TRP    41      17.339   3.954  55.457  1.00 26.88           C  
ATOM    303  CD1 TRP    41      18.130   2.843  55.546  1.00 25.62           C  
ATOM    304  CD2 TRP    41      17.271   4.504  56.776  1.00 26.55           C  
ATOM    305  CE2 TRP    41      18.047   3.674  57.616  1.00 21.80           C  
ATOM    306  CE3 TRP    41      16.630   5.621  57.331  1.00 33.85           C  
ATOM    307  NE1 TRP    41      18.559   2.669  56.841  1.00 30.08           N  
ATOM    308  CH2 TRP    41      17.560   5.025  59.498  1.00 25.18           C  
ATOM    309  CZ2 TRP    41      18.198   3.926  58.982  1.00 25.83           C  
ATOM    310  CZ3 TRP    41      16.782   5.870  58.690  1.00 27.58           C  
ATOM    311  N   PHE    42      13.485   4.473  52.190  1.00 47.82           N  
ATOM    312  CA  PHE    42      12.313   5.116  51.605  1.00 47.76           C  
ATOM    313  C   PHE    42      11.951   6.382  52.372  1.00 47.59           C  
ATOM    314  CB  PHE    42      11.122   4.153  51.589  1.00 44.82           C  
ATOM    315  O   PHE    42      11.806   6.353  53.596  1.00 45.62           O  
ATOM    316  CG  PHE    42      11.250   3.046  50.578  1.00 43.05           C  
ATOM    317  CD1 PHE    42      10.756   3.203  49.289  1.00 42.17           C  
ATOM    318  CD2 PHE    42      11.865   1.847  50.917  1.00 43.38           C  
ATOM    319  CE1 PHE    42      10.873   2.179  48.351  1.00 42.28           C  
ATOM    320  CE2 PHE    42      11.985   0.820  49.985  1.00 40.98           C  
ATOM    321  CZ  PHE    42      11.488   0.988  48.703  1.00 44.49           C  
ATOM    322  N   GLY    43      12.516   7.567  52.066  1.00 40.11           N  
ATOM    323  CA  GLY    43      12.043   8.791  52.693  1.00 39.20           C  
ATOM    324  C   GLY    43      10.900   9.444  51.940  1.00 40.13           C  
ATOM    325  O   GLY    43      10.925   9.524  50.711  1.00 38.13           O  
ATOM    326  N   ILE    44       9.556   9.227  52.301  1.00 38.64           N  
ATOM    327  CA  ILE    44       8.256   9.862  52.114  1.00 38.56           C  
ATOM    328  C   ILE    44       8.172  11.126  52.967  1.00 38.51           C  
ATOM    329  CB  ILE    44       7.100   8.899  52.468  1.00 36.15           C  
ATOM    330  O   ILE    44       8.416  11.085  54.175  1.00 36.82           O  
ATOM    331  CG1 ILE    44       7.190   7.624  51.622  1.00 32.90           C  
ATOM    332  CG2 ILE    44       5.746   9.588  52.278  1.00 33.04           C  
ATOM    333  CD1 ILE    44       6.212   6.534  52.040  1.00 31.85           C  
ATOM    334  N   SER    45       8.426  12.358  52.361  1.00 35.79           N  
ATOM    335  CA  SER    45       8.009  13.600  53.004  1.00 35.06           C  
ATOM    336  C   SER    45       6.567  13.948  52.650  1.00 35.95           C  
ATOM    337  CB  SER    45       8.933  14.750  52.600  1.00 33.33           C  
ATOM    338  O   SER    45       6.170  13.864  51.485  1.00 34.58           O  
ATOM    339  OG  SER    45       8.305  16.001  52.819  1.00 30.66           O  
ATOM    340  N   GLY    46       5.622  13.754  53.415  1.00 32.07           N  
ATOM    341  CA  GLY    46       4.192  14.015  53.382  1.00 30.26           C  
ATOM    342  C   GLY    46       3.814  15.348  53.999  1.00 32.07           C  
ATOM    343  O   GLY    46       2.710  15.851  53.776  1.00 29.88           O  
ATOM    344  N   THR    47       4.785  16.402  54.210  1.00 31.14           N  
ATOM    345  CA  THR    47       4.392  17.700  54.750  1.00 31.69           C  
ATOM    346  C   THR    47       5.536  18.702  54.635  1.00 31.21           C  
ATOM    347  CB  THR    47       3.954  17.583  56.221  1.00 28.72           C  
ATOM    348  O   THR    47       6.671  18.403  55.013  1.00 30.19           O  
ATOM    349  CG2 THR    47       2.543  17.014  56.332  1.00 27.41           C  
ATOM    350  OG1 THR    47       4.861  16.719  56.917  1.00 28.75           O  
ATOM    351  N   SER    48       5.519  19.541  53.458  1.00 31.89           N  
ATOM    352  CA  SER    48       5.904  20.909  53.125  1.00 32.24           C  
ATOM    353  C   SER    48       7.277  20.951  52.461  1.00 31.99           C  
ATOM    354  CB  SER    48       5.908  21.785  54.378  1.00 28.92           C  
ATOM    355  O   SER    48       8.303  20.912  53.143  1.00 30.34           O  
ATOM    356  OG  SER    48       6.930  21.380  55.273  1.00 27.83           O  
ATOM    357  N   ASN    49       7.554  20.072  51.615  1.00 33.32           N  
ATOM    358  CA  ASN    49       8.729  20.371  50.802  1.00 34.87           C  
ATOM    359  C   ASN    49       8.419  21.415  49.733  1.00 33.41           C  
ATOM    360  CB  ASN    49       9.275  19.096  50.157  1.00 31.31           C  
ATOM    361  O   ASN    49       7.508  21.229  48.924  1.00 32.10           O  
ATOM    362  CG  ASN    49      10.750  18.886  50.435  1.00 29.96           C  
ATOM    363  ND2 ASN    49      11.262  17.716  50.071  1.00 27.38           N  
ATOM    364  OD1 ASN    49      11.424  19.768  50.974  1.00 31.33           O  
ATOM    365  N   THR    50       8.499  22.682  49.927  1.00 33.69           N  
ATOM    366  CA  THR    50       8.758  23.829  49.063  1.00 34.19           C  
ATOM    367  C   THR    50       9.759  23.467  47.969  1.00 33.79           C  
ATOM    368  CB  THR    50       9.288  25.028  49.871  1.00 30.94           C  
ATOM    369  O   THR    50      10.368  24.350  47.362  1.00 31.93           O  
ATOM    370  CG2 THR    50       8.147  25.791  50.535  1.00 28.57           C  
ATOM    371  OG1 THR    50      10.185  24.556  50.884  1.00 26.98           O  
ATOM    372  N   ASN    51      10.184  22.241  47.803  1.00 35.46           N  
ATOM    373  CA  ASN    51      10.751  22.100  46.466  1.00 37.36           C  
ATOM    374  C   ASN    51       9.687  22.263  45.385  1.00 35.60           C  
ATOM    375  CB  ASN    51      11.452  20.748  46.321  1.00 33.09           C  
ATOM    376  O   ASN    51       8.838  21.389  45.207  1.00 33.71           O  
ATOM    377  CG  ASN    51      12.962  20.875  46.275  1.00 31.94           C  
ATOM    378  ND2 ASN    51      13.658  19.772  46.526  1.00 24.94           N  
ATOM    379  OD1 ASN    51      13.499  21.955  46.017  1.00 32.69           O  
ATOM    380  N   THR    52       8.989  23.431  45.285  1.00 34.89           N  
ATOM    381  CA  THR    52       8.081  23.981  44.284  1.00 35.12           C  
ATOM    382  C   THR    52       8.297  23.309  42.931  1.00 35.11           C  
ATOM    383  CB  THR    52       8.264  25.503  44.139  1.00 31.18           C  
ATOM    384  O   THR    52       7.456  23.419  42.036  1.00 32.46           O  
ATOM    385  CG2 THR    52       7.465  26.256  45.198  1.00 27.84           C  
ATOM    386  OG1 THR    52       9.653  25.827  44.284  1.00 19.77           O  
ATOM    387  N   GLY    53       8.938  22.194  42.883  1.00 42.14           N  
ATOM    388  CA  GLY    53       8.931  21.518  41.595  1.00 40.53           C  
ATOM    389  C   GLY    53       8.820  20.009  41.714  1.00 42.28           C  
ATOM    390  O   GLY    53       8.775  19.304  40.704  1.00 39.74           O  
ATOM    391  N   LEU    54       8.884  19.363  42.883  1.00 42.38           N  
ATOM    392  CA  LEU    54       8.914  17.906  42.824  1.00 42.13           C  
ATOM    393  C   LEU    54       7.559  17.319  43.206  1.00 42.21           C  
ATOM    394  CB  LEU    54      10.001  17.354  43.750  1.00 39.08           C  
ATOM    395  O   LEU    54       7.185  16.246  42.727  1.00 40.18           O  
ATOM    396  CG  LEU    54      11.447  17.553  43.291  1.00 37.00           C  
ATOM    397  CD1 LEU    54      12.410  17.290  44.444  1.00 33.22           C  
ATOM    398  CD2 LEU    54      11.762  16.646  42.107  1.00 35.97           C  
ATOM    399  N   GLY    55       6.473  18.157  43.452  1.00 44.59           N  
ATOM    400  CA  GLY    55       5.126  17.665  43.694  1.00 43.30           C  
ATOM    401  C   GLY    55       4.353  18.508  44.690  1.00 45.03           C  
ATOM    402  O   GLY    55       4.855  19.525  45.173  1.00 43.12           O  
ATOM    403  N   SER    56       2.893  18.496  44.649  1.00 47.61           N  
ATOM    404  CA  SER    56       1.907  19.177  45.480  1.00 47.49           C  
ATOM    405  C   SER    56       2.132  18.882  46.960  1.00 47.90           C  
ATOM    406  CB  SER    56       0.490  18.765  45.079  1.00 44.19           C  
ATOM    407  O   SER    56       2.646  17.819  47.314  1.00 46.10           O  
ATOM    408  OG  SER    56       0.155  19.289  43.806  1.00 40.07           O  
ATOM    409  N   PRO    57       2.051  19.854  47.843  1.00 47.02           N  
ATOM    410  CA  PRO    57       2.003  19.609  49.287  1.00 46.56           C  
ATOM    411  C   PRO    57       1.227  18.344  49.645  1.00 47.31           C  
ATOM    412  CB  PRO    57       1.300  20.854  49.833  1.00 42.98           C  
ATOM    413  O   PRO    57       0.139  18.111  49.112  1.00 44.95           O  
ATOM    414  CG  PRO    57       1.411  21.866  48.739  1.00 40.51           C  
ATOM    415  CD  PRO    57       1.604  21.143  47.437  1.00 44.17           C  
ATOM    416  N   GLY    58       1.917  17.283  50.276  1.00 48.39           N  
ATOM    417  CA  GLY    58       1.358  16.027  50.750  1.00 47.92           C  
ATOM    418  C   GLY    58       1.863  14.821  49.981  1.00 48.42           C  
ATOM    419  O   GLY    58       1.685  13.681  50.417  1.00 46.36           O  
ATOM    420  N   ASP    59       2.531  14.988  48.958  1.00 54.82           N  
ATOM    421  CA  ASP    59       2.989  13.814  48.221  1.00 53.92           C  
ATOM    422  C   ASP    59       4.309  13.292  48.783  1.00 54.67           C  
ATOM    423  CB  ASP    59       3.142  14.140  46.734  1.00 52.08           C  
ATOM    424  O   ASP    59       5.107  14.061  49.323  1.00 52.99           O  
ATOM    425  CG  ASP    59       1.815  14.408  46.046  1.00 49.98           C  
ATOM    426  OD1 ASP    59       0.753  14.089  46.622  1.00 52.41           O  
ATOM    427  OD2 ASP    59       1.832  14.941  44.915  1.00 55.61           O  
ATOM    428  N   ALA    60       4.514  12.077  48.898  1.00 55.47           N  
ATOM    429  CA  ALA    60       5.804  11.449  49.169  1.00 54.92           C  
ATOM    430  C   ALA    60       6.618  11.293  47.888  1.00 55.71           C  
ATOM    431  CB  ALA    60       5.605  10.091  49.838  1.00 53.42           C  
ATOM    432  O   ALA    60       6.056  11.106  46.806  1.00 54.13           O  
ATOM    433  N   TYR    61       8.065  11.624  47.852  1.00 59.81           N  
ATOM    434  CA  TYR    61       8.950  11.532  46.696  1.00 60.07           C  
ATOM    435  C   TYR    61      10.169  10.672  47.010  1.00 59.68           C  
ATOM    436  CB  TYR    61       9.396  12.927  46.248  1.00 57.70           C  
ATOM    437  O   TYR    61      10.644  10.650  48.148  1.00 57.97           O  
ATOM    438  CG  TYR    61       8.305  13.967  46.323  1.00 56.49           C  
ATOM    439  CD1 TYR    61       7.451  14.188  45.246  1.00 55.05           C  
ATOM    440  CD2 TYR    61       8.127  14.731  47.472  1.00 54.96           C  
ATOM    441  CE1 TYR    61       6.445  15.147  45.310  1.00 50.55           C  
ATOM    442  CE2 TYR    61       7.125  15.693  47.547  1.00 49.57           C  
ATOM    443  OH  TYR    61       5.296  16.843  46.533  1.00 44.53           O  
ATOM    444  CZ  TYR    61       6.290  15.893  46.463  1.00 55.26           C  
ATOM    445  N   ILE    62      10.556   9.920  46.255  1.00 61.81           N  
ATOM    446  CA  ILE    62      11.904   9.368  46.176  1.00 61.28           C  
ATOM    447  C   ILE    62      12.716  10.135  45.135  1.00 61.78           C  
ATOM    448  CB  ILE    62      11.879   7.861  45.833  1.00 59.90           C  
ATOM    449  O   ILE    62      12.308  10.241  43.976  1.00 60.48           O  
ATOM    450  CG1 ILE    62      11.049   7.092  46.867  1.00 58.13           C  
ATOM    451  CG2 ILE    62      13.302   7.303  45.748  1.00 59.78           C  
ATOM    452  CD1 ILE    62      10.821   5.629  46.513  1.00 57.88           C  
ATOM    453  N   TYR    63      13.702  10.921  45.495  1.00 59.38           N  
ATOM    454  CA  TYR    63      14.467  11.684  44.515  1.00 59.38           C  
ATOM    455  C   TYR    63      15.952  11.675  44.856  1.00 59.10           C  
ATOM    456  CB  TYR    63      13.957  13.126  44.439  1.00 57.30           C  
ATOM    457  O   TYR    63      16.330  11.442  46.006  1.00 57.22           O  
ATOM    458  CG  TYR    63      14.380  13.982  45.608  1.00 56.15           C  
ATOM    459  CD1 TYR    63      13.647  13.988  46.792  1.00 55.22           C  
ATOM    460  CD2 TYR    63      15.512  14.786  45.531  1.00 54.84           C  
ATOM    461  CE1 TYR    63      14.031  14.777  47.872  1.00 51.80           C  
ATOM    462  CE2 TYR    63      15.906  15.578  46.604  1.00 49.88           C  
ATOM    463  OH  TYR    63      15.546  16.349  48.834  1.00 50.24           O  
ATOM    464  CZ  TYR    63      15.161  15.566  47.769  1.00 56.55           C  
ATOM    465  N   ASN    64      16.790  11.805  43.985  1.00 56.32           N  
ATOM    466  CA  ASN    64      18.220  12.075  44.086  1.00 56.30           C  
ATOM    467  C   ASN    64      18.512  13.572  44.061  1.00 55.85           C  
ATOM    468  CB  ASN    64      18.980  11.367  42.961  1.00 54.63           C  
ATOM    469  O   ASN    64      18.201  14.253  43.082  1.00 53.91           O  
ATOM    470  CG  ASN    64      20.485  11.461  43.124  1.00 53.43           C  
ATOM    471  ND2 ASN    64      21.219  10.784  42.249  1.00 46.55           N  
ATOM    472  OD1 ASN    64      20.982  12.135  44.030  1.00 52.34           O  
ATOM    473  N   ALA    65      18.780  14.171  45.085  1.00 51.89           N  
ATOM    474  CA  ALA    65      19.159  15.580  45.144  1.00 51.46           C  
ATOM    475  C   ALA    65      20.624  15.771  44.764  1.00 51.48           C  
ATOM    476  CB  ALA    65      18.896  16.144  46.539  1.00 50.26           C  
ATOM    477  O   ALA    65      21.518  15.240  45.428  1.00 49.87           O  
ATOM    478  N   ALA    66      20.918  15.696  43.442  1.00 44.75           N  
ATOM    479  CA  ALA    66      22.272  16.088  43.062  1.00 42.13           C  
ATOM    480  C   ALA    66      22.457  17.599  43.170  1.00 44.79           C  
ATOM    481  CB  ALA    66      22.584  15.618  41.643  1.00 40.16           C  
ATOM    482  O   ALA    66      21.560  18.367  42.815  1.00 42.38           O  
ATOM    483  N   GLY    67      23.130  18.198  43.952  1.00 39.01           N  
ATOM    484  CA  GLY    67      23.733  19.520  44.019  1.00 40.02           C  
ATOM    485  C   GLY    67      24.421  19.928  42.731  1.00 38.81           C  
ATOM    486  O   GLY    67      24.511  19.135  41.791  1.00 37.61           O  
ATOM    487  N   THR    68      24.381  21.329  42.230  1.00 41.89           N  
ATOM    488  CA  THR    68      24.860  22.224  41.183  1.00 42.27           C  
ATOM    489  C   THR    68      25.902  21.529  40.312  1.00 41.76           C  
ATOM    490  CB  THR    68      25.461  23.510  41.780  1.00 37.69           C  
ATOM    491  O   THR    68      26.125  21.926  39.166  1.00 39.56           O  
ATOM    492  CG2 THR    68      24.375  24.401  42.374  1.00 32.66           C  
ATOM    493  OG1 THR    68      26.394  23.161  42.810  1.00 33.36           O  
ATOM    494  N   ALA    69      26.291  20.111  40.479  1.00 42.13           N  
ATOM    495  CA  ALA    69      27.460  19.461  39.892  1.00 43.49           C  
ATOM    496  C   ALA    69      27.152  18.014  39.519  1.00 41.92           C  
ATOM    497  CB  ALA    69      28.642  19.520  40.856  1.00 37.60           C  
ATOM    498  O   ALA    69      26.471  17.306  40.264  1.00 40.31           O  
ATOM    499  N   THR    70      26.829  17.680  38.119  1.00 49.83           N  
ATOM    500  CA  THR    70      26.741  16.512  37.248  1.00 49.70           C  
ATOM    501  C   THR    70      25.682  15.538  37.755  1.00 49.48           C  
ATOM    502  CB  THR    70      28.098  15.791  37.143  1.00 44.81           C  
ATOM    503  O   THR    70      25.702  15.143  38.923  1.00 47.03           O  
ATOM    504  CG2 THR    70      28.851  16.217  35.887  1.00 38.62           C  
ATOM    505  OG1 THR    70      28.891  16.108  38.294  1.00 37.18           O  
ATOM    506  N   GLY    71      24.425  15.704  37.333  1.00 55.70           N  
ATOM    507  CA  GLY    71      23.291  14.814  37.528  1.00 54.76           C  
ATOM    508  C   GLY    71      23.700  13.380  37.805  1.00 56.36           C  
ATOM    509  O   GLY    71      24.602  12.849  37.154  1.00 54.65           O  
ATOM    510  N   LYS    72      23.546  12.941  39.088  1.00 60.82           N  
ATOM    511  CA  LYS    72      23.723  11.532  39.425  1.00 60.92           C  
ATOM    512  C   LYS    72      22.438  10.744  39.187  1.00 60.78           C  
ATOM    513  CB  LYS    72      24.169  11.380  40.880  1.00 58.71           C  
ATOM    514  O   LYS    72      21.345  11.315  39.181  1.00 59.75           O  
ATOM    515  CG  LYS    72      25.453  12.125  41.214  1.00 57.24           C  
ATOM    516  CD  LYS    72      26.675  11.420  40.641  1.00 57.69           C  
ATOM    517  CE  LYS    72      27.969  12.077  41.102  1.00 51.27           C  
ATOM    518  NZ  LYS    72      29.170  11.401  40.526  1.00 47.95           N  
ATOM    519  N   ASN    73      22.495   9.539  38.710  1.00 67.58           N  
ATOM    520  CA  ASN    73      21.336   8.688  38.459  1.00 67.49           C  
ATOM    521  C   ASN    73      20.711   8.193  39.761  1.00 67.98           C  
ATOM    522  CB  ASN    73      21.722   7.503  37.571  1.00 65.56           C  
ATOM    523  O   ASN    73      21.417   7.956  40.742  1.00 67.58           O  
ATOM    524  CG  ASN    73      22.257   7.936  36.221  1.00 63.13           C  
ATOM    525  ND2 ASN    73      23.198   7.169  35.682  1.00 63.32           N  
ATOM    526  OD1 ASN    73      21.830   8.952  35.666  1.00 66.42           O  
ATOM    527  N   LEU    74      19.525   8.223  39.925  1.00 68.42           N  
ATOM    528  CA  LEU    74      18.812   7.456  40.941  1.00 68.44           C  
ATOM    529  C   LEU    74      18.727   5.985  40.551  1.00 69.27           C  
ATOM    530  CB  LEU    74      17.406   8.023  41.151  1.00 66.37           C  
ATOM    531  O   LEU    74      18.074   5.636  39.565  1.00 69.21           O  
ATOM    532  CG  LEU    74      16.528   7.297  42.173  1.00 64.81           C  
ATOM    533  CD1 LEU    74      17.178   7.335  43.552  1.00 65.00           C  
ATOM    534  CD2 LEU    74      15.134   7.915  42.215  1.00 65.24           C  
ATOM    535  N   ASN    75      19.389   5.099  41.157  1.00 73.10           N  
ATOM    536  CA  ASN    75      19.407   3.665  40.891  1.00 73.17           C  
ATOM    537  C   ASN    75      18.565   2.896  41.905  1.00 72.99           C  
ATOM    538  CB  ASN    75      20.844   3.138  40.885  1.00 71.11           C  
ATOM    539  O   ASN    75      18.729   3.071  43.114  1.00 71.72           O  
ATOM    540  CG  ASN    75      21.714   3.827  39.853  1.00 68.78           C  
ATOM    541  ND2 ASN    75      22.777   4.477  40.311  1.00 69.54           N  
ATOM    542  OD1 ASN    75      21.433   3.776  38.652  1.00 70.71           O  
ATOM    543  N   VAL    76      17.595   2.201  41.480  1.00 78.05           N  
ATOM    544  CA  VAL    76      16.792   1.270  42.266  1.00 78.46           C  
ATOM    545  C   VAL    76      17.244  -0.162  41.989  1.00 78.12           C  
ATOM    546  CB  VAL    76      15.285   1.421  41.959  1.00 76.70           C  
ATOM    547  O   VAL    76      17.110  -0.657  40.868  1.00 77.16           O  
ATOM    548  CG1 VAL    76      14.458   0.485  42.838  1.00 76.75           C  
ATOM    549  CG2 VAL    76      14.844   2.871  42.155  1.00 75.66           C  
ATOM    550  N   ILE    77      17.895  -0.682  42.945  1.00 75.92           N  
ATOM    551  CA  ILE    77      18.537  -1.981  42.773  1.00 75.60           C  
ATOM    552  C   ILE    77      17.933  -2.987  43.750  1.00 74.82           C  
ATOM    553  CB  ILE    77      20.066  -1.887  42.976  1.00 73.31           C  
ATOM    554  O   ILE    77      17.827  -2.713  44.948  1.00 73.58           O  
ATOM    555  CG1 ILE    77      20.674  -0.878  41.995  1.00 70.18           C  
ATOM    556  CG2 ILE    77      20.716  -3.265  42.819  1.00 70.01           C  
ATOM    557  CD1 ILE    77      22.126  -0.528  42.289  1.00 68.42           C  
ATOM    558  N   ASN    78      17.439  -4.116  43.164  1.00 77.15           N  
ATOM    559  CA  ASN    78      17.129  -5.315  43.935  1.00 78.24           C  
ATOM    560  C   ASN    78      18.253  -6.344  43.845  1.00 76.83           C  
ATOM    561  CB  ASN    78      15.808  -5.929  43.467  1.00 76.09           C  
ATOM    562  O   ASN    78      18.451  -6.963  42.798  1.00 75.80           O  
ATOM    563  CG  ASN    78      15.341  -7.061  44.360  1.00 74.97           C  
ATOM    564  ND2 ASN    78      14.180  -7.623  44.047  1.00 79.61           N  
ATOM    565  OD1 ASN    78      16.019  -7.428  45.323  1.00 77.07           O  
ATOM    566  N   ASN    79      19.141  -6.399  44.935  1.00 73.16           N  
ATOM    567  CA  ASN    79      20.311  -7.269  44.954  1.00 73.12           C  
ATOM    568  C   ASN    79      19.919  -8.732  45.141  1.00 70.43           C  
ATOM    569  CB  ASN    79      21.285  -6.836  46.051  1.00 68.46           C  
ATOM    570  O   ASN    79      20.742  -9.552  45.551  1.00 68.08           O  
ATOM    571  CG  ASN    79      22.639  -7.507  45.929  1.00 64.41           C  
ATOM    572  ND2 ASN    79      23.356  -7.602  47.042  1.00 58.86           N  
ATOM    573  OD1 ASN    79      23.037  -7.936  44.843  1.00 59.99           O  
ATOM    574  N   GLN    80      18.726  -9.015  44.941  1.00 75.22           N  
ATOM    575  CA  GLN    80      18.183 -10.369  44.926  1.00 76.28           C  
ATOM    576  C   GLN    80      17.571 -10.702  43.568  1.00 74.05           C  
ATOM    577  CB  GLN    80      17.137 -10.541  46.029  1.00 71.87           C  
ATOM    578  O   GLN    80      17.631  -9.893  42.639  1.00 71.49           O  
ATOM    579  CG  GLN    80      17.680 -10.308  47.432  1.00 66.19           C  
ATOM    580  CD  GLN    80      18.633 -11.400  47.881  1.00 65.35           C  
ATOM    581  NE2 GLN    80      19.594 -11.037  48.724  1.00 55.05           N  
ATOM    582  OE1 GLN    80      18.506 -12.559  47.475  1.00 65.01           O  
ATOM    583  N   THR    81      17.027 -12.016  43.346  1.00 86.04           N  
ATOM    584  CA  THR    81      16.464 -12.476  42.081  1.00 86.18           C  
ATOM    585  C   THR    81      14.985 -12.112  41.983  1.00 84.19           C  
ATOM    586  CB  THR    81      16.633 -13.998  41.916  1.00 81.65           C  
ATOM    587  O   THR    81      14.274 -12.612  41.109  1.00 79.62           O  
ATOM    588  CG2 THR    81      18.107 -14.381  41.828  1.00 69.04           C  
ATOM    589  OG1 THR    81      16.043 -14.664  43.039  1.00 74.15           O  
ATOM    590  N   GLY    82      14.531 -11.210  42.790  1.00 84.70           N  
ATOM    591  CA  GLY    82      13.127 -10.831  42.775  1.00 86.03           C  
ATOM    592  C   GLY    82      12.841  -9.635  41.886  1.00 86.84           C  
ATOM    593  O   GLY    82      13.766  -8.970  41.415  1.00 85.79           O  
ATOM    594  N   ASN    83      11.600  -9.398  41.596  1.00 91.04           N  
ATOM    595  CA  ASN    83      11.134  -8.310  40.743  1.00 91.90           C  
ATOM    596  C   ASN    83      10.916  -7.027  41.540  1.00 91.13           C  
ATOM    597  CB  ASN    83       9.848  -8.710  40.017  1.00 90.84           C  
ATOM    598  O   ASN    83      10.857  -7.059  42.771  1.00 89.96           O  
ATOM    599  CG  ASN    83      10.020  -9.952  39.166  1.00 88.91           C  
ATOM    600  ND2 ASN    83       8.923 -10.660  38.921  1.00 89.41           N  
ATOM    601  OD1 ASN    83      11.129 -10.274  38.732  1.00 88.16           O  
ATOM    602  N   ILE    84      10.854  -5.878  40.915  1.00 90.51           N  
ATOM    603  CA  ILE    84      10.387  -4.613  41.472  1.00 91.18           C  
ATOM    604  C   ILE    84       8.918  -4.403  41.112  1.00 91.31           C  
ATOM    605  CB  ILE    84      11.237  -3.425  40.969  1.00 90.46           C  
ATOM    606  O   ILE    84       8.558  -4.381  39.933  1.00 90.68           O  
ATOM    607  CG1 ILE    84      12.711  -3.631  41.335  1.00 89.92           C  
ATOM    608  CG2 ILE    84      10.710  -2.104  41.538  1.00 89.49           C  
ATOM    609  CD1 ILE    84      13.653  -2.615  40.704  1.00 87.59           C  
ATOM    610  N   HIS    85       8.066  -4.299  42.102  1.00 90.38           N  
ATOM    611  CA  HIS    85       6.628  -4.146  41.911  1.00 90.54           C  
ATOM    612  C   HIS    85       6.160  -2.759  42.340  1.00 89.10           C  
ATOM    613  CB  HIS    85       5.866  -5.221  42.687  1.00 89.27           C  
ATOM    614  O   HIS    85       6.614  -2.234  43.359  1.00 86.92           O  
ATOM    615  CG  HIS    85       6.163  -6.614  42.231  1.00 87.37           C  
ATOM    616  CD2 HIS    85       6.826  -7.626  42.838  1.00 84.38           C  
ATOM    617  ND1 HIS    85       5.759  -7.097  41.005  1.00 85.26           N  
ATOM    618  CE1 HIS    85       6.162  -8.350  40.878  1.00 85.69           C  
ATOM    619  NE2 HIS    85       6.812  -8.695  41.976  1.00 87.03           N  
ATOM    620  N   PHE    86       5.243  -2.187  41.560  1.00 90.75           N  
ATOM    621  CA  PHE    86       4.559  -0.946  41.903  1.00 90.81           C  
ATOM    622  C   PHE    86       3.067  -1.185  42.095  1.00 89.82           C  
ATOM    623  CB  PHE    86       4.787   0.112  40.818  1.00 90.39           C  
ATOM    624  O   PHE    86       2.384  -1.650  41.180  1.00 88.30           O  
ATOM    625  CG  PHE    86       6.228   0.512  40.653  1.00 89.92           C  
ATOM    626  CD1 PHE    86       6.730   1.636  41.297  1.00 88.27           C  
ATOM    627  CD2 PHE    86       7.081  -0.237  39.852  1.00 88.42           C  
ATOM    628  CE1 PHE    86       8.064   2.008  41.145  1.00 88.43           C  
ATOM    629  CE2 PHE    86       8.415   0.129  39.696  1.00 88.78           C  
ATOM    630  CZ  PHE    86       8.904   1.252  40.343  1.00 87.60           C  
ATOM    631  N   PHE    87       2.645  -0.881  43.204  1.00 86.98           N  
ATOM    632  CA  PHE    87       1.230  -1.006  43.534  1.00 86.61           C  
ATOM    633  C   PHE    87       0.569   0.366  43.613  1.00 83.53           C  
ATOM    634  CB  PHE    87       1.049  -1.752  44.859  1.00 85.14           C  
ATOM    635  O   PHE    87       1.200   1.342  44.024  1.00 79.73           O  
ATOM    636  CG  PHE    87       1.460  -3.199  44.802  1.00 85.02           C  
ATOM    637  CD1 PHE    87       0.553  -4.179  44.418  1.00 82.84           C  
ATOM    638  CD2 PHE    87       2.755  -3.579  45.131  1.00 83.59           C  
ATOM    639  CE1 PHE    87       0.930  -5.518  44.364  1.00 84.84           C  
ATOM    640  CE2 PHE    87       3.139  -4.916  45.080  1.00 84.80           C  
ATOM    641  CZ  PHE    87       2.225  -5.884  44.697  1.00 83.41           C  
ATOM    642  N   ALA    88      -0.637   0.403  43.088  1.00 82.92           N  
ATOM    643  CA  ALA    88      -1.522   1.544  43.306  1.00 82.18           C  
ATOM    644  C   ALA    88      -2.704   1.160  44.192  1.00 80.00           C  
ATOM    645  CB  ALA    88      -2.019   2.095  41.971  1.00 80.47           C  
ATOM    646  O   ALA    88      -3.379   0.160  43.938  1.00 76.79           O  
ATOM    647  N   GLY    89      -2.727   1.751  45.412  1.00 70.78           N  
ATOM    648  CA  GLY    89      -3.791   1.520  46.376  1.00 70.78           C  
ATOM    649  C   GLY    89      -3.284   1.354  47.796  1.00 69.17           C  
ATOM    650  O   GLY    89      -2.112   1.611  48.077  1.00 65.73           O  
ATOM    651  N   SER    90      -4.224   1.095  48.635  1.00 64.35           N  
ATOM    652  CA  SER    90      -3.897   1.156  50.056  1.00 65.30           C  
ATOM    653  C   SER    90      -3.103  -0.070  50.493  1.00 64.41           C  
ATOM    654  CB  SER    90      -5.170   1.276  50.894  1.00 60.68           C  
ATOM    655  O   SER    90      -2.495  -0.073  51.566  1.00 63.62           O  
ATOM    656  OG  SER    90      -6.059   0.208  50.614  1.00 57.95           O  
ATOM    657  N   THR    91      -3.181  -1.131  49.525  1.00 69.67           N  
ATOM    658  CA  THR    91      -2.513  -2.377  49.884  1.00 70.87           C  
ATOM    659  C   THR    91      -1.684  -2.902  48.716  1.00 69.34           C  
ATOM    660  CB  THR    91      -3.528  -3.450  50.321  1.00 66.26           C  
ATOM    661  O   THR    91      -1.991  -2.623  47.555  1.00 68.49           O  
ATOM    662  CG2 THR    91      -4.325  -2.990  51.537  1.00 57.42           C  
ATOM    663  OG1 THR    91      -4.432  -3.710  49.240  1.00 57.72           O  
ATOM    664  N   ALA    92      -0.592  -3.355  48.967  1.00 69.29           N  
ATOM    665  CA  ALA    92       0.215  -4.085  47.993  1.00 68.48           C  
ATOM    666  C   ALA    92      -0.356  -5.478  47.742  1.00 67.79           C  
ATOM    667  CB  ALA    92       1.662  -4.185  48.469  1.00 64.37           C  
ATOM    668  O   ALA    92       0.374  -6.471  47.778  1.00 65.83           O  
ATOM    669  N   THR    93      -1.700  -5.572  47.734  1.00 78.20           N  
ATOM    670  CA  THR    93      -2.333  -6.858  47.467  1.00 77.99           C  
ATOM    671  C   THR    93      -2.911  -6.895  46.055  1.00 75.87           C  
ATOM    672  CB  THR    93      -3.447  -7.155  48.488  1.00 72.85           C  
ATOM    673  O   THR    93      -3.335  -5.865  45.525  1.00 71.59           O  
ATOM    674  CG2 THR    93      -2.885  -7.255  49.902  1.00 63.18           C  
ATOM    675  OG1 THR    93      -4.419  -6.103  48.445  1.00 66.02           O  
ATOM    676  N   GLY    94      -2.700  -8.103  45.334  1.00 81.44           N  
ATOM    677  CA  GLY    94      -3.181  -8.316  43.978  1.00 82.54           C  
ATOM    678  C   GLY    94      -2.123  -8.059  42.922  1.00 82.88           C  
ATOM    679  O   GLY    94      -0.926  -8.144  43.202  1.00 80.12           O  
ATOM    680  N   THR    95      -2.603  -7.842  41.729  1.00 85.48           N  
ATOM    681  CA  THR    95      -1.707  -7.643  40.595  1.00 86.75           C  
ATOM    682  C   THR    95      -1.073  -6.256  40.644  1.00 88.13           C  
ATOM    683  CB  THR    95      -2.449  -7.824  39.258  1.00 83.65           C  
ATOM    684  O   THR    95      -1.776  -5.250  40.755  1.00 87.13           O  
ATOM    685  CG2 THR    95      -1.499  -7.661  38.076  1.00 74.90           C  
ATOM    686  OG1 THR    95      -3.029  -9.134  39.213  1.00 75.98           O  
ATOM    687  N   PRO    96       0.304  -6.221  40.635  1.00 89.87           N  
ATOM    688  CA  PRO    96       0.920  -4.894  40.566  1.00 90.88           C  
ATOM    689  C   PRO    96       0.546  -4.135  39.294  1.00 91.55           C  
ATOM    690  CB  PRO    96       2.419  -5.199  40.598  1.00 89.54           C  
ATOM    691  O   PRO    96       0.272  -4.752  38.261  1.00 91.29           O  
ATOM    692  CG  PRO    96       2.535  -6.600  40.091  1.00 86.88           C  
ATOM    693  CD  PRO    96       1.258  -7.327  40.401  1.00 86.83           C  
ATOM    694  N   ARG    97       0.518  -2.754  39.417  1.00 93.13           N  
ATOM    695  CA  ARG    97       0.217  -1.927  38.253  1.00 93.28           C  
ATOM    696  C   ARG    97       1.386  -1.912  37.275  1.00 93.81           C  
ATOM    697  CB  ARG    97      -0.127  -0.499  38.682  1.00 91.80           C  
ATOM    698  O   ARG    97       1.189  -1.773  36.066  1.00 93.38           O  
ATOM    699  CG  ARG    97      -1.414  -0.389  39.483  1.00 83.78           C  
ATOM    700  CD  ARG    97      -2.607  -0.935  38.711  1.00 80.46           C  
ATOM    701  NE  ARG    97      -3.855  -0.753  39.448  1.00 75.71           N  
ATOM    702  NH1 ARG    97      -5.171  -1.848  37.898  1.00 60.62           N  
ATOM    703  NH2 ARG    97      -6.115  -0.970  39.794  1.00 56.22           N  
ATOM    704  CZ  ARG    97      -5.044  -1.190  39.045  1.00 72.68           C  
ATOM    705  N   MET    98       2.513  -2.098  37.900  1.00 94.64           N  
ATOM    706  CA  MET    98       3.722  -2.229  37.092  1.00 94.94           C  
ATOM    707  C   MET    98       4.721  -3.170  37.757  1.00 95.04           C  
ATOM    708  CB  MET    98       4.366  -0.862  36.860  1.00 94.15           C  
ATOM    709  O   MET    98       4.858  -3.172  38.982  1.00 94.66           O  
ATOM    710  CG  MET    98       5.601  -0.908  35.975  1.00 91.19           C  
ATOM    711  SD  MET    98       6.332   0.753  35.701  1.00 91.93           S  
ATOM    712  CE  MET    98       7.818   0.298  34.765  1.00 86.41           C  
ATOM    713  N   THR    99       5.373  -3.994  36.900  1.00 94.92           N  
ATOM    714  CA  THR    99       6.412  -4.914  37.350  1.00 95.07           C  
ATOM    715  C   THR    99       7.648  -4.811  36.461  1.00 94.95           C  
ATOM    716  CB  THR    99       5.905  -6.368  37.363  1.00 94.28           C  
ATOM    717  O   THR    99       7.533  -4.748  35.235  1.00 94.44           O  
ATOM    718  CG2 THR    99       7.012  -7.333  37.772  1.00 89.36           C  
ATOM    719  OG1 THR    99       4.820  -6.481  38.292  1.00 88.66           O  
ATOM    720  N   ILE   100       8.769  -4.648  37.098  1.00 94.96           N  
ATOM    721  CA  ILE   100      10.056  -4.840  36.438  1.00 95.11           C  
ATOM    722  C   ILE   100      10.714  -6.118  36.951  1.00 94.76           C  
ATOM    723  CB  ILE   100      10.990  -3.629  36.660  1.00 94.47           C  
ATOM    724  O   ILE   100      11.044  -6.223  38.134  1.00 94.00           O  
ATOM    725  CG1 ILE   100      10.281  -2.328  36.267  1.00 92.95           C  
ATOM    726  CG2 ILE   100      12.293  -3.802  35.873  1.00 92.78           C  
ATOM    727  CD1 ILE   100      11.084  -1.070  36.570  1.00 90.00           C  
ATOM    728  N   THR   101      10.916  -7.113  36.030  1.00 94.32           N  
ATOM    729  CA  THR   101      11.417  -8.415  36.458  1.00 94.41           C  
ATOM    730  C   THR   101      12.939  -8.399  36.567  1.00 93.63           C  
ATOM    731  CB  THR   101      10.981  -9.528  35.488  1.00 93.72           C  
ATOM    732  O   THR   101      13.598  -7.522  36.004  1.00 92.38           O  
ATOM    733  CG2 THR   101       9.478  -9.476  35.231  1.00 90.92           C  
ATOM    734  OG1 THR   101      11.673  -9.367  34.243  1.00 91.46           O  
ATOM    735  N   ASN   102      13.432  -9.358  37.199  1.00 92.28           N  
ATOM    736  CA  ASN   102      14.877  -9.491  37.352  1.00 91.84           C  
ATOM    737  C   ASN   102      15.548  -9.866  36.034  1.00 90.92           C  
ATOM    738  CB  ASN   102      15.210 -10.524  38.430  1.00 90.19           C  
ATOM    739  O   ASN   102      16.763  -9.722  35.888  1.00 88.78           O  
ATOM    740  CG  ASN   102      14.750 -11.921  38.063  1.00 83.45           C  
ATOM    741  ND2 ASN   102      15.232 -12.916  38.798  1.00 79.35           N  
ATOM    742  OD1 ASN   102      13.970 -12.104  37.125  1.00 78.65           O  
ATOM    743  N   THR   103      14.751 -10.304  35.028  1.00 92.78           N  
ATOM    744  CA  THR   103      15.288 -10.638  33.714  1.00 92.96           C  
ATOM    745  C   THR   103      15.142  -9.461  32.754  1.00 92.49           C  
ATOM    746  CB  THR   103      14.586 -11.875  33.122  1.00 91.29           C  
ATOM    747  O   THR   103      15.440  -9.582  31.564  1.00 90.97           O  
ATOM    748  CG2 THR   103      14.915 -13.130  33.925  1.00 77.99           C  
ATOM    749  OG1 THR   103      13.169 -11.668  33.140  1.00 82.06           O  
ATOM    750  N   GLY   104      14.638  -8.336  33.195  1.00 93.28           N  
ATOM    751  CA  GLY   104      14.616  -7.127  32.386  1.00 93.73           C  
ATOM    752  C   GLY   104      13.312  -6.935  31.635  1.00 93.52           C  
ATOM    753  O   GLY   104      13.263  -6.205  30.643  1.00 92.33           O  
ATOM    754  N   LEU   105      12.227  -7.623  32.029  1.00 95.88           N  
ATOM    755  CA  LEU   105      10.912  -7.457  31.419  1.00 96.05           C  
ATOM    756  C   LEU   105      10.087  -6.425  32.180  1.00 95.90           C  
ATOM    757  CB  LEU   105      10.168  -8.794  31.377  1.00 95.46           C  
ATOM    758  O   LEU   105      10.209  -6.305  33.401  1.00 95.43           O  
ATOM    759  CG  LEU   105      10.934  -9.978  30.785  1.00 93.34           C  
ATOM    760  CD1 LEU   105      10.094 -11.248  30.870  1.00 90.25           C  
ATOM    761  CD2 LEU   105      11.333  -9.690  29.342  1.00 90.06           C  
ATOM    762  N   VAL   106       9.329  -5.697  31.457  1.00 95.61           N  
ATOM    763  CA  VAL   106       8.409  -4.729  32.045  1.00 95.83           C  
ATOM    764  C   VAL   106       6.969  -5.138  31.745  1.00 95.65           C  
ATOM    765  CB  VAL   106       8.678  -3.300  31.522  1.00 95.26           C  
ATOM    766  O   VAL   106       6.617  -5.394  30.591  1.00 95.18           O  
ATOM    767  CG1 VAL   106       7.687  -2.308  32.129  1.00 93.22           C  
ATOM    768  CG2 VAL   106      10.114  -2.881  31.830  1.00 92.81           C  
ATOM    769  N   GLY   107       6.245  -5.263  32.812  1.00 95.10           N  
ATOM    770  CA  GLY   107       4.829  -5.579  32.716  1.00 95.10           C  
ATOM    771  C   GLY   107       3.934  -4.485  33.269  1.00 94.83           C  
ATOM    772  O   GLY   107       4.167  -3.984  34.371  1.00 94.08           O  
ATOM    773  N   ILE   108       2.980  -4.073  32.594  1.00 94.62           N  
ATOM    774  CA  ILE   108       1.909  -3.203  33.068  1.00 94.64           C  
ATOM    775  C   ILE   108       0.635  -4.019  33.275  1.00 94.30           C  
ATOM    776  CB  ILE   108       1.648  -2.041  32.084  1.00 94.03           C  
ATOM    777  O   ILE   108       0.135  -4.649  32.340  1.00 93.41           O  
ATOM    778  CG1 ILE   108       2.944  -1.271  31.810  1.00 92.18           C  
ATOM    779  CG2 ILE   108       0.561  -1.109  32.627  1.00 92.06           C  
ATOM    780  CD1 ILE   108       3.520  -0.572  33.034  1.00 89.01           C  
ATOM    781  N   ASN   109       0.185  -4.041  34.536  1.00 93.01           N  
ATOM    782  CA  ASN   109      -0.976  -4.810  34.970  1.00 93.16           C  
ATOM    783  C   ASN   109      -0.738  -6.311  34.833  1.00 92.95           C  
ATOM    784  CB  ASN   109      -2.221  -4.396  34.182  1.00 92.14           C  
ATOM    785  O   ASN   109      -1.671  -7.070  34.565  1.00 91.72           O  
ATOM    786  CG  ASN   109      -3.510  -4.745  34.899  1.00 88.90           C  
ATOM    787  ND2 ASN   109      -4.532  -5.112  34.136  1.00 86.19           N  
ATOM    788  OD1 ASN   109      -3.586  -4.685  36.129  1.00 84.72           O  
ATOM    789  N   THR   110       0.472  -6.704  34.913  1.00 93.20           N  
ATOM    790  CA  THR   110       0.855  -8.109  34.994  1.00 93.63           C  
ATOM    791  C   THR   110       2.193  -8.264  35.712  1.00 93.43           C  
ATOM    792  CB  THR   110       0.943  -8.746  33.595  1.00 93.02           C  
ATOM    793  O   THR   110       3.110  -7.466  35.506  1.00 92.74           O  
ATOM    794  CG2 THR   110       1.953  -8.012  32.719  1.00 91.38           C  
ATOM    795  OG1 THR   110       1.345 -10.115  33.724  1.00 91.77           O  
ATOM    796  N   ALA   111       2.328  -9.283  36.447  1.00 93.03           N  
ATOM    797  CA  ALA   111       3.551  -9.587  37.186  1.00 93.06           C  
ATOM    798  C   ALA   111       4.404 -10.607  36.438  1.00 92.76           C  
ATOM    799  CB  ALA   111       3.215 -10.101  38.583  1.00 91.60           C  
ATOM    800  O   ALA   111       5.527 -10.908  36.851  1.00 91.34           O  
ATOM    801  N   ALA   112       3.868 -11.104  35.375  1.00 93.28           N  
ATOM    802  CA  ALA   112       4.581 -12.102  34.581  1.00 93.61           C  
ATOM    803  C   ALA   112       4.575 -11.731  33.100  1.00 93.78           C  
ATOM    804  CB  ALA   112       3.964 -13.483  34.783  1.00 92.28           C  
ATOM    805  O   ALA   112       3.890 -12.368  32.297  1.00 92.95           O  
ATOM    806  N   PRO   113       5.411 -10.678  32.784  1.00 94.33           N  
ATOM    807  CA  PRO   113       5.437 -10.252  31.383  1.00 94.70           C  
ATOM    808  C   PRO   113       6.030 -11.310  30.455  1.00 94.48           C  
ATOM    809  CB  PRO   113       6.314  -8.997  31.412  1.00 94.08           C  
ATOM    810  O   PRO   113       6.988 -11.994  30.825  1.00 93.95           O  
ATOM    811  CG  PRO   113       6.456  -8.664  32.862  1.00 92.30           C  
ATOM    812  CD  PRO   113       6.179  -9.902  33.666  1.00 91.61           C  
ATOM    813  N   LEU   114       5.450 -11.417  29.230  1.00 94.67           N  
ATOM    814  CA  LEU   114       5.823 -12.441  28.261  1.00 94.75           C  
ATOM    815  C   LEU   114       6.967 -11.960  27.375  1.00 93.29           C  
ATOM    816  CB  LEU   114       4.619 -12.825  27.396  1.00 93.60           C  
ATOM    817  O   LEU   114       7.717 -12.771  26.827  1.00 91.09           O  
ATOM    818  CG  LEU   114       3.429 -13.447  28.128  1.00 88.96           C  
ATOM    819  CD1 LEU   114       2.237 -13.579  27.186  1.00 83.08           C  
ATOM    820  CD2 LEU   114       3.809 -14.804  28.711  1.00 83.24           C  
ATOM    821  N   GLN   115       7.076 -10.656  27.279  1.00 93.89           N  
ATOM    822  CA  GLN   115       8.108 -10.023  26.465  1.00 94.21           C  
ATOM    823  C   GLN   115       8.659  -8.774  27.148  1.00 94.26           C  
ATOM    824  CB  GLN   115       7.559  -9.666  25.083  1.00 92.39           C  
ATOM    825  O   GLN   115       8.243  -8.432  28.257  1.00 93.35           O  
ATOM    826  CG  GLN   115       7.048 -10.865  24.296  1.00 83.40           C  
ATOM    827  CD  GLN   115       8.152 -11.833  23.917  1.00 78.25           C  
ATOM    828  NE2 GLN   115       7.772 -13.050  23.542  1.00 74.79           N  
ATOM    829  OE1 GLN   115       9.338 -11.491  23.962  1.00 80.17           O  
ATOM    830  N   LYS   116       9.617  -7.996  26.527  1.00 93.87           N  
ATOM    831  CA  LYS   116      10.314  -6.896  27.188  1.00 94.16           C  
ATOM    832  C   LYS   116       9.327  -5.872  27.740  1.00 94.10           C  
ATOM    833  CB  LYS   116      11.287  -6.219  26.222  1.00 93.12           C  
ATOM    834  O   LYS   116       9.476  -5.405  28.871  1.00 93.42           O  
ATOM    835  CG  LYS   116      12.467  -7.090  25.819  1.00 88.25           C  
ATOM    836  CD  LYS   116      13.388  -7.365  27.001  1.00 83.71           C  
ATOM    837  CE  LYS   116      14.649  -8.102  26.569  1.00 80.81           C  
ATOM    838  NZ  LYS   116      15.569  -8.347  27.720  1.00 75.42           N  
ATOM    839  N   LEU   117       8.387  -5.533  26.920  1.00 93.43           N  
ATOM    840  CA  LEU   117       7.243  -4.738  27.352  1.00 93.63           C  
ATOM    841  C   LEU   117       5.936  -5.477  27.084  1.00 93.37           C  
ATOM    842  CB  LEU   117       7.232  -3.383  26.640  1.00 92.98           C  
ATOM    843  O   LEU   117       5.702  -5.948  25.968  1.00 92.45           O  
ATOM    844  CG  LEU   117       6.046  -2.466  26.944  1.00 91.71           C  
ATOM    845  CD1 LEU   117       6.013  -2.118  28.429  1.00 89.22           C  
ATOM    846  CD2 LEU   117       6.115  -1.202  26.094  1.00 89.54           C  
ATOM    847  N   HIS   118       5.096  -5.679  28.143  1.00 93.62           N  
ATOM    848  CA  HIS   118       3.819  -6.382  28.085  1.00 93.99           C  
ATOM    849  C   HIS   118       2.724  -5.595  28.797  1.00 93.48           C  
ATOM    850  CB  HIS   118       3.947  -7.777  28.700  1.00 93.74           C  
ATOM    851  O   HIS   118       2.792  -5.387  30.011  1.00 92.54           O  
ATOM    852  CG  HIS   118       2.725  -8.621  28.531  1.00 93.12           C  
ATOM    853  CD2 HIS   118       1.527  -8.348  27.962  1.00 91.66           C  
ATOM    854  ND1 HIS   118       2.650  -9.922  28.981  1.00 91.45           N  
ATOM    855  CE1 HIS   118       1.456 -10.413  28.695  1.00 91.89           C  
ATOM    856  NE2 HIS   118       0.755  -9.478  28.077  1.00 92.42           N  
ATOM    857  N   VAL   119       1.839  -5.090  28.076  1.00 92.15           N  
ATOM    858  CA  VAL   119       0.659  -4.432  28.628  1.00 92.29           C  
ATOM    859  C   VAL   119      -0.537  -5.380  28.566  1.00 91.75           C  
ATOM    860  CB  VAL   119       0.338  -3.119  27.879  1.00 91.44           C  
ATOM    861  O   VAL   119      -0.887  -5.878  27.493  1.00 90.42           O  
ATOM    862  CG1 VAL   119      -0.877  -2.429  28.496  1.00 88.51           C  
ATOM    863  CG2 VAL   119       1.550  -2.189  27.891  1.00 88.17           C  
ATOM    864  N   GLU   120      -1.211  -5.659  29.706  1.00 92.52           N  
ATOM    865  CA  GLU   120      -2.296  -6.630  29.796  1.00 92.66           C  
ATOM    866  C   GLU   120      -3.617  -5.952  30.147  1.00 91.77           C  
ATOM    867  CB  GLU   120      -1.968  -7.709  30.831  1.00 91.47           C  
ATOM    868  O   GLU   120      -3.659  -5.071  31.008  1.00 90.27           O  
ATOM    869  CG  GLU   120      -3.029  -8.794  30.947  1.00 86.13           C  
ATOM    870  CD  GLU   120      -2.513 -10.072  31.589  1.00 82.88           C  
ATOM    871  OE1 GLU   120      -1.708  -9.990  32.543  1.00 84.01           O  
ATOM    872  OE2 GLU   120      -2.917 -11.165  31.132  1.00 83.34           O  
ATOM    873  N   ASN   121      -4.802  -6.482  29.561  1.00 90.47           N  
ATOM    874  CA  ASN   121      -6.181  -6.104  29.854  1.00 90.10           C  
ATOM    875  C   ASN   121      -6.361  -4.589  29.844  1.00 87.87           C  
ATOM    876  CB  ASN   121      -6.622  -6.682  31.200  1.00 88.19           C  
ATOM    877  O   ASN   121      -7.057  -4.037  30.697  1.00 83.19           O  
ATOM    878  CG  ASN   121      -6.810  -8.186  31.157  1.00 82.00           C  
ATOM    879  ND2 ASN   121      -6.611  -8.842  32.294  1.00 79.37           N  
ATOM    880  OD1 ASN   121      -7.130  -8.754  30.109  1.00 76.69           O  
ATOM    881  N   GLY   122      -5.757  -3.922  28.869  1.00 85.77           N  
ATOM    882  CA  GLY   122      -5.966  -2.495  28.685  1.00 85.73           C  
ATOM    883  C   GLY   122      -5.543  -2.002  27.314  1.00 84.84           C  
ATOM    884  O   GLY   122      -4.949  -2.751  26.535  1.00 82.28           O  
ATOM    885  N   ASN   123      -6.032  -0.835  26.948  1.00 87.82           N  
ATOM    886  CA  ASN   123      -5.580  -0.172  25.730  1.00 87.67           C  
ATOM    887  C   ASN   123      -4.372   0.722  25.993  1.00 86.88           C  
ATOM    888  CB  ASN   123      -6.717   0.642  25.108  1.00 85.92           C  
ATOM    889  O   ASN   123      -4.195   1.224  27.104  1.00 84.81           O  
ATOM    890  CG  ASN   123      -7.940  -0.200  24.804  1.00 81.07           C  
ATOM    891  ND2 ASN   123      -9.120   0.384  24.974  1.00 79.65           N  
ATOM    892  OD1 ASN   123      -7.825  -1.367  24.419  1.00 79.02           O  
ATOM    893  N   MET   124      -3.462   0.588  25.030  1.00 87.50           N  
ATOM    894  CA  MET   124      -2.392   1.581  25.079  1.00 87.74           C  
ATOM    895  C   MET   124      -2.742   2.799  24.230  1.00 87.29           C  
ATOM    896  CB  MET   124      -1.072   0.974  24.603  1.00 84.85           C  
ATOM    897  O   MET   124      -3.190   2.659  23.091  1.00 85.32           O  
ATOM    898  CG  MET   124       0.122   1.901  24.761  1.00 75.63           C  
ATOM    899  SD  MET   124       1.711   1.079  24.354  1.00 67.92           S  
ATOM    900  CE  MET   124       1.490   0.823  22.571  1.00 64.09           C  
ATOM    901  N   VAL   125      -2.767   3.951  24.919  1.00 88.11           N  
ATOM    902  CA  VAL   125      -3.012   5.198  24.201  1.00 88.24           C  
ATOM    903  C   VAL   125      -1.726   6.018  24.136  1.00 87.59           C  
ATOM    904  CB  VAL   125      -4.138   6.023  24.863  1.00 86.83           C  
ATOM    905  O   VAL   125      -1.055   6.214  25.152  1.00 86.17           O  
ATOM    906  CG1 VAL   125      -4.334   7.351  24.134  1.00 81.55           C  
ATOM    907  CG2 VAL   125      -5.440   5.225  24.886  1.00 79.57           C  
ATOM    908  N   ILE   126      -1.386   6.314  22.888  1.00 87.30           N  
ATOM    909  CA  ILE   126      -0.283   7.235  22.639  1.00 87.62           C  
ATOM    910  C   ILE   126      -0.823   8.546  22.072  1.00 87.30           C  
ATOM    911  CB  ILE   126       0.758   6.623  21.675  1.00 85.80           C  
ATOM    912  O   ILE   126      -1.439   8.560  21.003  1.00 85.89           O  
ATOM    913  CG1 ILE   126       1.201   5.242  22.173  1.00 77.42           C  
ATOM    914  CG2 ILE   126       1.960   7.558  21.514  1.00 75.37           C  
ATOM    915  CD1 ILE   126       2.134   4.510  21.220  1.00 74.26           C  
ATOM    916  N   THR   127      -0.770   9.525  22.968  1.00 87.50           N  
ATOM    917  CA  THR   127      -1.328  10.819  22.591  1.00 87.82           C  
ATOM    918  C   THR   127      -0.217  11.820  22.290  1.00 87.46           C  
ATOM    919  CB  THR   127      -2.240  11.378  23.699  1.00 86.25           C  
ATOM    920  O   THR   127       0.814  11.834  22.966  1.00 86.14           O  
ATOM    921  CG2 THR   127      -2.801  12.743  23.313  1.00 78.86           C  
ATOM    922  OG1 THR   127      -3.327  10.471  23.918  1.00 84.95           O  
ATOM    923  N   GLY   128      -0.349  12.578  21.300  1.00 86.26           N  
ATOM    924  CA  GLY   128       0.544  13.635  20.853  1.00 86.38           C  
ATOM    925  C   GLY   128       0.122  14.254  19.534  1.00 86.21           C  
ATOM    926  O   GLY   128      -0.883  13.849  18.945  1.00 84.92           O  
ATOM    927  N   THR   129       0.811  15.283  19.081  1.00 86.14           N  
ATOM    928  CA  THR   129       0.478  15.937  17.820  1.00 85.81           C  
ATOM    929  C   THR   129       0.679  14.982  16.647  1.00 84.86           C  
ATOM    930  CB  THR   129       1.326  17.204  17.606  1.00 83.74           C  
ATOM    931  O   THR   129      -0.087  15.007  15.681  1.00 82.30           O  
ATOM    932  CG2 THR   129       0.885  17.956  16.355  1.00 72.79           C  
ATOM    933  OG1 THR   129       1.184  18.064  18.743  1.00 78.66           O  
ATOM    934  N   ALA   130       1.646  14.013  16.704  1.00 84.13           N  
ATOM    935  CA  ALA   130       1.944  12.984  15.711  1.00 84.22           C  
ATOM    936  C   ALA   130       2.433  11.702  16.380  1.00 84.17           C  
ATOM    937  CB  ALA   130       2.983  13.491  14.715  1.00 82.32           C  
ATOM    938  O   ALA   130       3.623  11.381  16.323  1.00 82.26           O  
ATOM    939  N   PRO   131       1.483  11.062  17.102  1.00 86.99           N  
ATOM    940  CA  PRO   131       1.915   9.865  17.828  1.00 87.43           C  
ATOM    941  C   PRO   131       2.254   8.702  16.899  1.00 87.51           C  
ATOM    942  CB  PRO   131       0.706   9.529  18.705  1.00 86.47           C  
ATOM    943  O   PRO   131       1.636   8.550  15.842  1.00 86.67           O  
ATOM    944  CG  PRO   131      -0.468  10.084  17.965  1.00 85.38           C  
ATOM    945  CD  PRO   131      -0.032  11.325  17.240  1.00 84.53           C  
ATOM    946  N   ALA   132       3.328   7.977  17.321  1.00 88.66           N  
ATOM    947  CA  ALA   132       3.729   6.882  16.441  1.00 88.73           C  
ATOM    948  C   ALA   132       4.437   5.780  17.225  1.00 88.62           C  
ATOM    949  CB  ALA   132       4.632   7.401  15.325  1.00 87.57           C  
ATOM    950  O   ALA   132       5.011   6.035  18.286  1.00 87.50           O  
ATOM    951  N   TYR   133       4.261   4.523  16.676  1.00 90.37           N  
ATOM    952  CA  TYR   133       5.077   3.372  17.047  1.00 90.49           C  
ATOM    953  C   TYR   133       6.220   3.173  16.059  1.00 90.49           C  
ATOM    954  CB  TYR   133       4.219   2.105  17.114  1.00 88.29           C  
ATOM    955  O   TYR   133       5.990   2.890  14.881  1.00 89.32           O  
ATOM    956  CG  TYR   133       4.864   0.975  17.881  1.00 78.05           C  
ATOM    957  CD1 TYR   133       5.492  -0.075  17.215  1.00 68.80           C  
ATOM    958  CD2 TYR   133       4.844   0.956  19.271  1.00 69.72           C  
ATOM    959  CE1 TYR   133       6.086  -1.118  17.918  1.00 68.80           C  
ATOM    960  CE2 TYR   133       5.435  -0.083  19.984  1.00 71.34           C  
ATOM    961  OH  TYR   133       6.638  -2.144  20.000  1.00 36.82           O  
ATOM    962  CZ  TYR   133       6.052  -1.113  19.299  1.00 67.96           C  
ATOM    963  N   GLN   134       7.375   3.498  16.602  1.00 89.08           N  
ATOM    964  CA  GLN   134       8.536   3.338  15.733  1.00 89.09           C  
ATOM    965  C   GLN   134       9.197   1.979  15.943  1.00 88.66           C  
ATOM    966  CB  GLN   134       9.548   4.458  15.977  1.00 87.75           C  
ATOM    967  O   GLN   134       9.385   1.543  17.081  1.00 87.27           O  
ATOM    968  CG  GLN   134       9.025   5.845  15.631  1.00 84.24           C  
ATOM    969  CD  GLN   134      10.057   6.935  15.855  1.00 81.81           C  
ATOM    970  NE2 GLN   134       9.868   8.075  15.200  1.00 77.72           N  
ATOM    971  OE1 GLN   134      11.016   6.753  16.612  1.00 80.04           O  
ATOM    972  N   LEU   135       9.488   1.226  14.835  1.00 88.46           N  
ATOM    973  CA  LEU   135      10.101  -0.098  14.847  1.00 88.55           C  
ATOM    974  C   LEU   135      11.470  -0.069  14.177  1.00 88.39           C  
ATOM    975  CB  LEU   135       9.197  -1.114  14.144  1.00 87.52           C  
ATOM    976  O   LEU   135      11.574   0.199  12.977  1.00 87.34           O  
ATOM    977  CG  LEU   135       7.746  -1.175  14.624  1.00 84.60           C  
ATOM    978  CD1 LEU   135       6.929  -2.096  13.723  1.00 80.93           C  
ATOM    979  CD2 LEU   135       7.680  -1.641  16.074  1.00 81.53           C  
ATOM    980  N   LYS   136      12.403  -0.298  14.983  1.00 87.76           N  
ATOM    981  CA  LYS   136      13.775  -0.315  14.484  1.00 87.70           C  
ATOM    982  C   LYS   136      14.323  -1.738  14.428  1.00 87.29           C  
ATOM    983  CB  LYS   136      14.675   0.559  15.359  1.00 86.33           C  
ATOM    984  O   LYS   136      14.220  -2.487  15.402  1.00 85.81           O  
ATOM    985  CG  LYS   136      16.117   0.640  14.879  1.00 82.53           C  
ATOM    986  CD  LYS   136      16.898   1.707  15.633  1.00 80.27           C  
ATOM    987  CE  LYS   136      18.334   1.806  15.135  1.00 74.80           C  
ATOM    988  NZ  LYS   136      19.079   2.912  15.809  1.00 68.25           N  
ATOM    989  N   GLU   137      14.734  -2.113  13.237  1.00 85.67           N  
ATOM    990  CA  GLU   137      15.449  -3.371  13.038  1.00 85.50           C  
ATOM    991  C   GLU   137      16.958  -3.170  13.144  1.00 84.97           C  
ATOM    992  CB  GLU   137      15.094  -3.983  11.681  1.00 83.58           C  
ATOM    993  O   GLU   137      17.487  -2.151  12.697  1.00 83.27           O  
ATOM    994  CG  GLU   137      15.610  -5.401  11.492  1.00 76.88           C  
ATOM    995  CD  GLU   137      15.265  -5.990  10.133  1.00 73.68           C  
ATOM    996  OE1 GLU   137      14.719  -5.259   9.276  1.00 71.19           O  
ATOM    997  OE2 GLU   137      15.540  -7.193   9.925  1.00 68.00           O  
ATOM    998  N   ASN   138      17.686  -4.106  13.863  1.00 82.93           N  
ATOM    999  CA  ASN   138      19.117  -3.958  14.106  1.00 82.28           C  
ATOM   1000  C   ASN   138      19.925  -5.012  13.356  1.00 81.35           C  
ATOM   1001  CB  ASN   138      19.417  -4.027  15.605  1.00 79.02           C  
ATOM   1002  O   ASN   138      20.559  -5.870  13.973  1.00 77.87           O  
ATOM   1003  CG  ASN   138      20.830  -3.593  15.939  1.00 73.65           C  
ATOM   1004  ND2 ASN   138      21.339  -4.053  17.075  1.00 68.83           N  
ATOM   1005  OD1 ASN   138      21.460  -2.849  15.181  1.00 68.21           O  
ATOM   1006  N   ASP   139      19.697  -5.076  11.951  1.00 79.88           N  
ATOM   1007  CA  ASP   139      20.558  -5.913  11.121  1.00 80.26           C  
ATOM   1008  C   ASP   139      21.329  -5.071  10.107  1.00 78.21           C  
ATOM   1009  CB  ASP   139      19.733  -6.981  10.399  1.00 75.57           C  
ATOM   1010  O   ASP   139      21.357  -3.843  10.206  1.00 73.27           O  
ATOM   1011  CG  ASP   139      18.756  -6.397   9.394  1.00 69.63           C  
ATOM   1012  OD1 ASP   139      18.883  -5.204   9.042  1.00 64.62           O  
ATOM   1013  OD2 ASP   139      17.849  -7.135   8.952  1.00 70.76           O  
ATOM   1014  N   THR   140      22.222  -5.644   9.085  1.00 73.65           N  
ATOM   1015  CA  THR   140      23.168  -4.983   8.194  1.00 73.28           C  
ATOM   1016  C   THR   140      22.442  -4.046   7.233  1.00 72.10           C  
ATOM   1017  CB  THR   140      23.990  -6.008   7.391  1.00 68.15           C  
ATOM   1018  O   THR   140      23.002  -3.037   6.799  1.00 68.04           O  
ATOM   1019  CG2 THR   140      25.189  -6.501   8.194  1.00 58.20           C  
ATOM   1020  OG1 THR   140      23.157  -7.127   7.061  1.00 66.50           O  
ATOM   1021  N   THR   141      21.154  -4.052   6.937  1.00 75.42           N  
ATOM   1022  CA  THR   141      20.293  -3.267   6.059  1.00 74.62           C  
ATOM   1023  C   THR   141      19.008  -2.868   6.779  1.00 74.26           C  
ATOM   1024  CB  THR   141      19.945  -4.045   4.776  1.00 69.93           C  
ATOM   1025  O   THR   141      18.055  -3.648   6.839  1.00 69.09           O  
ATOM   1026  CG2 THR   141      21.111  -4.033   3.793  1.00 61.86           C  
ATOM   1027  OG1 THR   141      19.635  -5.402   5.116  1.00 66.00           O  
ATOM   1028  N   ASP   142      19.103  -1.809   7.701  1.00 78.60           N  
ATOM   1029  CA  ASP   142      18.018  -1.406   8.591  1.00 77.48           C  
ATOM   1030  C   ASP   142      16.855  -0.808   7.803  1.00 77.71           C  
ATOM   1031  CB  ASP   142      18.522  -0.402   9.629  1.00 74.20           C  
ATOM   1032  O   ASP   142      17.046   0.114   7.007  1.00 72.51           O  
ATOM   1033  CG  ASP   142      19.550  -0.994  10.578  1.00 71.22           C  
ATOM   1034  OD1 ASP   142      19.646  -2.236  10.674  1.00 69.27           O  
ATOM   1035  OD2 ASP   142      20.267  -0.211  11.237  1.00 70.37           O  
ATOM   1036  N   GLN   143      15.803  -1.553   7.744  1.00 82.42           N  
ATOM   1037  CA  GLN   143      14.495  -1.115   7.267  1.00 82.23           C  
ATOM   1038  C   GLN   143      13.550  -0.839   8.433  1.00 82.25           C  
ATOM   1039  CB  GLN   143      13.885  -2.161   6.333  1.00 78.59           C  
ATOM   1040  O   GLN   143      13.133  -1.763   9.134  1.00 79.09           O  
ATOM   1041  CG  GLN   143      14.701  -2.409   5.071  1.00 71.78           C  
ATOM   1042  CD  GLN   143      13.966  -3.262   4.055  1.00 69.07           C  
ATOM   1043  NE2 GLN   143      14.588  -3.478   2.901  1.00 59.10           N  
ATOM   1044  OE1 GLN   143      12.847  -3.723   4.304  1.00 65.85           O  
ATOM   1045  N   ASN   144      13.479   0.426   8.839  1.00 88.29           N  
ATOM   1046  CA  ASN   144      12.676   0.825   9.989  1.00 88.61           C  
ATOM   1047  C   ASN   144      11.280   1.277   9.569  1.00 88.84           C  
ATOM   1048  CB  ASN   144      13.378   1.933  10.777  1.00 87.51           C  
ATOM   1049  O   ASN   144      11.089   1.756   8.451  1.00 87.92           O  
ATOM   1050  CG  ASN   144      14.816   1.588  11.114  1.00 84.68           C  
ATOM   1051  ND2 ASN   144      15.726   2.518  10.848  1.00 82.30           N  
ATOM   1052  OD1 ASN   144      15.106   0.496  11.608  1.00 82.83           O  
ATOM   1053  N   TRP   145      10.451   0.996  10.409  1.00 89.83           N  
ATOM   1054  CA  TRP   145       9.054   1.304  10.119  1.00 90.26           C  
ATOM   1055  C   TRP   145       8.423   2.095  11.260  1.00 90.15           C  
ATOM   1056  CB  TRP   145       8.260   0.018   9.873  1.00 89.24           C  
ATOM   1057  O   TRP   145       8.940   2.101  12.380  1.00 89.20           O  
ATOM   1058  CG  TRP   145       8.548  -0.633   8.553  1.00 85.77           C  
ATOM   1059  CD1 TRP   145       9.602  -1.450   8.251  1.00 80.52           C  
ATOM   1060  CD2 TRP   145       7.774  -0.516   7.356  1.00 82.23           C  
ATOM   1061  CE2 TRP   145       8.417  -1.290   6.365  1.00 84.48           C  
ATOM   1062  CE3 TRP   145       6.597   0.169   7.025  1.00 87.57           C  
ATOM   1063  NE1 TRP   145       9.528  -1.849   6.936  1.00 86.90           N  
ATOM   1064  CH2 TRP   145       6.768  -0.719   4.766  1.00 83.04           C  
ATOM   1065  CZ2 TRP   145       7.921  -1.399   5.064  1.00 84.76           C  
ATOM   1066  CZ3 TRP   145       6.105   0.059   5.729  1.00 84.80           C  
ATOM   1067  N   GLN   146       7.377   2.822  10.908  1.00 90.76           N  
ATOM   1068  CA  GLN   146       6.556   3.491  11.912  1.00 90.66           C  
ATOM   1069  C   GLN   146       5.073   3.388  11.568  1.00 90.99           C  
ATOM   1070  CB  GLN   146       6.963   4.959  12.046  1.00 88.96           C  
ATOM   1071  O   GLN   146       4.698   3.427  10.395  1.00 90.20           O  
ATOM   1072  CG  GLN   146       6.061   5.765  12.971  1.00 80.82           C  
ATOM   1073  CD  GLN   146       6.565   7.178  13.199  1.00 76.71           C  
ATOM   1074  NE2 GLN   146       5.640   8.123  13.330  1.00 66.98           N  
ATOM   1075  OE1 GLN   146       7.775   7.418  13.257  1.00 71.40           O  
ATOM   1076  N   MET   147       4.330   3.114  12.576  1.00 91.59           N  
ATOM   1077  CA  MET   147       2.876   3.240  12.525  1.00 91.64           C  
ATOM   1078  C   MET   147       2.401   4.411  13.378  1.00 91.28           C  
ATOM   1079  CB  MET   147       2.207   1.947  12.994  1.00 90.19           C  
ATOM   1080  O   MET   147       2.754   4.512  14.554  1.00 90.03           O  
ATOM   1081  CG  MET   147       0.690   1.974  12.905  1.00 83.66           C  
ATOM   1082  SD  MET   147      -0.074   0.388  13.423  1.00 77.46           S  
ATOM   1083  CE  MET   147       0.405   0.359  15.173  1.00 72.15           C  
ATOM   1084  N   GLY   148       1.740   5.242  12.740  1.00 90.69           N  
ATOM   1085  CA  GLY   148       1.324   6.408  13.503  1.00 90.53           C  
ATOM   1086  C   GLY   148       0.206   7.189  12.838  1.00 90.52           C  
ATOM   1087  O   GLY   148      -0.330   6.764  11.812  1.00 89.39           O  
ATOM   1088  N   ILE   149      -0.056   8.300  13.492  1.00 89.67           N  
ATOM   1089  CA  ILE   149      -1.081   9.221  13.014  1.00 89.51           C  
ATOM   1090  C   ILE   149      -0.433  10.529  12.569  1.00 89.20           C  
ATOM   1091  CB  ILE   149      -2.147   9.493  14.099  1.00 88.07           C  
ATOM   1092  O   ILE   149       0.430  11.070  13.264  1.00 87.83           O  
ATOM   1093  CG1 ILE   149      -2.878   8.196  14.467  1.00 79.33           C  
ATOM   1094  CG2 ILE   149      -3.135  10.564  13.629  1.00 78.62           C  
ATOM   1095  CD1 ILE   149      -3.863   8.346  15.618  1.00 76.46           C  
ATOM   1096  N   ASN   150      -0.830  10.903  11.479  1.00 85.12           N  
ATOM   1097  CA  ASN   150      -0.464  12.224  10.980  1.00 84.89           C  
ATOM   1098  C   ASN   150      -1.637  12.903  10.280  1.00 84.75           C  
ATOM   1099  CB  ASN   150       0.735  12.127  10.035  1.00 82.73           C  
ATOM   1100  O   ASN   150      -2.229  12.337   9.359  1.00 82.89           O  
ATOM   1101  CG  ASN   150       1.324  13.483   9.698  1.00 76.29           C  
ATOM   1102  ND2 ASN   150       2.246  13.509   8.743  1.00 72.30           N  
ATOM   1103  OD1 ASN   150       0.955  14.499  10.293  1.00 72.05           O  
ATOM   1104  N   ASN   151      -1.997  14.109  10.818  1.00 83.24           N  
ATOM   1105  CA  ASN   151      -3.113  14.898  10.306  1.00 83.34           C  
ATOM   1106  C   ASN   151      -4.387  14.066  10.202  1.00 83.18           C  
ATOM   1107  CB  ASN   151      -2.761  15.503   8.945  1.00 80.49           C  
ATOM   1108  O   ASN   151      -5.129  14.178   9.225  1.00 80.71           O  
ATOM   1109  CG  ASN   151      -1.806  16.675   9.056  1.00 74.39           C  
ATOM   1110  ND2 ASN   151      -1.196  17.051   7.938  1.00 70.92           N  
ATOM   1111  OD1 ASN   151      -1.617  17.238  10.138  1.00 69.20           O  
ATOM   1112  N   GLY   152      -4.560  13.234  11.120  1.00 85.83           N  
ATOM   1113  CA  GLY   152      -5.774  12.452  11.294  1.00 86.43           C  
ATOM   1114  C   GLY   152      -5.755  11.143  10.528  1.00 86.59           C  
ATOM   1115  O   GLY   152      -6.695  10.350  10.621  1.00 85.20           O  
ATOM   1116  N   ASN   153      -4.707  10.875   9.761  1.00 90.17           N  
ATOM   1117  CA  ASN   153      -4.595   9.652   8.973  1.00 90.51           C  
ATOM   1118  C   ASN   153      -3.687   8.630   9.650  1.00 90.83           C  
ATOM   1119  CB  ASN   153      -4.085   9.966   7.565  1.00 89.28           C  
ATOM   1120  O   ASN   153      -2.671   8.993  10.244  1.00 90.13           O  
ATOM   1121  CG  ASN   153      -4.995  10.916   6.812  1.00 85.12           C  
ATOM   1122  ND2 ASN   153      -4.403  11.799   6.016  1.00 82.91           N  
ATOM   1123  OD1 ASN   153      -6.220  10.857   6.944  1.00 83.06           O  
ATOM   1124  N   LEU   154      -4.119   7.355   9.650  1.00 92.30           N  
ATOM   1125  CA  LEU   154      -3.259   6.255  10.073  1.00 92.61           C  
ATOM   1126  C   LEU   154      -2.244   5.910   8.988  1.00 92.59           C  
ATOM   1127  CB  LEU   154      -4.097   5.021  10.415  1.00 91.83           C  
ATOM   1128  O   LEU   154      -2.613   5.713   7.827  1.00 91.90           O  
ATOM   1129  CG  LEU   154      -3.330   3.801  10.928  1.00 89.77           C  
ATOM   1130  CD1 LEU   154      -2.617   4.134  12.234  1.00 86.55           C  
ATOM   1131  CD2 LEU   154      -4.271   2.616  11.113  1.00 86.99           C  
ATOM   1132  N   ARG   155      -0.993   5.880   9.424  1.00 92.50           N  
ATOM   1133  CA  ARG   155       0.053   5.733   8.417  1.00 92.36           C  
ATOM   1134  C   ARG   155       0.992   4.584   8.768  1.00 92.60           C  
ATOM   1135  CB  ARG   155       0.846   7.033   8.271  1.00 90.41           C  
ATOM   1136  O   ARG   155       1.314   4.374   9.940  1.00 91.80           O  
ATOM   1137  CG  ARG   155      -0.009   8.240   7.920  1.00 78.87           C  
ATOM   1138  CD  ARG   155       0.822   9.513   7.832  1.00 73.93           C  
ATOM   1139  NE  ARG   155       1.468   9.824   9.103  1.00 67.72           N  
ATOM   1140  NH1 ARG   155       2.542  11.718   8.331  1.00 49.53           N  
ATOM   1141  NH2 ARG   155       2.805  11.053  10.509  1.00 44.17           N  
ATOM   1142  CZ  ARG   155       2.270  10.864   9.311  1.00 64.92           C  
ATOM   1143  N   PHE   156       1.387   3.865   7.812  1.00 92.50           N  
ATOM   1144  CA  PHE   156       2.522   2.950   7.815  1.00 92.74           C  
ATOM   1145  C   PHE   156       3.650   3.485   6.941  1.00 92.39           C  
ATOM   1146  CB  PHE   156       2.095   1.561   7.330  1.00 91.92           C  
ATOM   1147  O   PHE   156       3.500   3.594   5.722  1.00 91.46           O  
ATOM   1148  CG  PHE   156       1.057   0.906   8.200  1.00 89.78           C  
ATOM   1149  CD1 PHE   156       1.424  -0.032   9.157  1.00 86.01           C  
ATOM   1150  CD2 PHE   156      -0.287   1.230   8.062  1.00 86.42           C  
ATOM   1151  CE1 PHE   156       0.465  -0.640   9.965  1.00 86.76           C  
ATOM   1152  CE2 PHE   156      -1.250   0.627   8.865  1.00 87.77           C  
ATOM   1153  CZ  PHE   156      -0.873  -0.308   9.815  1.00 85.59           C  
ATOM   1154  N   ALA   157       4.686   3.847   7.655  1.00 91.47           N  
ATOM   1155  CA  ALA   157       5.742   4.593   6.976  1.00 91.43           C  
ATOM   1156  C   ALA   157       7.109   3.964   7.231  1.00 91.38           C  
ATOM   1157  CB  ALA   157       5.738   6.051   7.427  1.00 90.55           C  
ATOM   1158  O   ALA   157       7.332   3.353   8.279  1.00 90.56           O  
ATOM   1159  N   THR   158       7.972   4.074   6.274  1.00 90.19           N  
ATOM   1160  CA  THR   158       9.373   3.738   6.504  1.00 90.06           C  
ATOM   1161  C   THR   158      10.102   4.893   7.184  1.00 89.93           C  
ATOM   1162  CB  THR   158      10.086   3.384   5.185  1.00 89.15           C  
ATOM   1163  O   THR   158       9.689   6.049   7.067  1.00 88.88           O  
ATOM   1164  CG2 THR   158       9.470   2.146   4.542  1.00 84.94           C  
ATOM   1165  OG1 THR   158       9.972   4.487   4.277  1.00 86.34           O  
ATOM   1166  N   GLN   159      11.109   4.465   7.948  1.00 88.31           N  
ATOM   1167  CA  GLN   159      11.929   5.445   8.653  1.00 88.14           C  
ATOM   1168  C   GLN   159      13.408   5.263   8.325  1.00 88.02           C  
ATOM   1169  CB  GLN   159      11.710   5.342  10.163  1.00 86.40           C  
ATOM   1170  O   GLN   159      13.858   4.146   8.061  1.00 86.49           O  
ATOM   1171  CG  GLN   159      10.344   5.837  10.621  1.00 79.90           C  
ATOM   1172  CD  GLN   159      10.273   7.348  10.729  1.00 76.22           C  
ATOM   1173  NE2 GLN   159       9.108   7.862  11.108  1.00 69.43           N  
ATOM   1174  OE1 GLN   159      11.258   8.049  10.473  1.00 72.23           O  
ATOM   1175  N   ASN   160      14.106   6.501   8.332  1.00 86.08           N  
ATOM   1176  CA  ASN   160      15.559   6.401   8.254  1.00 86.02           C  
ATOM   1177  C   ASN   160      16.155   5.860   9.550  1.00 85.96           C  
ATOM   1178  CB  ASN   160      16.173   7.761   7.915  1.00 84.80           C  
ATOM   1179  O   ASN   160      15.440   5.674  10.537  1.00 84.49           O  
ATOM   1180  CG  ASN   160      16.004   8.773   9.031  1.00 82.10           C  
ATOM   1181  ND2 ASN   160      16.514   9.981   8.819  1.00 81.14           N  
ATOM   1182  OD1 ASN   160      15.420   8.472  10.075  1.00 80.66           O  
ATOM   1183  N   ASP   161      17.425   5.636   9.593  1.00 83.97           N  
ATOM   1184  CA  ASP   161      18.092   4.990  10.719  1.00 83.75           C  
ATOM   1185  C   ASP   161      18.092   5.893  11.950  1.00 83.62           C  
ATOM   1186  CB  ASP   161      19.526   4.608  10.347  1.00 82.07           C  
ATOM   1187  O   ASP   161      18.113   5.408  13.083  1.00 82.03           O  
ATOM   1188  CG  ASP   161      19.612   3.296   9.586  1.00 77.45           C  
ATOM   1189  OD1 ASP   161      18.594   2.578   9.492  1.00 74.66           O  
ATOM   1190  OD2 ASP   161      20.709   2.977   9.079  1.00 76.95           O  
ATOM   1191  N   ALA   162      18.039   7.193  11.675  1.00 84.08           N  
ATOM   1192  CA  ALA   162      18.020   8.151  12.777  1.00 84.11           C  
ATOM   1193  C   ALA   162      16.611   8.311  13.340  1.00 84.18           C  
ATOM   1194  CB  ALA   162      18.563   9.502  12.317  1.00 82.58           C  
ATOM   1195  O   ALA   162      16.412   8.993  14.348  1.00 83.06           O  
ATOM   1196  N   LEU   163      15.692   7.620  12.657  1.00 86.36           N  
ATOM   1197  CA  LEU   163      14.290   7.664  13.059  1.00 86.30           C  
ATOM   1198  C   LEU   163      13.779   9.100  13.096  1.00 85.71           C  
ATOM   1199  CB  LEU   163      14.105   7.009  14.431  1.00 84.84           C  
ATOM   1200  O   LEU   163      13.002   9.465  13.981  1.00 82.89           O  
ATOM   1201  CG  LEU   163      14.476   5.529  14.532  1.00 83.23           C  
ATOM   1202  CD1 LEU   163      14.299   5.034  15.963  1.00 79.36           C  
ATOM   1203  CD2 LEU   163      13.636   4.700  13.566  1.00 80.48           C  
ATOM   1204  N   ASN   164      14.263   9.981  12.213  1.00 84.14           N  
ATOM   1205  CA  ASN   164      13.817  11.371  12.210  1.00 84.34           C  
ATOM   1206  C   ASN   164      13.190  11.755  10.873  1.00 83.32           C  
ATOM   1207  CB  ASN   164      14.980  12.309  12.540  1.00 81.66           C  
ATOM   1208  O   ASN   164      12.810  12.910  10.670  1.00 80.34           O  
ATOM   1209  CG  ASN   164      16.120  12.197  11.547  1.00 77.20           C  
ATOM   1210  ND2 ASN   164      17.237  12.849  11.850  1.00 76.92           N  
ATOM   1211  OD1 ASN   164      15.998  11.531  10.515  1.00 74.81           O  
ATOM   1212  N   SER   165      13.105  10.866   9.874  1.00 85.23           N  
ATOM   1213  CA  SER   165      12.416  11.105   8.610  1.00 85.79           C  
ATOM   1214  C   SER   165      11.633   9.874   8.167  1.00 85.70           C  
ATOM   1215  CB  SER   165      13.414  11.503   7.522  1.00 83.54           C  
ATOM   1216  O   SER   165      12.096   8.744   8.331  1.00 84.06           O  
ATOM   1217  OG  SER   165      12.755  11.702   6.283  1.00 74.85           O  
ATOM   1218  N   SER   166      10.402  10.126   7.711  1.00 86.23           N  
ATOM   1219  CA  SER   166       9.529   9.014   7.351  1.00 86.56           C  
ATOM   1220  C   SER   166       8.948   9.197   5.953  1.00 86.61           C  
ATOM   1221  CB  SER   166       8.396   8.870   8.368  1.00 84.80           C  
ATOM   1222  O   SER   166       8.836  10.323   5.464  1.00 84.79           O  
ATOM   1223  OG  SER   166       7.571  10.023   8.368  1.00 79.65           O  
ATOM   1224  N   SER   167       8.727   8.152   5.289  1.00 88.72           N  
ATOM   1225  CA  SER   167       8.025   8.125   4.010  1.00 89.08           C  
ATOM   1226  C   SER   167       6.813   7.201   4.064  1.00 89.47           C  
ATOM   1227  CB  SER   167       8.967   7.678   2.891  1.00 87.73           C  
ATOM   1228  O   SER   167       6.953   5.997   4.288  1.00 88.56           O  
ATOM   1229  OG  SER   167       8.288   7.637   1.648  1.00 81.35           O  
ATOM   1230  N   ASP   168       5.641   7.793   3.887  1.00 90.40           N  
ATOM   1231  CA  ASP   168       4.385   7.054   3.968  1.00 90.78           C  
ATOM   1232  C   ASP   168       4.289   6.010   2.857  1.00 91.01           C  
ATOM   1233  CB  ASP   168       3.193   8.011   3.895  1.00 89.67           C  
ATOM   1234  O   ASP   168       4.494   6.325   1.683  1.00 90.23           O  
ATOM   1235  CG  ASP   168       3.126   8.965   5.074  1.00 86.45           C  
ATOM   1236  OD1 ASP   168       3.811   8.726   6.092  1.00 83.99           O  
ATOM   1237  OD2 ASP   168       2.380   9.964   4.986  1.00 85.39           O  
ATOM   1238  N   LYS   169       4.017   4.802   3.176  1.00 92.40           N  
ATOM   1239  CA  LYS   169       3.860   3.738   2.190  1.00 92.45           C  
ATOM   1240  C   LYS   169       2.399   3.313   2.067  1.00 92.71           C  
ATOM   1241  CB  LYS   169       4.727   2.533   2.557  1.00 91.74           C  
ATOM   1242  O   LYS   169       1.910   3.063   0.964  1.00 92.16           O  
ATOM   1243  CG  LYS   169       6.220   2.827   2.578  1.00 89.33           C  
ATOM   1244  CD  LYS   169       6.719   3.278   1.211  1.00 87.17           C  
ATOM   1245  CE  LYS   169       8.224   3.513   1.215  1.00 82.95           C  
ATOM   1246  NZ  LYS   169       8.693   4.118  -0.067  1.00 76.57           N  
ATOM   1247  N   VAL   170       1.746   3.248   3.220  1.00 93.72           N  
ATOM   1248  CA  VAL   170       0.311   2.993   3.288  1.00 93.92           C  
ATOM   1249  C   VAL   170      -0.356   4.033   4.185  1.00 93.90           C  
ATOM   1250  CB  VAL   170       0.012   1.569   3.809  1.00 93.26           C  
ATOM   1251  O   VAL   170       0.135   4.326   5.278  1.00 93.35           O  
ATOM   1252  CG1 VAL   170      -1.494   1.333   3.900  1.00 90.80           C  
ATOM   1253  CG2 VAL   170       0.666   0.524   2.907  1.00 90.29           C  
ATOM   1254  N   VAL   171      -1.439   4.516   3.674  1.00 93.80           N  
ATOM   1255  CA  VAL   171      -2.186   5.517   4.428  1.00 93.85           C  
ATOM   1256  C   VAL   171      -3.662   5.130   4.480  1.00 93.92           C  
ATOM   1257  CB  VAL   171      -2.026   6.926   3.814  1.00 92.54           C  
ATOM   1258  O   VAL   171      -4.234   4.700   3.475  1.00 93.28           O  
ATOM   1259  CG1 VAL   171      -2.889   7.942   4.561  1.00 79.79           C  
ATOM   1260  CG2 VAL   171      -0.559   7.352   3.831  1.00 80.60           C  
ATOM   1261  N   ILE   172      -4.217   5.164   5.617  1.00 94.09           N  
ATOM   1262  CA  ILE   172      -5.663   5.104   5.796  1.00 94.28           C  
ATOM   1263  C   ILE   172      -6.183   6.463   6.261  1.00 93.93           C  
ATOM   1264  CB  ILE   172      -6.062   4.004   6.806  1.00 93.73           C  
ATOM   1265  O   ILE   172      -5.860   6.915   7.362  1.00 93.12           O  
ATOM   1266  CG1 ILE   172      -5.437   2.662   6.409  1.00 92.23           C  
ATOM   1267  CG2 ILE   172      -7.586   3.890   6.907  1.00 91.80           C  
ATOM   1268  CD1 ILE   172      -5.664   1.549   7.422  1.00 89.82           C  
ATOM   1269  N   SER   173      -7.038   7.051   5.457  1.00 92.82           N  
ATOM   1270  CA  SER   173      -7.503   8.407   5.731  1.00 92.84           C  
ATOM   1271  C   SER   173      -8.664   8.404   6.721  1.00 92.63           C  
ATOM   1272  CB  SER   173      -7.929   9.100   4.436  1.00 92.02           C  
ATOM   1273  O   SER   173      -9.246   7.354   7.000  1.00 91.71           O  
ATOM   1274  OG  SER   173      -9.152   8.566   3.958  1.00 87.90           O  
ATOM   1275  N   GLN   174      -8.987   9.493   7.143  1.00 91.28           N  
ATOM   1276  CA  GLN   174     -10.123   9.630   8.050  1.00 91.01           C  
ATOM   1277  C   GLN   174     -11.428   9.250   7.357  1.00 90.87           C  
ATOM   1278  CB  GLN   174     -10.210  11.058   8.590  1.00 88.76           C  
ATOM   1279  O   GLN   174     -12.367   8.782   8.005  1.00 89.49           O  
ATOM   1280  CG  GLN   174     -11.097  11.197   9.820  1.00 78.16           C  
ATOM   1281  CD  GLN   174     -11.081  12.598  10.400  1.00 74.29           C  
ATOM   1282  NE2 GLN   174     -11.749  12.778  11.535  1.00 64.71           N  
ATOM   1283  OE1 GLN   174     -10.472  13.512   9.834  1.00 71.47           O  
ATOM   1284  N   ALA   175     -11.398   9.442   6.079  1.00 91.67           N  
ATOM   1285  CA  ALA   175     -12.591   9.106   5.305  1.00 91.87           C  
ATOM   1286  C   ALA   175     -12.664   7.606   5.035  1.00 91.96           C  
ATOM   1287  CB  ALA   175     -12.609   9.882   3.991  1.00 90.24           C  
ATOM   1288  O   ALA   175     -13.635   7.121   4.448  1.00 90.93           O  
ATOM   1289  N   GLY   176     -11.744   6.869   5.520  1.00 93.26           N  
ATOM   1290  CA  GLY   176     -11.746   5.426   5.336  1.00 93.67           C  
ATOM   1291  C   GLY   176     -11.123   4.991   4.022  1.00 93.26           C  
ATOM   1292  O   GLY   176     -11.282   3.843   3.604  1.00 92.09           O  
ATOM   1293  N   ASN   177     -10.454   5.962   3.293  1.00 94.89           N  
ATOM   1294  CA  ASN   177      -9.745   5.614   2.066  1.00 95.12           C  
ATOM   1295  C   ASN   177      -8.369   5.024   2.362  1.00 95.02           C  
ATOM   1296  CB  ASN   177      -9.614   6.837   1.156  1.00 94.35           C  
ATOM   1297  O   ASN   177      -7.700   5.444   3.308  1.00 94.50           O  
ATOM   1298  CG  ASN   177     -10.958   7.405   0.744  1.00 91.27           C  
ATOM   1299  ND2 ASN   177     -10.984   8.693   0.425  1.00 88.77           N  
ATOM   1300  OD1 ASN   177     -11.964   6.691   0.713  1.00 88.26           O  
ATOM   1301  N   VAL   178      -7.954   4.060   1.580  1.00 95.43           N  
ATOM   1302  CA  VAL   178      -6.651   3.415   1.711  1.00 95.65           C  
ATOM   1303  C   VAL   178      -5.773   3.777   0.516  1.00 95.44           C  
ATOM   1304  CB  VAL   178      -6.786   1.880   1.827  1.00 95.06           C  
ATOM   1305  O   VAL   178      -6.196   3.650  -0.635  1.00 94.88           O  
ATOM   1306  CG1 VAL   178      -5.412   1.224   1.937  1.00 92.82           C  
ATOM   1307  CG2 VAL   178      -7.656   1.511   3.028  1.00 92.47           C  
ATOM   1308  N   GLY   179      -4.697   4.337   0.829  1.00 94.45           N  
ATOM   1309  CA  GLY   179      -3.705   4.655  -0.186  1.00 94.56           C  
ATOM   1310  C   GLY   179      -2.449   3.812  -0.078  1.00 94.45           C  
ATOM   1311  O   GLY   179      -1.874   3.681   1.005  1.00 93.82           O  
ATOM   1312  N   ILE   180      -1.986   3.134  -1.114  1.00 94.94           N  
ATOM   1313  CA  ILE   180      -0.682   2.491  -1.224  1.00 95.07           C  
ATOM   1314  C   ILE   180       0.206   3.286  -2.179  1.00 94.28           C  
ATOM   1315  CB  ILE   180      -0.811   1.028  -1.704  1.00 94.42           C  
ATOM   1316  O   ILE   180      -0.085   3.380  -3.374  1.00 92.88           O  
ATOM   1317  CG1 ILE   180      -1.726   0.236  -0.763  1.00 92.15           C  
ATOM   1318  CG2 ILE   180       0.568   0.371  -1.810  1.00 91.72           C  
ATOM   1319  CD1 ILE   180      -2.006  -1.187  -1.225  1.00 89.17           C  
ATOM   1320  N   GLY   181       1.202   3.879  -1.598  1.00 91.74           N  
ATOM   1321  CA  GLY   181       2.032   4.778  -2.385  1.00 91.88           C  
ATOM   1322  C   GLY   181       1.351   6.096  -2.699  1.00 90.67           C  
ATOM   1323  O   GLY   181       1.904   6.930  -3.419  1.00 88.48           O  
ATOM   1324  N   ALA   182       0.070   6.205  -2.173  1.00 91.73           N  
ATOM   1325  CA  ALA   182      -0.693   7.444  -2.300  1.00 91.68           C  
ATOM   1326  C   ALA   182      -0.955   8.070  -0.934  1.00 90.78           C  
ATOM   1327  CB  ALA   182      -2.012   7.184  -3.025  1.00 90.70           C  
ATOM   1328  O   ALA   182      -1.709   7.521  -0.127  1.00 88.96           O  
ATOM   1329  N   THR   183      -0.469   9.216  -0.656  1.00 89.58           N  
ATOM   1330  CA  THR   183      -0.470   9.771   0.693  1.00 89.43           C  
ATOM   1331  C   THR   183      -1.803  10.449   0.998  1.00 89.00           C  
ATOM   1332  CB  THR   183       0.678  10.780   0.883  1.00 87.26           C  
ATOM   1333  O   THR   183      -2.159  10.633   2.164  1.00 86.71           O  
ATOM   1334  CG2 THR   183       2.036  10.090   0.804  1.00 73.98           C  
ATOM   1335  OG1 THR   183       0.602  11.779  -0.141  1.00 78.85           O  
ATOM   1336  N   ALA   184      -2.589  10.797  -0.022  1.00 89.57           N  
ATOM   1337  CA  ALA   184      -3.897  11.428   0.133  1.00 89.98           C  
ATOM   1338  C   ALA   184      -4.926  10.794  -0.799  1.00 90.49           C  
ATOM   1339  CB  ALA   184      -3.799  12.928  -0.130  1.00 88.33           C  
ATOM   1340  O   ALA   184      -5.333  11.403  -1.791  1.00 89.48           O  
ATOM   1341  N   PRO   185      -5.292   9.559  -0.401  1.00 92.21           N  
ATOM   1342  CA  PRO   185      -6.180   8.862  -1.333  1.00 92.76           C  
ATOM   1343  C   PRO   185      -7.565   9.500  -1.418  1.00 92.76           C  
ATOM   1344  CB  PRO   185      -6.265   7.449  -0.749  1.00 92.09           C  
ATOM   1345  O   PRO   185      -8.125   9.906  -0.397  1.00 92.18           O  
ATOM   1346  CG  PRO   185      -6.015   7.625   0.714  1.00 90.84           C  
ATOM   1347  CD  PRO   185      -5.044   8.756   0.899  1.00 90.20           C  
ATOM   1348  N   THR   186      -8.128   9.566  -2.687  1.00 93.82           N  
ATOM   1349  CA  THR   186      -9.419  10.198  -2.936  1.00 93.77           C  
ATOM   1350  C   THR   186     -10.487   9.148  -3.231  1.00 92.79           C  
ATOM   1351  CB  THR   186      -9.336  11.193  -4.108  1.00 92.19           C  
ATOM   1352  O   THR   186     -11.681   9.454  -3.236  1.00 90.74           O  
ATOM   1353  CG2 THR   186      -8.362  12.325  -3.801  1.00 81.27           C  
ATOM   1354  OG1 THR   186      -8.894  10.503  -5.284  1.00 86.36           O  
ATOM   1355  N   ALA   187     -10.013   7.981  -3.422  1.00 94.42           N  
ATOM   1356  CA  ALA   187     -10.899   6.831  -3.586  1.00 94.73           C  
ATOM   1357  C   ALA   187     -10.744   5.850  -2.428  1.00 95.15           C  
ATOM   1358  CB  ALA   187     -10.620   6.130  -4.914  1.00 93.47           C  
ATOM   1359  O   ALA   187      -9.800   5.952  -1.641  1.00 94.83           O  
ATOM   1360  N   LYS   188     -11.674   4.840  -2.358  1.00 94.75           N  
ATOM   1361  CA  LYS   188     -11.614   3.883  -1.257  1.00 94.86           C  
ATOM   1362  C   LYS   188     -10.291   3.123  -1.261  1.00 94.85           C  
ATOM   1363  CB  LYS   188     -12.783   2.900  -1.335  1.00 94.02           C  
ATOM   1364  O   LYS   188      -9.715   2.864  -0.202  1.00 94.26           O  
ATOM   1365  CG  LYS   188     -14.125   3.503  -0.947  1.00 89.69           C  
ATOM   1366  CD  LYS   188     -14.118   4.004   0.491  1.00 85.45           C  
ATOM   1367  CE  LYS   188     -15.501   4.466   0.930  1.00 82.83           C  
ATOM   1368  NZ  LYS   188     -15.496   4.971   2.336  1.00 79.45           N  
ATOM   1369  N   LEU   189      -9.877   2.812  -2.412  1.00 95.09           N  
ATOM   1370  CA  LEU   189      -8.550   2.243  -2.619  1.00 95.26           C  
ATOM   1371  C   LEU   189      -7.824   2.955  -3.756  1.00 94.73           C  
ATOM   1372  CB  LEU   189      -8.650   0.745  -2.922  1.00 94.70           C  
ATOM   1373  O   LEU   189      -8.367   3.094  -4.854  1.00 93.61           O  
ATOM   1374  CG  LEU   189      -7.332   0.020  -3.198  1.00 93.72           C  
ATOM   1375  CD1 LEU   189      -6.431   0.071  -1.969  1.00 91.80           C  
ATOM   1376  CD2 LEU   189      -7.594  -1.423  -3.616  1.00 91.66           C  
ATOM   1377  N   GLU   190      -6.662   3.494  -3.423  1.00 95.48           N  
ATOM   1378  CA  GLU   190      -5.827   4.130  -4.438  1.00 95.52           C  
ATOM   1379  C   GLU   190      -4.398   3.596  -4.391  1.00 95.32           C  
ATOM   1380  CB  GLU   190      -5.827   5.650  -4.259  1.00 94.86           C  
ATOM   1381  O   GLU   190      -3.733   3.679  -3.356  1.00 94.67           O  
ATOM   1382  CG  GLU   190      -5.144   6.403  -5.392  1.00 91.84           C  
ATOM   1383  CD  GLU   190      -5.420   7.898  -5.370  1.00 89.51           C  
ATOM   1384  OE1 GLU   190      -6.397   8.326  -4.715  1.00 89.05           O  
ATOM   1385  OE2 GLU   190      -4.652   8.647  -6.015  1.00 89.10           O  
ATOM   1386  N   VAL   191      -3.973   3.051  -5.402  1.00 94.54           N  
ATOM   1387  CA  VAL   191      -2.642   2.466  -5.520  1.00 94.62           C  
ATOM   1388  C   VAL   191      -1.824   3.244  -6.549  1.00 93.80           C  
ATOM   1389  CB  VAL   191      -2.710   0.973  -5.912  1.00 93.53           C  
ATOM   1390  O   VAL   191      -2.296   3.503  -7.659  1.00 92.26           O  
ATOM   1391  CG1 VAL   191      -1.309   0.368  -5.979  1.00 86.06           C  
ATOM   1392  CG2 VAL   191      -3.582   0.202  -4.924  1.00 85.35           C  
ATOM   1393  N   ALA   192      -0.631   3.761  -6.120  1.00 93.76           N  
ATOM   1394  CA  ALA   192       0.309   4.331  -7.082  1.00 93.43           C  
ATOM   1395  C   ALA   192       1.171   3.243  -7.717  1.00 92.16           C  
ATOM   1396  CB  ALA   192       1.192   5.378  -6.408  1.00 92.53           C  
ATOM   1397  O   ALA   192       1.762   2.421  -7.013  1.00 89.78           O  
ATOM   1398  N   GLY   193       1.047   3.285  -9.044  1.00 90.86           N  
ATOM   1399  CA  GLY   193       1.816   2.293  -9.780  1.00 90.82           C  
ATOM   1400  C   GLY   193       0.964   1.162 -10.325  1.00 89.68           C  
ATOM   1401  O   GLY   193      -0.265   1.256 -10.342  1.00 87.45           O  
ATOM   1402  N   THR   194       1.637   0.111 -10.652  1.00 87.04           N  
ATOM   1403  CA  THR   194       0.972  -1.028 -11.274  1.00 87.06           C  
ATOM   1404  C   THR   194       0.455  -1.997 -10.215  1.00 87.32           C  
ATOM   1405  CB  THR   194       1.918  -1.770 -12.236  1.00 85.07           C  
ATOM   1406  O   THR   194       1.137  -2.263  -9.224  1.00 86.17           O  
ATOM   1407  CG2 THR   194       1.201  -2.923 -12.931  1.00 73.14           C  
ATOM   1408  OG1 THR   194       2.398  -0.854 -13.227  1.00 78.59           O  
ATOM   1409  N   ILE   195      -0.892  -2.365 -10.434  1.00 86.44           N  
ATOM   1410  CA  ILE   195      -1.404  -3.465  -9.624  1.00 86.41           C  
ATOM   1411  C   ILE   195      -1.025  -4.798 -10.265  1.00 84.30           C  
ATOM   1412  CB  ILE   195      -2.936  -3.372  -9.447  1.00 84.77           C  
ATOM   1413  O   ILE   195      -1.389  -5.068 -11.412  1.00 81.15           O  
ATOM   1414  CG1 ILE   195      -3.315  -2.054  -8.761  1.00 81.46           C  
ATOM   1415  CG2 ILE   195      -3.463  -4.573  -8.656  1.00 79.44           C  
ATOM   1416  CD1 ILE   195      -4.816  -1.818  -8.661  1.00 79.17           C  
ATOM   1417  N   HIS   196      -0.091  -5.575  -9.596  1.00 86.19           N  
ATOM   1418  CA  HIS   196       0.412  -6.873 -10.033  1.00 86.51           C  
ATOM   1419  C   HIS   196      -0.361  -8.012  -9.377  1.00 85.96           C  
ATOM   1420  CB  HIS   196       1.904  -7.002  -9.721  1.00 85.11           C  
ATOM   1421  O   HIS   196      -0.313  -8.179  -8.156  1.00 84.36           O  
ATOM   1422  CG  HIS   196       2.533  -8.230 -10.299  1.00 82.52           C  
ATOM   1423  CD2 HIS   196       1.990  -9.287 -10.946  1.00 79.84           C  
ATOM   1424  ND1 HIS   196       3.889  -8.470 -10.238  1.00 80.56           N  
ATOM   1425  CE1 HIS   196       4.152  -9.625 -10.826  1.00 80.51           C  
ATOM   1426  NE2 HIS   196       3.017 -10.141 -11.264  1.00 80.20           N  
ATOM   1427  N   SER   197      -1.185  -8.711 -10.171  1.00 84.59           N  
ATOM   1428  CA  SER   197      -1.945  -9.872  -9.723  1.00 84.48           C  
ATOM   1429  C   SER   197      -1.497 -11.139 -10.445  1.00 83.69           C  
ATOM   1430  CB  SER   197      -3.442  -9.651  -9.945  1.00 83.23           C  
ATOM   1431  O   SER   197      -1.484 -11.185 -11.677  1.00 81.84           O  
ATOM   1432  OG  SER   197      -4.181 -10.803  -9.575  1.00 82.00           O  
ATOM   1433  N   THR   198      -0.922 -12.130  -9.600  1.00 80.94           N  
ATOM   1434  CA  THR   198      -0.374 -13.362 -10.156  1.00 81.22           C  
ATOM   1435  C   THR   198      -1.464 -14.421 -10.302  1.00 79.62           C  
ATOM   1436  CB  THR   198       0.765 -13.913  -9.279  1.00 78.31           C  
ATOM   1437  O   THR   198      -1.292 -15.399 -11.032  1.00 77.00           O  
ATOM   1438  CG2 THR   198       1.976 -12.985  -9.303  1.00 70.66           C  
ATOM   1439  OG1 THR   198       0.302 -14.042  -7.929  1.00 76.62           O  
ATOM   1440  N   SER   199      -2.523 -14.244  -9.493  1.00 80.68           N  
ATOM   1441  CA  SER   199      -3.632 -15.193  -9.518  1.00 81.52           C  
ATOM   1442  C   SER   199      -4.951 -14.510  -9.173  1.00 80.60           C  
ATOM   1443  CB  SER   199      -3.374 -16.344  -8.544  1.00 77.75           C  
ATOM   1444  O   SER   199      -4.964 -13.474  -8.505  1.00 78.04           O  
ATOM   1445  OG  SER   199      -4.473 -17.239  -8.522  1.00 75.77           O  
ATOM   1446  N   GLY   200      -6.150 -14.871  -9.943  1.00 82.40           N  
ATOM   1447  CA  GLY   200      -7.519 -14.509  -9.612  1.00 81.85           C  
ATOM   1448  C   GLY   200      -7.997 -13.261 -10.329  1.00 80.31           C  
ATOM   1449  O   GLY   200      -9.201 -13.044 -10.473  1.00 75.38           O  
ATOM   1450  N   GLY   201      -6.999 -12.105 -10.541  1.00 84.87           N  
ATOM   1451  CA  GLY   201      -7.347 -10.877 -11.238  1.00 84.97           C  
ATOM   1452  C   GLY   201      -8.132  -9.905 -10.378  1.00 84.95           C  
ATOM   1453  O   GLY   201      -8.118 -10.003  -9.150  1.00 83.46           O  
ATOM   1454  N   ILE   202      -8.628  -8.809 -11.008  1.00 86.29           N  
ATOM   1455  CA  ILE   202      -9.437  -7.784 -10.356  1.00 87.12           C  
ATOM   1456  C   ILE   202     -10.900  -7.946 -10.763  1.00 87.53           C  
ATOM   1457  CB  ILE   202      -8.938  -6.364 -10.704  1.00 85.65           C  
ATOM   1458  O   ILE   202     -11.230  -7.893 -11.950  1.00 86.77           O  
ATOM   1459  CG1 ILE   202      -7.484  -6.183 -10.252  1.00 82.80           C  
ATOM   1460  CG2 ILE   202      -9.844  -5.303 -10.072  1.00 81.46           C  
ATOM   1461  CD1 ILE   202      -6.879  -4.840 -10.637  1.00 79.88           C  
ATOM   1462  N   LYS   203     -11.728  -8.274  -9.789  1.00 87.52           N  
ATOM   1463  CA  LYS   203     -13.162  -8.451 -10.000  1.00 89.18           C  
ATOM   1464  C   LYS   203     -13.898  -7.116  -9.924  1.00 89.68           C  
ATOM   1465  CB  LYS   203     -13.740  -9.427  -8.974  1.00 87.84           C  
ATOM   1466  O   LYS   203     -13.709  -6.351  -8.976  1.00 89.38           O  
ATOM   1467  CG  LYS   203     -15.183  -9.826  -9.244  1.00 86.44           C  
ATOM   1468  CD  LYS   203     -15.668 -10.874  -8.250  1.00 85.87           C  
ATOM   1469  CE  LYS   203     -17.105 -11.292  -8.534  1.00 86.44           C  
ATOM   1470  NZ  LYS   203     -17.571 -12.351  -7.589  1.00 85.40           N  
ATOM   1471  N   PHE   204     -14.702  -6.939 -10.936  1.00 88.07           N  
ATOM   1472  CA  PHE   204     -15.436  -5.684 -11.047  1.00 89.47           C  
ATOM   1473  C   PHE   204     -16.886  -5.866 -10.613  1.00 90.16           C  
ATOM   1474  CB  PHE   204     -15.381  -5.151 -12.482  1.00 87.92           C  
ATOM   1475  O   PHE   204     -17.353  -6.995 -10.448  1.00 89.84           O  
ATOM   1476  CG  PHE   204     -14.018  -4.666 -12.897  1.00 84.40           C  
ATOM   1477  CD1 PHE   204     -13.606  -3.372 -12.602  1.00 81.18           C  
ATOM   1478  CD2 PHE   204     -13.148  -5.505 -13.582  1.00 82.39           C  
ATOM   1479  CE1 PHE   204     -12.345  -2.921 -12.985  1.00 82.31           C  
ATOM   1480  CE2 PHE   204     -11.886  -5.061 -13.967  1.00 83.51           C  
ATOM   1481  CZ  PHE   204     -11.487  -3.768 -13.669  1.00 80.90           C  
ATOM   1482  N   PRO   205     -17.457  -4.822 -10.392  1.00 87.64           N  
ATOM   1483  CA  PRO   205     -18.797  -4.936  -9.811  1.00 89.43           C  
ATOM   1484  C   PRO   205     -19.757  -5.731 -10.693  1.00 88.27           C  
ATOM   1485  CB  PRO   205     -19.251  -3.480  -9.684  1.00 87.35           C  
ATOM   1486  O   PRO   205     -20.676  -6.378 -10.185  1.00 86.46           O  
ATOM   1487  CG  PRO   205     -17.993  -2.706  -9.457  1.00 85.22           C  
ATOM   1488  CD  PRO   205     -16.896  -3.328 -10.272  1.00 84.20           C  
ATOM   1489  N   ASP   206     -19.576  -5.768 -11.978  1.00 89.30           N  
ATOM   1490  CA  ASP   206     -20.512  -6.471 -12.850  1.00 91.35           C  
ATOM   1491  C   ASP   206     -20.219  -7.969 -12.878  1.00 88.98           C  
ATOM   1492  CB  ASP   206     -20.458  -5.898 -14.268  1.00 88.52           C  
ATOM   1493  O   ASP   206     -20.818  -8.710 -13.659  1.00 86.91           O  
ATOM   1494  CG  ASP   206     -19.109  -6.096 -14.937  1.00 83.06           C  
ATOM   1495  OD1 ASP   206     -18.171  -6.597 -14.281  1.00 79.57           O  
ATOM   1496  OD2 ASP   206     -18.983  -5.744 -16.130  1.00 87.41           O  
ATOM   1497  N   GLY   207     -19.198  -8.306 -12.001  1.00 89.57           N  
ATOM   1498  CA  GLY   207     -18.865  -9.720 -11.924  1.00 90.07           C  
ATOM   1499  C   GLY   207     -17.731 -10.117 -12.849  1.00 86.91           C  
ATOM   1500  O   GLY   207     -17.202 -11.226 -12.752  1.00 83.97           O  
ATOM   1501  N   SER   208     -17.368  -9.188 -13.821  1.00 86.10           N  
ATOM   1502  CA  SER   208     -16.263  -9.486 -14.726  1.00 85.78           C  
ATOM   1503  C   SER   208     -14.928  -9.481 -13.990  1.00 84.47           C  
ATOM   1504  CB  SER   208     -16.225  -8.479 -15.876  1.00 83.50           C  
ATOM   1505  O   SER   208     -14.774  -8.793 -12.978  1.00 82.51           O  
ATOM   1506  OG  SER   208     -15.948  -7.175 -15.394  1.00 77.95           O  
ATOM   1507  N   VAL   209     -14.055 -10.365 -14.347  1.00 83.45           N  
ATOM   1508  CA  VAL   209     -12.713 -10.442 -13.778  1.00 82.99           C  
ATOM   1509  C   VAL   209     -11.680 -10.065 -14.838  1.00 80.50           C  
ATOM   1510  CB  VAL   209     -12.413 -11.850 -13.218  1.00 80.82           C  
ATOM   1511  O   VAL   209     -11.674 -10.628 -15.935  1.00 76.94           O  
ATOM   1512  CG1 VAL   209     -11.010 -11.905 -12.617  1.00 77.29           C  
ATOM   1513  CG2 VAL   209     -13.460 -12.244 -12.178  1.00 75.62           C  
ATOM   1514  N   GLN   210     -11.018  -9.031 -14.552  1.00 81.88           N  
ATOM   1515  CA  GLN   210      -9.879  -8.674 -15.391  1.00 81.51           C  
ATOM   1516  C   GLN   210      -8.651  -9.507 -15.036  1.00 81.06           C  
ATOM   1517  CB  GLN   210      -9.560  -7.184 -15.258  1.00 79.65           C  
ATOM   1518  O   GLN   210      -8.098  -9.372 -13.943  1.00 78.99           O  
ATOM   1519  CG  GLN   210      -8.490  -6.695 -16.225  1.00 75.75           C  
ATOM   1520  CD  GLN   210      -8.500  -5.188 -16.400  1.00 73.34           C  
ATOM   1521  NE2 GLN   210      -7.512  -4.668 -17.118  1.00 68.29           N  
ATOM   1522  OE1 GLN   210      -9.391  -4.498 -15.894  1.00 71.65           O  
ATOM   1523  N   THR   211      -8.412 -10.587 -15.796  1.00 76.74           N  
ATOM   1524  CA  THR   211      -7.293 -11.478 -15.511  1.00 75.54           C  
ATOM   1525  C   THR   211      -6.081 -11.114 -16.365  1.00 73.90           C  
ATOM   1526  CB  THR   211      -7.674 -12.950 -15.756  1.00 73.01           C  
ATOM   1527  O   THR   211      -4.964 -11.555 -16.087  1.00 69.89           O  
ATOM   1528  CG2 THR   211      -8.774 -13.399 -14.801  1.00 69.86           C  
ATOM   1529  OG1 THR   211      -8.135 -13.100 -17.104  1.00 73.11           O  
ATOM   1530  N   THR   212      -6.351 -10.489 -17.628  1.00 64.33           N  
ATOM   1531  CA  THR   212      -5.357 -10.274 -18.674  1.00 63.56           C  
ATOM   1532  C   THR   212      -4.952  -8.804 -18.741  1.00 63.32           C  
ATOM   1533  CB  THR   212      -5.885 -10.727 -20.048  1.00 57.24           C  
ATOM   1534  O   THR   212      -5.755  -7.919 -18.436  1.00 58.71           O  
ATOM   1535  CG2 THR   212      -5.791 -12.242 -20.200  1.00 49.93           C  
ATOM   1536  OG1 THR   212      -7.255 -10.329 -20.182  1.00 50.34           O  
ATOM   1537  N   ALA   213      -3.639  -8.533 -18.769  1.00 54.27           N  
ATOM   1538  CA  ALA   213      -3.075  -7.295 -19.302  1.00 53.04           C  
ATOM   1539  C   ALA   213      -3.751  -6.904 -20.612  1.00 53.86           C  
ATOM   1540  CB  ALA   213      -1.569  -7.443 -19.507  1.00 49.68           C  
ATOM   1541  O   ALA   213      -3.974  -7.751 -21.480  1.00 51.77           O  
ATOM   1542  N   ALA   214      -5.028  -6.678 -20.843  1.00 46.99           N  
ATOM   1543  CA  ALA   214      -5.689  -6.221 -22.063  1.00 46.67           C  
ATOM   1544  C   ALA   214      -4.667  -5.789 -23.111  1.00 47.13           C  
ATOM   1545  CB  ALA   214      -6.646  -5.074 -21.752  1.00 42.85           C  
ATOM   1546  O   ALA   214      -5.014  -5.580 -24.276  1.00 45.20           O  
ATOM   1547  N   SER   215      -3.404  -6.290 -23.410  1.00 42.58           N  
ATOM   1548  CA  SER   215      -2.460  -5.947 -24.469  1.00 43.91           C  
ATOM   1549  C   SER   215      -1.801  -7.194 -25.048  1.00 42.60           C  
ATOM   1550  CB  SER   215      -1.388  -4.991 -23.942  1.00 38.53           C  
ATOM   1551  O   SER   215      -1.169  -7.963 -24.321  1.00 41.04           O  
ATOM   1552  OG  SER   215      -0.458  -5.680 -23.125  1.00 38.24           O  
ATOM   1553  N   GLY   216      -2.647  -8.307 -25.705  1.00 45.69           N  
ATOM   1554  CA  GLY   216      -1.941  -9.106 -26.693  1.00 46.64           C  
ATOM   1555  C   GLY   216      -2.737 -10.305 -27.171  1.00 45.77           C  
ATOM   1556  O   GLY   216      -2.249 -11.101 -27.975  1.00 43.62           O  
ATOM   1557  N   ALA   217      -4.123 -10.255 -27.452  1.00 52.45           N  
ATOM   1558  CA  ALA   217      -4.818 -11.082 -28.435  1.00 52.85           C  
ATOM   1559  C   ALA   217      -5.787 -10.247 -29.267  1.00 52.15           C  
ATOM   1560  CB  ALA   217      -5.562 -12.220 -27.741  1.00 47.95           C  
ATOM   1561  O   ALA   217      -6.757  -9.700 -28.738  1.00 49.64           O  
ATOM   1562  N   ALA   218      -5.301  -9.283 -30.186  1.00 60.93           N  
ATOM   1563  CA  ALA   218      -5.896  -8.424 -31.207  1.00 60.38           C  
ATOM   1564  C   ALA   218      -7.189  -9.028 -31.747  1.00 61.14           C  
ATOM   1565  CB  ALA   218      -4.907  -8.187 -32.345  1.00 54.52           C  
ATOM   1566  O   ALA   218      -7.224 -10.203 -32.122  1.00 57.33           O  
ATOM   1567  N   THR   219      -8.288  -8.945 -31.156  1.00 74.77           N  
ATOM   1568  CA  THR   219      -9.650  -9.262 -31.571  1.00 75.31           C  
ATOM   1569  C   THR   219     -10.005  -8.533 -32.864  1.00 75.69           C  
ATOM   1570  CB  THR   219     -10.668  -8.895 -30.475  1.00 71.49           C  
ATOM   1571  O   THR   219      -9.499  -7.439 -33.125  1.00 73.51           O  
ATOM   1572  CG2 THR   219     -10.817 -10.026 -29.463  1.00 61.29           C  
ATOM   1573  OG1 THR   219     -10.224  -7.715 -29.795  1.00 67.85           O  
ATOM   1574  N   TRP   220     -10.501  -9.235 -33.888  1.00 79.95           N  
ATOM   1575  CA  TRP   220     -11.132  -8.599 -35.040  1.00 82.67           C  
ATOM   1576  C   TRP   220     -12.178  -7.582 -34.595  1.00 80.79           C  
ATOM   1577  CB  TRP   220     -11.778  -9.650 -35.947  1.00 77.50           C  
ATOM   1578  O   TRP   220     -13.011  -7.875 -33.733  1.00 77.95           O  
ATOM   1579  CG  TRP   220     -10.793 -10.507 -36.684  1.00 69.15           C  
ATOM   1580  CD1 TRP   220     -10.322 -11.733 -36.304  1.00 61.28           C  
ATOM   1581  CD2 TRP   220     -10.153 -10.199 -37.926  1.00 67.80           C  
ATOM   1582  CE2 TRP   220      -9.307 -11.284 -38.241  1.00 68.67           C  
ATOM   1583  CE3 TRP   220     -10.215  -9.109 -38.805  1.00 77.53           C  
ATOM   1584  NE1 TRP   220      -9.428 -12.206 -37.237  1.00 77.42           N  
ATOM   1585  CH2 TRP   220      -8.606 -10.232 -40.242  1.00 71.52           C  
ATOM   1586  CZ2 TRP   220      -8.527 -11.311 -39.400  1.00 74.05           C  
ATOM   1587  CZ3 TRP   220      -9.438  -9.137 -39.957  1.00 72.97           C  
ATOM   1588  N   THR   221     -12.014  -6.345 -35.001  1.00 84.01           N  
ATOM   1589  CA  THR   221     -13.056  -5.332 -34.871  1.00 85.31           C  
ATOM   1590  C   THR   221     -13.993  -5.363 -36.075  1.00 85.85           C  
ATOM   1591  CB  THR   221     -12.450  -3.924 -34.724  1.00 83.08           C  
ATOM   1592  O   THR   221     -13.546  -5.256 -37.219  1.00 85.04           O  
ATOM   1593  CG2 THR   221     -13.540  -2.874 -34.534  1.00 74.85           C  
ATOM   1594  OG1 THR   221     -11.577  -3.902 -33.588  1.00 80.83           O  
ATOM   1595  N   SER   222     -15.240  -5.649 -35.912  1.00 86.26           N  
ATOM   1596  CA  SER   222     -16.229  -5.663 -36.985  1.00 87.58           C  
ATOM   1597  C   SER   222     -16.485  -4.257 -37.520  1.00 87.41           C  
ATOM   1598  CB  SER   222     -17.541  -6.278 -36.498  1.00 85.06           C  
ATOM   1599  O   SER   222     -16.627  -3.309 -36.745  1.00 86.01           O  
ATOM   1600  OG  SER   222     -18.537  -6.203 -37.504  1.00 77.86           O  
ATOM   1601  N   LEU   223     -16.548  -4.074 -38.875  1.00 85.95           N  
ATOM   1602  CA  LEU   223     -16.946  -2.834 -39.533  1.00 86.76           C  
ATOM   1603  C   LEU   223     -18.326  -2.973 -40.166  1.00 85.32           C  
ATOM   1604  CB  LEU   223     -15.920  -2.440 -40.599  1.00 83.75           C  
ATOM   1605  O   LEU   223     -18.837  -2.024 -40.765  1.00 82.46           O  
ATOM   1606  CG  LEU   223     -14.619  -1.818 -40.090  1.00 77.20           C  
ATOM   1607  CD1 LEU   223     -13.639  -1.621 -41.242  1.00 71.38           C  
ATOM   1608  CD2 LEU   223     -14.898  -0.494 -39.386  1.00 72.76           C  
ATOM   1609  N   GLY   224     -18.918  -4.200 -39.988  1.00 86.31           N  
ATOM   1610  CA  GLY   224     -20.081  -4.435 -40.828  1.00 86.94           C  
ATOM   1611  C   GLY   224     -19.735  -4.596 -42.296  1.00 85.31           C  
ATOM   1612  O   GLY   224     -18.565  -4.763 -42.649  1.00 82.29           O  
ATOM   1613  N   LEU   225     -20.707  -4.436 -43.230  1.00 83.54           N  
ATOM   1614  CA  LEU   225     -20.490  -4.474 -44.673  1.00 84.66           C  
ATOM   1615  C   LEU   225     -20.156  -3.086 -45.209  1.00 82.88           C  
ATOM   1616  CB  LEU   225     -21.727  -5.025 -45.386  1.00 79.84           C  
ATOM   1617  O   LEU   225     -21.021  -2.406 -45.766  1.00 79.12           O  
ATOM   1618  CG  LEU   225     -21.940  -6.538 -45.303  1.00 72.16           C  
ATOM   1619  CD1 LEU   225     -23.395  -6.885 -45.597  1.00 66.02           C  
ATOM   1620  CD2 LEU   225     -21.006  -7.263 -46.266  1.00 67.97           C  
ATOM   1621  N   THR   226     -18.969  -2.563 -44.944  1.00 86.89           N  
ATOM   1622  CA  THR   226     -18.542  -1.273 -45.474  1.00 87.63           C  
ATOM   1623  C   THR   226     -18.101  -1.405 -46.929  1.00 87.00           C  
ATOM   1624  CB  THR   226     -17.394  -0.677 -44.638  1.00 85.18           C  
ATOM   1625  O   THR   226     -17.069  -2.016 -47.217  1.00 84.71           O  
ATOM   1626  CG2 THR   226     -16.965   0.682 -45.183  1.00 75.71           C  
ATOM   1627  OG1 THR   226     -17.829  -0.520 -43.282  1.00 79.10           O  
ATOM   1628  N   SER   227     -18.758  -0.816 -47.881  1.00 85.50           N  
ATOM   1629  CA  SER   227     -18.498  -0.931 -49.312  1.00 86.11           C  
ATOM   1630  C   SER   227     -17.293  -0.091 -49.724  1.00 85.64           C  
ATOM   1631  CB  SER   227     -19.726  -0.504 -50.117  1.00 83.68           C  
ATOM   1632  O   SER   227     -17.155   1.058 -49.299  1.00 83.80           O  
ATOM   1633  OG  SER   227     -19.467  -0.581 -51.509  1.00 77.43           O  
ATOM   1634  N   LEU   228     -16.456  -0.648 -50.569  1.00 84.80           N  
ATOM   1635  CA  LEU   228     -15.362   0.102 -51.176  1.00 84.75           C  
ATOM   1636  C   LEU   228     -15.733   0.561 -52.583  1.00 82.15           C  
ATOM   1637  CB  LEU   228     -14.090  -0.750 -51.223  1.00 81.80           C  
ATOM   1638  O   LEU   228     -15.047   1.403 -53.166  1.00 78.08           O  
ATOM   1639  CG  LEU   228     -13.441  -1.073 -49.877  1.00 76.18           C  
ATOM   1640  CD1 LEU   228     -12.192  -1.924 -50.082  1.00 70.76           C  
ATOM   1641  CD2 LEU   228     -13.102   0.210 -49.125  1.00 72.45           C  
ATOM   1642  N   GLY   229     -16.890   0.104 -53.039  1.00 79.91           N  
ATOM   1643  CA  GLY   229     -17.389   0.467 -54.356  1.00 79.88           C  
ATOM   1644  C   GLY   229     -17.610  -0.730 -55.262  1.00 79.38           C  
ATOM   1645  O   GLY   229     -17.264  -1.858 -54.904  1.00 76.76           O  
ATOM   1646  N   ALA   230     -18.298  -0.461 -56.388  1.00 78.89           N  
ATOM   1647  CA  ALA   230     -18.501  -1.462 -57.433  1.00 78.71           C  
ATOM   1648  C   ALA   230     -17.368  -1.425 -58.455  1.00 78.34           C  
ATOM   1649  CB  ALA   230     -19.845  -1.245 -58.124  1.00 76.29           C  
ATOM   1650  O   ALA   230     -16.862  -0.351 -58.791  1.00 75.91           O  
ATOM   1651  N   VAL   231     -16.904  -2.502 -58.805  1.00 77.28           N  
ATOM   1652  CA  VAL   231     -15.872  -2.610 -59.831  1.00 76.55           C  
ATOM   1653  C   VAL   231     -16.499  -3.054 -61.150  1.00 76.16           C  
ATOM   1654  CB  VAL   231     -14.757  -3.595 -59.413  1.00 74.68           C  
ATOM   1655  O   VAL   231     -17.271  -4.015 -61.186  1.00 72.67           O  
ATOM   1656  CG1 VAL   231     -13.700  -3.711 -60.510  1.00 68.37           C  
ATOM   1657  CG2 VAL   231     -14.120  -3.152 -58.097  1.00 68.61           C  
ATOM   1658  N   SER   232     -16.192  -2.242 -62.105  1.00 73.03           N  
ATOM   1659  CA  SER   232     -16.585  -2.669 -63.444  1.00 72.35           C  
ATOM   1660  C   SER   232     -15.547  -3.606 -64.053  1.00 72.61           C  
ATOM   1661  CB  SER   232     -16.787  -1.457 -64.355  1.00 70.51           C  
ATOM   1662  O   SER   232     -14.349  -3.320 -64.017  1.00 69.89           O  
ATOM   1663  OG  SER   232     -17.125  -1.867 -65.669  1.00 65.12           O  
ATOM   1664  N   MET   233     -15.876  -4.692 -64.581  1.00 70.99           N  
ATOM   1665  CA  MET   233     -14.976  -5.664 -65.196  1.00 70.13           C  
ATOM   1666  C   MET   233     -14.889  -5.447 -66.703  1.00 70.23           C  
ATOM   1667  CB  MET   233     -15.440  -7.091 -64.899  1.00 68.12           C  
ATOM   1668  O   MET   233     -14.699  -6.400 -67.462  1.00 66.64           O  
ATOM   1669  CG  MET   233     -15.400  -7.454 -63.423  1.00 64.37           C  
ATOM   1670  SD  MET   233     -14.716  -9.132 -63.131  1.00 54.63           S  
ATOM   1671  CE  MET   233     -16.248 -10.105 -63.125  1.00 55.96           C  
ATOM   1672  N   THR   234     -15.011  -4.188 -67.123  1.00 69.48           N  
ATOM   1673  CA  THR   234     -14.960  -3.865 -68.545  1.00 69.03           C  
ATOM   1674  C   THR   234     -13.530  -3.558 -68.979  1.00 69.34           C  
ATOM   1675  CB  THR   234     -15.869  -2.668 -68.879  1.00 66.91           C  
ATOM   1676  O   THR   234     -13.249  -3.445 -70.174  1.00 67.00           O  
ATOM   1677  CG2 THR   234     -17.338  -3.014 -68.658  1.00 61.56           C  
ATOM   1678  OG1 THR   234     -15.519  -1.561 -68.039  1.00 64.09           O  
ATOM   1679  N   THR   235     -12.675  -3.356 -68.080  1.00 72.01           N  
ATOM   1680  CA  THR   235     -11.273  -3.102 -68.396  1.00 71.62           C  
ATOM   1681  C   THR   235     -10.360  -3.994 -67.559  1.00 72.31           C  
ATOM   1682  CB  THR   235     -10.907  -1.625 -68.161  1.00 69.70           C  
ATOM   1683  O   THR   235     -10.693  -4.340 -66.424  1.00 70.58           O  
ATOM   1684  CG2 THR   235     -11.276  -1.184 -66.748  1.00 65.09           C  
ATOM   1685  OG1 THR   235      -9.498  -1.452 -68.351  1.00 67.20           O  
ATOM   1686  N   THR   236      -9.177  -4.452 -68.169  1.00 73.76           N  
ATOM   1687  CA  THR   236      -8.192  -5.251 -67.449  1.00 73.81           C  
ATOM   1688  C   THR   236      -7.257  -4.357 -66.640  1.00 74.44           C  
ATOM   1689  CB  THR   236      -7.365  -6.122 -68.414  1.00 71.53           C  
ATOM   1690  O   THR   236      -6.318  -4.843 -66.006  1.00 73.16           O  
ATOM   1691  CG2 THR   236      -8.242  -7.159 -69.108  1.00 66.29           C  
ATOM   1692  OG1 THR   236      -6.761  -5.283 -69.406  1.00 70.21           O  
ATOM   1693  N   THR   237      -7.534  -3.114 -66.732  1.00 78.94           N  
ATOM   1694  CA  THR   237      -6.678  -2.180 -66.010  1.00 79.73           C  
ATOM   1695  C   THR   237      -6.852  -2.342 -64.502  1.00 80.44           C  
ATOM   1696  CB  THR   237      -6.976  -0.724 -66.411  1.00 77.41           C  
ATOM   1697  O   THR   237      -7.974  -2.492 -64.015  1.00 79.27           O  
ATOM   1698  CG2 THR   237      -5.983   0.238 -65.767  1.00 70.63           C  
ATOM   1699  OG1 THR   237      -6.889  -0.600 -67.836  1.00 76.73           O  
ATOM   1700  N   GLU   238      -5.789  -2.328 -63.768  1.00 82.64           N  
ATOM   1701  CA  GLU   238      -5.769  -2.400 -62.310  1.00 83.38           C  
ATOM   1702  C   GLU   238      -6.580  -1.266 -61.690  1.00 83.47           C  
ATOM   1703  CB  GLU   238      -4.329  -2.363 -61.790  1.00 81.51           C  
ATOM   1704  O   GLU   238      -6.457  -0.110 -62.103  1.00 82.02           O  
ATOM   1705  CG  GLU   238      -4.222  -2.440 -60.274  1.00 78.29           C  
ATOM   1706  CD  GLU   238      -2.790  -2.352 -59.769  1.00 76.41           C  
ATOM   1707  OE1 GLU   238      -2.157  -3.410 -59.552  1.00 76.23           O  
ATOM   1708  OE2 GLU   238      -2.299  -1.216 -59.587  1.00 71.39           O  
ATOM   1709  N   GLN   239      -7.390  -1.644 -60.752  1.00 83.40           N  
ATOM   1710  CA  GLN   239      -8.174  -0.678 -59.989  1.00 83.82           C  
ATOM   1711  C   GLN   239      -7.742  -0.652 -58.526  1.00 84.45           C  
ATOM   1712  CB  GLN   239      -9.667  -0.998 -60.090  1.00 82.08           C  
ATOM   1713  O   GLN   239      -7.310  -1.671 -57.983  1.00 83.68           O  
ATOM   1714  CG  GLN   239     -10.206  -0.972 -61.514  1.00 77.26           C  
ATOM   1715  CD  GLN   239     -11.695  -1.255 -61.583  1.00 74.74           C  
ATOM   1716  NE2 GLN   239     -12.222  -1.365 -62.798  1.00 68.63           N  
ATOM   1717  OE1 GLN   239     -12.366  -1.374 -60.553  1.00 72.29           O  
ATOM   1718  N   SER   240      -7.819   0.569 -57.918  1.00 85.63           N  
ATOM   1719  CA  SER   240      -7.439   0.703 -56.516  1.00 86.34           C  
ATOM   1720  C   SER   240      -8.576   1.293 -55.688  1.00 86.35           C  
ATOM   1721  CB  SER   240      -6.191   1.577 -56.379  1.00 84.39           C  
ATOM   1722  O   SER   240      -9.383   2.072 -56.199  1.00 85.09           O  
ATOM   1723  OG  SER   240      -6.470   2.914 -56.759  1.00 79.60           O  
ATOM   1724  N   PHE   241      -8.636   0.861 -54.442  1.00 86.63           N  
ATOM   1725  CA  PHE   241      -9.660   1.314 -53.508  1.00 87.37           C  
ATOM   1726  C   PHE   241      -9.039   1.706 -52.172  1.00 87.45           C  
ATOM   1727  CB  PHE   241     -10.716   0.224 -53.296  1.00 85.78           C  
ATOM   1728  O   PHE   241      -8.272   0.938 -51.589  1.00 86.40           O  
ATOM   1729  CG  PHE   241     -11.340  -0.273 -54.572  1.00 82.26           C  
ATOM   1730  CD1 PHE   241     -12.491   0.320 -55.077  1.00 78.38           C  
ATOM   1731  CD2 PHE   241     -10.774  -1.333 -55.268  1.00 79.40           C  
ATOM   1732  CE1 PHE   241     -13.070  -0.138 -56.258  1.00 79.87           C  
ATOM   1733  CE2 PHE   241     -11.347  -1.797 -56.449  1.00 80.67           C  
ATOM   1734  CZ  PHE   241     -12.496  -1.198 -56.941  1.00 78.10           C  
ATOM   1735  N   THR   242      -9.380   2.852 -51.696  1.00 87.96           N  
ATOM   1736  CA  THR   242      -8.871   3.341 -50.420  1.00 89.29           C  
ATOM   1737  C   THR   242      -9.608   2.684 -49.256  1.00 89.01           C  
ATOM   1738  CB  THR   242      -9.003   4.872 -50.316  1.00 86.67           C  
ATOM   1739  O   THR   242     -10.838   2.611 -49.256  1.00 87.71           O  
ATOM   1740  CG2 THR   242      -8.415   5.387 -49.006  1.00 75.62           C  
ATOM   1741  OG1 THR   242      -8.309   5.481 -51.411  1.00 81.03           O  
ATOM   1742  N   LEU   243      -8.937   2.139 -48.310  1.00 87.96           N  
ATOM   1743  CA  LEU   243      -9.524   1.518 -47.127  1.00 89.03           C  
ATOM   1744  C   LEU   243     -10.271   2.548 -46.287  1.00 88.34           C  
ATOM   1745  CB  LEU   243      -8.439   0.843 -46.282  1.00 86.52           C  
ATOM   1746  O   LEU   243      -9.881   3.717 -46.238  1.00 86.38           O  
ATOM   1747  CG  LEU   243      -7.752  -0.372 -46.906  1.00 80.27           C  
ATOM   1748  CD1 LEU   243      -6.594  -0.835 -46.029  1.00 73.56           C  
ATOM   1749  CD2 LEU   243      -8.754  -1.503 -47.118  1.00 75.53           C  
ATOM   1750  N   PRO   244     -11.323   2.185 -45.613  1.00 88.50           N  
ATOM   1751  CA  PRO   244     -11.940   3.079 -44.632  1.00 89.22           C  
ATOM   1752  C   PRO   244     -10.975   3.498 -43.525  1.00 89.17           C  
ATOM   1753  CB  PRO   244     -13.090   2.242 -44.066  1.00 87.06           C  
ATOM   1754  O   PRO   244     -10.077   2.733 -43.162  1.00 88.03           O  
ATOM   1755  CG  PRO   244     -13.269   1.127 -45.045  1.00 82.11           C  
ATOM   1756  CD  PRO   244     -11.973   0.921 -45.775  1.00 81.38           C  
ATOM   1757  N   VAL   245     -11.170   4.672 -42.950  1.00 87.15           N  
ATOM   1758  CA  VAL   245     -10.283   5.261 -41.953  1.00 88.75           C  
ATOM   1759  C   VAL   245     -10.078   4.282 -40.800  1.00 87.23           C  
ATOM   1760  CB  VAL   245     -10.837   6.602 -41.422  1.00 84.98           C  
ATOM   1761  O   VAL   245      -8.951   4.082 -40.340  1.00 84.85           O  
ATOM   1762  CG1 VAL   245     -10.025   7.085 -40.222  1.00 74.45           C  
ATOM   1763  CG2 VAL   245     -10.838   7.655 -42.529  1.00 71.29           C  
ATOM   1764  N   ALA   246     -11.185   3.561 -40.394  1.00 86.29           N  
ATOM   1765  CA  ALA   246     -11.125   2.668 -39.240  1.00 86.88           C  
ATOM   1766  C   ALA   246     -10.171   1.504 -39.497  1.00 85.15           C  
ATOM   1767  CB  ALA   246     -12.518   2.144 -38.899  1.00 83.74           C  
ATOM   1768  O   ALA   246      -9.542   0.993 -38.568  1.00 81.82           O  
ATOM   1769  N   ALA   247      -9.954   1.177 -40.841  1.00 85.86           N  
ATOM   1770  CA  ALA   247      -9.141   0.022 -41.213  1.00 87.00           C  
ATOM   1771  C   ALA   247      -7.710   0.442 -41.539  1.00 86.47           C  
ATOM   1772  CB  ALA   247      -9.762  -0.706 -42.402  1.00 84.19           C  
ATOM   1773  O   ALA   247      -6.842  -0.407 -41.758  1.00 84.20           O  
ATOM   1774  N   GLN   248      -7.410   1.759 -41.632  1.00 86.74           N  
ATOM   1775  CA  GLN   248      -6.107   2.252 -42.065  1.00 87.34           C  
ATOM   1776  C   GLN   248      -5.059   2.069 -40.971  1.00 84.25           C  
ATOM   1777  CB  GLN   248      -6.195   3.725 -42.466  1.00 84.24           C  
ATOM   1778  O   GLN   248      -3.858   2.171 -41.230  1.00 79.93           O  
ATOM   1779  CG  GLN   248      -6.987   3.968 -43.743  1.00 79.48           C  
ATOM   1780  CD  GLN   248      -7.031   5.433 -44.137  1.00 77.33           C  
ATOM   1781  NE2 GLN   248      -7.752   5.737 -45.211  1.00 79.68           N  
ATOM   1782  OE1 GLN   248      -6.423   6.284 -43.480  1.00 81.68           O  
ATOM   1783  N   THR   249      -5.495   1.819 -39.738  1.00 84.39           N  
ATOM   1784  CA  THR   249      -4.527   1.612 -38.666  1.00 84.28           C  
ATOM   1785  C   THR   249      -4.413   0.130 -38.319  1.00 82.27           C  
ATOM   1786  CB  THR   249      -4.910   2.409 -37.405  1.00 80.58           C  
ATOM   1787  O   THR   249      -3.656  -0.246 -37.422  1.00 77.97           O  
ATOM   1788  CG2 THR   249      -4.830   3.911 -37.659  1.00 69.51           C  
ATOM   1789  OG1 THR   249      -6.248   2.071 -37.022  1.00 72.55           O  
ATOM   1790  N   ALA   250      -5.091  -0.670 -39.044  1.00 84.53           N  
ATOM   1791  CA  ALA   250      -5.102  -2.106 -38.777  1.00 85.20           C  
ATOM   1792  C   ALA   250      -3.846  -2.776 -39.326  1.00 84.66           C  
ATOM   1793  CB  ALA   250      -6.350  -2.750 -39.377  1.00 82.78           C  
ATOM   1794  O   ALA   250      -3.105  -2.174 -40.108  1.00 82.43           O  
ATOM   1795  N   SER   251      -3.482  -4.039 -38.882  1.00 84.50           N  
ATOM   1796  CA  SER   251      -2.451  -4.859 -39.509  1.00 85.14           C  
ATOM   1797  C   SER   251      -3.043  -5.771 -40.578  1.00 85.14           C  
ATOM   1798  CB  SER   251      -1.721  -5.698 -38.459  1.00 82.51           C  
ATOM   1799  O   SER   251      -2.371  -6.111 -41.554  1.00 83.26           O  
ATOM   1800  OG  SER   251      -2.635  -6.511 -37.742  1.00 73.18           O  
ATOM   1801  N   GLN   252      -4.224  -6.166 -40.366  1.00 86.75           N  
ATOM   1802  CA  GLN   252      -4.927  -7.086 -41.254  1.00 87.75           C  
ATOM   1803  C   GLN   252      -6.368  -6.638 -41.481  1.00 87.87           C  
ATOM   1804  CB  GLN   252      -4.902  -8.505 -40.685  1.00 85.21           C  
ATOM   1805  O   GLN   252      -6.978  -6.022 -40.603  1.00 86.84           O  
ATOM   1806  CG  GLN   252      -3.501  -9.085 -40.539  1.00 77.73           C  
ATOM   1807  CD  GLN   252      -3.503 -10.484 -39.952  1.00 75.88           C  
ATOM   1808  NE2 GLN   252      -2.411 -11.213 -40.154  1.00 69.24           N  
ATOM   1809  OE1 GLN   252      -4.478 -10.905 -39.321  1.00 76.24           O  
ATOM   1810  N   ILE   253      -6.855  -6.917 -42.637  1.00 88.97           N  
ATOM   1811  CA  ILE   253      -8.215  -6.531 -42.997  1.00 89.23           C  
ATOM   1812  C   ILE   253      -8.988  -7.756 -43.481  1.00 88.98           C  
ATOM   1813  CB  ILE   253      -8.222  -5.430 -44.080  1.00 87.51           C  
ATOM   1814  O   ILE   253      -8.403  -8.686 -44.041  1.00 87.21           O  
ATOM   1815  CG1 ILE   253      -7.409  -5.876 -45.301  1.00 79.62           C  
ATOM   1816  CG2 ILE   253      -7.683  -4.113 -43.515  1.00 78.87           C  
ATOM   1817  CD1 ILE   253      -7.472  -4.908 -46.474  1.00 76.99           C  
ATOM   1818  N   LEU   254     -10.225  -7.787 -43.221  1.00 89.14           N  
ATOM   1819  CA  LEU   254     -11.135  -8.815 -43.713  1.00 89.51           C  
ATOM   1820  C   LEU   254     -11.972  -8.291 -44.874  1.00 89.39           C  
ATOM   1821  CB  LEU   254     -12.052  -9.303 -42.587  1.00 87.43           C  
ATOM   1822  O   LEU   254     -12.724  -7.326 -44.717  1.00 88.17           O  
ATOM   1823  CG  LEU   254     -12.884 -10.551 -42.883  1.00 80.10           C  
ATOM   1824  CD1 LEU   254     -11.975 -11.760 -43.078  1.00 73.37           C  
ATOM   1825  CD2 LEU   254     -13.887 -10.804 -41.762  1.00 74.38           C  
ATOM   1826  N   VAL   255     -11.819  -8.949 -46.023  1.00 87.73           N  
ATOM   1827  CA  VAL   255     -12.446  -8.524 -47.270  1.00 87.68           C  
ATOM   1828  C   VAL   255     -13.563  -9.495 -47.644  1.00 86.97           C  
ATOM   1829  CB  VAL   255     -11.417  -8.427 -48.419  1.00 86.02           C  
ATOM   1830  O   VAL   255     -13.403 -10.712 -47.521  1.00 84.95           O  
ATOM   1831  CG1 VAL   255     -12.082  -7.923 -49.699  1.00 79.26           C  
ATOM   1832  CG2 VAL   255     -10.258  -7.515 -48.021  1.00 79.23           C  
ATOM   1833  N   TYR   256     -14.671  -8.919 -47.940  1.00 86.19           N  
ATOM   1834  CA  TYR   256     -15.765  -9.677 -48.536  1.00 86.30           C  
ATOM   1835  C   TYR   256     -16.034  -9.215 -49.964  1.00 85.45           C  
ATOM   1836  CB  TYR   256     -17.037  -9.538 -47.694  1.00 84.77           C  
ATOM   1837  O   TYR   256     -16.183  -8.018 -50.218  1.00 83.68           O  
ATOM   1838  CG  TYR   256     -18.232 -10.251 -48.278  1.00 81.63           C  
ATOM   1839  CD1 TYR   256     -18.260 -11.640 -48.376  1.00 78.03           C  
ATOM   1840  CD2 TYR   256     -19.335  -9.537 -48.734  1.00 78.97           C  
ATOM   1841  CE1 TYR   256     -19.359 -12.302 -48.915  1.00 79.28           C  
ATOM   1842  CE2 TYR   256     -20.440 -10.188 -49.274  1.00 79.42           C  
ATOM   1843  OH  TYR   256     -21.532 -12.217 -49.895  1.00 72.78           O  
ATOM   1844  CZ  TYR   256     -20.442 -11.568 -49.360  1.00 77.76           C  
ATOM   1845  N   LEU   257     -16.052 -10.123 -50.867  1.00 82.48           N  
ATOM   1846  CA  LEU   257     -16.259  -9.828 -52.281  1.00 81.92           C  
ATOM   1847  C   LEU   257     -17.483 -10.563 -52.816  1.00 81.49           C  
ATOM   1848  CB  LEU   257     -15.021 -10.211 -53.095  1.00 79.64           C  
ATOM   1849  O   LEU   257     -17.678 -11.746 -52.526  1.00 78.62           O  
ATOM   1850  CG  LEU   257     -15.074  -9.907 -54.593  1.00 72.89           C  
ATOM   1851  CD1 LEU   257     -14.694  -8.453 -54.852  1.00 66.90           C  
ATOM   1852  CD2 LEU   257     -14.156 -10.850 -55.364  1.00 67.43           C  
ATOM   1853  N   ARG   258     -18.238  -9.863 -53.559  1.00 79.99           N  
ATOM   1854  CA  ARG   258     -19.338 -10.472 -54.299  1.00 79.58           C  
ATOM   1855  C   ARG   258     -19.282 -10.091 -55.775  1.00 79.27           C  
ATOM   1856  CB  ARG   258     -20.684 -10.058 -53.701  1.00 77.99           C  
ATOM   1857  O   ARG   258     -19.405  -8.914 -56.122  1.00 77.31           O  
ATOM   1858  CG  ARG   258     -21.878 -10.763 -54.325  1.00 74.29           C  
ATOM   1859  CD  ARG   258     -23.188 -10.329 -53.682  1.00 72.75           C  
ATOM   1860  NE  ARG   258     -24.336 -10.980 -54.306  1.00 65.55           N  
ATOM   1861  NH1 ARG   258     -25.918  -9.828 -53.078  1.00 59.77           N  
ATOM   1862  NH2 ARG   258     -26.574 -11.378 -54.635  1.00 57.41           N  
ATOM   1863  CZ  ARG   258     -25.607 -10.727 -54.005  1.00 66.15           C  
ATOM   1864  N   CYS   259     -19.062 -11.121 -56.648  1.00 75.78           N  
ATOM   1865  CA  CYS   259     -18.910 -10.859 -58.075  1.00 75.24           C  
ATOM   1866  C   CYS   259     -20.009 -11.548 -58.875  1.00 75.01           C  
ATOM   1867  CB  CYS   259     -17.540 -11.328 -58.563  1.00 73.58           C  
ATOM   1868  O   CYS   259     -20.507 -12.601 -58.474  1.00 71.74           O  
ATOM   1869  SG  CYS   259     -16.155 -10.533 -57.718  1.00 72.69           S  
ATOM   1870  N   HIS   260     -20.381 -10.834 -59.937  1.00 70.67           N  
ATOM   1871  CA  HIS   260     -21.258 -11.447 -60.928  1.00 70.19           C  
ATOM   1872  C   HIS   260     -20.686 -11.301 -62.334  1.00 70.11           C  
ATOM   1873  CB  HIS   260     -22.655 -10.828 -60.862  1.00 68.23           C  
ATOM   1874  O   HIS   260     -19.969 -10.340 -62.621  1.00 67.37           O  
ATOM   1875  CG  HIS   260     -22.689  -9.381 -61.241  1.00 64.86           C  
ATOM   1876  CD2 HIS   260     -22.552  -8.263 -60.491  1.00 62.18           C  
ATOM   1877  ND1 HIS   260     -22.888  -8.956 -62.537  1.00 56.81           N  
ATOM   1878  CE1 HIS   260     -22.870  -7.634 -62.567  1.00 57.54           C  
ATOM   1879  NE2 HIS   260     -22.669  -7.189 -61.339  1.00 53.11           N  
ATOM   1880  N   SER   261     -20.799 -12.348 -63.124  1.00 64.47           N  
ATOM   1881  CA  SER   261     -20.421 -12.329 -64.534  1.00 63.43           C  
ATOM   1882  C   SER   261     -21.596 -12.712 -65.427  1.00 64.07           C  
ATOM   1883  CB  SER   261     -19.247 -13.276 -64.787  1.00 61.68           C  
ATOM   1884  O   SER   261     -22.363 -13.619 -65.097  1.00 61.54           O  
ATOM   1885  OG  SER   261     -19.654 -14.381 -65.576  1.00 59.94           O  
ATOM   1886  N   GLY   262     -21.826 -11.808 -66.458  1.00 57.31           N  
ATOM   1887  CA  GLY   262     -22.784 -12.060 -67.523  1.00 55.55           C  
ATOM   1888  C   GLY   262     -22.209 -12.887 -68.658  1.00 56.89           C  
ATOM   1889  O   GLY   262     -22.863 -13.080 -69.685  1.00 54.51           O  
ATOM   1890  N   ASN   263     -20.937 -13.327 -68.644  1.00 52.22           N  
ATOM   1891  CA  ASN   263     -20.464 -14.075 -69.804  1.00 51.84           C  
ATOM   1892  C   ASN   263     -21.021 -15.496 -69.821  1.00 52.43           C  
ATOM   1893  CB  ASN   263     -18.934 -14.105 -69.835  1.00 49.20           C  
ATOM   1894  O   ASN   263     -20.988 -16.192 -68.805  1.00 50.73           O  
ATOM   1895  CG  ASN   263     -18.362 -13.437 -71.069  1.00 47.63           C  
ATOM   1896  ND2 ASN   263     -17.046 -13.264 -71.094  1.00 40.99           N  
ATOM   1897  OD1 ASN   263     -19.097 -13.078 -71.993  1.00 48.69           O  
ATOM   1898  N   ALA   264     -21.727 -15.805 -70.810  1.00 48.46           N  
ATOM   1899  CA  ALA   264     -22.298 -17.077 -71.247  1.00 47.50           C  
ATOM   1900  C   ALA   264     -21.214 -18.012 -71.775  1.00 48.39           C  
ATOM   1901  CB  ALA   264     -23.362 -16.842 -72.317  1.00 45.26           C  
ATOM   1902  O   ALA   264     -21.456 -19.207 -71.966  1.00 46.32           O  
ATOM   1903  N   SER   265     -19.926 -17.557 -72.057  1.00 48.33           N  
ATOM   1904  CA  SER   265     -19.067 -18.536 -72.717  1.00 47.43           C  
ATOM   1905  C   SER   265     -18.322 -19.393 -71.699  1.00 48.44           C  
ATOM   1906  CB  SER   265     -18.066 -17.838 -73.638  1.00 45.26           C  
ATOM   1907  O   SER   265     -17.849 -18.885 -70.680  1.00 46.49           O  
ATOM   1908  OG  SER   265     -16.790 -17.759 -73.026  1.00 42.61           O  
ATOM   1909  N   THR   266     -18.621 -20.746 -71.583  1.00 47.14           N  
ATOM   1910  CA  THR   266     -18.258 -21.961 -70.861  1.00 46.81           C  
ATOM   1911  C   THR   266     -16.741 -22.100 -70.766  1.00 47.19           C  
ATOM   1912  CB  THR   266     -18.850 -23.211 -71.538  1.00 42.89           C  
ATOM   1913  O   THR   266     -16.234 -22.890 -69.968  1.00 44.30           O  
ATOM   1914  CG2 THR   266     -20.362 -23.274 -71.349  1.00 37.71           C  
ATOM   1915  OG1 THR   266     -18.556 -23.173 -72.940  1.00 34.79           O  
ATOM   1916  N   THR   267     -15.862 -21.336 -71.525  1.00 48.04           N  
ATOM   1917  CA  THR   267     -14.492 -21.819 -71.664  1.00 47.20           C  
ATOM   1918  C   THR   267     -13.495 -20.739 -71.253  1.00 47.93           C  
ATOM   1919  CB  THR   267     -14.201 -22.268 -73.108  1.00 43.37           C  
ATOM   1920  O   THR   267     -13.436 -19.674 -71.870  1.00 45.21           O  
ATOM   1921  CG2 THR   267     -14.776 -23.654 -73.379  1.00 38.83           C  
ATOM   1922  OG1 THR   267     -14.789 -21.332 -74.020  1.00 37.28           O  
ATOM   1923  N   GLY   268     -13.477 -20.070 -70.006  1.00 50.28           N  
ATOM   1924  CA  GLY   268     -12.291 -19.454 -69.434  1.00 48.51           C  
ATOM   1925  C   GLY   268     -12.487 -18.998 -68.000  1.00 50.30           C  
ATOM   1926  O   GLY   268     -13.562 -18.514 -67.639  1.00 47.68           O  
ATOM   1927  N   ALA   269     -11.943 -19.937 -67.038  1.00 55.36           N  
ATOM   1928  CA  ALA   269     -11.813 -19.496 -65.652  1.00 53.28           C  
ATOM   1929  C   ALA   269     -11.319 -18.054 -65.579  1.00 55.66           C  
ATOM   1930  CB  ALA   269     -10.868 -20.418 -64.886  1.00 50.83           C  
ATOM   1931  O   ALA   269     -10.357 -17.686 -66.257  1.00 52.88           O  
ATOM   1932  N   ASP   270     -12.176 -17.139 -65.172  1.00 64.06           N  
ATOM   1933  CA  ASP   270     -11.817 -15.744 -64.935  1.00 63.22           C  
ATOM   1934  C   ASP   270     -11.094 -15.582 -63.600  1.00 64.37           C  
ATOM   1935  CB  ASP   270     -13.063 -14.856 -64.970  1.00 60.86           C  
ATOM   1936  O   ASP   270     -11.435 -16.246 -62.619  1.00 61.22           O  
ATOM   1937  CG  ASP   270     -13.757 -14.861 -66.320  1.00 58.74           C  
ATOM   1938  OD1 ASP   270     -13.086 -15.087 -67.351  1.00 56.65           O  
ATOM   1939  OD2 ASP   270     -14.986 -14.634 -66.355  1.00 58.42           O  
ATOM   1940  N   ASP   271      -9.776 -15.126 -63.701  1.00 69.42           N  
ATOM   1941  CA  ASP   271      -9.047 -14.880 -62.460  1.00 69.44           C  
ATOM   1942  C   ASP   271      -9.219 -13.435 -61.998  1.00 69.83           C  
ATOM   1943  CB  ASP   271      -7.561 -15.203 -62.637  1.00 66.89           C  
ATOM   1944  O   ASP   271      -9.080 -12.503 -62.794  1.00 67.71           O  
ATOM   1945  CG  ASP   271      -6.923 -14.443 -63.787  1.00 63.15           C  
ATOM   1946  OD1 ASP   271      -7.649 -14.000 -64.703  1.00 60.65           O  
ATOM   1947  OD2 ASP   271      -5.683 -14.289 -63.778  1.00 63.68           O  
ATOM   1948  N   ILE   272      -9.768 -13.226 -60.912  1.00 76.92           N  
ATOM   1949  CA  ILE   272      -9.741 -11.945 -60.215  1.00 77.06           C  
ATOM   1950  C   ILE   272      -8.663 -11.968 -59.134  1.00 77.55           C  
ATOM   1951  CB  ILE   272     -11.116 -11.611 -59.594  1.00 75.54           C  
ATOM   1952  O   ILE   272      -8.624 -12.881 -58.307  1.00 76.17           O  
ATOM   1953  CG1 ILE   272     -12.197 -11.571 -60.680  1.00 71.13           C  
ATOM   1954  CG2 ILE   272     -11.056 -10.284 -58.832  1.00 71.24           C  
ATOM   1955  CD1 ILE   272     -13.610 -11.398 -60.141  1.00 69.29           C  
ATOM   1956  N   ARG   273      -7.802 -10.997 -59.322  1.00 81.17           N  
ATOM   1957  CA  ARG   273      -6.735 -10.834 -58.340  1.00 81.61           C  
ATOM   1958  C   ARG   273      -7.001  -9.635 -57.436  1.00 82.09           C  
ATOM   1959  CB  ARG   273      -5.382 -10.676 -59.037  1.00 79.67           C  
ATOM   1960  O   ARG   273      -7.175  -8.514 -57.918  1.00 81.09           O  
ATOM   1961  CG  ARG   273      -4.188 -10.843 -58.110  1.00 74.72           C  
ATOM   1962  CD  ARG   273      -2.870 -10.666 -58.851  1.00 72.45           C  
ATOM   1963  NE  ARG   273      -1.734 -10.657 -57.934  1.00 64.68           N  
ATOM   1964  NH1 ARG   273      -0.233  -9.813 -59.475  1.00 53.94           N  
ATOM   1965  NH2 ARG   273       0.453 -10.285 -57.339  1.00 50.93           N  
ATOM   1966  CZ  ARG   273      -0.507 -10.252 -58.252  1.00 66.02           C  
ATOM   1967  N   ILE   274      -7.064 -10.006 -56.136  1.00 83.39           N  
ATOM   1968  CA  ILE   274      -7.181  -8.952 -55.134  1.00 83.97           C  
ATOM   1969  C   ILE   274      -5.933  -8.934 -54.255  1.00 84.36           C  
ATOM   1970  CB  ILE   274      -8.446  -9.136 -54.265  1.00 82.04           C  
ATOM   1971  O   ILE   274      -5.485  -9.980 -53.780  1.00 83.16           O  
ATOM   1972  CG1 ILE   274      -9.700  -9.159 -55.146  1.00 74.48           C  
ATOM   1973  CG2 ILE   274      -8.539  -8.032 -53.207  1.00 73.85           C  
ATOM   1974  CD1 ILE   274     -10.819 -10.039 -54.606  1.00 72.36           C  
ATOM   1975  N   TYR   275      -5.372  -7.729 -54.104  1.00 85.32           N  
ATOM   1976  CA  TYR   275      -4.096  -7.722 -53.397  1.00 86.07           C  
ATOM   1977  C   TYR   275      -3.822  -6.355 -52.781  1.00 86.47           C  
ATOM   1978  CB  TYR   275      -2.955  -8.106 -54.344  1.00 84.42           C  
ATOM   1979  O   TYR   275      -4.469  -5.366 -53.135  1.00 85.23           O  
ATOM   1980  CG  TYR   275      -2.863  -7.231 -55.570  1.00 81.62           C  
ATOM   1981  CD1 TYR   275      -3.648  -7.486 -56.692  1.00 78.16           C  
ATOM   1982  CD2 TYR   275      -1.991  -6.148 -55.610  1.00 79.40           C  
ATOM   1983  CE1 TYR   275      -3.565  -6.684 -57.826  1.00 78.34           C  
ATOM   1984  CE2 TYR   275      -1.900  -5.339 -56.738  1.00 79.89           C  
ATOM   1985  OH  TYR   275      -2.605  -4.817 -58.958  1.00 62.67           O  
ATOM   1986  CZ  TYR   275      -2.690  -5.614 -57.839  1.00 75.17           C  
ATOM   1987  N   THR   276      -2.925  -6.411 -51.811  1.00 85.31           N  
ATOM   1988  CA  THR   276      -2.283  -5.220 -51.267  1.00 86.38           C  
ATOM   1989  C   THR   276      -0.822  -5.146 -51.701  1.00 85.30           C  
ATOM   1990  CB  THR   276      -2.367  -5.193 -49.730  1.00 83.86           C  
ATOM   1991  O   THR   276      -0.228  -6.159 -52.076  1.00 82.93           O  
ATOM   1992  CG2 THR   276      -3.817  -5.166 -49.259  1.00 74.97           C  
ATOM   1993  OG1 THR   276      -1.726  -6.360 -49.202  1.00 81.04           O  
ATOM   1994  N   LYS   277      -0.252  -3.850 -51.698  1.00 83.06           N  
ATOM   1995  CA  LYS   277       1.117  -3.612 -52.145  1.00 83.60           C  
ATOM   1996  C   LYS   277       1.961  -2.999 -51.030  1.00 81.81           C  
ATOM   1997  CB  LYS   277       1.130  -2.700 -53.373  1.00 80.26           C  
ATOM   1998  O   LYS   277       1.515  -2.079 -50.341  1.00 79.20           O  
ATOM   1999  CG  LYS   277       0.491  -3.317 -54.608  1.00 74.53           C  
ATOM   2000  CD  LYS   277       0.562  -2.375 -55.803  1.00 74.00           C  
ATOM   2001  CE  LYS   277      -0.064  -2.997 -57.044  1.00 71.74           C  
ATOM   2002  NZ  LYS   277       0.015  -2.082 -58.222  1.00 63.15           N  
ATOM   2003  N   GLU   278       3.069  -3.704 -50.825  1.00 80.49           N  
ATOM   2004  CA  GLU   278       4.141  -3.167 -49.992  1.00 82.27           C  
ATOM   2005  C   GLU   278       5.444  -3.048 -50.778  1.00 79.99           C  
ATOM   2006  CB  GLU   278       4.352  -4.044 -48.755  1.00 76.44           C  
ATOM   2007  O   GLU   278       6.170  -4.031 -50.939  1.00 75.77           O  
ATOM   2008  CG  GLU   278       5.245  -3.411 -47.697  1.00 68.85           C  
ATOM   2009  CD  GLU   278       4.531  -2.362 -46.859  1.00 67.26           C  
ATOM   2010  OE1 GLU   278       3.300  -2.478 -46.661  1.00 72.35           O  
ATOM   2011  OE2 GLU   278       5.208  -1.417 -46.396  1.00 66.44           O  
ATOM   2012  N   GLY   279       5.836  -1.955 -51.320  1.00 77.18           N  
ATOM   2013  CA  GLY   279       6.916  -1.818 -52.285  1.00 77.79           C  
ATOM   2014  C   GLY   279       6.713  -2.659 -53.531  1.00 76.29           C  
ATOM   2015  O   GLY   279       5.738  -2.471 -54.261  1.00 70.59           O  
ATOM   2016  N   ALA   280       7.717  -3.690 -53.795  1.00 69.92           N  
ATOM   2017  CA  ALA   280       7.640  -4.641 -54.901  1.00 71.21           C  
ATOM   2018  C   ALA   280       6.800  -5.857 -54.523  1.00 69.47           C  
ATOM   2019  CB  ALA   280       9.041  -5.077 -55.326  1.00 64.25           C  
ATOM   2020  O   ALA   280       6.420  -6.650 -55.388  1.00 67.12           O  
ATOM   2021  N   ALA   281       6.463  -5.967 -53.224  1.00 78.29           N  
ATOM   2022  CA  ALA   281       5.775  -7.183 -52.796  1.00 79.58           C  
ATOM   2023  C   ALA   281       4.262  -7.032 -52.928  1.00 79.08           C  
ATOM   2024  CB  ALA   281       6.149  -7.527 -51.357  1.00 74.82           C  
ATOM   2025  O   ALA   281       3.712  -5.962 -52.656  1.00 75.79           O  
ATOM   2026  N   THR   282       3.612  -8.017 -53.390  1.00 81.05           N  
ATOM   2027  CA  THR   282       2.155  -8.083 -53.442  1.00 81.53           C  
ATOM   2028  C   THR   282       1.636  -9.233 -52.583  1.00 80.43           C  
ATOM   2029  CB  THR   282       1.655  -8.252 -54.888  1.00 76.56           C  
ATOM   2030  O   THR   282       2.231 -10.312 -52.555  1.00 74.99           O  
ATOM   2031  CG2 THR   282       1.978  -7.021 -55.729  1.00 62.92           C  
ATOM   2032  OG1 THR   282       2.285  -9.397 -55.475  1.00 65.88           O  
ATOM   2033  N   TYR   283       0.695  -9.034 -51.736  1.00 79.64           N  
ATOM   2034  CA  TYR   283      -0.024 -10.075 -51.011  1.00 81.76           C  
ATOM   2035  C   TYR   283      -1.375 -10.357 -51.658  1.00 78.98           C  
ATOM   2036  CB  TYR   283      -0.222  -9.671 -49.546  1.00 76.61           C  
ATOM   2037  O   TYR   283      -2.290  -9.534 -51.584  1.00 73.54           O  
ATOM   2038  CG  TYR   283       1.069  -9.407 -48.810  1.00 70.92           C  
ATOM   2039  CD1 TYR   283       1.771 -10.446 -48.202  1.00 65.51           C  
ATOM   2040  CD2 TYR   283       1.588  -8.120 -48.719  1.00 69.89           C  
ATOM   2041  CE1 TYR   283       2.960 -10.207 -47.521  1.00 71.77           C  
ATOM   2042  CE2 TYR   283       2.776  -7.871 -48.040  1.00 73.13           C  
ATOM   2043  OH  TYR   283       4.631  -8.677 -46.772  1.00 54.23           O  
ATOM   2044  CZ  TYR   283       3.454  -8.919 -47.446  1.00 70.53           C  
ATOM   2045  N   ASP   284      -1.452 -11.495 -52.403  1.00 81.13           N  
ATOM   2046  CA  ASP   284      -2.559 -11.691 -53.335  1.00 81.27           C  
ATOM   2047  C   ASP   284      -3.526 -12.755 -52.822  1.00 80.69           C  
ATOM   2048  CB  ASP   284      -2.034 -12.079 -54.718  1.00 76.53           C  
ATOM   2049  O   ASP   284      -3.112 -13.714 -52.167  1.00 76.27           O  
ATOM   2050  CG  ASP   284      -1.029 -11.084 -55.272  1.00 68.07           C  
ATOM   2051  OD1 ASP   284      -1.122  -9.880 -54.951  1.00 63.27           O  
ATOM   2052  OD2 ASP   284      -0.137 -11.508 -56.039  1.00 67.00           O  
ATOM   2053  N   HIS   285      -4.637 -12.505 -53.099  1.00 79.74           N  
ATOM   2054  CA  HIS   285      -5.696 -13.508 -53.091  1.00 79.57           C  
ATOM   2055  C   HIS   285      -6.281 -13.703 -54.486  1.00 78.03           C  
ATOM   2056  CB  HIS   285      -6.801 -13.112 -52.110  1.00 75.91           C  
ATOM   2057  O   HIS   285      -6.616 -12.730 -55.165  1.00 73.05           O  
ATOM   2058  CG  HIS   285      -7.806 -14.194 -51.870  1.00 70.84           C  
ATOM   2059  CD2 HIS   285      -9.040 -14.392 -52.391  1.00 68.75           C  
ATOM   2060  ND1 HIS   285      -7.584 -15.235 -50.995  1.00 66.20           N  
ATOM   2061  CE1 HIS   285      -8.642 -16.030 -50.989  1.00 67.95           C  
ATOM   2062  NE2 HIS   285      -9.539 -15.540 -51.828  1.00 63.72           N  
ATOM   2063  N   TYR   286      -6.356 -14.971 -54.870  1.00 74.66           N  
ATOM   2064  CA  TYR   286      -6.897 -15.311 -56.181  1.00 74.52           C  
ATOM   2065  C   TYR   286      -8.302 -15.888 -56.059  1.00 73.30           C  
ATOM   2066  CB  TYR   286      -5.983 -16.311 -56.897  1.00 69.26           C  
ATOM   2067  O   TYR   286      -8.527 -16.838 -55.305  1.00 68.20           O  
ATOM   2068  CG  TYR   286      -4.665 -15.721 -57.336  1.00 62.65           C  
ATOM   2069  CD1 TYR   286      -4.502 -15.211 -58.622  1.00 56.62           C  
ATOM   2070  CD2 TYR   286      -3.580 -15.674 -56.467  1.00 59.33           C  
ATOM   2071  CE1 TYR   286      -3.288 -14.668 -59.032  1.00 54.42           C  
ATOM   2072  CE2 TYR   286      -2.362 -15.133 -56.866  1.00 57.14           C  
ATOM   2073  OH  TYR   286      -1.023 -14.098 -58.549  1.00 43.44           O  
ATOM   2074  CZ  TYR   286      -2.226 -14.634 -58.148  1.00 51.97           C  
ATOM   2075  N   LEU   287      -9.095 -15.239 -56.668  1.00 74.33           N  
ATOM   2076  CA  LEU   287     -10.417 -15.832 -56.843  1.00 73.35           C  
ATOM   2077  C   LEU   287     -10.613 -16.307 -58.279  1.00 73.28           C  
ATOM   2078  CB  LEU   287     -11.509 -14.826 -56.472  1.00 70.73           C  
ATOM   2079  O   LEU   287     -10.352 -15.560 -59.225  1.00 68.88           O  
ATOM   2080  CG  LEU   287     -12.885 -15.409 -56.143  1.00 65.44           C  
ATOM   2081  CD1 LEU   287     -13.068 -15.515 -54.633  1.00 61.34           C  
ATOM   2082  CD2 LEU   287     -13.988 -14.558 -56.763  1.00 62.79           C  
ATOM   2083  N   LEU   288     -10.886 -17.559 -58.406  1.00 65.32           N  
ATOM   2084  CA  LEU   288     -11.242 -18.108 -59.710  1.00 64.39           C  
ATOM   2085  C   LEU   288     -12.750 -18.058 -59.928  1.00 64.77           C  
ATOM   2086  CB  LEU   288     -10.743 -19.549 -59.839  1.00 60.92           C  
ATOM   2087  O   LEU   288     -13.519 -18.536 -59.091  1.00 61.18           O  
ATOM   2088  CG  LEU   288      -9.319 -19.729 -60.370  1.00 56.56           C  
ATOM   2089  CD1 LEU   288      -8.600 -20.828 -59.595  1.00 50.92           C  
ATOM   2090  CD2 LEU   288      -9.341 -20.047 -61.862  1.00 51.74           C  
ATOM   2091  N   MET   289     -13.190 -17.223 -60.809  1.00 65.02           N  
ATOM   2092  CA  MET   289     -14.600 -17.198 -61.190  1.00 63.48           C  
ATOM   2093  C   MET   289     -14.879 -18.195 -62.310  1.00 64.47           C  
ATOM   2094  CB  MET   289     -15.015 -15.792 -61.626  1.00 61.00           C  
ATOM   2095  O   MET   289     -14.154 -18.235 -63.305  1.00 60.91           O  
ATOM   2096  CG  MET   289     -15.027 -14.778 -60.493  1.00 57.48           C  
ATOM   2097  SD  MET   289     -15.820 -13.195 -60.976  1.00 51.40           S  
ATOM   2098  CE  MET   289     -17.288 -13.822 -61.838  1.00 48.50           C  
ATOM   2099  N   PHE   290     -15.629 -19.144 -62.032  1.00 55.94           N  
ATOM   2100  CA  PHE   290     -16.100 -20.110 -63.017  1.00 55.01           C  
ATOM   2101  C   PHE   290     -17.446 -19.685 -63.592  1.00 55.68           C  
ATOM   2102  CB  PHE   290     -16.212 -21.505 -62.392  1.00 52.14           C  
ATOM   2103  O   PHE   290     -18.382 -19.394 -62.844  1.00 53.05           O  
ATOM   2104  CG  PHE   290     -14.900 -22.061 -61.908  1.00 49.24           C  
ATOM   2105  CD1 PHE   290     -14.064 -22.757 -62.772  1.00 45.64           C  
ATOM   2106  CD2 PHE   290     -14.504 -21.886 -60.589  1.00 45.89           C  
ATOM   2107  CE1 PHE   290     -12.849 -23.273 -62.327  1.00 45.82           C  
ATOM   2108  CE2 PHE   290     -13.291 -22.399 -60.137  1.00 47.37           C  
ATOM   2109  CZ  PHE   290     -12.466 -23.092 -61.007  1.00 44.29           C  
ATOM   2110  N   PRO   291     -17.458 -19.307 -64.755  1.00 53.85           N  
ATOM   2111  CA  PRO   291     -18.817 -19.300 -65.302  1.00 52.57           C  
ATOM   2112  C   PRO   291     -19.556 -20.615 -65.063  1.00 53.79           C  
ATOM   2113  CB  PRO   291     -18.594 -19.063 -66.798  1.00 50.92           C  
ATOM   2114  O   PRO   291     -18.954 -21.688 -65.139  1.00 52.05           O  
ATOM   2115  CG  PRO   291     -17.162 -19.420 -67.031  1.00 48.89           C  
ATOM   2116  CD  PRO   291     -16.462 -19.477 -65.704  1.00 48.51           C  
ATOM   2117  N   TYR   292     -20.561 -20.554 -64.298  1.00 48.95           N  
ATOM   2118  CA  TYR   292     -21.431 -21.724 -64.257  1.00 49.00           C  
ATOM   2119  C   TYR   292     -22.128 -21.932 -65.596  1.00 49.24           C  
ATOM   2120  CB  TYR   292     -22.472 -21.581 -63.143  1.00 46.81           C  
ATOM   2121  O   TYR   292     -22.888 -21.073 -66.048  1.00 47.66           O  
ATOM   2122  CG  TYR   292     -22.668 -22.838 -62.330  1.00 45.33           C  
ATOM   2123  CD1 TYR   292     -23.672 -23.748 -62.651  1.00 42.40           C  
ATOM   2124  CD2 TYR   292     -21.851 -23.116 -61.241  1.00 43.36           C  
ATOM   2125  CE1 TYR   292     -23.858 -24.907 -61.903  1.00 43.49           C  
ATOM   2126  CE2 TYR   292     -22.027 -24.271 -60.486  1.00 44.05           C  
ATOM   2127  OH  TYR   292     -23.210 -26.305 -60.081  1.00 34.59           O  
ATOM   2128  CZ  TYR   292     -23.031 -25.159 -60.825  1.00 42.61           C  
ATOM   2129  N   ALA   293     -21.583 -22.676 -66.460  1.00 46.59           N  
ATOM   2130  CA  ALA   293     -22.294 -23.290 -67.578  1.00 45.62           C  
ATOM   2131  C   ALA   293     -23.669 -23.790 -67.146  1.00 46.67           C  
ATOM   2132  CB  ALA   293     -21.474 -24.438 -68.163  1.00 43.40           C  
ATOM   2133  O   ALA   293     -23.789 -24.523 -66.162  1.00 44.74           O  
ATOM   2134  N   GLY   294     -24.799 -22.965 -67.474  1.00 43.65           N  
ATOM   2135  CA  GLY   294     -26.173 -23.444 -67.485  1.00 43.36           C  
ATOM   2136  C   GLY   294     -27.100 -22.616 -66.615  1.00 43.70           C  
ATOM   2137  O   GLY   294     -28.316 -22.818 -66.628  1.00 40.89           O  
ATOM   2138  N   GLN   295     -26.667 -21.626 -65.790  1.00 42.05           N  
ATOM   2139  CA  GLN   295     -27.602 -20.752 -65.089  1.00 43.34           C  
ATOM   2140  C   GLN   295     -27.708 -19.394 -65.777  1.00 42.33           C  
ATOM   2141  CB  GLN   295     -27.178 -20.571 -63.631  1.00 39.49           C  
ATOM   2142  O   GLN   295     -26.704 -18.700 -65.950  1.00 40.70           O  
ATOM   2143  CG  GLN   295     -27.598 -21.717 -62.721  1.00 38.03           C  
ATOM   2144  CD  GLN   295     -27.908 -21.261 -61.307  1.00 42.08           C  
ATOM   2145  NE2 GLN   295     -28.337 -22.194 -60.464  1.00 34.53           N  
ATOM   2146  OE1 GLN   295     -27.763 -20.080 -60.976  1.00 44.81           O  
ATOM   2147  N   GLY   296     -28.152 -19.308 -67.073  1.00 44.02           N  
ATOM   2148  CA  GLY   296     -28.873 -18.288 -67.817  1.00 42.89           C  
ATOM   2149  C   GLY   296     -28.707 -16.896 -67.236  1.00 43.93           C  
ATOM   2150  O   GLY   296     -28.942 -16.683 -66.045  1.00 41.58           O  
ATOM   2151  N   ALA   297     -27.565 -16.271 -67.201  1.00 47.83           N  
ATOM   2152  CA  ALA   297     -27.104 -14.950 -67.619  1.00 46.46           C  
ATOM   2153  C   ALA   297     -26.286 -14.281 -66.519  1.00 47.92           C  
ATOM   2154  CB  ALA   297     -28.291 -14.070 -68.005  1.00 43.03           C  
ATOM   2155  O   ALA   297     -25.401 -13.469 -66.801  1.00 44.64           O  
ATOM   2156  N   VAL   298     -26.133 -14.834 -65.315  1.00 59.61           N  
ATOM   2157  CA  VAL   298     -25.319 -14.141 -64.322  1.00 58.55           C  
ATOM   2158  C   VAL   298     -24.830 -15.133 -63.269  1.00 59.88           C  
ATOM   2159  CB  VAL   298     -26.102 -12.992 -63.648  1.00 56.55           C  
ATOM   2160  O   VAL   298     -25.635 -15.784 -62.599  1.00 57.72           O  
ATOM   2161  CG1 VAL   298     -25.181 -12.157 -62.761  1.00 51.24           C  
ATOM   2162  CG2 VAL   298     -26.774 -12.114 -64.702  1.00 52.74           C  
ATOM   2163  N   GLY   299     -23.665 -15.724 -63.272  1.00 59.68           N  
ATOM   2164  CA  GLY   299     -23.067 -16.430 -62.150  1.00 58.61           C  
ATOM   2165  C   GLY   299     -22.500 -15.501 -61.094  1.00 60.01           C  
ATOM   2166  O   GLY   299     -22.020 -14.411 -61.412  1.00 57.92           O  
ATOM   2167  N   TYR   300     -22.943 -15.931 -59.741  1.00 67.85           N  
ATOM   2168  CA  TYR   300     -22.446 -15.198 -58.581  1.00 67.35           C  
ATOM   2169  C   TYR   300     -21.356 -15.986 -57.864  1.00 68.32           C  
ATOM   2170  CB  TYR   300     -23.590 -14.888 -57.611  1.00 64.83           C  
ATOM   2171  O   TYR   300     -21.493 -17.193 -57.649  1.00 65.59           O  
ATOM   2172  CG  TYR   300     -24.646 -13.977 -58.189  1.00 60.97           C  
ATOM   2173  CD1 TYR   300     -24.554 -12.594 -58.048  1.00 57.85           C  
ATOM   2174  CD2 TYR   300     -25.738 -14.497 -58.875  1.00 58.59           C  
ATOM   2175  CE1 TYR   300     -25.525 -11.751 -58.577  1.00 56.23           C  
ATOM   2176  CE2 TYR   300     -26.715 -13.664 -59.408  1.00 58.24           C  
ATOM   2177  OH  TYR   300     -27.565 -11.465 -59.781  1.00 58.37           O  
ATOM   2178  CZ  TYR   300     -26.600 -12.294 -59.255  1.00 52.00           C  
ATOM   2179  N   ASN   301     -20.243 -15.342 -57.666  1.00 71.52           N  
ATOM   2180  CA  ASN   301     -19.229 -15.877 -56.763  1.00 71.50           C  
ATOM   2181  C   ASN   301     -18.962 -14.931 -55.596  1.00 72.28           C  
ATOM   2182  CB  ASN   301     -17.931 -16.163 -57.523  1.00 69.60           C  
ATOM   2183  O   ASN   301     -18.986 -13.711 -55.762  1.00 70.46           O  
ATOM   2184  CG  ASN   301     -18.054 -17.343 -58.465  1.00 65.41           C  
ATOM   2185  ND2 ASN   301     -17.493 -17.208 -59.661  1.00 61.67           N  
ATOM   2186  OD1 ASN   301     -18.649 -18.368 -58.122  1.00 63.29           O  
ATOM   2187  N   SER   302     -18.961 -15.476 -54.395  1.00 76.81           N  
ATOM   2188  CA  SER   302     -18.583 -14.687 -53.227  1.00 77.29           C  
ATOM   2189  C   SER   302     -17.448 -15.350 -52.455  1.00 77.78           C  
ATOM   2190  CB  SER   302     -19.786 -14.483 -52.305  1.00 75.28           C  
ATOM   2191  O   SER   302     -17.291 -16.572 -52.499  1.00 76.42           O  
ATOM   2192  OG  SER   302     -20.259 -15.725 -51.813  1.00 72.23           O  
ATOM   2193  N   ASP   303     -16.545 -14.556 -51.889  1.00 80.32           N  
ATOM   2194  CA  ASP   303     -15.456 -15.052 -51.054  1.00 80.76           C  
ATOM   2195  C   ASP   303     -15.140 -14.074 -49.925  1.00 81.47           C  
ATOM   2196  CB  ASP   303     -14.204 -15.304 -51.897  1.00 79.38           C  
ATOM   2197  O   ASP   303     -15.398 -12.875 -50.045  1.00 80.78           O  
ATOM   2198  CG  ASP   303     -13.211 -16.234 -51.221  1.00 76.68           C  
ATOM   2199  OD1 ASP   303     -13.515 -16.762 -50.130  1.00 76.99           O  
ATOM   2200  OD2 ASP   303     -12.113 -16.437 -51.784  1.00 76.63           O  
ATOM   2201  N   SER   304     -14.718 -14.610 -48.755  1.00 84.56           N  
ATOM   2202  CA  SER   304     -14.196 -13.820 -47.644  1.00 85.06           C  
ATOM   2203  C   SER   304     -12.765 -14.222 -47.304  1.00 84.83           C  
ATOM   2204  CB  SER   304     -15.086 -13.978 -46.410  1.00 82.54           C  
ATOM   2205  O   SER   304     -12.449 -15.412 -47.232  1.00 82.78           O  
ATOM   2206  OG  SER   304     -16.380 -13.452 -46.652  1.00 73.22           O  
ATOM   2207  N   PHE   305     -11.956 -13.304 -47.261  1.00 85.53           N  
ATOM   2208  CA  PHE   305     -10.555 -13.596 -46.981  1.00 85.96           C  
ATOM   2209  C   PHE   305      -9.891 -12.427 -46.265  1.00 86.06           C  
ATOM   2210  CB  PHE   305      -9.802 -13.915 -48.277  1.00 84.65           C  
ATOM   2211  O   PHE   305     -10.438 -11.323 -46.228  1.00 84.82           O  
ATOM   2212  CG  PHE   305      -9.938 -12.853 -49.335  1.00 82.37           C  
ATOM   2213  CD1 PHE   305     -11.017 -12.859 -50.211  1.00 79.50           C  
ATOM   2214  CD2 PHE   305      -8.987 -11.848 -49.452  1.00 80.35           C  
ATOM   2215  CE1 PHE   305     -11.145 -11.878 -51.191  1.00 79.63           C  
ATOM   2216  CE2 PHE   305      -9.109 -10.864 -50.429  1.00 80.51           C  
ATOM   2217  CZ  PHE   305     -10.188 -10.881 -51.298  1.00 76.89           C  
ATOM   2218  N   TRP   306      -8.773 -12.634 -45.642  1.00 86.54           N  
ATOM   2219  CA  TRP   306      -8.001 -11.568 -45.012  1.00 88.01           C  
ATOM   2220  C   TRP   306      -6.775 -11.217 -45.849  1.00 87.01           C  
ATOM   2221  CB  TRP   306      -7.571 -11.977 -43.601  1.00 83.88           C  
ATOM   2222  O   TRP   306      -6.250 -12.062 -46.578  1.00 84.29           O  
ATOM   2223  CG  TRP   306      -6.678 -13.181 -43.560  1.00 71.05           C  
ATOM   2224  CD1 TRP   306      -7.064 -14.492 -43.512  1.00 60.56           C  
ATOM   2225  CD2 TRP   306      -5.247 -13.183 -43.560  1.00 63.70           C  
ATOM   2226  CE2 TRP   306      -4.832 -14.532 -43.510  1.00 58.58           C  
ATOM   2227  CE3 TRP   306      -4.275 -12.174 -43.597  1.00 68.40           C  
ATOM   2228  NE1 TRP   306      -5.958 -15.309 -43.482  1.00 72.06           N  
ATOM   2229  CH2 TRP   306      -2.553 -13.892 -43.535  1.00 61.64           C  
ATOM   2230  CZ2 TRP   306      -3.483 -14.898 -43.498  1.00 71.31           C  
ATOM   2231  CZ3 TRP   306      -2.934 -12.540 -43.584  1.00 52.73           C  
ATOM   2232  N   LEU   307      -6.331  -9.997 -45.789  1.00 86.36           N  
ATOM   2233  CA  LEU   307      -5.107  -9.483 -46.394  1.00 87.11           C  
ATOM   2234  C   LEU   307      -4.326  -8.631 -45.400  1.00 86.48           C  
ATOM   2235  CB  LEU   307      -5.431  -8.662 -47.645  1.00 85.00           C  
ATOM   2236  O   LEU   307      -4.914  -8.002 -44.517  1.00 84.99           O  
ATOM   2237  CG  LEU   307      -5.985  -9.438 -48.841  1.00 80.17           C  
ATOM   2238  CD1 LEU   307      -6.498  -8.475 -49.906  1.00 75.04           C  
ATOM   2239  CD2 LEU   307      -4.919 -10.364 -49.418  1.00 76.60           C  
ATOM   2240  N   PRO   308      -2.993  -8.688 -45.432  1.00 85.79           N  
ATOM   2241  CA  PRO   308      -2.251  -7.665 -44.691  1.00 86.74           C  
ATOM   2242  C   PRO   308      -2.525  -6.252 -45.199  1.00 86.35           C  
ATOM   2243  CB  PRO   308      -0.788  -8.054 -44.921  1.00 84.18           C  
ATOM   2244  O   PRO   308      -2.608  -6.033 -46.410  1.00 84.87           O  
ATOM   2245  CG  PRO   308      -0.796  -8.828 -46.200  1.00 79.13           C  
ATOM   2246  CD  PRO   308      -2.166  -9.410 -46.397  1.00 78.81           C  
ATOM   2247  N   LYS   309      -2.832  -5.420 -44.280  1.00 86.33           N  
ATOM   2248  CA  LYS   309      -2.851  -4.004 -44.635  1.00 86.98           C  
ATOM   2249  C   LYS   309      -1.443  -3.491 -44.923  1.00 85.83           C  
ATOM   2250  CB  LYS   309      -3.491  -3.179 -43.518  1.00 84.14           C  
ATOM   2251  O   LYS   309      -0.520  -3.722 -44.140  1.00 83.30           O  
ATOM   2252  CG  LYS   309      -3.579  -1.690 -43.821  1.00 77.86           C  
ATOM   2253  CD  LYS   309      -2.505  -0.905 -43.079  1.00 76.07           C  
ATOM   2254  CE  LYS   309      -2.528   0.570 -43.457  1.00 73.95           C  
ATOM   2255  NZ  LYS   309      -1.637   1.382 -42.576  1.00 62.69           N  
ATOM   2256  N   THR   310      -1.265  -2.762 -46.042  1.00 84.32           N  
ATOM   2257  CA  THR   310       0.037  -2.205 -46.393  1.00 84.72           C  
ATOM   2258  C   THR   310       0.044  -0.689 -46.211  1.00 83.85           C  
ATOM   2259  CB  THR   310       0.420  -2.551 -47.844  1.00 81.51           C  
ATOM   2260  O   THR   310      -0.995  -0.088 -45.929  1.00 81.00           O  
ATOM   2261  CG2 THR   310       0.605  -4.055 -48.020  1.00 70.31           C  
ATOM   2262  OG1 THR   310      -0.617  -2.103 -48.726  1.00 73.06           O  
ATOM   2263  N   SER   311       1.201  -0.030 -46.412  1.00 82.50           N  
ATOM   2264  CA  SER   311       1.432   1.371 -46.075  1.00 83.73           C  
ATOM   2265  C   SER   311       0.618   2.298 -46.972  1.00 82.35           C  
ATOM   2266  CB  SER   311       2.918   1.712 -46.190  1.00 79.12           C  
ATOM   2267  O   SER   311       0.361   3.449 -46.613  1.00 79.53           O  
ATOM   2268  OG  SER   311       3.418   1.359 -47.468  1.00 70.36           O  
ATOM   2269  N   ASP   312       0.189   1.888 -48.090  1.00 85.96           N  
ATOM   2270  CA  ASP   312      -0.494   2.815 -48.986  1.00 86.31           C  
ATOM   2271  C   ASP   312      -1.991   2.864 -48.689  1.00 85.85           C  
ATOM   2272  CB  ASP   312      -0.260   2.421 -50.446  1.00 82.90           C  
ATOM   2273  O   ASP   312      -2.724   3.647 -49.297  1.00 82.93           O  
ATOM   2274  CG  ASP   312      -0.784   1.035 -50.778  1.00 75.50           C  
ATOM   2275  OD1 ASP   312      -1.238   0.319 -49.859  1.00 70.33           O  
ATOM   2276  OD2 ASP   312      -0.740   0.655 -51.968  1.00 76.42           O  
ATOM   2277  N   ASN   313      -2.546   2.003 -47.812  1.00 87.74           N  
ATOM   2278  CA  ASN   313      -3.934   2.000 -47.362  1.00 88.84           C  
ATOM   2279  C   ASN   313      -4.896   1.715 -48.512  1.00 87.87           C  
ATOM   2280  CB  ASN   313      -4.285   3.332 -46.694  1.00 85.88           C  
ATOM   2281  O   ASN   313      -5.962   2.326 -48.601  1.00 85.07           O  
ATOM   2282  CG  ASN   313      -3.597   3.513 -45.355  1.00 79.82           C  
ATOM   2283  ND2 ASN   313      -3.226   4.748 -45.041  1.00 78.19           N  
ATOM   2284  OD1 ASN   313      -3.401   2.550 -44.609  1.00 76.83           O  
ATOM   2285  N   LYS   314      -4.374   0.894 -49.412  1.00 87.44           N  
ATOM   2286  CA  LYS   314      -5.211   0.565 -50.562  1.00 87.83           C  
ATOM   2287  C   LYS   314      -5.297  -0.945 -50.766  1.00 86.93           C  
ATOM   2288  CB  LYS   314      -4.672   1.234 -51.827  1.00 85.89           C  
ATOM   2289  O   LYS   314      -4.418  -1.687 -50.324  1.00 85.18           O  
ATOM   2290  CG  LYS   314      -4.717   2.755 -51.791  1.00 81.77           C  
ATOM   2291  CD  LYS   314      -4.250   3.360 -53.108  1.00 80.97           C  
ATOM   2292  CE  LYS   314      -4.246   4.882 -53.055  1.00 79.26           C  
ATOM   2293  NZ  LYS   314      -3.759   5.479 -54.334  1.00 73.86           N  
ATOM   2294  N   ILE   315      -6.367  -1.271 -51.371  1.00 87.05           N  
ATOM   2295  CA  ILE   315      -6.533  -2.602 -51.945  1.00 87.01           C  
ATOM   2296  C   ILE   315      -6.671  -2.497 -53.462  1.00 86.51           C  
ATOM   2297  CB  ILE   315      -7.757  -3.328 -51.344  1.00 84.41           C  
ATOM   2298  O   ILE   315      -7.245  -1.533 -53.974  1.00 84.55           O  
ATOM   2299  CG1 ILE   315      -7.769  -4.799 -51.773  1.00 70.32           C  
ATOM   2300  CG2 ILE   315      -9.055  -2.627 -51.754  1.00 69.88           C  
ATOM   2301  CD1 ILE   315      -8.664  -5.686 -50.918  1.00 69.01           C  
ATOM   2302  N   TYR   316      -6.129  -3.461 -54.201  1.00 86.26           N  
ATOM   2303  CA  TYR   316      -6.114  -3.438 -55.659  1.00 86.47           C  
ATOM   2304  C   TYR   316      -6.875  -4.628 -56.231  1.00 85.39           C  
ATOM   2305  CB  TYR   316      -4.674  -3.439 -56.182  1.00 85.23           C  
ATOM   2306  O   TYR   316      -6.957  -5.683 -55.598  1.00 83.62           O  
ATOM   2307  CG  TYR   316      -3.857  -2.260 -55.714  1.00 83.82           C  
ATOM   2308  CD1 TYR   316      -3.688  -1.139 -56.523  1.00 81.24           C  
ATOM   2309  CD2 TYR   316      -3.252  -2.264 -54.461  1.00 82.06           C  
ATOM   2310  CE1 TYR   316      -2.934  -0.051 -56.096  1.00 82.35           C  
ATOM   2311  CE2 TYR   316      -2.496  -1.182 -54.024  1.00 82.38           C  
ATOM   2312  OH  TYR   316      -1.596   0.994 -54.419  1.00 76.66           O  
ATOM   2313  CZ  TYR   316      -2.344  -0.081 -54.847  1.00 81.40           C  
ATOM   2314  N   LEU   317      -7.404  -4.399 -57.367  1.00 82.23           N  
ATOM   2315  CA  LEU   317      -8.077  -5.463 -58.106  1.00 81.94           C  
ATOM   2316  C   LEU   317      -7.606  -5.498 -59.556  1.00 81.65           C  
ATOM   2317  CB  LEU   317      -9.595  -5.274 -58.054  1.00 80.12           C  
ATOM   2318  O   LEU   317      -7.574  -4.465 -60.228  1.00 79.69           O  
ATOM   2319  CG  LEU   317     -10.436  -6.358 -58.730  1.00 75.44           C  
ATOM   2320  CD1 LEU   317     -11.725  -6.593 -57.949  1.00 71.13           C  
ATOM   2321  CD2 LEU   317     -10.742  -5.974 -60.174  1.00 71.79           C  
ATOM   2322  N   ALA   318      -7.203  -6.682 -59.929  1.00 80.88           N  
ATOM   2323  CA  ALA   318      -6.908  -6.938 -61.336  1.00 80.59           C  
ATOM   2324  C   ALA   318      -7.602  -8.208 -61.819  1.00 80.09           C  
ATOM   2325  CB  ALA   318      -5.400  -7.045 -61.553  1.00 79.20           C  
ATOM   2326  O   ALA   318      -7.858  -9.122 -61.032  1.00 78.11           O  
ATOM   2327  N   HIS   319      -8.003  -8.187 -63.063  1.00 75.21           N  
ATOM   2328  CA  HIS   319      -8.605  -9.390 -63.627  1.00 74.69           C  
ATOM   2329  C   HIS   319      -8.121  -9.632 -65.053  1.00 74.58           C  
ATOM   2330  CB  HIS   319     -10.131  -9.289 -63.600  1.00 72.68           C  
ATOM   2331  O   HIS   319      -7.628  -8.712 -65.710  1.00 71.16           O  
ATOM   2332  CG  HIS   319     -10.680  -8.257 -64.533  1.00 68.72           C  
ATOM   2333  CD2 HIS   319     -10.916  -6.936 -64.359  1.00 65.64           C  
ATOM   2334  ND1 HIS   319     -11.059  -8.550 -65.825  1.00 58.98           N  
ATOM   2335  CE1 HIS   319     -11.505  -7.449 -66.407  1.00 61.67           C  
ATOM   2336  NE2 HIS   319     -11.429  -6.456 -65.538  1.00 57.46           N  
ATOM   2337  N   SER   320      -8.156 -10.894 -65.518  1.00 69.29           N  
ATOM   2338  CA  SER   320      -7.726 -11.265 -66.862  1.00 67.83           C  
ATOM   2339  C   SER   320      -8.916 -11.387 -67.809  1.00 68.23           C  
ATOM   2340  CB  SER   320      -6.950 -12.582 -66.833  1.00 65.91           C  
ATOM   2341  O   SER   320      -8.763 -11.817 -68.954  1.00 64.87           O  
ATOM   2342  OG  SER   320      -7.772 -13.640 -66.370  1.00 62.51           O  
ATOM   2343  N   MET   321     -10.021 -11.029 -67.455  1.00 61.94           N  
ATOM   2344  CA  MET   321     -11.169 -11.227 -68.335  1.00 61.66           C  
ATOM   2345  C   MET   321     -11.049 -10.367 -69.588  1.00 62.18           C  
ATOM   2346  CB  MET   321     -12.471 -10.902 -67.601  1.00 58.65           C  
ATOM   2347  O   MET   321     -10.571  -9.232 -69.524  1.00 59.51           O  
ATOM   2348  CG  MET   321     -12.962 -12.022 -66.697  1.00 57.03           C  
ATOM   2349  SD  MET   321     -14.600 -11.661 -65.955  1.00 53.37           S  
ATOM   2350  CE  MET   321     -14.249 -10.065 -65.165  1.00 49.44           C  
ATOM   2351  N   ALA   322     -11.279 -10.931 -70.747  1.00 58.12           N  
ATOM   2352  CA  ALA   322     -11.429 -10.144 -71.968  1.00 56.50           C  
ATOM   2353  C   ALA   322     -12.564  -9.133 -71.834  1.00 58.04           C  
ATOM   2354  CB  ALA   322     -11.675 -11.060 -73.165  1.00 54.39           C  
ATOM   2355  O   ALA   322     -13.637  -9.460 -71.322  1.00 55.60           O  
ATOM   2356  N   PRO   323     -12.269  -7.793 -71.944  1.00 53.54           N  
ATOM   2357  CA  PRO   323     -13.339  -6.799 -72.057  1.00 51.35           C  
ATOM   2358  C   PRO   323     -14.408  -7.196 -73.073  1.00 53.67           C  
ATOM   2359  CB  PRO   323     -12.601  -5.536 -72.505  1.00 48.36           C  
ATOM   2360  O   PRO   323     -14.083  -7.543 -74.212  1.00 51.16           O  
ATOM   2361  CG  PRO   323     -11.182  -5.967 -72.690  1.00 44.70           C  
ATOM   2362  CD  PRO   323     -11.083  -7.431 -72.367  1.00 46.25           C  
ATOM   2363  N   GLY   324     -15.537  -7.843 -72.701  1.00 49.12           N  
ATOM   2364  CA  GLY   324     -16.535  -7.877 -73.758  1.00 48.08           C  
ATOM   2365  C   GLY   324     -17.949  -8.053 -73.238  1.00 49.15           C  
ATOM   2366  O   GLY   324     -18.917  -7.799 -73.958  1.00 46.58           O  
ATOM   2367  N   SER   325     -18.199  -8.264 -71.850  1.00 53.03           N  
ATOM   2368  CA  SER   325     -19.612  -8.385 -71.506  1.00 51.73           C  
ATOM   2369  C   SER   325     -20.010  -7.372 -70.438  1.00 53.30           C  
ATOM   2370  CB  SER   325     -19.926  -9.800 -71.019  1.00 49.10           C  
ATOM   2371  O   SER   325     -19.342  -7.252 -69.408  1.00 51.23           O  
ATOM   2372  OG  SER   325     -19.473  -9.987 -69.689  1.00 47.40           O  
ATOM   2373  N   ALA   326     -20.691  -6.208 -70.727  1.00 52.58           N  
ATOM   2374  CA  ALA   326     -21.258  -5.067 -70.013  1.00 51.08           C  
ATOM   2375  C   ALA   326     -21.851  -5.497 -68.674  1.00 52.53           C  
ATOM   2376  CB  ALA   326     -22.322  -4.381 -70.867  1.00 47.74           C  
ATOM   2377  O   ALA   326     -22.022  -4.674 -67.771  1.00 49.81           O  
ATOM   2378  N   ASN   327     -22.079  -6.851 -68.390  1.00 57.94           N  
ATOM   2379  CA  ASN   327     -22.814  -7.234 -67.190  1.00 57.49           C  
ATOM   2380  C   ASN   327     -21.914  -7.947 -66.185  1.00 58.23           C  
ATOM   2381  CB  ASN   327     -24.010  -8.118 -67.551  1.00 53.05           C  
ATOM   2382  O   ASN   327     -22.348  -8.881 -65.509  1.00 55.07           O  
ATOM   2383  CG  ASN   327     -25.181  -7.322 -68.093  1.00 49.70           C  
ATOM   2384  ND2 ASN   327     -26.163  -8.019 -68.653  1.00 41.32           N  
ATOM   2385  OD1 ASN   327     -25.203  -6.091 -68.009  1.00 49.35           O  
ATOM   2386  N   SER   328     -20.662  -7.615 -66.053  1.00 67.83           N  
ATOM   2387  CA  SER   328     -19.779  -8.180 -65.037  1.00 67.20           C  
ATOM   2388  C   SER   328     -19.295  -7.108 -64.067  1.00 68.28           C  
ATOM   2389  CB  SER   328     -18.579  -8.866 -65.692  1.00 64.86           C  
ATOM   2390  O   SER   328     -19.019  -5.976 -64.471  1.00 65.53           O  
ATOM   2391  OG  SER   328     -18.992  -9.664 -66.788  1.00 61.56           O  
ATOM   2392  N   GLY   329     -19.535  -7.352 -62.790  1.00 72.36           N  
ATOM   2393  CA  GLY   329     -19.080  -6.447 -61.747  1.00 72.26           C  
ATOM   2394  C   GLY   329     -18.826  -7.141 -60.422  1.00 73.03           C  
ATOM   2395  O   GLY   329     -19.144  -8.322 -60.263  1.00 71.50           O  
ATOM   2396  N   CYS   330     -18.054  -6.536 -59.646  1.00 76.53           N  
ATOM   2397  CA  CYS   330     -17.786  -6.993 -58.287  1.00 76.86           C  
ATOM   2398  C   CYS   330     -18.093  -5.898 -57.273  1.00 77.13           C  
ATOM   2399  CB  CYS   330     -16.330  -7.436 -58.149  1.00 75.01           C  
ATOM   2400  O   CYS   330     -17.898  -4.714 -57.553  1.00 75.60           O  
ATOM   2401  SG  CYS   330     -15.901  -8.861 -59.173  1.00 74.71           S  
ATOM   2402  N   ASN   331     -18.685  -6.322 -56.173  1.00 80.00           N  
ATOM   2403  CA  ASN   331     -18.795  -5.435 -55.020  1.00 80.38           C  
ATOM   2404  C   ASN   331     -17.807  -5.817 -53.922  1.00 80.67           C  
ATOM   2405  CB  ASN   331     -20.224  -5.439 -54.473  1.00 78.43           C  
ATOM   2406  O   ASN   331     -17.696  -6.990 -53.561  1.00 79.14           O  
ATOM   2407  CG  ASN   331     -21.219  -4.815 -55.432  1.00 74.06           C  
ATOM   2408  ND2 ASN   331     -22.389  -5.429 -55.557  1.00 71.13           N  
ATOM   2409  OD1 ASN   331     -20.937  -3.788 -56.057  1.00 71.52           O  
ATOM   2410  N   PHE   332     -17.106  -4.778 -53.378  1.00 81.05           N  
ATOM   2411  CA  PHE   332     -16.069  -4.914 -52.362  1.00 81.47           C  
ATOM   2412  C   PHE   332     -16.571  -4.428 -51.007  1.00 81.49           C  
ATOM   2413  CB  PHE   332     -14.813  -4.135 -52.767  1.00 78.76           C  
ATOM   2414  O   PHE   332     -17.045  -3.297 -50.884  1.00 79.19           O  
ATOM   2415  CG  PHE   332     -13.942  -4.861 -53.756  1.00 73.05           C  
ATOM   2416  CD1 PHE   332     -12.821  -5.564 -53.331  1.00 67.55           C  
ATOM   2417  CD2 PHE   332     -14.243  -4.839 -55.111  1.00 68.18           C  
ATOM   2418  CE1 PHE   332     -12.013  -6.237 -54.244  1.00 66.66           C  
ATOM   2419  CE2 PHE   332     -13.440  -5.509 -56.030  1.00 66.02           C  
ATOM   2420  CZ  PHE   332     -12.325  -6.206 -55.594  1.00 65.42           C  
ATOM   2421  N   TYR   333     -16.414  -5.315 -50.025  1.00 85.88           N  
ATOM   2422  CA  TYR   333     -16.722  -4.885 -48.665  1.00 86.97           C  
ATOM   2423  C   TYR   333     -15.558  -5.173 -47.725  1.00 86.42           C  
ATOM   2424  CB  TYR   333     -17.988  -5.579 -48.156  1.00 85.06           C  
ATOM   2425  O   TYR   333     -14.866  -6.183 -47.875  1.00 85.17           O  
ATOM   2426  CG  TYR   333     -19.185  -5.397 -49.058  1.00 82.16           C  
ATOM   2427  CD1 TYR   333     -20.086  -4.355 -48.850  1.00 78.78           C  
ATOM   2428  CD2 TYR   333     -19.418  -6.267 -50.118  1.00 80.19           C  
ATOM   2429  CE1 TYR   333     -21.191  -4.184 -49.678  1.00 81.20           C  
ATOM   2430  CE2 TYR   333     -20.520  -6.106 -50.952  1.00 80.89           C  
ATOM   2431  OH  TYR   333     -22.491  -4.899 -51.546  1.00 73.49           O  
ATOM   2432  CZ  TYR   333     -21.399  -5.063 -50.724  1.00 80.75           C  
ATOM   2433  N   ILE   334     -15.277  -4.224 -46.879  1.00 87.17           N  
ATOM   2434  CA  ILE   334     -14.450  -4.493 -45.708  1.00 88.30           C  
ATOM   2435  C   ILE   334     -15.341  -4.829 -44.513  1.00 87.70           C  
ATOM   2436  CB  ILE   334     -13.536  -3.293 -45.374  1.00 85.50           C  
ATOM   2437  O   ILE   334     -16.172  -4.016 -44.103  1.00 85.86           O  
ATOM   2438  CG1 ILE   334     -12.690  -2.910 -46.594  1.00 73.97           C  
ATOM   2439  CG2 ILE   334     -12.646  -3.611 -44.169  1.00 73.25           C  
ATOM   2440  CD1 ILE   334     -11.711  -3.990 -47.032  1.00 72.21           C  
ATOM   2441  N   THR   335     -15.164  -6.067 -43.906  1.00 89.20           N  
ATOM   2442  CA  THR   335     -16.085  -6.509 -42.864  1.00 89.45           C  
ATOM   2443  C   THR   335     -15.418  -6.451 -41.493  1.00 88.93           C  
ATOM   2444  CB  THR   335     -16.587  -7.940 -43.134  1.00 87.53           C  
ATOM   2445  O   THR   335     -16.094  -6.522 -40.465  1.00 86.96           O  
ATOM   2446  CG2 THR   335     -17.375  -8.009 -44.438  1.00 77.47           C  
ATOM   2447  OG1 THR   335     -15.465  -8.826 -43.218  1.00 80.59           O  
ATOM   2448  N   GLY   336     -14.162  -6.377 -41.492  1.00 88.00           N  
ATOM   2449  CA  GLY   336     -13.453  -6.320 -40.223  1.00 89.30           C  
ATOM   2450  C   GLY   336     -11.978  -6.002 -40.378  1.00 88.59           C  
ATOM   2451  O   GLY   336     -11.460  -5.964 -41.496  1.00 86.79           O  
ATOM   2452  N   TYR   337     -11.383  -5.626 -39.285  1.00 87.92           N  
ATOM   2453  CA  TYR   337      -9.950  -5.357 -39.252  1.00 88.39           C  
ATOM   2454  C   TYR   337      -9.346  -5.781 -37.918  1.00 86.43           C  
ATOM   2455  CB  TYR   337      -9.676  -3.871 -39.500  1.00 86.17           C  
ATOM   2456  O   TYR   337     -10.059  -5.916 -36.921  1.00 83.43           O  
ATOM   2457  CG  TYR   337     -10.275  -2.960 -38.456  1.00 82.26           C  
ATOM   2458  CD1 TYR   337     -11.595  -2.527 -38.556  1.00 77.44           C  
ATOM   2459  CD2 TYR   337      -9.522  -2.531 -37.368  1.00 79.20           C  
ATOM   2460  CE1 TYR   337     -12.150  -1.686 -37.598  1.00 80.74           C  
ATOM   2461  CE2 TYR   337     -10.068  -1.691 -36.403  1.00 81.29           C  
ATOM   2462  OH  TYR   337     -11.925  -0.442 -35.574  1.00 67.36           O  
ATOM   2463  CZ  TYR   337     -11.380  -1.274 -36.526  1.00 79.98           C  
ATOM   2464  N   LYS   338      -8.096  -6.115 -38.166  1.00 85.45           N  
ATOM   2465  CA  LYS   338      -7.285  -6.521 -37.022  1.00 85.16           C  
ATOM   2466  C   LYS   338      -5.959  -5.765 -36.993  1.00 84.06           C  
ATOM   2467  CB  LYS   338      -7.028  -8.028 -37.054  1.00 82.98           C  
ATOM   2468  O   LYS   338      -5.387  -5.464 -38.042  1.00 81.38           O  
ATOM   2469  CG  LYS   338      -6.250  -8.549 -35.855  1.00 78.35           C  
ATOM   2470  CD  LYS   338      -6.099 -10.064 -35.902  1.00 75.74           C  
ATOM   2471  CE  LYS   338      -5.252 -10.579 -34.745  1.00 69.23           C  
ATOM   2472  NZ  LYS   338      -5.201 -12.071 -34.717  1.00 61.64           N  
TER    2473      LYS   338
END
