# Supplementary material for: The transformative power of transformers in protein structure prediction
Source: Proc Natl Acad Sci U S A. 2023 Jul 31;120(32):e2303499120. doi: 10.1073/pnas.2303499120 (PMC10410766; doi:10.1073/pnas.2303499120)
Supplement: Supplementary file 2 — Dataset S01 (GZ) [file pnas.2303499120.sd01.gz › SI_Data/predicted_structures/ESMFold/T1162.pdb]

PARENT N/A
ATOM      1  N   SER     1      14.373 -10.735 -25.607  1.00 30.55           N  
ATOM      2  CA  SER     1      13.401 -10.073 -24.743  1.00 35.26           C  
ATOM      3  C   SER     1      12.906 -11.011 -23.647  1.00 31.08           C  
ATOM      4  CB  SER     1      12.214  -9.564 -25.563  1.00 28.77           C  
ATOM      5  O   SER     1      12.409 -12.102 -23.934  1.00 31.74           O  
ATOM      6  OG  SER     1      10.991  -9.837 -24.902  1.00 31.08           O  
ATOM      7  N   ALA     2      13.565 -11.365 -22.590  1.00 36.46           N  
ATOM      8  CA  ALA     2      12.977 -12.303 -21.637  1.00 39.21           C  
ATOM      9  C   ALA     2      11.459 -12.150 -21.584  1.00 36.93           C  
ATOM     10  CB  ALA     2      13.578 -12.098 -20.249  1.00 33.57           C  
ATOM     11  O   ALA     2      10.946 -11.046 -21.390  1.00 35.83           O  
ATOM     12  N   ALA     3      10.607 -12.891 -22.459  1.00 36.64           N  
ATOM     13  CA  ALA     3       9.195 -12.979 -22.100  1.00 38.24           C  
ATOM     14  C   ALA     3       9.003 -12.838 -20.592  1.00 36.72           C  
ATOM     15  CB  ALA     3       8.603 -14.299 -22.587  1.00 33.56           C  
ATOM     16  O   ALA     3       9.536 -13.634 -19.815  1.00 35.28           O  
ATOM     17  N   THR     4       8.896 -11.600 -19.979  1.00 41.99           N  
ATOM     18  CA  THR     4       8.457 -11.432 -18.598  1.00 44.52           C  
ATOM     19  C   THR     4       7.290 -12.364 -18.285  1.00 42.62           C  
ATOM     20  CB  THR     4       8.044  -9.976 -18.316  1.00 40.39           C  
ATOM     21  O   THR     4       6.279 -12.360 -18.990  1.00 41.89           O  
ATOM     22  CG2 THR     4       9.265  -9.100 -18.052  1.00 37.06           C  
ATOM     23  OG1 THR     4       7.335  -9.458 -19.448  1.00 31.58           O  
ATOM     24  N   THR     5       7.484 -13.733 -17.887  1.00 44.69           N  
ATOM     25  CA  THR     5       6.370 -14.502 -17.343  1.00 45.04           C  
ATOM     26  C   THR     5       5.340 -13.579 -16.698  1.00 44.91           C  
ATOM     27  CB  THR     5       6.856 -15.535 -16.310  1.00 41.15           C  
ATOM     28  O   THR     5       5.693 -12.709 -15.898  1.00 42.98           O  
ATOM     29  CG2 THR     5       5.893 -16.713 -16.216  1.00 36.22           C  
ATOM     30  OG1 THR     5       8.148 -16.018 -16.698  1.00 33.78           O  
ATOM     31  N   PRO     6       4.115 -13.519 -17.294  1.00 45.86           N  
ATOM     32  CA  PRO     6       3.086 -12.748 -16.593  1.00 46.18           C  
ATOM     33  C   PRO     6       3.052 -13.035 -15.094  1.00 45.96           C  
ATOM     34  CB  PRO     6       1.787 -13.200 -17.266  1.00 43.58           C  
ATOM     35  O   PRO     6       3.235 -14.182 -14.677  1.00 45.00           O  
ATOM     36  CG  PRO     6       2.214 -14.215 -18.276  1.00 42.18           C  
ATOM     37  CD  PRO     6       3.699 -14.404 -18.165  1.00 45.11           C  
ATOM     38  N   ILE     7       3.328 -12.090 -14.335  1.00 53.36           N  
ATOM     39  CA  ILE     7       3.172 -12.256 -12.894  1.00 53.18           C  
ATOM     40  C   ILE     7       1.721 -12.603 -12.569  1.00 53.90           C  
ATOM     41  CB  ILE     7       3.604 -10.986 -12.129  1.00 49.83           C  
ATOM     42  O   ILE     7       0.800 -11.885 -12.966  1.00 52.67           O  
ATOM     43  CG1 ILE     7       5.082 -10.679 -12.393  1.00 42.99           C  
ATOM     44  CG2 ILE     7       3.337 -11.142 -10.629  1.00 44.16           C  
ATOM     45  CD1 ILE     7       5.549  -9.345 -11.827  1.00 44.15           C  
ATOM     46  N   VAL     8       1.419 -13.819 -12.233  1.00 47.49           N  
ATOM     47  CA  VAL     8       0.133 -14.203 -11.660  1.00 48.04           C  
ATOM     48  C   VAL     8      -0.017 -13.589 -10.269  1.00 47.46           C  
ATOM     49  CB  VAL     8      -0.019 -15.739 -11.583  1.00 44.74           C  
ATOM     50  O   VAL     8       0.976 -13.222  -9.636  1.00 46.11           O  
ATOM     51  CG1 VAL     8      -0.653 -16.283 -12.862  1.00 37.46           C  
ATOM     52  CG2 VAL     8       1.337 -16.397 -11.334  1.00 38.72           C  
ATOM     53  N   ALA     9      -1.221 -13.115  -9.973  1.00 52.51           N  
ATOM     54  CA  ALA     9      -1.506 -12.475  -8.691  1.00 51.18           C  
ATOM     55  C   ALA     9      -0.741 -13.151  -7.558  1.00 53.43           C  
ATOM     56  CB  ALA     9      -3.006 -12.500  -8.406  1.00 48.08           C  
ATOM     57  O   ALA     9      -0.154 -12.477  -6.707  1.00 52.96           O  
ATOM     58  N   GLU    10      -0.767 -14.466  -7.471  1.00 53.58           N  
ATOM     59  CA  GLU    10      -0.061 -15.170  -6.404  1.00 55.02           C  
ATOM     60  C   GLU    10       1.420 -14.805  -6.388  1.00 54.78           C  
ATOM     61  CB  GLU    10      -0.229 -16.684  -6.557  1.00 48.65           C  
ATOM     62  O   GLU    10       2.018 -14.663  -5.319  1.00 53.84           O  
ATOM     63  CG  GLU    10      -1.619 -17.189  -6.199  1.00 44.62           C  
ATOM     64  CD  GLU    10      -1.882 -18.609  -6.673  1.00 48.55           C  
ATOM     65  OE1 GLU    10      -0.966 -19.235  -7.254  1.00 49.99           O  
ATOM     66  OE2 GLU    10      -3.014 -19.100  -6.463  1.00 45.02           O  
ATOM     67  N   ASP    11       1.926 -14.626  -7.538  1.00 69.17           N  
ATOM     68  CA  ASP    11       3.343 -14.278  -7.577  1.00 69.51           C  
ATOM     69  C   ASP    11       3.573 -12.858  -7.063  1.00 70.18           C  
ATOM     70  CB  ASP    11       3.892 -14.419  -8.998  1.00 63.94           C  
ATOM     71  O   ASP    11       4.572 -12.590  -6.392  1.00 67.54           O  
ATOM     72  CG  ASP    11       3.991 -15.864  -9.454  1.00 58.08           C  
ATOM     73  OD1 ASP    11       4.001 -16.775  -8.598  1.00 57.90           O  
ATOM     74  OD2 ASP    11       4.063 -16.094 -10.681  1.00 60.66           O  
ATOM     75  N   ALA    12       2.563 -12.098  -7.315  1.00 80.24           N  
ATOM     76  CA  ALA    12       2.776 -10.720  -6.880  1.00 80.77           C  
ATOM     77  C   ALA    12       2.710 -10.609  -5.359  1.00 81.60           C  
ATOM     78  CB  ALA    12       1.748  -9.793  -7.522  1.00 79.15           C  
ATOM     79  O   ALA    12       3.486  -9.868  -4.750  1.00 80.89           O  
ATOM     80  N   THR    13       1.807 -11.380  -4.735  1.00 82.06           N  
ATOM     81  CA  THR    13       1.708 -11.373  -3.280  1.00 82.61           C  
ATOM     82  C   THR    13       3.007 -11.863  -2.647  1.00 82.86           C  
ATOM     83  CB  THR    13       0.536 -12.247  -2.795  1.00 81.36           C  
ATOM     84  O   THR    13       3.554 -11.210  -1.756  1.00 82.11           O  
ATOM     85  CG2 THR    13       0.400 -12.192  -1.277  1.00 79.67           C  
ATOM     86  OG1 THR    13      -0.680 -11.779  -3.391  1.00 81.20           O  
ATOM     87  N   THR    14       3.494 -12.950  -3.139  1.00 82.90           N  
ATOM     88  CA  THR    14       4.718 -13.540  -2.607  1.00 83.20           C  
ATOM     89  C   THR    14       5.906 -12.606  -2.823  1.00 83.33           C  
ATOM     90  CB  THR    14       5.009 -14.905  -3.257  1.00 81.15           C  
ATOM     91  O   THR    14       6.779 -12.494  -1.960  1.00 82.33           O  
ATOM     92  CG2 THR    14       6.268 -15.536  -2.670  1.00 72.75           C  
ATOM     93  OG1 THR    14       3.899 -15.782  -3.031  1.00 76.58           O  
ATOM     94  N   ALA    15       5.915 -11.896  -3.860  1.00 83.75           N  
ATOM     95  CA  ALA    15       7.022 -11.004  -4.197  1.00 84.09           C  
ATOM     96  C   ALA    15       6.972  -9.728  -3.361  1.00 84.53           C  
ATOM     97  CB  ALA    15       6.997 -10.663  -5.685  1.00 82.72           C  
ATOM     98  O   ALA    15       8.013  -9.162  -3.018  1.00 83.76           O  
ATOM     99  N   CYS    16       5.755  -9.310  -2.987  1.00 86.92           N  
ATOM    100  CA  CYS    16       5.588  -7.980  -2.413  1.00 87.28           C  
ATOM    101  C   CYS    16       5.546  -8.045  -0.891  1.00 87.28           C  
ATOM    102  CB  CYS    16       4.311  -7.326  -2.940  1.00 85.78           C  
ATOM    103  O   CYS    16       6.003  -7.122  -0.214  1.00 86.24           O  
ATOM    104  SG  CYS    16       4.337  -7.004  -4.717  1.00 84.99           S  
ATOM    105  N   LEU    17       5.166  -9.095  -0.313  1.00 88.66           N  
ATOM    106  CA  LEU    17       4.906  -9.188   1.120  1.00 88.64           C  
ATOM    107  C   LEU    17       6.194  -9.021   1.918  1.00 88.98           C  
ATOM    108  CB  LEU    17       4.250 -10.529   1.460  1.00 86.51           C  
ATOM    109  O   LEU    17       6.214  -8.323   2.934  1.00 88.06           O  
ATOM    110  CG  LEU    17       2.726 -10.586   1.347  1.00 78.54           C  
ATOM    111  CD1 LEU    17       2.234 -12.017   1.538  1.00 71.12           C  
ATOM    112  CD2 LEU    17       2.079  -9.652   2.364  1.00 70.99           C  
ATOM    113  N   PRO    18       7.267  -9.630   1.454  1.00 88.99           N  
ATOM    114  CA  PRO    18       8.485  -9.466   2.251  1.00 89.35           C  
ATOM    115  C   PRO    18       8.888  -8.003   2.418  1.00 89.43           C  
ATOM    116  CB  PRO    18       9.538 -10.234   1.448  1.00 88.31           C  
ATOM    117  O   PRO    18       9.283  -7.589   3.511  1.00 88.76           O  
ATOM    118  CG  PRO    18       8.773 -11.307   0.743  1.00 86.32           C  
ATOM    119  CD  PRO    18       7.451 -10.743   0.307  1.00 85.87           C  
ATOM    120  N   THR    19       8.777  -7.199   1.371  1.00 89.39           N  
ATOM    121  CA  THR    19       9.124  -5.784   1.451  1.00 89.37           C  
ATOM    122  C   THR    19       8.118  -5.029   2.315  1.00 89.22           C  
ATOM    123  CB  THR    19       9.186  -5.144   0.052  1.00 88.34           C  
ATOM    124  O   THR    19       8.502  -4.193   3.136  1.00 88.12           O  
ATOM    125  CG2 THR    19       9.541  -3.663   0.140  1.00 83.94           C  
ATOM    126  OG1 THR    19      10.179  -5.817  -0.731  1.00 84.91           O  
ATOM    127  N   MET    20       6.863  -5.299   2.134  1.00 88.65           N  
ATOM    128  CA  MET    20       5.854  -4.651   2.967  1.00 88.72           C  
ATOM    129  C   MET    20       6.097  -4.946   4.443  1.00 88.09           C  
ATOM    130  CB  MET    20       4.451  -5.108   2.566  1.00 87.78           C  
ATOM    131  O   MET    20       6.061  -4.038   5.276  1.00 86.76           O  
ATOM    132  CG  MET    20       4.034  -4.661   1.174  1.00 85.33           C  
ATOM    133  SD  MET    20       2.421  -5.370   0.661  1.00 86.58           S  
ATOM    134  CE  MET    20       1.308  -4.477   1.782  1.00 79.63           C  
ATOM    135  N   ASN    21       6.407  -6.184   4.762  1.00 88.68           N  
ATOM    136  CA  ASN    21       6.657  -6.583   6.143  1.00 88.60           C  
ATOM    137  C   ASN    21       7.956  -5.983   6.673  1.00 87.82           C  
ATOM    138  CB  ASN    21       6.689  -8.108   6.264  1.00 88.02           C  
ATOM    139  O   ASN    21       8.038  -5.607   7.844  1.00 86.48           O  
ATOM    140  CG  ASN    21       5.308  -8.729   6.191  1.00 87.22           C  
ATOM    141  ND2 ASN    21       5.243  -9.981   5.754  1.00 87.04           N  
ATOM    142  OD1 ASN    21       4.308  -8.088   6.523  1.00 86.53           O  
ATOM    143  N   MET    22       8.928  -5.945   5.790  1.00 86.89           N  
ATOM    144  CA  MET    22      10.168  -5.273   6.170  1.00 86.70           C  
ATOM    145  C   MET    22       9.906  -3.820   6.549  1.00 86.06           C  
ATOM    146  CB  MET    22      11.188  -5.342   5.031  1.00 85.48           C  
ATOM    147  O   MET    22      10.413  -3.337   7.563  1.00 84.36           O  
ATOM    148  CG  MET    22      12.512  -4.669   5.353  1.00 81.69           C  
ATOM    149  SD  MET    22      13.587  -4.490   3.877  1.00 81.41           S  
ATOM    150  CE  MET    22      12.497  -3.513   2.805  1.00 70.67           C  
ATOM    151  N   LEU    23       9.066  -3.126   5.773  1.00 85.42           N  
ATOM    152  CA  LEU    23       8.765  -1.722   6.031  1.00 85.05           C  
ATOM    153  C   LEU    23       7.939  -1.567   7.303  1.00 84.20           C  
ATOM    154  CB  LEU    23       8.017  -1.107   4.845  1.00 84.40           C  
ATOM    155  O   LEU    23       8.087  -0.580   8.028  1.00 82.40           O  
ATOM    156  CG  LEU    23       8.828  -0.900   3.565  1.00 84.66           C  
ATOM    157  CD1 LEU    23       7.909  -0.506   2.413  1.00 83.20           C  
ATOM    158  CD2 LEU    23       9.907   0.156   3.780  1.00 83.28           C  
ATOM    159  N   ARG    24       7.134  -2.531   7.619  1.00 83.68           N  
ATOM    160  CA  ARG    24       6.322  -2.508   8.832  1.00 83.22           C  
ATOM    161  C   ARG    24       7.187  -2.694  10.074  1.00 82.14           C  
ATOM    162  CB  ARG    24       5.243  -3.593   8.777  1.00 82.60           C  
ATOM    163  O   ARG    24       6.908  -2.109  11.123  1.00 80.21           O  
ATOM    164  CG  ARG    24       4.099  -3.277   7.827  1.00 83.53           C  
ATOM    165  CD  ARG    24       3.176  -4.473   7.639  1.00 82.93           C  
ATOM    166  NE  ARG    24       2.491  -4.826   8.879  1.00 79.14           N  
ATOM    167  NH1 ARG    24       0.742  -3.347   8.577  1.00 79.88           N  
ATOM    168  NH2 ARG    24       0.814  -4.679  10.441  1.00 79.70           N  
ATOM    169  CZ  ARG    24       1.351  -4.283   9.296  1.00 79.80           C  
ATOM    170  N   VAL    25       8.244  -3.416  10.026  1.00 80.30           N  
ATOM    171  CA  VAL    25       9.116  -3.705  11.160  1.00 79.65           C  
ATOM    172  C   VAL    25      10.137  -2.581  11.325  1.00 79.09           C  
ATOM    173  CB  VAL    25       9.838  -5.060  10.991  1.00 77.68           C  
ATOM    174  O   VAL    25      10.416  -2.147  12.446  1.00 75.92           O  
ATOM    175  CG1 VAL    25      10.922  -5.231  12.053  1.00 71.86           C  
ATOM    176  CG2 VAL    25       8.834  -6.210  11.058  1.00 70.29           C  
ATOM    177  N   LEU    26      10.814  -2.259  10.241  1.00 74.49           N  
ATOM    178  CA  LEU    26      11.944  -1.337  10.291  1.00 73.20           C  
ATOM    179  C   LEU    26      11.503   0.037  10.783  1.00 72.61           C  
ATOM    180  CB  LEU    26      12.596  -1.213   8.911  1.00 69.25           C  
ATOM    181  O   LEU    26      12.292   0.768  11.386  1.00 66.96           O  
ATOM    182  CG  LEU    26      13.463  -2.391   8.463  1.00 64.65           C  
ATOM    183  CD1 LEU    26      13.955  -2.174   7.036  1.00 59.96           C  
ATOM    184  CD2 LEU    26      14.637  -2.585   9.416  1.00 62.04           C  
ATOM    185  N   ASN    27      10.282   0.376  10.546  1.00 60.94           N  
ATOM    186  CA  ASN    27       9.857   1.749  10.800  1.00 59.55           C  
ATOM    187  C   ASN    27       9.219   1.892  12.178  1.00 61.21           C  
ATOM    188  CB  ASN    27       8.888   2.220   9.713  1.00 54.28           C  
ATOM    189  O   ASN    27       8.898   3.002  12.606  1.00 57.59           O  
ATOM    190  CG  ASN    27       9.589   2.559   8.413  1.00 50.86           C  
ATOM    191  ND2 ASN    27       9.074   2.033   7.307  1.00 47.19           N  
ATOM    192  OD1 ASN    27      10.584   3.288   8.402  1.00 53.73           O  
ATOM    193  N   LEU    28       9.133   0.809  12.976  1.00 59.44           N  
ATOM    194  CA  LEU    28       8.488   0.795  14.285  1.00 58.25           C  
ATOM    195  C   LEU    28       9.470   0.366  15.370  1.00 60.37           C  
ATOM    196  CB  LEU    28       7.277  -0.141  14.276  1.00 52.26           C  
ATOM    197  O   LEU    28       9.888  -0.793  15.411  1.00 57.03           O  
ATOM    198  CG  LEU    28       6.114   0.263  13.369  1.00 48.65           C  
ATOM    199  CD1 LEU    28       5.127  -0.891  13.227  1.00 44.41           C  
ATOM    200  CD2 LEU    28       5.417   1.505  13.915  1.00 48.29           C  
ATOM    201  N   ARG    29      10.500   1.174  15.699  1.00 54.02           N  
ATOM    202  CA  ARG    29      11.545   0.886  16.676  1.00 53.56           C  
ATOM    203  C   ARG    29      10.995   0.071  17.842  1.00 54.13           C  
ATOM    204  CB  ARG    29      12.171   2.184  17.193  1.00 47.41           C  
ATOM    205  O   ARG    29      11.529  -0.990  18.171  1.00 51.18           O  
ATOM    206  CG  ARG    29      13.464   2.566  16.490  1.00 43.77           C  
ATOM    207  CD  ARG    29      14.150   3.741  17.173  1.00 46.80           C  
ATOM    208  NE  ARG    29      15.458   4.016  16.586  1.00 38.76           N  
ATOM    209  NH1 ARG    29      15.980   5.734  18.040  1.00 28.99           N  
ATOM    210  NH2 ARG    29      17.463   5.122  16.403  1.00 25.16           N  
ATOM    211  CZ  ARG    29      16.297   4.957  17.011  1.00 37.71           C  
ATOM    212  N   ASP    30       9.708   0.366  18.280  1.00 53.05           N  
ATOM    213  CA  ASP    30       9.208  -0.197  19.531  1.00 53.02           C  
ATOM    214  C   ASP    30       7.769  -0.685  19.377  1.00 53.32           C  
ATOM    215  CB  ASP    30       9.296   0.834  20.657  1.00 47.35           C  
ATOM    216  O   ASP    30       7.198  -1.254  20.310  1.00 50.64           O  
ATOM    217  CG  ASP    30      10.725   1.220  20.998  1.00 44.31           C  
ATOM    218  OD1 ASP    30      11.648   0.414  20.755  1.00 46.35           O  
ATOM    219  OD2 ASP    30      10.928   2.339  21.516  1.00 47.13           O  
ATOM    220  N   GLN    31       7.279  -0.599  18.192  1.00 61.23           N  
ATOM    221  CA  GLN    31       5.914  -1.055  17.956  1.00 60.50           C  
ATOM    222  C   GLN    31       5.805  -1.800  16.628  1.00 61.08           C  
ATOM    223  CB  GLN    31       4.941   0.125  17.978  1.00 56.09           C  
ATOM    224  O   GLN    31       5.184  -1.307  15.684  1.00 57.59           O  
ATOM    225  CG  GLN    31       4.779   0.763  19.350  1.00 53.42           C  
ATOM    226  CD  GLN    31       3.601   1.717  19.419  1.00 54.53           C  
ATOM    227  NE2 GLN    31       3.376   2.297  20.593  1.00 43.64           N  
ATOM    228  OE1 GLN    31       2.900   1.931  18.425  1.00 54.04           O  
ATOM    229  N   ALA    32       6.522  -2.938  16.620  1.00 63.79           N  
ATOM    230  CA  ALA    32       6.464  -3.765  15.417  1.00 63.59           C  
ATOM    231  C   ALA    32       5.020  -4.085  15.040  1.00 64.52           C  
ATOM    232  CB  ALA    32       7.256  -5.054  15.619  1.00 58.08           C  
ATOM    233  O   ALA    32       4.225  -4.488  15.891  1.00 61.36           O  
ATOM    234  N   LEU    33       4.657  -3.588  13.980  1.00 77.49           N  
ATOM    235  CA  LEU    33       3.404  -4.073  13.411  1.00 77.94           C  
ATOM    236  C   LEU    33       3.514  -5.545  13.029  1.00 78.54           C  
ATOM    237  CB  LEU    33       3.016  -3.243  12.185  1.00 75.65           C  
ATOM    238  O   LEU    33       4.595  -6.020  12.675  1.00 76.68           O  
ATOM    239  CG  LEU    33       2.763  -1.754  12.426  1.00 72.05           C  
ATOM    240  CD1 LEU    33       2.580  -1.025  11.099  1.00 67.84           C  
ATOM    241  CD2 LEU    33       1.545  -1.556  13.323  1.00 68.98           C  
ATOM    242  N   ASP    34       2.433  -6.265  13.370  1.00 78.58           N  
ATOM    243  CA  ASP    34       2.381  -7.666  12.961  1.00 79.50           C  
ATOM    244  C   ASP    34       2.598  -7.807  11.457  1.00 80.49           C  
ATOM    245  CB  ASP    34       1.043  -8.291  13.361  1.00 77.19           C  
ATOM    246  O   ASP    34       2.176  -6.949  10.679  1.00 79.71           O  
ATOM    247  CG  ASP    34       0.877  -8.428  14.864  1.00 72.87           C  
ATOM    248  OD1 ASP    34       1.894  -8.539  15.582  1.00 72.29           O  
ATOM    249  OD2 ASP    34      -0.281  -8.426  15.335  1.00 74.28           O  
ATOM    250  N   ALA    35       3.401  -8.849  11.125  1.00 84.31           N  
ATOM    251  CA  ALA    35       3.640  -9.137   9.713  1.00 85.08           C  
ATOM    252  C   ALA    35       2.335  -9.463   8.992  1.00 85.49           C  
ATOM    253  CB  ALA    35       4.629 -10.291   9.565  1.00 83.39           C  
ATOM    254  O   ALA    35       1.473 -10.156   9.538  1.00 84.44           O  
ATOM    255  N   LEU    36       2.186  -8.911   7.834  1.00 85.27           N  
ATOM    256  CA  LEU    36       1.084  -9.291   6.957  1.00 85.91           C  
ATOM    257  C   LEU    36       1.254 -10.722   6.459  1.00 85.73           C  
ATOM    258  CB  LEU    36       0.991  -8.332   5.767  1.00 84.98           C  
ATOM    259  O   LEU    36       2.347 -11.115   6.046  1.00 84.62           O  
ATOM    260  CG  LEU    36       0.702  -6.867   6.098  1.00 84.29           C  
ATOM    261  CD1 LEU    36       0.982  -5.985   4.885  1.00 81.92           C  
ATOM    262  CD2 LEU    36      -0.739  -6.699   6.567  1.00 82.62           C  
ATOM    263  N   GLN    37       0.246 -11.482   6.586  1.00 85.58           N  
ATOM    264  CA  GLN    37       0.172 -12.819   6.004  1.00 85.60           C  
ATOM    265  C   GLN    37      -0.488 -12.784   4.629  1.00 85.24           C  
ATOM    266  CB  GLN    37      -0.594 -13.766   6.930  1.00 84.37           C  
ATOM    267  O   GLN    37      -1.226 -11.849   4.312  1.00 83.77           O  
ATOM    268  CG  GLN    37       0.018 -13.897   8.318  1.00 81.91           C  
ATOM    269  CD  GLN    37       1.422 -14.471   8.289  1.00 79.87           C  
ATOM    270  NE2 GLN    37       2.348 -13.811   8.976  1.00 77.66           N  
ATOM    271  OE1 GLN    37       1.672 -15.501   7.655  1.00 78.63           O  
ATOM    272  N   PRO    38      -0.017 -13.724   3.743  1.00 83.07           N  
ATOM    273  CA  PRO    38      -0.772 -13.774   2.489  1.00 82.81           C  
ATOM    274  C   PRO    38      -2.255 -14.067   2.704  1.00 81.73           C  
ATOM    275  CB  PRO    38      -0.097 -14.910   1.717  1.00 81.50           C  
ATOM    276  O   PRO    38      -2.609 -14.883   3.559  1.00 79.09           O  
ATOM    277  CG  PRO    38       0.543 -15.759   2.768  1.00 80.49           C  
ATOM    278  CD  PRO    38       0.865 -14.891   3.951  1.00 79.47           C  
ATOM    279  N   GLU    39      -3.023 -13.260   2.169  1.00 76.06           N  
ATOM    280  CA  GLU    39      -4.422 -13.677   2.197  1.00 75.22           C  
ATOM    281  C   GLU    39      -4.617 -15.004   1.469  1.00 74.50           C  
ATOM    282  CB  GLU    39      -5.316 -12.600   1.577  1.00 72.76           C  
ATOM    283  O   GLU    39      -4.328 -15.111   0.275  1.00 70.79           O  
ATOM    284  CG  GLU    39      -6.804 -12.834   1.799  1.00 68.27           C  
ATOM    285  CD  GLU    39      -7.682 -11.784   1.136  1.00 66.29           C  
ATOM    286  OE1 GLU    39      -7.174 -11.016   0.289  1.00 64.53           O  
ATOM    287  OE2 GLU    39      -8.887 -11.730   1.468  1.00 60.26           O  
ATOM    288  N   THR    40      -4.521 -16.008   2.322  1.00 61.11           N  
ATOM    289  CA  THR    40      -4.814 -17.351   1.836  1.00 59.41           C  
ATOM    290  C   THR    40      -6.320 -17.583   1.758  1.00 59.94           C  
ATOM    291  CB  THR    40      -4.173 -18.423   2.737  1.00 55.28           C  
ATOM    292  O   THR    40      -7.044 -17.322   2.721  1.00 56.02           O  
ATOM    293  CG2 THR    40      -2.655 -18.435   2.584  1.00 50.45           C  
ATOM    294  OG1 THR    40      -4.503 -18.149   4.104  1.00 53.87           O  
ATOM    295  N   GLY    41      -6.822 -17.517   0.526  1.00 45.39           N  
ATOM    296  CA  GLY    41      -8.179 -18.033   0.442  1.00 42.86           C  
ATOM    297  C   GLY    41      -9.165 -17.032  -0.130  1.00 45.33           C  
ATOM    298  O   GLY    41      -9.257 -15.900   0.350  1.00 41.85           O  
ATOM    299  N   GLY    42      -9.033 -16.738  -1.527  1.00 40.75           N  
ATOM    300  CA  GLY    42      -9.944 -16.769  -2.660  1.00 38.13           C  
ATOM    301  C   GLY    42     -11.096 -15.791  -2.528  1.00 40.64           C  
ATOM    302  O   GLY    42     -11.495 -15.440  -1.415  1.00 38.24           O  
ATOM    303  N   ALA    43     -10.986 -14.361  -2.915  1.00 40.79           N  
ATOM    304  CA  ALA    43     -12.067 -13.501  -3.389  1.00 38.73           C  
ATOM    305  C   ALA    43     -12.966 -13.064  -2.236  1.00 40.63           C  
ATOM    306  CB  ALA    43     -12.888 -14.219  -4.458  1.00 37.20           C  
ATOM    307  O   ALA    43     -13.265 -13.856  -1.340  1.00 38.01           O  
ATOM    308  N   SER    44     -12.577 -12.846  -0.891  1.00 40.31           N  
ATOM    309  CA  SER    44     -13.289 -12.005   0.067  1.00 39.39           C  
ATOM    310  C   SER    44     -13.941 -12.844   1.161  1.00 40.61           C  
ATOM    311  CB  SER    44     -14.350 -11.164  -0.643  1.00 37.15           C  
ATOM    312  O   SER    44     -14.714 -13.759   0.871  1.00 38.58           O  
ATOM    313  OG  SER    44     -15.358 -11.990  -1.199  1.00 34.61           O  
ATOM    314  N   GLU    45     -13.421 -13.656   2.038  1.00 39.76           N  
ATOM    315  CA  GLU    45     -14.237 -13.833   3.236  1.00 39.67           C  
ATOM    316  C   GLU    45     -15.320 -12.761   3.328  1.00 39.74           C  
ATOM    317  CB  GLU    45     -13.362 -13.806   4.491  1.00 36.80           C  
ATOM    318  O   GLU    45     -16.252 -12.880   4.126  1.00 37.25           O  
ATOM    319  CG  GLU    45     -12.689 -15.136   4.799  1.00 34.67           C  
ATOM    320  CD  GLU    45     -11.961 -15.145   6.134  1.00 39.35           C  
ATOM    321  OE1 GLU    45     -11.807 -14.065   6.749  1.00 40.28           O  
ATOM    322  OE2 GLU    45     -11.542 -16.241   6.569  1.00 36.64           O  
ATOM    323  N   ASP    46     -15.456 -11.866   2.290  1.00 40.30           N  
ATOM    324  CA  ASP    46     -16.709 -11.120   2.222  1.00 40.75           C  
ATOM    325  C   ASP    46     -17.864 -12.025   1.801  1.00 40.72           C  
ATOM    326  CB  ASP    46     -16.581  -9.944   1.252  1.00 37.77           C  
ATOM    327  O   ASP    46     -19.001 -11.567   1.666  1.00 38.61           O  
ATOM    328  CG  ASP    46     -15.772  -8.791   1.821  1.00 35.99           C  
ATOM    329  OD1 ASP    46     -15.652  -8.684   3.060  1.00 39.00           O  
ATOM    330  OD2 ASP    46     -15.254  -7.982   1.022  1.00 37.42           O  
ATOM    331  N   GLU    47     -17.661 -13.338   1.466  1.00 38.93           N  
ATOM    332  CA  GLU    47     -18.788 -14.263   1.388  1.00 39.54           C  
ATOM    333  C   GLU    47     -19.663 -14.172   2.635  1.00 39.12           C  
ATOM    334  CB  GLU    47     -18.294 -15.699   1.197  1.00 35.77           C  
ATOM    335  O   GLU    47     -20.851 -14.498   2.591  1.00 36.22           O  
ATOM    336  CG  GLU    47     -18.062 -16.080  -0.258  1.00 34.27           C  
ATOM    337  CD  GLU    47     -17.579 -17.511  -0.434  1.00 40.50           C  
ATOM    338  OE1 GLU    47     -17.311 -18.190   0.583  1.00 40.75           O  
ATOM    339  OE2 GLU    47     -17.468 -17.956  -1.598  1.00 38.35           O  
ATOM    340  N   GLU    48     -19.250 -13.332   3.607  1.00 39.88           N  
ATOM    341  CA  GLU    48     -20.166 -13.392   4.743  1.00 40.85           C  
ATOM    342  C   GLU    48     -21.044 -12.145   4.809  1.00 40.09           C  
ATOM    343  CB  GLU    48     -19.390 -13.558   6.051  1.00 35.82           C  
ATOM    344  O   GLU    48     -22.061 -12.133   5.505  1.00 36.77           O  
ATOM    345  CG  GLU    48     -19.234 -15.006   6.494  1.00 34.23           C  
ATOM    346  CD  GLU    48     -18.501 -15.153   7.818  1.00 40.37           C  
ATOM    347  OE1 GLU    48     -18.021 -14.134   8.363  1.00 40.74           O  
ATOM    348  OE2 GLU    48     -18.406 -16.298   8.314  1.00 37.23           O  
ATOM    349  N   ARG    49     -20.911 -11.247   3.775  1.00 41.98           N  
ATOM    350  CA  ARG    49     -21.892 -10.170   3.859  1.00 42.61           C  
ATOM    351  C   ARG    49     -23.086 -10.445   2.951  1.00 42.38           C  
ATOM    352  CB  ARG    49     -21.252  -8.829   3.493  1.00 39.41           C  
ATOM    353  O   ARG    49     -23.095 -10.034   1.788  1.00 39.69           O  
ATOM    354  CG  ARG    49     -20.770  -8.029   4.692  1.00 37.99           C  
ATOM    355  CD  ARG    49     -20.231  -6.666   4.281  1.00 43.08           C  
ATOM    356  NE  ARG    49     -19.838  -5.869   5.440  1.00 38.51           N  
ATOM    357  NH1 ARG    49     -19.048  -4.084   4.205  1.00 30.37           N  
ATOM    358  NH2 ARG    49     -18.968  -4.025   6.495  1.00 26.78           N  
ATOM    359  CZ  ARG    49     -19.285  -4.661   5.378  1.00 35.49           C  
ATOM    360  N   GLU    50     -23.330 -11.821   2.622  1.00 40.34           N  
ATOM    361  CA  GLU    50     -24.491 -12.522   2.081  1.00 43.42           C  
ATOM    362  C   GLU    50     -25.789 -11.967   2.659  1.00 40.84           C  
ATOM    363  CB  GLU    50     -24.390 -14.024   2.360  1.00 36.72           C  
ATOM    364  O   GLU    50     -26.862 -12.157   2.082  1.00 37.78           O  
ATOM    365  CG  GLU    50     -24.072 -14.859   1.128  1.00 35.93           C  
ATOM    366  CD  GLU    50     -24.037 -16.353   1.408  1.00 43.68           C  
ATOM    367  OE1 GLU    50     -24.170 -16.753   2.587  1.00 43.54           O  
ATOM    368  OE2 GLU    50     -23.875 -17.130   0.441  1.00 42.15           O  
ATOM    369  N   GLU    51     -25.804 -10.857   3.380  1.00 43.51           N  
ATOM    370  CA  GLU    51     -27.089 -10.680   4.051  1.00 45.62           C  
ATOM    371  C   GLU    51     -27.913  -9.583   3.383  1.00 43.84           C  
ATOM    372  CB  GLU    51     -26.882 -10.353   5.532  1.00 37.96           C  
ATOM    373  O   GLU    51     -29.139  -9.553   3.515  1.00 40.27           O  
ATOM    374  CG  GLU    51     -26.705 -11.581   6.413  1.00 36.85           C  
ATOM    375  CD  GLU    51     -26.625 -11.250   7.895  1.00 42.86           C  
ATOM    376  OE1 GLU    51     -26.589 -10.049   8.247  1.00 43.66           O  
ATOM    377  OE2 GLU    51     -26.598 -12.199   8.710  1.00 39.84           O  
ATOM    378  N   GLN    52     -27.421  -8.946   2.134  1.00 39.00           N  
ATOM    379  CA  GLN    52     -28.333  -7.893   1.701  1.00 43.76           C  
ATOM    380  C   GLN    52     -28.632  -8.003   0.209  1.00 39.56           C  
ATOM    381  CB  GLN    52     -27.753  -6.514   2.020  1.00 35.69           C  
ATOM    382  O   GLN    52     -29.298  -7.137  -0.362  1.00 36.73           O  
ATOM    383  CG  GLN    52     -27.931  -6.093   3.473  1.00 36.16           C  
ATOM    384  CD  GLN    52     -27.370  -4.712   3.756  1.00 43.24           C  
ATOM    385  NE2 GLN    52     -27.532  -4.249   4.991  1.00 34.20           N  
ATOM    386  OE1 GLN    52     -26.796  -4.067   2.873  1.00 45.35           O  
ATOM    387  N   GLY    53     -28.679  -9.273  -0.460  1.00 42.58           N  
ATOM    388  CA  GLY    53     -29.475  -9.665  -1.613  1.00 43.98           C  
ATOM    389  C   GLY    53     -28.908  -9.163  -2.928  1.00 42.81           C  
ATOM    390  O   GLY    53     -29.376  -9.551  -4.000  1.00 39.33           O  
ATOM    391  N   GLU    54     -27.796  -8.357  -3.109  1.00 39.95           N  
ATOM    392  CA  GLU    54     -27.095  -8.047  -4.351  1.00 44.00           C  
ATOM    393  C   GLU    54     -25.735  -8.738  -4.404  1.00 40.12           C  
ATOM    394  CB  GLU    54     -26.924  -6.535  -4.510  1.00 36.59           C  
ATOM    395  O   GLU    54     -24.911  -8.566  -3.504  1.00 37.95           O  
ATOM    396  CG  GLU    54     -28.081  -5.856  -5.229  1.00 35.99           C  
ATOM    397  CD  GLU    54     -27.840  -4.379  -5.494  1.00 41.66           C  
ATOM    398  OE1 GLU    54     -26.861  -3.817  -4.952  1.00 46.34           O  
ATOM    399  OE2 GLU    54     -28.637  -3.778  -6.248  1.00 40.59           O  
ATOM    400  N   HIS    55     -25.636 -10.049  -4.885  1.00 36.40           N  
ATOM    401  CA  HIS    55     -24.564 -10.974  -5.236  1.00 44.41           C  
ATOM    402  C   HIS    55     -23.436 -10.256  -5.969  1.00 37.09           C  
ATOM    403  CB  HIS    55     -25.104 -12.118  -6.096  1.00 34.36           C  
ATOM    404  O   HIS    55     -23.351 -10.315  -7.198  1.00 35.10           O  
ATOM    405  CG  HIS    55     -25.937 -13.100  -5.334  1.00 34.16           C  
ATOM    406  CD2 HIS    55     -27.256 -13.395  -5.411  1.00 32.26           C  
ATOM    407  ND1 HIS    55     -25.416 -13.912  -4.351  1.00 16.73           N  
ATOM    408  CE1 HIS    55     -26.381 -14.668  -3.855  1.00 28.62           C  
ATOM    409  NE2 HIS    55     -27.508 -14.374  -4.482  1.00 28.41           N  
ATOM    410  N   THR    56     -23.022  -9.107  -5.677  1.00 43.56           N  
ATOM    411  CA  THR    56     -21.853  -8.762  -6.478  1.00 45.61           C  
ATOM    412  C   THR    56     -20.626  -9.537  -6.005  1.00 43.97           C  
ATOM    413  CB  THR    56     -21.562  -7.251  -6.420  1.00 40.72           C  
ATOM    414  O   THR    56     -20.288  -9.510  -4.820  1.00 42.09           O  
ATOM    415  CG2 THR    56     -20.947  -6.759  -7.726  1.00 36.42           C  
ATOM    416  OG1 THR    56     -22.786  -6.543  -6.185  1.00 32.72           O  
ATOM    417  N   LYS    57     -20.434 -10.856  -6.436  1.00 47.22           N  
ATOM    418  CA  LYS    57     -19.141 -11.506  -6.238  1.00 48.24           C  
ATOM    419  C   LYS    57     -18.048 -10.480  -5.955  1.00 47.56           C  
ATOM    420  CB  LYS    57     -18.769 -12.344  -7.462  1.00 44.25           C  
ATOM    421  O   LYS    57     -17.909  -9.496  -6.683  1.00 45.51           O  
ATOM    422  CG  LYS    57     -17.860 -13.524  -7.151  1.00 42.45           C  
ATOM    423  CD  LYS    57     -17.556 -14.340  -8.401  1.00 46.26           C  
ATOM    424  CE  LYS    57     -16.563 -15.458  -8.112  1.00 36.84           C  
ATOM    425  NZ  LYS    57     -16.301 -16.293  -9.322  1.00 36.30           N  
ATOM    426  N   SER    58     -17.629 -10.405  -4.723  1.00 51.29           N  
ATOM    427  CA  SER    58     -16.474  -9.565  -4.425  1.00 52.04           C  
ATOM    428  C   SER    58     -15.343  -9.806  -5.420  1.00 51.69           C  
ATOM    429  CB  SER    58     -15.975  -9.824  -3.002  1.00 48.86           C  
ATOM    430  O   SER    58     -15.118 -10.940  -5.848  1.00 50.06           O  
ATOM    431  OG  SER    58     -15.085  -8.802  -2.587  1.00 43.75           O  
ATOM    432  N   LYS    59     -15.038  -8.907  -6.131  1.00 60.95           N  
ATOM    433  CA  LYS    59     -13.952  -8.931  -7.108  1.00 60.40           C  
ATOM    434  C   LYS    59     -12.649  -9.401  -6.469  1.00 61.48           C  
ATOM    435  CB  LYS    59     -13.761  -7.547  -7.731  1.00 58.39           C  
ATOM    436  O   LYS    59     -12.367  -9.082  -5.313  1.00 60.16           O  
ATOM    437  CG  LYS    59     -14.932  -7.087  -8.587  1.00 55.88           C  
ATOM    438  CD  LYS    59     -14.674  -5.714  -9.196  1.00 56.35           C  
ATOM    439  CE  LYS    59     -15.885  -5.206  -9.966  1.00 49.09           C  
ATOM    440  NZ  LYS    59     -15.662  -3.832 -10.506  1.00 44.63           N  
ATOM    441  N   THR    60     -11.940 -10.333  -7.150  1.00 65.71           N  
ATOM    442  CA  THR    60     -10.608 -10.722  -6.700  1.00 65.28           C  
ATOM    443  C   THR    60      -9.649  -9.537  -6.763  1.00 66.10           C  
ATOM    444  CB  THR    60     -10.050 -11.883  -7.544  1.00 63.15           C  
ATOM    445  O   THR    60      -9.907  -8.559  -7.466  1.00 64.51           O  
ATOM    446  CG2 THR    60     -10.990 -13.084  -7.518  1.00 58.86           C  
ATOM    447  OG1 THR    60      -9.889 -11.446  -8.900  1.00 63.72           O  
ATOM    448  N   THR    61      -8.533  -9.525  -5.973  1.00 69.01           N  
ATOM    449  CA  THR    61      -7.506  -8.491  -6.043  1.00 68.58           C  
ATOM    450  C   THR    61      -7.034  -8.295  -7.481  1.00 69.70           C  
ATOM    451  CB  THR    61      -6.303  -8.837  -5.147  1.00 67.15           C  
ATOM    452  O   THR    61      -6.791  -7.166  -7.911  1.00 68.69           O  
ATOM    453  CG2 THR    61      -5.311  -7.680  -5.087  1.00 61.25           C  
ATOM    454  OG1 THR    61      -6.767  -9.122  -3.822  1.00 66.69           O  
ATOM    455  N   ALA    62      -6.986  -9.420  -8.204  1.00 67.99           N  
ATOM    456  CA  ALA    62      -6.569  -9.345  -9.602  1.00 67.05           C  
ATOM    457  C   ALA    62      -7.580  -8.562 -10.434  1.00 68.04           C  
ATOM    458  CB  ALA    62      -6.381 -10.746 -10.178  1.00 65.42           C  
ATOM    459  O   ALA    62      -7.200  -7.745 -11.276  1.00 66.37           O  
ATOM    460  N   GLU    63      -8.920  -8.852 -10.204  1.00 66.27           N  
ATOM    461  CA  GLU    63      -9.975  -8.131 -10.910  1.00 65.65           C  
ATOM    462  C   GLU    63      -9.950  -6.643 -10.570  1.00 66.31           C  
ATOM    463  CB  GLU    63     -11.347  -8.723 -10.579  1.00 63.90           C  
ATOM    464  O   GLU    63     -10.129  -5.797 -11.448  1.00 65.15           O  
ATOM    465  CG  GLU    63     -11.627 -10.050 -11.270  1.00 60.47           C  
ATOM    466  CD  GLU    63     -12.847 -10.769 -10.716  1.00 59.91           C  
ATOM    467  OE1 GLU    63     -13.175 -10.578  -9.523  1.00 59.85           O  
ATOM    468  OE2 GLU    63     -13.480 -11.530 -11.482  1.00 54.48           O  
ATOM    469  N   ILE    64      -9.659  -6.347  -9.304  1.00 67.35           N  
ATOM    470  CA  ILE    64      -9.595  -4.951  -8.885  1.00 66.55           C  
ATOM    471  C   ILE    64      -8.371  -4.281  -9.505  1.00 67.48           C  
ATOM    472  CB  ILE    64      -9.552  -4.825  -7.345  1.00 65.15           C  
ATOM    473  O   ILE    64      -8.460  -3.160 -10.012  1.00 66.38           O  
ATOM    474  CG1 ILE    64     -10.858  -5.342  -6.730  1.00 60.21           C  
ATOM    475  CG2 ILE    64      -9.287  -3.375  -6.930  1.00 61.18           C  
ATOM    476  CD1 ILE    64     -10.809  -5.503  -5.217  1.00 58.66           C  
ATOM    477  N   ALA    65      -7.215  -4.932  -9.460  1.00 68.57           N  
ATOM    478  CA  ALA    65      -6.015  -4.385 -10.088  1.00 67.26           C  
ATOM    479  C   ALA    65      -6.271  -4.042 -11.553  1.00 68.30           C  
ATOM    480  CB  ALA    65      -4.856  -5.372  -9.970  1.00 65.70           C  
ATOM    481  O   ALA    65      -5.838  -2.993 -12.036  1.00 65.99           O  
ATOM    482  N   LYS    66      -6.985  -4.861 -12.200  1.00 63.24           N  
ATOM    483  CA  LYS    66      -7.327  -4.676 -13.607  1.00 62.78           C  
ATOM    484  C   LYS    66      -8.222  -3.456 -13.800  1.00 63.06           C  
ATOM    485  CB  LYS    66      -8.016  -5.925 -14.160  1.00 61.26           C  
ATOM    486  O   LYS    66      -8.009  -2.662 -14.719  1.00 61.94           O  
ATOM    487  CG  LYS    66      -8.184  -5.920 -15.673  1.00 58.49           C  
ATOM    488  CD  LYS    66      -8.761  -7.238 -16.175  1.00 58.10           C  
ATOM    489  CE  LYS    66      -9.024  -7.199 -17.674  1.00 49.56           C  
ATOM    490  NZ  LYS    66      -9.564  -8.498 -18.176  1.00 42.93           N  
ATOM    491  N   GLU    67      -9.147  -3.316 -12.987  1.00 62.42           N  
ATOM    492  CA  GLU    67     -10.046  -2.169 -13.071  1.00 61.80           C  
ATOM    493  C   GLU    67      -9.298  -0.862 -12.825  1.00 62.06           C  
ATOM    494  CB  GLU    67     -11.196  -2.313 -12.071  1.00 60.50           C  
ATOM    495  O   GLU    67      -9.541   0.136 -13.506  1.00 60.94           O  
ATOM    496  CG  GLU    67     -12.301  -3.252 -12.535  1.00 58.22           C  
ATOM    497  CD  GLU    67     -13.495  -3.285 -11.595  1.00 57.86           C  
ATOM    498  OE1 GLU    67     -13.465  -2.593 -10.552  1.00 56.37           O  
ATOM    499  OE2 GLU    67     -14.468  -4.008 -11.904  1.00 52.96           O  
ATOM    500  N   LEU    68      -8.440  -0.900 -11.694  1.00 60.67           N  
ATOM    501  CA  LEU    68      -7.663   0.286 -11.348  1.00 58.81           C  
ATOM    502  C   LEU    68      -6.784   0.719 -12.516  1.00 60.09           C  
ATOM    503  CB  LEU    68      -6.798   0.019 -10.114  1.00 57.87           C  
ATOM    504  O   LEU    68      -6.561   1.915 -12.721  1.00 58.26           O  
ATOM    505  CG  LEU    68      -7.537  -0.104  -8.781  1.00 54.51           C  
ATOM    506  CD1 LEU    68      -6.594  -0.617  -7.698  1.00 52.13           C  
ATOM    507  CD2 LEU    68      -8.141   1.238  -8.379  1.00 53.02           C  
ATOM    508  N   ALA    69      -6.272  -0.142 -13.186  1.00 57.56           N  
ATOM    509  CA  ALA    69      -5.515   0.169 -14.395  1.00 55.46           C  
ATOM    510  C   ALA    69      -6.407   0.821 -15.449  1.00 57.29           C  
ATOM    511  CB  ALA    69      -4.868  -1.094 -14.958  1.00 54.03           C  
ATOM    512  O   ALA    69      -5.919   1.537 -16.327  1.00 55.62           O  
ATOM    513  N   GLY    70      -7.802   1.124 -15.200  1.00 49.67           N  
ATOM    514  CA  GLY    70      -8.682   1.958 -16.003  1.00 47.25           C  
ATOM    515  C   GLY    70      -9.438   1.180 -17.063  1.00 49.73           C  
ATOM    516  O   GLY    70      -8.866   0.798 -18.086  1.00 46.66           O  
ATOM    517  N   THR    71     -10.100  -0.002 -16.784  1.00 36.62           N  
ATOM    518  CA  THR    71     -11.134  -0.403 -17.731  1.00 37.81           C  
ATOM    519  C   THR    71     -10.558  -0.526 -19.139  1.00 36.74           C  
ATOM    520  CB  THR    71     -12.305   0.597 -17.738  1.00 33.42           C  
ATOM    521  O   THR    71      -9.735   0.293 -19.553  1.00 35.31           O  
ATOM    522  CG2 THR    71     -13.332   0.249 -16.667  1.00 30.09           C  
ATOM    523  OG1 THR    71     -11.800   1.915 -17.490  1.00 28.51           O  
ATOM    524  N   LYS    72      -9.881  -1.744 -19.417  1.00 34.49           N  
ATOM    525  CA  LYS    72      -9.471  -2.664 -20.473  1.00 34.32           C  
ATOM    526  C   LYS    72      -7.991  -3.017 -20.352  1.00 34.45           C  
ATOM    527  CB  LYS    72      -9.754  -2.061 -21.850  1.00 31.16           C  
ATOM    528  O   LYS    72      -7.134  -2.131 -20.355  1.00 32.54           O  
ATOM    529  CG  LYS    72     -11.214  -2.141 -22.272  1.00 28.78           C  
ATOM    530  CD  LYS    72     -11.408  -1.672 -23.708  1.00 32.34           C  
ATOM    531  CE  LYS    72     -12.875  -1.701 -24.114  1.00 25.33           C  
ATOM    532  NZ  LYS    72     -13.070  -1.238 -25.520  1.00 27.11           N  
ATOM    533  N   ALA    73      -7.552  -3.499 -19.149  1.00 39.21           N  
ATOM    534  CA  ALA    73      -6.216  -4.088 -19.196  1.00 38.15           C  
ATOM    535  C   ALA    73      -5.544  -3.820 -20.539  1.00 39.27           C  
ATOM    536  CB  ALA    73      -6.287  -5.590 -18.930  1.00 35.86           C  
ATOM    537  O   ALA    73      -4.319  -3.701 -20.615  1.00 37.00           O  
ATOM    538  N   GLU    74      -6.309  -3.543 -21.560  1.00 36.73           N  
ATOM    539  CA  GLU    74      -5.688  -3.281 -22.855  1.00 36.31           C  
ATOM    540  C   GLU    74      -5.358  -1.800 -23.020  1.00 36.80           C  
ATOM    541  CB  GLU    74      -6.600  -3.747 -23.993  1.00 33.44           C  
ATOM    542  O   GLU    74      -4.416  -1.444 -23.731  1.00 34.33           O  
ATOM    543  CG  GLU    74      -6.693  -5.260 -24.126  1.00 31.51           C  
ATOM    544  CD  GLU    74      -7.549  -5.707 -25.301  1.00 36.58           C  
ATOM    545  OE1 GLU    74      -8.146  -4.843 -25.981  1.00 37.12           O  
ATOM    546  OE2 GLU    74      -7.623  -6.933 -25.542  1.00 33.39           O  
ATOM    547  N   THR    75      -6.117  -0.899 -22.375  1.00 36.33           N  
ATOM    548  CA  THR    75      -5.849   0.492 -22.723  1.00 36.43           C  
ATOM    549  C   THR    75      -5.326   1.262 -21.513  1.00 36.34           C  
ATOM    550  CB  THR    75      -7.112   1.185 -23.268  1.00 32.91           C  
ATOM    551  O   THR    75      -4.735   2.333 -21.661  1.00 33.99           O  
ATOM    552  CG2 THR    75      -7.501   0.626 -24.632  1.00 29.86           C  
ATOM    553  OG1 THR    75      -8.196   0.978 -22.353  1.00 29.12           O  
ATOM    554  N   CYS    76      -5.196   0.824 -20.251  1.00 46.56           N  
ATOM    555  CA  CYS    76      -4.646   1.405 -19.031  1.00 48.59           C  
ATOM    556  C   CYS    76      -4.608   2.925 -19.121  1.00 46.48           C  
ATOM    557  CB  CYS    76      -3.241   0.865 -18.766  1.00 44.77           C  
ATOM    558  O   CYS    76      -3.656   3.496 -19.657  1.00 45.41           O  
ATOM    559  SG  CYS    76      -3.185  -0.921 -18.502  1.00 47.13           S  
ATOM    560  N   GLU    77      -5.653   3.647 -19.408  1.00 41.98           N  
ATOM    561  CA  GLU    77      -5.701   5.106 -19.400  1.00 41.64           C  
ATOM    562  C   GLU    77      -5.081   5.672 -18.126  1.00 41.75           C  
ATOM    563  CB  GLU    77      -7.143   5.598 -19.548  1.00 39.12           C  
ATOM    564  O   GLU    77      -5.228   5.092 -17.048  1.00 39.70           O  
ATOM    565  CG  GLU    77      -7.675   5.524 -20.971  1.00 36.43           C  
ATOM    566  CD  GLU    77      -9.077   6.095 -21.118  1.00 38.26           C  
ATOM    567  OE1 GLU    77      -9.682   6.487 -20.095  1.00 38.70           O  
ATOM    568  OE2 GLU    77      -9.573   6.151 -22.265  1.00 37.51           O  
ATOM    569  N   LYS    78      -3.840   6.411 -18.269  1.00 37.97           N  
ATOM    570  CA  LYS    78      -3.436   7.361 -17.236  1.00 38.77           C  
ATOM    571  C   LYS    78      -4.648   7.902 -16.483  1.00 37.84           C  
ATOM    572  CB  LYS    78      -2.641   8.515 -17.848  1.00 35.05           C  
ATOM    573  O   LYS    78      -5.632   8.318 -17.097  1.00 36.30           O  
ATOM    574  CG  LYS    78      -1.132   8.339 -17.765  1.00 32.79           C  
ATOM    575  CD  LYS    78      -0.397   9.566 -18.291  1.00 36.67           C  
ATOM    576  CE  LYS    78       1.113   9.380 -18.237  1.00 28.83           C  
ATOM    577  NZ  LYS    78       1.838  10.582 -18.745  1.00 29.83           N  
ATOM    578  N   GLY    79      -4.862   7.343 -15.300  1.00 36.41           N  
ATOM    579  CA  GLY    79      -5.576   7.891 -14.158  1.00 35.49           C  
ATOM    580  C   GLY    79      -6.143   6.824 -13.241  1.00 36.49           C  
ATOM    581  O   GLY    79      -7.354   6.594 -13.222  1.00 34.04           O  
ATOM    582  N   ALA    80      -5.565   5.596 -13.202  1.00 38.88           N  
ATOM    583  CA  ALA    80      -6.213   5.086 -11.997  1.00 37.82           C  
ATOM    584  C   ALA    80      -6.971   6.194 -11.271  1.00 39.12           C  
ATOM    585  CB  ALA    80      -5.182   4.452 -11.066  1.00 36.01           C  
ATOM    586  O   ALA    80      -6.400   7.241 -10.955  1.00 37.28           O  
ATOM    587  N   THR    81      -7.988   6.748 -11.900  1.00 35.18           N  
ATOM    588  CA  THR    81      -8.811   7.418 -10.899  1.00 35.37           C  
ATOM    589  C   THR    81      -8.992   6.534  -9.669  1.00 35.29           C  
ATOM    590  CB  THR    81     -10.190   7.796 -11.471  1.00 32.54           C  
ATOM    591  O   THR    81      -9.625   5.479  -9.744  1.00 33.43           O  
ATOM    592  CG2 THR    81     -10.098   9.038 -12.351  1.00 29.30           C  
ATOM    593  OG1 THR    81     -10.691   6.706 -12.254  1.00 22.11           O  
ATOM    594  N   ALA    82      -7.983   5.967  -9.142  1.00 38.54           N  
ATOM    595  CA  ALA    82      -8.143   5.565  -7.747  1.00 38.56           C  
ATOM    596  C   ALA    82      -9.312   6.297  -7.095  1.00 38.97           C  
ATOM    597  CB  ALA    82      -6.856   5.825  -6.968  1.00 36.10           C  
ATOM    598  O   ALA    82      -9.343   7.530  -7.068  1.00 37.21           O  
ATOM    599  N   ASP    83     -10.588   6.142  -7.614  1.00 36.57           N  
ATOM    600  CA  ASP    83     -11.482   6.606  -6.557  1.00 36.26           C  
ATOM    601  C   ASP    83     -10.876   6.357  -5.177  1.00 36.69           C  
ATOM    602  CB  ASP    83     -12.844   5.917  -6.666  1.00 33.51           C  
ATOM    603  O   ASP    83     -10.782   5.211  -4.732  1.00 34.56           O  
ATOM    604  CG  ASP    83     -13.948   6.670  -5.944  1.00 31.26           C  
ATOM    605  OD1 ASP    83     -13.643   7.576  -5.139  1.00 31.22           O  
ATOM    606  OD2 ASP    83     -15.133   6.352  -6.181  1.00 26.76           O  
ATOM    607  N   ALA    84      -9.710   7.028  -4.956  1.00 39.74           N  
ATOM    608  CA  ALA    84      -9.076   7.158  -3.647  1.00 39.03           C  
ATOM    609  C   ALA    84     -10.083   6.920  -2.524  1.00 39.82           C  
ATOM    610  CB  ALA    84      -8.436   8.536  -3.500  1.00 36.29           C  
ATOM    611  O   ALA    84      -9.745   6.332  -1.494  1.00 37.54           O  
ATOM    612  N   LYS    85     -11.338   7.348  -2.668  1.00 40.89           N  
ATOM    613  CA  LYS    85     -12.296   7.300  -1.566  1.00 40.17           C  
ATOM    614  C   LYS    85     -12.613   5.859  -1.176  1.00 40.69           C  
ATOM    615  CB  LYS    85     -13.583   8.037  -1.941  1.00 37.20           C  
ATOM    616  O   LYS    85     -12.943   5.582  -0.021  1.00 37.71           O  
ATOM    617  CG  LYS    85     -13.430   9.549  -2.019  1.00 34.26           C  
ATOM    618  CD  LYS    85     -14.762  10.231  -2.302  1.00 36.65           C  
ATOM    619  CE  LYS    85     -14.598  11.737  -2.457  1.00 29.38           C  
ATOM    620  NZ  LYS    85     -15.893  12.405  -2.785  1.00 30.71           N  
ATOM    621  N   THR    86     -12.437   4.927  -2.192  1.00 42.06           N  
ATOM    622  CA  THR    86     -12.839   3.550  -1.926  1.00 42.50           C  
ATOM    623  C   THR    86     -11.618   2.640  -1.825  1.00 42.17           C  
ATOM    624  CB  THR    86     -13.786   3.023  -3.021  1.00 38.22           C  
ATOM    625  O   THR    86     -11.752   1.437  -1.593  1.00 39.55           O  
ATOM    626  CG2 THR    86     -15.144   3.714  -2.953  1.00 33.58           C  
ATOM    627  OG1 THR    86     -13.202   3.266  -4.307  1.00 29.79           O  
ATOM    628  N   HIS    87     -10.447   3.158  -1.842  1.00 47.86           N  
ATOM    629  CA  HIS    87      -9.482   2.084  -2.046  1.00 48.45           C  
ATOM    630  C   HIS    87      -8.661   1.835  -0.785  1.00 48.18           C  
ATOM    631  CB  HIS    87      -8.556   2.410  -3.219  1.00 43.48           C  
ATOM    632  O   HIS    87      -8.085   2.767  -0.220  1.00 46.10           O  
ATOM    633  CG  HIS    87      -9.272   2.560  -4.524  1.00 40.83           C  
ATOM    634  CD2 HIS    87      -9.009   3.342  -5.597  1.00 37.79           C  
ATOM    635  ND1 HIS    87     -10.411   1.849  -4.834  1.00 34.24           N  
ATOM    636  CE1 HIS    87     -10.819   2.189  -6.045  1.00 34.58           C  
ATOM    637  NE2 HIS    87      -9.985   3.094  -6.530  1.00 33.50           N  
ATOM    638  N   THR    88      -9.056   0.889  -0.101  1.00 61.07           N  
ATOM    639  CA  THR    88      -8.681   0.107   1.072  1.00 60.00           C  
ATOM    640  C   THR    88      -7.445  -0.741   0.784  1.00 61.36           C  
ATOM    641  CB  THR    88      -9.836  -0.802   1.530  1.00 56.31           C  
ATOM    642  O   THR    88      -7.245  -1.787   1.405  1.00 58.37           O  
ATOM    643  CG2 THR    88     -11.006   0.020   2.060  1.00 50.27           C  
ATOM    644  OG1 THR    88     -10.284  -1.591   0.421  1.00 52.92           O  
ATOM    645  N   GLY    89      -6.467  -0.181  -0.108  1.00 74.07           N  
ATOM    646  CA  GLY    89      -5.245  -0.936  -0.332  1.00 74.22           C  
ATOM    647  C   GLY    89      -4.147  -0.115  -0.981  1.00 74.42           C  
ATOM    648  O   GLY    89      -4.292   1.097  -1.157  1.00 72.00           O  
ATOM    649  N   LEU    90      -2.951  -0.729  -1.248  1.00 79.94           N  
ATOM    650  CA  LEU    90      -1.785  -0.135  -1.893  1.00 80.23           C  
ATOM    651  C   LEU    90      -1.955  -0.110  -3.408  1.00 80.29           C  
ATOM    652  CB  LEU    90      -0.516  -0.908  -1.523  1.00 78.38           C  
ATOM    653  O   LEU    90      -2.294  -1.128  -4.016  1.00 78.43           O  
ATOM    654  CG  LEU    90       0.807  -0.311  -2.007  1.00 73.47           C  
ATOM    655  CD1 LEU    90       1.429   0.552  -0.914  1.00 68.21           C  
ATOM    656  CD2 LEU    90       1.767  -1.415  -2.436  1.00 69.02           C  
ATOM    657  N   VAL    91      -1.803   1.052  -4.013  1.00 78.04           N  
ATOM    658  CA  VAL    91      -1.881   1.199  -5.463  1.00 78.08           C  
ATOM    659  C   VAL    91      -0.609   1.865  -5.984  1.00 78.37           C  
ATOM    660  CB  VAL    91      -3.122   2.019  -5.884  1.00 76.51           C  
ATOM    661  O   VAL    91      -0.277   2.983  -5.584  1.00 76.96           O  
ATOM    662  CG1 VAL    91      -3.230   2.090  -7.406  1.00 71.79           C  
ATOM    663  CG2 VAL    91      -4.389   1.413  -5.283  1.00 71.17           C  
ATOM    664  N   ILE    92       0.113   1.239  -6.887  1.00 80.37           N  
ATOM    665  CA  ILE    92       1.371   1.739  -7.429  1.00 80.39           C  
ATOM    666  C   ILE    92       1.377   1.581  -8.948  1.00 80.28           C  
ATOM    667  CB  ILE    92       2.583   1.008  -6.810  1.00 79.45           C  
ATOM    668  O   ILE    92       1.545   0.473  -9.463  1.00 78.85           O  
ATOM    669  CG1 ILE    92       2.580   1.166  -5.285  1.00 81.42           C  
ATOM    670  CG2 ILE    92       3.892   1.528  -7.412  1.00 80.48           C  
ATOM    671  CD1 ILE    92       3.667   0.368  -4.578  1.00 79.09           C  
ATOM    672  N   PRO    93       1.158   2.696  -9.610  1.00 76.09           N  
ATOM    673  CA  PRO    93       1.380   2.657 -11.057  1.00 75.93           C  
ATOM    674  C   PRO    93       2.860   2.572 -11.425  1.00 76.47           C  
ATOM    675  CB  PRO    93       0.772   3.976 -11.542  1.00 74.48           C  
ATOM    676  O   PRO    93       3.703   3.162 -10.744  1.00 75.45           O  
ATOM    677  CG  PRO    93       0.786   4.867 -10.343  1.00 71.71           C  
ATOM    678  CD  PRO    93       0.837   4.010  -9.111  1.00 70.02           C  
ATOM    679  N   PHE    94       3.245   1.759 -12.386  1.00 75.43           N  
ATOM    680  CA  PHE    94       4.628   1.662 -12.838  1.00 75.24           C  
ATOM    681  C   PHE    94       4.689   1.316 -14.322  1.00 75.18           C  
ATOM    682  CB  PHE    94       5.389   0.612 -12.023  1.00 73.35           C  
ATOM    683  O   PHE    94       3.712   0.826 -14.891  1.00 72.38           O  
ATOM    684  CG  PHE    94       4.858  -0.787 -12.188  1.00 71.06           C  
ATOM    685  CD1 PHE    94       3.736  -1.207 -11.483  1.00 69.49           C  
ATOM    686  CD2 PHE    94       5.481  -1.682 -13.048  1.00 71.00           C  
ATOM    687  CE1 PHE    94       3.243  -2.500 -11.634  1.00 67.64           C  
ATOM    688  CE2 PHE    94       4.993  -2.976 -13.203  1.00 69.04           C  
ATOM    689  CZ  PHE    94       3.875  -3.384 -12.495  1.00 60.51           C  
ATOM    690  N   GLU    95       5.842   1.705 -14.962  1.00 70.05           N  
ATOM    691  CA  GLU    95       6.023   1.533 -16.400  1.00 69.32           C  
ATOM    692  C   GLU    95       6.448   0.106 -16.736  1.00 69.59           C  
ATOM    693  CB  GLU    95       7.056   2.529 -16.935  1.00 66.58           C  
ATOM    694  O   GLU    95       7.123  -0.550 -15.941  1.00 66.11           O  
ATOM    695  CG  GLU    95       6.609   3.981 -16.855  1.00 62.03           C  
ATOM    696  CD  GLU    95       7.582   4.946 -17.512  1.00 60.60           C  
ATOM    697  OE1 GLU    95       8.686   4.514 -17.916  1.00 57.88           O  
ATOM    698  OE2 GLU    95       7.239   6.144 -17.624  1.00 53.85           O  
ATOM    699  N   TYR    96       6.057  -0.506 -17.920  1.00 56.89           N  
ATOM    700  CA  TYR    96       6.276  -1.854 -18.433  1.00 57.09           C  
ATOM    701  C   TYR    96       7.759  -2.206 -18.425  1.00 56.73           C  
ATOM    702  CB  TYR    96       5.716  -1.987 -19.852  1.00 51.31           C  
ATOM    703  O   TYR    96       8.132  -3.343 -18.127  1.00 53.98           O  
ATOM    704  CG  TYR    96       5.715  -3.404 -20.374  1.00 48.16           C  
ATOM    705  CD1 TYR    96       6.588  -3.794 -21.387  1.00 43.01           C  
ATOM    706  CD2 TYR    96       4.842  -4.354 -19.856  1.00 44.14           C  
ATOM    707  CE1 TYR    96       6.590  -5.098 -21.872  1.00 39.71           C  
ATOM    708  CE2 TYR    96       4.835  -5.660 -20.334  1.00 42.99           C  
ATOM    709  OH  TYR    96       5.709  -7.314 -21.816  1.00 28.66           O  
ATOM    710  CZ  TYR    96       5.711  -6.022 -21.340  1.00 39.57           C  
ATOM    711  N   SER    97       8.623  -1.351 -19.116  1.00 56.32           N  
ATOM    712  CA  SER    97       9.995  -1.705 -19.466  1.00 55.24           C  
ATOM    713  C   SER    97      10.776  -2.169 -18.241  1.00 57.00           C  
ATOM    714  CB  SER    97      10.707  -0.518 -20.115  1.00 49.19           C  
ATOM    715  O   SER    97      11.872  -2.719 -18.369  1.00 53.91           O  
ATOM    716  OG  SER    97      10.811   0.565 -19.206  1.00 44.51           O  
ATOM    717  N   THR    98      10.160  -2.207 -17.131  1.00 55.96           N  
ATOM    718  CA  THR    98      10.934  -2.557 -15.945  1.00 54.84           C  
ATOM    719  C   THR    98      10.578  -3.960 -15.461  1.00 56.91           C  
ATOM    720  CB  THR    98      10.702  -1.545 -14.807  1.00 49.91           C  
ATOM    721  O   THR    98       9.442  -4.410 -15.626  1.00 54.30           O  
ATOM    722  CG2 THR    98      11.324  -0.193 -15.138  1.00 42.30           C  
ATOM    723  OG1 THR    98       9.293  -1.374 -14.608  1.00 40.71           O  
ATOM    724  N   VAL    99      11.576  -4.807 -15.370  1.00 66.43           N  
ATOM    725  CA  VAL    99      11.370  -6.033 -14.607  1.00 65.69           C  
ATOM    726  C   VAL    99      10.567  -5.728 -13.345  1.00 66.84           C  
ATOM    727  CB  VAL    99      12.712  -6.704 -14.236  1.00 62.84           C  
ATOM    728  O   VAL    99      10.866  -4.771 -12.628  1.00 65.12           O  
ATOM    729  CG1 VAL    99      12.475  -7.965 -13.408  1.00 55.33           C  
ATOM    730  CG2 VAL    99      13.511  -7.030 -15.496  1.00 56.45           C  
ATOM    731  N   PHE   100       9.420  -6.261 -13.337  1.00 73.34           N  
ATOM    732  CA  PHE   100       8.647  -6.114 -12.109  1.00 73.17           C  
ATOM    733  C   PHE   100       9.490  -6.477 -10.893  1.00 74.39           C  
ATOM    734  CB  PHE   100       7.390  -6.988 -12.156  1.00 70.74           C  
ATOM    735  O   PHE   100       9.935  -7.619 -10.757  1.00 72.76           O  
ATOM    736  CG  PHE   100       6.561  -6.927 -10.902  1.00 68.55           C  
ATOM    737  CD1 PHE   100       5.815  -5.795 -10.599  1.00 67.13           C  
ATOM    738  CD2 PHE   100       6.528  -8.003 -10.024  1.00 68.34           C  
ATOM    739  CE1 PHE   100       5.047  -5.736  -9.438  1.00 66.03           C  
ATOM    740  CE2 PHE   100       5.763  -7.952  -8.862  1.00 66.61           C  
ATOM    741  CZ  PHE   100       5.024  -6.817  -8.571  1.00 60.86           C  
ATOM    742  N   ASP   101       9.821  -5.564 -10.209  1.00 79.13           N  
ATOM    743  CA  ASP   101      10.467  -5.705  -8.908  1.00 79.60           C  
ATOM    744  C   ASP   101       9.630  -5.060  -7.806  1.00 80.51           C  
ATOM    745  CB  ASP   101      11.868  -5.090  -8.934  1.00 77.91           C  
ATOM    746  O   ASP   101       9.714  -3.850  -7.584  1.00 79.67           O  
ATOM    747  CG  ASP   101      12.620  -5.273  -7.628  1.00 75.48           C  
ATOM    748  OD1 ASP   101      12.033  -5.790  -6.653  1.00 74.34           O  
ATOM    749  OD2 ASP   101      13.810  -4.893  -7.572  1.00 74.26           O  
ATOM    750  N   CYS   102       8.849  -5.909  -7.215  1.00 83.58           N  
ATOM    751  CA  CYS   102       7.885  -5.430  -6.231  1.00 84.16           C  
ATOM    752  C   CYS   102       8.583  -4.668  -5.111  1.00 84.57           C  
ATOM    753  CB  CYS   102       7.091  -6.598  -5.646  1.00 81.95           C  
ATOM    754  O   CYS   102       8.090  -3.634  -4.656  1.00 83.53           O  
ATOM    755  SG  CYS   102       5.651  -6.088  -4.681  1.00 77.50           S  
ATOM    756  N   GLY   103       9.705  -5.183  -4.669  1.00 84.93           N  
ATOM    757  CA  GLY   103      10.445  -4.555  -3.587  1.00 85.34           C  
ATOM    758  C   GLY   103      10.850  -3.125  -3.892  1.00 85.66           C  
ATOM    759  O   GLY   103      10.595  -2.219  -3.095  1.00 84.88           O  
ATOM    760  N   SER   104      11.419  -2.943  -5.078  1.00 84.95           N  
ATOM    761  CA  SER   104      11.860  -1.610  -5.477  1.00 84.69           C  
ATOM    762  C   SER   104      10.675  -0.668  -5.661  1.00 84.63           C  
ATOM    763  CB  SER   104      12.673  -1.679  -6.770  1.00 82.91           C  
ATOM    764  O   SER   104      10.735   0.498  -5.264  1.00 83.21           O  
ATOM    765  OG  SER   104      13.899  -2.357  -6.558  1.00 74.07           O  
ATOM    766  N   LEU   105       9.635  -1.197  -6.207  1.00 84.24           N  
ATOM    767  CA  LEU   105       8.447  -0.382  -6.433  1.00 84.30           C  
ATOM    768  C   LEU   105       7.854   0.093  -5.110  1.00 84.72           C  
ATOM    769  CB  LEU   105       7.398  -1.170  -7.222  1.00 82.77           C  
ATOM    770  O   LEU   105       7.602   1.287  -4.931  1.00 83.90           O  
ATOM    771  CG  LEU   105       7.667  -1.348  -8.717  1.00 78.34           C  
ATOM    772  CD1 LEU   105       6.639  -2.291  -9.332  1.00 74.32           C  
ATOM    773  CD2 LEU   105       7.655   0.001  -9.427  1.00 74.61           C  
ATOM    774  N   ILE   106       7.715  -0.799  -4.136  1.00 87.09           N  
ATOM    775  CA  ILE   106       7.094  -0.474  -2.856  1.00 87.33           C  
ATOM    776  C   ILE   106       8.021   0.430  -2.047  1.00 87.17           C  
ATOM    777  CB  ILE   106       6.755  -1.750  -2.053  1.00 86.55           C  
ATOM    778  O   ILE   106       7.577   1.420  -1.461  1.00 86.34           O  
ATOM    779  CG1 ILE   106       5.584  -2.495  -2.703  1.00 85.12           C  
ATOM    780  CG2 ILE   106       6.441  -1.403  -0.595  1.00 84.76           C  
ATOM    781  CD1 ILE   106       5.248  -3.822  -2.037  1.00 83.14           C  
ATOM    782  N   GLN   107       9.300   0.184  -2.089  1.00 87.34           N  
ATOM    783  CA  GLN   107      10.244   1.018  -1.351  1.00 87.24           C  
ATOM    784  C   GLN   107      10.276   2.438  -1.910  1.00 86.89           C  
ATOM    785  CB  GLN   107      11.645   0.406  -1.389  1.00 85.69           C  
ATOM    786  O   GLN   107      10.294   3.409  -1.150  1.00 85.58           O  
ATOM    787  CG  GLN   107      11.805  -0.820  -0.501  1.00 80.86           C  
ATOM    788  CD  GLN   107      13.192  -1.429  -0.585  1.00 78.10           C  
ATOM    789  NE2 GLN   107      13.275  -2.743  -0.407  1.00 73.61           N  
ATOM    790  OE1 GLN   107      14.181  -0.724  -0.810  1.00 76.15           O  
ATOM    791  N   GLY   108      10.300   2.520  -3.204  1.00 84.85           N  
ATOM    792  CA  GLY   108      10.313   3.836  -3.822  1.00 84.59           C  
ATOM    793  C   GLY   108       9.074   4.654  -3.509  1.00 84.48           C  
ATOM    794  O   GLY   108       9.173   5.836  -3.173  1.00 83.18           O  
ATOM    795  N   HIS   109       7.938   4.033  -3.580  1.00 82.35           N  
ATOM    796  CA  HIS   109       6.692   4.741  -3.307  1.00 82.02           C  
ATOM    797  C   HIS   109       6.544   5.042  -1.819  1.00 81.96           C  
ATOM    798  CB  HIS   109       5.494   3.927  -3.800  1.00 80.49           C  
ATOM    799  O   HIS   109       6.006   6.086  -1.444  1.00 80.31           O  
ATOM    800  CG  HIS   109       5.120   4.210  -5.220  1.00 75.82           C  
ATOM    801  CD2 HIS   109       5.600   3.710  -6.383  1.00 71.56           C  
ATOM    802  ND1 HIS   109       4.138   5.114  -5.564  1.00 68.78           N  
ATOM    803  CE1 HIS   109       4.029   5.155  -6.882  1.00 69.97           C  
ATOM    804  NE2 HIS   109       4.905   4.313  -7.402  1.00 67.17           N  
ATOM    805  N   PHE   110       7.053   4.117  -1.011  1.00 84.38           N  
ATOM    806  CA  PHE   110       7.041   4.368   0.425  1.00 84.49           C  
ATOM    807  C   PHE   110       7.904   5.576   0.771  1.00 84.20           C  
ATOM    808  CB  PHE   110       7.532   3.136   1.192  1.00 83.60           C  
ATOM    809  O   PHE   110       7.470   6.465   1.507  1.00 83.02           O  
ATOM    810  CG  PHE   110       7.322   3.224   2.680  1.00 83.02           C  
ATOM    811  CD1 PHE   110       6.117   2.834   3.250  1.00 81.18           C  
ATOM    812  CD2 PHE   110       8.332   3.697   3.508  1.00 81.56           C  
ATOM    813  CE1 PHE   110       5.920   2.914   4.627  1.00 80.58           C  
ATOM    814  CE2 PHE   110       8.143   3.779   4.885  1.00 80.89           C  
ATOM    815  CZ  PHE   110       6.936   3.389   5.442  1.00 77.84           C  
ATOM    816  N   ALA   111       9.080   5.681   0.198  1.00 83.88           N  
ATOM    817  CA  ALA   111       9.984   6.805   0.427  1.00 83.63           C  
ATOM    818  C   ALA   111       9.373   8.111  -0.070  1.00 83.39           C  
ATOM    819  CB  ALA   111      11.327   6.556  -0.256  1.00 82.42           C  
ATOM    820  O   ALA   111       9.452   9.139   0.607  1.00 82.02           O  
ATOM    821  N   ALA   112       8.742   8.059  -1.197  1.00 81.18           N  
ATOM    822  CA  ALA   112       8.065   9.238  -1.734  1.00 80.75           C  
ATOM    823  C   ALA   112       6.924   9.678  -0.821  1.00 80.57           C  
ATOM    824  CB  ALA   112       7.541   8.956  -3.139  1.00 79.48           C  
ATOM    825  O   ALA   112       6.736  10.873  -0.585  1.00 78.97           O  
ATOM    826  N   GLY   113       6.205   8.678  -0.301  1.00 80.88           N  
ATOM    827  CA  GLY   113       5.095   8.979   0.589  1.00 80.67           C  
ATOM    828  C   GLY   113       5.536   9.578   1.912  1.00 80.66           C  
ATOM    829  O   GLY   113       4.865  10.457   2.456  1.00 79.04           O  
ATOM    830  N   LEU   114       6.698   9.159   2.399  1.00 80.15           N  
ATOM    831  CA  LEU   114       7.240   9.731   3.627  1.00 79.81           C  
ATOM    832  C   LEU   114       7.559  11.210   3.444  1.00 79.44           C  
ATOM    833  CB  LEU   114       8.498   8.975   4.060  1.00 78.57           C  
ATOM    834  O   LEU   114       7.357  12.012   4.359  1.00 77.43           O  
ATOM    835  CG  LEU   114       8.290   7.552   4.580  1.00 77.40           C  
ATOM    836  CD1 LEU   114       9.631   6.904   4.906  1.00 75.22           C  
ATOM    837  CD2 LEU   114       7.382   7.557   5.805  1.00 75.45           C  
ATOM    838  N   SER   115       8.003  11.579   2.278  1.00 77.34           N  
ATOM    839  CA  SER   115       8.358  12.968   2.008  1.00 76.78           C  
ATOM    840  C   SER   115       7.116  13.850   1.923  1.00 76.41           C  
ATOM    841  CB  SER   115       9.159  13.074   0.710  1.00 74.96           C  
ATOM    842  O   SER   115       7.198  15.065   2.110  1.00 73.90           O  
ATOM    843  OG  SER   115       8.331  12.828  -0.414  1.00 70.09           O  
ATOM    844  N   HIS   116       6.018  13.198   1.667  1.00 74.69           N  
ATOM    845  CA  HIS   116       4.777  13.948   1.509  1.00 74.05           C  
ATOM    846  C   HIS   116       3.937  13.897   2.780  1.00 73.91           C  
ATOM    847  CB  HIS   116       3.972  13.408   0.325  1.00 72.05           C  
ATOM    848  O   HIS   116       2.846  14.468   2.832  1.00 70.66           O  
ATOM    849  CG  HIS   116       4.579  13.719  -1.006  1.00 68.14           C  
ATOM    850  CD2 HIS   116       5.075  12.907  -1.968  1.00 65.50           C  
ATOM    851  ND1 HIS   116       4.732  15.007  -1.471  1.00 62.42           N  
ATOM    852  CE1 HIS   116       5.296  14.973  -2.667  1.00 62.40           C  
ATOM    853  NE2 HIS   116       5.514  13.711  -2.992  1.00 59.02           N  
ATOM    854  N   MET   117       4.481  13.128   3.760  1.00 74.42           N  
ATOM    855  CA  MET   117       3.691  12.908   4.968  1.00 73.68           C  
ATOM    856  C   MET   117       3.414  14.225   5.685  1.00 73.73           C  
ATOM    857  CB  MET   117       4.408  11.940   5.911  1.00 71.76           C  
ATOM    858  O   MET   117       2.337  14.413   6.254  1.00 70.27           O  
ATOM    859  CG  MET   117       4.316  10.485   5.482  1.00 67.56           C  
ATOM    860  SD  MET   117       2.657   9.764   5.790  1.00 60.15           S  
ATOM    861  CE  MET   117       2.665   9.708   7.604  1.00 57.19           C  
ATOM    862  N   GLN   118       4.427  15.129   5.621  1.00 69.13           N  
ATOM    863  CA  GLN   118       4.234  16.431   6.252  1.00 68.00           C  
ATOM    864  C   GLN   118       3.229  17.276   5.474  1.00 68.58           C  
ATOM    865  CB  GLN   118       5.566  17.174   6.368  1.00 64.99           C  
ATOM    866  O   GLN   118       2.522  18.101   6.055  1.00 65.06           O  
ATOM    867  CG  GLN   118       6.513  16.580   7.402  1.00 60.51           C  
ATOM    868  CD  GLN   118       7.792  17.382   7.555  1.00 59.18           C  
ATOM    869  NE2 GLN   118       8.473  17.203   8.682  1.00 48.10           N  
ATOM    870  OE1 GLN   118       8.166  18.155   6.667  1.00 58.92           O  
ATOM    871  N   GLU   119       3.384  17.061   4.171  1.00 64.36           N  
ATOM    872  CA  GLU   119       2.482  17.758   3.259  1.00 63.25           C  
ATOM    873  C   GLU   119       1.162  17.007   3.107  1.00 63.70           C  
ATOM    874  CB  GLU   119       3.141  17.946   1.890  1.00 59.16           C  
ATOM    875  O   GLU   119       0.251  17.474   2.421  1.00 60.00           O  
ATOM    876  CG  GLU   119       4.401  18.797   1.926  1.00 54.92           C  
ATOM    877  CD  GLU   119       5.060  18.952   0.564  1.00 55.40           C  
ATOM    878  OE1 GLU   119       4.514  18.434  -0.436  1.00 54.41           O  
ATOM    879  OE2 GLU   119       6.130  19.597   0.497  1.00 47.49           O  
ATOM    880  N   SER   120       1.177  15.922   3.800  1.00 58.78           N  
ATOM    881  CA  SER   120       0.025  15.034   3.685  1.00 56.71           C  
ATOM    882  C   SER   120      -1.065  15.410   4.683  1.00 58.99           C  
ATOM    883  CB  SER   120       0.445  13.579   3.901  1.00 51.80           C  
ATOM    884  O   SER   120      -0.888  16.328   5.487  1.00 55.34           O  
ATOM    885  OG  SER   120       0.941  13.389   5.215  1.00 47.60           O  
ATOM    886  N   ASN   121      -2.130  14.826   4.550  1.00 60.12           N  
ATOM    887  CA  ASN   121      -3.416  14.966   5.224  1.00 59.58           C  
ATOM    888  C   ASN   121      -3.418  14.265   6.580  1.00 60.64           C  
ATOM    889  CB  ASN   121      -4.545  14.424   4.345  1.00 55.39           C  
ATOM    890  O   ASN   121      -4.480  13.936   7.112  1.00 57.88           O  
ATOM    891  CG  ASN   121      -4.715  15.213   3.061  1.00 53.24           C  
ATOM    892  ND2 ASN   121      -5.285  14.576   2.045  1.00 44.96           N  
ATOM    893  OD1 ASN   121      -4.337  16.384   2.983  1.00 52.00           O  
ATOM    894  N   PHE   122      -2.333  13.943   7.140  1.00 68.43           N  
ATOM    895  CA  PHE   122      -2.407  13.403   8.492  1.00 68.10           C  
ATOM    896  C   PHE   122      -2.071  14.475   9.522  1.00 68.83           C  
ATOM    897  CB  PHE   122      -1.460  12.209   8.648  1.00 65.75           C  
ATOM    898  O   PHE   122      -1.177  15.294   9.304  1.00 66.70           O  
ATOM    899  CG  PHE   122      -1.827  11.027   7.792  1.00 62.95           C  
ATOM    900  CD1 PHE   122      -2.832  10.151   8.185  1.00 60.70           C  
ATOM    901  CD2 PHE   122      -1.166  10.792   6.593  1.00 61.36           C  
ATOM    902  CE1 PHE   122      -3.173   9.057   7.395  1.00 58.68           C  
ATOM    903  CE2 PHE   122      -1.502   9.700   5.798  1.00 58.65           C  
ATOM    904  CZ  PHE   122      -2.505   8.833   6.201  1.00 58.37           C  
ATOM    905  N   ASP   123      -2.972  14.628  10.544  1.00 70.39           N  
ATOM    906  CA  ASP   123      -2.758  15.543  11.661  1.00 70.13           C  
ATOM    907  C   ASP   123      -1.533  15.135  12.477  1.00 71.16           C  
ATOM    908  CB  ASP   123      -3.996  15.593  12.558  1.00 68.13           C  
ATOM    909  O   ASP   123      -1.533  14.086  13.124  1.00 69.69           O  
ATOM    910  CG  ASP   123      -3.840  16.545  13.731  1.00 65.09           C  
ATOM    911  OD1 ASP   123      -2.711  17.017  13.988  1.00 66.19           O  
ATOM    912  OD2 ASP   123      -4.854  16.824  14.406  1.00 65.40           O  
ATOM    913  N   PRO   124      -0.495  15.952  12.483  1.00 67.04           N  
ATOM    914  CA  PRO   124       0.715  15.553  13.206  1.00 66.45           C  
ATOM    915  C   PRO   124       0.467  15.343  14.698  1.00 67.54           C  
ATOM    916  CB  PRO   124       1.669  16.726  12.970  1.00 64.54           C  
ATOM    917  O   PRO   124       1.221  14.622  15.357  1.00 66.70           O  
ATOM    918  CG  PRO   124       0.798  17.834  12.473  1.00 62.00           C  
ATOM    919  CD  PRO   124      -0.480  17.239  11.956  1.00 60.75           C  
ATOM    920  N   ALA   125      -0.516  15.993  15.261  1.00 72.04           N  
ATOM    921  CA  ALA   125      -0.739  15.901  16.702  1.00 71.73           C  
ATOM    922  C   ALA   125      -1.400  14.577  17.072  1.00 72.09           C  
ATOM    923  CB  ALA   125      -1.593  17.072  17.184  1.00 69.51           C  
ATOM    924  O   ALA   125      -1.157  14.035  18.152  1.00 70.95           O  
ATOM    925  N   THR   126      -2.201  14.073  16.170  1.00 72.18           N  
ATOM    926  CA  THR   126      -3.029  12.935  16.553  1.00 71.27           C  
ATOM    927  C   THR   126      -2.689  11.711  15.707  1.00 71.12           C  
ATOM    928  CB  THR   126      -4.527  13.260  16.412  1.00 68.84           C  
ATOM    929  O   THR   126      -2.945  10.576  16.117  1.00 68.81           O  
ATOM    930  CG2 THR   126      -4.918  14.443  17.291  1.00 63.82           C  
ATOM    931  OG1 THR   126      -4.813  13.580  15.044  1.00 68.17           O  
ATOM    932  N   GLY   127      -2.007  11.921  14.567  1.00 70.51           N  
ATOM    933  CA  GLY   127      -1.820  10.847  13.605  1.00 69.50           C  
ATOM    934  C   GLY   127      -3.070  10.542  12.801  1.00 70.11           C  
ATOM    935  O   GLY   127      -3.099   9.580  12.030  1.00 67.77           O  
ATOM    936  N   ALA   128      -4.142  11.366  13.219  1.00 68.02           N  
ATOM    937  CA  ALA   128      -5.437  11.151  12.577  1.00 66.67           C  
ATOM    938  C   ALA   128      -5.455  11.739  11.169  1.00 67.62           C  
ATOM    939  CB  ALA   128      -6.556  11.758  13.419  1.00 64.88           C  
ATOM    940  O   ALA   128      -4.773  12.729  10.894  1.00 64.96           O  
ATOM    941  N   TYR   129      -6.137  11.022  10.341  1.00 65.31           N  
ATOM    942  CA  TYR   129      -6.420  11.533   9.004  1.00 65.44           C  
ATOM    943  C   TYR   129      -7.225  12.825   9.073  1.00 65.70           C  
ATOM    944  CB  TYR   129      -7.177  10.488   8.178  1.00 62.63           C  
ATOM    945  O   TYR   129      -8.197  12.918   9.826  1.00 63.61           O  
ATOM    946  CG  TYR   129      -7.470  10.928   6.764  1.00 60.44           C  
ATOM    947  CD1 TYR   129      -8.726  11.416   6.412  1.00 55.78           C  
ATOM    948  CD2 TYR   129      -6.491  10.856   5.779  1.00 56.09           C  
ATOM    949  CE1 TYR   129      -9.000  11.821   5.109  1.00 49.85           C  
ATOM    950  CE2 TYR   129      -6.755  11.258   4.473  1.00 51.43           C  
ATOM    951  OH  TYR   129      -8.276  12.137   2.858  1.00 36.17           O  
ATOM    952  CZ  TYR   129      -8.010  11.738   4.149  1.00 53.51           C  
ATOM    953  N   ASP   130      -6.715  13.957   8.310  1.00 62.44           N  
ATOM    954  CA  ASP   130      -7.521  15.160   8.129  1.00 61.65           C  
ATOM    955  C   ASP   130      -8.668  14.911   7.152  1.00 62.65           C  
ATOM    956  CB  ASP   130      -6.653  16.319   7.637  1.00 58.79           C  
ATOM    957  O   ASP   130      -8.445  14.773   5.947  1.00 60.21           O  
ATOM    958  CG  ASP   130      -7.399  17.641   7.589  1.00 56.10           C  
ATOM    959  OD1 ASP   130      -8.639  17.647   7.744  1.00 56.61           O  
ATOM    960  OD2 ASP   130      -6.741  18.685   7.392  1.00 58.35           O  
ATOM    961  N   THR   131      -9.855  14.588   7.596  1.00 57.38           N  
ATOM    962  CA  THR   131     -11.042  14.284   6.805  1.00 56.67           C  
ATOM    963  C   THR   131     -11.364  15.430   5.850  1.00 57.44           C  
ATOM    964  CB  THR   131     -12.259  14.007   7.707  1.00 53.80           C  
ATOM    965  O   THR   131     -12.134  15.258   4.903  1.00 55.67           O  
ATOM    966  CG2 THR   131     -12.051  12.746   8.539  1.00 48.61           C  
ATOM    967  OG1 THR   131     -12.458  15.120   8.587  1.00 49.32           O  
ATOM    968  N   GLY   132     -10.955  16.581   6.160  1.00 56.37           N  
ATOM    969  CA  GLY   132     -11.216  17.665   5.227  1.00 54.90           C  
ATOM    970  C   GLY   132     -10.404  17.561   3.950  1.00 56.46           C  
ATOM    971  O   GLY   132     -10.626  18.320   3.003  1.00 54.11           O  
ATOM    972  N   LYS   133      -9.517  16.703   3.946  1.00 55.58           N  
ATOM    973  CA  LYS   133      -8.585  16.501   2.840  1.00 54.83           C  
ATOM    974  C   LYS   133      -8.539  15.035   2.421  1.00 55.06           C  
ATOM    975  CB  LYS   133      -7.184  16.981   3.225  1.00 52.19           C  
ATOM    976  O   LYS   133      -8.732  14.141   3.247  1.00 52.56           O  
ATOM    977  CG  LYS   133      -7.096  18.474   3.505  1.00 50.22           C  
ATOM    978  CD  LYS   133      -5.649  18.945   3.575  1.00 50.20           C  
ATOM    979  CE  LYS   133      -5.558  20.426   3.914  1.00 45.67           C  
ATOM    980  NZ  LYS   133      -4.141  20.881   4.035  1.00 42.35           N  
ATOM    981  N   ALA   134      -8.804  14.702   1.234  1.00 50.44           N  
ATOM    982  CA  ALA   134      -8.834  13.318   0.769  1.00 49.22           C  
ATOM    983  C   ALA   134      -7.487  12.635   0.988  1.00 50.57           C  
ATOM    984  CB  ALA   134      -9.221  13.261  -0.707  1.00 46.47           C  
ATOM    985  O   ALA   134      -6.450  13.139   0.550  1.00 48.51           O  
ATOM    986  N   PRO   135      -7.257  11.785   2.195  1.00 50.78           N  
ATOM    987  CA  PRO   135      -6.031  11.010   2.399  1.00 49.13           C  
ATOM    988  C   PRO   135      -5.497  10.398   1.106  1.00 50.67           C  
ATOM    989  CB  PRO   135      -6.464   9.919   3.382  1.00 46.32           C  
ATOM    990  O   PRO   135      -4.281  10.305   0.919  1.00 48.41           O  
ATOM    991  CG  PRO   135      -7.945  10.081   3.505  1.00 43.26           C  
ATOM    992  CD  PRO   135      -8.345  11.349   2.807  1.00 43.20           C  
ATOM    993  N   PHE   136      -6.321  10.227   0.287  1.00 56.34           N  
ATOM    994  CA  PHE   136      -6.025   9.477  -0.928  1.00 55.22           C  
ATOM    995  C   PHE   136      -5.773  10.420  -2.098  1.00 56.51           C  
ATOM    996  CB  PHE   136      -7.173   8.520  -1.263  1.00 52.63           C  
ATOM    997  O   PHE   136      -5.785   9.998  -3.256  1.00 54.37           O  
ATOM    998  CG  PHE   136      -7.454   7.508  -0.185  1.00 49.97           C  
ATOM    999  CD1 PHE   136      -6.606   6.425   0.009  1.00 46.92           C  
ATOM   1000  CD2 PHE   136      -8.568   7.641   0.634  1.00 47.49           C  
ATOM   1001  CE1 PHE   136      -6.864   5.487   1.006  1.00 45.78           C  
ATOM   1002  CE2 PHE   136      -8.832   6.707   1.633  1.00 46.78           C  
ATOM   1003  CZ  PHE   136      -7.979   5.631   1.816  1.00 46.30           C  
ATOM   1004  N   ASP   137      -5.655  11.762  -1.729  1.00 59.78           N  
ATOM   1005  CA  ASP   137      -5.304  12.590  -2.879  1.00 59.65           C  
ATOM   1006  C   ASP   137      -3.845  12.381  -3.281  1.00 59.72           C  
ATOM   1007  CB  ASP   137      -5.559  14.067  -2.575  1.00 57.06           C  
ATOM   1008  O   ASP   137      -3.448  12.723  -4.396  1.00 57.83           O  
ATOM   1009  CG  ASP   137      -7.024  14.452  -2.689  1.00 55.27           C  
ATOM   1010  OD1 ASP   137      -7.839  13.620  -3.142  1.00 53.79           O  
ATOM   1011  OD2 ASP   137      -7.365  15.598  -2.326  1.00 56.37           O  
ATOM   1012  N   ASN   138      -3.013  11.904  -2.264  1.00 68.82           N  
ATOM   1013  CA  ASN   138      -1.642  11.556  -2.620  1.00 68.34           C  
ATOM   1014  C   ASN   138      -1.397  10.054  -2.507  1.00 69.16           C  
ATOM   1015  CB  ASN   138      -0.649  12.323  -1.744  1.00 66.21           C  
ATOM   1016  O   ASN   138      -1.392   9.502  -1.405  1.00 67.12           O  
ATOM   1017  CG  ASN   138       0.786  12.155  -2.204  1.00 62.44           C  
ATOM   1018  ND2 ASN   138       1.454  13.269  -2.481  1.00 61.14           N  
ATOM   1019  OD1 ASN   138       1.290  11.034  -2.311  1.00 62.62           O  
ATOM   1020  N   LEU   139      -1.268   9.377  -3.540  1.00 70.23           N  
ATOM   1021  CA  LEU   139      -1.174   7.922  -3.595  1.00 70.24           C  
ATOM   1022  C   LEU   139       0.010   7.423  -2.773  1.00 71.15           C  
ATOM   1023  CB  LEU   139      -1.040   7.447  -5.044  1.00 68.38           C  
ATOM   1024  O   LEU   139      -0.105   6.430  -2.050  1.00 70.26           O  
ATOM   1025  CG  LEU   139      -2.341   7.324  -5.840  1.00 64.56           C  
ATOM   1026  CD1 LEU   139      -2.051   7.352  -7.337  1.00 59.48           C  
ATOM   1027  CD2 LEU   139      -3.083   6.048  -5.457  1.00 60.04           C  
ATOM   1028  N   SER   140       1.081   8.173  -2.807  1.00 75.94           N  
ATOM   1029  CA  SER   140       2.256   7.716  -2.073  1.00 75.87           C  
ATOM   1030  C   SER   140       2.032   7.792  -0.566  1.00 76.58           C  
ATOM   1031  CB  SER   140       3.484   8.544  -2.456  1.00 74.35           C  
ATOM   1032  O   SER   140       2.399   6.872   0.168  1.00 75.25           O  
ATOM   1033  OG  SER   140       3.801   8.368  -3.826  1.00 69.20           O  
ATOM   1034  N   ALA   141       1.378   8.840  -0.117  1.00 76.25           N  
ATOM   1035  CA  ALA   141       1.073   8.962   1.306  1.00 75.95           C  
ATOM   1036  C   ALA   141       0.066   7.903   1.745  1.00 76.42           C  
ATOM   1037  CB  ALA   141       0.541  10.359   1.618  1.00 74.47           C  
ATOM   1038  O   ALA   141       0.193   7.327   2.828  1.00 74.77           O  
ATOM   1039  N   SER   142      -0.903   7.628   0.873  1.00 76.46           N  
ATOM   1040  CA  SER   142      -1.882   6.587   1.165  1.00 76.40           C  
ATOM   1041  C   SER   142      -1.219   5.217   1.270  1.00 77.09           C  
ATOM   1042  CB  SER   142      -2.968   6.555   0.089  1.00 74.80           C  
ATOM   1043  O   SER   142      -1.571   4.415   2.137  1.00 75.90           O  
ATOM   1044  OG  SER   142      -3.902   5.521   0.347  1.00 66.95           O  
ATOM   1045  N   ASN   143      -0.228   5.050   0.437  1.00 80.15           N  
ATOM   1046  CA  ASN   143       0.485   3.777   0.465  1.00 80.35           C  
ATOM   1047  C   ASN   143       1.252   3.593   1.771  1.00 80.78           C  
ATOM   1048  CB  ASN   143       1.435   3.668  -0.729  1.00 79.15           C  
ATOM   1049  O   ASN   143       1.289   2.492   2.324  1.00 79.87           O  
ATOM   1050  CG  ASN   143       0.703   3.490  -2.044  1.00 77.20           C  
ATOM   1051  ND2 ASN   143       1.403   3.717  -3.149  1.00 75.83           N  
ATOM   1052  OD1 ASN   143      -0.484   3.153  -2.067  1.00 75.90           O  
ATOM   1053  N   VAL   144       1.821   4.702   2.341  1.00 82.37           N  
ATOM   1054  CA  VAL   144       2.499   4.625   3.631  1.00 82.31           C  
ATOM   1055  C   VAL   144       1.500   4.231   4.717  1.00 82.30           C  
ATOM   1056  CB  VAL   144       3.182   5.962   3.995  1.00 81.25           C  
ATOM   1057  O   VAL   144       1.769   3.336   5.522  1.00 81.04           O  
ATOM   1058  CG1 VAL   144       3.744   5.913   5.415  1.00 80.31           C  
ATOM   1059  CG2 VAL   144       4.286   6.287   2.991  1.00 79.71           C  
ATOM   1060  N   ALA   145       0.366   4.874   4.666  1.00 80.72           N  
ATOM   1061  CA  ALA   145      -0.654   4.596   5.674  1.00 80.65           C  
ATOM   1062  C   ALA   145      -1.138   3.152   5.581  1.00 81.09           C  
ATOM   1063  CB  ALA   145      -1.830   5.559   5.521  1.00 79.41           C  
ATOM   1064  O   ALA   145      -1.297   2.477   6.600  1.00 80.20           O  
ATOM   1065  N   ASN   146      -1.364   2.715   4.366  1.00 80.93           N  
ATOM   1066  CA  ASN   146      -1.842   1.350   4.175  1.00 80.99           C  
ATOM   1067  C   ASN   146      -0.815   0.326   4.650  1.00 81.40           C  
ATOM   1068  CB  ASN   146      -2.197   1.105   2.707  1.00 79.81           C  
ATOM   1069  O   ASN   146      -1.165  -0.642   5.328  1.00 80.54           O  
ATOM   1070  CG  ASN   146      -3.591   1.586   2.355  1.00 77.27           C  
ATOM   1071  ND2 ASN   146      -3.696   2.374   1.292  1.00 75.30           N  
ATOM   1072  OD1 ASN   146      -4.566   1.252   3.034  1.00 75.74           O  
ATOM   1073  N   ILE   147       0.449   0.577   4.384  1.00 84.29           N  
ATOM   1074  CA  ILE   147       1.497  -0.357   4.781  1.00 84.25           C  
ATOM   1075  C   ILE   147       1.642  -0.354   6.302  1.00 84.02           C  
ATOM   1076  CB  ILE   147       2.846  -0.009   4.114  1.00 83.37           C  
ATOM   1077  O   ILE   147       1.844  -1.405   6.914  1.00 82.87           O  
ATOM   1078  CG1 ILE   147       2.809  -0.356   2.621  1.00 82.37           C  
ATOM   1079  CG2 ILE   147       3.999  -0.734   4.816  1.00 81.84           C  
ATOM   1080  CD1 ILE   147       3.981   0.203   1.826  1.00 80.60           C  
ATOM   1081  N   MET   148       1.421   0.770   6.911  1.00 82.98           N  
ATOM   1082  CA  MET   148       1.685   0.923   8.339  1.00 82.62           C  
ATOM   1083  C   MET   148       0.415   0.709   9.154  1.00 82.36           C  
ATOM   1084  CB  MET   148       2.268   2.306   8.632  1.00 81.49           C  
ATOM   1085  O   MET   148       0.398   0.955  10.361  1.00 80.32           O  
ATOM   1086  CG  MET   148       3.599   2.569   7.946  1.00 79.80           C  
ATOM   1087  SD  MET   148       4.858   1.294   8.342  1.00 79.18           S  
ATOM   1088  CE  MET   148       5.147   1.663  10.095  1.00 68.67           C  
ATOM   1089  N   TRP   149      -0.638   0.296   8.554  1.00 81.01           N  
ATOM   1090  CA  TRP   149      -1.905   0.101   9.251  1.00 81.57           C  
ATOM   1091  C   TRP   149      -1.839  -1.113  10.171  1.00 81.21           C  
ATOM   1092  CB  TRP   149      -3.051  -0.063   8.249  1.00 79.23           C  
ATOM   1093  O   TRP   149      -1.661  -2.242   9.707  1.00 78.92           O  
ATOM   1094  CG  TRP   149      -4.402  -0.194   8.886  1.00 72.85           C  
ATOM   1095  CD1 TRP   149      -5.406  -1.047   8.520  1.00 66.71           C  
ATOM   1096  CD2 TRP   149      -4.899   0.556   9.998  1.00 68.92           C  
ATOM   1097  CE2 TRP   149      -6.212   0.104  10.254  1.00 68.65           C  
ATOM   1098  CE3 TRP   149      -4.360   1.567  10.805  1.00 76.17           C  
ATOM   1099  NE1 TRP   149      -6.497  -0.873   9.339  1.00 75.35           N  
ATOM   1100  CH2 TRP   149      -6.444   1.618  12.059  1.00 69.69           C  
ATOM   1101  CZ2 TRP   149      -6.995   0.630  11.285  1.00 72.55           C  
ATOM   1102  CZ3 TRP   149      -5.141   2.089  11.830  1.00 70.23           C  
ATOM   1103  N   SER   150      -2.081  -0.866  11.478  1.00 79.89           N  
ATOM   1104  CA  SER   150      -1.852  -1.878  12.505  1.00 79.62           C  
ATOM   1105  C   SER   150      -2.961  -2.925  12.505  1.00 79.87           C  
ATOM   1106  CB  SER   150      -1.753  -1.228  13.886  1.00 78.17           C  
ATOM   1107  O   SER   150      -2.753  -4.056  12.949  1.00 78.15           O  
ATOM   1108  OG  SER   150      -2.939  -0.514  14.192  1.00 73.84           O  
ATOM   1109  N   LYS   151      -4.078  -2.630  11.944  1.00 78.91           N  
ATOM   1110  CA  LYS   151      -5.210  -3.547  12.032  1.00 78.65           C  
ATOM   1111  C   LYS   151      -5.200  -4.545  10.878  1.00 78.80           C  
ATOM   1112  CB  LYS   151      -6.529  -2.772  12.043  1.00 76.96           C  
ATOM   1113  O   LYS   151      -5.922  -5.545  10.908  1.00 77.28           O  
ATOM   1114  CG  LYS   151      -6.749  -1.944  13.300  1.00 72.81           C  
ATOM   1115  CD  LYS   151      -8.151  -1.349  13.339  1.00 70.58           C  
ATOM   1116  CE  LYS   151      -8.373  -0.520  14.597  1.00 63.24           C  
ATOM   1117  NZ  LYS   151      -9.710   0.145  14.594  1.00 59.28           N  
ATOM   1118  N   SER   152      -4.402  -4.124   9.862  1.00 80.54           N  
ATOM   1119  CA  SER   152      -4.339  -5.072   8.754  1.00 80.58           C  
ATOM   1120  C   SER   152      -3.491  -6.288   9.114  1.00 80.85           C  
ATOM   1121  CB  SER   152      -3.773  -4.398   7.503  1.00 78.88           C  
ATOM   1122  O   SER   152      -2.408  -6.149   9.685  1.00 79.50           O  
ATOM   1123  OG  SER   152      -4.705  -3.477   6.963  1.00 71.34           O  
ATOM   1124  N   THR   153      -4.020  -7.516   8.729  1.00 81.48           N  
ATOM   1125  CA  THR   153      -3.347  -8.755   9.105  1.00 81.51           C  
ATOM   1126  C   THR   153      -2.970  -9.562   7.866  1.00 81.71           C  
ATOM   1127  CB  THR   153      -4.230  -9.611  10.031  1.00 79.94           C  
ATOM   1128  O   THR   153      -2.042 -10.373   7.906  1.00 80.28           O  
ATOM   1129  CG2 THR   153      -4.479  -8.907  11.360  1.00 75.82           C  
ATOM   1130  OG1 THR   153      -5.488  -9.856   9.390  1.00 77.75           O  
ATOM   1131  N   LYS   154      -3.624  -9.332   6.783  1.00 81.52           N  
ATOM   1132  CA  LYS   154      -3.387 -10.059   5.539  1.00 81.60           C  
ATOM   1133  C   LYS   154      -3.375  -9.113   4.343  1.00 81.67           C  
ATOM   1134  CB  LYS   154      -4.449 -11.142   5.340  1.00 80.23           C  
ATOM   1135  O   LYS   154      -3.991  -8.045   4.382  1.00 80.62           O  
ATOM   1136  CG  LYS   154      -4.536 -12.142   6.484  1.00 77.56           C  
ATOM   1137  CD  LYS   154      -5.599 -13.201   6.221  1.00 76.46           C  
ATOM   1138  CE  LYS   154      -5.712 -14.180   7.381  1.00 70.82           C  
ATOM   1139  NZ  LYS   154      -6.698 -15.266   7.096  1.00 68.58           N  
ATOM   1140  N   ALA   155      -2.662  -9.592   3.329  1.00 82.69           N  
ATOM   1141  CA  ALA   155      -2.633  -8.844   2.075  1.00 82.64           C  
ATOM   1142  C   ALA   155      -2.635  -9.786   0.874  1.00 82.33           C  
ATOM   1143  CB  ALA   155      -1.410  -7.931   2.028  1.00 81.57           C  
ATOM   1144  O   ALA   155      -2.154 -10.918   0.965  1.00 81.01           O  
ATOM   1145  N   SER   156      -3.216  -9.341  -0.202  1.00 81.04           N  
ATOM   1146  CA  SER   156      -3.141  -9.971  -1.516  1.00 80.81           C  
ATOM   1147  C   SER   156      -2.787  -8.955  -2.597  1.00 80.85           C  
ATOM   1148  CB  SER   156      -4.466 -10.653  -1.861  1.00 79.11           C  
ATOM   1149  O   SER   156      -3.349  -7.859  -2.635  1.00 79.36           O  
ATOM   1150  OG  SER   156      -4.393 -11.281  -3.129  1.00 70.72           O  
ATOM   1151  N   CYS   157      -1.863  -9.344  -3.460  1.00 81.51           N  
ATOM   1152  CA  CYS   157      -1.382  -8.409  -4.471  1.00 81.38           C  
ATOM   1153  C   CYS   157      -1.569  -8.978  -5.873  1.00 80.86           C  
ATOM   1154  CB  CYS   157       0.092  -8.078  -4.238  1.00 80.39           C  
ATOM   1155  O   CYS   157      -1.538 -10.195  -6.063  1.00 79.05           O  
ATOM   1156  SG  CYS   157       0.428  -7.359  -2.616  1.00 86.50           S  
ATOM   1157  N   ALA   158      -1.793  -8.051  -6.759  1.00 78.16           N  
ATOM   1158  CA  ALA   158      -1.870  -8.393  -8.177  1.00 77.71           C  
ATOM   1159  C   ALA   158      -1.297  -7.275  -9.043  1.00 78.01           C  
ATOM   1160  CB  ALA   158      -3.314  -8.685  -8.576  1.00 76.50           C  
ATOM   1161  O   ALA   158      -1.303  -6.108  -8.644  1.00 76.80           O  
ATOM   1162  N   VAL   159      -0.826  -7.654 -10.209  1.00 77.08           N  
ATOM   1163  CA  VAL   159      -0.282  -6.714 -11.184  1.00 76.49           C  
ATOM   1164  C   VAL   159      -1.055  -6.825 -12.496  1.00 76.16           C  
ATOM   1165  CB  VAL   159       1.224  -6.959 -11.430  1.00 74.85           C  
ATOM   1166  O   VAL   159      -1.434  -7.923 -12.910  1.00 73.56           O  
ATOM   1167  CG1 VAL   159       1.741  -6.058 -12.550  1.00 68.76           C  
ATOM   1168  CG2 VAL   159       2.018  -6.728 -10.145  1.00 68.85           C  
ATOM   1169  N   THR   160      -1.307  -5.691 -13.053  1.00 71.46           N  
ATOM   1170  CA  THR   160      -1.878  -5.707 -14.395  1.00 70.37           C  
ATOM   1171  C   THR   160      -0.804  -6.012 -15.435  1.00 70.75           C  
ATOM   1172  CB  THR   160      -2.555  -4.365 -14.730  1.00 68.62           C  
ATOM   1173  O   THR   160       0.365  -5.669 -15.247  1.00 67.18           O  
ATOM   1174  CG2 THR   160      -3.657  -4.040 -13.728  1.00 63.19           C  
ATOM   1175  OG1 THR   160      -1.574  -3.321 -14.700  1.00 64.80           O  
ATOM   1176  N   LYS   161      -1.150  -6.720 -16.462  1.00 61.96           N  
ATOM   1177  CA  LYS   161      -0.317  -7.090 -17.603  1.00 60.92           C  
ATOM   1178  C   LYS   161      -0.835  -6.458 -18.891  1.00 61.87           C  
ATOM   1179  CB  LYS   161      -0.258  -8.611 -17.753  1.00 58.30           C  
ATOM   1180  O   LYS   161      -2.047  -6.345 -19.089  1.00 59.24           O  
ATOM   1181  CG  LYS   161       0.377  -9.326 -16.569  1.00 56.67           C  
ATOM   1182  CD  LYS   161       0.470 -10.828 -16.806  1.00 55.70           C  
ATOM   1183  CE  LYS   161       1.044 -11.552 -15.596  1.00 48.52           C  
ATOM   1184  NZ  LYS   161       1.095 -13.029 -15.807  1.00 41.90           N  
ATOM   1185  N   ASN   162       0.164  -5.938 -19.706  1.00 55.10           N  
ATOM   1186  CA  ASN   162      -0.016  -5.606 -21.115  1.00 54.36           C  
ATOM   1187  C   ASN   162      -0.959  -4.419 -21.295  1.00 55.30           C  
ATOM   1188  CB  ASN   162      -0.536  -6.818 -21.890  1.00 51.38           C  
ATOM   1189  O   ASN   162      -1.879  -4.470 -22.112  1.00 52.87           O  
ATOM   1190  CG  ASN   162       0.529  -7.877 -22.101  1.00 49.18           C  
ATOM   1191  ND2 ASN   162       0.099  -9.108 -22.350  1.00 41.39           N  
ATOM   1192  OD1 ASN   162       1.727  -7.591 -22.039  1.00 49.40           O  
ATOM   1193  N   CYS   163      -0.828  -3.346 -20.441  1.00 58.85           N  
ATOM   1194  CA  CYS   163      -1.653  -2.152 -20.585  1.00 59.04           C  
ATOM   1195  C   CYS   163      -1.217  -1.330 -21.792  1.00 59.24           C  
ATOM   1196  CB  CYS   163      -1.582  -1.296 -19.321  1.00 56.62           C  
ATOM   1197  O   CYS   163      -0.045  -1.349 -22.171  1.00 57.71           O  
ATOM   1198  SG  CYS   163      -2.311  -2.082 -17.867  1.00 58.43           S  
ATOM   1199  N   GLN   164      -2.253  -0.795 -22.569  1.00 52.65           N  
ATOM   1200  CA  GLN   164      -1.939   0.192 -23.597  1.00 52.03           C  
ATOM   1201  C   GLN   164      -1.051   1.302 -23.041  1.00 52.70           C  
ATOM   1202  CB  GLN   164      -3.222   0.788 -24.178  1.00 49.14           C  
ATOM   1203  O   GLN   164      -1.114   1.617 -21.851  1.00 50.44           O  
ATOM   1204  CG  GLN   164      -3.779   0.011 -25.364  1.00 47.15           C  
ATOM   1205  CD  GLN   164      -4.918   0.734 -26.057  1.00 49.26           C  
ATOM   1206  NE2 GLN   164      -5.374   0.185 -27.178  1.00 36.98           N  
ATOM   1207  OE1 GLN   164      -5.384   1.778 -25.589  1.00 49.47           O  
ATOM   1208  N   ALA   165       0.035   1.586 -23.631  1.00 54.27           N  
ATOM   1209  CA  ALA   165       1.024   2.639 -23.415  1.00 53.05           C  
ATOM   1210  C   ALA   165       2.160   2.149 -22.521  1.00 54.12           C  
ATOM   1211  CB  ALA   165       0.364   3.872 -22.804  1.00 50.63           C  
ATOM   1212  O   ALA   165       3.042   2.926 -22.146  1.00 52.04           O  
ATOM   1213  N   GLY   166       2.207   0.865 -22.159  1.00 59.89           N  
ATOM   1214  CA  GLY   166       3.322   0.412 -21.342  1.00 58.17           C  
ATOM   1215  C   GLY   166       3.115   0.661 -19.860  1.00 59.81           C  
ATOM   1216  O   GLY   166       4.056   0.558 -19.071  1.00 57.77           O  
ATOM   1217  N   HIS   167       1.945   0.935 -19.397  1.00 65.36           N  
ATOM   1218  CA  HIS   167       1.708   1.253 -17.994  1.00 64.68           C  
ATOM   1219  C   HIS   167       1.067   0.078 -17.263  1.00 64.92           C  
ATOM   1220  CB  HIS   167       0.825   2.496 -17.867  1.00 62.33           C  
ATOM   1221  O   HIS   167       0.191  -0.595 -17.811  1.00 61.61           O  
ATOM   1222  CG  HIS   167       1.441   3.731 -18.443  1.00 60.43           C  
ATOM   1223  CD2 HIS   167       1.237   4.359 -19.625  1.00 57.00           C  
ATOM   1224  ND1 HIS   167       2.397   4.465 -17.775  1.00 52.85           N  
ATOM   1225  CE1 HIS   167       2.755   5.495 -18.525  1.00 52.21           C  
ATOM   1226  NE2 HIS   167       2.066   5.453 -19.652  1.00 48.84           N  
ATOM   1227  N   ASN   168       1.616  -0.320 -16.157  1.00 72.76           N  
ATOM   1228  CA  ASN   168       1.137  -1.373 -15.269  1.00 72.40           C  
ATOM   1229  C   ASN   168       0.759  -0.822 -13.897  1.00 72.84           C  
ATOM   1230  CB  ASN   168       2.189  -2.475 -15.127  1.00 70.76           C  
ATOM   1231  O   ASN   168       1.165   0.284 -13.535  1.00 70.83           O  
ATOM   1232  CG  ASN   168       2.523  -3.138 -16.449  1.00 67.00           C  
ATOM   1233  ND2 ASN   168       3.812  -3.250 -16.748  1.00 64.32           N  
ATOM   1234  OD1 ASN   168       1.630  -3.545 -17.197  1.00 65.81           O  
ATOM   1235  N   VAL   169      -0.121  -1.553 -13.189  1.00 75.50           N  
ATOM   1236  CA  VAL   169      -0.487  -1.185 -11.825  1.00 75.44           C  
ATOM   1237  C   VAL   169      -0.300  -2.385 -10.898  1.00 76.12           C  
ATOM   1238  CB  VAL   169      -1.942  -0.673 -11.745  1.00 74.01           C  
ATOM   1239  O   VAL   169      -0.751  -3.490 -11.205  1.00 75.38           O  
ATOM   1240  CG1 VAL   169      -2.353  -0.436 -10.293  1.00 69.75           C  
ATOM   1241  CG2 VAL   169      -2.102   0.607 -12.565  1.00 69.89           C  
ATOM   1242  N   LEU   170       0.475  -2.170  -9.884  1.00 80.48           N  
ATOM   1243  CA  LEU   170       0.459  -3.046  -8.717  1.00 80.63           C  
ATOM   1244  C   LEU   170      -0.629  -2.624  -7.736  1.00 80.88           C  
ATOM   1245  CB  LEU   170       1.822  -3.037  -8.021  1.00 79.67           C  
ATOM   1246  O   LEU   170      -0.674  -1.467  -7.312  1.00 80.21           O  
ATOM   1247  CG  LEU   170       1.902  -3.765  -6.678  1.00 80.06           C  
ATOM   1248  CD1 LEU   170       1.666  -5.259  -6.870  1.00 79.14           C  
ATOM   1249  CD2 LEU   170       3.250  -3.512  -6.012  1.00 79.50           C  
ATOM   1250  N   TYR   171      -1.471  -3.570  -7.438  1.00 79.01           N  
ATOM   1251  CA  TYR   171      -2.478  -3.366  -6.402  1.00 79.04           C  
ATOM   1252  C   TYR   171      -2.355  -4.419  -5.307  1.00 79.54           C  
ATOM   1253  CB  TYR   171      -3.885  -3.402  -7.005  1.00 77.73           C  
ATOM   1254  O   TYR   171      -2.286  -5.617  -5.594  1.00 78.73           O  
ATOM   1255  CG  TYR   171      -4.985  -3.204  -5.990  1.00 74.97           C  
ATOM   1256  CD1 TYR   171      -5.192  -1.963  -5.391  1.00 72.44           C  
ATOM   1257  CD2 TYR   171      -5.819  -4.256  -5.628  1.00 72.74           C  
ATOM   1258  CE1 TYR   171      -6.203  -1.776  -4.454  1.00 70.42           C  
ATOM   1259  CE2 TYR   171      -6.834  -4.081  -4.693  1.00 71.42           C  
ATOM   1260  OH  TYR   171      -8.021  -2.660  -3.186  1.00 64.41           O  
ATOM   1261  CZ  TYR   171      -7.018  -2.839  -4.113  1.00 66.10           C  
ATOM   1262  N   CYS   172      -2.312  -3.935  -4.121  1.00 81.73           N  
ATOM   1263  CA  CYS   172      -2.313  -4.828  -2.967  1.00 81.63           C  
ATOM   1264  C   CYS   172      -3.492  -4.531  -2.048  1.00 81.25           C  
ATOM   1265  CB  CYS   172      -1.004  -4.699  -2.188  1.00 80.66           C  
ATOM   1266  O   CYS   172      -3.594  -3.433  -1.496  1.00 79.63           O  
ATOM   1267  SG  CYS   172       0.468  -5.033  -3.180  1.00 85.88           S  
ATOM   1268  N   ARG   173      -4.337  -5.436  -1.915  1.00 78.10           N  
ATOM   1269  CA  ARG   173      -5.463  -5.355  -0.990  1.00 77.80           C  
ATOM   1270  C   ARG   173      -5.046  -5.770   0.417  1.00 78.27           C  
ATOM   1271  CB  ARG   173      -6.620  -6.232  -1.473  1.00 76.28           C  
ATOM   1272  O   ARG   173      -4.366  -6.782   0.596  1.00 77.18           O  
ATOM   1273  CG  ARG   173      -7.869  -6.133  -0.611  1.00 71.81           C  
ATOM   1274  CD  ARG   173      -9.011  -6.968  -1.175  1.00 69.02           C  
ATOM   1275  NE  ARG   173     -10.154  -7.000  -0.267  1.00 61.98           N  
ATOM   1276  NH1 ARG   173     -11.415  -8.428  -1.574  1.00 53.86           N  
ATOM   1277  NH2 ARG   173     -12.248  -7.651   0.415  1.00 49.48           N  
ATOM   1278  CZ  ARG   173     -11.269  -7.693  -0.477  1.00 62.09           C  
ATOM   1279  N   LEU   174      -5.437  -4.973   1.369  1.00 79.25           N  
ATOM   1280  CA  LEU   174      -5.227  -5.299   2.776  1.00 79.00           C  
ATOM   1281  C   LEU   174      -6.536  -5.715   3.438  1.00 78.90           C  
ATOM   1282  CB  LEU   174      -4.623  -4.104   3.518  1.00 77.47           C  
ATOM   1283  O   LEU   174      -7.599  -5.182   3.112  1.00 76.99           O  
ATOM   1284  CG  LEU   174      -3.256  -3.623   3.030  1.00 74.47           C  
ATOM   1285  CD1 LEU   174      -2.919  -2.269   3.646  1.00 71.02           C  
ATOM   1286  CD2 LEU   174      -2.178  -4.650   3.361  1.00 71.25           C  
ATOM   1287  N   VAL   175      -6.491  -6.762   4.244  1.00 75.56           N  
ATOM   1288  CA  VAL   175      -7.648  -7.125   5.055  1.00 74.97           C  
ATOM   1289  C   VAL   175      -7.824  -6.114   6.186  1.00 75.22           C  
ATOM   1290  CB  VAL   175      -7.510  -8.552   5.633  1.00 73.25           C  
ATOM   1291  O   VAL   175      -6.847  -5.693   6.809  1.00 72.48           O  
ATOM   1292  CG1 VAL   175      -8.665  -8.863   6.584  1.00 67.35           C  
ATOM   1293  CG2 VAL   175      -7.450  -9.580   4.505  1.00 67.23           C  
ATOM   1294  N   GLU   176      -9.095  -5.615   6.369  1.00 74.50           N  
ATOM   1295  CA  GLU   176      -9.454  -4.539   7.288  1.00 73.75           C  
ATOM   1296  C   GLU   176      -8.764  -3.233   6.905  1.00 74.53           C  
ATOM   1297  CB  GLU   176      -9.098  -4.920   8.728  1.00 72.09           C  
ATOM   1298  O   GLU   176      -7.990  -2.681   7.689  1.00 71.74           O  
ATOM   1299  CG  GLU   176      -9.862  -6.126   9.252  1.00 68.26           C  
ATOM   1300  CD  GLU   176      -9.555  -6.446  10.706  1.00 65.61           C  
ATOM   1301  OE1 GLU   176      -8.905  -5.619  11.385  1.00 64.09           O  
ATOM   1302  OE2 GLU   176      -9.966  -7.533  11.170  1.00 59.89           O  
ATOM   1303  N   PRO   177      -9.086  -2.697   5.732  1.00 69.66           N  
ATOM   1304  CA  PRO   177      -8.385  -1.515   5.227  1.00 68.88           C  
ATOM   1305  C   PRO   177      -8.660  -0.265   6.060  1.00 69.87           C  
ATOM   1306  CB  PRO   177      -8.937  -1.357   3.808  1.00 67.10           C  
ATOM   1307  O   PRO   177      -9.614  -0.237   6.842  1.00 67.24           O  
ATOM   1308  CG  PRO   177     -10.320  -1.922   3.871  1.00 64.42           C  
ATOM   1309  CD  PRO   177     -10.327  -3.056   4.855  1.00 63.06           C  
ATOM   1310  N   ILE   178      -7.830   0.734   5.942  1.00 72.18           N  
ATOM   1311  CA  ILE   178      -7.990   2.034   6.585  1.00 71.80           C  
ATOM   1312  C   ILE   178      -9.254   2.715   6.064  1.00 71.71           C  
ATOM   1313  CB  ILE   178      -6.758   2.937   6.348  1.00 69.81           C  
ATOM   1314  O   ILE   178      -9.547   2.662   4.868  1.00 68.52           O  
ATOM   1315  CG1 ILE   178      -5.518   2.334   7.018  1.00 64.61           C  
ATOM   1316  CG2 ILE   178      -7.022   4.355   6.861  1.00 64.58           C  
ATOM   1317  CD1 ILE   178      -4.209   2.994   6.605  1.00 62.78           C  
ATOM   1318  N   THR   179      -9.993   3.334   6.940  1.00 65.90           N  
ATOM   1319  CA  THR   179     -11.134   4.160   6.562  1.00 65.25           C  
ATOM   1320  C   THR   179     -10.890   5.621   6.928  1.00 65.68           C  
ATOM   1321  CB  THR   179     -12.428   3.668   7.236  1.00 63.47           C  
ATOM   1322  O   THR   179      -9.967   5.930   7.685  1.00 63.64           O  
ATOM   1323  CG2 THR   179     -12.625   2.171   7.024  1.00 60.25           C  
ATOM   1324  OG1 THR   179     -12.359   3.936   8.642  1.00 62.59           O  
ATOM   1325  N   SER   180     -11.657   6.595   6.251  1.00 62.27           N  
ATOM   1326  CA  SER   180     -11.465   8.029   6.445  1.00 61.57           C  
ATOM   1327  C   SER   180     -11.557   8.404   7.921  1.00 62.14           C  
ATOM   1328  CB  SER   180     -12.498   8.822   5.644  1.00 59.60           C  
ATOM   1329  O   SER   180     -11.069   9.459   8.330  1.00 60.29           O  
ATOM   1330  OG  SER   180     -13.815   8.435   5.999  1.00 58.43           O  
ATOM   1331  N   GLN   181     -12.042   7.571   8.776  1.00 64.53           N  
ATOM   1332  CA  GLN   181     -12.195   7.902  10.189  1.00 64.44           C  
ATOM   1333  C   GLN   181     -11.072   7.289  11.021  1.00 64.71           C  
ATOM   1334  CB  GLN   181     -13.552   7.427  10.708  1.00 61.87           C  
ATOM   1335  O   GLN   181     -10.959   7.562  12.218  1.00 62.97           O  
ATOM   1336  CG  GLN   181     -14.739   8.026   9.966  1.00 59.37           C  
ATOM   1337  CD  GLN   181     -14.890   9.517  10.206  1.00 58.94           C  
ATOM   1338  NE2 GLN   181     -15.492  10.214   9.249  1.00 46.71           N  
ATOM   1339  OE1 GLN   181     -14.470  10.037  11.245  1.00 56.16           O  
ATOM   1340  N   ASP   182     -10.228   6.571  10.374  1.00 71.37           N  
ATOM   1341  CA  ASP   182      -9.206   5.839  11.116  1.00 70.70           C  
ATOM   1342  C   ASP   182      -7.962   6.699  11.331  1.00 71.09           C  
ATOM   1343  CB  ASP   182      -8.833   4.548  10.385  1.00 68.89           C  
ATOM   1344  O   ASP   182      -7.730   7.659  10.594  1.00 68.47           O  
ATOM   1345  CG  ASP   182      -9.886   3.463  10.523  1.00 66.11           C  
ATOM   1346  OD1 ASP   182     -10.665   3.489  11.500  1.00 68.12           O  
ATOM   1347  OD2 ASP   182      -9.936   2.572   9.647  1.00 66.16           O  
ATOM   1348  N   LYS   183      -7.195   6.395  12.382  1.00 74.49           N  
ATOM   1349  CA  LYS   183      -5.885   6.947  12.716  1.00 74.27           C  
ATOM   1350  C   LYS   183      -4.774   5.944  12.422  1.00 74.73           C  
ATOM   1351  CB  LYS   183      -5.838   7.366  14.186  1.00 72.19           C  
ATOM   1352  O   LYS   183      -4.412   5.141  13.284  1.00 72.48           O  
ATOM   1353  CG  LYS   183      -6.852   8.438  14.557  1.00 68.37           C  
ATOM   1354  CD  LYS   183      -6.764   8.803  16.034  1.00 65.71           C  
ATOM   1355  CE  LYS   183      -7.827   9.821  16.423  1.00 58.91           C  
ATOM   1356  NZ  LYS   183      -7.758  10.167  17.874  1.00 52.60           N  
ATOM   1357  N   PRO   184      -4.296   6.072  11.178  1.00 75.87           N  
ATOM   1358  CA  PRO   184      -3.368   5.007  10.791  1.00 75.51           C  
ATOM   1359  C   PRO   184      -2.048   5.068  11.556  1.00 76.21           C  
ATOM   1360  CB  PRO   184      -3.146   5.258   9.297  1.00 74.07           C  
ATOM   1361  O   PRO   184      -1.314   4.078  11.608  1.00 74.28           O  
ATOM   1362  CG  PRO   184      -3.538   6.685   9.088  1.00 72.16           C  
ATOM   1363  CD  PRO   184      -4.547   7.062  10.134  1.00 70.09           C  
ATOM   1364  N   PHE   185      -1.844   6.233  12.201  1.00 76.77           N  
ATOM   1365  CA  PHE   185      -0.579   6.370  12.913  1.00 76.80           C  
ATOM   1366  C   PHE   185      -0.816   6.763  14.367  1.00 77.08           C  
ATOM   1367  CB  PHE   185       0.317   7.406  12.228  1.00 75.23           C  
ATOM   1368  O   PHE   185      -1.690   7.582  14.659  1.00 75.44           O  
ATOM   1369  CG  PHE   185       0.465   7.195  10.746  1.00 73.66           C  
ATOM   1370  CD1 PHE   185       1.238   6.152  10.252  1.00 71.99           C  
ATOM   1371  CD2 PHE   185      -0.169   8.041   9.845  1.00 72.92           C  
ATOM   1372  CE1 PHE   185       1.377   5.954   8.880  1.00 71.13           C  
ATOM   1373  CE2 PHE   185      -0.035   7.849   8.473  1.00 71.50           C  
ATOM   1374  CZ  PHE   185       0.739   6.806   7.993  1.00 66.62           C  
ATOM   1375  N   THR   186      -0.125   6.100  15.219  1.00 74.89           N  
ATOM   1376  CA  THR   186       0.026   6.752  16.516  1.00 74.61           C  
ATOM   1377  C   THR   186       0.891   8.002  16.395  1.00 75.40           C  
ATOM   1378  CB  THR   186       0.642   5.795  17.553  1.00 73.21           C  
ATOM   1379  O   THR   186       1.648   8.150  15.433  1.00 74.17           O  
ATOM   1380  CG2 THR   186      -0.145   4.492  17.637  1.00 70.91           C  
ATOM   1381  OG1 THR   186       1.994   5.501  17.179  1.00 71.91           O  
ATOM   1382  N   THR   187       0.723   8.929  17.386  1.00 76.22           N  
ATOM   1383  CA  THR   187       1.551  10.130  17.399  1.00 75.91           C  
ATOM   1384  C   THR   187       3.032   9.768  17.339  1.00 76.59           C  
ATOM   1385  CB  THR   187       1.278  10.982  18.653  1.00 74.57           C  
ATOM   1386  O   THR   187       3.793  10.370  16.580  1.00 75.66           O  
ATOM   1387  CG2 THR   187       2.118  12.255  18.646  1.00 72.02           C  
ATOM   1388  OG1 THR   187      -0.109  11.338  18.689  1.00 73.06           O  
ATOM   1389  N   GLU   188       3.432   8.755  18.105  1.00 76.94           N  
ATOM   1390  CA  GLU   188       4.828   8.330  18.162  1.00 76.80           C  
ATOM   1391  C   GLU   188       5.299   7.800  16.811  1.00 77.15           C  
ATOM   1392  CB  GLU   188       5.021   7.262  19.243  1.00 75.02           C  
ATOM   1393  O   GLU   188       6.391   8.140  16.352  1.00 75.43           O  
ATOM   1394  CG  GLU   188       4.804   7.775  20.659  1.00 70.70           C  
ATOM   1395  CD  GLU   188       3.339   7.820  21.063  1.00 67.61           C  
ATOM   1396  OE1 GLU   188       2.492   7.248  20.341  1.00 64.55           O  
ATOM   1397  OE2 GLU   188       3.036   8.435  22.110  1.00 60.40           O  
ATOM   1398  N   LEU   189       4.427   6.999  16.154  1.00 76.54           N  
ATOM   1399  CA  LEU   189       4.791   6.464  14.847  1.00 76.20           C  
ATOM   1400  C   LEU   189       4.879   7.578  13.809  1.00 76.55           C  
ATOM   1401  CB  LEU   189       3.776   5.411  14.397  1.00 74.84           C  
ATOM   1402  O   LEU   189       5.810   7.609  13.002  1.00 75.09           O  
ATOM   1403  CG  LEU   189       4.003   4.797  13.015  1.00 72.14           C  
ATOM   1404  CD1 LEU   189       5.375   4.133  12.949  1.00 69.78           C  
ATOM   1405  CD2 LEU   189       2.902   3.794  12.687  1.00 70.03           C  
ATOM   1406  N   TYR   190       3.920   8.424  13.826  1.00 77.15           N  
ATOM   1407  CA  TYR   190       3.917   9.529  12.873  1.00 76.95           C  
ATOM   1408  C   TYR   190       5.186  10.364  13.002  1.00 77.16           C  
ATOM   1409  CB  TYR   190       2.685  10.415  13.080  1.00 75.57           C  
ATOM   1410  O   TYR   190       5.844  10.662  12.003  1.00 75.81           O  
ATOM   1411  CG  TYR   190       2.515  11.475  12.020  1.00 73.20           C  
ATOM   1412  CD1 TYR   190       2.139  11.136  10.722  1.00 70.76           C  
ATOM   1413  CD2 TYR   190       2.731  12.818  12.313  1.00 71.20           C  
ATOM   1414  CE1 TYR   190       1.983  12.110   9.741  1.00 68.78           C  
ATOM   1415  CE2 TYR   190       2.577  13.800  11.340  1.00 69.04           C  
ATOM   1416  OH  TYR   190       2.051  14.405   9.092  1.00 64.65           O  
ATOM   1417  CZ  TYR   190       2.204  13.437  10.059  1.00 65.15           C  
ATOM   1418  N   GLU   191       5.625  10.739  14.203  1.00 77.32           N  
ATOM   1419  CA  GLU   191       6.836  11.514  14.461  1.00 76.97           C  
ATOM   1420  C   GLU   191       8.081  10.760  14.003  1.00 77.27           C  
ATOM   1421  CB  GLU   191       6.947  11.858  15.949  1.00 75.60           C  
ATOM   1422  O   GLU   191       8.993  11.352  13.422  1.00 76.01           O  
ATOM   1423  CG  GLU   191       5.974  12.935  16.405  1.00 72.69           C  
ATOM   1424  CD  GLU   191       5.996  13.166  17.908  1.00 70.09           C  
ATOM   1425  OE1 GLU   191       6.690  12.412  18.627  1.00 67.74           O  
ATOM   1426  OE2 GLU   191       5.313  14.108  18.369  1.00 64.12           O  
ATOM   1427  N   ALA   192       8.070   9.444  14.240  1.00 77.11           N  
ATOM   1428  CA  ALA   192       9.201   8.623  13.815  1.00 76.53           C  
ATOM   1429  C   ALA   192       9.320   8.596  12.294  1.00 76.74           C  
ATOM   1430  CB  ALA   192       9.063   7.203  14.360  1.00 75.26           C  
ATOM   1431  O   ALA   192      10.424   8.669  11.750  1.00 74.98           O  
ATOM   1432  N   LEU   193       8.161   8.517  11.611  1.00 77.20           N  
ATOM   1433  CA  LEU   193       8.154   8.480  10.153  1.00 76.63           C  
ATOM   1434  C   LEU   193       8.616   9.812   9.572  1.00 76.65           C  
ATOM   1435  CB  LEU   193       6.755   8.141   9.633  1.00 75.51           C  
ATOM   1436  O   LEU   193       9.324   9.841   8.563  1.00 74.85           O  
ATOM   1437  CG  LEU   193       6.284   6.700   9.841  1.00 73.51           C  
ATOM   1438  CD1 LEU   193       4.817   6.560   9.448  1.00 71.38           C  
ATOM   1439  CD2 LEU   193       7.152   5.733   9.042  1.00 71.67           C  
ATOM   1440  N   LEU   194       8.341  11.000  10.224  1.00 76.35           N  
ATOM   1441  CA  LEU   194       8.714  12.330   9.755  1.00 75.59           C  
ATOM   1442  C   LEU   194      10.218  12.551   9.888  1.00 75.64           C  
ATOM   1443  CB  LEU   194       7.958  13.406  10.538  1.00 74.30           C  
ATOM   1444  O   LEU   194      10.794  13.371   9.170  1.00 73.83           O  
ATOM   1445  CG  LEU   194       6.472  13.563  10.212  1.00 71.65           C  
ATOM   1446  CD1 LEU   194       5.848  14.643  11.090  1.00 69.07           C  
ATOM   1447  CD2 LEU   194       6.280  13.891   8.735  1.00 69.09           C  
ATOM   1448  N   GLN   195      10.839  11.960  10.804  1.00 76.12           N  
ATOM   1449  CA  GLN   195      12.264  12.135  11.062  1.00 75.59           C  
ATOM   1450  C   GLN   195      13.106  11.380  10.039  1.00 74.74           C  
ATOM   1451  CB  GLN   195      12.614  11.671  12.477  1.00 73.38           C  
ATOM   1452  O   GLN   195      14.333  11.501  10.026  1.00 71.70           O  
ATOM   1453  CG  GLN   195      12.062  12.570  13.574  1.00 69.06           C  
ATOM   1454  CD  GLN   195      12.394  12.068  14.967  1.00 66.70           C  
ATOM   1455  NE2 GLN   195      11.845  12.727  15.981  1.00 58.69           N  
ATOM   1456  OE1 GLN   195      13.138  11.096  15.130  1.00 64.66           O  
ATOM   1457  N   ARG   196      12.402  10.804   9.225  1.00 71.56           N  
ATOM   1458  CA  ARG   196      13.127  10.052   8.207  1.00 70.70           C  
ATOM   1459  C   ARG   196      13.251  10.855   6.917  1.00 69.28           C  
ATOM   1460  CB  ARG   196      12.432   8.717   7.928  1.00 68.37           C  
ATOM   1461  O   ARG   196      14.294  10.827   6.260  1.00 65.08           O  
ATOM   1462  CG  ARG   196      12.626   7.681   9.023  1.00 65.02           C  
ATOM   1463  CD  ARG   196      12.348   6.271   8.521  1.00 63.68           C  
ATOM   1464  NE  ARG   196      12.616   5.270   9.550  1.00 55.80           N  
ATOM   1465  NH1 ARG   196      12.564   3.469   8.104  1.00 50.80           N  
ATOM   1466  NH2 ARG   196      12.959   3.140  10.338  1.00 46.39           N  
ATOM   1467  CZ  ARG   196      12.712   3.962   9.328  1.00 61.28           C  
TER    1468      ARG   196
END
