# Supplementary material for: The transformative power of transformers in protein structure prediction
Source: Proc Natl Acad Sci U S A. 2023 Jul 31;120(32):e2303499120. doi: 10.1073/pnas.2303499120 (PMC10410766; doi:10.1073/pnas.2303499120)
Supplement: Supplementary file 2 — Dataset S01 (GZ) [file pnas.2303499120.sd01.gz › SI_Data/predicted_structures/ESMFold/T1176.pdb]

PARENT N/A
ATOM      1  N   ALA     1      -4.714   0.594  20.182  1.00 74.40           N  
ATOM      2  CA  ALA     1      -5.899   0.752  19.343  1.00 76.50           C  
ATOM      3  C   ALA     1      -5.514   0.934  17.877  1.00 77.02           C  
ATOM      4  CB  ALA     1      -6.736   1.936  19.821  1.00 67.91           C  
ATOM      5  O   ALA     1      -4.600   1.699  17.560  1.00 70.06           O  
ATOM      6  N   ASP     2      -6.026   0.199  16.890  1.00 85.13           N  
ATOM      7  CA  ASP     2      -5.762   0.249  15.455  1.00 85.84           C  
ATOM      8  C   ASP     2      -6.237   1.570  14.855  1.00 85.75           C  
ATOM      9  CB  ASP     2      -6.437  -0.926  14.744  1.00 82.50           C  
ATOM     10  O   ASP     2      -7.203   2.165  15.338  1.00 82.99           O  
ATOM     11  CG  ASP     2      -5.920  -2.276  15.207  1.00 76.11           C  
ATOM     12  OD1 ASP     2      -4.828  -2.337  15.812  1.00 71.91           O  
ATOM     13  OD2 ASP     2      -6.610  -3.290  14.963  1.00 75.99           O  
ATOM     14  N   LYS     3      -5.452   2.122  14.009  1.00 89.02           N  
ATOM     15  CA  LYS     3      -5.803   3.369  13.336  1.00 89.60           C  
ATOM     16  C   LYS     3      -6.221   3.115  11.890  1.00 89.31           C  
ATOM     17  CB  LYS     3      -4.630   4.350  13.377  1.00 88.26           C  
ATOM     18  O   LYS     3      -5.467   2.525  11.115  1.00 87.88           O  
ATOM     19  CG  LYS     3      -4.908   5.677  12.686  1.00 84.35           C  
ATOM     20  CD  LYS     3      -3.721   6.625  12.798  1.00 81.24           C  
ATOM     21  CE  LYS     3      -3.985   7.940  12.076  1.00 77.99           C  
ATOM     22  NZ  LYS     3      -3.030   9.007  12.501  1.00 70.57           N  
ATOM     23  N   ILE     4      -7.368   3.549  11.557  1.00 88.44           N  
ATOM     24  CA  ILE     4      -7.836   3.464  10.178  1.00 89.01           C  
ATOM     25  C   ILE     4      -7.363   4.687   9.396  1.00 88.99           C  
ATOM     26  CB  ILE     4      -9.376   3.347  10.110  1.00 87.33           C  
ATOM     27  O   ILE     4      -7.577   5.824   9.821  1.00 87.66           O  
ATOM     28  CG1 ILE     4      -9.849   2.092  10.853  1.00 79.43           C  
ATOM     29  CG2 ILE     4      -9.852   3.334   8.655  1.00 76.98           C  
ATOM     30  CD1 ILE     4     -11.360   2.001  11.013  1.00 75.45           C  
ATOM     31  N   LEU     5      -6.756   4.442   8.297  1.00 88.34           N  
ATOM     32  CA  LEU     5      -6.228   5.544   7.500  1.00 88.70           C  
ATOM     33  C   LEU     5      -7.288   6.080   6.543  1.00 88.14           C  
ATOM     34  CB  LEU     5      -4.995   5.093   6.713  1.00 87.74           C  
ATOM     35  O   LEU     5      -8.140   5.326   6.068  1.00 86.48           O  
ATOM     36  CG  LEU     5      -3.785   4.657   7.540  1.00 85.70           C  
ATOM     37  CD1 LEU     5      -2.621   4.290   6.625  1.00 81.72           C  
ATOM     38  CD2 LEU     5      -3.378   5.757   8.515  1.00 82.46           C  
ATOM     39  N   ASP     6      -7.222   7.347   6.317  1.00 84.56           N  
ATOM     40  CA  ASP     6      -8.101   8.011   5.359  1.00 84.75           C  
ATOM     41  C   ASP     6      -7.697   7.682   3.924  1.00 84.78           C  
ATOM     42  CB  ASP     6      -8.084   9.526   5.577  1.00 82.73           C  
ATOM     43  O   ASP     6      -6.563   7.944   3.517  1.00 82.81           O  
ATOM     44  CG  ASP     6      -9.069  10.264   4.688  1.00 77.42           C  
ATOM     45  OD1 ASP     6      -9.786   9.611   3.899  1.00 74.32           O  
ATOM     46  OD2 ASP     6      -9.127  11.509   4.775  1.00 76.95           O  
ATOM     47  N   LEU     7      -8.550   7.081   3.135  1.00 83.62           N  
ATOM     48  CA  LEU     7      -8.255   6.647   1.773  1.00 83.08           C  
ATOM     49  C   LEU     7      -8.605   7.740   0.768  1.00 81.55           C  
ATOM     50  CB  LEU     7      -9.024   5.366   1.440  1.00 80.98           C  
ATOM     51  O   LEU     7      -8.607   7.498  -0.442  1.00 76.97           O  
ATOM     52  CG  LEU     7      -8.680   4.132   2.275  1.00 78.29           C  
ATOM     53  CD1 LEU     7      -9.534   2.945   1.845  1.00 73.68           C  
ATOM     54  CD2 LEU     7      -7.196   3.801   2.154  1.00 74.57           C  
ATOM     55  N   SER     8      -9.048   8.889   1.195  1.00 80.85           N  
ATOM     56  CA  SER     8      -9.285  10.009   0.290  1.00 80.44           C  
ATOM     57  C   SER     8      -7.973  10.593  -0.223  1.00 80.07           C  
ATOM     58  CB  SER     8     -10.100  11.098   0.988  1.00 77.37           C  
ATOM     59  O   SER     8      -7.542  11.655   0.231  1.00 76.46           O  
ATOM     60  OG  SER     8      -9.931  11.032   2.393  1.00 70.84           O  
ATOM     61  N   PHE     9      -7.285   9.854  -1.110  1.00 76.47           N  
ATOM     62  CA  PHE     9      -5.973  10.207  -1.639  1.00 76.20           C  
ATOM     63  C   PHE     9      -6.043  11.503  -2.439  1.00 76.16           C  
ATOM     64  CB  PHE     9      -5.424   9.078  -2.517  1.00 73.67           C  
ATOM     65  O   PHE     9      -6.917  11.664  -3.294  1.00 71.82           O  
ATOM     66  CG  PHE     9      -5.206   7.786  -1.777  1.00 75.25           C  
ATOM     67  CD1 PHE     9      -4.092   7.612  -0.966  1.00 73.78           C  
ATOM     68  CD2 PHE     9      -6.118   6.744  -1.892  1.00 76.15           C  
ATOM     69  CE1 PHE     9      -3.888   6.417  -0.279  1.00 77.19           C  
ATOM     70  CE2 PHE     9      -5.921   5.547  -1.210  1.00 76.92           C  
ATOM     71  CZ  PHE     9      -4.805   5.385  -0.405  1.00 73.63           C  
ATOM     72  N   LYS    10      -5.183  12.396  -2.227  1.00 71.25           N  
ATOM     73  CA  LYS    10      -5.193  13.720  -2.843  1.00 70.89           C  
ATOM     74  C   LYS    10      -4.201  13.796  -4.000  1.00 70.11           C  
ATOM     75  CB  LYS    10      -4.872  14.797  -1.805  1.00 64.75           C  
ATOM     76  O   LYS    10      -4.263  14.717  -4.818  1.00 65.40           O  
ATOM     77  CG  LYS    10      -5.902  14.910  -0.691  1.00 58.46           C  
ATOM     78  CD  LYS    10      -5.576  16.057   0.257  1.00 58.07           C  
ATOM     79  CE  LYS    10      -6.606  16.171   1.373  1.00 48.64           C  
ATOM     80  NZ  LYS    10      -6.262  17.259   2.336  1.00 42.88           N  
ATOM     81  N   LYS    11      -3.348  12.842  -3.933  1.00 74.85           N  
ATOM     82  CA  LYS    11      -2.328  12.881  -4.978  1.00 76.37           C  
ATOM     83  C   LYS    11      -2.306  11.578  -5.773  1.00 74.59           C  
ATOM     84  CB  LYS    11      -0.950  13.148  -4.372  1.00 70.22           C  
ATOM     85  O   LYS    11      -2.316  10.491  -5.193  1.00 69.91           O  
ATOM     86  CG  LYS    11      -0.827  14.500  -3.684  1.00 62.16           C  
ATOM     87  CD  LYS    11       0.630  14.895  -3.483  1.00 61.29           C  
ATOM     88  CE  LYS    11       0.754  16.281  -2.864  1.00 47.65           C  
ATOM     89  NZ  LYS    11       2.180  16.704  -2.734  1.00 41.29           N  
ATOM     90  N   ILE    12      -2.361  11.735  -7.117  1.00 78.15           N  
ATOM     91  CA  ILE    12      -2.363  10.589  -8.019  1.00 77.03           C  
ATOM     92  C   ILE    12      -1.336  10.803  -9.128  1.00 77.14           C  
ATOM     93  CB  ILE    12      -3.764  10.349  -8.625  1.00 72.89           C  
ATOM     94  O   ILE    12      -1.305  11.863  -9.758  1.00 71.97           O  
ATOM     95  CG1 ILE    12      -4.805  10.181  -7.513  1.00 64.90           C  
ATOM     96  CG2 ILE    12      -3.750   9.130  -9.552  1.00 62.12           C  
ATOM     97  CD1 ILE    12      -6.245  10.341  -7.983  1.00 61.57           C  
ATOM     98  N   GLU    13      -0.467   9.963  -9.192  1.00 76.46           N  
ATOM     99  CA  GLU    13       0.492   9.948 -10.292  1.00 76.37           C  
ATOM    100  C   GLU    13       0.339   8.688 -11.140  1.00 75.55           C  
ATOM    101  CB  GLU    13       1.923  10.054  -9.760  1.00 73.08           C  
ATOM    102  O   GLU    13       0.317   7.576 -10.609  1.00 70.99           O  
ATOM    103  CG  GLU    13       2.205  11.346  -9.007  1.00 67.06           C  
ATOM    104  CD  GLU    13       3.647  11.465  -8.540  1.00 65.64           C  
ATOM    105  OE1 GLU    13       4.471  10.587  -8.882  1.00 65.32           O  
ATOM    106  OE2 GLU    13       3.955  12.445  -7.825  1.00 59.04           O  
ATOM    107  N   THR    14       0.153   8.886 -12.416  1.00 72.77           N  
ATOM    108  CA  THR    14      -0.043   7.715 -13.263  1.00 71.45           C  
ATOM    109  C   THR    14       0.426   7.994 -14.688  1.00 73.02           C  
ATOM    110  CB  THR    14      -1.521   7.280 -13.282  1.00 68.08           C  
ATOM    111  O   THR    14       0.428   9.143 -15.133  1.00 68.35           O  
ATOM    112  CG2 THR    14      -2.425   8.424 -13.730  1.00 60.31           C  
ATOM    113  OG1 THR    14      -1.677   6.180 -14.186  1.00 64.11           O  
ATOM    114  N   ASP    15       0.962   6.938 -15.335  1.00 63.22           N  
ATOM    115  CA  ASP    15       1.162   6.977 -16.780  1.00 62.61           C  
ATOM    116  C   ASP    15       0.050   6.224 -17.509  1.00 63.27           C  
ATOM    117  CB  ASP    15       2.525   6.389 -17.150  1.00 59.07           C  
ATOM    118  O   ASP    15       0.139   5.991 -18.716  1.00 60.39           O  
ATOM    119  CG  ASP    15       2.679   4.938 -16.730  1.00 55.81           C  
ATOM    120  OD1 ASP    15       1.815   4.423 -15.986  1.00 54.27           O  
ATOM    121  OD2 ASP    15       3.674   4.304 -17.143  1.00 54.09           O  
ATOM    122  N   LEU    16      -0.876   5.764 -16.837  1.00 66.19           N  
ATOM    123  CA  LEU    16      -1.929   4.922 -17.394  1.00 64.83           C  
ATOM    124  C   LEU    16      -3.255   5.674 -17.449  1.00 67.24           C  
ATOM    125  CB  LEU    16      -2.088   3.644 -16.565  1.00 60.90           C  
ATOM    126  O   LEU    16      -3.381   6.760 -16.880  1.00 63.51           O  
ATOM    127  CG  LEU    16      -0.881   2.705 -16.529  1.00 57.11           C  
ATOM    128  CD1 LEU    16      -1.029   1.695 -15.395  1.00 53.72           C  
ATOM    129  CD2 LEU    16      -0.717   1.993 -17.867  1.00 56.32           C  
ATOM    130  N   SER    17      -4.089   5.224 -18.341  1.00 70.22           N  
ATOM    131  CA  SER    17      -5.472   5.646 -18.147  1.00 69.89           C  
ATOM    132  C   SER    17      -6.081   4.993 -16.911  1.00 70.84           C  
ATOM    133  CB  SER    17      -6.313   5.309 -19.379  1.00 66.43           C  
ATOM    134  O   SER    17      -6.152   3.766 -16.822  1.00 67.96           O  
ATOM    135  OG  SER    17      -6.405   3.905 -19.556  1.00 61.30           O  
ATOM    136  N   SER    18      -6.056   5.725 -15.904  1.00 75.32           N  
ATOM    137  CA  SER    18      -6.559   5.195 -14.641  1.00 75.37           C  
ATOM    138  C   SER    18      -7.739   6.014 -14.128  1.00 76.23           C  
ATOM    139  CB  SER    18      -5.449   5.171 -13.590  1.00 73.19           C  
ATOM    140  O   SER    18      -7.826   7.216 -14.386  1.00 74.01           O  
ATOM    141  OG  SER    18      -4.320   4.457 -14.066  1.00 67.99           O  
ATOM    142  N   LYS    19      -8.666   5.361 -13.637  1.00 78.94           N  
ATOM    143  CA  LYS    19      -9.827   5.955 -12.980  1.00 79.31           C  
ATOM    144  C   LYS    19      -9.925   5.505 -11.525  1.00 80.23           C  
ATOM    145  CB  LYS    19     -11.111   5.592 -13.728  1.00 77.51           C  
ATOM    146  O   LYS    19      -9.848   4.310 -11.233  1.00 79.34           O  
ATOM    147  CG  LYS    19     -12.355   6.289 -13.196  1.00 73.13           C  
ATOM    148  CD  LYS    19     -13.597   5.892 -13.983  1.00 70.11           C  
ATOM    149  CE  LYS    19     -14.846   6.570 -13.437  1.00 59.93           C  
ATOM    150  NZ  LYS    19     -16.077   6.129 -14.159  1.00 53.48           N  
ATOM    151  N   ILE    20      -9.965   6.447 -10.706  1.00 81.85           N  
ATOM    152  CA  ILE    20     -10.148   6.170  -9.286  1.00 82.15           C  
ATOM    153  C   ILE    20     -11.526   6.653  -8.839  1.00 82.13           C  
ATOM    154  CB  ILE    20      -9.044   6.835  -8.433  1.00 80.23           C  
ATOM    155  O   ILE    20     -11.883   7.814  -9.053  1.00 80.21           O  
ATOM    156  CG1 ILE    20      -7.661   6.340  -8.871  1.00 74.34           C  
ATOM    157  CG2 ILE    20      -9.276   6.564  -6.944  1.00 73.89           C  
ATOM    158  CD1 ILE    20      -6.503   7.037  -8.169  1.00 72.01           C  
ATOM    159  N   THR    21     -12.288   5.788  -8.305  1.00 83.93           N  
ATOM    160  CA  THR    21     -13.629   6.096  -7.821  1.00 84.21           C  
ATOM    161  C   THR    21     -13.740   5.819  -6.324  1.00 84.66           C  
ATOM    162  CB  THR    21     -14.696   5.282  -8.576  1.00 82.79           C  
ATOM    163  O   THR    21     -13.431   4.717  -5.866  1.00 83.68           O  
ATOM    164  CG2 THR    21     -16.102   5.751  -8.216  1.00 77.01           C  
ATOM    165  OG1 THR    21     -14.499   5.439  -9.987  1.00 79.48           O  
ATOM    166  N   TYR    22     -14.120   6.821  -5.622  1.00 82.16           N  
ATOM    167  CA  TYR    22     -14.332   6.688  -4.185  1.00 81.97           C  
ATOM    168  C   TYR    22     -15.768   6.276  -3.881  1.00 81.21           C  
ATOM    169  CB  TYR    22     -14.003   8.001  -3.468  1.00 80.20           C  
ATOM    170  O   TYR    22     -16.714   6.948  -4.300  1.00 78.35           O  
ATOM    171  CG  TYR    22     -12.556   8.413  -3.590  1.00 79.47           C  
ATOM    172  CD1 TYR    22     -11.600   7.945  -2.692  1.00 77.06           C  
ATOM    173  CD2 TYR    22     -12.142   9.272  -4.603  1.00 77.66           C  
ATOM    174  CE1 TYR    22     -10.266   8.323  -2.799  1.00 77.00           C  
ATOM    175  CE2 TYR    22     -10.811   9.657  -4.720  1.00 76.92           C  
ATOM    176  OH  TYR    22      -8.562   9.556  -3.926  1.00 71.44           O  
ATOM    177  CZ  TYR    22      -9.881   9.178  -3.815  1.00 73.58           C  
ATOM    178  N   GLU    23     -15.885   5.117  -3.349  1.00 81.30           N  
ATOM    179  CA  GLU    23     -17.181   4.562  -2.970  1.00 80.92           C  
ATOM    180  C   GLU    23     -17.280   4.371  -1.459  1.00 80.76           C  
ATOM    181  CB  GLU    23     -17.426   3.231  -3.685  1.00 78.89           C  
ATOM    182  O   GLU    23     -16.280   4.487  -0.747  1.00 78.52           O  
ATOM    183  CG  GLU    23     -17.388   3.333  -5.203  1.00 73.55           C  
ATOM    184  CD  GLU    23     -17.664   2.010  -5.900  1.00 71.47           C  
ATOM    185  OE1 GLU    23     -17.807   0.977  -5.208  1.00 69.34           O  
ATOM    186  OE2 GLU    23     -17.736   2.006  -7.150  1.00 66.94           O  
ATOM    187  N   ASP    24     -18.503   4.176  -0.886  1.00 79.26           N  
ATOM    188  CA  ASP    24     -18.668   3.938   0.545  1.00 79.02           C  
ATOM    189  C   ASP    24     -17.886   2.704   0.990  1.00 78.89           C  
ATOM    190  CB  ASP    24     -20.149   3.776   0.895  1.00 75.68           C  
ATOM    191  O   ASP    24     -17.429   2.631   2.133  1.00 76.55           O  
ATOM    192  CG  ASP    24     -20.927   5.077   0.796  1.00 69.51           C  
ATOM    193  OD1 ASP    24     -20.305   6.161   0.798  1.00 67.05           O  
ATOM    194  OD2 ASP    24     -22.173   5.017   0.718  1.00 70.98           O  
ATOM    195  N   THR    25     -17.636   1.835   0.063  1.00 80.50           N  
ATOM    196  CA  THR    25     -17.041   0.552   0.422  1.00 79.68           C  
ATOM    197  C   THR    25     -15.521   0.607   0.296  1.00 79.51           C  
ATOM    198  CB  THR    25     -17.591  -0.585  -0.460  1.00 77.21           C  
ATOM    199  O   THR    25     -14.827  -0.337   0.680  1.00 76.50           O  
ATOM    200  CG2 THR    25     -19.077  -0.810  -0.202  1.00 69.35           C  
ATOM    201  OG1 THR    25     -17.402  -0.246  -1.839  1.00 70.89           O  
ATOM    202  N   GLY    26     -15.064   1.781  -0.177  1.00 84.36           N  
ATOM    203  CA  GLY    26     -13.629   1.886  -0.386  1.00 84.58           C  
ATOM    204  C   GLY    26     -13.265   2.592  -1.679  1.00 84.34           C  
ATOM    205  O   GLY    26     -14.075   3.336  -2.236  1.00 82.31           O  
ATOM    206  N   VAL    27     -12.106   2.414  -2.139  1.00 85.98           N  
ATOM    207  CA  VAL    27     -11.582   3.066  -3.334  1.00 85.86           C  
ATOM    208  C   VAL    27     -11.404   2.037  -4.448  1.00 86.14           C  
ATOM    209  CB  VAL    27     -10.241   3.780  -3.050  1.00 83.98           C  
ATOM    210  O   VAL    27     -10.710   1.033  -4.270  1.00 84.85           O  
ATOM    211  CG1 VAL    27      -9.671   4.388  -4.330  1.00 73.27           C  
ATOM    212  CG2 VAL    27     -10.426   4.854  -1.980  1.00 73.26           C  
ATOM    213  N   LYS    28     -12.099   2.303  -5.481  1.00 87.57           N  
ATOM    214  CA  LYS    28     -11.993   1.465  -6.672  1.00 87.52           C  
ATOM    215  C   LYS    28     -11.007   2.057  -7.675  1.00 87.38           C  
ATOM    216  CB  LYS    28     -13.363   1.286  -7.327  1.00 86.44           C  
ATOM    217  O   LYS    28     -11.164   3.202  -8.105  1.00 86.25           O  
ATOM    218  CG  LYS    28     -13.369   0.311  -8.495  1.00 84.10           C  
ATOM    219  CD  LYS    28     -14.769   0.133  -9.067  1.00 82.66           C  
ATOM    220  CE  LYS    28     -14.752  -0.705 -10.339  1.00 77.72           C  
ATOM    221  NZ  LYS    28     -16.107  -0.799 -10.959  1.00 73.55           N  
ATOM    222  N   ILE    29      -9.991   1.234  -7.989  1.00 86.15           N  
ATOM    223  CA  ILE    29      -8.947   1.638  -8.924  1.00 85.94           C  
ATOM    224  C   ILE    29      -9.065   0.826 -10.212  1.00 85.79           C  
ATOM    225  CB  ILE    29      -7.540   1.467  -8.309  1.00 84.89           C  
ATOM    226  O   ILE    29      -8.941  -0.401 -10.192  1.00 84.50           O  
ATOM    227  CG1 ILE    29      -7.426   2.267  -7.006  1.00 81.22           C  
ATOM    228  CG2 ILE    29      -6.459   1.891  -9.308  1.00 80.69           C  
ATOM    229  CD1 ILE    29      -6.283   1.822  -6.105  1.00 78.84           C  
ATOM    230  N   GLU    30      -9.349   1.510 -11.245  1.00 84.11           N  
ATOM    231  CA  GLU    30      -9.419   0.906 -12.572  1.00 83.70           C  
ATOM    232  C   GLU    30      -8.267   1.378 -13.455  1.00 83.22           C  
ATOM    233  CB  GLU    30     -10.759   1.228 -13.239  1.00 82.50           C  
ATOM    234  O   GLU    30      -8.020   2.580 -13.572  1.00 81.43           O  
ATOM    235  CG  GLU    30     -11.969   0.745 -12.453  1.00 80.08           C  
ATOM    236  CD  GLU    30     -13.291   1.220 -13.035  1.00 78.42           C  
ATOM    237  OE1 GLU    30     -13.766   2.312 -12.649  1.00 74.72           O  
ATOM    238  OE2 GLU    30     -13.856   0.494 -13.883  1.00 73.24           O  
ATOM    239  N   THR    31      -7.606   0.403 -13.927  1.00 80.65           N  
ATOM    240  CA  THR    31      -6.512   0.740 -14.831  1.00 80.07           C  
ATOM    241  C   THR    31      -6.619  -0.055 -16.130  1.00 79.83           C  
ATOM    242  CB  THR    31      -5.144   0.475 -14.176  1.00 78.71           C  
ATOM    243  O   THR    31      -7.115  -1.183 -16.134  1.00 77.46           O  
ATOM    244  CG2 THR    31      -4.969   1.311 -12.912  1.00 72.83           C  
ATOM    245  OG1 THR    31      -5.045  -0.913 -13.835  1.00 73.64           O  
ATOM    246  N   ASP    32      -6.356   0.669 -17.212  1.00 75.01           N  
ATOM    247  CA  ASP    32      -6.248   0.038 -18.524  1.00 74.14           C  
ATOM    248  C   ASP    32      -4.791  -0.055 -18.971  1.00 74.11           C  
ATOM    249  CB  ASP    32      -7.068   0.811 -19.560  1.00 72.21           C  
ATOM    250  O   ASP    32      -4.140   0.967 -19.200  1.00 70.49           O  
ATOM    251  CG  ASP    32      -7.220   0.063 -20.873  1.00 67.54           C  
ATOM    252  OD1 ASP    32      -6.489  -0.925 -21.101  1.00 63.83           O  
ATOM    253  OD2 ASP    32      -8.078   0.467 -21.688  1.00 65.21           O  
ATOM    254  N   SER    33      -4.257  -1.290 -18.949  1.00 69.50           N  
ATOM    255  CA  SER    33      -2.848  -1.482 -19.274  1.00 68.26           C  
ATOM    256  C   SER    33      -2.673  -1.974 -20.707  1.00 69.42           C  
ATOM    257  CB  SER    33      -2.204  -2.474 -18.305  1.00 65.59           C  
ATOM    258  O   SER    33      -1.549  -2.205 -21.157  1.00 65.95           O  
ATOM    259  OG  SER    33      -2.906  -3.706 -18.306  1.00 62.89           O  
ATOM    260  N   SER    34      -3.610  -2.171 -21.472  1.00 65.83           N  
ATOM    261  CA  SER    34      -3.495  -2.789 -22.789  1.00 64.11           C  
ATOM    262  C   SER    34      -2.811  -1.854 -23.781  1.00 65.36           C  
ATOM    263  CB  SER    34      -4.874  -3.186 -23.318  1.00 60.95           C  
ATOM    264  O   SER    34      -2.252  -2.305 -24.783  1.00 61.97           O  
ATOM    265  OG  SER    34      -5.701  -2.045 -23.473  1.00 59.26           O  
ATOM    266  N   LYS    35      -2.627  -0.588 -23.480  1.00 58.12           N  
ATOM    267  CA  LYS    35      -2.227   0.379 -24.497  1.00 56.96           C  
ATOM    268  C   LYS    35      -0.850   0.961 -24.191  1.00 58.18           C  
ATOM    269  CB  LYS    35      -3.258   1.503 -24.604  1.00 52.69           C  
ATOM    270  O   LYS    35      -0.320   1.758 -24.969  1.00 55.21           O  
ATOM    271  CG  LYS    35      -4.603   1.059 -25.161  1.00 49.71           C  
ATOM    272  CD  LYS    35      -5.529   2.244 -25.399  1.00 51.20           C  
ATOM    273  CE  LYS    35      -6.886   1.798 -25.928  1.00 41.93           C  
ATOM    274  NZ  LYS    35      -7.812   2.953 -26.121  1.00 37.46           N  
ATOM    275  N   SER    36      -0.180   0.564 -23.111  1.00 57.67           N  
ATOM    276  CA  SER    36       1.012   1.353 -22.819  1.00 56.28           C  
ATOM    277  C   SER    36       2.282   0.535 -23.033  1.00 58.47           C  
ATOM    278  CB  SER    36       0.970   1.878 -21.384  1.00 52.26           C  
ATOM    279  O   SER    36       2.323  -0.654 -22.709  1.00 55.95           O  
ATOM    280  OG  SER    36       2.273   1.929 -20.828  1.00 49.84           O  
ATOM    281  N   ASP    37       3.224   0.938 -23.922  1.00 55.12           N  
ATOM    282  CA  ASP    37       4.615   0.502 -24.006  1.00 54.34           C  
ATOM    283  C   ASP    37       5.431   1.041 -22.833  1.00 55.03           C  
ATOM    284  CB  ASP    37       5.238   0.949 -25.330  1.00 50.72           C  
ATOM    285  O   ASP    37       6.594   0.670 -22.657  1.00 52.68           O  
ATOM    286  CG  ASP    37       4.405   0.560 -26.539  1.00 48.17           C  
ATOM    287  OD1 ASP    37       3.568  -0.362 -26.431  1.00 48.70           O  
ATOM    288  OD2 ASP    37       4.590   1.178 -27.609  1.00 48.55           O  
ATOM    289  N   LYS    38       4.902   1.848 -22.011  1.00 56.68           N  
ATOM    290  CA  LYS    38       5.644   2.515 -20.945  1.00 56.20           C  
ATOM    291  C   LYS    38       5.292   1.929 -19.581  1.00 56.17           C  
ATOM    292  CB  LYS    38       5.366   4.019 -20.957  1.00 51.26           C  
ATOM    293  O   LYS    38       4.529   0.965 -19.492  1.00 52.97           O  
ATOM    294  CG  LYS    38       5.890   4.736 -22.192  1.00 48.51           C  
ATOM    295  CD  LYS    38       5.818   6.249 -22.032  1.00 50.39           C  
ATOM    296  CE  LYS    38       6.264   6.968 -23.299  1.00 39.58           C  
ATOM    297  NZ  LYS    38       6.165   8.451 -23.158  1.00 36.38           N  
ATOM    298  N   GLU    39       6.203   2.303 -18.538  1.00 59.94           N  
ATOM    299  CA  GLU    39       6.084   1.927 -17.133  1.00 58.48           C  
ATOM    300  C   GLU    39       4.675   2.187 -16.608  1.00 59.63           C  
ATOM    301  CB  GLU    39       7.109   2.685 -16.285  1.00 54.94           C  
ATOM    302  O   GLU    39       4.105   3.254 -16.848  1.00 56.28           O  
ATOM    303  CG  GLU    39       8.543   2.222 -16.494  1.00 52.17           C  
ATOM    304  CD  GLU    39       9.525   2.848 -15.516  1.00 52.16           C  
ATOM    305  OE1 GLU    39       9.116   3.729 -14.727  1.00 53.13           O  
ATOM    306  OE2 GLU    39      10.712   2.454 -15.540  1.00 46.03           O  
ATOM    307  N   ARG    40       3.890   1.215 -16.341  1.00 69.67           N  
ATOM    308  CA  ARG    40       2.482   0.988 -16.031  1.00 68.54           C  
ATOM    309  C   ARG    40       2.237   1.048 -14.527  1.00 70.13           C  
ATOM    310  CB  ARG    40       2.021  -0.363 -16.583  1.00 64.32           C  
ATOM    311  O   ARG    40       2.413   0.051 -13.823  1.00 65.22           O  
ATOM    312  CG  ARG    40       2.149  -0.487 -18.093  1.00 59.72           C  
ATOM    313  CD  ARG    40       1.765  -1.877 -18.579  1.00 58.58           C  
ATOM    314  NE  ARG    40       2.400  -2.197 -19.855  1.00 46.83           N  
ATOM    315  NH1 ARG    40       1.577  -4.354 -19.959  1.00 34.98           N  
ATOM    316  NH2 ARG    40       2.916  -3.550 -21.638  1.00 30.65           N  
ATOM    317  CZ  ARG    40       2.296  -3.366 -20.481  1.00 52.52           C  
ATOM    318  N   TYR    41       2.398   2.252 -13.980  1.00 78.28           N  
ATOM    319  CA  TYR    41       2.082   2.229 -12.556  1.00 78.64           C  
ATOM    320  C   TYR    41       1.093   3.332 -12.199  1.00 79.07           C  
ATOM    321  CB  TYR    41       3.356   2.380 -11.720  1.00 76.75           C  
ATOM    322  O   TYR    41       0.943   4.305 -12.942  1.00 77.30           O  
ATOM    323  CG  TYR    41       4.001   3.740 -11.836  1.00 73.70           C  
ATOM    324  CD1 TYR    41       4.903   4.020 -12.860  1.00 70.16           C  
ATOM    325  CD2 TYR    41       3.710   4.747 -10.922  1.00 70.75           C  
ATOM    326  CE1 TYR    41       5.501   5.271 -12.970  1.00 66.63           C  
ATOM    327  CE2 TYR    41       4.303   6.002 -11.022  1.00 67.69           C  
ATOM    328  OH  TYR    41       5.784   7.494 -12.152  1.00 59.03           O  
ATOM    329  CZ  TYR    41       5.195   6.254 -12.048  1.00 62.60           C  
ATOM    330  N   LEU    42       0.322   3.163 -11.255  1.00 81.76           N  
ATOM    331  CA  LEU    42      -0.513   4.151 -10.582  1.00 82.18           C  
ATOM    332  C   LEU    42      -0.082   4.329  -9.130  1.00 82.70           C  
ATOM    333  CB  LEU    42      -1.986   3.739 -10.642  1.00 80.67           C  
ATOM    334  O   LEU    42      -0.078   3.368  -8.357  1.00 81.85           O  
ATOM    335  CG  LEU    42      -2.970   4.624  -9.875  1.00 77.30           C  
ATOM    336  CD1 LEU    42      -3.106   5.981 -10.558  1.00 73.66           C  
ATOM    337  CD2 LEU    42      -4.327   3.940  -9.759  1.00 74.28           C  
ATOM    338  N   TYR    43       0.294   5.526  -8.876  1.00 84.06           N  
ATOM    339  CA  TYR    43       0.708   5.846  -7.514  1.00 84.64           C  
ATOM    340  C   TYR    43      -0.283   6.795  -6.851  1.00 84.71           C  
ATOM    341  CB  TYR    43       2.108   6.467  -7.510  1.00 83.40           C  
ATOM    342  O   TYR    43      -0.511   7.905  -7.338  1.00 83.64           O  
ATOM    343  CG  TYR    43       2.613   6.816  -6.131  1.00 82.33           C  
ATOM    344  CD1 TYR    43       2.495   5.914  -5.076  1.00 79.97           C  
ATOM    345  CD2 TYR    43       3.209   8.048  -5.880  1.00 80.74           C  
ATOM    346  CE1 TYR    43       2.958   6.232  -3.803  1.00 79.51           C  
ATOM    347  CE2 TYR    43       3.675   8.376  -4.612  1.00 80.36           C  
ATOM    348  OH  TYR    43       4.005   7.782  -2.323  1.00 75.15           O  
ATOM    349  CZ  TYR    43       3.545   7.463  -3.581  1.00 75.28           C  
ATOM    350  N   ILE    44      -0.865   6.347  -5.799  1.00 85.05           N  
ATOM    351  CA  ILE    44      -1.748   7.194  -5.006  1.00 85.38           C  
ATOM    352  C   ILE    44      -1.127   7.446  -3.634  1.00 85.79           C  
ATOM    353  CB  ILE    44      -3.149   6.560  -4.851  1.00 83.70           C  
ATOM    354  O   ILE    44      -0.610   6.523  -3.000  1.00 84.75           O  
ATOM    355  CG1 ILE    44      -3.037   5.160  -4.237  1.00 76.78           C  
ATOM    356  CG2 ILE    44      -3.872   6.511  -6.200  1.00 75.92           C  
ATOM    357  CD1 ILE    44      -4.379   4.483  -3.992  1.00 73.92           C  
ATOM    358  N   TYR    45      -1.091   8.658  -3.180  1.00 86.86           N  
ATOM    359  CA  TYR    45      -0.437   8.915  -1.902  1.00 87.19           C  
ATOM    360  C   TYR    45      -1.040  10.135  -1.216  1.00 86.89           C  
ATOM    361  CB  TYR    45       1.068   9.119  -2.099  1.00 85.98           C  
ATOM    362  O   TYR    45      -1.842  10.857  -1.813  1.00 85.37           O  
ATOM    363  CG  TYR    45       1.417  10.377  -2.856  1.00 84.56           C  
ATOM    364  CD1 TYR    45       1.361  10.415  -4.247  1.00 82.02           C  
ATOM    365  CD2 TYR    45       1.802  11.531  -2.182  1.00 82.54           C  
ATOM    366  CE1 TYR    45       1.683  11.572  -4.949  1.00 81.04           C  
ATOM    367  CE2 TYR    45       2.126  12.694  -2.873  1.00 82.14           C  
ATOM    368  OH  TYR    45       2.383  13.852  -4.944  1.00 72.01           O  
ATOM    369  CZ  TYR    45       2.064  12.704  -4.255  1.00 77.85           C  
ATOM    370  N   GLN    46      -0.759  10.342   0.047  1.00 86.42           N  
ATOM    371  CA  GLN    46      -1.220  11.438   0.892  1.00 86.17           C  
ATOM    372  C   GLN    46      -0.075  12.014   1.720  1.00 86.35           C  
ATOM    373  CB  GLN    46      -2.349  10.970   1.811  1.00 83.47           C  
ATOM    374  O   GLN    46       0.776  11.271   2.214  1.00 84.94           O  
ATOM    375  CG  GLN    46      -3.514  10.323   1.075  1.00 73.65           C  
ATOM    376  CD  GLN    46      -4.733  10.132   1.957  1.00 69.78           C  
ATOM    377  NE2 GLN    46      -5.596   9.194   1.582  1.00 58.86           N  
ATOM    378  OE1 GLN    46      -4.898  10.822   2.969  1.00 63.79           O  
ATOM    379  N   ASN    47      -0.045  13.339   1.686  1.00 86.48           N  
ATOM    380  CA  ASN    47       0.803  14.017   2.661  1.00 86.63           C  
ATOM    381  C   ASN    47       0.114  14.138   4.016  1.00 86.36           C  
ATOM    382  CB  ASN    47       1.211  15.400   2.147  1.00 85.04           C  
ATOM    383  O   ASN    47      -1.074  14.461   4.087  1.00 84.91           O  
ATOM    384  CG  ASN    47       2.061  15.330   0.894  1.00 81.24           C  
ATOM    385  ND2 ASN    47       1.998  16.374   0.076  1.00 78.19           N  
ATOM    386  OD1 ASN    47       2.768  14.346   0.663  1.00 78.85           O  
ATOM    387  N   ILE    48       0.841  13.836   4.997  1.00 87.45           N  
ATOM    388  CA  ILE    48       0.296  13.872   6.350  1.00 87.48           C  
ATOM    389  C   ILE    48       1.345  14.421   7.314  1.00 87.24           C  
ATOM    390  CB  ILE    48      -0.173  12.473   6.807  1.00 86.30           C  
ATOM    391  O   ILE    48       2.487  14.672   6.922  1.00 85.68           O  
ATOM    392  CG1 ILE    48       0.998  11.484   6.788  1.00 81.66           C  
ATOM    393  CG2 ILE    48      -1.324  11.975   5.928  1.00 80.75           C  
ATOM    394  CD1 ILE    48       0.693  10.151   7.456  1.00 78.74           C  
ATOM    395  N   LYS    49       1.058  14.648   8.473  1.00 89.01           N  
ATOM    396  CA  LYS    49       1.924  14.991   9.598  1.00 88.97           C  
ATOM    397  C   LYS    49       1.477  14.282  10.873  1.00 88.99           C  
ATOM    398  CB  LYS    49       1.941  16.505   9.819  1.00 86.86           C  
ATOM    399  O   LYS    49       0.703  14.833  11.658  1.00 87.39           O  
ATOM    400  CG  LYS    49       3.013  16.976  10.790  1.00 80.09           C  
ATOM    401  CD  LYS    49       3.019  18.493  10.923  1.00 76.56           C  
ATOM    402  CE  LYS    49       4.064  18.963  11.926  1.00 69.11           C  
ATOM    403  NZ  LYS    49       4.073  20.451  12.060  1.00 59.64           N  
ATOM    404  N   GLU    50       2.112  13.080  11.022  1.00 89.31           N  
ATOM    405  CA  GLU    50       1.575  12.233  12.083  1.00 89.31           C  
ATOM    406  C   GLU    50       2.682  11.429  12.760  1.00 89.44           C  
ATOM    407  CB  GLU    50       0.504  11.290  11.528  1.00 88.11           C  
ATOM    408  O   GLU    50       3.721  11.161  12.155  1.00 88.55           O  
ATOM    409  CG  GLU    50      -0.787  11.992  11.132  1.00 83.64           C  
ATOM    410  CD  GLU    50      -1.887  11.030  10.712  1.00 80.95           C  
ATOM    411  OE1 GLU    50      -1.684   9.798  10.802  1.00 78.53           O  
ATOM    412  OE2 GLU    50      -2.962  11.513  10.290  1.00 77.97           O  
ATOM    413  N   ASN    51       2.319  11.050  13.966  1.00 89.94           N  
ATOM    414  CA  ASN    51       3.164  10.142  14.734  1.00 90.22           C  
ATOM    415  C   ASN    51       2.630   8.713  14.698  1.00 90.14           C  
ATOM    416  CB  ASN    51       3.295  10.624  16.180  1.00 89.08           C  
ATOM    417  O   ASN    51       1.568   8.429  15.255  1.00 89.11           O  
ATOM    418  CG  ASN    51       4.274   9.794  16.986  1.00 86.25           C  
ATOM    419  ND2 ASN    51       4.606  10.264  18.183  1.00 84.23           N  
ATOM    420  OD1 ASN    51       4.729   8.739  16.537  1.00 84.37           O  
ATOM    421  N   TRP    52       3.418   7.798  14.115  1.00 90.60           N  
ATOM    422  CA  TRP    52       2.991   6.410  13.976  1.00 91.05           C  
ATOM    423  C   TRP    52       3.820   5.493  14.869  1.00 90.49           C  
ATOM    424  CB  TRP    52       3.099   5.957  12.518  1.00 90.35           C  
ATOM    425  O   TRP    52       3.868   4.280  14.650  1.00 88.99           O  
ATOM    426  CG  TRP    52       2.089   6.589  11.607  1.00 89.28           C  
ATOM    427  CD1 TRP    52       1.177   7.554  11.932  1.00 86.08           C  
ATOM    428  CD2 TRP    52       1.887   6.296  10.221  1.00 86.55           C  
ATOM    429  CE2 TRP    52       0.835   7.122   9.769  1.00 87.91           C  
ATOM    430  CE3 TRP    52       2.496   5.414   9.317  1.00 87.56           C  
ATOM    431  NE1 TRP    52       0.419   7.878  10.831  1.00 86.79           N  
ATOM    432  CH2 TRP    52       0.989   6.221   7.586  1.00 84.21           C  
ATOM    433  CZ2 TRP    52       0.377   7.092   8.449  1.00 85.35           C  
ATOM    434  CZ3 TRP    52       2.038   5.386   8.005  1.00 85.37           C  
ATOM    435  N   SER    53       4.505   5.984  15.819  1.00 89.83           N  
ATOM    436  CA  SER    53       5.474   5.234  16.612  1.00 89.59           C  
ATOM    437  C   SER    53       4.797   4.119  17.402  1.00 89.14           C  
ATOM    438  CB  SER    53       6.222   6.165  17.566  1.00 88.41           C  
ATOM    439  O   SER    53       5.453   3.167  17.830  1.00 87.52           O  
ATOM    440  OG  SER    53       5.315   6.847  18.416  1.00 83.26           O  
ATOM    441  N   MET    54       3.511   4.159  17.559  1.00 90.00           N  
ATOM    442  CA  MET    54       2.806   3.146  18.338  1.00 89.76           C  
ATOM    443  C   MET    54       2.365   1.986  17.451  1.00 89.83           C  
ATOM    444  CB  MET    54       1.593   3.756  19.042  1.00 87.68           C  
ATOM    445  O   MET    54       1.772   1.020  17.934  1.00 88.45           O  
ATOM    446  CG  MET    54       1.947   4.854  20.033  1.00 78.85           C  
ATOM    447  SD  MET    54       0.497   5.415  21.008  1.00 71.14           S  
ATOM    448  CE  MET    54      -0.466   6.234  19.707  1.00 65.00           C  
ATOM    449  N   TYR    55       2.594   2.089  16.207  1.00 90.87           N  
ATOM    450  CA  TYR    55       2.132   1.071  15.270  1.00 90.97           C  
ATOM    451  C   TYR    55       3.308   0.328  14.648  1.00 90.34           C  
ATOM    452  CB  TYR    55       1.273   1.703  14.170  1.00 90.40           C  
ATOM    453  O   TYR    55       4.424   0.850  14.598  1.00 88.99           O  
ATOM    454  CG  TYR    55       0.126   2.530  14.696  1.00 89.62           C  
ATOM    455  CD1 TYR    55      -0.996   1.923  15.258  1.00 87.50           C  
ATOM    456  CD2 TYR    55       0.159   3.919  14.631  1.00 87.45           C  
ATOM    457  CE1 TYR    55      -2.057   2.681  15.742  1.00 87.23           C  
ATOM    458  CE2 TYR    55      -0.896   4.687  15.112  1.00 87.52           C  
ATOM    459  OH  TYR    55      -3.045   4.816  16.143  1.00 82.87           O  
ATOM    460  CZ  TYR    55      -1.998   4.060  15.665  1.00 86.46           C  
ATOM    461  N   ASN    56       3.038  -0.926  14.169  1.00 89.21           N  
ATOM    462  CA  ASN    56       4.142  -1.713  13.631  1.00 89.00           C  
ATOM    463  C   ASN    56       3.755  -2.405  12.327  1.00 88.87           C  
ATOM    464  CB  ASN    56       4.618  -2.743  14.658  1.00 86.90           C  
ATOM    465  O   ASN    56       4.598  -3.020  11.672  1.00 87.15           O  
ATOM    466  CG  ASN    56       3.495  -3.632  15.156  1.00 78.82           C  
ATOM    467  ND2 ASN    56       3.800  -4.483  16.129  1.00 70.33           N  
ATOM    468  OD1 ASN    56       2.364  -3.554  14.671  1.00 70.81           O  
ATOM    469  N   ASN    57       2.486  -2.395  11.988  1.00 89.77           N  
ATOM    470  CA  ASN    57       2.023  -3.133  10.817  1.00 89.75           C  
ATOM    471  C   ASN    57       1.037  -2.311   9.991  1.00 89.87           C  
ATOM    472  CB  ASN    57       1.388  -4.460  11.236  1.00 88.18           C  
ATOM    473  O   ASN    57       0.218  -1.577  10.545  1.00 88.87           O  
ATOM    474  CG  ASN    57       2.368  -5.382  11.935  1.00 81.75           C  
ATOM    475  ND2 ASN    57       2.263  -5.467  13.256  1.00 75.88           N  
ATOM    476  OD1 ASN    57       3.214  -6.011  11.293  1.00 76.79           O  
ATOM    477  N   PHE    58       1.189  -2.465   8.676  1.00 90.06           N  
ATOM    478  CA  PHE    58       0.079  -2.152   7.784  1.00 90.27           C  
ATOM    479  C   PHE    58      -0.892  -3.323   7.696  1.00 89.74           C  
ATOM    480  CB  PHE    58       0.596  -1.793   6.387  1.00 88.90           C  
ATOM    481  O   PHE    58      -0.474  -4.482   7.653  1.00 88.22           O  
ATOM    482  CG  PHE    58       1.120  -0.386   6.277  1.00 85.02           C  
ATOM    483  CD1 PHE    58       0.248   0.686   6.131  1.00 79.37           C  
ATOM    484  CD2 PHE    58       2.485  -0.136   6.319  1.00 79.57           C  
ATOM    485  CE1 PHE    58       0.730   1.989   6.028  1.00 80.84           C  
ATOM    486  CE2 PHE    58       2.975   1.163   6.217  1.00 80.50           C  
ATOM    487  CZ  PHE    58       2.095   2.224   6.071  1.00 78.82           C  
ATOM    488  N   TYR    59      -2.116  -2.924   7.747  1.00 90.59           N  
ATOM    489  CA  TYR    59      -3.226  -3.830   7.478  1.00 91.02           C  
ATOM    490  C   TYR    59      -4.092  -3.308   6.337  1.00 90.47           C  
ATOM    491  CB  TYR    59      -4.080  -4.023   8.735  1.00 88.81           C  
ATOM    492  O   TYR    59      -4.694  -2.237   6.446  1.00 88.94           O  
ATOM    493  CG  TYR    59      -5.283  -4.910   8.522  1.00 80.14           C  
ATOM    494  CD1 TYR    59      -6.547  -4.363   8.312  1.00 70.78           C  
ATOM    495  CD2 TYR    59      -5.158  -6.295   8.532  1.00 71.87           C  
ATOM    496  CE1 TYR    59      -7.658  -5.177   8.117  1.00 72.41           C  
ATOM    497  CE2 TYR    59      -6.262  -7.118   8.338  1.00 73.83           C  
ATOM    498  OH  TYR    59      -8.603  -7.360   7.939  1.00 47.56           O  
ATOM    499  CZ  TYR    59      -7.506  -6.550   8.131  1.00 71.60           C  
ATOM    500  N   ILE    60      -4.108  -4.118   5.164  1.00 91.44           N  
ATOM    501  CA  ILE    60      -4.801  -3.666   3.963  1.00 91.47           C  
ATOM    502  C   ILE    60      -5.897  -4.662   3.592  1.00 91.37           C  
ATOM    503  CB  ILE    60      -3.822  -3.483   2.781  1.00 90.60           C  
ATOM    504  O   ILE    60      -5.621  -5.843   3.365  1.00 90.50           O  
ATOM    505  CG1 ILE    60      -2.657  -2.573   3.189  1.00 86.69           C  
ATOM    506  CG2 ILE    60      -4.551  -2.923   1.557  1.00 86.18           C  
ATOM    507  CD1 ILE    60      -1.491  -2.583   2.210  1.00 83.35           C  
ATOM    508  N   GLU    61      -7.115  -4.212   3.582  1.00 91.79           N  
ATOM    509  CA  GLU    61      -8.220  -4.983   3.021  1.00 91.81           C  
ATOM    510  C   GLU    61      -8.410  -4.677   1.539  1.00 91.88           C  
ATOM    511  CB  GLU    61      -9.515  -4.701   3.787  1.00 90.40           C  
ATOM    512  O   GLU    61      -8.793  -3.563   1.173  1.00 91.12           O  
ATOM    513  CG  GLU    61      -9.471  -5.124   5.248  1.00 83.81           C  
ATOM    514  CD  GLU    61     -10.782  -4.890   5.981  1.00 80.26           C  
ATOM    515  OE1 GLU    61     -11.847  -4.858   5.324  1.00 76.58           O  
ATOM    516  OE2 GLU    61     -10.744  -4.737   7.222  1.00 74.04           O  
ATOM    517  N   ILE    62      -8.243  -5.699   0.772  1.00 90.84           N  
ATOM    518  CA  ILE    62      -8.115  -5.445  -0.659  1.00 90.93           C  
ATOM    519  C   ILE    62      -8.841  -6.535  -1.443  1.00 90.83           C  
ATOM    520  CB  ILE    62      -6.634  -5.370  -1.090  1.00 90.07           C  
ATOM    521  O   ILE    62      -8.998  -7.658  -0.957  1.00 89.99           O  
ATOM    522  CG1 ILE    62      -6.525  -4.919  -2.551  1.00 85.97           C  
ATOM    523  CG2 ILE    62      -5.941  -6.720  -0.880  1.00 85.34           C  
ATOM    524  CD1 ILE    62      -5.126  -4.480  -2.961  1.00 83.40           C  
ATOM    525  N   GLN    63      -9.269  -6.202  -2.626  1.00 91.04           N  
ATOM    526  CA  GLN    63      -9.842  -7.123  -3.602  1.00 90.88           C  
ATOM    527  C   GLN    63      -9.220  -6.921  -4.981  1.00 90.84           C  
ATOM    528  CB  GLN    63     -11.360  -6.948  -3.681  1.00 89.56           C  
ATOM    529  O   GLN    63      -9.200  -5.803  -5.501  1.00 89.91           O  
ATOM    530  CG  GLN    63     -12.055  -7.988  -4.548  1.00 83.33           C  
ATOM    531  CD  GLN    63     -13.565  -7.843  -4.542  1.00 78.91           C  
ATOM    532  NE2 GLN    63     -14.263  -8.892  -4.963  1.00 71.67           N  
ATOM    533  OE1 GLN    63     -14.100  -6.797  -4.161  1.00 75.18           O  
ATOM    534  N   ASN    64      -8.677  -7.945  -5.508  1.00 89.45           N  
ATOM    535  CA  ASN    64      -8.272  -8.006  -6.909  1.00 89.60           C  
ATOM    536  C   ASN    64      -9.332  -8.686  -7.770  1.00 89.14           C  
ATOM    537  CB  ASN    64      -6.930  -8.728  -7.048  1.00 88.75           C  
ATOM    538  O   ASN    64      -9.490  -9.907  -7.719  1.00 87.84           O  
ATOM    539  CG  ASN    64      -6.444  -8.785  -8.483  1.00 87.26           C  
ATOM    540  ND2 ASN    64      -5.313  -9.445  -8.701  1.00 85.42           N  
ATOM    541  OD1 ASN    64      -7.080  -8.239  -9.389  1.00 85.78           O  
ATOM    542  N   LYS    65     -10.012  -7.892  -8.569  1.00 89.05           N  
ATOM    543  CA  LYS    65     -11.130  -8.422  -9.344  1.00 88.58           C  
ATOM    544  C   LYS    65     -10.652  -9.008 -10.669  1.00 87.92           C  
ATOM    545  CB  LYS    65     -12.172  -7.331  -9.599  1.00 87.52           C  
ATOM    546  O   LYS    65     -11.447  -9.561 -11.432  1.00 86.10           O  
ATOM    547  CG  LYS    65     -12.957  -6.924  -8.361  1.00 84.61           C  
ATOM    548  CD  LYS    65     -14.236  -6.183  -8.729  1.00 82.20           C  
ATOM    549  CE  LYS    65     -15.157  -6.025  -7.527  1.00 75.74           C  
ATOM    550  NZ  LYS    65     -16.456  -5.390  -7.903  1.00 69.31           N  
ATOM    551  N   ASN    66      -9.415  -9.010 -10.857  1.00 86.54           N  
ATOM    552  CA  ASN    66      -8.841  -9.532 -12.093  1.00 86.28           C  
ATOM    553  C   ASN    66      -8.550 -11.027 -11.988  1.00 86.52           C  
ATOM    554  CB  ASN    66      -7.566  -8.768 -12.456  1.00 85.01           C  
ATOM    555  O   ASN    66      -8.433 -11.565 -10.886  1.00 85.42           O  
ATOM    556  CG  ASN    66      -7.783  -7.269 -12.526  1.00 80.01           C  
ATOM    557  ND2 ASN    66      -6.937  -6.515 -11.834  1.00 75.18           N  
ATOM    558  OD1 ASN    66      -8.705  -6.793 -13.194  1.00 76.24           O  
ATOM    559  N   LYS    67      -8.395 -11.596 -13.155  1.00 86.08           N  
ATOM    560  CA  LYS    67      -7.988 -12.997 -13.196  1.00 85.76           C  
ATOM    561  C   LYS    67      -6.489 -13.142 -12.948  1.00 85.64           C  
ATOM    562  CB  LYS    67      -8.360 -13.626 -14.539  1.00 84.22           C  
ATOM    563  O   LYS    67      -6.043 -14.135 -12.369  1.00 84.06           O  
ATOM    564  CG  LYS    67      -9.858 -13.771 -14.761  1.00 79.26           C  
ATOM    565  CD  LYS    67     -10.163 -14.464 -16.083  1.00 76.23           C  
ATOM    566  CE  LYS    67     -11.663 -14.588 -16.317  1.00 67.76           C  
ATOM    567  NZ  LYS    67     -11.967 -15.210 -17.640  1.00 60.86           N  
ATOM    568  N   SER    68      -5.737 -12.183 -13.280  1.00 84.70           N  
ATOM    569  CA  SER    68      -4.289 -12.181 -13.099  1.00 84.67           C  
ATOM    570  C   SER    68      -3.895 -11.494 -11.795  1.00 85.38           C  
ATOM    571  CB  SER    68      -3.602 -11.489 -14.277  1.00 83.13           C  
ATOM    572  O   SER    68      -4.681 -10.733 -11.227  1.00 84.67           O  
ATOM    573  OG  SER    68      -4.006 -10.134 -14.369  1.00 74.41           O  
ATOM    574  N   SER    69      -2.793 -11.757 -11.392  1.00 86.42           N  
ATOM    575  CA  SER    69      -2.273 -11.105 -10.194  1.00 86.37           C  
ATOM    576  C   SER    69      -1.901  -9.653 -10.473  1.00 86.31           C  
ATOM    577  CB  SER    69      -1.053 -11.858  -9.661  1.00 84.87           C  
ATOM    578  O   SER    69      -1.593  -9.293 -11.611  1.00 85.11           O  
ATOM    579  OG  SER    69       0.031 -11.769 -10.570  1.00 77.12           O  
ATOM    580  N   GLN    70      -1.982  -8.873  -9.414  1.00 85.96           N  
ATOM    581  CA  GLN    70      -1.538  -7.483  -9.413  1.00 85.79           C  
ATOM    582  C   GLN    70      -0.446  -7.255  -8.372  1.00 86.15           C  
ATOM    583  CB  GLN    70      -2.716  -6.543  -9.152  1.00 84.00           C  
ATOM    584  O   GLN    70      -0.436  -7.904  -7.323  1.00 85.18           O  
ATOM    585  CG  GLN    70      -3.852  -6.687 -10.156  1.00 77.16           C  
ATOM    586  CD  GLN    70      -3.477  -6.193 -11.541  1.00 73.13           C  
ATOM    587  NE2 GLN    70      -3.792  -6.987 -12.559  1.00 64.79           N  
ATOM    588  OE1 GLN    70      -2.909  -5.107 -11.695  1.00 68.01           O  
ATOM    589  N   LYS    71       0.419  -6.339  -8.730  1.00 87.18           N  
ATOM    590  CA  LYS    71       1.477  -5.996  -7.784  1.00 87.40           C  
ATOM    591  C   LYS    71       1.207  -4.647  -7.123  1.00 87.65           C  
ATOM    592  CB  LYS    71       2.836  -5.974  -8.484  1.00 86.08           C  
ATOM    593  O   LYS    71       0.788  -3.697  -7.787  1.00 86.95           O  
ATOM    594  CG  LYS    71       3.293  -7.333  -8.993  1.00 82.69           C  
ATOM    595  CD  LYS    71       4.623  -7.237  -9.729  1.00 80.93           C  
ATOM    596  CE  LYS    71       5.046  -8.583 -10.301  1.00 74.49           C  
ATOM    597  NZ  LYS    71       6.302  -8.475 -11.102  1.00 68.77           N  
ATOM    598  N   ILE    72       1.458  -4.658  -5.897  1.00 89.09           N  
ATOM    599  CA  ILE    72       1.363  -3.388  -5.185  1.00 89.05           C  
ATOM    600  C   ILE    72       2.646  -3.142  -4.393  1.00 89.26           C  
ATOM    601  CB  ILE    72       0.138  -3.358  -4.243  1.00 87.83           C  
ATOM    602  O   ILE    72       3.323  -4.089  -3.988  1.00 88.47           O  
ATOM    603  CG1 ILE    72       0.333  -4.341  -3.082  1.00 81.04           C  
ATOM    604  CG2 ILE    72      -1.146  -3.673  -5.017  1.00 80.99           C  
ATOM    605  CD1 ILE    72      -0.634  -4.132  -1.926  1.00 78.58           C  
ATOM    606  N   ASN    73       2.985  -1.919  -4.248  1.00 88.82           N  
ATOM    607  CA  ASN    73       4.101  -1.466  -3.425  1.00 88.82           C  
ATOM    608  C   ASN    73       3.662  -0.406  -2.419  1.00 88.76           C  
ATOM    609  CB  ASN    73       5.232  -0.927  -4.304  1.00 86.90           C  
ATOM    610  O   ASN    73       2.909   0.507  -2.761  1.00 87.71           O  
ATOM    611  CG  ASN    73       6.510  -0.680  -3.526  1.00 79.03           C  
ATOM    612  ND2 ASN    73       7.649  -0.858  -4.185  1.00 71.78           N  
ATOM    613  OD1 ASN    73       6.473  -0.333  -2.343  1.00 73.14           O  
ATOM    614  N   LEU    74       4.127  -0.545  -1.215  1.00 90.03           N  
ATOM    615  CA  LEU    74       3.853   0.418  -0.154  1.00 90.10           C  
ATOM    616  C   LEU    74       5.035   1.361   0.043  1.00 89.89           C  
ATOM    617  CB  LEU    74       3.538  -0.305   1.159  1.00 88.71           C  
ATOM    618  O   LEU    74       6.191   0.947  -0.072  1.00 88.78           O  
ATOM    619  CG  LEU    74       2.267  -1.155   1.176  1.00 83.35           C  
ATOM    620  CD1 LEU    74       2.247  -2.053   2.409  1.00 76.24           C  
ATOM    621  CD2 LEU    74       1.029  -0.267   1.135  1.00 76.66           C  
ATOM    622  N   SER    75       4.650   2.602   0.367  1.00 89.31           N  
ATOM    623  CA  SER    75       5.707   3.564   0.662  1.00 89.19           C  
ATOM    624  C   SER    75       5.319   4.472   1.824  1.00 89.41           C  
ATOM    625  CB  SER    75       6.023   4.410  -0.572  1.00 87.45           C  
ATOM    626  O   SER    75       4.153   4.848   1.963  1.00 88.50           O  
ATOM    627  OG  SER    75       4.930   5.251  -0.899  1.00 72.97           O  
ATOM    628  N   ILE    76       6.312   4.815   2.620  1.00 90.36           N  
ATOM    629  CA  ILE    76       6.202   5.762   3.723  1.00 90.18           C  
ATOM    630  C   ILE    76       7.383   6.730   3.692  1.00 89.84           C  
ATOM    631  CB  ILE    76       6.139   5.038   5.087  1.00 88.61           C  
ATOM    632  O   ILE    76       8.505   6.339   3.362  1.00 88.50           O  
ATOM    633  CG1 ILE    76       4.883   4.162   5.169  1.00 73.95           C  
ATOM    634  CG2 ILE    76       6.179   6.048   6.237  1.00 73.18           C  
ATOM    635  CD1 ILE    76       4.825   3.278   6.407  1.00 71.88           C  
ATOM    636  N   GLN    77       7.077   7.873   4.018  1.00 89.72           N  
ATOM    637  CA  GLN    77       8.145   8.861   4.119  1.00 89.55           C  
ATOM    638  C   GLN    77       8.192   9.479   5.513  1.00 89.64           C  
ATOM    639  CB  GLN    77       7.967   9.955   3.065  1.00 87.82           C  
ATOM    640  O   GLN    77       7.175   9.954   6.023  1.00 88.61           O  
ATOM    641  CG  GLN    77       9.173  10.874   2.923  1.00 80.25           C  
ATOM    642  CD  GLN    77       9.030  11.856   1.775  1.00 76.01           C  
ATOM    643  NE2 GLN    77      10.093  12.603   1.498  1.00 67.19           N  
ATOM    644  OE1 GLN    77       7.972  11.943   1.143  1.00 71.49           O  
ATOM    645  N   SER    78       9.375   9.440   6.073  1.00 86.36           N  
ATOM    646  CA  SER    78       9.621  10.126   7.337  1.00 85.97           C  
ATOM    647  C   SER    78      10.237  11.502   7.108  1.00 85.53           C  
ATOM    648  CB  SER    78      10.538   9.291   8.231  1.00 84.45           C  
ATOM    649  O   SER    78      10.902  11.730   6.096  1.00 83.60           O  
ATOM    650  OG  SER    78      11.613  10.074   8.721  1.00 76.95           O  
ATOM    651  N   LYS    79       9.870  12.453   7.971  1.00 83.48           N  
ATOM    652  CA  LYS    79      10.354  13.824   7.836  1.00 82.23           C  
ATOM    653  C   LYS    79      11.870  13.858   7.672  1.00 81.34           C  
ATOM    654  CB  LYS    79       9.939  14.661   9.047  1.00 80.72           C  
ATOM    655  O   LYS    79      12.398  14.655   6.892  1.00 76.89           O  
ATOM    656  CG  LYS    79      10.298  16.136   8.932  1.00 76.61           C  
ATOM    657  CD  LYS    79       9.796  16.928  10.132  1.00 73.33           C  
ATOM    658  CE  LYS    79      10.236  18.385  10.065  1.00 65.03           C  
ATOM    659  NZ  LYS    79       9.772  19.159  11.255  1.00 57.65           N  
ATOM    660  N   ASN    80      12.585  13.004   8.378  1.00 76.42           N  
ATOM    661  CA  ASN    80      14.038  13.124   8.439  1.00 75.18           C  
ATOM    662  C   ASN    80      14.721  12.162   7.472  1.00 74.91           C  
ATOM    663  CB  ASN    80      14.536  12.887   9.866  1.00 72.15           C  
ATOM    664  O   ASN    80      15.944  12.192   7.321  1.00 70.20           O  
ATOM    665  CG  ASN    80      14.048  13.942  10.839  1.00 67.16           C  
ATOM    666  ND2 ASN    80      13.896  13.560  12.102  1.00 62.75           N  
ATOM    667  OD1 ASN    80      13.808  15.091  10.458  1.00 64.39           O  
ATOM    668  N   MET    81      14.034  11.308   6.879  1.00 72.92           N  
ATOM    669  CA  MET    81      14.594  10.264   6.025  1.00 71.07           C  
ATOM    670  C   MET    81      13.783  10.118   4.742  1.00 71.27           C  
ATOM    671  CB  MET    81      14.643   8.929   6.768  1.00 65.23           C  
ATOM    672  O   MET    81      12.596  10.448   4.712  1.00 64.41           O  
ATOM    673  CG  MET    81      15.579   8.928   7.967  1.00 59.82           C  
ATOM    674  SD  MET    81      17.335   8.693   7.488  1.00 58.64           S  
ATOM    675  CE  MET    81      17.365   6.894   7.256  1.00 46.14           C  
ATOM    676  N   PHE    82      14.633   9.956   3.612  1.00 74.46           N  
ATOM    677  CA  PHE    82      14.013   9.533   2.362  1.00 73.79           C  
ATOM    678  C   PHE    82      13.174   8.278   2.571  1.00 73.56           C  
ATOM    679  CB  PHE    82      15.077   9.281   1.290  1.00 69.14           C  
ATOM    680  O   PHE    82      13.185   7.692   3.656  1.00 67.17           O  
ATOM    681  CG  PHE    82      15.905  10.493   0.959  1.00 63.75           C  
ATOM    682  CD1 PHE    82      15.408  11.485   0.122  1.00 58.89           C  
ATOM    683  CD2 PHE    82      17.182  10.641   1.485  1.00 60.32           C  
ATOM    684  CE1 PHE    82      16.172  12.608  -0.186  1.00 53.95           C  
ATOM    685  CE2 PHE    82      17.952  11.760   1.182  1.00 53.76           C  
ATOM    686  CZ  PHE    82      17.445  12.742   0.345  1.00 53.91           C  
ATOM    687  N   GLU    83      12.298   8.001   1.609  1.00 86.92           N  
ATOM    688  CA  GLU    83      11.181   7.107   1.321  1.00 87.16           C  
ATOM    689  C   GLU    83      11.535   5.659   1.647  1.00 87.80           C  
ATOM    690  CB  GLU    83      10.759   7.228  -0.146  1.00 85.08           C  
ATOM    691  O   GLU    83      12.618   5.186   1.297  1.00 86.77           O  
ATOM    692  CG  GLU    83       9.467   6.495  -0.477  1.00 78.63           C  
ATOM    693  CD  GLU    83       9.066   6.616  -1.938  1.00 76.00           C  
ATOM    694  OE1 GLU    83       9.948   6.868  -2.791  1.00 72.21           O  
ATOM    695  OE2 GLU    83       7.860   6.459  -2.233  1.00 69.58           O  
ATOM    696  N   PHE    84      10.720   4.992   2.511  1.00 89.76           N  
ATOM    697  CA  PHE    84      10.820   3.571   2.820  1.00 90.22           C  
ATOM    698  C   PHE    84       9.858   2.760   1.961  1.00 90.03           C  
ATOM    699  CB  PHE    84      10.536   3.321   4.305  1.00 89.62           C  
ATOM    700  O   PHE    84       8.686   3.118   1.826  1.00 89.17           O  
ATOM    701  CG  PHE    84      11.530   3.968   5.231  1.00 88.82           C  
ATOM    702  CD1 PHE    84      12.647   3.269   5.671  1.00 86.77           C  
ATOM    703  CD2 PHE    84      11.347   5.276   5.661  1.00 87.06           C  
ATOM    704  CE1 PHE    84      13.570   3.866   6.528  1.00 86.75           C  
ATOM    705  CE2 PHE    84      12.265   5.879   6.517  1.00 87.27           C  
ATOM    706  CZ  PHE    84      13.374   5.171   6.950  1.00 85.56           C  
ATOM    707  N   ARG    85      10.410   1.710   1.396  1.00 90.20           N  
ATOM    708  CA  ARG    85       9.643   0.802   0.550  1.00 90.14           C  
ATOM    709  C   ARG    85       9.857  -0.649   0.970  1.00 90.40           C  
ATOM    710  CB  ARG    85      10.027   0.984  -0.920  1.00 88.43           C  
ATOM    711  O   ARG    85      10.760  -0.947   1.755  1.00 89.56           O  
ATOM    712  CG  ARG    85       9.764   2.382  -1.457  1.00 81.14           C  
ATOM    713  CD  ARG    85      10.130   2.499  -2.930  1.00 77.10           C  
ATOM    714  NE  ARG    85       9.876   3.842  -3.443  1.00 70.05           N  
ATOM    715  NH1 ARG    85       9.088   3.132  -5.496  1.00 50.35           N  
ATOM    716  NH2 ARG    85       9.195   5.371  -5.016  1.00 45.99           N  
ATOM    717  CZ  ARG    85       9.387   4.112  -4.651  1.00 69.02           C  
ATOM    718  N   LEU    86       9.010  -1.458   0.384  1.00 90.67           N  
ATOM    719  CA  LEU    86       9.074  -2.874   0.729  1.00 90.80           C  
ATOM    720  C   LEU    86      10.423  -3.469   0.339  1.00 90.45           C  
ATOM    721  CB  LEU    86       7.944  -3.645   0.041  1.00 89.94           C  
ATOM    722  O   LEU    86      10.912  -3.235  -0.769  1.00 89.31           O  
ATOM    723  CG  LEU    86       6.531  -3.392   0.568  1.00 87.70           C  
ATOM    724  CD1 LEU    86       5.499  -4.024  -0.359  1.00 83.59           C  
ATOM    725  CD2 LEU    86       6.385  -3.930   1.987  1.00 83.81           C  
ATOM    726  N   LYS    87      10.978  -4.143   1.243  1.00 89.95           N  
ATOM    727  CA  LYS    87      12.262  -4.813   1.057  1.00 90.01           C  
ATOM    728  C   LYS    87      12.078  -6.187   0.419  1.00 90.00           C  
ATOM    729  CB  LYS    87      12.996  -4.949   2.392  1.00 88.74           C  
ATOM    730  O   LYS    87      11.359  -7.034   0.954  1.00 89.06           O  
ATOM    731  CG  LYS    87      14.378  -5.574   2.278  1.00 83.61           C  
ATOM    732  CD  LYS    87      15.048  -5.702   3.640  1.00 80.45           C  
ATOM    733  CE  LYS    87      16.400  -6.394   3.536  1.00 74.20           C  
ATOM    734  NZ  LYS    87      17.016  -6.611   4.880  1.00 65.91           N  
ATOM    735  N   GLU    88      12.808  -6.391  -0.680  1.00 89.30           N  
ATOM    736  CA  GLU    88      12.785  -7.705  -1.317  1.00 89.38           C  
ATOM    737  C   GLU    88      13.244  -8.794  -0.351  1.00 89.28           C  
ATOM    738  CB  GLU    88      13.663  -7.710  -2.571  1.00 88.04           C  
ATOM    739  O   GLU    88      14.184  -8.591   0.420  1.00 88.14           O  
ATOM    740  CG  GLU    88      13.617  -9.018  -3.348  1.00 84.25           C  
ATOM    741  CD  GLU    88      14.365  -8.957  -4.670  1.00 82.32           C  
ATOM    742  OE1 GLU    88      14.906  -7.881  -5.012  1.00 79.97           O  
ATOM    743  OE2 GLU    88      14.409  -9.993  -5.371  1.00 78.40           O  
ATOM    744  N   GLY    89      12.522  -9.960  -0.442  1.00 88.58           N  
ATOM    745  CA  GLY    89      12.893 -11.102   0.379  1.00 88.70           C  
ATOM    746  C   GLY    89      12.151 -11.152   1.701  1.00 88.53           C  
ATOM    747  O   GLY    89      12.167 -12.175   2.389  1.00 87.28           O  
ATOM    748  N   SER    90      11.588  -9.949   2.148  1.00 89.20           N  
ATOM    749  CA  SER    90      10.763  -9.952   3.352  1.00 89.34           C  
ATOM    750  C   SER    90       9.490 -10.766   3.147  1.00 89.18           C  
ATOM    751  CB  SER    90      10.405  -8.523   3.760  1.00 88.25           C  
ATOM    752  O   SER    90       9.065 -10.990   2.012  1.00 88.08           O  
ATOM    753  OG  SER    90      11.570  -7.787   4.090  1.00 81.53           O  
ATOM    754  N   GLU    91       8.950 -11.139   4.215  1.00 89.32           N  
ATOM    755  CA  GLU    91       7.724 -11.930   4.169  1.00 89.23           C  
ATOM    756  C   GLU    91       6.499 -11.068   4.459  1.00 89.03           C  
ATOM    757  CB  GLU    91       7.796 -13.092   5.164  1.00 87.24           C  
ATOM    758  O   GLU    91       6.547 -10.177   5.310  1.00 87.68           O  
ATOM    759  CG  GLU    91       8.749 -14.202   4.744  1.00 79.41           C  
ATOM    760  CD  GLU    91       8.698 -15.414   5.660  1.00 75.98           C  
ATOM    761  OE1 GLU    91       8.099 -15.323   6.755  1.00 72.45           O  
ATOM    762  OE2 GLU    91       9.264 -16.464   5.280  1.00 69.74           O  
ATOM    763  N   VAL    92       5.471 -11.370   3.765  1.00 89.73           N  
ATOM    764  CA  VAL    92       4.175 -10.752   4.025  1.00 89.62           C  
ATOM    765  C   VAL    92       3.102 -11.832   4.139  1.00 89.33           C  
ATOM    766  CB  VAL    92       3.798  -9.739   2.921  1.00 87.74           C  
ATOM    767  O   VAL    92       3.259 -12.931   3.603  1.00 87.94           O  
ATOM    768  CG1 VAL    92       4.792  -8.580   2.889  1.00 74.84           C  
ATOM    769  CG2 VAL    92       3.735 -10.432   1.561  1.00 74.78           C  
ATOM    770  N   PHE    93       2.092 -11.498   4.825  1.00 90.16           N  
ATOM    771  CA  PHE    93       1.009 -12.457   5.009  1.00 90.27           C  
ATOM    772  C   PHE    93      -0.255 -11.990   4.297  1.00 90.25           C  
ATOM    773  CB  PHE    93       0.725 -12.668   6.499  1.00 88.87           C  
ATOM    774  O   PHE    93      -0.686 -10.848   4.471  1.00 89.27           O  
ATOM    775  CG  PHE    93       1.880 -13.261   7.260  1.00 83.47           C  
ATOM    776  CD1 PHE    93       2.071 -14.637   7.300  1.00 77.24           C  
ATOM    777  CD2 PHE    93       2.775 -12.442   7.935  1.00 77.36           C  
ATOM    778  CE1 PHE    93       3.139 -15.189   8.003  1.00 77.36           C  
ATOM    779  CE2 PHE    93       3.845 -12.987   8.640  1.00 78.79           C  
ATOM    780  CZ  PHE    93       4.025 -14.360   8.673  1.00 73.89           C  
ATOM    781  N   LEU    94      -0.752 -12.884   3.515  1.00 89.90           N  
ATOM    782  CA  LEU    94      -2.026 -12.697   2.829  1.00 89.86           C  
ATOM    783  C   LEU    94      -3.099 -13.608   3.416  1.00 89.28           C  
ATOM    784  CB  LEU    94      -1.873 -12.969   1.331  1.00 88.29           C  
ATOM    785  O   LEU    94      -2.932 -14.830   3.448  1.00 87.49           O  
ATOM    786  CG  LEU    94      -1.178 -11.880   0.511  1.00 82.81           C  
ATOM    787  CD1 LEU    94       0.323 -11.894   0.777  1.00 75.45           C  
ATOM    788  CD2 LEU    94      -1.465 -12.064  -0.975  1.00 75.38           C  
ATOM    789  N   GLU    95      -4.011 -12.963   3.963  1.00 89.60           N  
ATOM    790  CA  GLU    95      -5.122 -13.685   4.577  1.00 89.57           C  
ATOM    791  C   GLU    95      -6.402 -13.527   3.761  1.00 88.84           C  
ATOM    792  CB  GLU    95      -5.350 -13.202   6.012  1.00 88.35           C  
ATOM    793  O   GLU    95      -6.973 -12.436   3.698  1.00 86.87           O  
ATOM    794  CG  GLU    95      -6.423 -13.979   6.759  1.00 85.35           C  
ATOM    795  CD  GLU    95      -6.681 -13.451   8.161  1.00 83.12           C  
ATOM    796  OE1 GLU    95      -6.062 -12.434   8.550  1.00 81.91           O  
ATOM    797  OE2 GLU    95      -7.508 -14.058   8.877  1.00 81.75           O  
ATOM    798  N   GLY    96      -6.803 -14.539   3.176  1.00 84.75           N  
ATOM    799  CA  GLY    96      -8.057 -14.613   2.443  1.00 84.10           C  
ATOM    800  C   GLY    96      -9.098 -15.478   3.127  1.00 83.53           C  
ATOM    801  O   GLY    96      -8.948 -15.829   4.300  1.00 79.84           O  
ATOM    802  N   LYS    97     -10.242 -15.789   2.459  1.00 80.82           N  
ATOM    803  CA  LYS    97     -11.364 -16.603   2.918  1.00 80.27           C  
ATOM    804  C   LYS    97     -10.880 -17.791   3.744  1.00 80.13           C  
ATOM    805  CB  LYS    97     -12.193 -17.094   1.730  1.00 76.45           C  
ATOM    806  O   LYS    97     -11.017 -18.942   3.325  1.00 75.45           O  
ATOM    807  CG  LYS    97     -12.957 -15.992   1.010  1.00 71.00           C  
ATOM    808  CD  LYS    97     -13.842 -16.555  -0.094  1.00 67.42           C  
ATOM    809  CE  LYS    97     -14.575 -15.450  -0.843  1.00 63.08           C  
ATOM    810  NZ  LYS    97     -15.364 -15.987  -1.991  1.00 54.27           N  
ATOM    811  N   ASN    98     -10.148 -17.678   4.886  1.00 70.09           N  
ATOM    812  CA  ASN    98      -9.750 -18.623   5.924  1.00 71.62           C  
ATOM    813  C   ASN    98      -8.383 -19.235   5.630  1.00 70.62           C  
ATOM    814  CB  ASN    98     -10.801 -19.723   6.081  1.00 64.08           C  
ATOM    815  O   ASN    98      -8.031 -20.276   6.187  1.00 67.22           O  
ATOM    816  CG  ASN    98     -12.143 -19.187   6.539  1.00 58.54           C  
ATOM    817  ND2 ASN    98     -13.219 -19.723   5.974  1.00 58.12           N  
ATOM    818  OD1 ASN    98     -12.213 -18.298   7.392  1.00 59.37           O  
ATOM    819  N   ILE    99      -7.696 -18.606   4.700  1.00 81.87           N  
ATOM    820  CA  ILE    99      -6.358 -19.089   4.379  1.00 82.78           C  
ATOM    821  C   ILE    99      -5.355 -17.943   4.491  1.00 82.08           C  
ATOM    822  CB  ILE    99      -6.304 -19.712   2.966  1.00 78.52           C  
ATOM    823  O   ILE    99      -5.645 -16.814   4.087  1.00 79.67           O  
ATOM    824  CG1 ILE    99      -7.340 -20.835   2.838  1.00 65.47           C  
ATOM    825  CG2 ILE    99      -4.896 -20.227   2.656  1.00 63.37           C  
ATOM    826  CD1 ILE    99      -7.597 -21.279   1.405  1.00 63.66           C  
ATOM    827  N   ILE   100      -4.237 -18.284   5.196  1.00 83.47           N  
ATOM    828  CA  ILE   100      -3.153 -17.309   5.251  1.00 84.14           C  
ATOM    829  C   ILE   100      -1.959 -17.819   4.447  1.00 83.08           C  
ATOM    830  CB  ILE   100      -2.732 -17.014   6.708  1.00 80.90           C  
ATOM    831  O   ILE   100      -1.507 -18.949   4.645  1.00 79.67           O  
ATOM    832  CG1 ILE   100      -3.917 -16.455   7.504  1.00 71.89           C  
ATOM    833  CG2 ILE   100      -1.545 -16.047   6.741  1.00 69.41           C  
ATOM    834  CD1 ILE   100      -3.636 -16.278   8.990  1.00 69.43           C  
ATOM    835  N   TYR   101      -1.609 -16.880   3.484  1.00 84.71           N  
ATOM    836  CA  TYR   101      -0.422 -17.158   2.682  1.00 85.55           C  
ATOM    837  C   TYR   101       0.759 -16.313   3.145  1.00 84.85           C  
ATOM    838  CB  TYR   101      -0.701 -16.897   1.199  1.00 82.29           C  
ATOM    839  O   TYR   101       0.602 -15.128   3.446  1.00 82.52           O  
ATOM    840  CG  TYR   101      -1.900 -17.645   0.666  1.00 74.56           C  
ATOM    841  CD1 TYR   101      -1.774 -18.942   0.175  1.00 68.10           C  
ATOM    842  CD2 TYR   101      -3.159 -17.056   0.653  1.00 69.24           C  
ATOM    843  CE1 TYR   101      -2.875 -19.634  -0.319  1.00 68.14           C  
ATOM    844  CE2 TYR   101      -4.267 -17.738   0.162  1.00 68.31           C  
ATOM    845  OH  TYR   101      -5.209 -19.705  -0.809  1.00 52.51           O  
ATOM    846  CZ  TYR   101      -4.115 -19.025  -0.321  1.00 67.38           C  
ATOM    847  N   SER   102       1.843 -16.963   3.358  1.00 84.91           N  
ATOM    848  CA  SER   102       3.087 -16.208   3.466  1.00 85.96           C  
ATOM    849  C   SER   102       3.760 -16.053   2.106  1.00 84.30           C  
ATOM    850  CB  SER   102       4.045 -16.890   4.443  1.00 81.86           C  
ATOM    851  O   SER   102       4.004 -17.043   1.412  1.00 80.84           O  
ATOM    852  OG  SER   102       5.299 -16.229   4.462  1.00 70.49           O  
ATOM    853  N   ASP   103       3.846 -14.824   1.698  1.00 84.31           N  
ATOM    854  CA  ASP   103       4.478 -14.543   0.412  1.00 84.64           C  
ATOM    855  C   ASP   103       5.771 -13.751   0.597  1.00 84.67           C  
ATOM    856  CB  ASP   103       3.518 -13.777  -0.501  1.00 82.60           C  
ATOM    857  O   ASP   103       5.875 -12.926   1.507  1.00 83.15           O  
ATOM    858  CG  ASP   103       3.950 -13.788  -1.957  1.00 77.14           C  
ATOM    859  OD1 ASP   103       4.931 -14.484  -2.297  1.00 74.58           O  
ATOM    860  OD2 ASP   103       3.306 -13.092  -2.771  1.00 76.91           O  
ATOM    861  N   LYS   104       6.694 -14.103  -0.097  1.00 86.60           N  
ATOM    862  CA  LYS   104       7.926 -13.319  -0.101  1.00 87.44           C  
ATOM    863  C   LYS   104       7.800 -12.100  -1.011  1.00 86.76           C  
ATOM    864  CB  LYS   104       9.110 -14.181  -0.542  1.00 84.90           C  
ATOM    865  O   LYS   104       7.240 -12.192  -2.105  1.00 84.88           O  
ATOM    866  CG  LYS   104       9.505 -15.251   0.465  1.00 77.50           C  
ATOM    867  CD  LYS   104      10.803 -15.942   0.067  1.00 74.05           C  
ATOM    868  CE  LYS   104      11.236 -16.965   1.108  1.00 68.54           C  
ATOM    869  NZ  LYS   104      12.569 -17.555   0.784  1.00 58.91           N  
ATOM    870  N   ILE   105       8.197 -11.050  -0.501  1.00 87.67           N  
ATOM    871  CA  ILE   105       8.233  -9.824  -1.290  1.00 88.65           C  
ATOM    872  C   ILE   105       9.212  -9.986  -2.451  1.00 87.28           C  
ATOM    873  CB  ILE   105       8.625  -8.606  -0.424  1.00 86.87           C  
ATOM    874  O   ILE   105      10.399 -10.245  -2.239  1.00 84.64           O  
ATOM    875  CG1 ILE   105       7.567  -8.357   0.657  1.00 79.57           C  
ATOM    876  CG2 ILE   105       8.819  -7.363  -1.298  1.00 77.25           C  
ATOM    877  CD1 ILE   105       8.003  -7.372   1.733  1.00 75.97           C  
ATOM    878  N   LYS   106       8.597  -9.905  -3.702  1.00 86.81           N  
ATOM    879  CA  LYS   106       9.424 -10.009  -4.901  1.00 86.83           C  
ATOM    880  C   LYS   106       9.502  -8.673  -5.633  1.00 86.04           C  
ATOM    881  CB  LYS   106       8.879 -11.089  -5.837  1.00 84.82           C  
ATOM    882  O   LYS   106       8.478  -8.029  -5.872  1.00 83.72           O  
ATOM    883  CG  LYS   106       8.888 -12.488  -5.239  1.00 78.97           C  
ATOM    884  CD  LYS   106       8.377 -13.523  -6.233  1.00 76.35           C  
ATOM    885  CE  LYS   106       8.341 -14.917  -5.621  1.00 70.70           C  
ATOM    886  NZ  LYS   106       7.779 -15.925  -6.569  1.00 62.65           N  
ATOM    887  N   GLU   107      10.715  -8.258  -5.931  1.00 84.24           N  
ATOM    888  CA  GLU   107      10.954  -7.044  -6.706  1.00 84.05           C  
ATOM    889  C   GLU   107      10.424  -5.812  -5.978  1.00 83.95           C  
ATOM    890  CB  GLU   107      10.310  -7.155  -8.090  1.00 82.17           C  
ATOM    891  O   GLU   107       9.960  -4.862  -6.612  1.00 81.89           O  
ATOM    892  CG  GLU   107      10.867  -8.289  -8.939  1.00 77.57           C  
ATOM    893  CD  GLU   107      10.098  -8.503 -10.233  1.00 73.77           C  
ATOM    894  OE1 GLU   107       9.333  -7.600 -10.642  1.00 71.36           O  
ATOM    895  OE2 GLU   107      10.260  -9.584 -10.842  1.00 67.32           O  
ATOM    896  N   GLY   108      10.356  -5.896  -4.615  1.00 86.12           N  
ATOM    897  CA  GLY   108       9.885  -4.786  -3.801  1.00 86.45           C  
ATOM    898  C   GLY   108       8.380  -4.609  -3.847  1.00 86.47           C  
ATOM    899  O   GLY   108       7.870  -3.516  -3.591  1.00 84.84           O  
ATOM    900  N   CYS   109       7.702  -5.650  -4.263  1.00 89.16           N  
ATOM    901  CA  CYS   109       6.251  -5.557  -4.383  1.00 89.30           C  
ATOM    902  C   CYS   109       5.576  -6.789  -3.794  1.00 89.61           C  
ATOM    903  CB  CYS   109       5.844  -5.390  -5.846  1.00 87.10           C  
ATOM    904  O   CYS   109       6.202  -7.843  -3.663  1.00 88.62           O  
ATOM    905  SG  CYS   109       6.635  -3.989  -6.667  1.00 74.43           S  
ATOM    906  N   ILE   110       4.310  -6.586  -3.450  1.00 90.61           N  
ATOM    907  CA  ILE   110       3.413  -7.666  -3.054  1.00 90.70           C  
ATOM    908  C   ILE   110       2.586  -8.117  -4.255  1.00 90.39           C  
ATOM    909  CB  ILE   110       2.486  -7.235  -1.896  1.00 90.03           C  
ATOM    910  O   ILE   110       1.949  -7.297  -4.921  1.00 89.46           O  
ATOM    911  CG1 ILE   110       3.313  -6.719  -0.712  1.00 87.83           C  
ATOM    912  CG2 ILE   110       1.581  -8.394  -1.467  1.00 87.29           C  
ATOM    913  CD1 ILE   110       2.507  -5.932   0.311  1.00 85.59           C  
ATOM    914  N   GLU   111       2.630  -9.372  -4.472  1.00 89.52           N  
ATOM    915  CA  GLU   111       1.780  -9.922  -5.524  1.00 89.34           C  
ATOM    916  C   GLU   111       0.424 -10.350  -4.971  1.00 89.51           C  
ATOM    917  CB  GLU   111       2.468 -11.108  -6.206  1.00 87.51           C  
ATOM    918  O   GLU   111       0.343 -11.265  -4.150  1.00 88.43           O  
ATOM    919  CG  GLU   111       1.773 -11.575  -7.476  1.00 79.93           C  
ATOM    920  CD  GLU   111       2.628 -12.506  -8.320  1.00 76.06           C  
ATOM    921  OE1 GLU   111       3.845 -12.625  -8.050  1.00 71.05           O  
ATOM    922  OE2 GLU   111       2.077 -13.121  -9.261  1.00 68.60           O  
ATOM    923  N   VAL   112      -0.576  -9.656  -5.359  1.00 89.85           N  
ATOM    924  CA  VAL   112      -1.943  -9.965  -4.952  1.00 89.91           C  
ATOM    925  C   VAL   112      -2.579 -10.918  -5.962  1.00 89.82           C  
ATOM    926  CB  VAL   112      -2.797  -8.686  -4.814  1.00 89.22           C  
ATOM    927  O   VAL   112      -2.794 -10.552  -7.120  1.00 88.96           O  
ATOM    928  CG1 VAL   112      -4.202  -9.026  -4.320  1.00 87.28           C  
ATOM    929  CG2 VAL   112      -2.122  -7.692  -3.871  1.00 86.92           C  
ATOM    930  N   PRO   113      -2.923 -12.083  -5.550  1.00 89.20           N  
ATOM    931  CA  PRO   113      -3.435 -13.071  -6.503  1.00 89.30           C  
ATOM    932  C   PRO   113      -4.709 -12.608  -7.206  1.00 89.36           C  
ATOM    933  CB  PRO   113      -3.709 -14.296  -5.627  1.00 88.61           C  
ATOM    934  O   PRO   113      -5.428 -11.751  -6.687  1.00 88.66           O  
ATOM    935  CG  PRO   113      -2.813 -14.127  -4.443  1.00 87.77           C  
ATOM    936  CD  PRO   113      -2.708 -12.662  -4.129  1.00 87.06           C  
ATOM    937  N   GLY   114      -4.896 -13.177  -8.345  1.00 88.28           N  
ATOM    938  CA  GLY   114      -6.142 -12.922  -9.050  1.00 88.36           C  
ATOM    939  C   GLY   114      -7.366 -13.390  -8.286  1.00 88.35           C  
ATOM    940  O   GLY   114      -7.335 -14.435  -7.633  1.00 87.27           O  
ATOM    941  N   GLU   115      -8.424 -12.644  -8.305  1.00 88.69           N  
ATOM    942  CA  GLU   115      -9.708 -12.933  -7.674  1.00 88.66           C  
ATOM    943  C   GLU   115      -9.569 -13.030  -6.158  1.00 88.52           C  
ATOM    944  CB  GLU   115     -10.302 -14.230  -8.231  1.00 87.46           C  
ATOM    945  O   GLU   115     -10.396 -13.655  -5.491  1.00 87.25           O  
ATOM    946  CG  GLU   115     -10.604 -14.177  -9.722  1.00 84.37           C  
ATOM    947  CD  GLU   115     -11.239 -15.453 -10.251  1.00 81.93           C  
ATOM    948  OE1 GLU   115     -10.794 -16.558  -9.866  1.00 78.97           O  
ATOM    949  OE2 GLU   115     -12.190 -15.347 -11.057  1.00 76.53           O  
ATOM    950  N   PHE   116      -8.516 -12.424  -5.730  1.00 89.72           N  
ATOM    951  CA  PHE   116      -8.249 -12.414  -4.297  1.00 89.93           C  
ATOM    952  C   PHE   116      -9.099 -11.363  -3.594  1.00 89.90           C  
ATOM    953  CB  PHE   116      -6.763 -12.153  -4.028  1.00 89.43           C  
ATOM    954  O   PHE   116      -9.213 -10.231  -4.068  1.00 89.15           O  
ATOM    955  CG  PHE   116      -6.408 -12.117  -2.566  1.00 88.73           C  
ATOM    956  CD1 PHE   116      -6.135 -13.290  -1.874  1.00 87.16           C  
ATOM    957  CD2 PHE   116      -6.348 -10.909  -1.884  1.00 87.31           C  
ATOM    958  CE1 PHE   116      -5.806 -13.260  -0.520  1.00 86.53           C  
ATOM    959  CE2 PHE   116      -6.020 -10.870  -0.531  1.00 86.95           C  
ATOM    960  CZ  PHE   116      -5.751 -12.047   0.149  1.00 85.18           C  
ATOM    961  N   GLU   117      -9.690 -11.747  -2.480  1.00 90.70           N  
ATOM    962  CA  GLU   117     -10.320 -10.845  -1.521  1.00 90.74           C  
ATOM    963  C   GLU   117      -9.889 -11.168  -0.093  1.00 90.65           C  
ATOM    964  CB  GLU   117     -11.845 -10.916  -1.639  1.00 89.57           C  
ATOM    965  O   GLU   117     -10.142 -12.267   0.403  1.00 89.69           O  
ATOM    966  CG  GLU   117     -12.578  -9.950  -0.719  1.00 86.04           C  
ATOM    967  CD  GLU   117     -14.076  -9.898  -0.975  1.00 83.91           C  
ATOM    968  OE1 GLU   117     -14.572 -10.663  -1.834  1.00 81.52           O  
ATOM    969  OE2 GLU   117     -14.759  -9.086  -0.312  1.00 79.75           O  
ATOM    970  N   GLY   118      -9.246 -10.196   0.462  1.00 90.60           N  
ATOM    971  CA  GLY   118      -8.722 -10.458   1.794  1.00 90.61           C  
ATOM    972  C   GLY   118      -7.857  -9.331   2.326  1.00 90.81           C  
ATOM    973  O   GLY   118      -8.006  -8.179   1.913  1.00 90.05           O  
ATOM    974  N   LYS   119      -6.942  -9.829   3.214  1.00 91.17           N  
ATOM    975  CA  LYS   119      -6.123  -8.875   3.956  1.00 91.14           C  
ATOM    976  C   LYS   119      -4.636  -9.135   3.731  1.00 91.24           C  
ATOM    977  CB  LYS   119      -6.445  -8.939   5.450  1.00 89.82           C  
ATOM    978  O   LYS   119      -4.222 -10.281   3.542  1.00 90.49           O  
ATOM    979  CG  LYS   119      -7.905  -8.665   5.781  1.00 84.23           C  
ATOM    980  CD  LYS   119      -8.225  -9.014   7.229  1.00 80.96           C  
ATOM    981  CE  LYS   119      -9.724  -8.976   7.496  1.00 74.07           C  
ATOM    982  NZ  LYS   119     -10.056  -9.482   8.861  1.00 65.41           N  
ATOM    983  N   ILE   120      -3.964  -8.049   3.682  1.00 91.39           N  
ATOM    984  CA  ILE   120      -2.508  -8.104   3.609  1.00 91.49           C  
ATOM    985  C   ILE   120      -1.905  -7.490   4.870  1.00 91.33           C  
ATOM    986  CB  ILE   120      -1.977  -7.378   2.353  1.00 90.64           C  
ATOM    987  O   ILE   120      -2.260  -6.374   5.256  1.00 90.48           O  
ATOM    988  CG1 ILE   120      -2.639  -7.942   1.090  1.00 86.61           C  
ATOM    989  CG2 ILE   120      -0.452  -7.489   2.269  1.00 86.01           C  
ATOM    990  CD1 ILE   120      -2.266  -7.202  -0.187  1.00 83.39           C  
ATOM    991  N   TYR   121      -0.987  -8.245   5.500  1.00 91.17           N  
ATOM    992  CA  TYR   121      -0.252  -7.780   6.671  1.00 91.28           C  
ATOM    993  C   TYR   121       1.211  -7.523   6.329  1.00 91.03           C  
ATOM    994  CB  TYR   121      -0.351  -8.801   7.808  1.00 89.98           C  
ATOM    995  O   TYR   121       1.916  -8.426   5.873  1.00 90.04           O  
ATOM    996  CG  TYR   121      -1.766  -9.076   8.256  1.00 85.24           C  
ATOM    997  CD1 TYR   121      -2.301  -8.436   9.371  1.00 78.83           C  
ATOM    998  CD2 TYR   121      -2.569  -9.977   7.566  1.00 78.93           C  
ATOM    999  CE1 TYR   121      -3.604  -8.688   9.788  1.00 79.45           C  
ATOM   1000  CE2 TYR   121      -3.873 -10.237   7.974  1.00 80.76           C  
ATOM   1001  OH  TYR   121      -5.671  -9.842   9.492  1.00 64.34           O  
ATOM   1002  CZ  TYR   121      -4.381  -9.589   9.084  1.00 76.74           C  
ATOM   1003  N   VAL   122       1.575  -6.272   6.586  1.00 91.15           N  
ATOM   1004  CA  VAL   122       2.953  -5.894   6.291  1.00 91.19           C  
ATOM   1005  C   VAL   122       3.596  -5.276   7.530  1.00 91.05           C  
ATOM   1006  CB  VAL   122       3.030  -4.909   5.103  1.00 90.20           C  
ATOM   1007  O   VAL   122       3.115  -4.266   8.049  1.00 90.06           O  
ATOM   1008  CG1 VAL   122       4.482  -4.562   4.782  1.00 85.09           C  
ATOM   1009  CG2 VAL   122       2.335  -5.498   3.877  1.00 84.68           C  
ATOM   1010  N   ASN   123       4.640  -5.852   7.955  1.00 90.78           N  
ATOM   1011  CA  ASN   123       5.399  -5.292   9.068  1.00 90.72           C  
ATOM   1012  C   ASN   123       6.249  -4.105   8.626  1.00 90.83           C  
ATOM   1013  CB  ASN   123       6.279  -6.366   9.712  1.00 89.31           C  
ATOM   1014  O   ASN   123       6.871  -4.143   7.563  1.00 90.03           O  
ATOM   1015  CG  ASN   123       6.895  -5.909  11.020  1.00 82.82           C  
ATOM   1016  ND2 ASN   123       6.343  -6.381  12.132  1.00 75.73           N  
ATOM   1017  OD1 ASN   123       7.858  -5.138  11.031  1.00 77.10           O  
ATOM   1018  N   PHE   124       6.325  -3.071   9.455  1.00 90.01           N  
ATOM   1019  CA  PHE   124       7.100  -1.882   9.118  1.00 90.12           C  
ATOM   1020  C   PHE   124       8.575  -2.228   8.947  1.00 89.57           C  
ATOM   1021  CB  PHE   124       6.934  -0.807  10.196  1.00 89.40           C  
ATOM   1022  O   PHE   124       9.292  -1.559   8.200  1.00 88.23           O  
ATOM   1023  CG  PHE   124       5.627  -0.065  10.117  1.00 88.17           C  
ATOM   1024  CD1 PHE   124       4.800  -0.202   9.010  1.00 85.41           C  
ATOM   1025  CD2 PHE   124       5.226   0.770  11.152  1.00 85.62           C  
ATOM   1026  CE1 PHE   124       3.590   0.484   8.934  1.00 85.30           C  
ATOM   1027  CE2 PHE   124       4.018   1.458  11.084  1.00 86.00           C  
ATOM   1028  CZ  PHE   124       3.202   1.314   9.974  1.00 84.05           C  
ATOM   1029  N   ASN   125       8.998  -3.318   9.604  1.00 88.56           N  
ATOM   1030  CA  ASN   125      10.390  -3.737   9.479  1.00 88.31           C  
ATOM   1031  C   ASN   125      10.674  -4.333   8.103  1.00 88.38           C  
ATOM   1032  CB  ASN   125      10.749  -4.741  10.577  1.00 86.29           C  
ATOM   1033  O   ASN   125      11.826  -4.620   7.773  1.00 86.85           O  
ATOM   1034  CG  ASN   125      10.835  -4.100  11.948  1.00 78.19           C  
ATOM   1035  ND2 ASN   125      10.878  -4.926  12.987  1.00 69.84           N  
ATOM   1036  OD1 ASN   125      10.863  -2.873  12.073  1.00 70.68           O  
ATOM   1037  N   SER   126       9.632  -4.511   7.309  1.00 89.89           N  
ATOM   1038  CA  SER   126       9.777  -4.959   5.927  1.00 89.86           C  
ATOM   1039  C   SER   126      10.045  -3.785   4.991  1.00 89.77           C  
ATOM   1040  CB  SER   126       8.525  -5.709   5.472  1.00 88.90           C  
ATOM   1041  O   SER   126      10.173  -3.968   3.779  1.00 88.69           O  
ATOM   1042  OG  SER   126       8.353  -6.900   6.220  1.00 84.23           O  
ATOM   1043  N   LEU   127      10.125  -2.612   5.541  1.00 90.79           N  
ATOM   1044  CA  LEU   127      10.360  -1.423   4.729  1.00 90.75           C  
ATOM   1045  C   LEU   127      11.795  -0.931   4.888  1.00 90.40           C  
ATOM   1046  CB  LEU   127       9.381  -0.310   5.112  1.00 89.77           C  
ATOM   1047  O   LEU   127      12.349  -0.966   5.988  1.00 89.27           O  
ATOM   1048  CG  LEU   127       7.894  -0.629   4.951  1.00 86.74           C  
ATOM   1049  CD1 LEU   127       7.044   0.508   5.508  1.00 81.72           C  
ATOM   1050  CD2 LEU   127       7.558  -0.887   3.487  1.00 81.66           C  
ATOM   1051  N   ILE   128      12.339  -0.511   3.794  1.00 89.95           N  
ATOM   1052  CA  ILE   128      13.735  -0.088   3.793  1.00 89.73           C  
ATOM   1053  C   ILE   128      13.894   1.167   2.936  1.00 89.53           C  
ATOM   1054  CB  ILE   128      14.666  -1.209   3.279  1.00 88.38           C  
ATOM   1055  O   ILE   128      13.112   1.396   2.010  1.00 88.37           O  
ATOM   1056  CG1 ILE   128      16.134  -0.830   3.503  1.00 78.90           C  
ATOM   1057  CG2 ILE   128      14.395  -1.499   1.799  1.00 78.51           C  
ATOM   1058  CD1 ILE   128      17.109  -1.980   3.292  1.00 76.47           C  
ATOM   1059  N   ASN   129      14.816   1.989   3.335  1.00 88.02           N  
ATOM   1060  CA  ASN   129      15.355   3.005   2.437  1.00 88.19           C  
ATOM   1061  C   ASN   129      16.467   2.442   1.557  1.00 87.55           C  
ATOM   1062  CB  ASN   129      15.864   4.208   3.232  1.00 86.53           C  
ATOM   1063  O   ASN   129      17.517   2.037   2.059  1.00 85.92           O  
ATOM   1064  CG  ASN   129      16.447   5.291   2.344  1.00 81.67           C  
ATOM   1065  ND2 ASN   129      15.640   6.297   2.030  1.00 78.08           N  
ATOM   1066  OD1 ASN   129      17.612   5.222   1.944  1.00 79.39           O  
ATOM   1067  N   GLU   130      16.289   2.418   0.273  1.00 83.71           N  
ATOM   1068  CA  GLU   130      17.198   1.711  -0.624  1.00 83.34           C  
ATOM   1069  C   GLU   130      18.540   2.431  -0.728  1.00 83.39           C  
ATOM   1070  CB  GLU   130      16.574   1.559  -2.013  1.00 81.26           C  
ATOM   1071  O   GLU   130      19.571   1.800  -0.970  1.00 81.56           O  
ATOM   1072  CG  GLU   130      15.427   0.560  -2.066  1.00 75.59           C  
ATOM   1073  CD  GLU   130      14.903   0.321  -3.473  1.00 72.50           C  
ATOM   1074  OE1 GLU   130      15.308   1.055  -4.404  1.00 68.29           O  
ATOM   1075  OE2 GLU   130      14.081  -0.606  -3.647  1.00 65.04           O  
ATOM   1076  N   GLU   131      18.511   3.727  -0.589  1.00 83.77           N  
ATOM   1077  CA  GLU   131      19.749   4.492  -0.705  1.00 83.75           C  
ATOM   1078  C   GLU   131      20.658   4.254   0.497  1.00 84.19           C  
ATOM   1079  CB  GLU   131      19.447   5.985  -0.849  1.00 81.71           C  
ATOM   1080  O   GLU   131      21.857   4.015   0.338  1.00 82.96           O  
ATOM   1081  CG  GLU   131      18.771   6.352  -2.163  1.00 74.70           C  
ATOM   1082  CD  GLU   131      18.462   7.836  -2.285  1.00 70.65           C  
ATOM   1083  OE1 GLU   131      18.770   8.600  -1.342  1.00 66.71           O  
ATOM   1084  OE2 GLU   131      17.907   8.238  -3.332  1.00 62.35           O  
ATOM   1085  N   SER   132      20.063   4.188   1.670  1.00 84.45           N  
ATOM   1086  CA  SER   132      20.866   4.090   2.885  1.00 84.49           C  
ATOM   1087  C   SER   132      20.822   2.680   3.465  1.00 84.45           C  
ATOM   1088  CB  SER   132      20.382   5.096   3.930  1.00 83.00           C  
ATOM   1089  O   SER   132      21.569   2.361   4.392  1.00 83.08           O  
ATOM   1090  OG  SER   132      19.075   4.773   4.372  1.00 77.40           O  
ATOM   1091  N   ASN   133      19.957   1.858   2.883  1.00 85.17           N  
ATOM   1092  CA  ASN   133      19.742   0.489   3.337  1.00 85.20           C  
ATOM   1093  C   ASN   133      19.283   0.445   4.791  1.00 84.84           C  
ATOM   1094  CB  ASN   133      21.014  -0.343   3.157  1.00 82.94           C  
ATOM   1095  O   ASN   133      19.503  -0.547   5.487  1.00 82.75           O  
ATOM   1096  CG  ASN   133      20.723  -1.814   2.936  1.00 77.48           C  
ATOM   1097  ND2 ASN   133      21.609  -2.674   3.426  1.00 73.21           N  
ATOM   1098  OD1 ASN   133      19.711  -2.176   2.330  1.00 73.00           O  
ATOM   1099  N   VAL   134      18.763   1.473   5.288  1.00 86.66           N  
ATOM   1100  CA  VAL   134      18.243   1.546   6.650  1.00 86.73           C  
ATOM   1101  C   VAL   134      16.830   0.970   6.695  1.00 87.10           C  
ATOM   1102  CB  VAL   134      18.245   2.997   7.182  1.00 85.40           C  
ATOM   1103  O   VAL   134      15.983   1.322   5.871  1.00 86.19           O  
ATOM   1104  CG1 VAL   134      17.512   3.083   8.519  1.00 80.24           C  
ATOM   1105  CG2 VAL   134      19.677   3.512   7.319  1.00 79.61           C  
ATOM   1106  N   VAL   135      16.617   0.139   7.622  1.00 87.14           N  
ATOM   1107  CA  VAL   135      15.302  -0.450   7.847  1.00 87.28           C  
ATOM   1108  C   VAL   135      14.450   0.495   8.693  1.00 87.24           C  
ATOM   1109  CB  VAL   135      15.408  -1.830   8.533  1.00 85.93           C  
ATOM   1110  O   VAL   135      14.945   1.102   9.645  1.00 86.13           O  
ATOM   1111  CG1 VAL   135      14.021  -2.374   8.871  1.00 80.97           C  
ATOM   1112  CG2 VAL   135      16.168  -2.811   7.642  1.00 80.55           C  
ATOM   1113  N   LEU   136      13.238   0.611   8.291  1.00 87.13           N  
ATOM   1114  CA  LEU   136      12.316   1.467   9.032  1.00 87.11           C  
ATOM   1115  C   LEU   136      12.134   0.961  10.459  1.00 86.56           C  
ATOM   1116  CB  LEU   136      10.961   1.534   8.324  1.00 86.26           C  
ATOM   1117  O   LEU   136      11.823  -0.213  10.671  1.00 84.68           O  
ATOM   1118  CG  LEU   136       9.923   2.478   8.934  1.00 85.06           C  
ATOM   1119  CD1 LEU   136      10.413   3.921   8.861  1.00 81.91           C  
ATOM   1120  CD2 LEU   136       8.581   2.327   8.226  1.00 82.41           C  
ATOM   1121  N   ASP   137      12.392   1.794  11.418  1.00 84.36           N  
ATOM   1122  CA  ASP   137      12.187   1.392  12.807  1.00 83.98           C  
ATOM   1123  C   ASP   137      11.292   2.388  13.540  1.00 84.29           C  
ATOM   1124  CB  ASP   137      13.528   1.258  13.531  1.00 82.25           C  
ATOM   1125  O   ASP   137      10.926   3.427  12.986  1.00 82.49           O  
ATOM   1126  CG  ASP   137      14.243   2.586  13.706  1.00 77.89           C  
ATOM   1127  OD1 ASP   137      13.572   3.641  13.734  1.00 74.06           O  
ATOM   1128  OD2 ASP   137      15.488   2.579  13.814  1.00 75.10           O  
ATOM   1129  N   SER   138      10.937   2.108  14.761  1.00 83.23           N  
ATOM   1130  CA  SER   138       9.937   2.844  15.527  1.00 82.83           C  
ATOM   1131  C   SER   138      10.352   4.298  15.727  1.00 82.77           C  
ATOM   1132  CB  SER   138       9.706   2.180  16.885  1.00 80.73           C  
ATOM   1133  O   SER   138       9.503   5.189  15.792  1.00 80.60           O  
ATOM   1134  OG  SER   138      10.918   2.092  17.614  1.00 71.62           O  
ATOM   1135  N   ASN   139      11.625   4.551  15.826  1.00 82.33           N  
ATOM   1136  CA  ASN   139      12.099   5.913  16.047  1.00 81.99           C  
ATOM   1137  C   ASN   139      11.826   6.805  14.840  1.00 82.12           C  
ATOM   1138  CB  ASN   139      13.592   5.914  16.382  1.00 80.09           C  
ATOM   1139  O   ASN   139      11.627   8.012  14.986  1.00 80.34           O  
ATOM   1140  CG  ASN   139      13.892   5.258  17.715  1.00 74.74           C  
ATOM   1141  ND2 ASN   139      15.049   4.613  17.812  1.00 70.35           N  
ATOM   1142  OD1 ASN   139      13.091   5.330  18.651  1.00 70.92           O  
ATOM   1143  N   MET   140      11.746   6.245  13.711  1.00 85.01           N  
ATOM   1144  CA  MET   140      11.550   6.986  12.469  1.00 85.12           C  
ATOM   1145  C   MET   140      10.067   7.230  12.209  1.00 85.20           C  
ATOM   1146  CB  MET   140      12.172   6.236  11.290  1.00 83.92           C  
ATOM   1147  O   MET   140       9.707   8.018  11.332  1.00 83.82           O  
ATOM   1148  CG  MET   140      13.686   6.124  11.364  1.00 81.37           C  
ATOM   1149  SD  MET   140      14.381   5.090  10.017  1.00 82.94           S  
ATOM   1150  CE  MET   140      14.615   3.524  10.903  1.00 73.25           C  
ATOM   1151  N   LEU   141       9.288   6.627  12.966  1.00 87.49           N  
ATOM   1152  CA  LEU   141       7.846   6.662  12.747  1.00 87.73           C  
ATOM   1153  C   LEU   141       7.208   7.815  13.515  1.00 87.52           C  
ATOM   1154  CB  LEU   141       7.207   5.336  13.168  1.00 86.94           C  
ATOM   1155  O   LEU   141       5.989   7.996  13.470  1.00 86.15           O  
ATOM   1156  CG  LEU   141       7.452   4.142  12.245  1.00 86.27           C  
ATOM   1157  CD1 LEU   141       7.000   2.850  12.918  1.00 83.72           C  
ATOM   1158  CD2 LEU   141       6.733   4.338  10.915  1.00 83.93           C  
ATOM   1159  N   SER   142       7.972   8.598  14.182  1.00 87.93           N  
ATOM   1160  CA  SER   142       7.458   9.656  15.045  1.00 87.57           C  
ATOM   1161  C   SER   142       6.995  10.859  14.230  1.00 87.40           C  
ATOM   1162  CB  SER   142       8.523  10.091  16.052  1.00 86.28           C  
ATOM   1163  O   SER   142       6.246  11.701  14.728  1.00 85.75           O  
ATOM   1164  OG  SER   142       9.659  10.616  15.388  1.00 79.29           O  
ATOM   1165  N   ASN   143       7.441  10.972  13.034  1.00 87.11           N  
ATOM   1166  CA  ASN   143       7.067  12.072  12.152  1.00 86.87           C  
ATOM   1167  C   ASN   143       6.925  11.608  10.706  1.00 86.98           C  
ATOM   1168  CB  ASN   143       8.087  13.208  12.248  1.00 85.20           C  
ATOM   1169  O   ASN   143       7.829  11.809   9.893  1.00 85.51           O  
ATOM   1170  CG  ASN   143       7.553  14.520  11.708  1.00 79.83           C  
ATOM   1171  ND2 ASN   143       8.322  15.589  11.880  1.00 74.55           N  
ATOM   1172  OD1 ASN   143       6.459  14.573  11.141  1.00 74.76           O  
ATOM   1173  N   ILE   144       5.785  11.041  10.396  1.00 89.28           N  
ATOM   1174  CA  ILE   144       5.492  10.580   9.043  1.00 89.42           C  
ATOM   1175  C   ILE   144       4.873  11.717   8.234  1.00 89.50           C  
ATOM   1176  CB  ILE   144       4.550   9.356   9.055  1.00 88.66           C  
ATOM   1177  O   ILE   144       3.905  12.344   8.671  1.00 88.71           O  
ATOM   1178  CG1 ILE   144       5.152   8.226   9.898  1.00 86.13           C  
ATOM   1179  CG2 ILE   144       4.264   8.881   7.627  1.00 85.79           C  
ATOM   1180  CD1 ILE   144       6.541   7.792   9.451  1.00 83.71           C  
ATOM   1181  N   VAL   145       5.440  11.919   6.964  1.00 90.02           N  
ATOM   1182  CA  VAL   145       5.016  13.107   6.230  1.00 89.86           C  
ATOM   1183  C   VAL   145       4.283  12.693   4.956  1.00 89.82           C  
ATOM   1184  CB  VAL   145       6.215  14.018   5.884  1.00 88.94           C  
ATOM   1185  O   VAL   145       3.637  13.519   4.308  1.00 88.72           O  
ATOM   1186  CG1 VAL   145       6.847  14.584   7.153  1.00 84.69           C  
ATOM   1187  CG2 VAL   145       7.249  13.249   5.064  1.00 84.27           C  
ATOM   1188  N   SER   146       4.432  11.376   4.641  1.00 89.10           N  
ATOM   1189  CA  SER   146       3.690  10.888   3.483  1.00 89.18           C  
ATOM   1190  C   SER   146       3.606   9.365   3.482  1.00 89.53           C  
ATOM   1191  CB  SER   146       4.341  11.372   2.187  1.00 87.97           C  
ATOM   1192  O   SER   146       4.466   8.690   4.053  1.00 88.91           O  
ATOM   1193  OG  SER   146       3.628  10.896   1.058  1.00 81.00           O  
ATOM   1194  N   TRP   147       2.556   8.855   2.934  1.00 90.31           N  
ATOM   1195  CA  TRP   147       2.451   7.430   2.638  1.00 90.64           C  
ATOM   1196  C   TRP   147       1.640   7.196   1.368  1.00 90.39           C  
ATOM   1197  CB  TRP   147       1.812   6.683   3.811  1.00 89.76           C  
ATOM   1198  O   TRP   147       0.852   8.053   0.960  1.00 89.37           O  
ATOM   1199  CG  TRP   147       0.352   6.971   3.995  1.00 87.50           C  
ATOM   1200  CD1 TRP   147      -0.202   8.055   4.618  1.00 84.11           C  
ATOM   1201  CD2 TRP   147      -0.741   6.160   3.553  1.00 84.79           C  
ATOM   1202  CE2 TRP   147      -1.931   6.814   3.943  1.00 85.81           C  
ATOM   1203  CE3 TRP   147      -0.830   4.943   2.864  1.00 86.61           C  
ATOM   1204  NE1 TRP   147      -1.574   7.966   4.591  1.00 85.84           N  
ATOM   1205  CH2 TRP   147      -3.254   5.098   2.991  1.00 82.66           C  
ATOM   1206  CZ2 TRP   147      -3.196   6.290   3.666  1.00 84.10           C  
ATOM   1207  CZ3 TRP   147      -2.089   4.423   2.590  1.00 84.12           C  
ATOM   1208  N   GLY   148       1.888   6.058   0.757  1.00 88.41           N  
ATOM   1209  CA  GLY   148       1.188   5.783  -0.487  1.00 88.36           C  
ATOM   1210  C   GLY   148       1.306   4.337  -0.931  1.00 88.43           C  
ATOM   1211  O   GLY   148       1.985   3.537  -0.284  1.00 87.60           O  
ATOM   1212  N   ILE   149       0.605   4.096  -1.993  1.00 88.43           N  
ATOM   1213  CA  ILE   149       0.570   2.772  -2.604  1.00 88.18           C  
ATOM   1214  C   ILE   149       0.737   2.897  -4.117  1.00 87.85           C  
ATOM   1215  CB  ILE   149      -0.743   2.030  -2.269  1.00 86.67           C  
ATOM   1216  O   ILE   149       0.103   3.745  -4.750  1.00 86.47           O  
ATOM   1217  CG1 ILE   149      -0.932   1.937  -0.751  1.00 77.62           C  
ATOM   1218  CG2 ILE   149      -0.755   0.638  -2.909  1.00 76.87           C  
ATOM   1219  CD1 ILE   149      -2.269   1.344  -0.328  1.00 75.50           C  
ATOM   1220  N   THR   150       1.613   2.088  -4.629  1.00 86.98           N  
ATOM   1221  CA  THR   150       1.780   1.955  -6.072  1.00 86.86           C  
ATOM   1222  C   THR   150       1.130   0.670  -6.577  1.00 86.91           C  
ATOM   1223  CB  THR   150       3.269   1.969  -6.466  1.00 85.73           C  
ATOM   1224  O   THR   150       1.340  -0.403  -6.007  1.00 85.96           O  
ATOM   1225  CG2 THR   150       3.438   1.891  -7.980  1.00 81.17           C  
ATOM   1226  OG1 THR   150       3.871   3.179  -5.991  1.00 82.17           O  
ATOM   1227  N   PHE   151       0.352   0.823  -7.578  1.00 85.36           N  
ATOM   1228  CA  PHE   151      -0.252  -0.313  -8.264  1.00 85.12           C  
ATOM   1229  C   PHE   151       0.414  -0.547  -9.615  1.00 84.50           C  
ATOM   1230  CB  PHE   151      -1.756  -0.091  -8.451  1.00 84.01           C  
ATOM   1231  O   PHE   151       0.570   0.386 -10.405  1.00 82.43           O  
ATOM   1232  CG  PHE   151      -2.510   0.081  -7.160  1.00 81.80           C  
ATOM   1233  CD1 PHE   151      -3.080  -1.014  -6.521  1.00 78.22           C  
ATOM   1234  CD2 PHE   151      -2.649   1.337  -6.586  1.00 78.52           C  
ATOM   1235  CE1 PHE   151      -3.778  -0.858  -5.326  1.00 77.77           C  
ATOM   1236  CE2 PHE   151      -3.346   1.501  -5.392  1.00 79.18           C  
ATOM   1237  CZ  PHE   151      -3.910   0.403  -4.764  1.00 73.52           C  
ATOM   1238  N   ILE   152       0.835  -1.744  -9.787  1.00 83.16           N  
ATOM   1239  CA  ILE   152       1.403  -2.154 -11.066  1.00 82.90           C  
ATOM   1240  C   ILE   152       0.497  -3.192 -11.725  1.00 82.84           C  
ATOM   1241  CB  ILE   152       2.831  -2.721 -10.895  1.00 81.78           C  
ATOM   1242  O   ILE   152       0.538  -4.373 -11.374  1.00 81.34           O  
ATOM   1243  CG1 ILE   152       3.717  -1.718 -10.148  1.00 79.57           C  
ATOM   1244  CG2 ILE   152       3.436  -3.079 -12.255  1.00 79.53           C  
ATOM   1245  CD1 ILE   152       4.995  -2.323  -9.582  1.00 77.62           C  
ATOM   1246  N   PRO   153      -0.356  -2.752 -12.607  1.00 79.98           N  
ATOM   1247  CA  PRO   153      -1.350  -3.659 -13.185  1.00 79.53           C  
ATOM   1248  C   PRO   153      -0.725  -4.733 -14.071  1.00 79.90           C  
ATOM   1249  CB  PRO   153      -2.243  -2.725 -14.007  1.00 78.31           C  
ATOM   1250  O   PRO   153       0.419  -4.589 -14.509  1.00 77.67           O  
ATOM   1251  CG  PRO   153      -1.369  -1.559 -14.342  1.00 75.89           C  
ATOM   1252  CD  PRO   153      -0.366  -1.382 -13.238  1.00 74.16           C  
ATOM   1253  N   SER   154      -1.456  -5.767 -14.176  1.00 77.68           N  
ATOM   1254  CA  SER   154      -1.097  -6.807 -15.134  1.00 76.64           C  
ATOM   1255  C   SER   154      -1.351  -6.351 -16.567  1.00 76.60           C  
ATOM   1256  CB  SER   154      -1.880  -8.090 -14.852  1.00 75.21           C  
ATOM   1257  O   SER   154      -1.870  -5.256 -16.792  1.00 73.03           O  
ATOM   1258  OG  SER   154      -3.246  -7.930 -15.193  1.00 69.39           O  
ATOM   1259  N   ASP   155      -0.932  -7.261 -17.532  1.00 73.07           N  
ATOM   1260  CA  ASP   155      -1.096  -6.958 -18.951  1.00 72.15           C  
ATOM   1261  C   ASP   155      -2.542  -7.171 -19.394  1.00 72.66           C  
ATOM   1262  CB  ASP   155      -0.155  -7.818 -19.796  1.00 69.73           C  
ATOM   1263  O   ASP   155      -2.835  -7.179 -20.591  1.00 69.28           O  
ATOM   1264  CG  ASP   155       1.308  -7.457 -19.608  1.00 64.62           C  
ATOM   1265  OD1 ASP   155       1.605  -6.323 -19.174  1.00 62.38           O  
ATOM   1266  OD2 ASP   155       2.171  -8.312 -19.899  1.00 64.82           O  
ATOM   1267  N   GLU   156      -3.449  -7.216 -18.563  1.00 72.74           N  
ATOM   1268  CA  GLU   156      -4.860  -7.357 -18.910  1.00 72.07           C  
ATOM   1269  C   GLU   156      -5.464  -6.017 -19.320  1.00 72.74           C  
ATOM   1270  CB  GLU   156      -5.646  -7.951 -17.738  1.00 69.69           C  
ATOM   1271  O   GLU   156      -4.980  -4.960 -18.909  1.00 69.43           O  
ATOM   1272  CG  GLU   156      -5.313  -9.408 -17.450  1.00 65.10           C  
ATOM   1273  CD  GLU   156      -6.253 -10.050 -16.443  1.00 63.74           C  
ATOM   1274  OE1 GLU   156      -7.238  -9.397 -16.029  1.00 62.88           O  
ATOM   1275  OE2 GLU   156      -6.002 -11.216 -16.063  1.00 56.74           O  
ATOM   1276  N   GLU   157      -6.515  -6.048 -20.199  1.00 73.32           N  
ATOM   1277  CA  GLU   157      -7.127  -4.852 -20.772  1.00 72.45           C  
ATOM   1278  C   GLU   157      -7.819  -4.017 -19.699  1.00 73.06           C  
ATOM   1279  CB  GLU   157      -8.126  -5.232 -21.868  1.00 69.82           C  
ATOM   1280  O   GLU   157      -7.750  -2.787 -19.722  1.00 69.56           O  
ATOM   1281  CG  GLU   157      -7.499  -5.378 -23.247  1.00 64.60           C  
ATOM   1282  CD  GLU   157      -8.521  -5.606 -24.350  1.00 62.28           C  
ATOM   1283  OE1 GLU   157      -9.738  -5.629 -24.054  1.00 60.35           O  
ATOM   1284  OE2 GLU   157      -8.102  -5.764 -25.518  1.00 55.10           O  
ATOM   1285  N   HIS   158      -8.417  -4.688 -18.693  1.00 77.34           N  
ATOM   1286  CA  HIS   158      -9.175  -4.001 -17.653  1.00 77.66           C  
ATOM   1287  C   HIS   158      -8.838  -4.551 -16.271  1.00 78.01           C  
ATOM   1288  CB  HIS   158     -10.677  -4.124 -17.915  1.00 74.98           C  
ATOM   1289  O   HIS   158      -9.220  -5.674 -15.935  1.00 75.50           O  
ATOM   1290  CG  HIS   158     -11.123  -3.453 -19.175  1.00 70.02           C  
ATOM   1291  CD2 HIS   158     -11.548  -3.967 -20.353  1.00 65.12           C  
ATOM   1292  ND1 HIS   158     -11.161  -2.083 -19.315  1.00 62.52           N  
ATOM   1293  CE1 HIS   158     -11.592  -1.782 -20.529  1.00 60.34           C  
ATOM   1294  NE2 HIS   158     -11.834  -2.908 -21.179  1.00 58.20           N  
ATOM   1295  N   ASN   159      -8.061  -3.648 -15.520  1.00 82.51           N  
ATOM   1296  CA  ASN   159      -7.691  -4.070 -14.173  1.00 82.81           C  
ATOM   1297  C   ASN   159      -8.485  -3.314 -13.111  1.00 83.26           C  
ATOM   1298  CB  ASN   159      -6.189  -3.883 -13.946  1.00 81.29           C  
ATOM   1299  O   ASN   159      -8.613  -2.091 -13.179  1.00 82.04           O  
ATOM   1300  CG  ASN   159      -5.347  -4.740 -14.871  1.00 77.14           C  
ATOM   1301  ND2 ASN   159      -4.883  -4.150 -15.966  1.00 73.41           N  
ATOM   1302  OD1 ASN   159      -5.118  -5.922 -14.604  1.00 74.24           O  
ATOM   1303  N   ILE   160      -9.043  -4.078 -12.254  1.00 86.34           N  
ATOM   1304  CA  ILE   160      -9.822  -3.470 -11.181  1.00 86.73           C  
ATOM   1305  C   ILE   160      -9.327  -3.979  -9.830  1.00 87.35           C  
ATOM   1306  CB  ILE   160     -11.331  -3.761 -11.344  1.00 85.55           C  
ATOM   1307  O   ILE   160      -9.330  -5.186  -9.575  1.00 86.85           O  
ATOM   1308  CG1 ILE   160     -11.829  -3.257 -12.703  1.00 81.94           C  
ATOM   1309  CG2 ILE   160     -12.129  -3.130 -10.199  1.00 81.61           C  
ATOM   1310  CD1 ILE   160     -13.244  -3.701 -13.047  1.00 79.30           C  
ATOM   1311  N   VAL   161      -8.923  -3.081  -9.041  1.00 88.29           N  
ATOM   1312  CA  VAL   161      -8.541  -3.354  -7.660  1.00 88.48           C  
ATOM   1313  C   VAL   161      -9.329  -2.448  -6.717  1.00 88.87           C  
ATOM   1314  CB  VAL   161      -7.024  -3.159  -7.442  1.00 87.47           C  
ATOM   1315  O   VAL   161      -9.492  -1.255  -6.984  1.00 88.24           O  
ATOM   1316  CG1 VAL   161      -6.664  -3.330  -5.967  1.00 83.31           C  
ATOM   1317  CG2 VAL   161      -6.231  -4.139  -8.306  1.00 82.94           C  
ATOM   1318  N   ILE   162      -9.845  -3.039  -5.655  1.00 89.81           N  
ATOM   1319  CA  ILE   162     -10.588  -2.280  -4.654  1.00 89.94           C  
ATOM   1320  C   ILE   162      -9.843  -2.316  -3.322  1.00 90.14           C  
ATOM   1321  CB  ILE   162     -12.023  -2.826  -4.482  1.00 89.00           C  
ATOM   1322  O   ILE   162      -9.499  -3.391  -2.825  1.00 89.50           O  
ATOM   1323  CG1 ILE   162     -12.770  -2.798  -5.820  1.00 85.42           C  
ATOM   1324  CG2 ILE   162     -12.779  -2.029  -3.415  1.00 85.11           C  
ATOM   1325  CD1 ILE   162     -14.140  -3.462  -5.779  1.00 82.44           C  
ATOM   1326  N   ILE   163      -9.570  -1.170  -2.796  1.00 89.74           N  
ATOM   1327  CA  ILE   163      -9.070  -1.057  -1.430  1.00 89.75           C  
ATOM   1328  C   ILE   163     -10.213  -0.682  -0.491  1.00 89.66           C  
ATOM   1329  CB  ILE   163      -7.931  -0.017  -1.331  1.00 88.25           C  
ATOM   1330  O   ILE   163     -10.750   0.426  -0.568  1.00 88.50           O  
ATOM   1331  CG1 ILE   163      -6.772  -0.404  -2.257  1.00 78.28           C  
ATOM   1332  CG2 ILE   163      -7.452   0.122   0.117  1.00 77.65           C  
ATOM   1333  CD1 ILE   163      -5.609   0.579  -2.236  1.00 75.31           C  
ATOM   1334  N   LYS   164     -10.536  -1.554   0.408  1.00 90.16           N  
ATOM   1335  CA  LYS   164     -11.666  -1.334   1.306  1.00 89.91           C  
ATOM   1336  C   LYS   164     -11.243  -0.535   2.535  1.00 89.87           C  
ATOM   1337  CB  LYS   164     -12.280  -2.668   1.734  1.00 88.65           C  
ATOM   1338  O   LYS   164     -11.978   0.342   2.995  1.00 88.72           O  
ATOM   1339  CG  LYS   164     -12.936  -3.440   0.599  1.00 82.76           C  
ATOM   1340  CD  LYS   164     -13.601  -4.715   1.102  1.00 78.95           C  
ATOM   1341  CE  LYS   164     -14.316  -5.454  -0.022  1.00 71.81           C  
ATOM   1342  NZ  LYS   164     -14.928  -6.730   0.456  1.00 63.71           N  
ATOM   1343  N   LYS   165     -10.140  -0.977   3.001  1.00 89.55           N  
ATOM   1344  CA  LYS   165      -9.655  -0.381   4.243  1.00 89.66           C  
ATOM   1345  C   LYS   165      -8.142  -0.533   4.372  1.00 90.02           C  
ATOM   1346  CB  LYS   165     -10.351  -1.013   5.450  1.00 88.16           C  
ATOM   1347  O   LYS   165      -7.575  -1.537   3.935  1.00 89.31           O  
ATOM   1348  CG  LYS   165     -10.078  -0.299   6.765  1.00 81.53           C  
ATOM   1349  CD  LYS   165     -10.843  -0.938   7.917  1.00 78.11           C  
ATOM   1350  CE  LYS   165     -10.470  -0.311   9.254  1.00 71.03           C  
ATOM   1351  NZ  LYS   165     -11.187  -0.962  10.390  1.00 62.89           N  
ATOM   1352  N   ILE   166      -7.496   0.544   4.919  1.00 90.15           N  
ATOM   1353  CA  ILE   166      -6.107   0.447   5.355  1.00 90.30           C  
ATOM   1354  C   ILE   166      -5.987   0.911   6.804  1.00 89.96           C  
ATOM   1355  CB  ILE   166      -5.171   1.277   4.447  1.00 89.15           C  
ATOM   1356  O   ILE   166      -6.480   1.984   7.162  1.00 88.63           O  
ATOM   1357  CG1 ILE   166      -5.307   0.829   2.987  1.00 83.64           C  
ATOM   1358  CG2 ILE   166      -3.719   1.162   4.922  1.00 82.85           C  
ATOM   1359  CD1 ILE   166      -4.487   1.656   2.007  1.00 80.52           C  
ATOM   1360  N   SER   167      -5.325   0.096   7.595  1.00 90.62           N  
ATOM   1361  CA  SER   167      -5.153   0.407   9.011  1.00 90.71           C  
ATOM   1362  C   SER   167      -3.707   0.204   9.450  1.00 90.86           C  
ATOM   1363  CB  SER   167      -6.080  -0.457   9.866  1.00 89.39           C  
ATOM   1364  O   SER   167      -2.953  -0.526   8.803  1.00 90.03           O  
ATOM   1365  OG  SER   167      -7.434  -0.266   9.491  1.00 78.32           O  
ATOM   1366  N   LEU   168      -3.371   0.955  10.438  1.00 91.19           N  
ATOM   1367  CA  LEU   168      -2.141   0.732  11.190  1.00 91.38           C  
ATOM   1368  C   LEU   168      -2.416  -0.075  12.454  1.00 90.64           C  
ATOM   1369  CB  LEU   168      -1.484   2.066  11.554  1.00 90.49           C  
ATOM   1370  O   LEU   168      -3.333   0.246  13.213  1.00 89.03           O  
ATOM   1371  CG  LEU   168      -1.252   3.044  10.401  1.00 88.65           C  
ATOM   1372  CD1 LEU   168      -0.751   4.382  10.934  1.00 84.92           C  
ATOM   1373  CD2 LEU   168      -0.265   2.460   9.395  1.00 85.23           C  
ATOM   1374  N   LEU   169      -1.657  -1.148  12.633  1.00 90.08           N  
ATOM   1375  CA  LEU   169      -1.868  -2.010  13.791  1.00 89.93           C  
ATOM   1376  C   LEU   169      -0.723  -1.871  14.788  1.00 89.14           C  
ATOM   1377  CB  LEU   169      -2.005  -3.471  13.354  1.00 87.98           C  
ATOM   1378  O   LEU   169       0.432  -1.694  14.393  1.00 87.09           O  
ATOM   1379  CG  LEU   169      -3.094  -3.771  12.323  1.00 80.27           C  
ATOM   1380  CD1 LEU   169      -3.130  -5.263  12.009  1.00 71.86           C  
ATOM   1381  CD2 LEU   169      -4.452  -3.292  12.824  1.00 71.96           C  
ATOM   1382  N   SER   170      -0.985  -1.939  16.165  1.00 83.41           N  
ATOM   1383  CA  SER   170       0.016  -1.879  17.225  1.00 82.93           C  
ATOM   1384  C   SER   170       0.623  -3.253  17.490  1.00 80.83           C  
ATOM   1385  CB  SER   170      -0.598  -1.327  18.512  1.00 79.75           C  
ATOM   1386  O   SER   170      -0.015  -4.278  17.242  1.00 76.58           O  
ATOM   1387  OG  SER   170      -1.607  -2.194  19.001  1.00 72.00           O  
TER    1388      SER   170
END
