# Supplementary material for: The transformative power of transformers in protein structure prediction
Source: Proc Natl Acad Sci U S A. 2023 Jul 31;120(32):e2303499120. doi: 10.1073/pnas.2303499120 (PMC10410766; doi:10.1073/pnas.2303499120)
Supplement: Supplementary file 2 — Dataset S01 (GZ) [file pnas.2303499120.sd01.gz › SI_Data/predicted_structures/ESMFold/T1188.pdb]

PARENT N/A
ATOM      1  N   MET     1      23.838 -15.472 -57.167  1.00 26.82           N  
ATOM      2  CA  MET     1      22.861 -15.924 -56.180  1.00 30.15           C  
ATOM      3  C   MET     1      23.521 -16.143 -54.823  1.00 26.72           C  
ATOM      4  CB  MET     1      22.182 -17.212 -56.647  1.00 25.54           C  
ATOM      5  O   MET     1      24.280 -17.097 -54.644  1.00 27.65           O  
ATOM      6  CG  MET     1      21.107 -16.993 -57.698  1.00 28.41           C  
ATOM      7  SD  MET     1      20.415 -18.568 -58.335  1.00 22.06           S  
ATOM      8  CE  MET     1      19.207 -17.928 -59.529  1.00 28.98           C  
ATOM      9  N   ASN     2      23.803 -15.148 -54.062  1.00 33.68           N  
ATOM     10  CA  ASN     2      24.474 -15.511 -52.818  1.00 38.41           C  
ATOM     11  C   ASN     2      23.502 -16.124 -51.814  1.00 34.04           C  
ATOM     12  CB  ASN     2      25.170 -14.293 -52.207  1.00 31.79           C  
ATOM     13  O   ASN     2      22.554 -15.466 -51.381  1.00 33.25           O  
ATOM     14  CG  ASN     2      26.468 -13.947 -52.911  1.00 33.62           C  
ATOM     15  ND2 ASN     2      26.948 -12.727 -52.704  1.00 41.39           N  
ATOM     16  OD1 ASN     2      27.034 -14.771 -53.635  1.00 39.20           O  
ATOM     17  N   THR     3      23.093 -17.401 -51.842  1.00 32.90           N  
ATOM     18  CA  THR     3      22.572 -18.134 -50.693  1.00 33.81           C  
ATOM     19  C   THR     3      23.294 -17.719 -49.415  1.00 32.76           C  
ATOM     20  CB  THR     3      22.708 -19.655 -50.893  1.00 31.12           C  
ATOM     21  O   THR     3      24.496 -17.955 -49.270  1.00 32.17           O  
ATOM     22  CG2 THR     3      21.535 -20.399 -50.264  1.00 31.04           C  
ATOM     23  OG1 THR     3      22.748 -19.946 -52.295  1.00 34.66           O  
ATOM     24  N   ILE     4      22.937 -16.642 -48.799  1.00 32.27           N  
ATOM     25  CA  ILE     4      23.335 -16.493 -47.404  1.00 37.26           C  
ATOM     26  C   ILE     4      22.950 -17.746 -46.620  1.00 32.98           C  
ATOM     27  CB  ILE     4      22.693 -15.242 -46.764  1.00 30.43           C  
ATOM     28  O   ILE     4      21.764 -18.027 -46.431  1.00 32.11           O  
ATOM     29  CG1 ILE     4      23.102 -13.980 -47.532  1.00 30.10           C  
ATOM     30  CG2 ILE     4      23.079 -15.133 -45.286  1.00 29.16           C  
ATOM     31  CD1 ILE     4      22.356 -12.724 -47.100  1.00 28.08           C  
ATOM     32  N   SER     5      23.730 -18.771 -46.576  1.00 30.59           N  
ATOM     33  CA  SER     5      23.716 -19.808 -45.549  1.00 32.27           C  
ATOM     34  C   SER     5      23.669 -19.201 -44.151  1.00 30.57           C  
ATOM     35  CB  SER     5      24.943 -20.710 -45.681  1.00 28.79           C  
ATOM     36  O   SER     5      24.599 -18.504 -43.740  1.00 29.76           O  
ATOM     37  OG  SER     5      25.011 -21.628 -44.604  1.00 34.78           O  
ATOM     38  N   VAL     6      22.486 -18.801 -43.496  1.00 34.16           N  
ATOM     39  CA  VAL     6      22.435 -18.868 -42.039  1.00 35.66           C  
ATOM     40  C   VAL     6      23.094 -20.159 -41.558  1.00 34.71           C  
ATOM     41  CB  VAL     6      20.983 -18.785 -41.518  1.00 32.03           C  
ATOM     42  O   VAL     6      22.550 -21.249 -41.747  1.00 33.69           O  
ATOM     43  CG1 VAL     6      20.957 -18.787 -39.990  1.00 31.69           C  
ATOM     44  CG2 VAL     6      20.290 -17.539 -42.066  1.00 31.19           C  
ATOM     45  N   LYS     7      24.362 -20.319 -41.564  1.00 33.46           N  
ATOM     46  CA  LYS     7      24.845 -21.372 -40.676  1.00 35.33           C  
ATOM     47  C   LYS     7      24.005 -21.447 -39.404  1.00 33.38           C  
ATOM     48  CB  LYS     7      26.315 -21.142 -40.319  1.00 30.96           C  
ATOM     49  O   LYS     7      23.846 -20.449 -38.698  1.00 31.76           O  
ATOM     50  CG  LYS     7      27.239 -22.275 -40.742  1.00 31.26           C  
ATOM     51  CD  LYS     7      28.687 -21.984 -40.369  1.00 35.88           C  
ATOM     52  CE  LYS     7      29.611 -23.120 -40.785  1.00 33.40           C  
ATOM     53  NZ  LYS     7      31.026 -22.858 -40.383  1.00 35.26           N  
ATOM     54  N   ALA     8      22.935 -22.298 -39.111  1.00 33.81           N  
ATOM     55  CA  ALA     8      22.567 -22.783 -37.783  1.00 33.80           C  
ATOM     56  C   ALA     8      23.716 -22.603 -36.796  1.00 33.83           C  
ATOM     57  CB  ALA     8      22.150 -24.250 -37.848  1.00 31.43           C  
ATOM     58  O   ALA     8      24.774 -23.219 -36.946  1.00 32.37           O  
ATOM     59  N   MET     9      23.988 -21.439 -36.294  1.00 29.22           N  
ATOM     60  CA  MET     9      24.823 -21.401 -35.098  1.00 32.98           C  
ATOM     61  C   MET     9      24.561 -22.615 -34.213  1.00 29.35           C  
ATOM     62  CB  MET     9      24.575 -20.115 -34.308  1.00 27.50           C  
ATOM     63  O   MET     9      23.422 -22.862 -33.811  1.00 27.91           O  
ATOM     64  CG  MET     9      25.249 -18.890 -34.904  1.00 28.02           C  
ATOM     65  SD  MET     9      25.153 -17.427 -33.801  1.00 26.11           S  
ATOM     66  CE  MET     9      26.406 -16.363 -34.569  1.00 30.12           C  
ATOM     67  N   SER    10      25.240 -23.691 -34.222  1.00 32.97           N  
ATOM     68  CA  SER    10      25.375 -24.700 -33.177  1.00 34.02           C  
ATOM     69  C   SER    10      25.033 -24.125 -31.806  1.00 32.81           C  
ATOM     70  CB  SER    10      26.795 -25.268 -33.160  1.00 30.72           C  
ATOM     71  O   SER    10      25.530 -23.061 -31.432  1.00 31.51           O  
ATOM     72  OG  SER    10      27.731 -24.272 -32.786  1.00 32.17           O  
ATOM     73  N   LYS    11      23.709 -24.159 -31.279  1.00 33.88           N  
ATOM     74  CA  LYS    11      23.454 -24.093 -29.843  1.00 35.72           C  
ATOM     75  C   LYS    11      24.760 -24.064 -29.054  1.00 34.16           C  
ATOM     76  CB  LYS    11      22.597 -25.278 -29.395  1.00 31.51           C  
ATOM     77  O   LYS    11      25.466 -25.071 -28.975  1.00 32.32           O  
ATOM     78  CG  LYS    11      21.099 -25.021 -29.467  1.00 30.97           C  
ATOM     79  CD  LYS    11      20.303 -26.203 -28.929  1.00 38.21           C  
ATOM     80  CE  LYS    11      18.805 -25.931 -28.962  1.00 32.29           C  
ATOM     81  NZ  LYS    11      18.022 -27.073 -28.403  1.00 33.85           N  
ATOM     82  N   SER    12      25.619 -23.123 -28.994  1.00 33.85           N  
ATOM     83  CA  SER    12      26.279 -23.257 -27.700  1.00 35.87           C  
ATOM     84  C   SER    12      25.283 -23.627 -26.607  1.00 33.83           C  
ATOM     85  CB  SER    12      26.999 -21.960 -27.328  1.00 31.35           C  
ATOM     86  O   SER    12      24.216 -23.019 -26.500  1.00 32.40           O  
ATOM     87  OG  SER    12      26.090 -21.022 -26.777  1.00 32.55           O  
ATOM     88  N   SER    13      24.911 -24.893 -26.341  1.00 30.84           N  
ATOM     89  CA  SER    13      24.362 -25.415 -25.094  1.00 33.08           C  
ATOM     90  C   SER    13      24.594 -24.446 -23.939  1.00 30.91           C  
ATOM     91  CB  SER    13      24.982 -26.774 -24.763  1.00 28.43           C  
ATOM     92  O   SER    13      24.876 -24.868 -22.816  1.00 29.60           O  
ATOM     93  OG  SER    13      26.396 -26.712 -24.833  1.00 28.81           O  
ATOM     94  N   ASP    14      24.683 -23.198 -24.054  1.00 30.22           N  
ATOM     95  CA  ASP    14      24.497 -22.342 -22.886  1.00 35.02           C  
ATOM     96  C   ASP    14      23.014 -22.160 -22.570  1.00 30.00           C  
ATOM     97  CB  ASP    14      25.159 -20.981 -23.106  1.00 28.73           C  
ATOM     98  O   ASP    14      22.263 -21.617 -23.383  1.00 29.32           O  
ATOM     99  CG  ASP    14      26.660 -21.007 -22.875  1.00 29.45           C  
ATOM    100  OD1 ASP    14      27.159 -21.944 -22.215  1.00 30.30           O  
ATOM    101  OD2 ASP    14      27.349 -20.081 -23.354  1.00 22.89           O  
ATOM    102  N   THR    15      22.311 -23.395 -22.099  1.00 26.23           N  
ATOM    103  CA  THR    15      21.033 -23.432 -21.396  1.00 30.85           C  
ATOM    104  C   THR    15      20.621 -22.033 -20.949  1.00 25.58           C  
ATOM    105  CB  THR    15      21.095 -24.368 -20.174  1.00 24.90           C  
ATOM    106  O   THR    15      21.303 -21.411 -20.131  1.00 25.30           O  
ATOM    107  CG2 THR    15      20.622 -25.772 -20.533  1.00 21.47           C  
ATOM    108  OG1 THR    15      22.446 -24.437 -19.700  1.00 14.93           O  
ATOM    109  N   THR    16      20.110 -21.218 -21.722  1.00 30.90           N  
ATOM    110  CA  THR    16      19.211 -20.229 -21.138  1.00 35.43           C  
ATOM    111  C   THR    16      18.685 -20.706 -19.788  1.00 31.33           C  
ATOM    112  CB  THR    16      18.028 -19.927 -22.076  1.00 29.72           C  
ATOM    113  O   THR    16      17.928 -21.676 -19.718  1.00 30.22           O  
ATOM    114  CG2 THR    16      17.492 -18.517 -21.850  1.00 28.70           C  
ATOM    115  OG1 THR    16      18.460 -20.050 -23.437  1.00 27.81           O  
ATOM    116  N   GLU    17      19.514 -20.942 -18.591  1.00 27.60           N  
ATOM    117  CA  GLU    17      18.799 -21.075 -17.325  1.00 30.75           C  
ATOM    118  C   GLU    17      17.698 -20.027 -17.200  1.00 27.67           C  
ATOM    119  CB  GLU    17      19.769 -20.963 -16.146  1.00 26.27           C  
ATOM    120  O   GLU    17      17.980 -18.834 -17.069  1.00 27.15           O  
ATOM    121  CG  GLU    17      19.749 -22.167 -15.216  1.00 27.38           C  
ATOM    122  CD  GLU    17      20.639 -21.997 -13.995  1.00 32.38           C  
ATOM    123  OE1 GLU    17      21.353 -20.974 -13.902  1.00 44.06           O  
ATOM    124  OE2 GLU    17      20.622 -22.896 -13.124  1.00 35.34           O  
ATOM    125  N   ILE    18      16.614 -20.212 -17.736  1.00 26.92           N  
ATOM    126  CA  ILE    18      15.401 -19.587 -17.221  1.00 29.61           C  
ATOM    127  C   ILE    18      15.164 -20.029 -15.779  1.00 27.27           C  
ATOM    128  CB  ILE    18      14.173 -19.929 -18.096  1.00 26.04           C  
ATOM    129  O   ILE    18      14.717 -21.152 -15.533  1.00 26.66           O  
ATOM    130  CG1 ILE    18      14.410 -19.488 -19.544  1.00 25.67           C  
ATOM    131  CG2 ILE    18      12.907 -19.283 -17.526  1.00 25.30           C  
ATOM    132  CD1 ILE    18      13.313 -19.916 -20.509  1.00 23.45           C  
ATOM    133  N   THR    19      15.843 -19.797 -14.736  1.00 25.78           N  
ATOM    134  CA  THR    19      15.332 -19.941 -13.378  1.00 29.03           C  
ATOM    135  C   THR    19      13.974 -19.259 -13.235  1.00 25.75           C  
ATOM    136  CB  THR    19      16.314 -19.356 -12.346  1.00 24.59           C  
ATOM    137  O   THR    19      13.889 -18.030 -13.228  1.00 25.37           O  
ATOM    138  CG2 THR    19      16.994 -20.462 -11.545  1.00 23.63           C  
ATOM    139  OG1 THR    19      17.314 -18.590 -13.028  1.00 16.52           O  
ATOM    140  N   SER    20      12.805 -19.793 -13.566  1.00 26.58           N  
ATOM    141  CA  SER    20      11.565 -19.495 -12.856  1.00 28.20           C  
ATOM    142  C   SER    20      11.672 -19.859 -11.379  1.00 26.71           C  
ATOM    143  CB  SER    20      10.391 -20.241 -13.490  1.00 25.25           C  
ATOM    144  O   SER    20      11.704 -21.040 -11.026  1.00 25.69           O  
ATOM    145  OG  SER    20      10.473 -21.630 -13.221  1.00 23.02           O  
ATOM    146  N   GLN    21      12.349 -19.249 -10.406  1.00 28.10           N  
ATOM    147  CA  GLN    21      11.943 -19.256  -9.004  1.00 31.28           C  
ATOM    148  C   GLN    21      10.422 -19.270  -8.872  1.00 28.03           C  
ATOM    149  CB  GLN    21      12.522 -18.046  -8.270  1.00 26.60           C  
ATOM    150  O   GLN    21       9.735 -18.431  -9.457  1.00 27.18           O  
ATOM    151  CG  GLN    21      13.938 -18.260  -7.752  1.00 27.17           C  
ATOM    152  CD  GLN    21      14.364 -17.200  -6.754  1.00 32.79           C  
ATOM    153  NE2 GLN    21      15.435 -17.476  -6.017  1.00 23.91           N  
ATOM    154  OE1 GLN    21      13.737 -16.142  -6.646  1.00 42.23           O  
ATOM    155  N   SER    22       9.655 -20.385  -8.696  1.00 28.77           N  
ATOM    156  CA  SER    22       8.366 -20.280  -8.019  1.00 29.49           C  
ATOM    157  C   SER    22       8.319 -19.060  -7.106  1.00 28.81           C  
ATOM    158  CB  SER    22       8.082 -21.546  -7.209  1.00 27.00           C  
ATOM    159  O   SER    22       9.093 -18.963  -6.151  1.00 27.78           O  
ATOM    160  OG  SER    22       7.082 -21.305  -6.234  1.00 15.14           O  
ATOM    161  N   THR    23       8.152 -17.858  -7.527  1.00 35.82           N  
ATOM    162  CA  THR    23       8.003 -16.558  -6.882  1.00 39.41           C  
ATOM    163  C   THR    23       7.141 -16.672  -5.628  1.00 36.43           C  
ATOM    164  CB  THR    23       7.383 -15.526  -7.842  1.00 33.20           C  
ATOM    165  O   THR    23       5.938 -16.928  -5.716  1.00 35.49           O  
ATOM    166  CG2 THR    23       8.375 -15.118  -8.927  1.00 30.55           C  
ATOM    167  OG1 THR    23       6.222 -16.094  -8.461  1.00 28.78           O  
ATOM    168  N   THR    24       7.434 -17.611  -4.565  1.00 48.82           N  
ATOM    169  CA  THR    24       6.717 -17.106  -3.399  1.00 49.98           C  
ATOM    170  C   THR    24       6.146 -15.718  -3.675  1.00 48.71           C  
ATOM    171  CB  THR    24       7.633 -17.050  -2.162  1.00 43.68           C  
ATOM    172  O   THR    24       6.850 -14.839  -4.176  1.00 46.44           O  
ATOM    173  CG2 THR    24       7.911 -18.449  -1.620  1.00 38.05           C  
ATOM    174  OG1 THR    24       8.875 -16.434  -2.522  1.00 36.32           O  
ATOM    175  N   LYS    25       4.698 -15.766  -3.855  1.00 73.01           N  
ATOM    176  CA  LYS    25       3.822 -14.635  -4.147  1.00 73.59           C  
ATOM    177  C   LYS    25       4.127 -13.453  -3.231  1.00 75.92           C  
ATOM    178  CB  LYS    25       2.355 -15.041  -4.007  1.00 67.36           C  
ATOM    179  O   LYS    25       3.232 -12.931  -2.564  1.00 71.83           O  
ATOM    180  CG  LYS    25       1.888 -16.045  -5.051  1.00 62.03           C  
ATOM    181  CD  LYS    25       0.386 -16.284  -4.964  1.00 59.66           C  
ATOM    182  CE  LYS    25      -0.076 -17.317  -5.983  1.00 52.00           C  
ATOM    183  NZ  LYS    25      -1.547 -17.561  -5.896  1.00 43.53           N  
ATOM    184  N   LEU    26       5.255 -13.450  -2.715  1.00 86.91           N  
ATOM    185  CA  LEU    26       5.510 -12.303  -1.851  1.00 87.68           C  
ATOM    186  C   LEU    26       5.308 -10.996  -2.609  1.00 87.59           C  
ATOM    187  CB  LEU    26       6.932 -12.364  -1.285  1.00 86.17           C  
ATOM    188  O   LEU    26       5.534 -10.933  -3.819  1.00 86.61           O  
ATOM    189  CG  LEU    26       7.220 -13.496  -0.297  1.00 83.53           C  
ATOM    190  CD1 LEU    26       8.717 -13.586  -0.018  1.00 80.24           C  
ATOM    191  CD2 LEU    26       6.441 -13.288   0.997  1.00 80.89           C  
ATOM    192  N   ARG    27       4.812 -10.023  -1.928  1.00 91.13           N  
ATOM    193  CA  ARG    27       4.512  -8.706  -2.480  1.00 91.61           C  
ATOM    194  C   ARG    27       5.202  -7.607  -1.679  1.00 91.70           C  
ATOM    195  CB  ARG    27       3.001  -8.466  -2.507  1.00 90.73           C  
ATOM    196  O   ARG    27       5.231  -7.654  -0.447  1.00 91.15           O  
ATOM    197  CG  ARG    27       2.240  -9.428  -3.405  1.00 88.94           C  
ATOM    198  CD  ARG    27       0.734  -9.256  -3.268  1.00 87.19           C  
ATOM    199  NE  ARG    27       0.005 -10.190  -4.121  1.00 86.09           N  
ATOM    200  NH1 ARG    27       0.222 -11.989  -2.688  1.00 80.19           N  
ATOM    201  NH2 ARG    27      -0.896 -12.229  -4.675  1.00 79.04           N  
ATOM    202  CZ  ARG    27      -0.222 -11.467  -3.826  1.00 85.78           C  
ATOM    203  N   ASN    28       5.873  -6.749  -2.350  1.00 93.02           N  
ATOM    204  CA  ASN    28       6.283  -5.443  -1.846  1.00 93.34           C  
ATOM    205  C   ASN    28       5.423  -4.323  -2.425  1.00 93.47           C  
ATOM    206  CB  ASN    28       7.761  -5.190  -2.151  1.00 92.52           C  
ATOM    207  O   ASN    28       5.633  -3.899  -3.563  1.00 92.93           O  
ATOM    208  CG  ASN    28       8.297  -3.952  -1.458  1.00 90.47           C  
ATOM    209  ND2 ASN    28       9.533  -3.584  -1.774  1.00 89.13           N  
ATOM    210  OD1 ASN    28       7.606  -3.333  -0.645  1.00 88.53           O  
ATOM    211  N   VAL    29       4.397  -3.955  -1.674  1.00 95.09           N  
ATOM    212  CA  VAL    29       3.361  -3.032  -2.124  1.00 95.24           C  
ATOM    213  C   VAL    29       3.662  -1.626  -1.612  1.00 95.09           C  
ATOM    214  CB  VAL    29       1.958  -3.481  -1.656  1.00 94.69           C  
ATOM    215  O   VAL    29       4.085  -1.453  -0.466  1.00 94.54           O  
ATOM    216  CG1 VAL    29       0.878  -2.571  -2.237  1.00 92.56           C  
ATOM    217  CG2 VAL    29       1.705  -4.935  -2.050  1.00 92.33           C  
ATOM    218  N   MET    30       3.403  -0.638  -2.470  1.00 94.57           N  
ATOM    219  CA  MET    30       3.586   0.761  -2.092  1.00 94.50           C  
ATOM    220  C   MET    30       2.429   1.616  -2.597  1.00 94.29           C  
ATOM    221  CB  MET    30       4.910   1.297  -2.638  1.00 93.45           C  
ATOM    222  O   MET    30       1.930   1.403  -3.704  1.00 93.41           O  
ATOM    223  CG  MET    30       5.295   2.659  -2.082  1.00 88.14           C  
ATOM    224  SD  MET    30       5.568   2.625  -0.267  1.00 82.87           S  
ATOM    225  CE  MET    30       7.086   1.634  -0.190  1.00 77.79           C  
ATOM    226  N   TYR    31       1.984   2.549  -1.804  1.00 93.36           N  
ATOM    227  CA  TYR    31       1.030   3.563  -2.240  1.00 93.27           C  
ATOM    228  C   TYR    31       1.748   4.834  -2.678  1.00 92.28           C  
ATOM    229  CB  TYR    31       0.038   3.884  -1.118  1.00 92.72           C  
ATOM    230  O   TYR    31       2.723   5.252  -2.050  1.00 90.96           O  
ATOM    231  CG  TYR    31      -1.079   2.877  -0.990  1.00 91.92           C  
ATOM    232  CD1 TYR    31      -2.409   3.258  -1.152  1.00 90.04           C  
ATOM    233  CD2 TYR    31      -0.808   1.543  -0.705  1.00 89.62           C  
ATOM    234  CE1 TYR    31      -3.442   2.335  -1.033  1.00 89.44           C  
ATOM    235  CE2 TYR    31      -1.833   0.611  -0.583  1.00 89.56           C  
ATOM    236  OH  TYR    31      -4.163   0.096  -0.630  1.00 85.95           O  
ATOM    237  CZ  TYR    31      -3.145   1.015  -0.749  1.00 89.38           C  
ATOM    238  N   TYR    32       1.297   5.363  -3.747  1.00 90.71           N  
ATOM    239  CA  TYR    32       1.745   6.658  -4.246  1.00 90.63           C  
ATOM    240  C   TYR    32       0.604   7.669  -4.240  1.00 89.93           C  
ATOM    241  CB  TYR    32       2.314   6.522  -5.662  1.00 90.03           C  
ATOM    242  O   TYR    32      -0.354   7.538  -5.005  1.00 88.67           O  
ATOM    243  CG  TYR    32       2.856   7.813  -6.225  1.00 89.36           C  
ATOM    244  CD1 TYR    32       4.185   8.179  -6.025  1.00 87.41           C  
ATOM    245  CD2 TYR    32       2.040   8.670  -6.957  1.00 87.35           C  
ATOM    246  CE1 TYR    32       4.689   9.369  -6.541  1.00 87.04           C  
ATOM    247  CE2 TYR    32       2.533   9.862  -7.477  1.00 87.27           C  
ATOM    248  OH  TYR    32       4.350  11.381  -7.777  1.00 83.45           O  
ATOM    249  CZ  TYR    32       3.856  10.202  -7.264  1.00 86.79           C  
ATOM    250  N   GLY    33       0.653   8.623  -3.354  1.00 86.84           N  
ATOM    251  CA  GLY    33      -0.339   9.685  -3.298  1.00 86.54           C  
ATOM    252  C   GLY    33      -0.176  10.714  -4.400  1.00 86.27           C  
ATOM    253  O   GLY    33       0.932  11.193  -4.650  1.00 85.07           O  
ATOM    254  N   ASP    34      -1.230  11.020  -5.065  1.00 84.07           N  
ATOM    255  CA  ASP    34      -1.173  11.918  -6.214  1.00 83.52           C  
ATOM    256  C   ASP    34      -0.728  13.317  -5.796  1.00 82.59           C  
ATOM    257  CB  ASP    34      -2.533  11.985  -6.911  1.00 82.16           C  
ATOM    258  O   ASP    34      -0.241  14.093  -6.621  1.00 80.12           O  
ATOM    259  CG  ASP    34      -3.651  12.434  -5.987  1.00 80.89           C  
ATOM    260  OD1 ASP    34      -3.403  12.627  -4.778  1.00 79.98           O  
ATOM    261  OD2 ASP    34      -4.792  12.594  -6.473  1.00 78.67           O  
ATOM    262  N   TRP    35      -0.680  13.606  -4.565  1.00 78.72           N  
ATOM    263  CA  TRP    35      -0.243  14.893  -4.036  1.00 78.98           C  
ATOM    264  C   TRP    35       1.272  14.927  -3.869  1.00 78.39           C  
ATOM    265  CB  TRP    35      -0.924  15.183  -2.695  1.00 76.76           C  
ATOM    266  O   TRP    35       1.848  15.980  -3.584  1.00 75.29           O  
ATOM    267  CG  TRP    35      -0.728  14.109  -1.668  1.00 73.30           C  
ATOM    268  CD1 TRP    35       0.301  14.002  -0.773  1.00 70.21           C  
ATOM    269  CD2 TRP    35      -1.582  12.986  -1.433  1.00 70.97           C  
ATOM    270  CE2 TRP    35      -1.011  12.238  -0.380  1.00 68.63           C  
ATOM    271  CE3 TRP    35      -2.778  12.539  -2.011  1.00 73.19           C  
ATOM    272  NE1 TRP    35       0.136  12.879   0.004  1.00 72.44           N  
ATOM    273  CH2 TRP    35      -2.764  10.652  -0.476  1.00 71.45           C  
ATOM    274  CZ2 TRP    35      -1.595  11.067   0.108  1.00 71.86           C  
ATOM    275  CZ3 TRP    35      -3.358  11.373  -1.525  1.00 72.04           C  
ATOM    276  N   SER    36       1.952  13.797  -4.073  1.00 81.14           N  
ATOM    277  CA  SER    36       3.387  13.669  -3.839  1.00 80.91           C  
ATOM    278  C   SER    36       4.182  14.565  -4.784  1.00 80.59           C  
ATOM    279  CB  SER    36       3.831  12.216  -4.008  1.00 79.85           C  
ATOM    280  O   SER    36       5.331  14.909  -4.501  1.00 78.95           O  
ATOM    281  OG  SER    36       3.240  11.391  -3.018  1.00 79.10           O  
ATOM    282  N   ILE    37       3.643  14.985  -5.934  1.00 77.42           N  
ATOM    283  CA  ILE    37       4.375  15.737  -6.947  1.00 76.74           C  
ATOM    284  C   ILE    37       4.464  17.205  -6.537  1.00 76.35           C  
ATOM    285  CB  ILE    37       3.710  15.607  -8.336  1.00 75.13           C  
ATOM    286  O   ILE    37       5.236  17.972  -7.116  1.00 73.84           O  
ATOM    287  CG1 ILE    37       2.309  16.228  -8.318  1.00 73.45           C  
ATOM    288  CG2 ILE    37       3.654  14.141  -8.773  1.00 73.50           C  
ATOM    289  CD1 ILE    37       1.707  16.440  -9.700  1.00 71.58           C  
ATOM    290  N   TRP    38       3.667  17.550  -5.729  1.00 70.20           N  
ATOM    291  CA  TRP    38       3.664  18.957  -5.342  1.00 71.15           C  
ATOM    292  C   TRP    38       4.755  19.242  -4.316  1.00 68.86           C  
ATOM    293  CB  TRP    38       2.297  19.356  -4.778  1.00 66.86           C  
ATOM    294  O   TRP    38       5.083  18.382  -3.495  1.00 64.89           O  
ATOM    295  CG  TRP    38       1.148  19.044  -5.688  1.00 61.76           C  
ATOM    296  CD1 TRP    38       0.107  18.192  -5.440  1.00 57.49           C  
ATOM    297  CD2 TRP    38       0.925  19.578  -6.997  1.00 58.83           C  
ATOM    298  CE2 TRP    38      -0.271  19.007  -7.484  1.00 54.44           C  
ATOM    299  CE3 TRP    38       1.621  20.487  -7.805  1.00 63.94           C  
ATOM    300  NE1 TRP    38      -0.750  18.166  -6.515  1.00 64.73           N  
ATOM    301  CH2 TRP    38      -0.086  20.206  -9.516  1.00 61.22           C  
ATOM    302  CZ2 TRP    38      -0.787  19.315  -8.745  1.00 64.44           C  
ATOM    303  CZ3 TRP    38       1.107  20.792  -9.060  1.00 61.15           C  
ATOM    304  N   GLY    39       5.637  20.229  -4.632  1.00 62.08           N  
ATOM    305  CA  GLY    39       6.818  20.592  -3.866  1.00 61.13           C  
ATOM    306  C   GLY    39       6.640  20.407  -2.371  1.00 61.74           C  
ATOM    307  O   GLY    39       7.532  19.894  -1.692  1.00 58.74           O  
ATOM    308  N   GLY    40       5.439  20.645  -2.028  1.00 57.51           N  
ATOM    309  CA  GLY    40       5.171  20.584  -0.600  1.00 56.63           C  
ATOM    310  C   GLY    40       5.289  19.183  -0.031  1.00 57.36           C  
ATOM    311  O   GLY    40       5.397  19.008   1.185  1.00 54.69           O  
ATOM    312  N   GLN    41       5.336  18.158  -0.882  1.00 60.82           N  
ATOM    313  CA  GLN    41       5.443  16.740  -0.559  1.00 59.77           C  
ATOM    314  C   GLN    41       6.774  16.166  -1.036  1.00 60.58           C  
ATOM    315  CB  GLN    41       4.282  15.958  -1.177  1.00 57.09           C  
ATOM    316  O   GLN    41       6.937  14.946  -1.116  1.00 57.77           O  
ATOM    317  CG  GLN    41       2.911  16.400  -0.683  1.00 54.09           C  
ATOM    318  CD  GLN    41       2.636  15.971   0.746  1.00 55.02           C  
ATOM    319  NE2 GLN    41       1.786  16.723   1.437  1.00 44.01           N  
ATOM    320  OE1 GLN    41       3.183  14.973   1.225  1.00 55.09           O  
ATOM    321  N   GLY    42       7.747  17.125  -1.243  1.00 65.72           N  
ATOM    322  CA  GLY    42       9.109  16.758  -1.593  1.00 64.87           C  
ATOM    323  C   GLY    42       9.319  16.596  -3.086  1.00 66.47           C  
ATOM    324  O   GLY    42      10.370  16.123  -3.524  1.00 64.53           O  
ATOM    325  N   ASN    43       8.267  17.171  -3.997  1.00 71.60           N  
ATOM    326  CA  ASN    43       8.402  16.958  -5.434  1.00 71.52           C  
ATOM    327  C   ASN    43       8.797  15.518  -5.752  1.00 71.96           C  
ATOM    328  CB  ASN    43       9.421  17.932  -6.027  1.00 68.70           C  
ATOM    329  O   ASN    43       9.764  15.282  -6.478  1.00 70.04           O  
ATOM    330  CG  ASN    43       8.985  19.379  -5.906  1.00 64.73           C  
ATOM    331  ND2 ASN    43       9.828  20.203  -5.294  1.00 62.89           N  
ATOM    332  OD1 ASN    43       7.900  19.753  -6.358  1.00 63.45           O  
ATOM    333  N   PHE    44       8.148  14.679  -5.061  1.00 79.59           N  
ATOM    334  CA  PHE    44       8.408  13.274  -5.353  1.00 80.04           C  
ATOM    335  C   PHE    44       7.643  12.827  -6.593  1.00 80.21           C  
ATOM    336  CB  PHE    44       8.028  12.396  -4.157  1.00 78.83           C  
ATOM    337  O   PHE    44       6.423  12.657  -6.548  1.00 79.18           O  
ATOM    338  CG  PHE    44       8.432  10.954  -4.309  1.00 79.41           C  
ATOM    339  CD1 PHE    44       9.743  10.557  -4.080  1.00 78.45           C  
ATOM    340  CD2 PHE    44       7.498   9.995  -4.683  1.00 78.91           C  
ATOM    341  CE1 PHE    44      10.120   9.223  -4.221  1.00 77.14           C  
ATOM    342  CE2 PHE    44       7.867   8.661  -4.825  1.00 77.41           C  
ATOM    343  CZ  PHE    44       9.178   8.277  -4.595  1.00 72.64           C  
ATOM    344  N   TYR    45       8.395  12.688  -7.678  1.00 80.03           N  
ATOM    345  CA  TYR    45       7.790  12.371  -8.967  1.00 80.49           C  
ATOM    346  C   TYR    45       7.850  10.873  -9.243  1.00 80.93           C  
ATOM    347  CB  TYR    45       8.491  13.137 -10.092  1.00 78.95           C  
ATOM    348  O   TYR    45       8.655  10.156  -8.644  1.00 80.18           O  
ATOM    349  CG  TYR    45       8.387  14.637  -9.961  1.00 76.00           C  
ATOM    350  CD1 TYR    45       7.187  15.297 -10.217  1.00 73.24           C  
ATOM    351  CD2 TYR    45       9.488  15.398  -9.583  1.00 73.65           C  
ATOM    352  CE1 TYR    45       7.087  16.679 -10.099  1.00 71.42           C  
ATOM    353  CE2 TYR    45       9.400  16.781  -9.462  1.00 71.93           C  
ATOM    354  OH  TYR    45       8.103  18.780  -9.604  1.00 64.41           O  
ATOM    355  CZ  TYR    45       8.197  17.411  -9.722  1.00 68.04           C  
ATOM    356  N   PRO    46       7.006  10.400 -10.100  1.00 83.38           N  
ATOM    357  CA  PRO    46       6.993   8.975 -10.439  1.00 83.45           C  
ATOM    358  C   PRO    46       8.376   8.445 -10.810  1.00 83.23           C  
ATOM    359  CB  PRO    46       6.042   8.907 -11.637  1.00 82.58           C  
ATOM    360  O   PRO    46       8.706   7.298 -10.496  1.00 81.91           O  
ATOM    361  CG  PRO    46       5.025   9.971 -11.380  1.00 82.84           C  
ATOM    362  CD  PRO    46       5.721  11.162 -10.787  1.00 82.60           C  
ATOM    363  N   LYS    47       9.289   9.221 -11.339  1.00 78.16           N  
ATOM    364  CA  LYS    47      10.636   8.790 -11.701  1.00 77.56           C  
ATOM    365  C   LYS    47      11.464   8.472 -10.460  1.00 77.81           C  
ATOM    366  CB  LYS    47      11.336   9.861 -12.539  1.00 75.55           C  
ATOM    367  O   LYS    47      12.488   7.792 -10.547  1.00 75.83           O  
ATOM    368  CG  LYS    47      11.651  11.137 -11.773  1.00 70.76           C  
ATOM    369  CD  LYS    47      12.446  12.118 -12.625  1.00 67.92           C  
ATOM    370  CE  LYS    47      12.844  13.355 -11.831  1.00 59.76           C  
ATOM    371  NZ  LYS    47      13.720  14.266 -12.626  1.00 55.34           N  
ATOM    372  N   ASP    48      10.999   8.990  -9.366  1.00 80.47           N  
ATOM    373  CA  ASP    48      11.749   8.824  -8.125  1.00 80.48           C  
ATOM    374  C   ASP    48      11.337   7.544  -7.402  1.00 80.88           C  
ATOM    375  CB  ASP    48      11.547  10.034  -7.210  1.00 79.35           C  
ATOM    376  O   ASP    48      11.994   7.127  -6.445  1.00 79.90           O  
ATOM    377  CG  ASP    48      12.067  11.327  -7.814  1.00 77.62           C  
ATOM    378  OD1 ASP    48      13.199  11.341  -8.344  1.00 77.15           O  
ATOM    379  OD2 ASP    48      11.340  12.342  -7.756  1.00 75.68           O  
ATOM    380  N   ILE    49      10.296   6.905  -7.834  1.00 86.55           N  
ATOM    381  CA  ILE    49       9.815   5.657  -7.252  1.00 86.71           C  
ATOM    382  C   ILE    49      10.821   4.540  -7.523  1.00 86.57           C  
ATOM    383  CB  ILE    49       8.426   5.272  -7.807  1.00 86.05           C  
ATOM    384  O   ILE    49      11.233   4.331  -8.666  1.00 85.65           O  
ATOM    385  CG1 ILE    49       7.383   6.326  -7.414  1.00 85.59           C  
ATOM    386  CG2 ILE    49       8.013   3.882  -7.315  1.00 85.21           C  
ATOM    387  CD1 ILE    49       6.051   6.178  -8.137  1.00 84.15           C  
ATOM    388  N   PRO    50      11.300   3.862  -6.532  1.00 85.71           N  
ATOM    389  CA  PRO    50      12.166   2.703  -6.757  1.00 86.09           C  
ATOM    390  C   PRO    50      11.406   1.496  -7.305  1.00 86.63           C  
ATOM    391  CB  PRO    50      12.730   2.407  -5.365  1.00 84.70           C  
ATOM    392  O   PRO    50      11.222   0.504  -6.595  1.00 85.68           O  
ATOM    393  CG  PRO    50      11.647   2.818  -4.420  1.00 82.66           C  
ATOM    394  CD  PRO    50      10.928   4.001  -5.002  1.00 80.85           C  
ATOM    395  N   ALA    51      10.997   1.654  -8.510  1.00 86.27           N  
ATOM    396  CA  ALA    51      10.064   0.730  -9.150  1.00 86.44           C  
ATOM    397  C   ALA    51      10.679  -0.660  -9.291  1.00 86.35           C  
ATOM    398  CB  ALA    51       9.641   1.262 -10.517  1.00 84.99           C  
ATOM    399  O   ALA    51       9.967  -1.666  -9.269  1.00 85.21           O  
ATOM    400  N   ASP    52      11.977  -0.756  -9.368  1.00 82.14           N  
ATOM    401  CA  ASP    52      12.686  -2.025  -9.500  1.00 81.94           C  
ATOM    402  C   ASP    52      12.661  -2.807  -8.189  1.00 82.11           C  
ATOM    403  CB  ASP    52      14.131  -1.788  -9.944  1.00 80.23           C  
ATOM    404  O   ASP    52      12.986  -3.996  -8.163  1.00 80.83           O  
ATOM    405  CG  ASP    52      14.933  -0.973  -8.944  1.00 76.83           C  
ATOM    406  OD1 ASP    52      14.406   0.027  -8.411  1.00 75.00           O  
ATOM    407  OD2 ASP    52      16.102  -1.334  -8.689  1.00 75.68           O  
ATOM    408  N   LYS    53      12.188  -2.259  -7.118  1.00 86.67           N  
ATOM    409  CA  LYS    53      12.161  -2.886  -5.800  1.00 87.09           C  
ATOM    410  C   LYS    53      10.736  -3.244  -5.390  1.00 87.60           C  
ATOM    411  CB  LYS    53      12.792  -1.965  -4.754  1.00 85.81           C  
ATOM    412  O   LYS    53      10.512  -3.771  -4.298  1.00 86.93           O  
ATOM    413  CG  LYS    53      14.242  -1.603  -5.042  1.00 83.00           C  
ATOM    414  CD  LYS    53      14.782  -0.608  -4.023  1.00 80.49           C  
ATOM    415  CE  LYS    53      16.213  -0.199  -4.344  1.00 75.37           C  
ATOM    416  NZ  LYS    53      16.664   0.947  -3.499  1.00 71.09           N  
ATOM    417  N   LEU    54       9.808  -2.875  -6.202  1.00 90.90           N  
ATOM    418  CA  LEU    54       8.396  -3.063  -5.885  1.00 91.11           C  
ATOM    419  C   LEU    54       7.779  -4.143  -6.768  1.00 90.75           C  
ATOM    420  CB  LEU    54       7.629  -1.749  -6.054  1.00 90.58           C  
ATOM    421  O   LEU    54       8.243  -4.375  -7.887  1.00 89.86           O  
ATOM    422  CG  LEU    54       8.105  -0.572  -5.201  1.00 90.12           C  
ATOM    423  CD1 LEU    54       7.305   0.682  -5.536  1.00 88.45           C  
ATOM    424  CD2 LEU    54       7.991  -0.905  -3.717  1.00 88.39           C  
ATOM    425  N   THR    55       6.685  -4.796  -6.226  1.00 89.26           N  
ATOM    426  CA  THR    55       5.856  -5.693  -7.025  1.00 89.50           C  
ATOM    427  C   THR    55       4.541  -5.018  -7.405  1.00 89.70           C  
ATOM    428  CB  THR    55       5.564  -7.004  -6.271  1.00 88.56           C  
ATOM    429  O   THR    55       3.974  -5.303  -8.462  1.00 89.02           O  
ATOM    430  CG2 THR    55       6.855  -7.744  -5.937  1.00 84.88           C  
ATOM    431  OG1 THR    55       4.869  -6.704  -5.054  1.00 87.26           O  
ATOM    432  N   HIS    56       4.007  -4.212  -6.499  1.00 92.73           N  
ATOM    433  CA  HIS    56       2.729  -3.528  -6.661  1.00 93.31           C  
ATOM    434  C   HIS    56       2.839  -2.056  -6.277  1.00 93.26           C  
ATOM    435  CB  HIS    56       1.646  -4.209  -5.823  1.00 93.03           C  
ATOM    436  O   HIS    56       3.390  -1.725  -5.224  1.00 92.82           O  
ATOM    437  CG  HIS    56       1.328  -5.601  -6.270  1.00 92.84           C  
ATOM    438  CD2 HIS    56       0.249  -6.103  -6.915  1.00 91.39           C  
ATOM    439  ND1 HIS    56       2.180  -6.663  -6.058  1.00 90.96           N  
ATOM    440  CE1 HIS    56       1.637  -7.761  -6.556  1.00 91.25           C  
ATOM    441  NE2 HIS    56       0.465  -7.448  -7.082  1.00 91.64           N  
ATOM    442  N   LEU    57       2.330  -1.170  -7.107  1.00 93.87           N  
ATOM    443  CA  LEU    57       2.214   0.266  -6.875  1.00 93.98           C  
ATOM    444  C   LEU    57       0.764   0.721  -6.996  1.00 93.93           C  
ATOM    445  CB  LEU    57       3.089   1.041  -7.864  1.00 93.09           C  
ATOM    446  O   LEU    57       0.134   0.530  -8.039  1.00 93.26           O  
ATOM    447  CG  LEU    57       3.112   2.561  -7.701  1.00 90.41           C  
ATOM    448  CD1 LEU    57       3.818   2.944  -6.404  1.00 86.15           C  
ATOM    449  CD2 LEU    57       3.791   3.217  -8.899  1.00 86.00           C  
ATOM    450  N   ASN    58       0.187   1.274  -5.970  1.00 94.66           N  
ATOM    451  CA  ASN    58      -1.174   1.797  -5.928  1.00 94.47           C  
ATOM    452  C   ASN    58      -1.203   3.303  -6.174  1.00 93.77           C  
ATOM    453  CB  ASN    58      -1.836   1.465  -4.589  1.00 93.31           C  
ATOM    454  O   ASN    58      -0.634   4.074  -5.399  1.00 92.38           O  
ATOM    455  CG  ASN    58      -2.250   0.011  -4.487  1.00 87.76           C  
ATOM    456  ND2 ASN    58      -2.279  -0.514  -3.268  1.00 83.18           N  
ATOM    457  OD1 ASN    58      -2.541  -0.637  -5.496  1.00 82.55           O  
ATOM    458  N   PHE    59      -1.819   3.669  -7.259  1.00 92.04           N  
ATOM    459  CA  PHE    59      -2.167   5.077  -7.414  1.00 92.12           C  
ATOM    460  C   PHE    59      -3.220   5.489  -6.393  1.00 91.57           C  
ATOM    461  CB  PHE    59      -2.675   5.353  -8.833  1.00 91.17           C  
ATOM    462  O   PHE    59      -4.334   4.960  -6.393  1.00 90.37           O  
ATOM    463  CG  PHE    59      -3.070   6.786  -9.067  1.00 88.84           C  
ATOM    464  CD1 PHE    59      -2.106   7.758  -9.302  1.00 85.48           C  
ATOM    465  CD2 PHE    59      -4.407   7.161  -9.053  1.00 85.51           C  
ATOM    466  CE1 PHE    59      -2.469   9.085  -9.520  1.00 85.95           C  
ATOM    467  CE2 PHE    59      -4.778   8.485  -9.270  1.00 86.42           C  
ATOM    468  CZ  PHE    59      -3.807   9.446  -9.502  1.00 85.01           C  
ATOM    469  N   ALA    60      -2.859   6.380  -5.419  1.00 90.37           N  
ATOM    470  CA  ALA    60      -3.761   6.854  -4.373  1.00 90.16           C  
ATOM    471  C   ALA    60      -4.001   8.356  -4.495  1.00 88.70           C  
ATOM    472  CB  ALA    60      -3.199   6.519  -2.993  1.00 88.82           C  
ATOM    473  O   ALA    60      -3.051   9.141  -4.544  1.00 86.29           O  
ATOM    474  N   PHE    61      -5.186   8.785  -4.588  1.00 88.03           N  
ATOM    475  CA  PHE    61      -6.401   7.988  -4.706  1.00 88.69           C  
ATOM    476  C   PHE    61      -7.222   8.428  -5.912  1.00 88.04           C  
ATOM    477  CB  PHE    61      -7.243   8.095  -3.430  1.00 87.96           C  
ATOM    478  O   PHE    61      -7.024   9.525  -6.438  1.00 86.73           O  
ATOM    479  CG  PHE    61      -6.633   7.404  -2.241  1.00 87.55           C  
ATOM    480  CD1 PHE    61      -6.758   6.029  -2.080  1.00 85.13           C  
ATOM    481  CD2 PHE    61      -5.936   8.128  -1.283  1.00 85.44           C  
ATOM    482  CE1 PHE    61      -6.195   5.386  -0.980  1.00 85.45           C  
ATOM    483  CE2 PHE    61      -5.370   7.493  -0.182  1.00 85.44           C  
ATOM    484  CZ  PHE    61      -5.502   6.122  -0.031  1.00 85.32           C  
ATOM    485  N   MET    62      -8.206   7.559  -6.404  1.00 89.78           N  
ATOM    486  CA  MET    62      -9.362   7.928  -7.215  1.00 89.35           C  
ATOM    487  C   MET    62     -10.607   8.086  -6.349  1.00 89.11           C  
ATOM    488  CB  MET    62      -9.611   6.883  -8.304  1.00 87.26           C  
ATOM    489  O   MET    62     -10.931   7.202  -5.554  1.00 87.75           O  
ATOM    490  CG  MET    62     -10.632   7.314  -9.345  1.00 79.56           C  
ATOM    491  SD  MET    62     -10.069   8.758 -10.326  1.00 76.66           S  
ATOM    492  CE  MET    62      -8.755   7.985 -11.310  1.00 68.68           C  
ATOM    493  N   ASP    63     -11.245   9.327  -6.489  1.00 86.72           N  
ATOM    494  CA  ASP    63     -12.495   9.608  -5.789  1.00 86.64           C  
ATOM    495  C   ASP    63     -13.700   9.182  -6.625  1.00 86.84           C  
ATOM    496  CB  ASP    63     -12.594  11.095  -5.442  1.00 84.73           C  
ATOM    497  O   ASP    63     -13.548   8.766  -7.775  1.00 85.93           O  
ATOM    498  CG  ASP    63     -13.640  11.388  -4.381  1.00 79.97           C  
ATOM    499  OD1 ASP    63     -14.251  10.437  -3.848  1.00 78.77           O  
ATOM    500  OD2 ASP    63     -13.858  12.581  -4.078  1.00 79.30           O  
ATOM    501  N   PHE    64     -14.873   9.219  -5.994  1.00 88.43           N  
ATOM    502  CA  PHE    64     -16.139   8.898  -6.642  1.00 88.55           C  
ATOM    503  C   PHE    64     -17.299   9.587  -5.934  1.00 86.94           C  
ATOM    504  CB  PHE    64     -16.363   7.383  -6.667  1.00 87.50           C  
ATOM    505  O   PHE    64     -17.165  10.018  -4.786  1.00 84.43           O  
ATOM    506  CG  PHE    64     -16.176   6.720  -5.329  1.00 87.17           C  
ATOM    507  CD1 PHE    64     -14.938   6.209  -4.958  1.00 84.57           C  
ATOM    508  CD2 PHE    64     -17.238   6.608  -4.441  1.00 84.79           C  
ATOM    509  CE1 PHE    64     -14.762   5.594  -3.721  1.00 84.96           C  
ATOM    510  CE2 PHE    64     -17.070   5.995  -3.203  1.00 85.51           C  
ATOM    511  CZ  PHE    64     -15.831   5.488  -2.845  1.00 83.43           C  
ATOM    512  N   ASN    65     -18.407   9.731  -6.655  1.00 86.06           N  
ATOM    513  CA  ASN    65     -19.581  10.353  -6.052  1.00 86.28           C  
ATOM    514  C   ASN    65     -20.701   9.340  -5.831  1.00 87.06           C  
ATOM    515  CB  ASN    65     -20.077  11.513  -6.917  1.00 84.38           C  
ATOM    516  O   ASN    65     -20.579   8.178  -6.222  1.00 86.31           O  
ATOM    517  CG  ASN    65     -20.566  11.059  -8.279  1.00 80.48           C  
ATOM    518  ND2 ASN    65     -20.542  11.965  -9.250  1.00 80.78           N  
ATOM    519  OD1 ASN    65     -20.963   9.905  -8.456  1.00 80.24           O  
ATOM    520  N   SER    66     -21.762   9.738  -5.253  1.00 88.68           N  
ATOM    521  CA  SER    66     -22.845   8.859  -4.824  1.00 89.20           C  
ATOM    522  C   SER    66     -23.582   8.265  -6.020  1.00 88.93           C  
ATOM    523  CB  SER    66     -23.830   9.616  -3.932  1.00 86.64           C  
ATOM    524  O   SER    66     -24.387   7.345  -5.865  1.00 87.46           O  
ATOM    525  OG  SER    66     -24.317  10.773  -4.591  1.00 79.18           O  
ATOM    526  N   SER    67     -23.226   8.753  -7.206  1.00 89.31           N  
ATOM    527  CA  SER    67     -23.850   8.228  -8.416  1.00 89.39           C  
ATOM    528  C   SER    67     -22.980   7.159  -9.068  1.00 89.41           C  
ATOM    529  CB  SER    67     -24.121   9.355  -9.413  1.00 85.89           C  
ATOM    530  O   SER    67     -23.342   6.606 -10.108  1.00 88.02           O  
ATOM    531  OG  SER    67     -24.948  10.350  -8.835  1.00 72.84           O  
ATOM    532  N   GLY    68     -21.795   6.881  -8.502  1.00 89.62           N  
ATOM    533  CA  GLY    68     -20.919   5.840  -9.015  1.00 90.01           C  
ATOM    534  C   GLY    68     -19.941   6.344 -10.059  1.00 89.42           C  
ATOM    535  O   GLY    68     -19.284   5.551 -10.736  1.00 87.45           O  
ATOM    536  N   GLU    69     -19.856   7.650 -10.245  1.00 88.17           N  
ATOM    537  CA  GLU    69     -18.902   8.251 -11.172  1.00 88.05           C  
ATOM    538  C   GLU    69     -17.544   8.459 -10.507  1.00 87.87           C  
ATOM    539  CB  GLU    69     -19.436   9.582 -11.706  1.00 84.82           C  
ATOM    540  O   GLU    69     -17.470   8.915  -9.364  1.00 86.73           O  
ATOM    541  CG  GLU    69     -20.740   9.455 -12.480  1.00 75.93           C  
ATOM    542  CD  GLU    69     -21.358  10.798 -12.839  1.00 73.19           C  
ATOM    543  OE1 GLU    69     -21.346  11.717 -11.989  1.00 71.51           O  
ATOM    544  OE2 GLU    69     -21.859  10.930 -13.977  1.00 69.25           O  
ATOM    545  N   LEU    70     -16.525   8.158 -11.262  1.00 87.73           N  
ATOM    546  CA  LEU    70     -15.171   8.370 -10.764  1.00 87.22           C  
ATOM    547  C   LEU    70     -14.745   9.822 -10.950  1.00 85.20           C  
ATOM    548  CB  LEU    70     -14.185   7.441 -11.479  1.00 85.05           C  
ATOM    549  O   LEU    70     -15.037  10.432 -11.981  1.00 82.53           O  
ATOM    550  CG  LEU    70     -14.417   5.940 -11.300  1.00 80.90           C  
ATOM    551  CD1 LEU    70     -13.307   5.147 -11.981  1.00 76.47           C  
ATOM    552  CD2 LEU    70     -14.504   5.584  -9.819  1.00 76.54           C  
ATOM    553  N   ILE    71     -14.004  10.338  -9.938  1.00 85.72           N  
ATOM    554  CA  ILE    71     -13.549  11.724  -9.897  1.00 85.39           C  
ATOM    555  C   ILE    71     -12.063  11.770  -9.552  1.00 85.00           C  
ATOM    556  CB  ILE    71     -14.361  12.556  -8.880  1.00 82.89           C  
ATOM    557  O   ILE    71     -11.602  11.047  -8.666  1.00 83.31           O  
ATOM    558  CG1 ILE    71     -15.856  12.498  -9.214  1.00 72.76           C  
ATOM    559  CG2 ILE    71     -13.864  14.004  -8.846  1.00 71.85           C  
ATOM    560  CD1 ILE    71     -16.760  13.023  -8.107  1.00 70.02           C  
ATOM    561  N   TYR    72     -11.317  12.531 -10.280  1.00 81.96           N  
ATOM    562  CA  TYR    72      -9.933  12.773  -9.889  1.00 82.08           C  
ATOM    563  C   TYR    72      -9.863  13.629  -8.631  1.00 81.12           C  
ATOM    564  CB  TYR    72      -9.164  13.453 -11.027  1.00 80.45           C  
ATOM    565  O   TYR    72     -10.495  14.685  -8.555  1.00 79.14           O  
ATOM    566  CG  TYR    72      -9.058  12.611 -12.276  1.00 79.84           C  
ATOM    567  CD1 TYR    72      -8.253  11.475 -12.307  1.00 77.76           C  
ATOM    568  CD2 TYR    72      -9.762  12.951 -13.426  1.00 78.19           C  
ATOM    569  CE1 TYR    72      -8.151  10.698 -13.457  1.00 78.37           C  
ATOM    570  CE2 TYR    72      -9.668  12.182 -14.581  1.00 78.09           C  
ATOM    571  OH  TYR    72      -8.764  10.293 -15.727  1.00 73.54           O  
ATOM    572  CZ  TYR    72      -8.861  11.058 -14.586  1.00 75.71           C  
ATOM    573  N   CYS    73      -9.064  13.190  -7.680  1.00 80.68           N  
ATOM    574  CA  CYS    73      -8.853  14.044  -6.516  1.00 80.31           C  
ATOM    575  C   CYS    73      -8.106  15.315  -6.901  1.00 78.83           C  
ATOM    576  CB  CYS    73      -8.076  13.293  -5.434  1.00 78.18           C  
ATOM    577  O   CYS    73      -8.437  16.403  -6.425  1.00 75.60           O  
ATOM    578  SG  CYS    73      -9.019  11.968  -4.648  1.00 80.20           S  
ATOM    579  N   ASP    74      -7.117  15.194  -7.742  1.00 77.62           N  
ATOM    580  CA  ASP    74      -6.334  16.253  -8.371  1.00 77.93           C  
ATOM    581  C   ASP    74      -6.109  15.963  -9.853  1.00 78.04           C  
ATOM    582  CB  ASP    74      -4.991  16.422  -7.658  1.00 76.37           C  
ATOM    583  O   ASP    74      -5.209  15.200 -10.212  1.00 76.97           O  
ATOM    584  CG  ASP    74      -4.220  17.643  -8.128  1.00 74.70           C  
ATOM    585  OD1 ASP    74      -4.464  18.121  -9.257  1.00 75.36           O  
ATOM    586  OD2 ASP    74      -3.358  18.130  -7.364  1.00 74.23           O  
ATOM    587  N   LYS    75      -6.993  16.605 -10.676  1.00 77.98           N  
ATOM    588  CA  LYS    75      -6.993  16.328 -12.109  1.00 77.99           C  
ATOM    589  C   LYS    75      -5.674  16.751 -12.751  1.00 77.81           C  
ATOM    590  CB  LYS    75      -8.160  17.039 -12.794  1.00 75.84           C  
ATOM    591  O   LYS    75      -5.158  16.061 -13.632  1.00 76.40           O  
ATOM    592  CG  LYS    75      -8.287  16.733 -14.279  1.00 71.92           C  
ATOM    593  CD  LYS    75      -9.496  17.428 -14.892  1.00 70.20           C  
ATOM    594  CE  LYS    75      -9.598  17.158 -16.387  1.00 63.79           C  
ATOM    595  NZ  LYS    75     -10.782  17.839 -16.993  1.00 61.21           N  
ATOM    596  N   ASP    76      -5.149  17.830 -12.338  1.00 76.15           N  
ATOM    597  CA  ASP    76      -3.892  18.321 -12.894  1.00 76.31           C  
ATOM    598  C   ASP    76      -2.747  17.353 -12.601  1.00 76.30           C  
ATOM    599  CB  ASP    76      -3.564  19.708 -12.336  1.00 74.16           C  
ATOM    600  O   ASP    76      -1.996  16.981 -13.505  1.00 74.96           O  
ATOM    601  CG  ASP    76      -2.412  20.381 -13.062  1.00 70.29           C  
ATOM    602  OD1 ASP    76      -2.423  20.431 -14.310  1.00 68.67           O  
ATOM    603  OD2 ASP    76      -1.482  20.862 -12.378  1.00 70.26           O  
ATOM    604  N   ALA    77      -2.626  16.886 -11.397  1.00 79.92           N  
ATOM    605  CA  ALA    77      -1.597  15.918 -11.027  1.00 80.16           C  
ATOM    606  C   ALA    77      -1.786  14.602 -11.775  1.00 80.51           C  
ATOM    607  CB  ALA    77      -1.611  15.676  -9.519  1.00 78.83           C  
ATOM    608  O   ALA    77      -0.823  14.030 -12.292  1.00 79.87           O  
ATOM    609  N   ALA    78      -2.998  14.166 -11.867  1.00 81.43           N  
ATOM    610  CA  ALA    78      -3.295  12.843 -12.410  1.00 81.52           C  
ATOM    611  C   ALA    78      -3.031  12.796 -13.913  1.00 81.30           C  
ATOM    612  CB  ALA    78      -4.743  12.459 -12.115  1.00 80.38           C  
ATOM    613  O   ALA    78      -2.427  11.845 -14.413  1.00 80.22           O  
ATOM    614  N   ILE    79      -3.421  13.962 -14.695  1.00 75.91           N  
ATOM    615  CA  ILE    79      -3.380  13.802 -16.145  1.00 74.87           C  
ATOM    616  C   ILE    79      -2.843  15.078 -16.790  1.00 74.19           C  
ATOM    617  CB  ILE    79      -4.775  13.461 -16.715  1.00 72.89           C  
ATOM    618  O   ILE    79      -2.678  15.141 -18.011  1.00 70.67           O  
ATOM    619  CG1 ILE    79      -5.782  14.560 -16.357  1.00 72.69           C  
ATOM    620  CG2 ILE    79      -5.248  12.097 -16.203  1.00 71.66           C  
ATOM    621  CD1 ILE    79      -7.118  14.433 -17.076  1.00 70.14           C  
ATOM    622  N   GLY    80      -2.601  16.162 -15.996  1.00 72.11           N  
ATOM    623  CA  GLY    80      -2.304  17.434 -16.636  1.00 71.41           C  
ATOM    624  C   GLY    80      -0.870  17.884 -16.432  1.00 71.34           C  
ATOM    625  O   GLY    80      -0.253  18.439 -17.344  1.00 68.64           O  
ATOM    626  N   HIS    81      -0.334  17.648 -15.237  1.00 73.62           N  
ATOM    627  CA  HIS    81       0.940  18.227 -14.828  1.00 73.25           C  
ATOM    628  C   HIS    81       2.087  17.690 -15.677  1.00 72.97           C  
ATOM    629  CB  HIS    81       1.206  17.947 -13.348  1.00 71.09           C  
ATOM    630  O   HIS    81       2.212  16.478 -15.864  1.00 69.98           O  
ATOM    631  CG  HIS    81       2.315  18.769 -12.771  1.00 67.94           C  
ATOM    632  CD2 HIS    81       3.557  18.423 -12.359  1.00 66.33           C  
ATOM    633  ND1 HIS    81       2.202  20.126 -12.560  1.00 66.56           N  
ATOM    634  CE1 HIS    81       3.330  20.581 -12.042  1.00 63.79           C  
ATOM    635  NE2 HIS    81       4.169  19.567 -11.910  1.00 60.29           N  
ATOM    636  N   PRO    82       2.894  18.603 -16.274  1.00 67.40           N  
ATOM    637  CA  PRO    82       4.071  18.127 -17.005  1.00 66.72           C  
ATOM    638  C   PRO    82       5.122  17.504 -16.089  1.00 66.96           C  
ATOM    639  CB  PRO    82       4.610  19.397 -17.669  1.00 63.98           C  
ATOM    640  O   PRO    82       5.572  18.143 -15.135  1.00 64.67           O  
ATOM    641  CG  PRO    82       4.148  20.514 -16.790  1.00 60.96           C  
ATOM    642  CD  PRO    82       2.877  20.091 -16.110  1.00 60.65           C  
ATOM    643  N   LEU    83       5.429  16.241 -16.242  1.00 67.08           N  
ATOM    644  CA  LEU    83       6.421  15.526 -15.447  1.00 65.24           C  
ATOM    645  C   LEU    83       7.657  15.206 -16.281  1.00 65.93           C  
ATOM    646  CB  LEU    83       5.825  14.234 -14.881  1.00 61.79           C  
ATOM    647  O   LEU    83       8.202  14.103 -16.193  1.00 61.82           O  
ATOM    648  CG  LEU    83       4.645  14.396 -13.921  1.00 58.46           C  
ATOM    649  CD1 LEU    83       4.079  13.031 -13.543  1.00 56.53           C  
ATOM    650  CD2 LEU    83       5.069  15.168 -12.677  1.00 58.79           C  
ATOM    651  N   GLY    84       8.131  16.188 -17.197  1.00 54.80           N  
ATOM    652  CA  GLY    84       9.254  16.317 -18.111  1.00 53.79           C  
ATOM    653  C   GLY    84      10.201  15.133 -18.064  1.00 54.89           C  
ATOM    654  O   GLY    84      10.855  14.814 -19.060  1.00 51.82           O  
ATOM    655  N   ASN    85      10.344  14.384 -16.978  1.00 45.34           N  
ATOM    656  CA  ASN    85      11.499  13.561 -16.635  1.00 46.12           C  
ATOM    657  C   ASN    85      11.192  12.074 -16.786  1.00 45.58           C  
ATOM    658  CB  ASN    85      11.970  13.865 -15.211  1.00 39.58           C  
ATOM    659  O   ASN    85      12.096  11.239 -16.714  1.00 42.93           O  
ATOM    660  CG  ASN    85      12.262  15.336 -14.994  1.00 36.40           C  
ATOM    661  ND2 ASN    85      12.305  15.752 -13.734  1.00 30.34           N  
ATOM    662  OD1 ASN    85      12.446  16.093 -15.951  1.00 37.67           O  
ATOM    663  N   LEU    86      10.059  11.518 -17.091  1.00 50.65           N  
ATOM    664  CA  LEU    86       9.764  10.159 -17.532  1.00 48.23           C  
ATOM    665  C   LEU    86       9.491  10.122 -19.032  1.00 50.53           C  
ATOM    666  CB  LEU    86       8.562   9.596 -16.769  1.00 45.03           C  
ATOM    667  O   LEU    86       8.947   9.141 -19.544  1.00 48.16           O  
ATOM    668  CG  LEU    86       8.803   9.219 -15.307  1.00 41.70           C  
ATOM    669  CD1 LEU    86       7.475   9.006 -14.588  1.00 37.04           C  
ATOM    670  CD2 LEU    86       9.674   7.970 -15.213  1.00 40.56           C  
ATOM    671  N   GLY    87      10.055  11.116 -19.733  1.00 37.91           N  
ATOM    672  CA  GLY    87       9.848  11.121 -21.172  1.00 37.14           C  
ATOM    673  C   GLY    87       8.513  11.715 -21.581  1.00 38.02           C  
ATOM    674  O   GLY    87       8.136  11.658 -22.753  1.00 35.91           O  
ATOM    675  N   VAL    88       7.790  12.292 -20.547  1.00 40.65           N  
ATOM    676  CA  VAL    88       6.529  12.948 -20.876  1.00 40.31           C  
ATOM    677  C   VAL    88       6.738  14.458 -20.961  1.00 41.04           C  
ATOM    678  CB  VAL    88       5.431  12.620 -19.839  1.00 37.84           C  
ATOM    679  O   VAL    88       7.239  15.076 -20.018  1.00 39.95           O  
ATOM    680  CG1 VAL    88       4.047  12.947 -20.397  1.00 33.88           C  
ATOM    681  CG2 VAL    88       5.510  11.151 -19.425  1.00 34.55           C  
ATOM    682  N   THR    89       6.832  15.142 -22.100  1.00 33.05           N  
ATOM    683  CA  THR    89       6.997  16.549 -22.447  1.00 34.71           C  
ATOM    684  C   THR    89       5.643  17.246 -22.539  1.00 32.95           C  
ATOM    685  CB  THR    89       7.753  16.711 -23.778  1.00 30.20           C  
ATOM    686  O   THR    89       4.617  16.595 -22.744  1.00 31.61           O  
ATOM    687  CG2 THR    89       9.258  16.804 -23.549  1.00 27.63           C  
ATOM    688  OG1 THR    89       7.477  15.583 -24.618  1.00 29.12           O  
ATOM    689  N   TYR    90       5.534  18.699 -22.076  1.00 32.72           N  
ATOM    690  CA  TYR    90       4.548  19.679 -22.518  1.00 35.62           C  
ATOM    691  C   TYR    90       4.019  19.332 -23.905  1.00 32.72           C  
ATOM    692  CB  TYR    90       5.155  21.085 -22.528  1.00 30.04           C  
ATOM    693  O   TYR    90       4.797  19.131 -24.841  1.00 31.21           O  
ATOM    694  CG  TYR    90       4.665  21.965 -21.404  1.00 28.36           C  
ATOM    695  CD1 TYR    90       3.501  22.718 -21.540  1.00 25.34           C  
ATOM    696  CD2 TYR    90       5.365  22.047 -20.205  1.00 24.91           C  
ATOM    697  CE1 TYR    90       3.046  23.533 -20.508  1.00 13.76           C  
ATOM    698  CE2 TYR    90       4.919  22.858 -19.166  1.00 16.55           C  
ATOM    699  OH  TYR    90       3.315  24.399 -18.301  1.00  8.07           O  
ATOM    700  CZ  TYR    90       3.761  23.595 -19.326  1.00 22.45           C  
ATOM    701  N   GLY    91       2.531  19.234 -23.934  1.00 34.39           N  
ATOM    702  CA  GLY    91       1.761  18.991 -25.143  1.00 34.80           C  
ATOM    703  C   GLY    91       1.536  17.517 -25.421  1.00 34.30           C  
ATOM    704  O   GLY    91       0.812  17.158 -26.351  1.00 31.95           O  
ATOM    705  N   ASP    92       2.100  16.557 -24.719  1.00 33.09           N  
ATOM    706  CA  ASP    92       1.545  15.208 -24.725  1.00 33.86           C  
ATOM    707  C   ASP    92       0.235  15.149 -23.942  1.00 33.08           C  
ATOM    708  CB  ASP    92       2.550  14.211 -24.143  1.00 31.04           C  
ATOM    709  O   ASP    92       0.160  15.633 -22.810  1.00 32.10           O  
ATOM    710  CG  ASP    92       3.592  13.762 -25.153  1.00 28.99           C  
ATOM    711  OD1 ASP    92       3.371  13.928 -26.372  1.00 29.74           O  
ATOM    712  OD2 ASP    92       4.642  13.235 -24.726  1.00 27.26           O  
ATOM    713  N   VAL    93      -0.886  15.817 -24.470  1.00 35.73           N  
ATOM    714  CA  VAL    93      -2.239  15.578 -23.978  1.00 37.68           C  
ATOM    715  C   VAL    93      -2.210  14.517 -22.880  1.00 35.92           C  
ATOM    716  CB  VAL    93      -3.188  15.142 -25.116  1.00 32.66           C  
ATOM    717  O   VAL    93      -3.138  14.425 -22.073  1.00 34.15           O  
ATOM    718  CG1 VAL    93      -4.535  15.854 -24.999  1.00 24.72           C  
ATOM    719  CG2 VAL    93      -2.551  15.419 -26.477  1.00 29.24           C  
ATOM    720  N   ASN    94      -1.111  13.920 -22.580  1.00 45.17           N  
ATOM    721  CA  ASN    94      -0.917  12.830 -21.629  1.00 45.65           C  
ATOM    722  C   ASN    94       0.098  13.200 -20.551  1.00 45.20           C  
ATOM    723  CB  ASN    94      -0.481  11.555 -22.354  1.00 40.48           C  
ATOM    724  O   ASN    94       1.205  12.661 -20.524  1.00 43.36           O  
ATOM    725  CG  ASN    94      -1.557  11.007 -23.270  1.00 36.80           C  
ATOM    726  ND2 ASN    94      -1.141  10.381 -24.365  1.00 30.72           N  
ATOM    727  OD1 ASN    94      -2.752  11.146 -22.997  1.00 37.38           O  
ATOM    728  N   GLY    95       0.038  14.396 -20.034  1.00 61.80           N  
ATOM    729  CA  GLY    95       0.798  14.639 -18.818  1.00 61.44           C  
ATOM    730  C   GLY    95       0.215  13.945 -17.602  1.00 62.79           C  
ATOM    731  O   GLY    95      -0.608  13.036 -17.734  1.00 59.03           O  
ATOM    732  N   GLY    96       0.912  14.020 -16.551  1.00 77.88           N  
ATOM    733  CA  GLY    96       0.472  13.674 -15.209  1.00 78.23           C  
ATOM    734  C   GLY    96       0.985  12.325 -14.743  1.00 78.94           C  
ATOM    735  O   GLY    96       1.676  11.626 -15.487  1.00 77.90           O  
ATOM    736  N   ILE    97       0.641  11.965 -13.617  1.00 83.45           N  
ATOM    737  CA  ILE    97       1.104  10.784 -12.897  1.00 83.91           C  
ATOM    738  C   ILE    97       0.670   9.523 -13.641  1.00 84.11           C  
ATOM    739  CB  ILE    97       0.570  10.761 -11.447  1.00 82.98           C  
ATOM    740  O   ILE    97       1.447   8.575 -13.773  1.00 83.45           O  
ATOM    741  CG1 ILE    97       1.199  11.894 -10.628  1.00 82.96           C  
ATOM    742  CG2 ILE    97       0.835   9.401 -10.795  1.00 82.20           C  
ATOM    743  CD1 ILE    97       0.461  12.206  -9.334  1.00 80.98           C  
ATOM    744  N   LEU    98      -0.526   9.518 -14.218  1.00 81.83           N  
ATOM    745  CA  LEU    98      -1.049   8.301 -14.829  1.00 81.63           C  
ATOM    746  C   LEU    98      -0.259   7.938 -16.082  1.00 81.23           C  
ATOM    747  CB  LEU    98      -2.531   8.470 -15.177  1.00 80.47           C  
ATOM    748  O   LEU    98       0.005   6.761 -16.335  1.00 79.75           O  
ATOM    749  CG  LEU    98      -3.492   8.615 -13.996  1.00 79.49           C  
ATOM    750  CD1 LEU    98      -4.922   8.788 -14.495  1.00 77.47           C  
ATOM    751  CD2 LEU    98      -3.386   7.409 -13.069  1.00 77.63           C  
ATOM    752  N   ASN    99       0.176   8.900 -16.815  1.00 76.35           N  
ATOM    753  CA  ASN    99       1.042   8.632 -17.959  1.00 75.89           C  
ATOM    754  C   ASN    99       2.439   8.207 -17.517  1.00 76.19           C  
ATOM    755  CB  ASN    99       1.123   9.859 -18.869  1.00 73.97           C  
ATOM    756  O   ASN    99       3.027   7.292 -18.097  1.00 74.68           O  
ATOM    757  CG  ASN    99       1.818   9.566 -20.184  1.00 68.82           C  
ATOM    758  ND2 ASN    99       2.722  10.451 -20.588  1.00 62.78           N  
ATOM    759  OD1 ASN    99       1.543   8.553 -20.833  1.00 63.97           O  
ATOM    760  N   ALA   100       2.946   8.878 -16.528  1.00 80.19           N  
ATOM    761  CA  ALA   100       4.252   8.510 -15.988  1.00 80.37           C  
ATOM    762  C   ALA   100       4.255   7.067 -15.494  1.00 80.96           C  
ATOM    763  CB  ALA   100       4.647   9.458 -14.858  1.00 78.99           C  
ATOM    764  O   ALA   100       5.251   6.355 -15.642  1.00 80.47           O  
ATOM    765  N   PHE   101       3.137   6.607 -14.939  1.00 83.60           N  
ATOM    766  CA  PHE   101       3.008   5.228 -14.482  1.00 83.82           C  
ATOM    767  C   PHE   101       3.083   4.260 -15.656  1.00 83.20           C  
ATOM    768  CB  PHE   101       1.692   5.032 -13.723  1.00 83.23           C  
ATOM    769  O   PHE   101       3.617   3.156 -15.525  1.00 81.87           O  
ATOM    770  CG  PHE   101       1.752   5.466 -12.283  1.00 84.26           C  
ATOM    771  CD1 PHE   101       2.851   6.164 -11.798  1.00 82.99           C  
ATOM    772  CD2 PHE   101       0.707   5.176 -11.415  1.00 83.15           C  
ATOM    773  CE1 PHE   101       2.908   6.566 -10.465  1.00 83.00           C  
ATOM    774  CE2 PHE   101       0.757   5.575 -10.083  1.00 83.14           C  
ATOM    775  CZ  PHE   101       1.859   6.269  -9.610  1.00 81.55           C  
ATOM    776  N   GLN   102       2.670   4.638 -16.846  1.00 77.07           N  
ATOM    777  CA  GLN   102       2.775   3.775 -18.017  1.00 76.39           C  
ATOM    778  C   GLN   102       4.227   3.618 -18.457  1.00 76.30           C  
ATOM    779  CB  GLN   102       1.934   4.328 -19.169  1.00 74.19           C  
ATOM    780  O   GLN   102       4.646   2.530 -18.857  1.00 74.33           O  
ATOM    781  CG  GLN   102       0.435   4.311 -18.900  1.00 68.50           C  
ATOM    782  CD  GLN   102      -0.379   4.788 -20.088  1.00 65.71           C  
ATOM    783  NE2 GLN   102      -1.698   4.826 -19.926  1.00 55.79           N  
ATOM    784  OE1 GLN   102       0.171   5.121 -21.142  1.00 61.25           O  
ATOM    785  N   VAL   103       4.969   4.643 -18.339  1.00 72.12           N  
ATOM    786  CA  VAL   103       6.392   4.593 -18.657  1.00 71.76           C  
ATOM    787  C   VAL   103       7.122   3.734 -17.628  1.00 72.13           C  
ATOM    788  CB  VAL   103       7.012   6.008 -18.707  1.00 69.91           C  
ATOM    789  O   VAL   103       7.936   2.880 -17.988  1.00 71.23           O  
ATOM    790  CG1 VAL   103       8.522   5.928 -18.925  1.00 66.78           C  
ATOM    791  CG2 VAL   103       6.353   6.840 -19.805  1.00 67.05           C  
ATOM    792  N   LEU   104       6.765   3.982 -16.354  1.00 79.42           N  
ATOM    793  CA  LEU   104       7.369   3.212 -15.272  1.00 79.44           C  
ATOM    794  C   LEU   104       7.111   1.720 -15.457  1.00 79.51           C  
ATOM    795  CB  LEU   104       6.823   3.672 -13.918  1.00 77.53           C  
ATOM    796  O   LEU   104       8.019   0.904 -15.287  1.00 78.28           O  
ATOM    797  CG  LEU   104       7.561   3.160 -12.680  1.00 72.76           C  
ATOM    798  CD1 LEU   104       8.962   3.760 -12.612  1.00 68.30           C  
ATOM    799  CD2 LEU   104       6.773   3.485 -11.415  1.00 68.44           C  
ATOM    800  N   LYS   105       5.918   1.436 -15.846  1.00 77.24           N  
ATOM    801  CA  LYS   105       5.532   0.047 -16.078  1.00 76.76           C  
ATOM    802  C   LYS   105       6.293  -0.544 -17.261  1.00 76.38           C  
ATOM    803  CB  LYS   105       4.026  -0.059 -16.318  1.00 74.98           C  
ATOM    804  O   LYS   105       6.734  -1.694 -17.211  1.00 74.57           O  
ATOM    805  CG  LYS   105       3.516  -1.489 -16.428  1.00 72.07           C  
ATOM    806  CD  LYS   105       2.008  -1.530 -16.637  1.00 70.33           C  
ATOM    807  CE  LYS   105       1.507  -2.955 -16.825  1.00 65.19           C  
ATOM    808  NZ  LYS   105       0.027  -3.001 -17.024  1.00 64.36           N  
ATOM    809  N   SER   106       6.451   0.166 -18.310  1.00 68.95           N  
ATOM    810  CA  SER   106       7.170  -0.310 -19.487  1.00 68.56           C  
ATOM    811  C   SER   106       8.637  -0.579 -19.168  1.00 68.00           C  
ATOM    812  CB  SER   106       7.064   0.704 -20.627  1.00 66.38           C  
ATOM    813  O   SER   106       9.241  -1.496 -19.727  1.00 66.84           O  
ATOM    814  OG  SER   106       7.918   1.811 -20.395  1.00 63.75           O  
ATOM    815  N   GLU   107       9.173   0.146 -18.222  1.00 70.29           N  
ATOM    816  CA  GLU   107      10.567   0.003 -17.812  1.00 69.99           C  
ATOM    817  C   GLU   107      10.719  -1.072 -16.740  1.00 69.76           C  
ATOM    818  CB  GLU   107      11.117   1.337 -17.301  1.00 67.73           C  
ATOM    819  O   GLU   107      11.825  -1.558 -16.492  1.00 68.29           O  
ATOM    820  CG  GLU   107      11.230   2.408 -18.376  1.00 65.12           C  
ATOM    821  CD  GLU   107      11.736   3.740 -17.846  1.00 64.39           C  
ATOM    822  OE1 GLU   107      11.725   3.945 -16.611  1.00 63.14           O  
ATOM    823  OE2 GLU   107      12.147   4.585 -18.672  1.00 60.98           O  
ATOM    824  N   ASN   108       9.593  -1.401 -16.111  1.00 77.14           N  
ATOM    825  CA  ASN   108       9.552  -2.411 -15.058  1.00 77.00           C  
ATOM    826  C   ASN   108       8.414  -3.403 -15.277  1.00 77.12           C  
ATOM    827  CB  ASN   108       9.423  -1.749 -13.684  1.00 75.44           C  
ATOM    828  O   ASN   108       7.374  -3.316 -14.622  1.00 75.26           O  
ATOM    829  CG  ASN   108      10.572  -0.808 -13.379  1.00 73.85           C  
ATOM    830  ND2 ASN   108      10.389   0.470 -13.688  1.00 72.46           N  
ATOM    831  OD1 ASN   108      11.615  -1.226 -12.871  1.00 72.99           O  
ATOM    832  N   PRO   109       8.571  -4.348 -16.208  1.00 70.23           N  
ATOM    833  CA  PRO   109       7.466  -5.192 -16.668  1.00 69.37           C  
ATOM    834  C   PRO   109       6.890  -6.067 -15.556  1.00 69.86           C  
ATOM    835  CB  PRO   109       8.108  -6.051 -17.760  1.00 67.07           C  
ATOM    836  O   PRO   109       5.769  -6.568 -15.678  1.00 67.97           O  
ATOM    837  CG  PRO   109       9.316  -5.282 -18.190  1.00 65.05           C  
ATOM    838  CD  PRO   109       9.789  -4.451 -17.031  1.00 64.22           C  
ATOM    839  N   ASN   110       7.654  -6.211 -14.434  1.00 76.48           N  
ATOM    840  CA  ASN   110       7.157  -7.025 -13.330  1.00 76.43           C  
ATOM    841  C   ASN   110       6.354  -6.192 -12.336  1.00 77.27           C  
ATOM    842  CB  ASN   110       8.315  -7.730 -12.620  1.00 74.22           C  
ATOM    843  O   ASN   110       5.751  -6.736 -11.409  1.00 75.52           O  
ATOM    844  CG  ASN   110       8.984  -8.776 -13.490  1.00 69.51           C  
ATOM    845  ND2 ASN   110      10.298  -8.911 -13.350  1.00 63.55           N  
ATOM    846  OD1 ASN   110       8.326  -9.457 -14.281  1.00 65.19           O  
ATOM    847  N   LEU   111       6.406  -4.934 -12.535  1.00 84.47           N  
ATOM    848  CA  LEU   111       5.656  -4.049 -11.650  1.00 85.04           C  
ATOM    849  C   LEU   111       4.183  -4.010 -12.041  1.00 85.07           C  
ATOM    850  CB  LEU   111       6.243  -2.635 -11.683  1.00 83.91           C  
ATOM    851  O   LEU   111       3.846  -3.666 -13.176  1.00 84.37           O  
ATOM    852  CG  LEU   111       5.553  -1.594 -10.800  1.00 83.53           C  
ATOM    853  CD1 LEU   111       5.732  -1.946  -9.327  1.00 81.86           C  
ATOM    854  CD2 LEU   111       6.097  -0.200 -11.092  1.00 82.25           C  
ATOM    855  N   LYS   112       3.314  -4.418 -11.091  1.00 88.29           N  
ATOM    856  CA  LYS   112       1.876  -4.228 -11.260  1.00 88.77           C  
ATOM    857  C   LYS   112       1.428  -2.887 -10.685  1.00 89.28           C  
ATOM    858  CB  LYS   112       1.102  -5.367 -10.596  1.00 87.21           C  
ATOM    859  O   LYS   112       1.727  -2.569  -9.532  1.00 88.81           O  
ATOM    860  CG  LYS   112       1.332  -6.728 -11.236  1.00 82.40           C  
ATOM    861  CD  LYS   112       0.469  -7.804 -10.590  1.00 80.25           C  
ATOM    862  CE  LYS   112       0.673  -9.159 -11.254  1.00 75.76           C  
ATOM    863  NZ  LYS   112      -0.191 -10.212 -10.641  1.00 72.50           N  
ATOM    864  N   ILE   113       0.689  -2.185 -11.511  1.00 90.47           N  
ATOM    865  CA  ILE   113       0.183  -0.883 -11.091  1.00 90.62           C  
ATOM    866  C   ILE   113      -1.340  -0.929 -10.990  1.00 90.75           C  
ATOM    867  CB  ILE   113       0.622   0.235 -12.063  1.00 89.05           C  
ATOM    868  O   ILE   113      -2.012  -1.444 -11.886  1.00 90.00           O  
ATOM    869  CG1 ILE   113       2.152   0.312 -12.131  1.00 83.34           C  
ATOM    870  CG2 ILE   113       0.024   1.581 -11.645  1.00 83.26           C  
ATOM    871  CD1 ILE   113       2.676   1.446 -13.001  1.00 80.68           C  
ATOM    872  N   GLY   114      -1.888  -0.421  -9.894  1.00 92.68           N  
ATOM    873  CA  GLY   114      -3.322  -0.395  -9.655  1.00 92.74           C  
ATOM    874  C   GLY   114      -3.828   0.963  -9.208  1.00 92.59           C  
ATOM    875  O   GLY   114      -3.038   1.881  -8.978  1.00 91.66           O  
ATOM    876  N   VAL   115      -5.160   1.092  -9.199  1.00 93.45           N  
ATOM    877  CA  VAL   115      -5.813   2.285  -8.671  1.00 93.59           C  
ATOM    878  C   VAL   115      -6.503   1.954  -7.349  1.00 93.64           C  
ATOM    879  CB  VAL   115      -6.834   2.865  -9.675  1.00 92.54           C  
ATOM    880  O   VAL   115      -7.215   0.952  -7.248  1.00 92.93           O  
ATOM    881  CG1 VAL   115      -7.934   1.849  -9.974  1.00 87.23           C  
ATOM    882  CG2 VAL   115      -7.432   4.163  -9.136  1.00 86.57           C  
ATOM    883  N   SER   116      -6.217   2.796  -6.345  1.00 95.15           N  
ATOM    884  CA  SER   116      -6.921   2.707  -5.069  1.00 95.14           C  
ATOM    885  C   SER   116      -8.090   3.684  -5.014  1.00 94.67           C  
ATOM    886  CB  SER   116      -5.963   2.979  -3.909  1.00 94.15           C  
ATOM    887  O   SER   116      -7.932   4.868  -5.321  1.00 93.56           O  
ATOM    888  OG  SER   116      -6.569   2.653  -2.669  1.00 84.90           O  
ATOM    889  N   LEU   117      -9.238   3.156  -4.689  1.00 94.22           N  
ATOM    890  CA  LEU   117     -10.466   3.936  -4.584  1.00 94.02           C  
ATOM    891  C   LEU   117     -10.860   4.135  -3.124  1.00 93.26           C  
ATOM    892  CB  LEU   117     -11.604   3.250  -5.344  1.00 92.95           C  
ATOM    893  O   LEU   117     -10.898   3.175  -2.351  1.00 91.85           O  
ATOM    894  CG  LEU   117     -11.377   3.014  -6.838  1.00 88.18           C  
ATOM    895  CD1 LEU   117     -12.161   1.793  -7.307  1.00 82.19           C  
ATOM    896  CD2 LEU   117     -11.769   4.250  -7.640  1.00 81.93           C  
ATOM    897  N   GLY   118     -11.082   5.412  -2.748  1.00 89.75           N  
ATOM    898  CA  GLY   118     -11.484   5.732  -1.388  1.00 89.24           C  
ATOM    899  C   GLY   118     -10.366   6.340  -0.563  1.00 88.73           C  
ATOM    900  O   GLY   118      -9.834   7.396  -0.910  1.00 85.41           O  
ATOM    901  N   GLY   119     -10.086   5.625   0.553  1.00 88.91           N  
ATOM    902  CA  GLY   119      -9.168   6.159   1.547  1.00 88.53           C  
ATOM    903  C   GLY   119      -9.871   6.875   2.684  1.00 87.67           C  
ATOM    904  O   GLY   119     -11.101   6.949   2.712  1.00 85.62           O  
ATOM    905  N   TRP   120      -9.153   7.440   3.628  1.00 84.03           N  
ATOM    906  CA  TRP   120      -9.698   8.048   4.837  1.00 84.19           C  
ATOM    907  C   TRP   120     -10.672   9.169   4.491  1.00 82.61           C  
ATOM    908  CB  TRP   120      -8.572   8.588   5.723  1.00 82.57           C  
ATOM    909  O   TRP   120     -11.782   9.223   5.027  1.00 79.03           O  
ATOM    910  CG  TRP   120      -9.050   9.238   6.987  1.00 80.47           C  
ATOM    911  CD1 TRP   120      -9.080  10.576   7.265  1.00 77.06           C  
ATOM    912  CD2 TRP   120      -9.562   8.575   8.147  1.00 78.32           C  
ATOM    913  CE2 TRP   120      -9.884   9.575   9.091  1.00 81.11           C  
ATOM    914  CE3 TRP   120      -9.780   7.231   8.480  1.00 78.49           C  
ATOM    915  NE1 TRP   120      -9.581  10.785   8.529  1.00 77.77           N  
ATOM    916  CH2 TRP   120     -10.618   7.950  10.648  1.00 76.83           C  
ATOM    917  CZ2 TRP   120     -10.414   9.272  10.348  1.00 77.24           C  
ATOM    918  CZ3 TRP   120     -10.308   6.932   9.730  1.00 77.19           C  
ATOM    919  N   SER   121     -10.363   9.938   3.570  1.00 81.31           N  
ATOM    920  CA  SER   121     -11.094  11.174   3.314  1.00 81.22           C  
ATOM    921  C   SER   121     -12.209  10.957   2.297  1.00 81.30           C  
ATOM    922  CB  SER   121     -10.145  12.266   2.817  1.00 79.10           C  
ATOM    923  O   SER   121     -13.137  11.764   2.203  1.00 79.52           O  
ATOM    924  OG  SER   121      -9.141  12.536   3.781  1.00 71.87           O  
ATOM    925  N   LYS   122     -12.236   9.862   1.495  1.00 82.94           N  
ATOM    926  CA  LYS   122     -13.098   9.771   0.320  1.00 82.88           C  
ATOM    927  C   LYS   122     -13.939   8.498   0.353  1.00 82.78           C  
ATOM    928  CB  LYS   122     -12.266   9.816  -0.962  1.00 80.78           C  
ATOM    929  O   LYS   122     -14.473   8.074  -0.673  1.00 80.32           O  
ATOM    930  CG  LYS   122     -11.480  11.106  -1.145  1.00 77.41           C  
ATOM    931  CD  LYS   122     -12.404  12.311  -1.270  1.00 74.70           C  
ATOM    932  CE  LYS   122     -11.622  13.594  -1.514  1.00 69.50           C  
ATOM    933  NZ  LYS   122     -12.523  14.780  -1.622  1.00 65.95           N  
ATOM    934  N   SER   123     -14.176   7.935   1.459  1.00 87.90           N  
ATOM    935  CA  SER   123     -14.903   6.675   1.578  1.00 88.77           C  
ATOM    936  C   SER   123     -16.388   6.915   1.826  1.00 87.72           C  
ATOM    937  CB  SER   123     -14.320   5.826   2.708  1.00 86.83           C  
ATOM    938  O   SER   123     -17.155   5.966   1.999  1.00 84.82           O  
ATOM    939  OG  SER   123     -13.050   5.310   2.347  1.00 84.97           O  
ATOM    940  N   GLY   124     -16.842   8.117   1.897  1.00 86.36           N  
ATOM    941  CA  GLY   124     -18.172   8.483   2.356  1.00 86.66           C  
ATOM    942  C   GLY   124     -19.281   7.885   1.510  1.00 86.88           C  
ATOM    943  O   GLY   124     -20.327   7.495   2.034  1.00 84.90           O  
ATOM    944  N   ASP   125     -19.107   7.675   0.278  1.00 89.34           N  
ATOM    945  CA  ASP   125     -20.182   7.287  -0.630  1.00 90.11           C  
ATOM    946  C   ASP   125     -20.184   5.778  -0.866  1.00 91.45           C  
ATOM    947  CB  ASP   125     -20.053   8.028  -1.963  1.00 88.27           C  
ATOM    948  O   ASP   125     -21.085   5.248  -1.520  1.00 91.04           O  
ATOM    949  CG  ASP   125     -20.483   9.481  -1.877  1.00 85.08           C  
ATOM    950  OD1 ASP   125     -21.430   9.794  -1.124  1.00 83.60           O  
ATOM    951  OD2 ASP   125     -19.870  10.322  -2.571  1.00 82.37           O  
ATOM    952  N   PHE   126     -19.226   5.069  -0.327  1.00 93.67           N  
ATOM    953  CA  PHE   126     -19.173   3.627  -0.534  1.00 94.21           C  
ATOM    954  C   PHE   126     -20.467   2.966  -0.073  1.00 93.97           C  
ATOM    955  CB  PHE   126     -17.979   3.019   0.210  1.00 93.83           C  
ATOM    956  O   PHE   126     -20.991   2.078  -0.748  1.00 93.30           O  
ATOM    957  CG  PHE   126     -16.716   2.972  -0.605  1.00 93.52           C  
ATOM    958  CD1 PHE   126     -16.705   2.383  -1.864  1.00 91.98           C  
ATOM    959  CD2 PHE   126     -15.537   3.518  -0.113  1.00 91.84           C  
ATOM    960  CE1 PHE   126     -15.537   2.339  -2.621  1.00 91.75           C  
ATOM    961  CE2 PHE   126     -14.366   3.477  -0.864  1.00 91.68           C  
ATOM    962  CZ  PHE   126     -14.367   2.886  -2.117  1.00 91.29           C  
ATOM    963  N   SER   127     -20.965   3.367   1.071  1.00 94.45           N  
ATOM    964  CA  SER   127     -22.174   2.759   1.617  1.00 94.53           C  
ATOM    965  C   SER   127     -23.337   2.864   0.636  1.00 94.48           C  
ATOM    966  CB  SER   127     -22.554   3.419   2.943  1.00 93.09           C  
ATOM    967  O   SER   127     -24.045   1.884   0.397  1.00 93.73           O  
ATOM    968  OG  SER   127     -21.594   3.125   3.944  1.00 78.28           O  
ATOM    969  N   THR   128     -23.532   4.001   0.078  1.00 93.88           N  
ATOM    970  CA  THR   128     -24.591   4.247  -0.895  1.00 94.00           C  
ATOM    971  C   THR   128     -24.360   3.434  -2.165  1.00 94.35           C  
ATOM    972  CB  THR   128     -24.687   5.742  -1.250  1.00 92.69           C  
ATOM    973  O   THR   128     -25.277   2.781  -2.666  1.00 93.85           O  
ATOM    974  CG2 THR   128     -25.778   5.993  -2.286  1.00 84.51           C  
ATOM    975  OG1 THR   128     -24.988   6.491  -0.065  1.00 86.95           O  
ATOM    976  N   ILE   129     -23.207   3.408  -2.682  1.00 94.58           N  
ATOM    977  CA  ILE   129     -22.843   2.723  -3.917  1.00 94.87           C  
ATOM    978  C   ILE   129     -23.043   1.218  -3.751  1.00 95.06           C  
ATOM    979  CB  ILE   129     -21.384   3.028  -4.324  1.00 94.20           C  
ATOM    980  O   ILE   129     -23.684   0.575  -4.585  1.00 94.62           O  
ATOM    981  CG1 ILE   129     -21.252   4.483  -4.790  1.00 91.89           C  
ATOM    982  CG2 ILE   129     -20.913   2.060  -5.414  1.00 91.67           C  
ATOM    983  CD1 ILE   129     -19.813   4.955  -4.944  1.00 89.03           C  
ATOM    984  N   ALA   130     -22.498   0.702  -2.683  1.00 96.25           N  
ATOM    985  CA  ALA   130     -22.526  -0.744  -2.476  1.00 96.20           C  
ATOM    986  C   ALA   130     -23.951  -1.237  -2.242  1.00 95.91           C  
ATOM    987  CB  ALA   130     -21.633  -1.130  -1.299  1.00 95.59           C  
ATOM    988  O   ALA   130     -24.302  -2.351  -2.640  1.00 95.05           O  
ATOM    989  N   ALA   131     -24.837  -0.441  -1.670  1.00 96.04           N  
ATOM    990  CA  ALA   131     -26.186  -0.839  -1.275  1.00 95.77           C  
ATOM    991  C   ALA   131     -27.143  -0.788  -2.463  1.00 95.18           C  
ATOM    992  CB  ALA   131     -26.695   0.055  -0.147  1.00 94.68           C  
ATOM    993  O   ALA   131     -28.171  -1.467  -2.469  1.00 93.91           O  
ATOM    994  N   THR   132     -26.862  -0.021  -3.459  1.00 94.87           N  
ATOM    995  CA  THR   132     -27.787   0.222  -4.560  1.00 95.08           C  
ATOM    996  C   THR   132     -27.314  -0.482  -5.829  1.00 95.43           C  
ATOM    997  CB  THR   132     -27.946   1.729  -4.835  1.00 93.96           C  
ATOM    998  O   THR   132     -26.345  -0.053  -6.458  1.00 95.08           O  
ATOM    999  CG2 THR   132     -29.038   1.987  -5.868  1.00 89.07           C  
ATOM   1000  OG1 THR   132     -28.290   2.397  -3.615  1.00 89.12           O  
ATOM   1001  N   PRO   133     -27.904  -1.501  -6.287  1.00 95.39           N  
ATOM   1002  CA  PRO   133     -27.415  -2.335  -7.387  1.00 95.59           C  
ATOM   1003  C   PRO   133     -27.151  -1.536  -8.661  1.00 95.42           C  
ATOM   1004  CB  PRO   133     -28.549  -3.341  -7.598  1.00 94.53           C  
ATOM   1005  O   PRO   133     -26.121  -1.729  -9.313  1.00 94.93           O  
ATOM   1006  CG  PRO   133     -29.164  -3.512  -6.246  1.00 92.23           C  
ATOM   1007  CD  PRO   133     -29.154  -2.184  -5.546  1.00 91.24           C  
ATOM   1008  N   SER   134     -28.041  -0.652  -8.991  1.00 95.27           N  
ATOM   1009  CA  SER   134     -27.875   0.111 -10.224  1.00 95.34           C  
ATOM   1010  C   SER   134     -26.679   1.053 -10.135  1.00 95.24           C  
ATOM   1011  CB  SER   134     -29.142   0.909 -10.536  1.00 94.07           C  
ATOM   1012  O   SER   134     -25.941   1.221 -11.107  1.00 94.57           O  
ATOM   1013  OG  SER   134     -29.475   1.765  -9.456  1.00 84.61           O  
ATOM   1014  N   ILE   135     -26.462   1.658  -8.977  1.00 93.86           N  
ATOM   1015  CA  ILE   135     -25.325   2.549  -8.773  1.00 94.31           C  
ATOM   1016  C   ILE   135     -24.037   1.732  -8.689  1.00 94.70           C  
ATOM   1017  CB  ILE   135     -25.500   3.406  -7.499  1.00 92.93           C  
ATOM   1018  O   ILE   135     -23.013   2.116  -9.259  1.00 94.28           O  
ATOM   1019  CG1 ILE   135     -26.765   4.265  -7.603  1.00 86.61           C  
ATOM   1020  CG2 ILE   135     -24.264   4.279  -7.262  1.00 85.98           C  
ATOM   1021  CD1 ILE   135     -27.070   5.071  -6.348  1.00 82.79           C  
ATOM   1022  N   ARG   136     -24.084   0.606  -8.010  1.00 95.89           N  
ATOM   1023  CA  ARG   136     -22.942  -0.298  -7.921  1.00 96.07           C  
ATOM   1024  C   ARG   136     -22.504  -0.765  -9.305  1.00 96.00           C  
ATOM   1025  CB  ARG   136     -23.279  -1.505  -7.043  1.00 95.25           C  
ATOM   1026  O   ARG   136     -21.313  -0.744  -9.624  1.00 95.51           O  
ATOM   1027  CG  ARG   136     -22.080  -2.380  -6.713  1.00 92.88           C  
ATOM   1028  CD  ARG   136     -22.396  -3.375  -5.605  1.00 91.55           C  
ATOM   1029  NE  ARG   136     -23.424  -4.328  -6.014  1.00 89.59           N  
ATOM   1030  NH1 ARG   136     -24.941  -3.704  -4.387  1.00 85.67           N  
ATOM   1031  NH2 ARG   136     -25.471  -5.361  -5.879  1.00 84.56           N  
ATOM   1032  CZ  ARG   136     -24.610  -4.462  -5.426  1.00 86.90           C  
ATOM   1033  N   ALA   137     -23.491  -1.138 -10.175  1.00 95.14           N  
ATOM   1034  CA  ALA   137     -23.185  -1.543 -11.544  1.00 94.99           C  
ATOM   1035  C   ALA   137     -22.522  -0.407 -12.317  1.00 94.63           C  
ATOM   1036  CB  ALA   137     -24.454  -2.000 -12.260  1.00 93.62           C  
ATOM   1037  O   ALA   137     -21.544  -0.625 -13.037  1.00 93.76           O  
ATOM   1038  N   LYS   138     -23.028   0.747 -12.171  1.00 92.58           N  
ATOM   1039  CA  LYS   138     -22.444   1.917 -12.821  1.00 92.36           C  
ATOM   1040  C   LYS   138     -21.033   2.184 -12.305  1.00 92.91           C  
ATOM   1041  CB  LYS   138     -23.325   3.148 -12.602  1.00 89.51           C  
ATOM   1042  O   LYS   138     -20.131   2.496 -13.085  1.00 92.28           O  
ATOM   1043  CG  LYS   138     -22.846   4.390 -13.338  1.00 78.74           C  
ATOM   1044  CD  LYS   138     -23.805   5.558 -13.147  1.00 75.35           C  
ATOM   1045  CE  LYS   138     -23.317   6.807 -13.868  1.00 68.62           C  
ATOM   1046  NZ  LYS   138     -24.214   7.976 -13.620  1.00 66.63           N  
ATOM   1047  N   PHE   139     -20.789   2.107 -11.006  1.00 92.83           N  
ATOM   1048  CA  PHE   139     -19.479   2.278 -10.391  1.00 93.58           C  
ATOM   1049  C   PHE   139     -18.484   1.265 -10.945  1.00 93.83           C  
ATOM   1050  CB  PHE   139     -19.576   2.139  -8.868  1.00 93.29           C  
ATOM   1051  O   PHE   139     -17.393   1.634 -11.383  1.00 93.53           O  
ATOM   1052  CG  PHE   139     -18.249   2.231  -8.164  1.00 92.67           C  
ATOM   1053  CD1 PHE   139     -17.650   3.464  -7.939  1.00 91.02           C  
ATOM   1054  CD2 PHE   139     -17.601   1.083  -7.727  1.00 90.85           C  
ATOM   1055  CE1 PHE   139     -16.422   3.552  -7.287  1.00 90.87           C  
ATOM   1056  CE2 PHE   139     -16.374   1.163  -7.075  1.00 90.70           C  
ATOM   1057  CZ  PHE   139     -15.786   2.398  -6.857  1.00 90.32           C  
ATOM   1058  N   VAL   140     -18.882  -0.001 -10.981  1.00 94.34           N  
ATOM   1059  CA  VAL   140     -18.042  -1.079 -11.494  1.00 94.32           C  
ATOM   1060  C   VAL   140     -17.713  -0.824 -12.963  1.00 93.77           C  
ATOM   1061  CB  VAL   140     -18.722  -2.456 -11.330  1.00 93.61           C  
ATOM   1062  O   VAL   140     -16.560  -0.954 -13.379  1.00 92.91           O  
ATOM   1063  CG1 VAL   140     -17.965  -3.529 -12.110  1.00 91.42           C  
ATOM   1064  CG2 VAL   140     -18.817  -2.832  -9.853  1.00 91.47           C  
ATOM   1065  N   GLU   141     -18.692  -0.384 -13.749  1.00 91.07           N  
ATOM   1066  CA  GLU   141     -18.467  -0.068 -15.156  1.00 90.45           C  
ATOM   1067  C   GLU   141     -17.435   1.045 -15.314  1.00 90.17           C  
ATOM   1068  CB  GLU   141     -19.781   0.333 -15.833  1.00 87.67           C  
ATOM   1069  O   GLU   141     -16.536   0.951 -16.151  1.00 88.93           O  
ATOM   1070  CG  GLU   141     -19.647   0.597 -17.326  1.00 77.99           C  
ATOM   1071  CD  GLU   141     -20.911   1.168 -17.950  1.00 74.37           C  
ATOM   1072  OE1 GLU   141     -21.977   1.140 -17.294  1.00 72.86           O  
ATOM   1073  OE2 GLU   141     -20.834   1.646 -19.104  1.00 69.89           O  
ATOM   1074  N   ASN   142     -17.558   2.071 -14.537  1.00 89.83           N  
ATOM   1075  CA  ASN   142     -16.634   3.198 -14.618  1.00 90.01           C  
ATOM   1076  C   ASN   142     -15.230   2.806 -14.168  1.00 90.32           C  
ATOM   1077  CB  ASN   142     -17.150   4.375 -13.788  1.00 88.16           C  
ATOM   1078  O   ASN   142     -14.239   3.272 -14.732  1.00 89.73           O  
ATOM   1079  CG  ASN   142     -18.313   5.090 -14.447  1.00 83.15           C  
ATOM   1080  ND2 ASN   142     -19.215   5.628 -13.635  1.00 82.99           N  
ATOM   1081  OD1 ASN   142     -18.400   5.158 -15.675  1.00 82.51           O  
ATOM   1082  N   VAL   143     -15.128   1.943 -13.179  1.00 92.14           N  
ATOM   1083  CA  VAL   143     -13.836   1.426 -12.743  1.00 92.26           C  
ATOM   1084  C   VAL   143     -13.193   0.621 -13.871  1.00 91.71           C  
ATOM   1085  CB  VAL   143     -13.972   0.553 -11.476  1.00 91.81           C  
ATOM   1086  O   VAL   143     -12.010   0.795 -14.170  1.00 90.75           O  
ATOM   1087  CG1 VAL   143     -12.655  -0.155 -11.163  1.00 90.30           C  
ATOM   1088  CG2 VAL   143     -14.421   1.403 -10.288  1.00 90.12           C  
ATOM   1089  N   MET   144     -13.960  -0.238 -14.524  1.00 89.23           N  
ATOM   1090  CA  MET   144     -13.438  -1.061 -15.612  1.00 88.70           C  
ATOM   1091  C   MET   144     -12.996  -0.194 -16.786  1.00 87.41           C  
ATOM   1092  CB  MET   144     -14.490  -2.071 -16.075  1.00 87.67           C  
ATOM   1093  O   MET   144     -11.952  -0.447 -17.391  1.00 85.59           O  
ATOM   1094  CG  MET   144     -14.883  -3.080 -15.007  1.00 85.59           C  
ATOM   1095  SD  MET   144     -13.427  -3.828 -14.177  1.00 87.95           S  
ATOM   1096  CE  MET   144     -12.672  -4.699 -15.579  1.00 78.72           C  
ATOM   1097  N   LYS   145     -13.701   0.865 -17.120  1.00 84.91           N  
ATOM   1098  CA  LYS   145     -13.305   1.806 -18.164  1.00 83.96           C  
ATOM   1099  C   LYS   145     -11.988   2.493 -17.813  1.00 83.46           C  
ATOM   1100  CB  LYS   145     -14.398   2.852 -18.387  1.00 81.36           C  
ATOM   1101  O   LYS   145     -11.104   2.623 -18.663  1.00 81.77           O  
ATOM   1102  CG  LYS   145     -15.609   2.329 -19.145  1.00 74.35           C  
ATOM   1103  CD  LYS   145     -16.697   3.390 -19.262  1.00 71.84           C  
ATOM   1104  CE  LYS   145     -17.930   2.851 -19.975  1.00 64.57           C  
ATOM   1105  NZ  LYS   145     -19.060   3.826 -19.939  1.00 62.20           N  
ATOM   1106  N   PHE   146     -11.862   2.824 -16.595  1.00 84.82           N  
ATOM   1107  CA  PHE   146     -10.687   3.552 -16.132  1.00 85.13           C  
ATOM   1108  C   PHE   146      -9.442   2.677 -16.212  1.00 84.93           C  
ATOM   1109  CB  PHE   146     -10.891   4.046 -14.696  1.00 84.20           C  
ATOM   1110  O   PHE   146      -8.424   3.087 -16.775  1.00 83.96           O  
ATOM   1111  CG  PHE   146      -9.707   4.787 -14.135  1.00 83.15           C  
ATOM   1112  CD1 PHE   146      -9.523   6.137 -14.406  1.00 81.14           C  
ATOM   1113  CD2 PHE   146      -8.778   4.133 -13.337  1.00 81.40           C  
ATOM   1114  CE1 PHE   146      -8.428   6.826 -13.889  1.00 81.15           C  
ATOM   1115  CE2 PHE   146      -7.681   4.815 -12.816  1.00 81.20           C  
ATOM   1116  CZ  PHE   146      -7.508   6.161 -13.094  1.00 78.82           C  
ATOM   1117  N   ILE   147      -9.531   1.443 -15.740  1.00 85.89           N  
ATOM   1118  CA  ILE   147      -8.330   0.617 -15.682  1.00 85.29           C  
ATOM   1119  C   ILE   147      -7.977   0.122 -17.083  1.00 84.37           C  
ATOM   1120  CB  ILE   147      -8.512  -0.579 -14.721  1.00 83.38           C  
ATOM   1121  O   ILE   147      -6.803  -0.097 -17.393  1.00 82.12           O  
ATOM   1122  CG1 ILE   147      -9.657  -1.479 -15.199  1.00 77.89           C  
ATOM   1123  CG2 ILE   147      -8.760  -0.090 -13.291  1.00 77.90           C  
ATOM   1124  CD1 ILE   147      -9.766  -2.796 -14.444  1.00 76.28           C  
ATOM   1125  N   LYS   148      -8.945  -0.125 -17.934  1.00 78.40           N  
ATOM   1126  CA  LYS   148      -8.671  -0.443 -19.332  1.00 77.43           C  
ATOM   1127  C   LYS   148      -7.947   0.707 -20.026  1.00 75.64           C  
ATOM   1128  CB  LYS   148      -9.969  -0.768 -20.073  1.00 75.19           C  
ATOM   1129  O   LYS   148      -6.950   0.492 -20.719  1.00 73.26           O  
ATOM   1130  CG  LYS   148      -9.767  -1.186 -21.522  1.00 71.91           C  
ATOM   1131  CD  LYS   148     -11.082  -1.590 -22.176  1.00 70.32           C  
ATOM   1132  CE  LYS   148     -10.882  -2.002 -23.628  1.00 66.30           C  
ATOM   1133  NZ  LYS   148     -12.149  -2.500 -24.243  1.00 66.62           N  
ATOM   1134  N   TYR   149      -8.330   1.856 -19.720  1.00 75.26           N  
ATOM   1135  CA  TYR   149      -7.788   3.053 -20.355  1.00 74.55           C  
ATOM   1136  C   TYR   149      -6.372   3.334 -19.869  1.00 73.14           C  
ATOM   1137  CB  TYR   149      -8.686   4.262 -20.076  1.00 71.15           C  
ATOM   1138  O   TYR   149      -5.501   3.710 -20.657  1.00 69.69           O  
ATOM   1139  CG  TYR   149      -8.113   5.569 -20.570  1.00 65.49           C  
ATOM   1140  CD1 TYR   149      -8.233   5.944 -21.906  1.00 60.56           C  
ATOM   1141  CD2 TYR   149      -7.450   6.430 -19.702  1.00 60.82           C  
ATOM   1142  CE1 TYR   149      -7.706   7.146 -22.366  1.00 52.68           C  
ATOM   1143  CE2 TYR   149      -6.919   7.635 -20.151  1.00 51.66           C  
ATOM   1144  OH  TYR   149      -6.527   9.175 -21.932  1.00 38.56           O  
ATOM   1145  CZ  TYR   149      -7.052   7.984 -21.482  1.00 57.35           C  
ATOM   1146  N   THR   150      -6.143   3.247 -18.552  1.00 79.14           N  
ATOM   1147  CA  THR   150      -4.866   3.594 -17.940  1.00 78.87           C  
ATOM   1148  C   THR   150      -3.932   2.387 -17.917  1.00 78.46           C  
ATOM   1149  CB  THR   150      -5.058   4.125 -16.508  1.00 77.15           C  
ATOM   1150  O   THR   150      -2.820   2.466 -17.390  1.00 76.34           O  
ATOM   1151  CG2 THR   150      -5.815   5.449 -16.509  1.00 74.35           C  
ATOM   1152  OG1 THR   150      -5.799   3.165 -15.744  1.00 76.91           O  
ATOM   1153  N   ASN   151      -4.447   1.268 -18.533  1.00 78.49           N  
ATOM   1154  CA  ASN   151      -3.687   0.025 -18.605  1.00 78.86           C  
ATOM   1155  C   ASN   151      -3.171  -0.397 -17.232  1.00 78.93           C  
ATOM   1156  CB  ASN   151      -2.525   0.162 -19.590  1.00 75.19           C  
ATOM   1157  O   ASN   151      -2.037  -0.862 -17.106  1.00 76.60           O  
ATOM   1158  CG  ASN   151      -1.867  -1.167 -19.906  1.00 70.14           C  
ATOM   1159  ND2 ASN   151      -0.593  -1.125 -20.277  1.00 64.63           N  
ATOM   1160  OD1 ASN   151      -2.499  -2.223 -19.819  1.00 64.93           O  
ATOM   1161  N   MET   152      -3.959  -0.210 -16.236  1.00 86.76           N  
ATOM   1162  CA  MET   152      -3.618  -0.645 -14.885  1.00 87.10           C  
ATOM   1163  C   MET   152      -3.891  -2.135 -14.707  1.00 87.11           C  
ATOM   1164  CB  MET   152      -4.403   0.159 -13.846  1.00 85.49           C  
ATOM   1165  O   MET   152      -4.677  -2.719 -15.455  1.00 86.26           O  
ATOM   1166  CG  MET   152      -3.914   1.588 -13.680  1.00 81.51           C  
ATOM   1167  SD  MET   152      -4.893   2.526 -12.443  1.00 83.15           S  
ATOM   1168  CE  MET   152      -3.890   4.033 -12.317  1.00 74.14           C  
ATOM   1169  N   ASP   153      -3.274  -2.757 -13.672  1.00 86.41           N  
ATOM   1170  CA  ASP   153      -3.222  -4.207 -13.505  1.00 87.05           C  
ATOM   1171  C   ASP   153      -4.159  -4.665 -12.390  1.00 87.49           C  
ATOM   1172  CB  ASP   153      -1.792  -4.663 -13.211  1.00 85.45           C  
ATOM   1173  O   ASP   153      -4.452  -5.856 -12.269  1.00 86.74           O  
ATOM   1174  CG  ASP   153      -0.820  -4.325 -14.329  1.00 82.55           C  
ATOM   1175  OD1 ASP   153      -1.021  -4.790 -15.472  1.00 82.28           O  
ATOM   1176  OD2 ASP   153       0.156  -3.591 -14.064  1.00 82.85           O  
ATOM   1177  N   PHE   154      -4.559  -3.789 -11.527  1.00 91.32           N  
ATOM   1178  CA  PHE   154      -5.428  -4.224 -10.440  1.00 92.45           C  
ATOM   1179  C   PHE   154      -6.227  -3.051  -9.884  1.00 92.78           C  
ATOM   1180  CB  PHE   154      -4.609  -4.878  -9.323  1.00 91.17           C  
ATOM   1181  O   PHE   154      -5.915  -1.892 -10.165  1.00 91.93           O  
ATOM   1182  CG  PHE   154      -3.678  -3.929  -8.618  1.00 89.58           C  
ATOM   1183  CD1 PHE   154      -2.419  -3.653  -9.138  1.00 86.58           C  
ATOM   1184  CD2 PHE   154      -4.061  -3.311  -7.435  1.00 87.09           C  
ATOM   1185  CE1 PHE   154      -1.555  -2.775  -8.488  1.00 86.80           C  
ATOM   1186  CE2 PHE   154      -3.203  -2.433  -6.779  1.00 86.88           C  
ATOM   1187  CZ  PHE   154      -1.950  -2.167  -7.307  1.00 86.23           C  
ATOM   1188  N   VAL   155      -7.272  -3.329  -9.185  1.00 95.63           N  
ATOM   1189  CA  VAL   155      -8.105  -2.395  -8.435  1.00 95.74           C  
ATOM   1190  C   VAL   155      -7.945  -2.647  -6.937  1.00 95.93           C  
ATOM   1191  CB  VAL   155      -9.592  -2.510  -8.839  1.00 94.85           C  
ATOM   1192  O   VAL   155      -7.948  -3.797  -6.491  1.00 95.49           O  
ATOM   1193  CG1 VAL   155     -10.457  -1.586  -7.984  1.00 88.99           C  
ATOM   1194  CG2 VAL   155      -9.768  -2.191 -10.322  1.00 88.76           C  
ATOM   1195  N   ASP   156      -7.776  -1.560  -6.221  1.00 96.80           N  
ATOM   1196  CA  ASP   156      -7.718  -1.595  -4.763  1.00 96.81           C  
ATOM   1197  C   ASP   156      -8.876  -0.811  -4.148  1.00 96.72           C  
ATOM   1198  CB  ASP   156      -6.383  -1.037  -4.266  1.00 96.19           C  
ATOM   1199  O   ASP   156      -9.092   0.354  -4.487  1.00 96.08           O  
ATOM   1200  CG  ASP   156      -6.256  -1.064  -2.753  1.00 92.87           C  
ATOM   1201  OD1 ASP   156      -6.189  -2.165  -2.166  1.00 89.52           O  
ATOM   1202  OD2 ASP   156      -6.224   0.026  -2.142  1.00 91.16           O  
ATOM   1203  N   ILE   157      -9.620  -1.504  -3.267  1.00 97.26           N  
ATOM   1204  CA  ILE   157     -10.712  -0.842  -2.562  1.00 97.11           C  
ATOM   1205  C   ILE   157     -10.269  -0.480  -1.146  1.00 96.89           C  
ATOM   1206  CB  ILE   157     -11.976  -1.731  -2.517  1.00 96.72           C  
ATOM   1207  O   ILE   157     -10.025  -1.363  -0.320  1.00 96.20           O  
ATOM   1208  CG1 ILE   157     -12.429  -2.086  -3.938  1.00 94.73           C  
ATOM   1209  CG2 ILE   157     -13.098  -1.034  -1.742  1.00 94.79           C  
ATOM   1210  CD1 ILE   157     -12.771  -0.879  -4.799  1.00 91.95           C  
ATOM   1211  N   ASP   158     -10.131   0.815  -0.938  1.00 95.12           N  
ATOM   1212  CA  ASP   158      -9.779   1.356   0.372  1.00 94.95           C  
ATOM   1213  C   ASP   158     -10.979   2.037   1.025  1.00 94.07           C  
ATOM   1214  CB  ASP   158      -8.616   2.342   0.251  1.00 94.22           C  
ATOM   1215  O   ASP   158     -11.053   3.267   1.070  1.00 92.19           O  
ATOM   1216  CG  ASP   158      -8.020   2.725   1.594  1.00 92.01           C  
ATOM   1217  OD1 ASP   158      -8.604   2.374   2.642  1.00 88.55           O  
ATOM   1218  OD2 ASP   158      -6.959   3.386   1.605  1.00 89.90           O  
ATOM   1219  N   TRP   159     -11.945   1.154   1.521  1.00 94.40           N  
ATOM   1220  CA  TRP   159     -13.154   1.592   2.213  1.00 94.65           C  
ATOM   1221  C   TRP   159     -12.916   1.687   3.716  1.00 92.32           C  
ATOM   1222  CB  TRP   159     -14.314   0.635   1.926  1.00 94.07           C  
ATOM   1223  O   TRP   159     -12.977   0.680   4.426  1.00 88.06           O  
ATOM   1224  CG  TRP   159     -15.638   1.112   2.442  1.00 92.45           C  
ATOM   1225  CD1 TRP   159     -15.865   2.170   3.278  1.00 88.78           C  
ATOM   1226  CD2 TRP   159     -16.920   0.542   2.159  1.00 89.03           C  
ATOM   1227  CE2 TRP   159     -17.881   1.308   2.857  1.00 91.59           C  
ATOM   1228  CE3 TRP   159     -17.351  -0.541   1.382  1.00 88.37           C  
ATOM   1229  NE1 TRP   159     -17.211   2.293   3.531  1.00 88.32           N  
ATOM   1230  CH2 TRP   159     -19.641  -0.042   2.032  1.00 86.94           C  
ATOM   1231  CZ2 TRP   159     -19.247   1.023   2.800  1.00 87.39           C  
ATOM   1232  CZ3 TRP   159     -18.711  -0.823   1.326  1.00 87.28           C  
ATOM   1233  N   GLU   160     -12.581   2.907   4.217  1.00 90.07           N  
ATOM   1234  CA  GLU   160     -12.299   3.150   5.629  1.00 89.39           C  
ATOM   1235  C   GLU   160     -13.453   3.886   6.303  1.00 87.40           C  
ATOM   1236  CB  GLU   160     -11.002   3.948   5.788  1.00 87.37           C  
ATOM   1237  O   GLU   160     -13.622   5.092   6.116  1.00 83.45           O  
ATOM   1238  CG  GLU   160      -9.766   3.220   5.281  1.00 84.31           C  
ATOM   1239  CD  GLU   160      -8.466   3.919   5.646  1.00 82.97           C  
ATOM   1240  OE1 GLU   160      -8.116   3.961   6.847  1.00 80.80           O  
ATOM   1241  OE2 GLU   160      -7.793   4.429   4.723  1.00 81.38           O  
ATOM   1242  N   TYR   161     -14.341   3.299   7.344  1.00 86.99           N  
ATOM   1243  CA  TYR   161     -14.468   1.846   7.322  1.00 89.49           C  
ATOM   1244  C   TYR   161     -15.916   1.428   7.096  1.00 89.76           C  
ATOM   1245  CB  TYR   161     -13.947   1.241   8.629  1.00 87.67           C  
ATOM   1246  O   TYR   161     -16.842   2.127   7.514  1.00 89.04           O  
ATOM   1247  CG  TYR   161     -12.479   1.493   8.873  1.00 86.58           C  
ATOM   1248  CD1 TYR   161     -11.505   0.784   8.172  1.00 83.37           C  
ATOM   1249  CD2 TYR   161     -12.063   2.439   9.803  1.00 84.41           C  
ATOM   1250  CE1 TYR   161     -10.151   1.012   8.395  1.00 85.53           C  
ATOM   1251  CE2 TYR   161     -10.711   2.675  10.034  1.00 85.02           C  
ATOM   1252  OH  TYR   161      -8.425   2.187   9.550  1.00 78.06           O  
ATOM   1253  CZ  TYR   161      -9.765   1.958   9.326  1.00 84.75           C  
ATOM   1254  N   PRO   162     -16.175   0.191   6.430  1.00 93.42           N  
ATOM   1255  CA  PRO   162     -17.565  -0.252   6.300  1.00 93.58           C  
ATOM   1256  C   PRO   162     -18.270  -0.386   7.648  1.00 91.97           C  
ATOM   1257  CB  PRO   162     -17.438  -1.614   5.613  1.00 93.03           C  
ATOM   1258  O   PRO   162     -17.713  -0.962   8.586  1.00 89.69           O  
ATOM   1259  CG  PRO   162     -16.044  -1.643   5.076  1.00 92.70           C  
ATOM   1260  CD  PRO   162     -15.190  -0.739   5.917  1.00 91.69           C  
ATOM   1261  N   GLY   163     -19.478   0.182   7.796  1.00 92.12           N  
ATOM   1262  CA  GLY   163     -20.326   0.071   8.972  1.00 91.65           C  
ATOM   1263  C   GLY   163     -19.909   0.997  10.099  1.00 89.60           C  
ATOM   1264  O   GLY   163     -20.556   1.037  11.147  1.00 86.34           O  
ATOM   1265  N   ASP   164     -18.842   1.649   9.951  1.00 87.23           N  
ATOM   1266  CA  ASP   164     -18.315   2.522  10.995  1.00 86.27           C  
ATOM   1267  C   ASP   164     -18.534   3.992  10.644  1.00 84.31           C  
ATOM   1268  CB  ASP   164     -16.826   2.250  11.220  1.00 83.67           C  
ATOM   1269  O   ASP   164     -17.786   4.563   9.848  1.00 80.58           O  
ATOM   1270  CG  ASP   164     -16.327   2.757  12.562  1.00 77.98           C  
ATOM   1271  OD1 ASP   164     -17.156   3.053  13.449  1.00 73.95           O  
ATOM   1272  OD2 ASP   164     -15.093   2.864  12.733  1.00 75.97           O  
ATOM   1273  N   TYR   165     -19.550   4.516  11.265  1.00 85.55           N  
ATOM   1274  CA  TYR   165     -19.792   5.945  11.106  1.00 85.78           C  
ATOM   1275  C   TYR   165     -18.611   6.759  11.623  1.00 82.64           C  
ATOM   1276  CB  TYR   165     -21.071   6.359  11.839  1.00 82.98           C  
ATOM   1277  O   TYR   165     -18.119   6.518  12.728  1.00 79.43           O  
ATOM   1278  CG  TYR   165     -21.330   7.846  11.817  1.00 79.05           C  
ATOM   1279  CD1 TYR   165     -20.847   8.672  12.829  1.00 74.91           C  
ATOM   1280  CD2 TYR   165     -22.059   8.427  10.785  1.00 75.83           C  
ATOM   1281  CE1 TYR   165     -21.085  10.042  12.814  1.00 75.97           C  
ATOM   1282  CE2 TYR   165     -22.302   9.797  10.759  1.00 76.18           C  
ATOM   1283  OH  TYR   165     -22.050  11.951  11.756  1.00 65.30           O  
ATOM   1284  CZ  TYR   165     -21.812  10.595  11.776  1.00 73.12           C  
ATOM   1285  N   ARG   166     -18.224   7.671  10.823  1.00 82.33           N  
ATOM   1286  CA  ARG   166     -17.183   8.637  11.159  1.00 82.27           C  
ATOM   1287  C   ARG   166     -17.596  10.048  10.757  1.00 82.39           C  
ATOM   1288  CB  ARG   166     -15.863   8.263  10.481  1.00 80.41           C  
ATOM   1289  O   ARG   166     -18.003  10.281   9.617  1.00 81.14           O  
ATOM   1290  CG  ARG   166     -14.707   9.186  10.833  1.00 76.62           C  
ATOM   1291  CD  ARG   166     -13.430   8.792  10.104  1.00 74.51           C  
ATOM   1292  NE  ARG   166     -13.594   8.860   8.654  1.00 68.80           N  
ATOM   1293  NH1 ARG   166     -12.817  11.027   8.460  1.00 64.38           N  
ATOM   1294  NH2 ARG   166     -13.487   9.873   6.596  1.00 60.36           N  
ATOM   1295  CZ  ARG   166     -13.299   9.920   7.907  1.00 69.10           C  
ATOM   1296  N   GLU   167     -17.463  10.973  11.779  1.00 76.50           N  
ATOM   1297  CA  GLU   167     -17.636  12.391  11.475  1.00 76.73           C  
ATOM   1298  C   GLU   167     -16.520  12.900  10.567  1.00 75.31           C  
ATOM   1299  CB  GLU   167     -17.684  13.215  12.763  1.00 73.53           C  
ATOM   1300  O   GLU   167     -15.391  12.409  10.627  1.00 72.97           O  
ATOM   1301  CG  GLU   167     -18.924  12.963  13.609  1.00 69.60           C  
ATOM   1302  CD  GLU   167     -20.197  13.518  12.988  1.00 68.30           C  
ATOM   1303  OE1 GLU   167     -20.105  14.329  12.039  1.00 68.81           O  
ATOM   1304  OE2 GLU   167     -21.294  13.138  13.455  1.00 65.80           O  
ATOM   1305  N   PRO   168     -16.945  13.899   9.701  1.00 75.09           N  
ATOM   1306  CA  PRO   168     -15.861  14.545   8.958  1.00 74.55           C  
ATOM   1307  C   PRO   168     -14.775  15.110   9.870  1.00 73.86           C  
ATOM   1308  CB  PRO   168     -16.574  15.667   8.198  1.00 72.39           C  
ATOM   1309  O   PRO   168     -15.082  15.719  10.898  1.00 71.92           O  
ATOM   1310  CG  PRO   168     -18.007  15.245   8.151  1.00 71.12           C  
ATOM   1311  CD  PRO   168     -18.312  14.452   9.389  1.00 70.67           C  
ATOM   1312  N   ASP   169     -13.601  14.847   9.560  1.00 67.56           N  
ATOM   1313  CA  ASP   169     -12.449  15.451  10.223  1.00 66.68           C  
ATOM   1314  C   ASP   169     -11.836  16.553   9.362  1.00 66.89           C  
ATOM   1315  CB  ASP   169     -11.396  14.388  10.545  1.00 64.59           C  
ATOM   1316  O   ASP   169     -10.932  16.295   8.564  1.00 64.08           O  
ATOM   1317  CG  ASP   169     -10.246  14.926  11.377  1.00 62.10           C  
ATOM   1318  OD1 ASP   169     -10.205  16.146  11.645  1.00 61.35           O  
ATOM   1319  OD2 ASP   169      -9.370  14.123  11.766  1.00 62.29           O  
ATOM   1320  N   LYS   170     -12.443  17.716   9.588  1.00 62.06           N  
ATOM   1321  CA  LYS   170     -12.004  18.858   8.792  1.00 61.12           C  
ATOM   1322  C   LYS   170     -10.703  19.441   9.338  1.00 61.32           C  
ATOM   1323  CB  LYS   170     -13.087  19.937   8.756  1.00 58.88           C  
ATOM   1324  O   LYS   170     -10.077  20.285   8.694  1.00 59.33           O  
ATOM   1325  CG  LYS   170     -14.413  19.463   8.180  1.00 55.97           C  
ATOM   1326  CD  LYS   170     -14.280  19.079   6.712  1.00 55.59           C  
ATOM   1327  CE  LYS   170     -15.627  18.715   6.103  1.00 51.43           C  
ATOM   1328  NZ  LYS   170     -15.490  18.258   4.687  1.00 48.55           N  
ATOM   1329  N   THR   171     -10.399  18.948  10.511  1.00 56.26           N  
ATOM   1330  CA  THR   171      -9.141  19.384  11.105  1.00 56.37           C  
ATOM   1331  C   THR   171      -7.954  18.745  10.389  1.00 55.70           C  
ATOM   1332  CB  THR   171      -9.083  19.042  12.606  1.00 54.20           C  
ATOM   1333  O   THR   171      -6.951  19.410  10.124  1.00 53.81           O  
ATOM   1334  CG2 THR   171      -9.174  20.302  13.461  1.00 51.33           C  
ATOM   1335  OG1 THR   171     -10.175  18.175  12.935  1.00 48.19           O  
ATOM   1336  N   ASP   172      -8.148  17.453  10.003  1.00 59.12           N  
ATOM   1337  CA  ASP   172      -7.095  16.698   9.331  1.00 59.32           C  
ATOM   1338  C   ASP   172      -7.080  16.992   7.832  1.00 58.81           C  
ATOM   1339  CB  ASP   172      -7.272  15.198   9.571  1.00 57.44           C  
ATOM   1340  O   ASP   172      -6.018  17.221   7.250  1.00 57.18           O  
ATOM   1341  CG  ASP   172      -6.059  14.384   9.156  1.00 56.55           C  
ATOM   1342  OD1 ASP   172      -4.931  14.923   9.163  1.00 53.49           O  
ATOM   1343  OD2 ASP   172      -6.233  13.193   8.817  1.00 56.26           O  
ATOM   1344  N   ASN   173      -8.265  17.021   7.224  1.00 63.76           N  
ATOM   1345  CA  ASN   173      -8.509  17.230   5.801  1.00 63.68           C  
ATOM   1346  C   ASN   173      -9.806  17.999   5.562  1.00 64.41           C  
ATOM   1347  CB  ASN   173      -8.541  15.892   5.059  1.00 61.33           C  
ATOM   1348  O   ASN   173     -10.895  17.482   5.819  1.00 63.14           O  
ATOM   1349  CG  ASN   173      -8.657  16.061   3.557  1.00 59.15           C  
ATOM   1350  ND2 ASN   173      -8.397  14.988   2.818  1.00 56.70           N  
ATOM   1351  OD1 ASN   173      -8.976  17.146   3.064  1.00 59.34           O  
ATOM   1352  N   ILE   174      -9.638  19.262   5.064  1.00 57.46           N  
ATOM   1353  CA  ILE   174     -10.803  20.106   4.822  1.00 57.06           C  
ATOM   1354  C   ILE   174     -11.769  19.395   3.877  1.00 57.79           C  
ATOM   1355  CB  ILE   174     -10.395  21.478   4.239  1.00 54.40           C  
ATOM   1356  O   ILE   174     -12.972  19.664   3.892  1.00 56.59           O  
ATOM   1357  CG1 ILE   174     -11.587  22.442   4.259  1.00 48.49           C  
ATOM   1358  CG2 ILE   174      -9.843  21.319   2.820  1.00 50.76           C  
ATOM   1359  CD1 ILE   174     -11.197  23.904   4.432  1.00 49.69           C  
ATOM   1360  N   ASN   175     -11.199  18.493   3.179  1.00 65.83           N  
ATOM   1361  CA  ASN   175     -12.012  17.789   2.193  1.00 65.99           C  
ATOM   1362  C   ASN   175     -12.511  16.451   2.731  1.00 66.28           C  
ATOM   1363  CB  ASN   175     -11.225  17.581   0.898  1.00 62.81           C  
ATOM   1364  O   ASN   175     -13.069  15.646   1.983  1.00 64.57           O  
ATOM   1365  CG  ASN   175     -10.856  18.887   0.222  1.00 60.63           C  
ATOM   1366  ND2 ASN   175      -9.606  18.997  -0.213  1.00 56.62           N  
ATOM   1367  OD1 ASN   175     -11.686  19.790   0.093  1.00 59.82           O  
ATOM   1368  N   ASP   176     -12.217  16.157   4.011  1.00 72.66           N  
ATOM   1369  CA  ASP   176     -12.692  14.897   4.574  1.00 72.71           C  
ATOM   1370  C   ASP   176     -14.215  14.885   4.685  1.00 73.25           C  
ATOM   1371  CB  ASP   176     -12.063  14.652   5.947  1.00 70.84           C  
ATOM   1372  O   ASP   176     -14.804  15.762   5.320  1.00 72.17           O  
ATOM   1373  CG  ASP   176     -12.452  13.312   6.547  1.00 69.74           C  
ATOM   1374  OD1 ASP   176     -12.997  12.453   5.820  1.00 71.81           O  
ATOM   1375  OD2 ASP   176     -12.214  13.114   7.758  1.00 70.56           O  
ATOM   1376  N   GLU   177     -14.817  13.896   4.092  1.00 76.38           N  
ATOM   1377  CA  GLU   177     -16.269  13.786   3.991  1.00 76.60           C  
ATOM   1378  C   GLU   177     -16.829  12.863   5.069  1.00 76.39           C  
ATOM   1379  CB  GLU   177     -16.675  13.281   2.604  1.00 73.57           C  
ATOM   1380  O   GLU   177     -18.047  12.746   5.223  1.00 74.26           O  
ATOM   1381  CG  GLU   177     -16.315  14.233   1.473  1.00 70.19           C  
ATOM   1382  CD  GLU   177     -16.636  13.677   0.095  1.00 68.55           C  
ATOM   1383  OE1 GLU   177     -16.956  12.471  -0.014  1.00 68.46           O  
ATOM   1384  OE2 GLU   177     -16.567  14.453  -0.884  1.00 65.59           O  
ATOM   1385  N   GLY   178     -15.964  12.238   5.803  1.00 80.21           N  
ATOM   1386  CA  GLY   178     -16.450  11.234   6.736  1.00 80.97           C  
ATOM   1387  C   GLY   178     -17.166  10.083   6.056  1.00 80.84           C  
ATOM   1388  O   GLY   178     -16.913   9.793   4.884  1.00 79.38           O  
ATOM   1389  N   THR   179     -17.943   9.367   6.888  1.00 82.61           N  
ATOM   1390  CA  THR   179     -18.774   8.279   6.384  1.00 84.01           C  
ATOM   1391  C   THR   179     -20.205   8.407   6.899  1.00 83.31           C  
ATOM   1392  CB  THR   179     -18.202   6.907   6.786  1.00 79.95           C  
ATOM   1393  O   THR   179     -20.699   7.523   7.601  1.00 79.65           O  
ATOM   1394  CG2 THR   179     -16.874   6.638   6.085  1.00 72.15           C  
ATOM   1395  OG1 THR   179     -17.995   6.879   8.204  1.00 75.57           O  
ATOM   1396  N   PRO   180     -20.917   9.473   6.492  1.00 82.99           N  
ATOM   1397  CA  PRO   180     -22.237   9.758   7.061  1.00 84.14           C  
ATOM   1398  C   PRO   180     -23.280   8.707   6.689  1.00 83.46           C  
ATOM   1399  CB  PRO   180     -22.594  11.119   6.457  1.00 80.95           C  
ATOM   1400  O   PRO   180     -24.297   8.572   7.374  1.00 81.05           O  
ATOM   1401  CG  PRO   180     -21.821  11.184   5.179  1.00 78.64           C  
ATOM   1402  CD  PRO   180     -20.508  10.483   5.379  1.00 77.03           C  
ATOM   1403  N   ASN   181     -23.003   7.960   5.735  1.00 87.90           N  
ATOM   1404  CA  ASN   181     -23.986   6.992   5.259  1.00 89.24           C  
ATOM   1405  C   ASN   181     -23.679   5.586   5.765  1.00 89.75           C  
ATOM   1406  CB  ASN   181     -24.054   7.004   3.731  1.00 86.73           C  
ATOM   1407  O   ASN   181     -24.310   4.617   5.339  1.00 88.48           O  
ATOM   1408  CG  ASN   181     -24.529   8.333   3.177  1.00 81.88           C  
ATOM   1409  ND2 ASN   181     -23.948   8.751   2.059  1.00 80.13           N  
ATOM   1410  OD1 ASN   181     -25.410   8.979   3.751  1.00 78.83           O  
ATOM   1411  N   ALA   182     -22.661   5.446   6.591  1.00 89.61           N  
ATOM   1412  CA  ALA   182     -22.285   4.129   7.098  1.00 90.43           C  
ATOM   1413  C   ALA   182     -23.455   3.463   7.816  1.00 89.80           C  
ATOM   1414  CB  ALA   182     -21.085   4.241   8.035  1.00 88.19           C  
ATOM   1415  O   ALA   182     -24.203   4.123   8.541  1.00 88.12           O  
ATOM   1416  N   SER   183     -23.652   2.141   7.604  1.00 90.56           N  
ATOM   1417  CA  SER   183     -24.745   1.367   8.186  1.00 90.98           C  
ATOM   1418  C   SER   183     -24.322  -0.074   8.448  1.00 91.20           C  
ATOM   1419  CB  SER   183     -25.966   1.390   7.267  1.00 89.62           C  
ATOM   1420  O   SER   183     -23.307  -0.535   7.922  1.00 90.43           O  
ATOM   1421  OG  SER   183     -25.750   0.582   6.122  1.00 85.37           O  
ATOM   1422  N   ALA   184     -25.100  -0.754   9.225  1.00 91.19           N  
ATOM   1423  CA  ALA   184     -24.830  -2.153   9.547  1.00 91.97           C  
ATOM   1424  C   ALA   184     -24.853  -3.019   8.291  1.00 92.18           C  
ATOM   1425  CB  ALA   184     -25.843  -2.671  10.564  1.00 89.78           C  
ATOM   1426  O   ALA   184     -24.170  -4.045   8.223  1.00 91.44           O  
ATOM   1427  N   GLY   185     -25.540  -2.635   7.297  1.00 93.50           N  
ATOM   1428  CA  GLY   185     -25.646  -3.376   6.050  1.00 93.88           C  
ATOM   1429  C   GLY   185     -24.380  -3.324   5.216  1.00 94.51           C  
ATOM   1430  O   GLY   185     -24.235  -4.076   4.250  1.00 94.01           O  
ATOM   1431  N   ASP   186     -23.458  -2.409   5.568  1.00 95.12           N  
ATOM   1432  CA  ASP   186     -22.235  -2.232   4.791  1.00 95.54           C  
ATOM   1433  C   ASP   186     -21.428  -3.527   4.733  1.00 95.69           C  
ATOM   1434  CB  ASP   186     -21.383  -1.107   5.381  1.00 95.04           C  
ATOM   1435  O   ASP   186     -20.781  -3.817   3.725  1.00 95.39           O  
ATOM   1436  CG  ASP   186     -21.958   0.274   5.118  1.00 93.77           C  
ATOM   1437  OD1 ASP   186     -22.894   0.399   4.299  1.00 92.30           O  
ATOM   1438  OD2 ASP   186     -21.470   1.246   5.734  1.00 91.99           O  
ATOM   1439  N   LYS   187     -21.492  -4.308   5.769  1.00 95.44           N  
ATOM   1440  CA  LYS   187     -20.739  -5.558   5.842  1.00 95.69           C  
ATOM   1441  C   LYS   187     -21.127  -6.499   4.705  1.00 95.66           C  
ATOM   1442  CB  LYS   187     -20.965  -6.243   7.190  1.00 94.80           C  
ATOM   1443  O   LYS   187     -20.259  -7.073   4.044  1.00 95.23           O  
ATOM   1444  CG  LYS   187     -20.109  -7.483   7.405  1.00 91.38           C  
ATOM   1445  CD  LYS   187     -20.224  -8.000   8.833  1.00 88.66           C  
ATOM   1446  CE  LYS   187     -19.256  -9.147   9.093  1.00 86.98           C  
ATOM   1447  NZ  LYS   187     -19.291  -9.589  10.519  1.00 84.97           N  
ATOM   1448  N   GLU   188     -22.386  -6.660   4.480  1.00 96.43           N  
ATOM   1449  CA  GLU   188     -22.888  -7.488   3.387  1.00 96.39           C  
ATOM   1450  C   GLU   188     -22.700  -6.796   2.040  1.00 96.78           C  
ATOM   1451  CB  GLU   188     -24.365  -7.827   3.603  1.00 94.06           C  
ATOM   1452  O   GLU   188     -22.279  -7.424   1.066  1.00 96.41           O  
ATOM   1453  CG  GLU   188     -24.927  -8.805   2.582  1.00 75.40           C  
ATOM   1454  CD  GLU   188     -24.213 -10.147   2.579  1.00 69.67           C  
ATOM   1455  OE1 GLU   188     -23.486 -10.450   3.552  1.00 66.73           O  
ATOM   1456  OE2 GLU   188     -24.380 -10.901   1.594  1.00 63.52           O  
ATOM   1457  N   ASN   189     -23.009  -5.494   1.980  1.00 96.48           N  
ATOM   1458  CA  ASN   189     -22.929  -4.731   0.739  1.00 96.62           C  
ATOM   1459  C   ASN   189     -21.494  -4.643   0.227  1.00 96.89           C  
ATOM   1460  CB  ASN   189     -23.511  -3.329   0.933  1.00 96.00           C  
ATOM   1461  O   ASN   189     -21.266  -4.574  -0.982  1.00 96.68           O  
ATOM   1462  CG  ASN   189     -25.004  -3.347   1.191  1.00 93.02           C  
ATOM   1463  ND2 ASN   189     -25.492  -2.351   1.921  1.00 90.94           N  
ATOM   1464  OD1 ASN   189     -25.714  -4.249   0.740  1.00 89.98           O  
ATOM   1465  N   TYR   190     -20.532  -4.645   1.140  1.00 96.82           N  
ATOM   1466  CA  TYR   190     -19.124  -4.668   0.759  1.00 97.00           C  
ATOM   1467  C   TYR   190     -18.791  -5.934  -0.023  1.00 97.15           C  
ATOM   1468  CB  TYR   190     -18.229  -4.570   1.998  1.00 96.78           C  
ATOM   1469  O   TYR   190     -18.133  -5.873  -1.064  1.00 96.89           O  
ATOM   1470  CG  TYR   190     -16.765  -4.395   1.678  1.00 95.80           C  
ATOM   1471  CD1 TYR   190     -16.349  -4.059   0.392  1.00 93.93           C  
ATOM   1472  CD2 TYR   190     -15.795  -4.565   2.659  1.00 93.64           C  
ATOM   1473  CE1 TYR   190     -15.000  -3.898   0.091  1.00 93.28           C  
ATOM   1474  CE2 TYR   190     -14.443  -4.407   2.370  1.00 93.15           C  
ATOM   1475  OH  TYR   190     -12.720  -3.916   0.793  1.00 90.21           O  
ATOM   1476  CZ  TYR   190     -14.056  -4.073   1.085  1.00 92.55           C  
ATOM   1477  N   ILE   191     -19.358  -7.062   0.373  1.00 97.23           N  
ATOM   1478  CA  ILE   191     -19.144  -8.336  -0.304  1.00 97.22           C  
ATOM   1479  C   ILE   191     -19.757  -8.286  -1.702  1.00 97.19           C  
ATOM   1480  CB  ILE   191     -19.742  -9.511   0.501  1.00 96.56           C  
ATOM   1481  O   ILE   191     -19.139  -8.729  -2.674  1.00 96.81           O  
ATOM   1482  CG1 ILE   191     -19.006  -9.673   1.836  1.00 92.08           C  
ATOM   1483  CG2 ILE   191     -19.689 -10.807  -0.315  1.00 92.21           C  
ATOM   1484  CD1 ILE   191     -17.507  -9.896   1.693  1.00 87.40           C  
ATOM   1485  N   LEU   192     -20.912  -7.700  -1.822  1.00 96.83           N  
ATOM   1486  CA  LEU   192     -21.584  -7.582  -3.111  1.00 96.91           C  
ATOM   1487  C   LEU   192     -20.773  -6.717  -4.070  1.00 97.02           C  
ATOM   1488  CB  LEU   192     -22.985  -6.992  -2.934  1.00 96.39           C  
ATOM   1489  O   LEU   192     -20.627  -7.056  -5.247  1.00 96.78           O  
ATOM   1490  CG  LEU   192     -23.986  -7.844  -2.151  1.00 93.86           C  
ATOM   1491  CD1 LEU   192     -25.288  -7.078  -1.945  1.00 90.22           C  
ATOM   1492  CD2 LEU   192     -24.244  -9.163  -2.872  1.00 89.95           C  
ATOM   1493  N   LEU   193     -20.237  -5.587  -3.588  1.00 97.16           N  
ATOM   1494  CA  LEU   193     -19.397  -4.715  -4.401  1.00 97.19           C  
ATOM   1495  C   LEU   193     -18.158  -5.458  -4.892  1.00 97.36           C  
ATOM   1496  CB  LEU   193     -18.981  -3.476  -3.604  1.00 96.77           C  
ATOM   1497  O   LEU   193     -17.811  -5.382  -6.073  1.00 97.09           O  
ATOM   1498  CG  LEU   193     -17.964  -2.550  -4.273  1.00 94.34           C  
ATOM   1499  CD1 LEU   193     -18.516  -2.022  -5.593  1.00 90.06           C  
ATOM   1500  CD2 LEU   193     -17.596  -1.399  -3.343  1.00 89.78           C  
ATOM   1501  N   LEU   194     -17.528  -6.239  -4.041  1.00 97.54           N  
ATOM   1502  CA  LEU   194     -16.312  -6.962  -4.398  1.00 97.50           C  
ATOM   1503  C   LEU   194     -16.617  -8.086  -5.383  1.00 97.27           C  
ATOM   1504  CB  LEU   194     -15.640  -7.533  -3.146  1.00 97.28           C  
ATOM   1505  O   LEU   194     -15.835  -8.341  -6.302  1.00 96.67           O  
ATOM   1506  CG  LEU   194     -15.075  -6.514  -2.156  1.00 96.21           C  
ATOM   1507  CD1 LEU   194     -14.493  -7.225  -0.938  1.00 94.05           C  
ATOM   1508  CD2 LEU   194     -14.019  -5.643  -2.828  1.00 93.57           C  
ATOM   1509  N   GLN   195     -17.757  -8.750  -5.236  1.00 96.68           N  
ATOM   1510  CA  GLN   195     -18.168  -9.789  -6.175  1.00 96.54           C  
ATOM   1511  C   GLN   195     -18.382  -9.214  -7.572  1.00 96.28           C  
ATOM   1512  CB  GLN   195     -19.444 -10.478  -5.689  1.00 95.58           C  
ATOM   1513  O   GLN   195     -17.883  -9.761  -8.558  1.00 95.57           O  
ATOM   1514  CG  GLN   195     -19.221 -11.434  -4.525  1.00 89.24           C  
ATOM   1515  CD  GLN   195     -20.519 -11.961  -3.943  1.00 84.06           C  
ATOM   1516  NE2 GLN   195     -20.452 -13.123  -3.301  1.00 83.04           N  
ATOM   1517  OE1 GLN   195     -21.573 -11.330  -4.069  1.00 86.01           O  
ATOM   1518  N   ASP   196     -19.082  -8.074  -7.617  1.00 96.04           N  
ATOM   1519  CA  ASP   196     -19.327  -7.424  -8.900  1.00 96.22           C  
ATOM   1520  C   ASP   196     -18.019  -6.985  -9.553  1.00 96.36           C  
ATOM   1521  CB  ASP   196     -20.256  -6.221  -8.723  1.00 95.42           C  
ATOM   1522  O   ASP   196     -17.828  -7.168 -10.757  1.00 95.99           O  
ATOM   1523  CG  ASP   196     -21.692  -6.618  -8.428  1.00 91.77           C  
ATOM   1524  OD1 ASP   196     -22.000  -7.829  -8.417  1.00 89.83           O  
ATOM   1525  OD2 ASP   196     -22.523  -5.711  -8.207  1.00 90.47           O  
ATOM   1526  N   LEU   197     -17.119  -6.444  -8.798  1.00 96.42           N  
ATOM   1527  CA  LEU   197     -15.825  -6.015  -9.317  1.00 96.33           C  
ATOM   1528  C   LEU   197     -15.012  -7.209  -9.805  1.00 96.19           C  
ATOM   1529  CB  LEU   197     -15.043  -5.255  -8.243  1.00 95.63           C  
ATOM   1530  O   LEU   197     -14.450  -7.175 -10.903  1.00 95.44           O  
ATOM   1531  CG  LEU   197     -15.440  -3.794  -8.021  1.00 91.88           C  
ATOM   1532  CD1 LEU   197     -14.807  -3.262  -6.739  1.00 86.57           C  
ATOM   1533  CD2 LEU   197     -15.034  -2.942  -9.218  1.00 86.07           C  
ATOM   1534  N   LYS   198     -14.955  -8.280  -9.026  1.00 94.99           N  
ATOM   1535  CA  LYS   198     -14.176  -9.456  -9.400  1.00 94.69           C  
ATOM   1536  C   LYS   198     -14.707 -10.081 -10.687  1.00 93.87           C  
ATOM   1537  CB  LYS   198     -14.187 -10.489  -8.272  1.00 94.01           C  
ATOM   1538  O   LYS   198     -13.931 -10.442 -11.574  1.00 92.54           O  
ATOM   1539  CG  LYS   198     -13.336 -11.719  -8.550  1.00 92.25           C  
ATOM   1540  CD  LYS   198     -11.859 -11.363  -8.663  1.00 89.98           C  
ATOM   1541  CE  LYS   198     -10.992 -12.606  -8.805  1.00 88.52           C  
ATOM   1542  NZ  LYS   198      -9.537 -12.274  -8.773  1.00 87.14           N  
ATOM   1543  N   GLU   199     -16.033 -10.167 -10.802  1.00 93.94           N  
ATOM   1544  CA  GLU   199     -16.651 -10.683 -12.020  1.00 93.59           C  
ATOM   1545  C   GLU   199     -16.305  -9.815 -13.226  1.00 93.60           C  
ATOM   1546  CB  GLU   199     -18.171 -10.773 -11.855  1.00 90.60           C  
ATOM   1547  O   GLU   199     -15.924 -10.330 -14.279  1.00 92.57           O  
ATOM   1548  CG  GLU   199     -18.884 -11.388 -13.050  1.00 76.89           C  
ATOM   1549  CD  GLU   199     -20.380 -11.554 -12.836  1.00 72.19           C  
ATOM   1550  OE1 GLU   199     -20.846 -11.422 -11.681  1.00 70.39           O  
ATOM   1551  OE2 GLU   199     -21.091 -11.820 -13.830  1.00 67.20           O  
ATOM   1552  N   ALA   200     -16.405  -8.507 -13.042  1.00 93.36           N  
ATOM   1553  CA  ALA   200     -16.111  -7.575 -14.127  1.00 93.44           C  
ATOM   1554  C   ALA   200     -14.638  -7.639 -14.522  1.00 93.14           C  
ATOM   1555  CB  ALA   200     -16.489  -6.152 -13.723  1.00 92.50           C  
ATOM   1556  O   ALA   200     -14.306  -7.611 -15.709  1.00 92.21           O  
ATOM   1557  N   LEU   201     -13.731  -7.771 -13.575  1.00 91.55           N  
ATOM   1558  CA  LEU   201     -12.301  -7.893 -13.834  1.00 91.60           C  
ATOM   1559  C   LEU   201     -11.992  -9.183 -14.585  1.00 90.17           C  
ATOM   1560  CB  LEU   201     -11.513  -7.851 -12.521  1.00 91.22           C  
ATOM   1561  O   LEU   201     -11.203  -9.180 -15.534  1.00 88.53           O  
ATOM   1562  CG  LEU   201     -11.412  -6.489 -11.834  1.00 90.83           C  
ATOM   1563  CD1 LEU   201     -10.876  -6.650 -10.415  1.00 88.53           C  
ATOM   1564  CD2 LEU   201     -10.527  -5.546 -12.642  1.00 88.24           C  
ATOM   1565  N   ASN   202     -12.605 -10.266 -14.124  1.00 88.23           N  
ATOM   1566  CA  ASN   202     -12.407 -11.545 -14.797  1.00 88.02           C  
ATOM   1567  C   ASN   202     -12.921 -11.507 -16.234  1.00 86.29           C  
ATOM   1568  CB  ASN   202     -13.090 -12.672 -14.019  1.00 86.19           C  
ATOM   1569  O   ASN   202     -12.250 -11.985 -17.150  1.00 84.71           O  
ATOM   1570  CG  ASN   202     -12.389 -12.987 -12.712  1.00 82.12           C  
ATOM   1571  ND2 ASN   202     -13.109 -13.615 -11.790  1.00 83.34           N  
ATOM   1572  OD1 ASN   202     -11.211 -12.667 -12.533  1.00 82.02           O  
ATOM   1573  N   LYS   203     -14.037 -10.920 -16.470  1.00 87.81           N  
ATOM   1574  CA  LYS   203     -14.616 -10.807 -17.805  1.00 87.66           C  
ATOM   1575  C   LYS   203     -13.739  -9.948 -18.713  1.00 86.49           C  
ATOM   1576  CB  LYS   203     -16.026 -10.220 -17.732  1.00 85.55           C  
ATOM   1577  O   LYS   203     -13.385 -10.365 -19.818  1.00 84.86           O  
ATOM   1578  CG  LYS   203     -16.715 -10.091 -19.082  1.00 79.82           C  
ATOM   1579  CD  LYS   203     -18.111  -9.499 -18.944  1.00 76.80           C  
ATOM   1580  CE  LYS   203     -18.756  -9.262 -20.303  1.00 72.67           C  
ATOM   1581  NZ  LYS   203     -20.092  -8.606 -20.175  1.00 72.62           N  
ATOM   1582  N   GLN   204     -13.393  -8.806 -18.256  1.00 85.51           N  
ATOM   1583  CA  GLN   204     -12.544  -7.919 -19.045  1.00 85.76           C  
ATOM   1584  C   GLN   204     -11.170  -8.539 -19.283  1.00 84.78           C  
ATOM   1585  CB  GLN   204     -12.395  -6.562 -18.354  1.00 83.65           C  
ATOM   1586  O   GLN   204     -10.602  -8.405 -20.369  1.00 83.29           O  
ATOM   1587  CG  GLN   204     -11.555  -5.563 -19.137  1.00 79.29           C  
ATOM   1588  CD  GLN   204     -11.596  -4.168 -18.542  1.00 76.96           C  
ATOM   1589  NE2 GLN   204     -10.491  -3.750 -17.933  1.00 76.82           N  
ATOM   1590  OE1 GLN   204     -12.612  -3.471 -18.628  1.00 77.77           O  
ATOM   1591  N   GLY   205     -10.648  -9.202 -18.235  1.00 81.79           N  
ATOM   1592  CA  GLY   205      -9.376  -9.893 -18.368  1.00 81.58           C  
ATOM   1593  C   GLY   205      -9.382 -10.950 -19.457  1.00 81.01           C  
ATOM   1594  O   GLY   205      -8.444 -11.033 -20.253  1.00 79.40           O  
ATOM   1595  N   LYS   206     -10.442 -11.712 -19.500  1.00 76.93           N  
ATOM   1596  CA  LYS   206     -10.601 -12.726 -20.538  1.00 77.36           C  
ATOM   1597  C   LYS   206     -10.669 -12.088 -21.923  1.00 75.29           C  
ATOM   1598  CB  LYS   206     -11.856 -13.562 -20.284  1.00 73.06           C  
ATOM   1599  O   LYS   206     -10.064 -12.589 -22.873  1.00 74.81           O  
ATOM   1600  CG  LYS   206     -12.034 -14.722 -21.253  1.00 66.59           C  
ATOM   1601  CD  LYS   206     -13.272 -15.544 -20.920  1.00 64.56           C  
ATOM   1602  CE  LYS   206     -13.498 -16.653 -21.938  1.00 58.89           C  
ATOM   1603  NZ  LYS   206     -14.726 -17.446 -21.630  1.00 57.95           N  
ATOM   1604  N   GLU   207     -11.309 -10.936 -22.099  1.00 76.47           N  
ATOM   1605  CA  GLU   207     -11.458 -10.221 -23.363  1.00 76.61           C  
ATOM   1606  C   GLU   207     -10.124  -9.646 -23.832  1.00 73.34           C  
ATOM   1607  CB  GLU   207     -12.495  -9.103 -23.231  1.00 72.65           C  
ATOM   1608  O   GLU   207      -9.824  -9.657 -25.028  1.00 71.27           O  
ATOM   1609  CG  GLU   207     -13.924  -9.604 -23.079  1.00 66.29           C  
ATOM   1610  CD  GLU   207     -14.915  -8.499 -22.751  1.00 64.64           C  
ATOM   1611  OE1 GLU   207     -14.503  -7.321 -22.658  1.00 65.27           O  
ATOM   1612  OE2 GLU   207     -16.115  -8.815 -22.585  1.00 62.73           O  
ATOM   1613  N   LEU   208      -9.288  -9.251 -22.862  1.00 70.44           N  
ATOM   1614  CA  LEU   208      -8.081  -8.511 -23.214  1.00 69.71           C  
ATOM   1615  C   LEU   208      -6.846  -9.397 -23.091  1.00 67.17           C  
ATOM   1616  CB  LEU   208      -7.930  -7.278 -22.320  1.00 66.37           C  
ATOM   1617  O   LEU   208      -5.728  -8.950 -23.357  1.00 64.53           O  
ATOM   1618  CG  LEU   208      -8.998  -6.194 -22.473  1.00 64.10           C  
ATOM   1619  CD1 LEU   208      -8.749  -5.061 -21.483  1.00 63.77           C  
ATOM   1620  CD2 LEU   208      -9.022  -5.665 -23.903  1.00 63.57           C  
ATOM   1621  N   GLY   209      -7.024 -10.732 -22.714  1.00 69.59           N  
ATOM   1622  CA  GLY   209      -5.901 -11.630 -22.495  1.00 68.49           C  
ATOM   1623  C   GLY   209      -5.026 -11.217 -21.326  1.00 66.29           C  
ATOM   1624  O   GLY   209      -3.807 -11.390 -21.366  1.00 64.01           O  
ATOM   1625  N   LYS   210      -5.708 -10.669 -20.272  1.00 77.65           N  
ATOM   1626  CA  LYS   210      -5.006 -10.150 -19.101  1.00 77.69           C  
ATOM   1627  C   LYS   210      -5.556 -10.762 -17.816  1.00 77.32           C  
ATOM   1628  CB  LYS   210      -5.112  -8.626 -19.043  1.00 74.10           C  
ATOM   1629  O   LYS   210      -6.734 -11.118 -17.745  1.00 75.21           O  
ATOM   1630  CG  LYS   210      -4.239  -7.985 -17.975  1.00 68.44           C  
ATOM   1631  CD  LYS   210      -4.173  -6.472 -18.139  1.00 66.76           C  
ATOM   1632  CE  LYS   210      -3.311  -5.828 -17.062  1.00 59.28           C  
ATOM   1633  NZ  LYS   210      -3.172  -4.356 -17.270  1.00 55.68           N  
ATOM   1634  N   VAL   211      -4.649 -10.854 -16.810  1.00 78.68           N  
ATOM   1635  CA  VAL   211      -5.090 -11.210 -15.465  1.00 79.46           C  
ATOM   1636  C   VAL   211      -5.104  -9.965 -14.580  1.00 79.09           C  
ATOM   1637  CB  VAL   211      -4.189 -12.298 -14.841  1.00 75.95           C  
ATOM   1638  O   VAL   211      -4.056  -9.370 -14.319  1.00 77.11           O  
ATOM   1639  CG1 VAL   211      -4.664 -12.650 -13.432  1.00 71.73           C  
ATOM   1640  CG2 VAL   211      -4.165 -13.543 -15.726  1.00 70.99           C  
ATOM   1641  N   TYR   212      -6.352  -9.561 -14.245  1.00 85.78           N  
ATOM   1642  CA  TYR   212      -6.494  -8.459 -13.300  1.00 86.81           C  
ATOM   1643  C   TYR   212      -6.528  -8.972 -11.865  1.00 86.00           C  
ATOM   1644  CB  TYR   212      -7.763  -7.655 -13.597  1.00 86.23           C  
ATOM   1645  O   TYR   212      -7.035 -10.064 -11.602  1.00 84.98           O  
ATOM   1646  CG  TYR   212      -7.695  -6.866 -14.883  1.00 87.88           C  
ATOM   1647  CD1 TYR   212      -6.859  -5.758 -14.999  1.00 86.70           C  
ATOM   1648  CD2 TYR   212      -8.466  -7.227 -15.982  1.00 86.89           C  
ATOM   1649  CE1 TYR   212      -6.794  -5.027 -16.181  1.00 87.70           C  
ATOM   1650  CE2 TYR   212      -8.409  -6.503 -17.169  1.00 87.20           C  
ATOM   1651  OH  TYR   212      -7.511  -4.687 -18.431  1.00 84.96           O  
ATOM   1652  CZ  TYR   212      -7.571  -5.407 -17.259  1.00 87.03           C  
ATOM   1653  N   GLU   213      -6.035  -8.141 -10.905  1.00 90.79           N  
ATOM   1654  CA  GLU   213      -6.115  -8.444  -9.479  1.00 91.49           C  
ATOM   1655  C   GLU   213      -7.088  -7.505  -8.770  1.00 92.10           C  
ATOM   1656  CB  GLU   213      -4.731  -8.354  -8.832  1.00 90.02           C  
ATOM   1657  O   GLU   213      -7.362  -6.405  -9.254  1.00 91.73           O  
ATOM   1658  CG  GLU   213      -3.713  -9.319  -9.421  1.00 86.34           C  
ATOM   1659  CD  GLU   213      -2.331  -9.187  -8.801  1.00 84.46           C  
ATOM   1660  OE1 GLU   213      -2.025  -8.119  -8.224  1.00 85.08           O  
ATOM   1661  OE2 GLU   213      -1.548 -10.159  -8.893  1.00 84.12           O  
ATOM   1662  N   LEU   214      -7.682  -7.972  -7.744  1.00 95.35           N  
ATOM   1663  CA  LEU   214      -8.498  -7.201  -6.812  1.00 95.75           C  
ATOM   1664  C   LEU   214      -7.899  -7.235  -5.410  1.00 95.80           C  
ATOM   1665  CB  LEU   214      -9.931  -7.741  -6.781  1.00 95.26           C  
ATOM   1666  O   LEU   214      -7.707  -8.311  -4.838  1.00 95.32           O  
ATOM   1667  CG  LEU   214     -10.912  -7.007  -5.865  1.00 93.86           C  
ATOM   1668  CD1 LEU   214     -11.045  -5.548  -6.292  1.00 91.54           C  
ATOM   1669  CD2 LEU   214     -12.271  -7.698  -5.874  1.00 91.36           C  
ATOM   1670  N   SER   215      -7.523  -6.063  -4.894  1.00 96.48           N  
ATOM   1671  CA  SER   215      -7.018  -5.948  -3.530  1.00 96.50           C  
ATOM   1672  C   SER   215      -7.905  -5.037  -2.687  1.00 96.62           C  
ATOM   1673  CB  SER   215      -5.584  -5.417  -3.532  1.00 95.71           C  
ATOM   1674  O   SER   215      -8.755  -4.322  -3.221  1.00 96.14           O  
ATOM   1675  OG  SER   215      -5.534  -4.106  -4.066  1.00 88.11           O  
ATOM   1676  N   VAL   216      -7.729  -5.147  -1.347  1.00 97.49           N  
ATOM   1677  CA  VAL   216      -8.454  -4.293  -0.411  1.00 97.40           C  
ATOM   1678  C   VAL   216      -7.507  -3.808   0.685  1.00 97.24           C  
ATOM   1679  CB  VAL   216      -9.659  -5.031   0.213  1.00 97.00           C  
ATOM   1680  O   VAL   216      -6.551  -4.501   1.039  1.00 96.65           O  
ATOM   1681  CG1 VAL   216     -10.746  -5.271  -0.833  1.00 91.41           C  
ATOM   1682  CG2 VAL   216      -9.211  -6.352   0.836  1.00 91.23           C  
ATOM   1683  N   ALA   217      -7.742  -2.598   1.153  1.00 96.67           N  
ATOM   1684  CA  ALA   217      -7.131  -2.111   2.388  1.00 96.54           C  
ATOM   1685  C   ALA   217      -8.039  -2.368   3.587  1.00 96.17           C  
ATOM   1686  CB  ALA   217      -6.814  -0.622   2.274  1.00 95.78           C  
ATOM   1687  O   ALA   217      -9.214  -1.995   3.576  1.00 95.24           O  
ATOM   1688  N   LEU   218      -7.491  -3.054   4.647  1.00 96.65           N  
ATOM   1689  CA  LEU   218      -8.312  -3.497   5.769  1.00 96.56           C  
ATOM   1690  C   LEU   218      -7.745  -2.989   7.091  1.00 96.22           C  
ATOM   1691  CB  LEU   218      -8.406  -5.025   5.794  1.00 96.32           C  
ATOM   1692  O   LEU   218      -6.535  -2.788   7.215  1.00 95.46           O  
ATOM   1693  CG  LEU   218      -9.029  -5.686   4.564  1.00 95.16           C  
ATOM   1694  CD1 LEU   218      -9.015  -7.204   4.714  1.00 92.68           C  
ATOM   1695  CD2 LEU   218     -10.451  -5.179   4.347  1.00 92.33           C  
ATOM   1696  N   PRO   219      -8.615  -2.792   8.081  1.00 94.45           N  
ATOM   1697  CA  PRO   219      -8.168  -2.295   9.385  1.00 94.48           C  
ATOM   1698  C   PRO   219      -7.376  -3.337  10.173  1.00 94.28           C  
ATOM   1699  CB  PRO   219      -9.477  -1.950  10.098  1.00 93.82           C  
ATOM   1700  O   PRO   219      -7.548  -4.540   9.959  1.00 93.62           O  
ATOM   1701  CG  PRO   219     -10.487  -2.887   9.519  1.00 92.47           C  
ATOM   1702  CD  PRO   219     -10.155  -3.111   8.072  1.00 91.67           C  
ATOM   1703  N   ALA   220      -6.632  -2.833  11.083  1.00 93.54           N  
ATOM   1704  CA  ALA   220      -5.865  -3.689  11.985  1.00 93.29           C  
ATOM   1705  C   ALA   220      -6.666  -4.017  13.242  1.00 91.78           C  
ATOM   1706  CB  ALA   220      -4.545  -3.020  12.359  1.00 92.06           C  
ATOM   1707  O   ALA   220      -6.507  -5.093  13.823  1.00 89.42           O  
ATOM   1708  N   GLY   221      -7.547  -3.204  13.692  1.00 89.74           N  
ATOM   1709  CA  GLY   221      -8.261  -3.353  14.950  1.00 89.79           C  
ATOM   1710  C   GLY   221      -9.466  -4.269  14.846  1.00 90.03           C  
ATOM   1711  O   GLY   221     -10.318  -4.087  13.974  1.00 88.94           O  
ATOM   1712  N   VAL   222      -9.640  -5.201  15.761  1.00 88.81           N  
ATOM   1713  CA  VAL   222     -10.654  -6.251  15.761  1.00 89.17           C  
ATOM   1714  C   VAL   222     -12.046  -5.625  15.742  1.00 89.16           C  
ATOM   1715  CB  VAL   222     -10.505  -7.184  16.984  1.00 87.01           C  
ATOM   1716  O   VAL   222     -12.935  -6.094  15.027  1.00 88.21           O  
ATOM   1717  CG1 VAL   222     -11.701  -8.127  17.092  1.00 80.01           C  
ATOM   1718  CG2 VAL   222      -9.202  -7.977  16.894  1.00 78.90           C  
ATOM   1719  N   SER   223     -12.194  -4.506  16.475  1.00 87.19           N  
ATOM   1720  CA  SER   223     -13.500  -3.861  16.573  1.00 87.54           C  
ATOM   1721  C   SER   223     -13.993  -3.402  15.206  1.00 87.67           C  
ATOM   1722  CB  SER   223     -13.439  -2.670  17.530  1.00 85.12           C  
ATOM   1723  O   SER   223     -15.168  -3.574  14.874  1.00 86.58           O  
ATOM   1724  OG  SER   223     -12.600  -1.652  17.012  1.00 74.40           O  
ATOM   1725  N   LYS   224     -13.092  -2.897  14.378  1.00 88.41           N  
ATOM   1726  CA  LYS   224     -13.470  -2.431  13.046  1.00 89.40           C  
ATOM   1727  C   LYS   224     -13.689  -3.604  12.095  1.00 90.70           C  
ATOM   1728  CB  LYS   224     -12.402  -1.492  12.483  1.00 87.03           C  
ATOM   1729  O   LYS   224     -14.584  -3.564  11.248  1.00 90.54           O  
ATOM   1730  CG  LYS   224     -12.305  -0.158  13.209  1.00 79.42           C  
ATOM   1731  CD  LYS   224     -11.316   0.779  12.528  1.00 76.07           C  
ATOM   1732  CE  LYS   224     -11.214   2.112  13.257  1.00 70.85           C  
ATOM   1733  NZ  LYS   224     -12.176   3.116  12.713  1.00 66.64           N  
ATOM   1734  N   ILE   225     -12.916  -4.636  12.275  1.00 92.96           N  
ATOM   1735  CA  ILE   225     -13.077  -5.847  11.478  1.00 93.49           C  
ATOM   1736  C   ILE   225     -14.459  -6.448  11.724  1.00 93.00           C  
ATOM   1737  CB  ILE   225     -11.977  -6.884  11.797  1.00 93.04           C  
ATOM   1738  O   ILE   225     -15.208  -6.705  10.778  1.00 92.09           O  
ATOM   1739  CG1 ILE   225     -10.589  -6.294  11.520  1.00 92.56           C  
ATOM   1740  CG2 ILE   225     -12.196  -8.169  10.992  1.00 92.29           C  
ATOM   1741  CD1 ILE   225      -9.439  -7.149  12.034  1.00 91.07           C  
ATOM   1742  N   GLU   226     -14.808  -6.635  12.925  1.00 92.75           N  
ATOM   1743  CA  GLU   226     -16.056  -7.287  13.309  1.00 92.68           C  
ATOM   1744  C   GLU   226     -17.266  -6.503  12.808  1.00 91.37           C  
ATOM   1745  CB  GLU   226     -16.130  -7.454  14.829  1.00 91.42           C  
ATOM   1746  O   GLU   226     -18.286  -7.091  12.442  1.00 89.67           O  
ATOM   1747  CG  GLU   226     -15.226  -8.551  15.372  1.00 87.87           C  
ATOM   1748  CD  GLU   226     -15.267  -8.667  16.887  1.00 85.03           C  
ATOM   1749  OE1 GLU   226     -15.763  -7.731  17.555  1.00 85.95           O  
ATOM   1750  OE2 GLU   226     -14.800  -9.703  17.412  1.00 85.88           O  
ATOM   1751  N   LYS   227     -17.168  -5.246  12.743  1.00 91.23           N  
ATOM   1752  CA  LYS   227     -18.307  -4.415  12.365  1.00 90.51           C  
ATOM   1753  C   LYS   227     -18.552  -4.469  10.860  1.00 90.47           C  
ATOM   1754  CB  LYS   227     -18.086  -2.968  12.808  1.00 87.22           C  
ATOM   1755  O   LYS   227     -19.701  -4.502  10.414  1.00 88.79           O  
ATOM   1756  CG  LYS   227     -18.334  -2.729  14.290  1.00 75.97           C  
ATOM   1757  CD  LYS   227     -18.058  -1.282  14.678  1.00 72.53           C  
ATOM   1758  CE  LYS   227     -18.209  -1.065  16.177  1.00 65.20           C  
ATOM   1759  NZ  LYS   227     -17.872   0.336  16.571  1.00 61.54           N  
ATOM   1760  N   GLY   228     -17.418  -4.451  10.059  1.00 92.77           N  
ATOM   1761  CA  GLY   228     -17.632  -4.109   8.662  1.00 93.17           C  
ATOM   1762  C   GLY   228     -17.103  -5.159   7.703  1.00 93.57           C  
ATOM   1763  O   GLY   228     -17.291  -5.050   6.490  1.00 92.55           O  
ATOM   1764  N   ILE   229     -16.456  -6.200   8.276  1.00 95.50           N  
ATOM   1765  CA  ILE   229     -15.738  -7.099   7.380  1.00 95.55           C  
ATOM   1766  C   ILE   229     -16.198  -8.537   7.614  1.00 95.27           C  
ATOM   1767  CB  ILE   229     -14.209  -6.988   7.572  1.00 94.54           C  
ATOM   1768  O   ILE   229     -16.103  -9.051   8.731  1.00 94.07           O  
ATOM   1769  CG1 ILE   229     -13.772  -5.519   7.535  1.00 89.36           C  
ATOM   1770  CG2 ILE   229     -13.470  -7.806   6.509  1.00 89.08           C  
ATOM   1771  CD1 ILE   229     -14.163  -4.788   6.258  1.00 84.77           C  
ATOM   1772  N   ASP   230     -16.745  -9.129   6.623  1.00 96.10           N  
ATOM   1773  CA  ASP   230     -16.893 -10.579   6.557  1.00 96.26           C  
ATOM   1774  C   ASP   230     -15.632 -11.235   5.999  1.00 96.38           C  
ATOM   1775  CB  ASP   230     -18.105 -10.957   5.702  1.00 95.54           C  
ATOM   1776  O   ASP   230     -15.471 -11.346   4.781  1.00 95.85           O  
ATOM   1777  CG  ASP   230     -18.494 -12.418   5.838  1.00 92.74           C  
ATOM   1778  OD1 ASP   230     -17.605 -13.269   6.055  1.00 90.76           O  
ATOM   1779  OD2 ASP   230     -19.701 -12.722   5.725  1.00 91.35           O  
ATOM   1780  N   VAL   231     -14.743 -11.617   6.852  1.00 96.53           N  
ATOM   1781  CA  VAL   231     -13.375 -11.979   6.495  1.00 96.68           C  
ATOM   1782  C   VAL   231     -13.387 -13.191   5.566  1.00 96.68           C  
ATOM   1783  CB  VAL   231     -12.521 -12.276   7.748  1.00 96.16           C  
ATOM   1784  O   VAL   231     -12.751 -13.177   4.510  1.00 96.26           O  
ATOM   1785  CG1 VAL   231     -11.149 -12.816   7.351  1.00 93.83           C  
ATOM   1786  CG2 VAL   231     -12.376 -11.019   8.604  1.00 93.90           C  
ATOM   1787  N   ASP   232     -14.078 -14.190   5.954  1.00 95.69           N  
ATOM   1788  CA  ASP   232     -14.116 -15.420   5.168  1.00 95.55           C  
ATOM   1789  C   ASP   232     -14.612 -15.150   3.750  1.00 95.49           C  
ATOM   1790  CB  ASP   232     -15.006 -16.463   5.847  1.00 93.71           C  
ATOM   1791  O   ASP   232     -13.927 -15.467   2.776  1.00 94.72           O  
ATOM   1792  CG  ASP   232     -15.043 -17.786   5.103  1.00 83.23           C  
ATOM   1793  OD1 ASP   232     -13.984 -18.434   4.957  1.00 78.13           O  
ATOM   1794  OD2 ASP   232     -16.140 -18.184   4.655  1.00 84.03           O  
ATOM   1795  N   LYS   233     -15.729 -14.534   3.507  1.00 95.45           N  
ATOM   1796  CA  LYS   233     -16.273 -14.244   2.183  1.00 95.75           C  
ATOM   1797  C   LYS   233     -15.355 -13.305   1.406  1.00 95.89           C  
ATOM   1798  CB  LYS   233     -17.671 -13.635   2.298  1.00 94.66           C  
ATOM   1799  O   LYS   233     -15.148 -13.485   0.204  1.00 95.44           O  
ATOM   1800  CG  LYS   233     -18.733 -14.610   2.783  1.00 89.37           C  
ATOM   1801  CD  LYS   233     -20.116 -13.971   2.793  1.00 85.65           C  
ATOM   1802  CE  LYS   233     -21.134 -14.850   3.506  1.00 83.47           C  
ATOM   1803  NZ  LYS   233     -22.276 -14.051   4.043  1.00 81.94           N  
ATOM   1804  N   LEU   234     -14.829 -12.275   2.079  1.00 96.90           N  
ATOM   1805  CA  LEU   234     -14.002 -11.267   1.424  1.00 96.93           C  
ATOM   1806  C   LEU   234     -12.727 -11.891   0.865  1.00 96.98           C  
ATOM   1807  CB  LEU   234     -13.648 -10.145   2.404  1.00 96.27           C  
ATOM   1808  O   LEU   234     -12.396 -11.692  -0.306  1.00 96.49           O  
ATOM   1809  CG  LEU   234     -12.820  -8.989   1.840  1.00 90.66           C  
ATOM   1810  CD1 LEU   234     -13.142  -7.696   2.581  1.00 81.71           C  
ATOM   1811  CD2 LEU   234     -11.331  -9.305   1.926  1.00 81.39           C  
ATOM   1812  N   PHE   235     -12.039 -12.742   1.652  1.00 96.16           N  
ATOM   1813  CA  PHE   235     -10.770 -13.326   1.235  1.00 96.16           C  
ATOM   1814  C   PHE   235     -10.987 -14.383   0.159  1.00 95.31           C  
ATOM   1815  CB  PHE   235     -10.040 -13.940   2.434  1.00 95.81           C  
ATOM   1816  O   PHE   235     -10.066 -14.710  -0.592  1.00 93.87           O  
ATOM   1817  CG  PHE   235      -9.123 -12.980   3.143  1.00 95.20           C  
ATOM   1818  CD1 PHE   235      -7.749 -13.034   2.944  1.00 93.29           C  
ATOM   1819  CD2 PHE   235      -9.636 -12.023   4.009  1.00 92.75           C  
ATOM   1820  CE1 PHE   235      -6.898 -12.147   3.599  1.00 92.34           C  
ATOM   1821  CE2 PHE   235      -8.791 -11.133   4.667  1.00 91.88           C  
ATOM   1822  CZ  PHE   235      -7.423 -11.197   4.461  1.00 91.66           C  
ATOM   1823  N   ASN   236     -12.182 -14.913   0.053  1.00 94.47           N  
ATOM   1824  CA  ASN   236     -12.512 -15.819  -1.041  1.00 93.99           C  
ATOM   1825  C   ASN   236     -12.658 -15.072  -2.364  1.00 93.06           C  
ATOM   1826  CB  ASN   236     -13.791 -16.598  -0.727  1.00 91.82           C  
ATOM   1827  O   ASN   236     -12.587 -15.678  -3.435  1.00 91.15           O  
ATOM   1828  CG  ASN   236     -13.540 -17.801   0.160  1.00 81.39           C  
ATOM   1829  ND2 ASN   236     -14.393 -17.989   1.160  1.00 75.96           N  
ATOM   1830  OD1 ASN   236     -12.586 -18.554  -0.050  1.00 74.81           O  
ATOM   1831  N   ILE   237     -12.769 -13.746  -2.380  1.00 94.53           N  
ATOM   1832  CA  ILE   237     -13.012 -12.945  -3.575  1.00 94.81           C  
ATOM   1833  C   ILE   237     -11.719 -12.256  -4.007  1.00 94.40           C  
ATOM   1834  CB  ILE   237     -14.123 -11.898  -3.338  1.00 94.27           C  
ATOM   1835  O   ILE   237     -11.340 -12.312  -5.179  1.00 93.38           O  
ATOM   1836  CG1 ILE   237     -15.462 -12.593  -3.065  1.00 91.59           C  
ATOM   1837  CG2 ILE   237     -14.233 -10.946  -4.532  1.00 90.99           C  
ATOM   1838  CD1 ILE   237     -16.510 -11.690  -2.430  1.00 90.20           C  
ATOM   1839  N   VAL   238     -10.973 -11.649  -3.101  1.00 95.38           N  
ATOM   1840  CA  VAL   238      -9.881 -10.742  -3.439  1.00 95.35           C  
ATOM   1841  C   VAL   238      -8.597 -11.538  -3.662  1.00 94.74           C  
ATOM   1842  CB  VAL   238      -9.665  -9.679  -2.338  1.00 94.69           C  
ATOM   1843  O   VAL   238      -8.478 -12.677  -3.204  1.00 93.50           O  
ATOM   1844  CG1 VAL   238     -10.935  -8.858  -2.122  1.00 90.15           C  
ATOM   1845  CG2 VAL   238      -9.227 -10.344  -1.034  1.00 89.70           C  
ATOM   1846  N   ASP   239      -7.679 -10.964  -4.301  1.00 92.90           N  
ATOM   1847  CA  ASP   239      -6.390 -11.596  -4.562  1.00 93.11           C  
ATOM   1848  C   ASP   239      -5.421 -11.366  -3.404  1.00 92.85           C  
ATOM   1849  CB  ASP   239      -5.787 -11.068  -5.865  1.00 92.12           C  
ATOM   1850  O   ASP   239      -4.613 -12.240  -3.081  1.00 91.76           O  
ATOM   1851  CG  ASP   239      -6.596 -11.451  -7.091  1.00 89.31           C  
ATOM   1852  OD1 ASP   239      -6.682 -12.656  -7.413  1.00 87.48           O  
ATOM   1853  OD2 ASP   239      -7.150 -10.541  -7.744  1.00 88.71           O  
ATOM   1854  N   PHE   240      -5.489 -10.248  -2.822  1.00 94.21           N  
ATOM   1855  CA  PHE   240      -4.732 -10.005  -1.599  1.00 94.88           C  
ATOM   1856  C   PHE   240      -5.316  -8.828  -0.826  1.00 95.25           C  
ATOM   1857  CB  PHE   240      -3.258  -9.742  -1.921  1.00 94.18           C  
ATOM   1858  O   PHE   240      -6.117  -8.061  -1.365  1.00 94.87           O  
ATOM   1859  CG  PHE   240      -3.024  -8.484  -2.713  1.00 93.03           C  
ATOM   1860  CD1 PHE   240      -3.172  -8.478  -4.095  1.00 90.64           C  
ATOM   1861  CD2 PHE   240      -2.657  -7.306  -2.076  1.00 90.73           C  
ATOM   1862  CE1 PHE   240      -2.957  -7.315  -4.831  1.00 90.54           C  
ATOM   1863  CE2 PHE   240      -2.440  -6.140  -2.804  1.00 90.44           C  
ATOM   1864  CZ  PHE   240      -2.589  -6.147  -4.182  1.00 90.10           C  
ATOM   1865  N   ALA   241      -4.942  -8.736   0.471  1.00 96.83           N  
ATOM   1866  CA  ALA   241      -5.432  -7.692   1.368  1.00 96.80           C  
ATOM   1867  C   ALA   241      -4.277  -6.993   2.079  1.00 96.73           C  
ATOM   1868  CB  ALA   241      -6.403  -8.281   2.389  1.00 96.18           C  
ATOM   1869  O   ALA   241      -3.426  -7.647   2.686  1.00 96.20           O  
ATOM   1870  N   ASN   242      -4.261  -5.654   1.918  1.00 97.19           N  
ATOM   1871  CA  ASN   242      -3.341  -4.791   2.652  1.00 97.08           C  
ATOM   1872  C   ASN   242      -3.861  -4.481   4.052  1.00 96.79           C  
ATOM   1873  CB  ASN   242      -3.091  -3.494   1.879  1.00 96.55           C  
ATOM   1874  O   ASN   242      -4.766  -3.660   4.216  1.00 95.83           O  
ATOM   1875  CG  ASN   242      -2.486  -3.737   0.511  1.00 93.69           C  
ATOM   1876  ND2 ASN   242      -3.011  -3.054  -0.500  1.00 90.39           N  
ATOM   1877  OD1 ASN   242      -1.555  -4.533   0.362  1.00 88.88           O  
ATOM   1878  N   ILE   243      -3.339  -5.197   4.991  1.00 97.01           N  
ATOM   1879  CA  ILE   243      -3.767  -4.912   6.356  1.00 96.86           C  
ATOM   1880  C   ILE   243      -3.030  -3.683   6.882  1.00 96.54           C  
ATOM   1881  CB  ILE   243      -3.525  -6.121   7.287  1.00 96.23           C  
ATOM   1882  O   ILE   243      -1.804  -3.694   7.013  1.00 95.61           O  
ATOM   1883  CG1 ILE   243      -4.010  -7.414   6.621  1.00 89.62           C  
ATOM   1884  CG2 ILE   243      -4.216  -5.909   8.638  1.00 89.24           C  
ATOM   1885  CD1 ILE   243      -5.461  -7.368   6.162  1.00 84.34           C  
ATOM   1886  N   MET   244      -3.722  -2.602   7.125  1.00 95.32           N  
ATOM   1887  CA  MET   244      -3.143  -1.328   7.542  1.00 95.25           C  
ATOM   1888  C   MET   244      -2.680  -1.390   8.994  1.00 94.65           C  
ATOM   1889  CB  MET   244      -4.153  -0.193   7.363  1.00 94.32           C  
ATOM   1890  O   MET   244      -3.131  -0.602   9.828  1.00 92.72           O  
ATOM   1891  CG  MET   244      -4.538   0.062   5.915  1.00 91.82           C  
ATOM   1892  SD  MET   244      -5.617   1.534   5.723  1.00 91.69           S  
ATOM   1893  CE  MET   244      -7.145   0.911   6.477  1.00 88.07           C  
ATOM   1894  N   THR   245      -1.709  -2.250   9.298  1.00 95.90           N  
ATOM   1895  CA  THR   245      -1.172  -2.416  10.644  1.00 95.58           C  
ATOM   1896  C   THR   245      -0.225  -1.271  10.994  1.00 94.31           C  
ATOM   1897  CB  THR   245      -0.433  -3.759  10.789  1.00 94.92           C  
ATOM   1898  O   THR   245       0.948  -1.499  11.296  1.00 91.30           O  
ATOM   1899  CG2 THR   245      -1.411  -4.929  10.776  1.00 91.01           C  
ATOM   1900  OG1 THR   245       0.490  -3.910   9.703  1.00 92.27           O  
ATOM   1901  N   TYR   246      -0.607  -0.135  10.684  1.00 92.40           N  
ATOM   1902  CA  TYR   246      -0.045   1.133  11.136  1.00 92.11           C  
ATOM   1903  C   TYR   246      -1.143   2.076  11.614  1.00 90.49           C  
ATOM   1904  CB  TYR   246       0.760   1.794  10.014  1.00 91.26           C  
ATOM   1905  O   TYR   246      -2.328   1.744  11.546  1.00 87.90           O  
ATOM   1906  CG  TYR   246       0.095   1.714   8.661  1.00 90.37           C  
ATOM   1907  CD1 TYR   246       0.540   0.813   7.697  1.00 87.56           C  
ATOM   1908  CD2 TYR   246      -0.978   2.540   8.344  1.00 87.54           C  
ATOM   1909  CE1 TYR   246      -0.068   0.737   6.448  1.00 87.75           C  
ATOM   1910  CE2 TYR   246      -1.593   2.473   7.098  1.00 88.10           C  
ATOM   1911  OH  TYR   246      -1.739   1.498   4.924  1.00 83.24           O  
ATOM   1912  CZ  TYR   246      -1.133   1.569   6.159  1.00 87.47           C  
ATOM   1913  N   ASP   247      -0.847   3.120  12.249  1.00 87.16           N  
ATOM   1914  CA  ASP   247      -1.790   4.030  12.892  1.00 86.63           C  
ATOM   1915  C   ASP   247      -2.534   3.335  14.031  1.00 86.09           C  
ATOM   1916  CB  ASP   247      -2.788   4.579  11.871  1.00 85.42           C  
ATOM   1917  O   ASP   247      -3.709   3.616  14.275  1.00 84.11           O  
ATOM   1918  CG  ASP   247      -2.140   5.482  10.835  1.00 83.42           C  
ATOM   1919  OD1 ASP   247      -1.073   6.068  11.119  1.00 81.28           O  
ATOM   1920  OD2 ASP   247      -2.703   5.611   9.727  1.00 81.84           O  
ATOM   1921  N   MET   248      -1.874   2.421  14.689  1.00 89.57           N  
ATOM   1922  CA  MET   248      -2.437   1.715  15.836  1.00 89.31           C  
ATOM   1923  C   MET   248      -2.358   2.573  17.095  1.00 87.42           C  
ATOM   1924  CB  MET   248      -1.710   0.388  16.061  1.00 88.43           C  
ATOM   1925  O   MET   248      -3.132   2.377  18.033  1.00 84.58           O  
ATOM   1926  CG  MET   248      -1.949  -0.636  14.964  1.00 86.68           C  
ATOM   1927  SD  MET   248      -1.050  -2.208  15.260  1.00 87.94           S  
ATOM   1928  CE  MET   248      -1.280  -3.017  13.653  1.00 80.64           C  
ATOM   1929  N   ALA   249      -1.458   3.446  17.091  1.00 85.86           N  
ATOM   1930  CA  ALA   249      -1.292   4.469  18.120  1.00 85.61           C  
ATOM   1931  C   ALA   249      -0.898   5.808  17.502  1.00 84.62           C  
ATOM   1932  CB  ALA   249      -0.249   4.031  19.144  1.00 84.38           C  
ATOM   1933  O   ALA   249      -0.171   5.850  16.507  1.00 82.74           O  
ATOM   1934  N   GLY   250      -1.463   6.841  18.125  1.00 78.99           N  
ATOM   1935  CA  GLY   250      -1.157   8.184  17.659  1.00 78.47           C  
ATOM   1936  C   GLY   250      -1.677   9.269  18.583  1.00 78.04           C  
ATOM   1937  O   GLY   250      -2.110   8.984  19.701  1.00 75.70           O  
ATOM   1938  N   ALA   251      -1.708  10.447  18.050  1.00 67.68           N  
ATOM   1939  CA  ALA   251      -1.975  11.659  18.821  1.00 66.67           C  
ATOM   1940  C   ALA   251      -3.414  11.680  19.328  1.00 67.14           C  
ATOM   1941  CB  ALA   251      -1.694  12.899  17.976  1.00 64.17           C  
ATOM   1942  O   ALA   251      -3.791  12.557  20.108  1.00 64.05           O  
ATOM   1943  N   TRP   252      -4.135  10.671  18.937  1.00 68.25           N  
ATOM   1944  CA  TRP   252      -5.483  10.570  19.488  1.00 69.22           C  
ATOM   1945  C   TRP   252      -5.476   9.803  20.806  1.00 68.49           C  
ATOM   1946  CB  TRP   252      -6.422   9.887  18.490  1.00 65.26           C  
ATOM   1947  O   TRP   252      -6.509   9.689  21.471  1.00 65.57           O  
ATOM   1948  CG  TRP   252      -5.946   8.544  18.026  1.00 61.03           C  
ATOM   1949  CD1 TRP   252      -6.170   7.337  18.629  1.00 56.29           C  
ATOM   1950  CD2 TRP   252      -5.159   8.272  16.862  1.00 58.22           C  
ATOM   1951  CE2 TRP   252      -4.943   6.876  16.821  1.00 54.89           C  
ATOM   1952  CE3 TRP   252      -4.616   9.073  15.849  1.00 67.31           C  
ATOM   1953  NE1 TRP   252      -5.570   6.330  17.908  1.00 66.82           N  
ATOM   1954  CH2 TRP   252      -3.686   7.072  14.825  1.00 63.44           C  
ATOM   1955  CZ2 TRP   252      -4.206   6.265  15.804  1.00 65.45           C  
ATOM   1956  CZ3 TRP   252      -3.883   8.463  14.838  1.00 64.31           C  
ATOM   1957  N   SER   253      -4.425   9.198  21.209  1.00 76.58           N  
ATOM   1958  CA  SER   253      -4.285   8.479  22.471  1.00 76.58           C  
ATOM   1959  C   SER   253      -3.651   9.359  23.542  1.00 76.57           C  
ATOM   1960  CB  SER   253      -3.447   7.214  22.278  1.00 74.71           C  
ATOM   1961  O   SER   253      -2.787  10.186  23.242  1.00 75.14           O  
ATOM   1962  OG  SER   253      -3.373   6.471  23.482  1.00 70.63           O  
ATOM   1963  N   THR   254      -4.080   9.175  24.787  1.00 75.43           N  
ATOM   1964  CA  THR   254      -3.540   9.946  25.901  1.00 75.21           C  
ATOM   1965  C   THR   254      -2.299   9.270  26.475  1.00 75.63           C  
ATOM   1966  CB  THR   254      -4.588  10.131  27.013  1.00 73.05           C  
ATOM   1967  O   THR   254      -1.716   9.753  27.448  1.00 74.10           O  
ATOM   1968  CG2 THR   254      -5.759  10.981  26.530  1.00 70.05           C  
ATOM   1969  OG1 THR   254      -5.080   8.847  27.417  1.00 71.57           O  
ATOM   1970  N   THR   255      -1.862   8.211  25.926  1.00 84.35           N  
ATOM   1971  CA  THR   255      -0.680   7.442  26.301  1.00 84.89           C  
ATOM   1972  C   THR   255       0.181   7.143  25.077  1.00 85.75           C  
ATOM   1973  CB  THR   255      -1.068   6.123  26.995  1.00 82.58           C  
ATOM   1974  O   THR   255      -0.342   6.844  24.002  1.00 85.27           O  
ATOM   1975  CG2 THR   255       0.165   5.393  27.517  1.00 72.59           C  
ATOM   1976  OG1 THR   255      -1.943   6.407  28.093  1.00 76.65           O  
ATOM   1977  N   SER   256       1.502   7.239  25.221  1.00 87.48           N  
ATOM   1978  CA  SER   256       2.405   6.886  24.130  1.00 88.08           C  
ATOM   1979  C   SER   256       2.376   5.387  23.851  1.00 88.26           C  
ATOM   1980  CB  SER   256       3.834   7.325  24.454  1.00 87.28           C  
ATOM   1981  O   SER   256       2.067   4.590  24.740  1.00 87.73           O  
ATOM   1982  OG  SER   256       4.322   6.645  25.598  1.00 88.26           O  
ATOM   1983  N   GLY   257       2.635   5.035  22.559  1.00 90.27           N  
ATOM   1984  CA  GLY   257       2.606   3.650  22.115  1.00 90.64           C  
ATOM   1985  C   GLY   257       3.198   3.455  20.732  1.00 90.95           C  
ATOM   1986  O   GLY   257       3.562   4.425  20.064  1.00 90.34           O  
ATOM   1987  N   HIS   258       3.248   2.267  20.359  1.00 93.36           N  
ATOM   1988  CA  HIS   258       3.744   1.930  19.030  1.00 93.64           C  
ATOM   1989  C   HIS   258       2.631   2.013  17.990  1.00 93.11           C  
ATOM   1990  CB  HIS   258       4.361   0.530  19.027  1.00 92.87           C  
ATOM   1991  O   HIS   258       1.580   1.389  18.147  1.00 92.10           O  
ATOM   1992  CG  HIS   258       5.610   0.423  19.842  1.00 90.43           C  
ATOM   1993  CD2 HIS   258       5.911  -0.353  20.910  1.00 86.41           C  
ATOM   1994  ND1 HIS   258       6.731   1.183  19.588  1.00 87.93           N  
ATOM   1995  CE1 HIS   258       7.672   0.876  20.467  1.00 87.28           C  
ATOM   1996  NE2 HIS   258       7.199  -0.053  21.280  1.00 87.37           N  
ATOM   1997  N   GLN   259       2.940   2.662  16.823  1.00 91.04           N  
ATOM   1998  CA  GLN   259       1.926   2.777  15.781  1.00 91.29           C  
ATOM   1999  C   GLN   259       1.974   1.583  14.832  1.00 91.27           C  
ATOM   2000  CB  GLN   259       2.106   4.078  14.997  1.00 89.69           C  
ATOM   2001  O   GLN   259       1.054   1.376  14.038  1.00 89.84           O  
ATOM   2002  CG  GLN   259       3.409   4.147  14.212  1.00 85.99           C  
ATOM   2003  CD  GLN   259       3.438   5.297  13.222  1.00 82.62           C  
ATOM   2004  NE2 GLN   259       4.598   5.930  13.083  1.00 80.75           N  
ATOM   2005  OE1 GLN   259       2.426   5.613  12.588  1.00 81.80           O  
ATOM   2006  N   THR   260       3.053   0.751  14.940  1.00 93.20           N  
ATOM   2007  CA  THR   260       3.185  -0.362  14.007  1.00 93.27           C  
ATOM   2008  C   THR   260       3.950  -1.516  14.647  1.00 92.13           C  
ATOM   2009  CB  THR   260       3.899   0.075  12.714  1.00 90.66           C  
ATOM   2010  O   THR   260       4.816  -2.123  14.012  1.00 88.88           O  
ATOM   2011  CG2 THR   260       5.332   0.512  12.997  1.00 76.23           C  
ATOM   2012  OG1 THR   260       3.918  -1.021  11.792  1.00 79.96           O  
ATOM   2013  N   ALA   261       3.700  -1.850  15.924  1.00 95.59           N  
ATOM   2014  CA  ALA   261       4.381  -2.922  16.645  1.00 95.79           C  
ATOM   2015  C   ALA   261       4.126  -4.275  15.987  1.00 96.05           C  
ATOM   2016  CB  ALA   261       3.932  -2.950  18.104  1.00 94.74           C  
ATOM   2017  O   ALA   261       2.995  -4.582  15.602  1.00 95.68           O  
ATOM   2018  N   LEU   262       5.214  -5.045  15.900  1.00 96.82           N  
ATOM   2019  CA  LEU   262       5.045  -6.400  15.386  1.00 96.89           C  
ATOM   2020  C   LEU   262       4.306  -7.275  16.393  1.00 96.61           C  
ATOM   2021  CB  LEU   262       6.404  -7.021  15.054  1.00 96.41           C  
ATOM   2022  O   LEU   262       3.369  -7.991  16.031  1.00 95.80           O  
ATOM   2023  CG  LEU   262       6.383  -8.457  14.527  1.00 94.02           C  
ATOM   2024  CD1 LEU   262       5.464  -8.563  13.315  1.00 89.54           C  
ATOM   2025  CD2 LEU   262       7.793  -8.919  14.177  1.00 89.02           C  
ATOM   2026  N   TYR   263       4.739  -7.195  17.669  1.00 96.07           N  
ATOM   2027  CA  TYR   263       4.124  -7.916  18.777  1.00 96.11           C  
ATOM   2028  C   TYR   263       3.639  -6.952  19.853  1.00 95.29           C  
ATOM   2029  CB  TYR   263       5.113  -8.918  19.382  1.00 95.77           C  
ATOM   2030  O   TYR   263       4.190  -5.860  20.011  1.00 94.07           O  
ATOM   2031  CG  TYR   263       5.673  -9.898  18.380  1.00 94.92           C  
ATOM   2032  CD1 TYR   263       4.878 -10.909  17.845  1.00 93.09           C  
ATOM   2033  CD2 TYR   263       6.998  -9.816  17.967  1.00 92.81           C  
ATOM   2034  CE1 TYR   263       5.390 -11.815  16.923  1.00 92.69           C  
ATOM   2035  CE2 TYR   263       7.522 -10.717  17.045  1.00 92.71           C  
ATOM   2036  OH  TYR   263       7.224 -12.606  15.617  1.00 89.98           O  
ATOM   2037  CZ  TYR   263       6.711 -11.711  16.530  1.00 92.25           C  
ATOM   2038  N   THR   264       2.641  -7.360  20.574  1.00 94.27           N  
ATOM   2039  CA  THR   264       2.183  -6.589  21.724  1.00 94.09           C  
ATOM   2040  C   THR   264       3.184  -6.684  22.872  1.00 93.61           C  
ATOM   2041  CB  THR   264       0.801  -7.069  22.204  1.00 93.10           C  
ATOM   2042  O   THR   264       3.560  -7.783  23.285  1.00 92.51           O  
ATOM   2043  CG2 THR   264       0.316  -6.248  23.394  1.00 88.95           C  
ATOM   2044  OG1 THR   264      -0.142  -6.939  21.132  1.00 90.54           O  
ATOM   2045  N   ASN   265       3.668  -5.540  23.267  1.00 93.19           N  
ATOM   2046  CA  ASN   265       4.485  -5.505  24.475  1.00 93.26           C  
ATOM   2047  C   ASN   265       3.701  -5.976  25.697  1.00 92.03           C  
ATOM   2048  CB  ASN   265       5.038  -4.098  24.710  1.00 92.56           C  
ATOM   2049  O   ASN   265       2.569  -5.541  25.918  1.00 90.42           O  
ATOM   2050  CG  ASN   265       6.025  -4.042  25.859  1.00 90.66           C  
ATOM   2051  ND2 ASN   265       7.235  -3.573  25.579  1.00 90.26           N  
ATOM   2052  OD1 ASN   265       5.703  -4.418  26.989  1.00 89.33           O  
ATOM   2053  N   PRO   266       4.277  -6.930  26.550  1.00 92.21           N  
ATOM   2054  CA  PRO   266       3.540  -7.473  27.693  1.00 91.96           C  
ATOM   2055  C   PRO   266       3.130  -6.396  28.696  1.00 90.87           C  
ATOM   2056  CB  PRO   266       4.534  -8.453  28.320  1.00 90.34           C  
ATOM   2057  O   PRO   266       2.158  -6.573  29.435  1.00 89.06           O  
ATOM   2058  CG  PRO   266       5.417  -8.876  27.191  1.00 87.34           C  
ATOM   2059  CD  PRO   266       5.552  -7.726  26.235  1.00 85.92           C  
ATOM   2060  N   ASN   267       3.770  -5.273  28.664  1.00 91.48           N  
ATOM   2061  CA  ASN   267       3.493  -4.177  29.586  1.00 91.55           C  
ATOM   2062  C   ASN   267       2.587  -3.125  28.951  1.00 91.15           C  
ATOM   2063  CB  ASN   267       4.797  -3.535  30.065  1.00 90.33           C  
ATOM   2064  O   ASN   267       2.353  -2.067  29.536  1.00 89.67           O  
ATOM   2065  CG  ASN   267       5.664  -4.495  30.855  1.00 87.28           C  
ATOM   2066  ND2 ASN   267       6.899  -4.685  30.407  1.00 86.74           N  
ATOM   2067  OD1 ASN   267       5.227  -5.063  31.859  1.00 85.51           O  
ATOM   2068  N   ALA   268       2.142  -3.385  27.743  1.00 92.32           N  
ATOM   2069  CA  ALA   268       1.238  -2.451  27.076  1.00 92.41           C  
ATOM   2070  C   ALA   268      -0.071  -2.310  27.846  1.00 91.83           C  
ATOM   2071  CB  ALA   268       0.964  -2.905  25.645  1.00 91.35           C  
ATOM   2072  O   ALA   268      -0.609  -3.297  28.354  1.00 90.59           O  
ATOM   2073  N   PRO   269      -0.612  -1.087  27.959  1.00 89.91           N  
ATOM   2074  CA  PRO   269      -1.928  -0.908  28.577  1.00 89.78           C  
ATOM   2075  C   PRO   269      -3.060  -1.497  27.738  1.00 89.34           C  
ATOM   2076  CB  PRO   269      -2.063   0.614  28.684  1.00 88.52           C  
ATOM   2077  O   PRO   269      -2.854  -1.841  26.571  1.00 88.15           O  
ATOM   2078  CG  PRO   269      -1.213   1.151  27.577  1.00 86.13           C  
ATOM   2079  CD  PRO   269      -0.074   0.200  27.346  1.00 85.65           C  
ATOM   2080  N   GLU   270      -4.206  -1.617  28.335  1.00 88.60           N  
ATOM   2081  CA  GLU   270      -5.357  -2.310  27.763  1.00 88.94           C  
ATOM   2082  C   GLU   270      -5.739  -1.719  26.409  1.00 88.47           C  
ATOM   2083  CB  GLU   270      -6.550  -2.250  28.719  1.00 86.32           C  
ATOM   2084  O   GLU   270      -6.083  -2.453  25.480  1.00 86.80           O  
ATOM   2085  CG  GLU   270      -7.725  -3.119  28.292  1.00 79.16           C  
ATOM   2086  CD  GLU   270      -7.383  -4.599  28.225  1.00 74.74           C  
ATOM   2087  OE1 GLU   270      -6.529  -5.061  29.016  1.00 76.66           O  
ATOM   2088  OE2 GLU   270      -7.973  -5.302  27.376  1.00 71.73           O  
ATOM   2089  N   GLU   271      -5.545  -0.454  26.283  1.00 84.93           N  
ATOM   2090  CA  GLU   271      -5.977   0.237  25.072  1.00 85.29           C  
ATOM   2091  C   GLU   271      -5.160  -0.206  23.862  1.00 85.38           C  
ATOM   2092  CB  GLU   271      -5.870   1.754  25.251  1.00 82.79           C  
ATOM   2093  O   GLU   271      -5.608  -0.073  22.721  1.00 83.68           O  
ATOM   2094  CG  GLU   271      -4.448   2.248  25.474  1.00 76.76           C  
ATOM   2095  CD  GLU   271      -4.362   3.750  25.698  1.00 72.91           C  
ATOM   2096  OE1 GLU   271      -5.421   4.414  25.769  1.00 72.93           O  
ATOM   2097  OE2 GLU   271      -3.228   4.266  25.802  1.00 68.95           O  
ATOM   2098  N   TYR   272      -3.946  -0.768  24.057  1.00 88.87           N  
ATOM   2099  CA  TYR   272      -3.075  -1.183  22.964  1.00 89.56           C  
ATOM   2100  C   TYR   272      -3.112  -2.696  22.782  1.00 88.72           C  
ATOM   2101  CB  TYR   272      -1.637  -0.723  23.217  1.00 88.78           C  
ATOM   2102  O   TYR   272      -2.454  -3.236  21.890  1.00 87.00           O  
ATOM   2103  CG  TYR   272      -1.457   0.774  23.144  1.00 89.19           C  
ATOM   2104  CD1 TYR   272      -1.867   1.491  22.022  1.00 86.83           C  
ATOM   2105  CD2 TYR   272      -0.876   1.475  24.196  1.00 86.95           C  
ATOM   2106  CE1 TYR   272      -1.701   2.870  21.949  1.00 87.32           C  
ATOM   2107  CE2 TYR   272      -0.706   2.854  24.134  1.00 87.45           C  
ATOM   2108  OH  TYR   272      -0.955   4.907  22.942  1.00 84.53           O  
ATOM   2109  CZ  TYR   272      -1.121   3.542  23.008  1.00 86.53           C  
ATOM   2110  N   LYS   273      -3.828  -3.358  23.647  1.00 88.81           N  
ATOM   2111  CA  LYS   273      -3.997  -4.794  23.444  1.00 88.11           C  
ATOM   2112  C   LYS   273      -4.888  -5.078  22.238  1.00 86.56           C  
ATOM   2113  CB  LYS   273      -4.586  -5.448  24.695  1.00 85.68           C  
ATOM   2114  O   LYS   273      -5.922  -4.432  22.058  1.00 83.65           O  
ATOM   2115  CG  LYS   273      -3.698  -5.341  25.926  1.00 79.83           C  
ATOM   2116  CD  LYS   273      -4.255  -6.150  27.090  1.00 76.83           C  
ATOM   2117  CE  LYS   273      -3.360  -6.054  28.318  1.00 71.19           C  
ATOM   2118  NZ  LYS   273      -3.990  -6.690  29.514  1.00 69.74           N  
ATOM   2119  N   GLY   274      -4.457  -5.989  21.358  1.00 86.11           N  
ATOM   2120  CA  GLY   274      -5.151  -6.308  20.120  1.00 86.02           C  
ATOM   2121  C   GLY   274      -4.704  -5.454  18.949  1.00 85.82           C  
ATOM   2122  O   GLY   274      -5.228  -5.587  17.841  1.00 83.78           O  
ATOM   2123  N   LEU   275      -3.775  -4.544  19.118  1.00 88.54           N  
ATOM   2124  CA  LEU   275      -3.330  -3.600  18.098  1.00 88.51           C  
ATOM   2125  C   LEU   275      -1.861  -3.824  17.754  1.00 87.17           C  
ATOM   2126  CB  LEU   275      -3.541  -2.160  18.572  1.00 86.19           C  
ATOM   2127  O   LEU   275      -1.034  -2.927  17.930  1.00 83.87           O  
ATOM   2128  CG  LEU   275      -4.989  -1.731  18.816  1.00 83.40           C  
ATOM   2129  CD1 LEU   275      -5.036  -0.312  19.372  1.00 78.94           C  
ATOM   2130  CD2 LEU   275      -5.801  -1.833  17.529  1.00 78.53           C  
ATOM   2131  N   SER   276      -1.449  -5.077  17.446  1.00 94.95           N  
ATOM   2132  CA  SER   276      -0.159  -5.418  16.855  1.00 95.43           C  
ATOM   2133  C   SER   276      -0.336  -6.141  15.524  1.00 95.76           C  
ATOM   2134  CB  SER   276       0.657  -6.288  17.812  1.00 94.99           C  
ATOM   2135  O   SER   276      -1.419  -6.650  15.226  1.00 95.54           O  
ATOM   2136  OG  SER   276       0.052  -7.559  17.977  1.00 93.21           O  
ATOM   2137  N   VAL   277       0.720  -6.193  14.753  1.00 96.73           N  
ATOM   2138  CA  VAL   277       0.688  -6.936  13.498  1.00 96.79           C  
ATOM   2139  C   VAL   277       0.300  -8.388  13.766  1.00 96.82           C  
ATOM   2140  CB  VAL   277       2.048  -6.874  12.767  1.00 96.23           C  
ATOM   2141  O   VAL   277      -0.605  -8.924  13.122  1.00 96.36           O  
ATOM   2142  CG1 VAL   277       2.035  -7.762  11.524  1.00 92.37           C  
ATOM   2143  CG2 VAL   277       2.387  -5.432  12.393  1.00 92.35           C  
ATOM   2144  N   ASP   278       0.938  -8.984  14.692  1.00 96.67           N  
ATOM   2145  CA  ASP   278       0.752 -10.397  15.009  1.00 96.69           C  
ATOM   2146  C   ASP   278      -0.683 -10.677  15.447  1.00 96.36           C  
ATOM   2147  CB  ASP   278       1.731 -10.835  16.101  1.00 96.06           C  
ATOM   2148  O   ASP   278      -1.312 -11.621  14.962  1.00 95.57           O  
ATOM   2149  CG  ASP   278       1.569 -12.294  16.491  1.00 92.88           C  
ATOM   2150  OD1 ASP   278       1.877 -13.183  15.668  1.00 90.45           O  
ATOM   2151  OD2 ASP   278       1.127 -12.557  17.630  1.00 91.64           O  
ATOM   2152  N   GLU   279      -1.239  -9.865  16.313  1.00 95.94           N  
ATOM   2153  CA  GLU   279      -2.597 -10.089  16.799  1.00 95.82           C  
ATOM   2154  C   GLU   279      -3.623  -9.869  15.691  1.00 95.64           C  
ATOM   2155  CB  GLU   279      -2.902  -9.172  17.987  1.00 94.73           C  
ATOM   2156  O   GLU   279      -4.583 -10.633  15.566  1.00 94.89           O  
ATOM   2157  CG  GLU   279      -2.186  -9.569  19.269  1.00 89.29           C  
ATOM   2158  CD  GLU   279      -2.432  -8.603  20.417  1.00 85.91           C  
ATOM   2159  OE1 GLU   279      -2.255  -7.378  20.229  1.00 85.50           O  
ATOM   2160  OE2 GLU   279      -2.804  -9.076  21.515  1.00 84.88           O  
ATOM   2161  N   SER   280      -3.414  -8.842  14.880  1.00 96.09           N  
ATOM   2162  CA  SER   280      -4.293  -8.604  13.740  1.00 96.09           C  
ATOM   2163  C   SER   280      -4.271  -9.780  12.770  1.00 96.46           C  
ATOM   2164  CB  SER   280      -3.887  -7.323  13.009  1.00 94.91           C  
ATOM   2165  O   SER   280      -5.324 -10.278  12.366  1.00 96.06           O  
ATOM   2166  OG  SER   280      -4.088  -6.188  13.835  1.00 77.36           O  
ATOM   2167  N   VAL   281      -3.089 -10.245  12.458  1.00 96.77           N  
ATOM   2168  CA  VAL   281      -2.922 -11.343  11.512  1.00 96.77           C  
ATOM   2169  C   VAL   281      -3.572 -12.608  12.067  1.00 96.57           C  
ATOM   2170  CB  VAL   281      -1.431 -11.602  11.200  1.00 96.36           C  
ATOM   2171  O   VAL   281      -4.303 -13.302  11.356  1.00 96.00           O  
ATOM   2172  CG1 VAL   281      -1.254 -12.941  10.487  1.00 94.56           C  
ATOM   2173  CG2 VAL   281      -0.857 -10.464  10.358  1.00 94.58           C  
ATOM   2174  N   LYS   282      -3.348 -12.946  13.301  1.00 96.12           N  
ATOM   2175  CA  LYS   282      -3.942 -14.122  13.929  1.00 96.11           C  
ATOM   2176  C   LYS   282      -5.466 -14.038  13.923  1.00 95.65           C  
ATOM   2177  CB  LYS   282      -3.432 -14.280  15.363  1.00 95.24           C  
ATOM   2178  O   LYS   282      -6.147 -15.040  13.695  1.00 94.80           O  
ATOM   2179  CG  LYS   282      -2.049 -14.906  15.462  1.00 90.72           C  
ATOM   2180  CD  LYS   282      -1.531 -14.893  16.894  1.00 86.98           C  
ATOM   2181  CE  LYS   282      -0.239 -15.687  17.030  1.00 85.39           C  
ATOM   2182  NZ  LYS   282       0.464 -15.387  18.313  1.00 84.53           N  
ATOM   2183  N   TYR   283      -5.946 -12.832  14.163  1.00 95.65           N  
ATOM   2184  CA  TYR   283      -7.396 -12.673  14.140  1.00 95.77           C  
ATOM   2185  C   TYR   283      -7.949 -12.922  12.742  1.00 95.87           C  
ATOM   2186  CB  TYR   283      -7.791 -11.273  14.617  1.00 95.21           C  
ATOM   2187  O   TYR   283      -8.888 -13.703  12.569  1.00 95.37           O  
ATOM   2188  CG  TYR   283      -9.283 -11.070  14.733  1.00 93.22           C  
ATOM   2189  CD1 TYR   283      -9.972 -11.464  15.878  1.00 90.38           C  
ATOM   2190  CD2 TYR   283     -10.005 -10.485  13.699  1.00 90.07           C  
ATOM   2191  CE1 TYR   283     -11.346 -11.281  15.989  1.00 89.45           C  
ATOM   2192  CE2 TYR   283     -11.380 -10.297  13.799  1.00 88.91           C  
ATOM   2193  OH  TYR   283     -13.401 -10.513  15.050  1.00 85.27           O  
ATOM   2194  CZ  TYR   283     -12.040 -10.697  14.946  1.00 87.90           C  
ATOM   2195  N   TYR   284      -7.394 -12.329  11.719  1.00 96.60           N  
ATOM   2196  CA  TYR   284      -7.846 -12.552  10.351  1.00 96.73           C  
ATOM   2197  C   TYR   284      -7.797 -14.033   9.995  1.00 96.52           C  
ATOM   2198  CB  TYR   284      -6.993 -11.750   9.364  1.00 96.71           C  
ATOM   2199  O   TYR   284      -8.744 -14.572   9.417  1.00 95.91           O  
ATOM   2200  CG  TYR   284      -7.461 -10.327   9.175  1.00 96.46           C  
ATOM   2201  CD1 TYR   284      -8.649 -10.047   8.505  1.00 95.49           C  
ATOM   2202  CD2 TYR   284      -6.715  -9.260   9.665  1.00 95.23           C  
ATOM   2203  CE1 TYR   284      -9.083  -8.738   8.326  1.00 94.79           C  
ATOM   2204  CE2 TYR   284      -7.139  -7.947   9.492  1.00 94.58           C  
ATOM   2205  OH  TYR   284      -8.748  -6.398   8.649  1.00 92.16           O  
ATOM   2206  CZ  TYR   284      -8.323  -7.696   8.823  1.00 94.40           C  
ATOM   2207  N   ILE   285      -6.719 -14.678  10.373  1.00 96.28           N  
ATOM   2208  CA  ILE   285      -6.580 -16.100  10.075  1.00 96.04           C  
ATOM   2209  C   ILE   285      -7.663 -16.889  10.808  1.00 95.32           C  
ATOM   2210  CB  ILE   285      -5.179 -16.624  10.464  1.00 95.29           C  
ATOM   2211  O   ILE   285      -8.275 -17.793  10.235  1.00 94.12           O  
ATOM   2212  CG1 ILE   285      -4.111 -16.026   9.542  1.00 91.53           C  
ATOM   2213  CG2 ILE   285      -5.145 -18.155  10.421  1.00 91.32           C  
ATOM   2214  CD1 ILE   285      -2.684 -16.242  10.027  1.00 87.74           C  
ATOM   2215  N   SER   286      -7.964 -16.501  11.999  1.00 96.37           N  
ATOM   2216  CA  SER   286      -8.978 -17.199  12.784  1.00 96.11           C  
ATOM   2217  C   SER   286     -10.369 -17.000  12.191  1.00 95.23           C  
ATOM   2218  CB  SER   286      -8.960 -16.716  14.235  1.00 95.33           C  
ATOM   2219  O   SER   286     -11.278 -17.792  12.447  1.00 93.71           O  
ATOM   2220  OG  SER   286      -9.580 -15.447  14.351  1.00 87.73           O  
ATOM   2221  N   GLN   287     -10.507 -15.964  11.381  1.00 95.86           N  
ATOM   2222  CA  GLN   287     -11.800 -15.659  10.779  1.00 95.71           C  
ATOM   2223  C   GLN   287     -11.872 -16.170   9.343  1.00 95.09           C  
ATOM   2224  CB  GLN   287     -12.068 -14.154  10.814  1.00 95.10           C  
ATOM   2225  O   GLN   287     -12.819 -15.864   8.616  1.00 93.42           O  
ATOM   2226  CG  GLN   287     -12.196 -13.585  12.220  1.00 93.13           C  
ATOM   2227  CD  GLN   287     -13.329 -14.216  13.008  1.00 89.45           C  
ATOM   2228  NE2 GLN   287     -12.993 -14.853  14.124  1.00 89.75           N  
ATOM   2229  OE1 GLN   287     -14.498 -14.130  12.617  1.00 89.58           O  
ATOM   2230  N   GLY   288     -10.832 -16.978   8.861  1.00 93.91           N  
ATOM   2231  CA  GLY   288     -10.916 -17.672   7.586  1.00 93.93           C  
ATOM   2232  C   GLY   288     -10.024 -17.068   6.518  1.00 93.90           C  
ATOM   2233  O   GLY   288     -10.064 -17.486   5.359  1.00 92.59           O  
ATOM   2234  N   ALA   289      -9.204 -16.071   6.857  1.00 95.83           N  
ATOM   2235  CA  ALA   289      -8.312 -15.451   5.881  1.00 95.86           C  
ATOM   2236  C   ALA   289      -7.226 -16.426   5.434  1.00 95.24           C  
ATOM   2237  CB  ALA   289      -7.682 -14.188   6.464  1.00 95.35           C  
ATOM   2238  O   ALA   289      -6.641 -17.134   6.256  1.00 93.99           O  
ATOM   2239  N   GLU   290      -6.967 -16.453   4.123  1.00 91.85           N  
ATOM   2240  CA  GLU   290      -5.824 -17.183   3.583  1.00 91.91           C  
ATOM   2241  C   GLU   290      -4.518 -16.442   3.853  1.00 92.30           C  
ATOM   2242  CB  GLU   290      -5.997 -17.416   2.080  1.00 89.06           C  
ATOM   2243  O   GLU   290      -4.368 -15.279   3.471  1.00 91.32           O  
ATOM   2244  CG  GLU   290      -7.158 -18.334   1.729  1.00 78.07           C  
ATOM   2245  CD  GLU   290      -7.361 -18.498   0.231  1.00 74.00           C  
ATOM   2246  OE1 GLU   290      -6.421 -18.947  -0.464  1.00 72.06           O  
ATOM   2247  OE2 GLU   290      -8.470 -18.175  -0.252  1.00 69.38           O  
ATOM   2248  N   ARG   291      -3.517 -17.125   4.379  1.00 92.89           N  
ATOM   2249  CA  ARG   291      -2.273 -16.525   4.850  1.00 93.26           C  
ATOM   2250  C   ARG   291      -1.548 -15.805   3.718  1.00 93.10           C  
ATOM   2251  CB  ARG   291      -1.361 -17.590   5.463  1.00 91.66           C  
ATOM   2252  O   ARG   291      -1.108 -14.665   3.881  1.00 92.29           O  
ATOM   2253  CG  ARG   291      -1.862 -18.143   6.787  1.00 86.93           C  
ATOM   2254  CD  ARG   291      -0.979 -19.273   7.298  1.00 84.05           C  
ATOM   2255  NE  ARG   291      -1.441 -19.779   8.587  1.00 82.94           N  
ATOM   2256  NH1 ARG   291       0.107 -18.604   9.836  1.00 76.23           N  
ATOM   2257  NH2 ARG   291      -1.414 -19.969  10.875  1.00 72.71           N  
ATOM   2258  CZ  ARG   291      -0.915 -19.449   9.763  1.00 80.33           C  
ATOM   2259  N   GLU   292      -1.466 -16.401   2.577  1.00 90.84           N  
ATOM   2260  CA  GLU   292      -0.667 -15.905   1.460  1.00 90.82           C  
ATOM   2261  C   GLU   292      -1.280 -14.643   0.861  1.00 91.21           C  
ATOM   2262  CB  GLU   292      -0.523 -16.982   0.382  1.00 88.18           C  
ATOM   2263  O   GLU   292      -0.647 -13.962   0.052  1.00 90.06           O  
ATOM   2264  CG  GLU   292      -1.850 -17.469  -0.183  1.00 78.02           C  
ATOM   2265  CD  GLU   292      -1.694 -18.586  -1.203  1.00 73.19           C  
ATOM   2266  OE1 GLU   292      -0.568 -19.110  -1.363  1.00 69.99           O  
ATOM   2267  OE2 GLU   292      -2.706 -18.940  -1.848  1.00 65.90           O  
ATOM   2268  N   LYS   293      -2.524 -14.304   1.311  1.00 93.85           N  
ATOM   2269  CA  LYS   293      -3.203 -13.127   0.777  1.00 94.46           C  
ATOM   2270  C   LYS   293      -3.082 -11.942   1.732  1.00 94.77           C  
ATOM   2271  CB  LYS   293      -4.677 -13.434   0.507  1.00 93.67           C  
ATOM   2272  O   LYS   293      -3.553 -10.844   1.430  1.00 94.37           O  
ATOM   2273  CG  LYS   293      -4.906 -14.412  -0.636  1.00 92.00           C  
ATOM   2274  CD  LYS   293      -6.386 -14.541  -0.973  1.00 89.63           C  
ATOM   2275  CE  LYS   293      -6.608 -15.434  -2.186  1.00 88.69           C  
ATOM   2276  NZ  LYS   293      -8.059 -15.576  -2.511  1.00 86.45           N  
ATOM   2277  N   ILE   294      -2.460 -12.147   2.863  1.00 96.12           N  
ATOM   2278  CA  ILE   294      -2.325 -11.090   3.859  1.00 96.27           C  
ATOM   2279  C   ILE   294      -1.017 -10.334   3.634  1.00 96.27           C  
ATOM   2280  CB  ILE   294      -2.376 -11.656   5.296  1.00 95.92           C  
ATOM   2281  O   ILE   294       0.062 -10.930   3.646  1.00 95.90           O  
ATOM   2282  CG1 ILE   294      -3.747 -12.283   5.574  1.00 94.82           C  
ATOM   2283  CG2 ILE   294      -2.056 -10.562   6.319  1.00 94.74           C  
ATOM   2284  CD1 ILE   294      -3.831 -13.023   6.902  1.00 92.69           C  
ATOM   2285  N   VAL   295      -1.096  -9.063   3.371  1.00 96.50           N  
ATOM   2286  CA  VAL   295       0.025  -8.138   3.246  1.00 96.56           C  
ATOM   2287  C   VAL   295       0.031  -7.170   4.427  1.00 96.62           C  
ATOM   2288  CB  VAL   295      -0.031  -7.355   1.915  1.00 95.85           C  
ATOM   2289  O   VAL   295      -0.909  -6.392   4.605  1.00 96.17           O  
ATOM   2290  CG1 VAL   295       1.168  -6.415   1.791  1.00 89.61           C  
ATOM   2291  CG2 VAL   295      -0.083  -8.318   0.731  1.00 89.38           C  
ATOM   2292  N   VAL   296       1.063  -7.233   5.273  1.00 97.23           N  
ATOM   2293  CA  VAL   296       1.087  -6.483   6.524  1.00 97.11           C  
ATOM   2294  C   VAL   296       1.647  -5.084   6.278  1.00 97.03           C  
ATOM   2295  CB  VAL   296       1.919  -7.208   7.605  1.00 96.46           C  
ATOM   2296  O   VAL   296       2.487  -4.891   5.396  1.00 96.43           O  
ATOM   2297  CG1 VAL   296       1.321  -8.579   7.918  1.00 88.18           C  
ATOM   2298  CG2 VAL   296       3.372  -7.346   7.155  1.00 87.94           C  
ATOM   2299  N   GLY   297       1.182  -4.134   7.008  1.00 96.67           N  
ATOM   2300  CA  GLY   297       1.497  -2.727   6.822  1.00 96.54           C  
ATOM   2301  C   GLY   297       2.795  -2.313   7.490  1.00 96.29           C  
ATOM   2302  O   GLY   297       3.173  -2.870   8.523  1.00 95.41           O  
ATOM   2303  N   ALA   298       3.482  -1.438   6.909  1.00 95.52           N  
ATOM   2304  CA  ALA   298       4.633  -0.724   7.455  1.00 95.34           C  
ATOM   2305  C   ALA   298       4.438   0.786   7.359  1.00 94.75           C  
ATOM   2306  CB  ALA   298       5.910  -1.140   6.730  1.00 94.40           C  
ATOM   2307  O   ALA   298       3.924   1.290   6.357  1.00 93.56           O  
ATOM   2308  N   ALA   299       4.813   1.487   8.370  1.00 91.44           N  
ATOM   2309  CA  ALA   299       4.705   2.942   8.439  1.00 91.05           C  
ATOM   2310  C   ALA   299       6.011   3.609   8.018  1.00 90.18           C  
ATOM   2311  CB  ALA   299       4.318   3.380   9.850  1.00 90.01           C  
ATOM   2312  O   ALA   299       7.035   3.464   8.690  1.00 88.67           O  
ATOM   2313  N   TYR   300       5.895   4.312   6.947  1.00 88.95           N  
ATOM   2314  CA  TYR   300       7.073   5.046   6.499  1.00 88.70           C  
ATOM   2315  C   TYR   300       7.074   6.466   7.052  1.00 87.84           C  
ATOM   2316  CB  TYR   300       7.135   5.083   4.969  1.00 88.03           C  
ATOM   2317  O   TYR   300       7.691   7.364   6.474  1.00 85.89           O  
ATOM   2318  CG  TYR   300       7.483   3.754   4.344  1.00 87.66           C  
ATOM   2319  CD1 TYR   300       7.345   2.567   5.060  1.00 85.16           C  
ATOM   2320  CD2 TYR   300       7.953   3.682   3.036  1.00 85.22           C  
ATOM   2321  CE1 TYR   300       7.667   1.340   4.489  1.00 84.76           C  
ATOM   2322  CE2 TYR   300       8.278   2.461   2.455  1.00 85.49           C  
ATOM   2323  OH  TYR   300       8.452   0.086   2.617  1.00 79.90           O  
ATOM   2324  CZ  TYR   300       8.131   1.297   3.188  1.00 83.87           C  
ATOM   2325  N   TYR   301       6.350   6.664   8.132  1.00 84.94           N  
ATOM   2326  CA  TYR   301       6.223   7.938   8.830  1.00 85.04           C  
ATOM   2327  C   TYR   301       6.138   7.728  10.337  1.00 85.04           C  
ATOM   2328  CB  TYR   301       4.988   8.700   8.339  1.00 84.33           C  
ATOM   2329  O   TYR   301       5.957   6.601  10.804  1.00 84.13           O  
ATOM   2330  CG  TYR   301       3.686   7.991   8.620  1.00 84.82           C  
ATOM   2331  CD1 TYR   301       3.236   6.964   7.793  1.00 83.98           C  
ATOM   2332  CD2 TYR   301       2.902   8.347   9.713  1.00 84.24           C  
ATOM   2333  CE1 TYR   301       2.036   6.309   8.047  1.00 82.97           C  
ATOM   2334  CE2 TYR   301       1.700   7.699   9.976  1.00 83.21           C  
ATOM   2335  OH  TYR   301       0.087   6.038   9.396  1.00 80.17           O  
ATOM   2336  CZ  TYR   301       1.276   6.683   9.140  1.00 80.93           C  
ATOM   2337  N   THR   302       6.317   8.763  11.102  1.00 84.18           N  
ATOM   2338  CA  THR   302       6.257   8.726  12.559  1.00 84.04           C  
ATOM   2339  C   THR   302       4.873   9.136  13.054  1.00 83.66           C  
ATOM   2340  CB  THR   302       7.322   9.645  13.185  1.00 83.01           C  
ATOM   2341  O   THR   302       4.127   9.809  12.340  1.00 82.35           O  
ATOM   2342  CG2 THR   302       8.681   9.443  12.524  1.00 81.04           C  
ATOM   2343  OG1 THR   302       6.922  11.011  13.022  1.00 82.79           O  
ATOM   2344  N   ARG   303       4.550   8.689  14.297  1.00 83.28           N  
ATOM   2345  CA  ARG   303       3.544   9.280  15.174  1.00 83.02           C  
ATOM   2346  C   ARG   303       4.167   9.752  16.483  1.00 82.75           C  
ATOM   2347  CB  ARG   303       2.423   8.277  15.459  1.00 81.72           C  
ATOM   2348  O   ARG   303       4.997   9.053  17.069  1.00 81.52           O  
ATOM   2349  CG  ARG   303       1.618   7.888  14.229  1.00 79.81           C  
ATOM   2350  CD  ARG   303       0.616   8.969  13.846  1.00 78.74           C  
ATOM   2351  NE  ARG   303      -0.259   8.532  12.762  1.00 73.69           N  
ATOM   2352  NH1 ARG   303      -1.258  10.594  12.461  1.00 72.15           N  
ATOM   2353  NH2 ARG   303      -1.876   8.814  11.155  1.00 71.37           N  
ATOM   2354  CZ  ARG   303      -1.129   9.314  12.128  1.00 72.37           C  
ATOM   2355  N   GLY   304       3.765  10.966  16.912  1.00 80.76           N  
ATOM   2356  CA  GLY   304       4.512  11.529  18.026  1.00 80.30           C  
ATOM   2357  C   GLY   304       3.622  12.096  19.115  1.00 80.20           C  
ATOM   2358  O   GLY   304       2.443  12.371  18.881  1.00 78.46           O  
ATOM   2359  N   TRP   305       4.142  12.164  20.319  1.00 81.90           N  
ATOM   2360  CA  TRP   305       3.597  12.795  21.517  1.00 82.16           C  
ATOM   2361  C   TRP   305       4.594  13.782  22.114  1.00 81.19           C  
ATOM   2362  CB  TRP   305       3.221  11.737  22.558  1.00 80.95           C  
ATOM   2363  O   TRP   305       5.793  13.708  21.834  1.00 78.38           O  
ATOM   2364  CG  TRP   305       2.131  10.807  22.116  1.00 81.02           C  
ATOM   2365  CD1 TRP   305       0.795  10.916  22.386  1.00 79.55           C  
ATOM   2366  CD2 TRP   305       2.286   9.623  21.328  1.00 80.42           C  
ATOM   2367  CE2 TRP   305       1.001   9.063  21.158  1.00 81.30           C  
ATOM   2368  CE3 TRP   305       3.388   8.982  20.747  1.00 77.30           C  
ATOM   2369  NE1 TRP   305       0.110   9.870  21.813  1.00 76.08           N  
ATOM   2370  CH2 TRP   305       1.883   7.282  19.873  1.00 76.93           C  
ATOM   2371  CZ2 TRP   305       0.788   7.890  20.430  1.00 76.63           C  
ATOM   2372  CZ3 TRP   305       3.174   7.814  20.023  1.00 76.75           C  
ATOM   2373  N   GLU   306       4.108  14.731  22.970  1.00 77.58           N  
ATOM   2374  CA  GLU   306       4.910  15.607  23.820  1.00 77.55           C  
ATOM   2375  C   GLU   306       4.556  15.422  25.293  1.00 77.90           C  
ATOM   2376  CB  GLU   306       4.721  17.070  23.413  1.00 75.55           C  
ATOM   2377  O   GLU   306       3.531  14.820  25.619  1.00 76.16           O  
ATOM   2378  CG  GLU   306       5.233  17.392  22.017  1.00 70.68           C  
ATOM   2379  CD  GLU   306       5.033  18.847  21.624  1.00 68.03           C  
ATOM   2380  OE1 GLU   306       4.299  19.571  22.333  1.00 64.05           O  
ATOM   2381  OE2 GLU   306       5.616  19.266  20.599  1.00 61.08           O  
ATOM   2382  N   GLN   307       5.470  15.877  26.101  1.00 78.07           N  
ATOM   2383  CA  GLN   307       5.293  15.822  27.549  1.00 78.39           C  
ATOM   2384  C   GLN   307       4.998  14.398  28.013  1.00 78.90           C  
ATOM   2385  CB  GLN   307       4.170  16.761  27.989  1.00 75.84           C  
ATOM   2386  O   GLN   307       4.181  14.190  28.912  1.00 77.54           O  
ATOM   2387  CG  GLN   307       4.387  18.213  27.584  1.00 71.25           C  
ATOM   2388  CD  GLN   307       3.253  19.121  28.021  1.00 68.42           C  
ATOM   2389  NE2 GLN   307       3.096  20.247  27.333  1.00 60.44           N  
ATOM   2390  OE1 GLN   307       2.523  18.812  28.968  1.00 65.99           O  
ATOM   2391  N   VAL   308       5.562  13.530  27.339  1.00 83.96           N  
ATOM   2392  CA  VAL   308       5.406  12.133  27.731  1.00 84.28           C  
ATOM   2393  C   VAL   308       6.116  11.887  29.060  1.00 83.98           C  
ATOM   2394  CB  VAL   308       5.952  11.174  26.649  1.00 83.34           C  
ATOM   2395  O   VAL   308       7.290  12.231  29.217  1.00 82.80           O  
ATOM   2396  CG1 VAL   308       5.865   9.724  27.120  1.00 82.40           C  
ATOM   2397  CG2 VAL   308       5.191  11.361  25.338  1.00 82.09           C  
ATOM   2398  N   SER   309       5.350  11.328  29.979  1.00 84.63           N  
ATOM   2399  CA  SER   309       5.883  10.964  31.288  1.00 84.45           C  
ATOM   2400  C   SER   309       6.938   9.869  31.170  1.00 84.61           C  
ATOM   2401  CB  SER   309       4.759  10.502  32.216  1.00 83.11           C  
ATOM   2402  O   SER   309       6.805   8.957  30.352  1.00 83.48           O  
ATOM   2403  OG  SER   309       5.280  10.065  33.459  1.00 81.01           O  
ATOM   2404  N   ASP   310       7.962   9.968  31.945  1.00 82.74           N  
ATOM   2405  CA  ASP   310       8.970   8.916  32.033  1.00 82.38           C  
ATOM   2406  C   ASP   310       8.480   7.757  32.899  1.00 80.18           C  
ATOM   2407  CB  ASP   310      10.281   9.473  32.593  1.00 78.43           C  
ATOM   2408  O   ASP   310       9.189   6.763  33.074  1.00 77.18           O  
ATOM   2409  CG  ASP   310      10.143  10.002  34.010  1.00 73.23           C  
ATOM   2410  OD1 ASP   310       9.007  10.080  34.524  1.00 69.81           O  
ATOM   2411  OD2 ASP   310      11.181  10.345  34.617  1.00 74.48           O  
ATOM   2412  N   LYS   311       7.370   7.856  33.474  1.00 83.12           N  
ATOM   2413  CA  LYS   311       6.784   6.845  34.349  1.00 82.25           C  
ATOM   2414  C   LYS   311       5.826   5.940  33.579  1.00 80.25           C  
ATOM   2415  CB  LYS   311       6.053   7.506  35.519  1.00 77.77           C  
ATOM   2416  O   LYS   311       4.726   5.648  34.050  1.00 74.79           O  
ATOM   2417  CG  LYS   311       6.944   8.373  36.395  1.00 73.28           C  
ATOM   2418  CD  LYS   311       6.168   8.978  37.558  1.00 69.16           C  
ATOM   2419  CE  LYS   311       7.044   9.896  38.399  1.00 67.54           C  
ATOM   2420  NZ  LYS   311       6.266  10.559  39.488  1.00 64.14           N  
ATOM   2421  N   GLY   312       6.239   5.509  32.401  1.00 81.14           N  
ATOM   2422  CA  GLY   312       5.458   4.545  31.642  1.00 81.66           C  
ATOM   2423  C   GLY   312       5.393   3.180  32.301  1.00 80.51           C  
ATOM   2424  O   GLY   312       6.095   2.924  33.281  1.00 76.44           O  
ATOM   2425  N   THR   313       4.535   2.295  31.868  1.00 79.04           N  
ATOM   2426  CA  THR   313       4.281   1.004  32.498  1.00 83.07           C  
ATOM   2427  C   THR   313       5.379   0.004  32.145  1.00 80.30           C  
ATOM   2428  CB  THR   313       2.912   0.438  32.077  1.00 76.56           C  
ATOM   2429  O   THR   313       5.452  -1.077  32.731  1.00 76.37           O  
ATOM   2430  CG2 THR   313       1.773   1.299  32.612  1.00 64.38           C  
ATOM   2431  OG1 THR   313       2.837   0.399  30.647  1.00 71.13           O  
ATOM   2432  N   ASP   314       6.252   0.270  31.199  1.00 80.71           N  
ATOM   2433  CA  ASP   314       7.371  -0.603  30.859  1.00 82.45           C  
ATOM   2434  C   ASP   314       8.681  -0.066  31.431  1.00 80.56           C  
ATOM   2435  CB  ASP   314       7.486  -0.763  29.342  1.00 79.93           C  
ATOM   2436  O   ASP   314       9.200   0.949  30.960  1.00 78.28           O  
ATOM   2437  CG  ASP   314       8.472  -1.842  28.931  1.00 80.56           C  
ATOM   2438  OD1 ASP   314       9.388  -2.162  29.719  1.00 82.11           O  
ATOM   2439  OD2 ASP   314       8.334  -2.374  27.809  1.00 82.12           O  
ATOM   2440  N   PRO   315       9.282  -0.713  32.402  1.00 82.78           N  
ATOM   2441  CA  PRO   315      10.477  -0.194  33.072  1.00 83.91           C  
ATOM   2442  C   PRO   315      11.722  -0.257  32.189  1.00 83.12           C  
ATOM   2443  CB  PRO   315      10.625  -1.110  34.289  1.00 80.16           C  
ATOM   2444  O   PRO   315      12.707   0.438  32.454  1.00 81.49           O  
ATOM   2445  CG  PRO   315       9.931  -2.376  33.902  1.00 78.07           C  
ATOM   2446  CD  PRO   315       8.780  -2.032  33.000  1.00 77.42           C  
ATOM   2447  N   ASN   316      11.665  -1.060  31.127  1.00 85.62           N  
ATOM   2448  CA  ASN   316      12.831  -1.247  30.271  1.00 86.34           C  
ATOM   2449  C   ASN   316      12.797  -0.312  29.065  1.00 86.14           C  
ATOM   2450  CB  ASN   316      12.931  -2.703  29.810  1.00 83.07           C  
ATOM   2451  O   ASN   316      13.770  -0.226  28.314  1.00 84.37           O  
ATOM   2452  CG  ASN   316      13.138  -3.667  30.962  1.00 77.47           C  
ATOM   2453  ND2 ASN   316      12.397  -4.769  30.954  1.00 76.62           N  
ATOM   2454  OD1 ASN   316      13.956  -3.423  31.853  1.00 75.57           O  
ATOM   2455  N   ASN   317      11.721   0.362  28.812  1.00 90.65           N  
ATOM   2456  CA  ASN   317      11.498   1.244  27.672  1.00 91.30           C  
ATOM   2457  C   ASN   317      11.016   2.623  28.114  1.00 90.00           C  
ATOM   2458  CB  ASN   317      10.498   0.619  26.697  1.00 89.46           C  
ATOM   2459  O   ASN   317       9.812   2.852  28.242  1.00 87.21           O  
ATOM   2460  CG  ASN   317      11.032  -0.637  26.037  1.00 85.97           C  
ATOM   2461  ND2 ASN   317      10.439  -1.778  26.368  1.00 85.20           N  
ATOM   2462  OD1 ASN   317      11.970  -0.582  25.238  1.00 82.90           O  
ATOM   2463  N   PRO   318      11.942   3.532  28.413  1.00 90.58           N  
ATOM   2464  CA  PRO   318      11.557   4.847  28.933  1.00 90.94           C  
ATOM   2465  C   PRO   318      10.607   5.595  28.001  1.00 90.79           C  
ATOM   2466  CB  PRO   318      12.894   5.583  29.054  1.00 88.82           C  
ATOM   2467  O   PRO   318      10.795   5.583  26.782  1.00 89.73           O  
ATOM   2468  CG  PRO   318      13.801   4.889  28.090  1.00 84.68           C  
ATOM   2469  CD  PRO   318      13.344   3.466  27.945  1.00 83.99           C  
ATOM   2470  N   GLY   319       9.587   6.192  28.590  1.00 90.56           N  
ATOM   2471  CA  GLY   319       8.613   7.004  27.878  1.00 90.93           C  
ATOM   2472  C   GLY   319       7.513   6.185  27.229  1.00 91.20           C  
ATOM   2473  O   GLY   319       6.425   6.700  26.961  1.00 90.32           O  
ATOM   2474  N   LEU   320       7.745   4.954  26.898  1.00 92.48           N  
ATOM   2475  CA  LEU   320       6.737   4.097  26.283  1.00 92.56           C  
ATOM   2476  C   LEU   320       5.608   3.796  27.263  1.00 91.73           C  
ATOM   2477  CB  LEU   320       7.369   2.791  25.796  1.00 91.41           C  
ATOM   2478  O   LEU   320       5.861   3.437  28.415  1.00 90.11           O  
ATOM   2479  CG  LEU   320       6.486   1.893  24.927  1.00 87.77           C  
ATOM   2480  CD1 LEU   320       6.055   2.635  23.667  1.00 82.35           C  
ATOM   2481  CD2 LEU   320       7.220   0.605  24.571  1.00 82.31           C  
ATOM   2482  N   PHE   321       4.395   4.024  26.850  1.00 91.94           N  
ATOM   2483  CA  PHE   321       3.142   3.839  27.573  1.00 91.83           C  
ATOM   2484  C   PHE   321       3.027   4.835  28.720  1.00 90.43           C  
ATOM   2485  CB  PHE   321       3.035   2.407  28.108  1.00 91.14           C  
ATOM   2486  O   PHE   321       2.335   4.576  29.707  1.00 87.77           O  
ATOM   2487  CG  PHE   321       3.205   1.350  27.051  1.00 91.04           C  
ATOM   2488  CD1 PHE   321       2.519   1.436  25.846  1.00 88.64           C  
ATOM   2489  CD2 PHE   321       4.051   0.269  27.263  1.00 88.37           C  
ATOM   2490  CE1 PHE   321       2.674   0.458  24.865  1.00 87.99           C  
ATOM   2491  CE2 PHE   321       4.211  -0.711  26.288  1.00 88.52           C  
ATOM   2492  CZ  PHE   321       3.521  -0.615  25.090  1.00 87.37           C  
ATOM   2493  N   GLY   322       3.754   5.933  28.594  1.00 88.39           N  
ATOM   2494  CA  GLY   322       3.595   7.053  29.508  1.00 87.91           C  
ATOM   2495  C   GLY   322       2.424   7.950  29.154  1.00 87.43           C  
ATOM   2496  O   GLY   322       2.004   8.004  27.996  1.00 85.87           O  
ATOM   2497  N   GLU   323       1.925   8.588  30.232  1.00 84.30           N  
ATOM   2498  CA  GLU   323       0.928   9.628  29.999  1.00 83.70           C  
ATOM   2499  C   GLU   323       1.494  10.752  29.135  1.00 83.17           C  
ATOM   2500  CB  GLU   323       0.418  10.192  31.328  1.00 81.19           C  
ATOM   2501  O   GLU   323       2.635  11.177  29.330  1.00 80.91           O  
ATOM   2502  CG  GLU   323      -0.424   9.210  32.130  1.00 74.07           C  
ATOM   2503  CD  GLU   323      -0.976   9.804  33.416  1.00 71.28           C  
ATOM   2504  OE1 GLU   323      -0.618  10.954  33.756  1.00 68.83           O  
ATOM   2505  OE2 GLU   323      -1.773   9.113  34.088  1.00 66.52           O  
ATOM   2506  N   ALA   324       0.706  11.020  28.148  1.00 79.87           N  
ATOM   2507  CA  ALA   324       1.223  11.964  27.161  1.00 79.02           C  
ATOM   2508  C   ALA   324       0.191  13.043  26.841  1.00 78.14           C  
ATOM   2509  CB  ALA   324       1.632  11.230  25.886  1.00 76.99           C  
ATOM   2510  O   ALA   324      -1.013  12.825  26.999  1.00 74.54           O  
ATOM   2511  N   ALA   325       0.657  14.200  26.709  1.00 65.07           N  
ATOM   2512  CA  ALA   325      -0.129  15.186  25.972  1.00 63.28           C  
ATOM   2513  C   ALA   325       0.095  15.052  24.469  1.00 64.19           C  
ATOM   2514  CB  ALA   325       0.219  16.598  26.436  1.00 60.66           C  
ATOM   2515  O   ALA   325       1.215  14.793  24.022  1.00 61.08           O  
ATOM   2516  N   VAL   326      -1.192  14.918  23.871  1.00 54.76           N  
ATOM   2517  CA  VAL   326      -1.105  15.050  22.420  1.00 53.97           C  
ATOM   2518  C   VAL   326      -0.320  16.309  22.061  1.00 54.58           C  
ATOM   2519  CB  VAL   326      -2.506  15.091  21.769  1.00 51.53           C  
ATOM   2520  O   VAL   326      -0.460  17.344  22.718  1.00 52.94           O  
ATOM   2521  CG1 VAL   326      -2.393  15.132  20.246  1.00 47.68           C  
ATOM   2522  CG2 VAL   326      -3.336  13.889  22.214  1.00 48.33           C  
ATOM   2523  N   VAL   327       0.767  16.075  21.366  1.00 51.61           N  
ATOM   2524  CA  VAL   327       1.380  17.300  20.866  1.00 50.36           C  
ATOM   2525  C   VAL   327       0.299  18.337  20.572  1.00 51.66           C  
ATOM   2526  CB  VAL   327       2.224  17.036  19.598  1.00 47.85           C  
ATOM   2527  O   VAL   327      -0.687  18.040  19.892  1.00 49.83           O  
ATOM   2528  CG1 VAL   327       2.980  18.296  19.180  1.00 42.50           C  
ATOM   2529  CG2 VAL   327       3.194  15.881  19.835  1.00 43.81           C  
ATOM   2530  N   ASN   328       0.022  19.235  21.577  1.00 39.60           N  
ATOM   2531  CA  ASN   328      -0.991  20.264  21.786  1.00 40.62           C  
ATOM   2532  C   ASN   328      -1.605  20.723  20.466  1.00 39.60           C  
ATOM   2533  CB  ASN   328      -0.398  21.457  22.539  1.00 36.22           C  
ATOM   2534  O   ASN   328      -0.890  21.164  19.565  1.00 37.16           O  
ATOM   2535  CG  ASN   328      -1.274  21.917  23.688  1.00 33.84           C  
ATOM   2536  ND2 ASN   328      -0.706  22.716  24.583  1.00 27.52           N  
ATOM   2537  OD1 ASN   328      -2.451  21.556  23.770  1.00 33.48           O  
ATOM   2538  N   LYS   329      -2.844  20.313  20.178  1.00 39.19           N  
ATOM   2539  CA  LYS   329      -3.825  20.776  19.201  1.00 38.92           C  
ATOM   2540  C   LYS   329      -3.864  22.300  19.140  1.00 39.10           C  
ATOM   2541  CB  LYS   329      -5.214  20.230  19.535  1.00 36.44           C  
ATOM   2542  O   LYS   329      -4.032  22.880  18.066  1.00 36.67           O  
ATOM   2543  CG  LYS   329      -5.433  18.787  19.102  1.00 33.80           C  
ATOM   2544  CD  LYS   329      -6.876  18.351  19.320  1.00 36.92           C  
ATOM   2545  CE  LYS   329      -7.100  16.913  18.870  1.00 30.57           C  
ATOM   2546  NZ  LYS   329      -8.520  16.490  19.055  1.00 32.44           N  
ATOM   2547  N   ASP   330      -3.649  23.046  20.275  1.00 32.07           N  
ATOM   2548  CA  ASP   330      -3.680  24.485  20.520  1.00 33.09           C  
ATOM   2549  C   ASP   330      -2.289  25.014  20.862  1.00 32.22           C  
ATOM   2550  CB  ASP   330      -4.661  24.817  21.646  1.00 29.11           C  
ATOM   2551  O   ASP   330      -2.128  26.196  21.174  1.00 29.98           O  
ATOM   2552  CG  ASP   330      -6.105  24.523  21.280  1.00 27.47           C  
ATOM   2553  OD1 ASP   330      -6.465  24.622  20.087  1.00 19.13           O  
ATOM   2554  OD2 ASP   330      -6.892  24.192  22.194  1.00 13.92           O  
ATOM   2555  N   ALA   331      -1.210  24.231  20.935  1.00 32.16           N  
ATOM   2556  CA  ALA   331       0.128  24.816  20.964  1.00 32.43           C  
ATOM   2557  C   ALA   331       0.380  25.672  19.726  1.00 31.96           C  
ATOM   2558  CB  ALA   331       1.186  23.721  21.074  1.00 29.83           C  
ATOM   2559  O   ALA   331      -0.042  25.318  18.623  1.00 30.20           O  
ATOM   2560  N   ASP   332      -0.257  26.881  19.780  1.00 26.86           N  
ATOM   2561  CA  ASP   332      -0.272  28.000  18.842  1.00 28.89           C  
ATOM   2562  C   ASP   332      -0.133  27.512  17.402  1.00 26.91           C  
ATOM   2563  CB  ASP   332       0.845  28.992  19.172  1.00 24.81           C  
ATOM   2564  O   ASP   332       0.890  26.931  17.034  1.00 25.66           O  
ATOM   2565  CG  ASP   332       0.355  30.425  19.274  1.00 22.92           C  
ATOM   2566  OD1 ASP   332      -0.794  30.708  18.869  1.00 10.67           O  
ATOM   2567  OD2 ASP   332       1.125  31.281  19.761  1.00 11.26           O  
ATOM   2568  N   LEU   333      -0.941  26.475  17.049  1.00 29.70           N  
ATOM   2569  CA  LEU   333      -1.171  26.123  15.652  1.00 29.86           C  
ATOM   2570  C   LEU   333      -1.070  27.353  14.757  1.00 29.79           C  
ATOM   2571  CB  LEU   333      -2.544  25.466  15.484  1.00 27.40           C  
ATOM   2572  O   LEU   333      -1.722  27.421  13.713  1.00 28.22           O  
ATOM   2573  CG  LEU   333      -2.751  24.134  16.207  1.00 26.14           C  
ATOM   2574  CD1 LEU   333      -4.229  23.760  16.215  1.00 24.32           C  
ATOM   2575  CD2 LEU   333      -1.920  23.035  15.553  1.00 26.10           C  
ATOM   2576  N   SER   334      -0.644  28.457  15.256  1.00 26.92           N  
ATOM   2577  CA  SER   334      -0.177  29.522  14.375  1.00 27.90           C  
ATOM   2578  C   SER   334       0.854  29.003  13.378  1.00 26.77           C  
ATOM   2579  CB  SER   334       0.424  30.668  15.192  1.00 24.44           C  
ATOM   2580  O   SER   334       1.575  28.045  13.665  1.00 25.33           O  
ATOM   2581  OG  SER   334       0.954  31.669  14.340  1.00 11.68           O  
ATOM   2582  N   PRO   335       0.574  28.593  12.116  1.00 28.68           N  
ATOM   2583  CA  PRO   335       1.688  28.180  11.259  1.00 28.16           C  
ATOM   2584  C   PRO   335       3.048  28.370  11.927  1.00 28.57           C  
ATOM   2585  CB  PRO   335       1.548  29.091  10.037  1.00 25.85           C  
ATOM   2586  O   PRO   335       3.402  29.488  12.308  1.00 26.72           O  
ATOM   2587  CG  PRO   335       0.544  30.122  10.442  1.00 24.56           C  
ATOM   2588  CD  PRO   335      -0.061  29.710  11.753  1.00 28.79           C  
ATOM   2589  N   THR   336       3.338  27.794  12.891  1.00 26.04           N  
ATOM   2590  CA  THR   336       4.771  28.064  12.915  1.00 26.75           C  
ATOM   2591  C   THR   336       5.355  28.004  11.506  1.00 25.83           C  
ATOM   2592  CB  THR   336       5.513  27.068  13.824  1.00 24.12           C  
ATOM   2593  O   THR   336       5.012  27.116  10.723  1.00 24.50           O  
ATOM   2594  CG2 THR   336       6.651  27.751  14.575  1.00  9.74           C  
ATOM   2595  OG1 THR   336       4.591  26.518  14.774  1.00 12.35           O  
ATOM   2596  N   PRO   337       5.353  29.153  10.742  1.00 23.72           N  
ATOM   2597  CA  PRO   337       6.057  29.196   9.458  1.00 25.41           C  
ATOM   2598  C   PRO   337       6.885  27.940   9.197  1.00 23.78           C  
ATOM   2599  CB  PRO   337       6.958  30.426   9.591  1.00 21.81           C  
ATOM   2600  O   PRO   337       7.644  27.504  10.068  1.00 22.98           O  
ATOM   2601  CG  PRO   337       6.456  31.138  10.806  1.00 20.25           C  
ATOM   2602  CD  PRO   337       5.679  30.163  11.643  1.00  9.00           C  
ATOM   2603  N   GLY   338       6.144  26.810   8.456  1.00 26.57           N  
ATOM   2604  CA  GLY   338       7.022  25.790   7.906  1.00 26.73           C  
ATOM   2605  C   GLY   338       6.525  24.378   8.153  1.00 26.61           C  
ATOM   2606  O   GLY   338       7.153  23.409   7.723  1.00 24.92           O  
ATOM   2607  N   ALA   339       5.333  23.794   8.442  1.00 28.07           N  
ATOM   2608  CA  ALA   339       4.590  22.634   8.927  1.00 28.45           C  
ATOM   2609  C   ALA   339       3.507  22.222   7.934  1.00 27.89           C  
ATOM   2610  CB  ALA   339       3.972  22.930  10.291  1.00 25.95           C  
ATOM   2611  O   ALA   339       2.852  23.075   7.331  1.00 26.47           O  
ATOM   2612  N   LEU   340       3.779  21.291   6.974  1.00 30.86           N  
ATOM   2613  CA  LEU   340       2.995  20.616   5.946  1.00 32.62           C  
ATOM   2614  C   LEU   340       1.528  20.524   6.354  1.00 30.91           C  
ATOM   2615  CB  LEU   340       3.551  19.214   5.681  1.00 28.86           C  
ATOM   2616  O   LEU   340       1.190  19.843   7.325  1.00 30.29           O  
ATOM   2617  CG  LEU   340       4.846  19.141   4.871  1.00 26.88           C  
ATOM   2618  CD1 LEU   340       5.582  17.838   5.165  1.00 25.38           C  
ATOM   2619  CD2 LEU   340       4.552  19.270   3.380  1.00 27.85           C  
ATOM   2620  N   ASN   341       0.795  21.697   6.304  1.00 29.37           N  
ATOM   2621  CA  ASN   341      -0.611  22.069   6.187  1.00 30.49           C  
ATOM   2622  C   ASN   341      -0.810  23.198   5.180  1.00 29.27           C  
ATOM   2623  CB  ASN   341      -1.176  22.469   7.551  1.00 26.71           C  
ATOM   2624  O   ASN   341      -0.045  24.164   5.164  1.00 27.79           O  
ATOM   2625  CG  ASN   341      -1.503  21.271   8.422  1.00 25.43           C  
ATOM   2626  ND2 ASN   341      -1.636  21.503   9.722  1.00 21.49           N  
ATOM   2627  OD1 ASN   341      -1.633  20.148   7.929  1.00 27.73           O  
ATOM   2628  N   GLU   342      -1.049  22.894   3.812  1.00 28.04           N  
ATOM   2629  CA  GLU   342      -1.900  23.708   2.950  1.00 28.54           C  
ATOM   2630  C   GLU   342      -1.412  25.153   2.899  1.00 27.90           C  
ATOM   2631  CB  GLU   342      -3.353  23.660   3.428  1.00 25.08           C  
ATOM   2632  O   GLU   342      -1.472  25.870   3.900  1.00 25.98           O  
ATOM   2633  CG  GLU   342      -4.047  22.334   3.155  1.00 23.36           C  
ATOM   2634  CD  GLU   342      -5.531  22.354   3.484  1.00 27.99           C  
ATOM   2635  OE1 GLU   342      -6.025  23.383   3.998  1.00 31.49           O  
ATOM   2636  OE2 GLU   342      -6.205  21.332   3.226  1.00 23.33           O  
ATOM   2637  N   ALA   343      -0.100  25.269   2.368  1.00 29.27           N  
ATOM   2638  CA  ALA   343       0.503  26.277   1.500  1.00 28.36           C  
ATOM   2639  C   ALA   343       1.726  25.718   0.778  1.00 29.11           C  
ATOM   2640  CB  ALA   343       0.886  27.515   2.307  1.00 26.41           C  
ATOM   2641  O   ALA   343       2.408  24.830   1.295  1.00 27.70           O  
ATOM   2642  N   PRO   344       1.697  25.558  -0.580  1.00 27.98           N  
ATOM   2643  CA  PRO   344       2.910  25.434  -1.392  1.00 27.41           C  
ATOM   2644  C   PRO   344       4.186  25.666  -0.586  1.00 27.98           C  
ATOM   2645  CB  PRO   344       2.733  26.519  -2.457  1.00 25.43           C  
ATOM   2646  O   PRO   344       4.303  26.673   0.117  1.00 26.34           O  
ATOM   2647  CG  PRO   344       1.534  27.296  -2.016  1.00 24.35           C  
ATOM   2648  CD  PRO   344       0.926  26.602  -0.831  1.00 27.70           C  
ATOM   2649  N   MET   345       4.629  24.642   0.301  1.00 23.98           N  
ATOM   2650  CA  MET   345       5.838  24.434   1.094  1.00 25.30           C  
ATOM   2651  C   MET   345       7.087  24.631   0.242  1.00 24.07           C  
ATOM   2652  CB  MET   345       5.842  23.035   1.712  1.00 22.74           C  
ATOM   2653  O   MET   345       7.342  23.859  -0.683  1.00 23.23           O  
ATOM   2654  CG  MET   345       4.791  22.839   2.793  1.00 22.77           C  
ATOM   2655  SD  MET   345       5.193  21.448   3.921  1.00 24.22           S  
ATOM   2656  CE  MET   345       6.324  22.283   5.068  1.00 23.97           C  
ATOM   2657  N   LYS   346       7.550  25.792   0.033  1.00 26.70           N  
ATOM   2658  CA  LYS   346       8.889  26.371  -0.019  1.00 27.65           C  
ATOM   2659  C   LYS   346       9.692  26.012   1.228  1.00 26.83           C  
ATOM   2660  CB  LYS   346       8.812  27.890  -0.174  1.00 24.04           C  
ATOM   2661  O   LYS   346       9.282  26.326   2.348  1.00 25.52           O  
ATOM   2662  CG  LYS   346       8.950  28.374  -1.610  1.00 23.53           C  
ATOM   2663  CD  LYS   346       8.985  29.895  -1.686  1.00 25.67           C  
ATOM   2664  CE  LYS   346       9.141  30.380  -3.121  1.00 17.51           C  
ATOM   2665  NZ  LYS   346       9.169  31.871  -3.202  1.00 13.38           N  
ATOM   2666  N   ASN   347      10.215  24.524   1.398  1.00 23.68           N  
ATOM   2667  CA  ASN   347      11.476  24.088   1.988  1.00 27.37           C  
ATOM   2668  C   ASN   347      11.281  22.881   2.901  1.00 24.00           C  
ATOM   2669  CB  ASN   347      12.133  25.235   2.759  1.00 21.95           C  
ATOM   2670  O   ASN   347      11.675  22.909   4.068  1.00 22.83           O  
ATOM   2671  CG  ASN   347      12.502  26.403   1.866  1.00 21.79           C  
ATOM   2672  ND2 ASN   347      12.714  27.567   2.469  1.00 11.38           N  
ATOM   2673  OD1 ASN   347      12.595  26.261   0.644  1.00 10.43           O  
ATOM   2674  N   GLY   348      10.461  21.670   2.744  1.00 28.70           N  
ATOM   2675  CA  GLY   348      10.725  20.270   3.036  1.00 28.12           C  
ATOM   2676  C   GLY   348      10.664  19.948   4.517  1.00 28.72           C  
ATOM   2677  O   GLY   348      11.021  18.843   4.933  1.00 26.95           O  
ATOM   2678  N   GLU   349       9.679  20.329   5.434  1.00 28.66           N  
ATOM   2679  CA  GLU   349       9.668  20.341   6.894  1.00 31.00           C  
ATOM   2680  C   GLU   349       8.245  20.457   7.434  1.00 28.74           C  
ATOM   2681  CB  GLU   349      10.529  21.487   7.429  1.00 26.11           C  
ATOM   2682  O   GLU   349       7.473  21.307   6.986  1.00 27.22           O  
ATOM   2683  CG  GLU   349      12.025  21.265   7.256  1.00 24.86           C  
ATOM   2684  CD  GLU   349      12.869  22.389   7.836  1.00 28.20           C  
ATOM   2685  OE1 GLU   349      12.298  23.414   8.273  1.00 32.55           O  
ATOM   2686  OE2 GLU   349      14.112  22.244   7.853  1.00 28.91           O  
ATOM   2687  N   GLY   350       7.373  19.304   7.887  1.00 34.29           N  
ATOM   2688  CA  GLY   350       6.530  18.654   8.878  1.00 35.01           C  
ATOM   2689  C   GLY   350       5.180  19.325   9.044  1.00 34.44           C  
ATOM   2690  O   GLY   350       5.095  20.553   9.117  1.00 33.05           O  
ATOM   2691  N   GLY   351       3.833  18.394   8.962  1.00 34.86           N  
ATOM   2692  CA  GLY   351       2.395  18.255   8.795  1.00 35.46           C  
ATOM   2693  C   GLY   351       1.714  17.622   9.994  1.00 34.90           C  
ATOM   2694  O   GLY   351       2.344  16.886  10.755  1.00 33.84           O  
ATOM   2695  N   ARG   352       0.401  18.317  10.661  1.00 35.95           N  
ATOM   2696  CA  ARG   352      -0.827  18.410  11.443  1.00 37.67           C  
ATOM   2697  C   ARG   352      -0.914  17.280  12.463  1.00 36.03           C  
ATOM   2698  CB  ARG   352      -2.052  18.384  10.526  1.00 33.02           C  
ATOM   2699  O   ARG   352      -0.437  16.171  12.211  1.00 35.43           O  
ATOM   2700  CG  ARG   352      -2.365  19.723   9.878  1.00 31.12           C  
ATOM   2701  CD  ARG   352      -3.683  19.687   9.117  1.00 35.54           C  
ATOM   2702  NE  ARG   352      -3.982  20.974   8.495  1.00 32.74           N  
ATOM   2703  NH1 ARG   352      -6.117  20.393   7.834  1.00 27.96           N  
ATOM   2704  NH2 ARG   352      -5.297  22.481   7.366  1.00 24.13           N  
ATOM   2705  CZ  ARG   352      -5.131  21.280   7.900  1.00 29.77           C  
ATOM   2706  N   ALA   353      -1.116  17.626  13.771  1.00 37.13           N  
ATOM   2707  CA  ALA   353      -1.576  17.223  15.098  1.00 37.48           C  
ATOM   2708  C   ALA   353      -1.055  15.835  15.461  1.00 37.23           C  
ATOM   2709  CB  ALA   353      -3.101  17.249  15.162  1.00 32.98           C  
ATOM   2710  O   ALA   353      -1.394  14.847  14.805  1.00 34.98           O  
ATOM   2711  N   GLY   354       0.249  15.639  15.300  1.00 45.90           N  
ATOM   2712  CA  GLY   354       0.564  14.489  16.133  1.00 44.38           C  
ATOM   2713  C   GLY   354       1.941  13.914  15.860  1.00 46.46           C  
ATOM   2714  O   GLY   354       2.170  12.719  16.057  1.00 42.88           O  
ATOM   2715  N   GLY   355       3.060  14.748  15.292  1.00 67.55           N  
ATOM   2716  CA  GLY   355       4.262  13.930  15.258  1.00 66.44           C  
ATOM   2717  C   GLY   355       4.380  13.095  13.997  1.00 69.06           C  
ATOM   2718  O   GLY   355       4.858  11.959  14.041  1.00 66.59           O  
ATOM   2719  N   VAL   356       3.739  13.623  12.782  1.00 76.04           N  
ATOM   2720  CA  VAL   356       3.890  12.823  11.571  1.00 75.75           C  
ATOM   2721  C   VAL   356       5.062  13.351  10.746  1.00 75.85           C  
ATOM   2722  CB  VAL   356       2.598  12.826  10.724  1.00 74.13           C  
ATOM   2723  O   VAL   356       5.025  14.482  10.257  1.00 73.60           O  
ATOM   2724  CG1 VAL   356       2.780  11.990   9.458  1.00 71.63           C  
ATOM   2725  CG2 VAL   356       1.421  12.305  11.547  1.00 71.50           C  
ATOM   2726  N   TRP   357       6.107  12.661  10.701  1.00 77.44           N  
ATOM   2727  CA  TRP   357       7.309  12.873   9.900  1.00 78.03           C  
ATOM   2728  C   TRP   357       7.584  11.672   9.003  1.00 77.83           C  
ATOM   2729  CB  TRP   357       8.517  13.140  10.802  1.00 75.79           C  
ATOM   2730  O   TRP   357       7.475  10.524   9.441  1.00 75.90           O  
ATOM   2731  CG  TRP   357       8.388  14.374  11.643  1.00 70.55           C  
ATOM   2732  CD1 TRP   357       7.580  14.549  12.732  1.00 65.59           C  
ATOM   2733  CD2 TRP   357       9.087  15.609  11.460  1.00 67.33           C  
ATOM   2734  CE2 TRP   357       8.654  16.490  12.476  1.00 64.80           C  
ATOM   2735  CE3 TRP   357      10.039  16.057  10.534  1.00 72.94           C  
ATOM   2736  NE1 TRP   357       7.736  15.819  13.238  1.00 71.99           N  
ATOM   2737  CH2 TRP   357      10.072  18.207  11.673  1.00 67.79           C  
ATOM   2738  CZ2 TRP   357       9.141  17.794  12.592  1.00 69.81           C  
ATOM   2739  CZ3 TRP   357      10.523  17.355  10.651  1.00 68.71           C  
ATOM   2740  N   GLY   358       7.877  11.976   7.714  1.00 80.41           N  
ATOM   2741  CA  GLY   358       8.348  10.869   6.897  1.00 80.62           C  
ATOM   2742  C   GLY   358       9.677  10.306   7.363  1.00 80.95           C  
ATOM   2743  O   GLY   358      10.456  11.001   8.018  1.00 80.28           O  
ATOM   2744  N   TYR   359       9.855   9.074   7.044  1.00 83.42           N  
ATOM   2745  CA  TYR   359      11.140   8.457   7.354  1.00 83.49           C  
ATOM   2746  C   TYR   359      12.289   9.264   6.762  1.00 82.79           C  
ATOM   2747  CB  TYR   359      11.186   7.019   6.828  1.00 82.60           C  
ATOM   2748  O   TYR   359      13.346   9.399   7.384  1.00 81.14           O  
ATOM   2749  CG  TYR   359      12.468   6.294   7.156  1.00 83.44           C  
ATOM   2750  CD1 TYR   359      12.645   5.676   8.392  1.00 81.98           C  
ATOM   2751  CD2 TYR   359      13.505   6.225   6.232  1.00 82.38           C  
ATOM   2752  CE1 TYR   359      13.826   5.008   8.699  1.00 82.04           C  
ATOM   2753  CE2 TYR   359      14.690   5.560   6.529  1.00 82.40           C  
ATOM   2754  OH  TYR   359      16.012   4.295   8.062  1.00 79.81           O  
ATOM   2755  CZ  TYR   359      14.841   4.955   7.763  1.00 79.02           C  
ATOM   2756  N   ASN   360      12.096   9.833   5.617  1.00 78.06           N  
ATOM   2757  CA  ASN   360      13.109  10.616   4.918  1.00 77.46           C  
ATOM   2758  C   ASN   360      13.422  11.914   5.655  1.00 77.26           C  
ATOM   2759  CB  ASN   360      12.662  10.913   3.485  1.00 75.97           C  
ATOM   2760  O   ASN   360      14.378  12.613   5.313  1.00 74.66           O  
ATOM   2761  CG  ASN   360      11.402  11.753   3.428  1.00 73.45           C  
ATOM   2762  ND2 ASN   360      10.901  11.990   2.221  1.00 70.85           N  
ATOM   2763  OD1 ASN   360      10.883  12.186   4.460  1.00 71.61           O  
ATOM   2764  N   ALA   361      12.660  12.265   6.648  1.00 76.09           N  
ATOM   2765  CA  ALA   361      12.843  13.517   7.378  1.00 75.79           C  
ATOM   2766  C   ALA   361      13.287  13.254   8.814  1.00 76.29           C  
ATOM   2767  CB  ALA   361      11.553  14.334   7.365  1.00 74.20           C  
ATOM   2768  O   ALA   361      13.289  14.165   9.646  1.00 75.06           O  
ATOM   2769  N   LEU   362      13.727  12.064   9.173  1.00 80.15           N  
ATOM   2770  CA  LEU   362      14.091  11.700  10.538  1.00 80.10           C  
ATOM   2771  C   LEU   362      15.274  12.530  11.025  1.00 79.99           C  
ATOM   2772  CB  LEU   362      14.429  10.209  10.623  1.00 78.48           C  
ATOM   2773  O   LEU   362      15.325  12.918  12.194  1.00 78.56           O  
ATOM   2774  CG  LEU   362      13.242   9.244  10.630  1.00 75.79           C  
ATOM   2775  CD1 LEU   362      13.731   7.803  10.733  1.00 72.70           C  
ATOM   2776  CD2 LEU   362      12.292   9.574  11.776  1.00 73.00           C  
ATOM   2777  N   ASP   363      16.241  12.787  10.164  1.00 75.83           N  
ATOM   2778  CA  ASP   363      17.386  13.603  10.556  1.00 75.65           C  
ATOM   2779  C   ASP   363      16.950  15.017  10.932  1.00 75.89           C  
ATOM   2780  CB  ASP   363      18.420  13.654   9.429  1.00 73.75           C  
ATOM   2781  O   ASP   363      17.467  15.598  11.888  1.00 74.41           O  
ATOM   2782  CG  ASP   363      19.172  12.346   9.255  1.00 70.10           C  
ATOM   2783  OD1 ASP   363      19.170  11.512  10.186  1.00 68.53           O  
ATOM   2784  OD2 ASP   363      19.775  12.148   8.178  1.00 69.07           O  
ATOM   2785  N   LYS   364      16.043  15.438  10.250  1.00 74.29           N  
ATOM   2786  CA  LYS   364      15.511  16.759  10.570  1.00 74.02           C  
ATOM   2787  C   LYS   364      14.742  16.738  11.887  1.00 74.41           C  
ATOM   2788  CB  LYS   364      14.606  17.260   9.443  1.00 72.20           C  
ATOM   2789  O   LYS   364      14.843  17.671  12.686  1.00 73.03           O  
ATOM   2790  CG  LYS   364      15.341  17.558   8.144  1.00 67.87           C  
ATOM   2791  CD  LYS   364      14.394  18.081   7.073  1.00 64.86           C  
ATOM   2792  CE  LYS   364      15.110  18.288   5.745  1.00 56.36           C  
ATOM   2793  NZ  LYS   364      14.170  18.730   4.672  1.00 51.93           N  
ATOM   2794  N   LEU   365      13.888  15.730  12.030  1.00 77.23           N  
ATOM   2795  CA  LEU   365      13.189  15.523  13.293  1.00 77.36           C  
ATOM   2796  C   LEU   365      14.169  15.514  14.462  1.00 77.69           C  
ATOM   2797  CB  LEU   365      12.403  14.210  13.262  1.00 75.84           C  
ATOM   2798  O   LEU   365      13.969  16.224  15.450  1.00 76.95           O  
ATOM   2799  CG  LEU   365      11.787  13.756  14.586  1.00 74.02           C  
ATOM   2800  CD1 LEU   365      10.736  14.757  15.053  1.00 72.03           C  
ATOM   2801  CD2 LEU   365      11.182  12.364  14.445  1.00 72.29           C  
ATOM   2802  N   LYS   366      15.255  14.878  14.324  1.00 78.26           N  
ATOM   2803  CA  LYS   366      16.261  14.788  15.378  1.00 77.93           C  
ATOM   2804  C   LYS   366      16.956  16.130  15.589  1.00 77.78           C  
ATOM   2805  CB  LYS   366      17.293  13.710  15.045  1.00 76.36           C  
ATOM   2806  O   LYS   366      17.345  16.464  16.711  1.00 76.42           O  
ATOM   2807  CG  LYS   366      16.764  12.289  15.165  1.00 74.59           C  
ATOM   2808  CD  LYS   366      17.807  11.266  14.732  1.00 73.13           C  
ATOM   2809  CE  LYS   366      17.254   9.848  14.779  1.00 67.03           C  
ATOM   2810  NZ  LYS   366      18.251   8.848  14.294  1.00 66.98           N  
ATOM   2811  N   SER   367      17.095  16.877  14.530  1.00 76.62           N  
ATOM   2812  CA  SER   367      17.674  18.212  14.640  1.00 76.26           C  
ATOM   2813  C   SER   367      16.728  19.168  15.357  1.00 75.71           C  
ATOM   2814  CB  SER   367      18.017  18.763  13.255  1.00 74.17           C  
ATOM   2815  O   SER   367      17.167  20.019  16.133  1.00 73.88           O  
ATOM   2816  OG  SER   367      19.018  17.976  12.633  1.00 68.97           O  
ATOM   2817  N   LYS   368      15.404  19.063  15.116  1.00 74.19           N  
ATOM   2818  CA  LYS   368      14.384  19.908  15.731  1.00 73.38           C  
ATOM   2819  C   LYS   368      14.227  19.588  17.215  1.00 73.67           C  
ATOM   2820  CB  LYS   368      13.044  19.741  15.014  1.00 71.83           C  
ATOM   2821  O   LYS   368      14.108  20.495  18.041  1.00 71.83           O  
ATOM   2822  CG  LYS   368      11.932  20.620  15.567  1.00 68.42           C  
ATOM   2823  CD  LYS   368      10.679  20.546  14.703  1.00 66.40           C  
ATOM   2824  CE  LYS   368       9.571  21.439  15.246  1.00 59.45           C  
ATOM   2825  NZ  LYS   368       8.359  21.410  14.375  1.00 56.94           N  
ATOM   2826  N   TYR   369      14.179  18.334  17.536  1.00 75.28           N  
ATOM   2827  CA  TYR   369      14.078  17.872  18.916  1.00 75.15           C  
ATOM   2828  C   TYR   369      15.404  17.297  19.398  1.00 75.32           C  
ATOM   2829  CB  TYR   369      12.973  16.820  19.051  1.00 73.23           C  
ATOM   2830  O   TYR   369      15.612  16.082  19.359  1.00 73.07           O  
ATOM   2831  CG  TYR   369      11.594  17.342  18.726  1.00 72.36           C  
ATOM   2832  CD1 TYR   369      10.812  17.953  19.703  1.00 71.01           C  
ATOM   2833  CD2 TYR   369      11.072  17.225  17.443  1.00 70.80           C  
ATOM   2834  CE1 TYR   369       9.540  18.433  19.409  1.00 69.44           C  
ATOM   2835  CE2 TYR   369       9.801  17.702  17.138  1.00 68.30           C  
ATOM   2836  OH  TYR   369       7.786  18.778  17.829  1.00 65.78           O  
ATOM   2837  CZ  TYR   369       9.044  18.304  18.126  1.00 66.75           C  
ATOM   2838  N   THR   370      16.273  18.243  19.709  1.00 79.35           N  
ATOM   2839  CA  THR   370      17.614  17.864  20.137  1.00 80.07           C  
ATOM   2840  C   THR   370      17.554  16.941  21.350  1.00 80.29           C  
ATOM   2841  CB  THR   370      18.465  19.103  20.472  1.00 76.59           C  
ATOM   2842  O   THR   370      16.769  17.170  22.273  1.00 78.73           O  
ATOM   2843  CG2 THR   370      18.699  19.961  19.233  1.00 68.50           C  
ATOM   2844  OG1 THR   370      17.788  19.886  21.462  1.00 73.80           O  
ATOM   2845  N   GLY   371      18.294  15.883  21.319  1.00 84.34           N  
ATOM   2846  CA  GLY   371      18.393  14.961  22.439  1.00 85.07           C  
ATOM   2847  C   GLY   371      17.535  13.721  22.269  1.00 85.63           C  
ATOM   2848  O   GLY   371      17.476  12.873  23.162  1.00 84.30           O  
ATOM   2849  N   LEU   372      16.828  13.653  21.226  1.00 85.43           N  
ATOM   2850  CA  LEU   372      16.082  12.432  20.942  1.00 85.80           C  
ATOM   2851  C   LEU   372      17.020  11.236  20.823  1.00 85.49           C  
ATOM   2852  CB  LEU   372      15.269  12.589  19.654  1.00 83.79           C  
ATOM   2853  O   LEU   372      17.995  11.279  20.070  1.00 83.98           O  
ATOM   2854  CG  LEU   372      14.011  13.454  19.746  1.00 80.18           C  
ATOM   2855  CD1 LEU   372      13.408  13.662  18.361  1.00 75.91           C  
ATOM   2856  CD2 LEU   372      12.994  12.819  20.688  1.00 76.31           C  
ATOM   2857  N   LYS   373      16.797  10.249  21.519  1.00 87.66           N  
ATOM   2858  CA  LYS   373      17.501   8.971  21.452  1.00 88.19           C  
ATOM   2859  C   LYS   373      16.615   7.887  20.845  1.00 88.71           C  
ATOM   2860  CB  LYS   373      17.972   8.544  22.843  1.00 85.89           C  
ATOM   2861  O   LYS   373      15.407   7.855  21.090  1.00 88.29           O  
ATOM   2862  CG  LYS   373      18.974   9.497  23.477  1.00 77.92           C  
ATOM   2863  CD  LYS   373      19.353   9.056  24.885  1.00 75.14           C  
ATOM   2864  CE  LYS   373      20.285  10.057  25.554  1.00 69.51           C  
ATOM   2865  NZ  LYS   373      20.522   9.720  26.989  1.00 66.99           N  
ATOM   2866  N   GLU   374      17.216   7.122  20.100  1.00 89.70           N  
ATOM   2867  CA  GLU   374      16.513   5.971  19.540  1.00 90.09           C  
ATOM   2868  C   GLU   374      16.521   4.794  20.511  1.00 89.91           C  
ATOM   2869  CB  GLU   374      17.137   5.557  18.205  1.00 87.28           C  
ATOM   2870  O   GLU   374      17.573   4.425  21.038  1.00 88.42           O  
ATOM   2871  CG  GLU   374      16.358   4.475  17.472  1.00 80.28           C  
ATOM   2872  CD  GLU   374      16.837   4.252  16.046  1.00 77.32           C  
ATOM   2873  OE1 GLU   374      17.938   4.733  15.694  1.00 77.88           O  
ATOM   2874  OE2 GLU   374      16.106   3.591  15.276  1.00 75.70           O  
ATOM   2875  N   TYR   375      15.412   4.200  20.740  1.00 91.57           N  
ATOM   2876  CA  TYR   375      15.207   3.018  21.569  1.00 92.18           C  
ATOM   2877  C   TYR   375      14.580   1.887  20.761  1.00 91.79           C  
ATOM   2878  CB  TYR   375      14.320   3.352  22.772  1.00 91.42           C  
ATOM   2879  O   TYR   375      13.985   2.125  19.708  1.00 90.91           O  
ATOM   2880  CG  TYR   375      14.951   4.325  23.739  1.00 89.69           C  
ATOM   2881  CD1 TYR   375      15.627   3.873  24.870  1.00 87.16           C  
ATOM   2882  CD2 TYR   375      14.871   5.696  23.525  1.00 87.23           C  
ATOM   2883  CE1 TYR   375      16.208   4.765  25.765  1.00 87.25           C  
ATOM   2884  CE2 TYR   375      15.448   6.598  24.413  1.00 87.15           C  
ATOM   2885  OH  TYR   375      16.687   7.011  26.411  1.00 82.77           O  
ATOM   2886  CZ  TYR   375      16.114   6.124  25.528  1.00 86.20           C  
ATOM   2887  N   TRP   376      14.758   0.710  21.191  1.00 90.03           N  
ATOM   2888  CA  TRP   376      14.224  -0.514  20.602  1.00 92.64           C  
ATOM   2889  C   TRP   376      13.449  -1.323  21.636  1.00 89.16           C  
ATOM   2890  CB  TRP   376      15.353  -1.364  20.012  1.00 89.25           C  
ATOM   2891  O   TRP   376      14.017  -1.776  22.633  1.00 84.77           O  
ATOM   2892  CG  TRP   376      14.904  -2.696  19.491  1.00 82.67           C  
ATOM   2893  CD1 TRP   376      15.028  -3.908  20.111  1.00 76.41           C  
ATOM   2894  CD2 TRP   376      14.261  -2.950  18.238  1.00 79.89           C  
ATOM   2895  CE2 TRP   376      14.024  -4.340  18.164  1.00 86.22           C  
ATOM   2896  CE3 TRP   376      13.862  -2.136  17.169  1.00 80.77           C  
ATOM   2897  NE1 TRP   376      14.500  -4.901  19.318  1.00 81.60           N  
ATOM   2898  CH2 TRP   376      13.024  -4.115  16.031  1.00 81.71           C  
ATOM   2899  CZ2 TRP   376      13.404  -4.935  17.062  1.00 81.59           C  
ATOM   2900  CZ3 TRP   376      13.246  -2.729  16.074  1.00 81.58           C  
ATOM   2901  N   ASP   377      12.235  -1.482  21.373  1.00 93.31           N  
ATOM   2902  CA  ASP   377      11.411  -2.397  22.158  1.00 93.68           C  
ATOM   2903  C   ASP   377      11.520  -3.825  21.628  1.00 93.31           C  
ATOM   2904  CB  ASP   377       9.950  -1.944  22.151  1.00 93.15           C  
ATOM   2905  O   ASP   377      10.880  -4.175  20.634  1.00 92.30           O  
ATOM   2906  CG  ASP   377       9.062  -2.790  23.047  1.00 92.13           C  
ATOM   2907  OD1 ASP   377       9.536  -3.818  23.579  1.00 91.21           O  
ATOM   2908  OD2 ASP   377       7.878  -2.429  23.219  1.00 90.38           O  
ATOM   2909  N   ASP   378      12.331  -4.630  22.339  1.00 92.66           N  
ATOM   2910  CA  ASP   378      12.640  -5.981  21.882  1.00 92.94           C  
ATOM   2911  C   ASP   378      11.408  -6.880  21.953  1.00 91.80           C  
ATOM   2912  CB  ASP   378      13.777  -6.582  22.712  1.00 90.26           C  
ATOM   2913  O   ASP   378      11.274  -7.822  21.169  1.00 90.08           O  
ATOM   2914  CG  ASP   378      14.331  -7.865  22.119  1.00 82.78           C  
ATOM   2915  OD1 ASP   378      14.830  -7.841  20.973  1.00 80.10           O  
ATOM   2916  OD2 ASP   378      14.265  -8.910  22.802  1.00 84.46           O  
ATOM   2917  N   SER   379      10.509  -6.595  22.856  1.00 93.56           N  
ATOM   2918  CA  SER   379       9.285  -7.383  22.951  1.00 93.67           C  
ATOM   2919  C   SER   379       8.357  -7.108  21.773  1.00 93.70           C  
ATOM   2920  CB  SER   379       8.558  -7.088  24.264  1.00 91.94           C  
ATOM   2921  O   SER   379       7.795  -8.036  21.189  1.00 92.85           O  
ATOM   2922  OG  SER   379       9.368  -7.428  25.375  1.00 76.90           O  
ATOM   2923  N   ALA   380       8.236  -5.813  21.365  1.00 95.25           N  
ATOM   2924  CA  ALA   380       7.311  -5.403  20.312  1.00 95.54           C  
ATOM   2925  C   ALA   380       7.995  -5.410  18.948  1.00 95.70           C  
ATOM   2926  CB  ALA   380       6.743  -4.018  20.612  1.00 94.69           C  
ATOM   2927  O   ALA   380       7.331  -5.308  17.913  1.00 95.11           O  
ATOM   2928  N   LYS   381       9.347  -5.575  18.950  1.00 94.20           N  
ATOM   2929  CA  LYS   381      10.185  -5.456  17.760  1.00 94.23           C  
ATOM   2930  C   LYS   381       9.901  -4.154  17.016  1.00 93.18           C  
ATOM   2931  CB  LYS   381       9.966  -6.650  16.829  1.00 93.21           C  
ATOM   2932  O   LYS   381       9.718  -4.157  15.797  1.00 90.49           O  
ATOM   2933  CG  LYS   381      10.238  -7.999  17.478  1.00 92.10           C  
ATOM   2934  CD  LYS   381      11.686  -8.117  17.936  1.00 90.04           C  
ATOM   2935  CE  LYS   381      11.981  -9.495  18.513  1.00 89.51           C  
ATOM   2936  NZ  LYS   381      13.256  -9.509  19.290  1.00 88.02           N  
ATOM   2937  N   ALA   382       9.881  -3.084  17.794  1.00 95.44           N  
ATOM   2938  CA  ALA   382       9.528  -1.769  17.265  1.00 95.47           C  
ATOM   2939  C   ALA   382      10.451  -0.688  17.820  1.00 95.18           C  
ATOM   2940  CB  ALA   382       8.073  -1.439  17.589  1.00 94.34           C  
ATOM   2941  O   ALA   382      10.770  -0.687  19.011  1.00 94.28           O  
ATOM   2942  N   PRO   383      10.862   0.162  16.933  1.00 91.92           N  
ATOM   2943  CA  PRO   383      11.659   1.317  17.353  1.00 92.20           C  
ATOM   2944  C   PRO   383      10.798   2.492  17.812  1.00 91.36           C  
ATOM   2945  CB  PRO   383      12.448   1.678  16.092  1.00 91.55           C  
ATOM   2946  O   PRO   383       9.627   2.588  17.437  1.00 90.38           O  
ATOM   2947  CG  PRO   383      11.525   1.363  14.960  1.00 91.08           C  
ATOM   2948  CD  PRO   383      10.728   0.141  15.320  1.00 90.61           C  
ATOM   2949  N   TYR   384      11.428   3.378  18.547  1.00 92.73           N  
ATOM   2950  CA  TYR   384      10.863   4.691  18.836  1.00 92.98           C  
ATOM   2951  C   TYR   384      11.954   5.677  19.240  1.00 92.26           C  
ATOM   2952  CB  TYR   384       9.812   4.593  19.946  1.00 92.66           C  
ATOM   2953  O   TYR   384      13.079   5.275  19.546  1.00 91.04           O  
ATOM   2954  CG  TYR   384      10.379   4.189  21.285  1.00 92.95           C  
ATOM   2955  CD1 TYR   384      10.595   2.849  21.596  1.00 91.92           C  
ATOM   2956  CD2 TYR   384      10.699   5.147  22.242  1.00 91.67           C  
ATOM   2957  CE1 TYR   384      11.116   2.472  22.830  1.00 91.27           C  
ATOM   2958  CE2 TYR   384      11.220   4.782  23.479  1.00 91.35           C  
ATOM   2959  OH  TYR   384      11.940   3.077  24.986  1.00 88.47           O  
ATOM   2960  CZ  TYR   384      11.425   3.444  23.763  1.00 91.26           C  
ATOM   2961  N   LEU   385      11.642   6.932  19.179  1.00 88.47           N  
ATOM   2962  CA  LEU   385      12.489   8.031  19.630  1.00 88.53           C  
ATOM   2963  C   LEU   385      11.922   8.672  20.892  1.00 88.07           C  
ATOM   2964  CB  LEU   385      12.632   9.085  18.528  1.00 87.46           C  
ATOM   2965  O   LEU   385      10.718   8.923  20.979  1.00 87.03           O  
ATOM   2966  CG  LEU   385      13.165   8.591  17.182  1.00 85.24           C  
ATOM   2967  CD1 LEU   385      12.966   9.657  16.110  1.00 82.58           C  
ATOM   2968  CD2 LEU   385      14.637   8.209  17.297  1.00 82.74           C  
ATOM   2969  N   TYR   386      12.845   8.944  21.824  1.00 89.54           N  
ATOM   2970  CA  TYR   386      12.376   9.557  23.062  1.00 89.67           C  
ATOM   2971  C   TYR   386      13.437  10.481  23.648  1.00 88.91           C  
ATOM   2972  CB  TYR   386      11.997   8.482  24.084  1.00 89.07           C  
ATOM   2973  O   TYR   386      14.629  10.169  23.613  1.00 87.61           O  
ATOM   2974  CG  TYR   386      11.580   9.038  25.424  1.00 88.73           C  
ATOM   2975  CD1 TYR   386      10.538   9.958  25.524  1.00 86.96           C  
ATOM   2976  CD2 TYR   386      12.227   8.647  26.591  1.00 86.96           C  
ATOM   2977  CE1 TYR   386      10.151  10.475  26.756  1.00 86.95           C  
ATOM   2978  CE2 TYR   386      11.848   9.158  27.829  1.00 87.15           C  
ATOM   2979  OH  TYR   386      10.432  10.578  29.124  1.00 83.85           O  
ATOM   2980  CZ  TYR   386      10.811  10.069  27.901  1.00 86.54           C  
ATOM   2981  N   ASN   387      12.970  11.584  24.186  1.00 86.90           N  
ATOM   2982  CA  ASN   387      13.760  12.524  24.975  1.00 86.78           C  
ATOM   2983  C   ASN   387      13.167  12.724  26.367  1.00 86.23           C  
ATOM   2984  CB  ASN   387      13.878  13.866  24.250  1.00 85.53           C  
ATOM   2985  O   ASN   387      12.126  13.365  26.516  1.00 84.88           O  
ATOM   2986  CG  ASN   387      14.747  14.859  24.997  1.00 83.30           C  
ATOM   2987  ND2 ASN   387      15.269  15.847  24.280  1.00 83.38           N  
ATOM   2988  OD1 ASN   387      14.948  14.738  26.208  1.00 82.89           O  
ATOM   2989  N   SER   388      13.816  12.175  27.334  1.00 87.86           N  
ATOM   2990  CA  SER   388      13.301  12.149  28.699  1.00 87.48           C  
ATOM   2991  C   SER   388      13.278  13.548  29.307  1.00 86.31           C  
ATOM   2992  CB  SER   388      14.142  11.218  29.573  1.00 85.21           C  
ATOM   2993  O   SER   388      12.537  13.804  30.259  1.00 83.82           O  
ATOM   2994  OG  SER   388      15.505  11.607  29.554  1.00 78.72           O  
ATOM   2995  N   GLU   389      14.060  14.432  28.806  1.00 85.58           N  
ATOM   2996  CA  GLU   389      14.107  15.794  29.327  1.00 85.10           C  
ATOM   2997  C   GLU   389      12.916  16.614  28.838  1.00 84.26           C  
ATOM   2998  CB  GLU   389      15.417  16.479  28.927  1.00 82.45           C  
ATOM   2999  O   GLU   389      12.327  17.380  29.603  1.00 82.07           O  
ATOM   3000  CG  GLU   389      16.659  15.814  29.503  1.00 74.27           C  
ATOM   3001  CD  GLU   389      17.946  16.543  29.152  1.00 70.43           C  
ATOM   3002  OE1 GLU   389      17.897  17.520  28.371  1.00 68.73           O  
ATOM   3003  OE2 GLU   389      19.013  16.132  29.661  1.00 64.63           O  
ATOM   3004  N   THR   390      12.578  16.392  27.564  1.00 81.21           N  
ATOM   3005  CA  THR   390      11.531  17.212  26.965  1.00 80.72           C  
ATOM   3006  C   THR   390      10.211  16.449  26.910  1.00 80.56           C  
ATOM   3007  CB  THR   390      11.923  17.669  25.548  1.00 79.16           C  
ATOM   3008  O   THR   390       9.147  17.050  26.744  1.00 79.05           O  
ATOM   3009  CG2 THR   390      13.245  18.429  25.560  1.00 75.36           C  
ATOM   3010  OG1 THR   390      12.052  16.521  24.700  1.00 77.45           O  
ATOM   3011  N   GLY   391      10.281  15.116  27.021  1.00 82.47           N  
ATOM   3012  CA  GLY   391       9.102  14.272  26.909  1.00 82.62           C  
ATOM   3013  C   GLY   391       8.674  14.033  25.473  1.00 82.53           C  
ATOM   3014  O   GLY   391       7.565  13.557  25.222  1.00 81.00           O  
ATOM   3015  N   ALA   392       9.521  14.435  24.491  1.00 82.55           N  
ATOM   3016  CA  ALA   392       9.215  14.154  23.091  1.00 82.93           C  
ATOM   3017  C   ALA   392       9.341  12.663  22.791  1.00 83.92           C  
ATOM   3018  CB  ALA   392      10.134  14.957  22.174  1.00 81.37           C  
ATOM   3019  O   ALA   392      10.353  12.041  23.119  1.00 83.67           O  
ATOM   3020  N   PHE   393       8.326  12.129  22.163  1.00 85.98           N  
ATOM   3021  CA  PHE   393       8.244  10.710  21.838  1.00 86.54           C  
ATOM   3022  C   PHE   393       7.715  10.508  20.423  1.00 86.38           C  
ATOM   3023  CB  PHE   393       7.349   9.978  22.842  1.00 86.00           C  
ATOM   3024  O   PHE   393       6.697  11.092  20.046  1.00 85.65           O  
ATOM   3025  CG  PHE   393       7.277   8.491  22.621  1.00 86.37           C  
ATOM   3026  CD1 PHE   393       8.025   7.621  23.404  1.00 85.34           C  
ATOM   3027  CD2 PHE   393       6.462   7.964  21.628  1.00 85.59           C  
ATOM   3028  CE1 PHE   393       7.960   6.244  23.201  1.00 85.59           C  
ATOM   3029  CE2 PHE   393       6.392   6.590  21.419  1.00 85.64           C  
ATOM   3030  CZ  PHE   393       7.143   5.731  22.206  1.00 84.86           C  
ATOM   3031  N   PHE   394       8.385   9.661  19.643  1.00 86.40           N  
ATOM   3032  CA  PHE   394       7.972   9.353  18.279  1.00 86.83           C  
ATOM   3033  C   PHE   394       8.128   7.865  17.989  1.00 87.13           C  
ATOM   3034  CB  PHE   394       8.785  10.172  17.271  1.00 85.81           C  
ATOM   3035  O   PHE   394       9.170   7.275  18.286  1.00 86.56           O  
ATOM   3036  CG  PHE   394       8.628  11.660  17.431  1.00 84.12           C  
ATOM   3037  CD1 PHE   394       7.663  12.353  16.711  1.00 81.80           C  
ATOM   3038  CD2 PHE   394       9.447  12.366  18.303  1.00 82.13           C  
ATOM   3039  CE1 PHE   394       7.516  13.730  16.857  1.00 81.79           C  
ATOM   3040  CE2 PHE   394       9.305  13.743  18.455  1.00 82.37           C  
ATOM   3041  CZ  PHE   394       8.340  14.423  17.730  1.00 79.57           C  
ATOM   3042  N   THR   395       7.125   7.311  17.366  1.00 89.77           N  
ATOM   3043  CA  THR   395       7.150   5.914  16.946  1.00 89.95           C  
ATOM   3044  C   THR   395       7.120   5.807  15.424  1.00 90.12           C  
ATOM   3045  CB  THR   395       5.966   5.130  17.541  1.00 88.76           C  
ATOM   3046  O   THR   395       6.587   6.687  14.745  1.00 89.40           O  
ATOM   3047  CG2 THR   395       4.634   5.717  17.087  1.00 82.57           C  
ATOM   3048  OG1 THR   395       6.043   3.764  17.117  1.00 85.75           O  
ATOM   3049  N   TYR   396       7.780   4.814  14.881  1.00 90.20           N  
ATOM   3050  CA  TYR   396       7.961   4.641  13.444  1.00 90.61           C  
ATOM   3051  C   TYR   396       8.480   3.245  13.123  1.00 90.76           C  
ATOM   3052  CB  TYR   396       8.926   5.696  12.893  1.00 89.83           C  
ATOM   3053  O   TYR   396       8.548   2.384  14.003  1.00 89.89           O  
ATOM   3054  CG  TYR   396      10.346   5.532  13.379  1.00 89.19           C  
ATOM   3055  CD1 TYR   396      10.677   5.762  14.712  1.00 86.84           C  
ATOM   3056  CD2 TYR   396      11.358   5.149  12.506  1.00 87.06           C  
ATOM   3057  CE1 TYR   396      11.984   5.615  15.164  1.00 86.71           C  
ATOM   3058  CE2 TYR   396      12.669   4.999  12.947  1.00 87.17           C  
ATOM   3059  OH  TYR   396      14.268   5.085  14.718  1.00 81.29           O  
ATOM   3060  CZ  TYR   396      12.972   5.233  14.276  1.00 86.42           C  
ATOM   3061  N   ASP   397       8.755   2.999  11.876  1.00 92.63           N  
ATOM   3062  CA  ASP   397       9.511   1.834  11.428  1.00 92.64           C  
ATOM   3063  C   ASP   397      10.914   2.231  10.974  1.00 91.34           C  
ATOM   3064  CB  ASP   397       8.774   1.120  10.293  1.00 92.14           C  
ATOM   3065  O   ASP   397      11.119   3.337  10.469  1.00 89.55           O  
ATOM   3066  CG  ASP   397       7.687   0.182  10.789  1.00 91.77           C  
ATOM   3067  OD1 ASP   397       7.942  -0.603  11.727  1.00 90.82           O  
ATOM   3068  OD2 ASP   397       6.568   0.228  10.235  1.00 90.61           O  
ATOM   3069  N   ASN   398      11.888   1.313  11.236  1.00 89.72           N  
ATOM   3070  CA  ASN   398      13.242   1.434  10.705  1.00 90.03           C  
ATOM   3071  C   ASN   398      13.680   0.158   9.992  1.00 89.92           C  
ATOM   3072  CB  ASN   398      14.227   1.783  11.822  1.00 88.65           C  
ATOM   3073  O   ASN   398      12.888  -0.773   9.834  1.00 88.66           O  
ATOM   3074  CG  ASN   398      14.393   0.660  12.827  1.00 85.74           C  
ATOM   3075  ND2 ASN   398      15.002   0.968  13.966  1.00 86.04           N  
ATOM   3076  OD1 ASN   398      13.978  -0.476  12.581  1.00 84.90           O  
ATOM   3077  N   ILE   399      14.860   0.101   9.569  1.00 88.51           N  
ATOM   3078  CA  ILE   399      15.360  -1.036   8.804  1.00 89.35           C  
ATOM   3079  C   ILE   399      15.206  -2.316   9.623  1.00 90.06           C  
ATOM   3080  CB  ILE   399      16.836  -0.837   8.393  1.00 86.85           C  
ATOM   3081  O   ILE   399      14.735  -3.335   9.111  1.00 89.55           O  
ATOM   3082  CG1 ILE   399      16.960   0.314   7.388  1.00 77.90           C  
ATOM   3083  CG2 ILE   399      17.416  -2.132   7.818  1.00 76.81           C  
ATOM   3084  CD1 ILE   399      18.395   0.730   7.097  1.00 74.16           C  
ATOM   3085  N   ARG   400      15.540  -2.224  10.837  1.00 88.29           N  
ATOM   3086  CA  ARG   400      15.499  -3.393  11.709  1.00 90.27           C  
ATOM   3087  C   ARG   400      14.068  -3.886  11.898  1.00 90.90           C  
ATOM   3088  CB  ARG   400      16.126  -3.074  13.068  1.00 87.66           C  
ATOM   3089  O   ARG   400      13.801  -5.086  11.803  1.00 90.71           O  
ATOM   3090  CG  ARG   400      16.213  -4.269  14.003  1.00 81.36           C  
ATOM   3091  CD  ARG   400      16.905  -3.913  15.311  1.00 78.23           C  
ATOM   3092  NE  ARG   400      16.962  -5.055  16.219  1.00 77.76           N  
ATOM   3093  NH1 ARG   400      17.908  -3.880  17.969  1.00 72.14           N  
ATOM   3094  NH2 ARG   400      17.442  -6.113  18.201  1.00 66.53           N  
ATOM   3095  CZ  ARG   400      17.437  -5.013  17.461  1.00 75.48           C  
ATOM   3096  N   SER   401      13.070  -3.006  12.168  1.00 94.54           N  
ATOM   3097  CA  SER   401      11.681  -3.425  12.332  1.00 95.00           C  
ATOM   3098  C   SER   401      11.106  -3.957  11.024  1.00 94.99           C  
ATOM   3099  CB  SER   401      10.827  -2.262  12.839  1.00 93.81           C  
ATOM   3100  O   SER   401      10.303  -4.892  11.028  1.00 94.30           O  
ATOM   3101  OG  SER   401      10.805  -1.205  11.895  1.00 85.97           O  
ATOM   3102  N   ILE   402      11.591  -3.407   9.897  1.00 95.10           N  
ATOM   3103  CA  ILE   402      11.179  -3.908   8.591  1.00 95.03           C  
ATOM   3104  C   ILE   402      11.713  -5.325   8.390  1.00 94.94           C  
ATOM   3105  CB  ILE   402      11.668  -2.985   7.452  1.00 93.71           C  
ATOM   3106  O   ILE   402      10.995  -6.203   7.908  1.00 94.08           O  
ATOM   3107  CG1 ILE   402      10.919  -1.649   7.489  1.00 84.90           C  
ATOM   3108  CG2 ILE   402      11.499  -3.670   6.092  1.00 84.75           C  
ATOM   3109  CD1 ILE   402       9.415  -1.776   7.283  1.00 80.12           C  
ATOM   3110  N   GLN   403      12.942  -5.545   8.764  1.00 92.44           N  
ATOM   3111  CA  GLN   403      13.528  -6.876   8.648  1.00 93.02           C  
ATOM   3112  C   GLN   403      12.789  -7.881   9.527  1.00 92.66           C  
ATOM   3113  CB  GLN   403      15.011  -6.845   9.020  1.00 91.30           C  
ATOM   3114  O   GLN   403      12.525  -9.008   9.104  1.00 91.85           O  
ATOM   3115  CG  GLN   403      15.889  -6.149   7.989  1.00 86.18           C  
ATOM   3116  CD  GLN   403      17.300  -5.900   8.490  1.00 83.45           C  
ATOM   3117  NE2 GLN   403      18.252  -5.823   7.567  1.00 84.57           N  
ATOM   3118  OE1 GLN   403      17.531  -5.778   9.697  1.00 85.43           O  
ATOM   3119  N   GLU   404      12.439  -7.477  10.758  1.00 92.55           N  
ATOM   3120  CA  GLU   404      11.671  -8.342  11.649  1.00 93.34           C  
ATOM   3121  C   GLU   404      10.291  -8.643  11.072  1.00 93.30           C  
ATOM   3122  CB  GLU   404      11.535  -7.703  13.033  1.00 91.57           C  
ATOM   3123  O   GLU   404       9.820  -9.781  11.135  1.00 92.72           O  
ATOM   3124  CG  GLU   404      12.842  -7.631  13.808  1.00 86.10           C  
ATOM   3125  CD  GLU   404      13.374  -8.995  14.216  1.00 82.97           C  
ATOM   3126  OE1 GLU   404      12.578  -9.959  14.293  1.00 84.65           O  
ATOM   3127  OE2 GLU   404      14.597  -9.102  14.461  1.00 84.68           O  
ATOM   3128  N   LYS   405       9.632  -7.690  10.444  1.00 96.76           N  
ATOM   3129  CA  LYS   405       8.334  -7.912   9.813  1.00 96.83           C  
ATOM   3130  C   LYS   405       8.460  -8.841   8.609  1.00 96.71           C  
ATOM   3131  CB  LYS   405       7.711  -6.582   9.385  1.00 96.32           C  
ATOM   3132  O   LYS   405       7.611  -9.709   8.397  1.00 96.15           O  
ATOM   3133  CG  LYS   405       7.147  -5.764  10.538  1.00 93.82           C  
ATOM   3134  CD  LYS   405       6.573  -4.439  10.054  1.00 90.87           C  
ATOM   3135  CE  LYS   405       6.079  -3.585  11.214  1.00 89.29           C  
ATOM   3136  NZ  LYS   405       6.403  -2.141  11.017  1.00 86.65           N  
ATOM   3137  N   ALA   406       9.520  -8.606   7.855  1.00 94.32           N  
ATOM   3138  CA  ALA   406       9.730  -9.485   6.707  1.00 94.18           C  
ATOM   3139  C   ALA   406       9.992 -10.920   7.156  1.00 93.73           C  
ATOM   3140  CB  ALA   406      10.891  -8.978   5.854  1.00 92.91           C  
ATOM   3141  O   ALA   406       9.491 -11.869   6.548  1.00 92.67           O  
ATOM   3142  N   LYS   407      10.804 -11.060   8.196  1.00 90.30           N  
ATOM   3143  CA  LYS   407      11.020 -12.374   8.794  1.00 90.93           C  
ATOM   3144  C   LYS   407       9.704 -12.990   9.259  1.00 90.88           C  
ATOM   3145  CB  LYS   407      11.996 -12.276   9.967  1.00 88.97           C  
ATOM   3146  O   LYS   407       9.426 -14.158   8.978  1.00 90.26           O  
ATOM   3147  CG  LYS   407      12.281 -13.607  10.649  1.00 82.30           C  
ATOM   3148  CD  LYS   407      13.265 -13.446  11.800  1.00 79.20           C  
ATOM   3149  CE  LYS   407      13.441 -14.746  12.572  1.00 77.64           C  
ATOM   3150  NZ  LYS   407      14.247 -14.549  13.814  1.00 77.00           N  
ATOM   3151  N   TYR   408       8.862 -12.232   9.906  1.00 93.64           N  
ATOM   3152  CA  TYR   408       7.550 -12.672  10.367  1.00 94.35           C  
ATOM   3153  C   TYR   408       6.677 -13.107   9.196  1.00 93.69           C  
ATOM   3154  CB  TYR   408       6.853 -11.556  11.151  1.00 94.43           C  
ATOM   3155  O   TYR   408       6.021 -14.149   9.256  1.00 92.76           O  
ATOM   3156  CG  TYR   408       5.445 -11.898  11.573  1.00 94.65           C  
ATOM   3157  CD1 TYR   408       5.205 -12.635  12.731  1.00 93.54           C  
ATOM   3158  CD2 TYR   408       4.354 -11.487  10.816  1.00 93.30           C  
ATOM   3159  CE1 TYR   408       3.909 -12.954  13.124  1.00 93.43           C  
ATOM   3160  CE2 TYR   408       3.054 -11.801  11.199  1.00 93.30           C  
ATOM   3161  OH  TYR   408       1.557 -12.847  12.737  1.00 90.31           O  
ATOM   3162  CZ  TYR   408       2.842 -12.534  12.353  1.00 93.18           C  
ATOM   3163  N   VAL   409       6.662 -12.336   8.121  1.00 94.48           N  
ATOM   3164  CA  VAL   409       5.899 -12.627   6.911  1.00 94.26           C  
ATOM   3165  C   VAL   409       6.321 -13.982   6.347  1.00 93.21           C  
ATOM   3166  CB  VAL   409       6.084 -11.525   5.845  1.00 93.47           C  
ATOM   3167  O   VAL   409       5.474 -14.821   6.032  1.00 91.55           O  
ATOM   3168  CG1 VAL   409       5.644 -12.024   4.470  1.00 89.15           C  
ATOM   3169  CG2 VAL   409       5.306 -10.269   6.235  1.00 88.84           C  
ATOM   3170  N   LYS   410       7.580 -14.257   6.271  1.00 88.94           N  
ATOM   3171  CA  LYS   410       8.081 -15.513   5.720  1.00 88.43           C  
ATOM   3172  C   LYS   410       7.779 -16.682   6.654  1.00 87.61           C  
ATOM   3173  CB  LYS   410       9.585 -15.424   5.462  1.00 86.88           C  
ATOM   3174  O   LYS   410       7.315 -17.734   6.209  1.00 86.06           O  
ATOM   3175  CG  LYS   410       9.961 -14.516   4.300  1.00 82.74           C  
ATOM   3176  CD  LYS   410      11.469 -14.480   4.084  1.00 80.92           C  
ATOM   3177  CE  LYS   410      11.844 -13.595   2.903  1.00 77.13           C  
ATOM   3178  NZ  LYS   410      13.324 -13.516   2.718  1.00 76.26           N  
ATOM   3179  N   GLU   411       7.992 -16.449   7.958  1.00 90.02           N  
ATOM   3180  CA  GLU   411       7.803 -17.513   8.939  1.00 90.17           C  
ATOM   3181  C   GLU   411       6.331 -17.900   9.056  1.00 89.31           C  
ATOM   3182  CB  GLU   411       8.345 -17.088  10.305  1.00 89.03           C  
ATOM   3183  O   GLU   411       6.009 -19.044   9.385  1.00 88.10           O  
ATOM   3184  CG  GLU   411       9.865 -17.064  10.383  1.00 85.68           C  
ATOM   3185  CD  GLU   411      10.389 -16.553  11.716  1.00 82.54           C  
ATOM   3186  OE1 GLU   411       9.598 -15.985  12.502  1.00 83.90           O  
ATOM   3187  OE2 GLU   411      11.602 -16.721  11.975  1.00 83.03           O  
ATOM   3188  N   ASN   412       5.425 -16.936   8.714  1.00 92.87           N  
ATOM   3189  CA  ASN   412       4.001 -17.218   8.857  1.00 92.66           C  
ATOM   3190  C   ASN   412       3.329 -17.414   7.501  1.00 91.34           C  
ATOM   3191  CB  ASN   412       3.308 -16.099   9.637  1.00 91.85           C  
ATOM   3192  O   ASN   412       2.104 -17.517   7.420  1.00 89.01           O  
ATOM   3193  CG  ASN   412       3.637 -16.127  11.116  1.00 89.91           C  
ATOM   3194  ND2 ASN   412       4.580 -15.289  11.529  1.00 89.09           N  
ATOM   3195  OD1 ASN   412       3.049 -16.896  11.881  1.00 87.97           O  
ATOM   3196  N   ASN   413       4.145 -17.538   6.392  1.00 88.94           N  
ATOM   3197  CA  ASN   413       3.670 -17.766   5.031  1.00 88.99           C  
ATOM   3198  C   ASN   413       2.624 -16.733   4.621  1.00 88.89           C  
ATOM   3199  CB  ASN   413       3.104 -19.180   4.889  1.00 85.74           C  
ATOM   3200  O   ASN   413       1.565 -17.088   4.101  1.00 86.60           O  
ATOM   3201  CG  ASN   413       4.142 -20.254   5.147  1.00 77.15           C  
ATOM   3202  ND2 ASN   413       3.847 -21.153   6.079  1.00 71.44           N  
ATOM   3203  OD1 ASN   413       5.202 -20.275   4.516  1.00 70.29           O  
ATOM   3204  N   LEU   414       2.915 -15.493   4.915  1.00 92.95           N  
ATOM   3205  CA  LEU   414       2.032 -14.393   4.541  1.00 93.10           C  
ATOM   3206  C   LEU   414       2.405 -13.839   3.170  1.00 92.43           C  
ATOM   3207  CB  LEU   414       2.092 -13.278   5.589  1.00 92.76           C  
ATOM   3208  O   LEU   414       3.406 -14.252   2.580  1.00 91.12           O  
ATOM   3209  CG  LEU   414       1.843 -13.697   7.039  1.00 92.32           C  
ATOM   3210  CD1 LEU   414       1.976 -12.495   7.968  1.00 90.40           C  
ATOM   3211  CD2 LEU   414       0.468 -14.340   7.182  1.00 90.21           C  
ATOM   3212  N   GLY   415       1.609 -12.889   2.644  1.00 92.54           N  
ATOM   3213  CA  GLY   415       1.678 -12.424   1.267  1.00 92.68           C  
ATOM   3214  C   GLY   415       2.711 -11.333   1.057  1.00 92.74           C  
ATOM   3215  O   GLY   415       3.122 -11.071  -0.075  1.00 91.77           O  
ATOM   3216  N   GLY   416       3.126 -10.581   2.100  1.00 93.92           N  
ATOM   3217  CA  GLY   416       4.107  -9.530   1.884  1.00 94.24           C  
ATOM   3218  C   GLY   416       3.935  -8.351   2.824  1.00 94.72           C  
ATOM   3219  O   GLY   416       3.376  -8.496   3.913  1.00 94.24           O  
ATOM   3220  N   ILE   417       4.474  -7.175   2.404  1.00 96.11           N  
ATOM   3221  CA  ILE   417       4.479  -5.941   3.182  1.00 96.25           C  
ATOM   3222  C   ILE   417       4.003  -4.780   2.311  1.00 96.22           C  
ATOM   3223  CB  ILE   417       5.881  -5.640   3.756  1.00 95.72           C  
ATOM   3224  O   ILE   417       4.416  -4.653   1.156  1.00 95.77           O  
ATOM   3225  CG1 ILE   417       6.299  -6.735   4.744  1.00 93.05           C  
ATOM   3226  CG2 ILE   417       5.908  -4.262   4.422  1.00 92.96           C  
ATOM   3227  CD1 ILE   417       7.720  -6.584   5.271  1.00 89.49           C  
ATOM   3228  N   ILE   418       3.095  -3.943   2.827  1.00 96.73           N  
ATOM   3229  CA  ILE   418       2.662  -2.691   2.215  1.00 96.65           C  
ATOM   3230  C   ILE   418       3.268  -1.511   2.970  1.00 96.44           C  
ATOM   3231  CB  ILE   418       1.122  -2.577   2.189  1.00 95.80           C  
ATOM   3232  O   ILE   418       3.180  -1.440   4.199  1.00 95.62           O  
ATOM   3233  CG1 ILE   418       0.697  -1.188   1.700  1.00 81.41           C  
ATOM   3234  CG2 ILE   418       0.535  -2.874   3.573  1.00 80.61           C  
ATOM   3235  CD1 ILE   418      -0.808  -0.959   1.716  1.00 75.01           C  
ATOM   3236  N   GLY   419       3.971  -0.667   2.238  1.00 94.79           N  
ATOM   3237  CA  GLY   419       4.483   0.566   2.814  1.00 94.63           C  
ATOM   3238  C   GLY   419       3.567   1.754   2.590  1.00 94.11           C  
ATOM   3239  O   GLY   419       3.119   1.997   1.467  1.00 92.88           O  
ATOM   3240  N   TRP   420       3.142   2.492   3.572  1.00 89.54           N  
ATOM   3241  CA  TRP   420       2.535   3.818   3.531  1.00 90.49           C  
ATOM   3242  C   TRP   420       3.536   4.889   3.950  1.00 86.65           C  
ATOM   3243  CB  TRP   420       1.301   3.874   4.436  1.00 86.96           C  
ATOM   3244  O   TRP   420       3.865   5.012   5.132  1.00 79.93           O  
ATOM   3245  CG  TRP   420       0.551   5.170   4.365  1.00 78.82           C  
ATOM   3246  CD1 TRP   420       0.571   6.184   5.282  1.00 69.87           C  
ATOM   3247  CD2 TRP   420      -0.333   5.590   3.322  1.00 73.71           C  
ATOM   3248  CE2 TRP   420      -0.815   6.871   3.672  1.00 78.64           C  
ATOM   3249  CE3 TRP   420      -0.765   5.007   2.123  1.00 78.19           C  
ATOM   3250  NE1 TRP   420      -0.249   7.210   4.871  1.00 78.88           N  
ATOM   3251  CH2 TRP   420      -2.115   6.986   1.697  1.00 73.75           C  
ATOM   3252  CZ2 TRP   420      -1.708   7.579   2.864  1.00 75.59           C  
ATOM   3253  CZ3 TRP   420      -1.654   5.713   1.321  1.00 75.29           C  
ATOM   3254  N   MET   421       4.175   5.677   2.827  1.00 86.93           N  
ATOM   3255  CA  MET   421       3.960   5.764   1.385  1.00 87.25           C  
ATOM   3256  C   MET   421       5.257   6.110   0.662  1.00 86.74           C  
ATOM   3257  CB  MET   421       2.887   6.806   1.063  1.00 85.47           C  
ATOM   3258  O   MET   421       6.209   6.590   1.280  1.00 84.58           O  
ATOM   3259  CG  MET   421       3.216   8.201   1.569  1.00 81.70           C  
ATOM   3260  SD  MET   421       1.879   9.409   1.218  1.00 77.46           S  
ATOM   3261  CE  MET   421       2.295   9.860  -0.489  1.00 70.98           C  
ATOM   3262  N   ALA   422       5.273   5.995  -0.630  1.00 85.96           N  
ATOM   3263  CA  ALA   422       6.506   6.050  -1.411  1.00 85.54           C  
ATOM   3264  C   ALA   422       7.275   7.338  -1.133  1.00 84.70           C  
ATOM   3265  CB  ALA   422       6.197   5.930  -2.902  1.00 84.25           C  
ATOM   3266  O   ALA   422       8.492   7.311  -0.935  1.00 82.35           O  
ATOM   3267  N   SER   423       6.609   8.421  -1.043  1.00 81.89           N  
ATOM   3268  CA  SER   423       7.253   9.726  -0.938  1.00 81.48           C  
ATOM   3269  C   SER   423       7.851   9.938   0.449  1.00 81.17           C  
ATOM   3270  CB  SER   423       6.255  10.843  -1.248  1.00 80.29           C  
ATOM   3271  O   SER   423       8.601  10.891   0.668  1.00 79.34           O  
ATOM   3272  OG  SER   423       5.136  10.773  -0.381  1.00 79.14           O  
ATOM   3273  N   GLN   424       7.593   9.045   1.392  1.00 82.60           N  
ATOM   3274  CA  GLN   424       8.041   9.206   2.771  1.00 82.59           C  
ATOM   3275  C   GLN   424       9.277   8.356   3.051  1.00 82.59           C  
ATOM   3276  CB  GLN   424       6.921   8.840   3.746  1.00 81.25           C  
ATOM   3277  O   GLN   424       9.858   8.433   4.136  1.00 81.20           O  
ATOM   3278  CG  GLN   424       5.739   9.799   3.713  1.00 78.59           C  
ATOM   3279  CD  GLN   424       4.575   9.326   4.564  1.00 75.77           C  
ATOM   3280  NE2 GLN   424       3.927  10.260   5.253  1.00 70.92           N  
ATOM   3281  OE1 GLN   424       4.261   8.133   4.602  1.00 73.05           O  
ATOM   3282  N   ASP   425       9.668   7.490   2.254  1.00 83.91           N  
ATOM   3283  CA  ASP   425      10.912   6.731   2.347  1.00 83.58           C  
ATOM   3284  C   ASP   425      12.064   7.483   1.685  1.00 81.68           C  
ATOM   3285  CB  ASP   425      10.747   5.351   1.707  1.00 82.34           C  
ATOM   3286  O   ASP   425      13.188   7.476   2.190  1.00 78.20           O  
ATOM   3287  CG  ASP   425      11.903   4.415   2.012  1.00 82.02           C  
ATOM   3288  OD1 ASP   425      12.734   4.737   2.888  1.00 81.90           O  
ATOM   3289  OD2 ASP   425      11.986   3.346   1.368  1.00 80.20           O  
ATOM   3290  N   ALA   426      11.874   8.251   0.647  1.00 69.37           N  
ATOM   3291  CA  ALA   426      12.840   8.901  -0.234  1.00 68.14           C  
ATOM   3292  C   ALA   426      12.592  10.405  -0.305  1.00 68.70           C  
ATOM   3293  CB  ALA   426      12.781   8.288  -1.632  1.00 62.35           C  
ATOM   3294  O   ALA   426      11.446  10.855  -0.240  1.00 62.97           O  
ATOM   3295  N   THR   427      13.665  11.259  -0.077  1.00 49.40           N  
ATOM   3296  CA  THR   427      13.732  12.607  -0.629  1.00 49.66           C  
ATOM   3297  C   THR   427      14.881  12.727  -1.626  1.00 49.59           C  
ATOM   3298  CB  THR   427      13.902  13.658   0.483  1.00 43.99           C  
ATOM   3299  O   THR   427      15.909  12.063  -1.479  1.00 47.20           O  
ATOM   3300  CG2 THR   427      12.760  13.582   1.491  1.00 37.87           C  
ATOM   3301  OG1 THR   427      15.142  13.428   1.164  1.00 35.70           O  
ATOM   3302  N   THR   428      14.690  13.400  -2.791  1.00 45.22           N  
ATOM   3303  CA  THR   428      15.736  13.775  -3.735  1.00 45.82           C  
ATOM   3304  C   THR   428      16.980  14.264  -2.999  1.00 45.58           C  
ATOM   3305  CB  THR   428      15.248  14.867  -4.705  1.00 40.81           C  
ATOM   3306  O   THR   428      18.097  14.140  -3.506  1.00 43.79           O  
ATOM   3307  CG2 THR   428      14.267  14.299  -5.725  1.00 34.49           C  
ATOM   3308  OG1 THR   428      14.598  15.904  -3.959  1.00 32.89           O  
ATOM   3309  N   ASN   429      16.915  14.651  -1.691  1.00 40.30           N  
ATOM   3310  CA  ASN   429      18.028  15.308  -1.014  1.00 42.91           C  
ATOM   3311  C   ASN   429      18.506  14.502   0.190  1.00 40.76           C  
ATOM   3312  CB  ASN   429      17.634  16.723  -0.583  1.00 36.24           C  
ATOM   3313  O   ASN   429      19.233  15.020   1.040  1.00 38.61           O  
ATOM   3314  CG  ASN   429      17.447  17.661  -1.759  1.00 34.03           C  
ATOM   3315  ND2 ASN   429      16.647  18.703  -1.566  1.00 29.64           N  
ATOM   3316  OD1 ASN   429      18.016  17.450  -2.834  1.00 35.89           O  
ATOM   3317  N   SER   430      18.234  13.229   0.378  1.00 53.85           N  
ATOM   3318  CA  SER   430      18.764  12.422   1.472  1.00 54.41           C  
ATOM   3319  C   SER   430      19.685  11.323   0.953  1.00 54.54           C  
ATOM   3320  CB  SER   430      17.624  11.803   2.282  1.00 49.65           C  
ATOM   3321  O   SER   430      19.499  10.823  -0.158  1.00 52.60           O  
ATOM   3322  OG  SER   430      17.593  10.396   2.113  1.00 46.62           O  
ATOM   3323  N   THR   431      21.035  11.190   1.456  1.00 47.49           N  
ATOM   3324  CA  THR   431      21.859  10.004   1.249  1.00 48.42           C  
ATOM   3325  C   THR   431      21.060   8.735   1.530  1.00 47.31           C  
ATOM   3326  CB  THR   431      23.113  10.032   2.142  1.00 43.14           C  
ATOM   3327  O   THR   431      21.441   7.646   1.096  1.00 45.10           O  
ATOM   3328  CG2 THR   431      24.045  11.172   1.745  1.00 36.43           C  
ATOM   3329  OG1 THR   431      22.716  10.208   3.508  1.00 35.26           O  
ATOM   3330  N   LYS   432      19.977   8.805   2.145  1.00 58.46           N  
ATOM   3331  CA  LYS   432      19.212   7.638   2.574  1.00 57.42           C  
ATOM   3332  C   LYS   432      17.970   7.446   1.708  1.00 57.93           C  
ATOM   3333  CB  LYS   432      18.811   7.769   4.044  1.00 51.85           C  
ATOM   3334  O   LYS   432      16.850   7.402   2.221  1.00 53.74           O  
ATOM   3335  CG  LYS   432      19.987   7.765   5.010  1.00 47.46           C  
ATOM   3336  CD  LYS   432      19.520   7.740   6.459  1.00 48.71           C  
ATOM   3337  CE  LYS   432      20.696   7.706   7.426  1.00 39.55           C  
ATOM   3338  NZ  LYS   432      20.244   7.589   8.845  1.00 36.02           N  
ATOM   3339  N   ARG   433      18.164   7.193   0.440  1.00 68.88           N  
ATOM   3340  CA  ARG   433      17.086   7.003  -0.525  1.00 69.59           C  
ATOM   3341  C   ARG   433      16.610   5.554  -0.536  1.00 69.63           C  
ATOM   3342  CB  ARG   433      17.540   7.416  -1.927  1.00 63.73           C  
ATOM   3343  O   ARG   433      17.420   4.630  -0.631  1.00 65.27           O  
ATOM   3344  CG  ARG   433      16.397   7.634  -2.906  1.00 59.07           C  
ATOM   3345  CD  ARG   433      16.896   8.141  -4.252  1.00 58.90           C  
ATOM   3346  NE  ARG   433      15.822   8.196  -5.239  1.00 48.13           N  
ATOM   3347  NH1 ARG   433      17.048   9.359  -6.814  1.00 35.86           N  
ATOM   3348  NH2 ARG   433      14.878   8.765  -7.254  1.00 31.73           N  
ATOM   3349  CZ  ARG   433      15.918   8.773  -6.433  1.00 50.47           C  
ATOM   3350  N   ASP   434      15.311   5.380  -0.224  1.00 82.03           N  
ATOM   3351  CA  ASP   434      14.602   4.119  -0.421  1.00 82.98           C  
ATOM   3352  C   ASP   434      15.054   3.071   0.594  1.00 84.15           C  
ATOM   3353  CB  ASP   434      14.817   3.599  -1.844  1.00 80.14           C  
ATOM   3354  O   ASP   434      15.105   1.880   0.283  1.00 82.35           O  
ATOM   3355  CG  ASP   434      14.524   4.643  -2.907  1.00 74.92           C  
ATOM   3356  OD1 ASP   434      13.525   5.384  -2.776  1.00 70.82           O  
ATOM   3357  OD2 ASP   434      15.296   4.725  -3.886  1.00 75.20           O  
ATOM   3358  N   GLU   435      15.524   3.462   1.715  1.00 84.83           N  
ATOM   3359  CA  GLU   435      16.111   2.515   2.659  1.00 85.69           C  
ATOM   3360  C   GLU   435      15.084   1.486   3.120  1.00 86.51           C  
ATOM   3361  CB  GLU   435      16.695   3.253   3.867  1.00 83.23           C  
ATOM   3362  O   GLU   435      15.373   0.288   3.162  1.00 85.71           O  
ATOM   3363  CG  GLU   435      18.007   3.966   3.577  1.00 76.32           C  
ATOM   3364  CD  GLU   435      18.660   4.551   4.819  1.00 72.82           C  
ATOM   3365  OE1 GLU   435      17.975   4.687   5.858  1.00 70.45           O  
ATOM   3366  OE2 GLU   435      19.867   4.876   4.753  1.00 65.74           O  
ATOM   3367  N   LEU   436      13.934   2.012   3.448  1.00 89.94           N  
ATOM   3368  CA  LEU   436      12.939   1.071   3.950  1.00 90.56           C  
ATOM   3369  C   LEU   436      12.416   0.181   2.827  1.00 90.81           C  
ATOM   3370  CB  LEU   436      11.776   1.819   4.607  1.00 89.66           C  
ATOM   3371  O   LEU   436      12.238  -1.024   3.016  1.00 90.31           O  
ATOM   3372  CG  LEU   436      12.115   2.637   5.855  1.00 87.75           C  
ATOM   3373  CD1 LEU   436      10.852   3.264   6.436  1.00 85.04           C  
ATOM   3374  CD2 LEU   436      12.811   1.764   6.893  1.00 85.26           C  
ATOM   3375  N   THR   437      12.222   0.800   1.648  1.00 90.85           N  
ATOM   3376  CA  THR   437      11.799   0.019   0.491  1.00 90.91           C  
ATOM   3377  C   THR   437      12.867  -1.002   0.109  1.00 90.75           C  
ATOM   3378  CB  THR   437      11.497   0.926  -0.716  1.00 89.75           C  
ATOM   3379  O   THR   437      12.551  -2.153  -0.199  1.00 89.83           O  
ATOM   3380  CG2 THR   437      11.021   0.109  -1.912  1.00 83.98           C  
ATOM   3381  OG1 THR   437      10.477   1.866  -0.356  1.00 86.39           O  
ATOM   3382  N   THR   438      14.167  -0.580   0.146  1.00 87.88           N  
ATOM   3383  CA  THR   438      15.278  -1.484  -0.130  1.00 88.15           C  
ATOM   3384  C   THR   438      15.340  -2.598   0.911  1.00 88.41           C  
ATOM   3385  CB  THR   438      16.620  -0.728  -0.157  1.00 86.96           C  
ATOM   3386  O   THR   438      15.476  -3.773   0.563  1.00 87.74           O  
ATOM   3387  CG2 THR   438      17.784  -1.683  -0.398  1.00 82.93           C  
ATOM   3388  OG1 THR   438      16.591   0.247  -1.207  1.00 85.62           O  
ATOM   3389  N   ALA   439      15.174  -2.231   2.164  1.00 89.12           N  
ATOM   3390  CA  ALA   439      15.193  -3.216   3.243  1.00 89.72           C  
ATOM   3391  C   ALA   439      14.058  -4.223   3.086  1.00 90.25           C  
ATOM   3392  CB  ALA   439      15.100  -2.521   4.599  1.00 88.55           C  
ATOM   3393  O   ALA   439      14.247  -5.421   3.308  1.00 89.85           O  
ATOM   3394  N   THR   440      12.854  -3.741   2.675  1.00 92.21           N  
ATOM   3395  CA  THR   440      11.720  -4.628   2.441  1.00 92.40           C  
ATOM   3396  C   THR   440      12.017  -5.595   1.298  1.00 91.87           C  
ATOM   3397  CB  THR   440      10.443  -3.829   2.121  1.00 91.86           C  
ATOM   3398  O   THR   440      11.851  -6.808   1.446  1.00 90.78           O  
ATOM   3399  CG2 THR   440       9.246  -4.755   1.937  1.00 89.32           C  
ATOM   3400  OG1 THR   440      10.171  -2.923   3.197  1.00 91.17           O  
ATOM   3401  N   LYS   441      12.496  -5.030   0.210  1.00 89.05           N  
ATOM   3402  CA  LYS   441      12.810  -5.860  -0.950  1.00 88.63           C  
ATOM   3403  C   LYS   441      13.865  -6.908  -0.607  1.00 88.22           C  
ATOM   3404  CB  LYS   441      13.292  -4.993  -2.114  1.00 87.01           C  
ATOM   3405  O   LYS   441      13.696  -8.089  -0.916  1.00 86.65           O  
ATOM   3406  CG  LYS   441      13.656  -5.782  -3.363  1.00 82.01           C  
ATOM   3407  CD  LYS   441      15.155  -6.042  -3.444  1.00 79.36           C  
ATOM   3408  CE  LYS   441      15.510  -6.903  -4.648  1.00 73.11           C  
ATOM   3409  NZ  LYS   441      16.962  -7.252  -4.671  1.00 68.29           N  
ATOM   3410  N   GLU   442      14.942  -6.523   0.002  1.00 86.26           N  
ATOM   3411  CA  GLU   442      16.053  -7.427   0.282  1.00 86.45           C  
ATOM   3412  C   GLU   442      15.658  -8.487   1.306  1.00 86.22           C  
ATOM   3413  CB  GLU   442      17.272  -6.645   0.778  1.00 85.01           C  
ATOM   3414  O   GLU   442      16.086  -9.639   1.211  1.00 85.15           O  
ATOM   3415  CG  GLU   442      17.949  -5.812  -0.300  1.00 81.61           C  
ATOM   3416  CD  GLU   442      19.174  -5.063   0.200  1.00 79.68           C  
ATOM   3417  OE1 GLU   442      19.402  -5.026   1.431  1.00 79.45           O  
ATOM   3418  OE2 GLU   442      19.911  -4.508  -0.645  1.00 77.44           O  
ATOM   3419  N   SER   443      14.835  -8.106   2.274  1.00 87.83           N  
ATOM   3420  CA  SER   443      14.412  -9.044   3.308  1.00 88.08           C  
ATOM   3421  C   SER   443      13.409 -10.055   2.760  1.00 87.21           C  
ATOM   3422  CB  SER   443      13.798  -8.297   4.492  1.00 87.28           C  
ATOM   3423  O   SER   443      13.407 -11.218   3.168  1.00 85.73           O  
ATOM   3424  OG  SER   443      14.752  -7.439   5.094  1.00 85.68           O  
ATOM   3425  N   LEU   444      12.588  -9.622   1.802  1.00 89.41           N  
ATOM   3426  CA  LEU   444      11.563 -10.511   1.267  1.00 89.06           C  
ATOM   3427  C   LEU   444      12.125 -11.374   0.142  1.00 87.48           C  
ATOM   3428  CB  LEU   444      10.366  -9.704   0.757  1.00 88.75           C  
ATOM   3429  O   LEU   444      11.870 -12.580   0.092  1.00 85.40           O  
ATOM   3430  CG  LEU   444       9.485  -9.052   1.824  1.00 89.31           C  
ATOM   3431  CD1 LEU   444       8.387  -8.220   1.169  1.00 87.84           C  
ATOM   3432  CD2 LEU   444       8.884 -10.110   2.743  1.00 87.56           C  
ATOM   3433  N   PHE   445      12.961 -10.776  -0.734  1.00 83.78           N  
ATOM   3434  CA  PHE   445      13.329 -11.426  -1.986  1.00 83.36           C  
ATOM   3435  C   PHE   445      14.828 -11.693  -2.038  1.00 82.01           C  
ATOM   3436  CB  PHE   445      12.907 -10.568  -3.183  1.00 82.37           C  
ATOM   3437  O   PHE   445      15.301 -12.446  -2.892  1.00 79.22           O  
ATOM   3438  CG  PHE   445      11.435 -10.256  -3.218  1.00 82.50           C  
ATOM   3439  CD1 PHE   445      10.514 -11.226  -3.596  1.00 80.44           C  
ATOM   3440  CD2 PHE   445      10.972  -8.994  -2.871  1.00 80.75           C  
ATOM   3441  CE1 PHE   445       9.151 -10.940  -3.629  1.00 80.73           C  
ATOM   3442  CE2 PHE   445       9.611  -8.701  -2.902  1.00 81.37           C  
ATOM   3443  CZ  PHE   445       8.703  -9.675  -3.282  1.00 77.91           C  
ATOM   3444  N   GLY   446      15.610 -11.205  -1.152  1.00 77.74           N  
ATOM   3445  CA  GLY   446      17.063 -11.245  -1.215  1.00 77.32           C  
ATOM   3446  C   GLY   446      17.665 -10.018  -1.873  1.00 77.08           C  
ATOM   3447  O   GLY   446      16.948  -9.078  -2.221  1.00 74.70           O  
ATOM   3448  N   LYS   447      19.070 -10.046  -1.977  1.00 63.91           N  
ATOM   3449  CA  LYS   447      19.789  -8.909  -2.544  1.00 62.60           C  
ATOM   3450  C   LYS   447      19.775  -8.955  -4.069  1.00 61.93           C  
ATOM   3451  CB  LYS   447      21.230  -8.875  -2.033  1.00 55.65           C  
ATOM   3452  O   LYS   447      20.049  -7.950  -4.729  1.00 58.07           O  
ATOM   3453  CG  LYS   447      21.357  -8.513  -0.561  1.00 50.77           C  
ATOM   3454  CD  LYS   447      22.814  -8.360  -0.146  1.00 51.35           C  
ATOM   3455  CE  LYS   447      22.941  -7.954   1.316  1.00 42.36           C  
ATOM   3456  NZ  LYS   447      24.368  -7.780   1.721  1.00 38.40           N  
ATOM   3457  N   GLU   448      19.527 -10.061  -4.653  1.00 48.91           N  
ATOM   3458  CA  GLU   448      19.478 -10.181  -6.107  1.00 51.76           C  
ATOM   3459  C   GLU   448      18.281  -9.428  -6.682  1.00 48.55           C  
ATOM   3460  CB  GLU   448      19.424 -11.652  -6.525  1.00 43.69           C  
ATOM   3461  O   GLU   448      17.295  -9.190  -5.981  1.00 46.25           O  
ATOM   3462  CG  GLU   448      20.649 -12.454  -6.111  1.00 39.98           C  
ATOM   3463  CD  GLU   448      20.760 -13.792  -6.825  1.00 44.83           C  
ATOM   3464  OE1 GLU   448      19.823 -14.163  -7.568  1.00 49.59           O  
ATOM   3465  OE2 GLU   448      21.791 -14.476  -6.638  1.00 45.29           O  
ATOM   3466  N   ASP   449      18.411  -8.697  -7.847  1.00 49.86           N  
ATOM   3467  CA  ASP   449      17.340  -7.970  -8.523  1.00 50.94           C  
ATOM   3468  C   ASP   449      16.074  -8.818  -8.614  1.00 49.78           C  
ATOM   3469  CB  ASP   449      17.785  -7.537  -9.922  1.00 45.03           C  
ATOM   3470  O   ASP   449      16.145 -10.049  -8.654  1.00 47.98           O  
ATOM   3471  CG  ASP   449      18.894  -6.500  -9.897  1.00 41.79           C  
ATOM   3472  OD1 ASP   449      18.991  -5.734  -8.913  1.00 42.04           O  
ATOM   3473  OD2 ASP   449      19.676  -6.446 -10.870  1.00 45.56           O  
ATOM   3474  N   LEU   450      14.877  -8.172  -8.429  1.00 41.60           N  
ATOM   3475  CA  LEU   450      13.634  -8.858  -8.767  1.00 40.09           C  
ATOM   3476  C   LEU   450      13.722  -9.492 -10.151  1.00 41.19           C  
ATOM   3477  CB  LEU   450      12.453  -7.885  -8.713  1.00 38.01           C  
ATOM   3478  O   LEU   450      14.407  -8.972 -11.035  1.00 39.62           O  
ATOM   3479  CG  LEU   450      12.099  -7.324  -7.335  1.00 35.64           C  
ATOM   3480  CD1 LEU   450      11.068  -6.208  -7.466  1.00 31.74           C  
ATOM   3481  CD2 LEU   450      11.582  -8.432  -6.424  1.00 35.43           C  
ATOM   3482  N   PRO   451      13.521 -10.774 -10.263  1.00 37.79           N  
ATOM   3483  CA  PRO   451      13.631 -11.382 -11.591  1.00 38.43           C  
ATOM   3484  C   PRO   451      13.095 -10.479 -12.700  1.00 38.01           C  
ATOM   3485  CB  PRO   451      12.787 -12.654 -11.468  1.00 35.01           C  
ATOM   3486  O   PRO   451      11.945 -10.038 -12.639  1.00 36.37           O  
ATOM   3487  CG  PRO   451      12.234 -12.612 -10.080  1.00 33.67           C  
ATOM   3488  CD  PRO   451      12.700 -11.347  -9.418  1.00 38.02           C  
ATOM   3489  N   LYS   452      13.853  -9.703 -13.368  1.00 45.56           N  
ATOM   3490  CA  LYS   452      13.552  -9.175 -14.696  1.00 44.65           C  
ATOM   3491  C   LYS   452      13.403 -10.302 -15.715  1.00 45.36           C  
ATOM   3492  CB  LYS   452      14.643  -8.202 -15.147  1.00 42.69           C  
ATOM   3493  O   LYS   452      14.199 -11.243 -15.727  1.00 43.57           O  
ATOM   3494  CG  LYS   452      14.722  -6.932 -14.312  1.00 40.28           C  
ATOM   3495  CD  LYS   452      15.767  -5.968 -14.860  1.00 43.00           C  
ATOM   3496  CE  LYS   452      15.920  -4.743 -13.968  1.00 36.76           C  
ATOM   3497  NZ  LYS   452      16.947  -3.797 -14.499  1.00 35.57           N  
ATOM   3498  N   TYR   453      12.240 -10.615 -16.092  1.00 45.78           N  
ATOM   3499  CA  TYR   453      12.127 -11.498 -17.248  1.00 48.17           C  
ATOM   3500  C   TYR   453      13.050 -11.044 -18.372  1.00 46.13           C  
ATOM   3501  CB  TYR   453      10.680 -11.546 -17.748  1.00 42.12           C  
ATOM   3502  O   TYR   453      12.783 -10.040 -19.036  1.00 44.01           O  
ATOM   3503  CG  TYR   453       9.719 -12.173 -16.767  1.00 40.23           C  
ATOM   3504  CD1 TYR   453       9.663 -13.555 -16.603  1.00 36.65           C  
ATOM   3505  CD2 TYR   453       8.866 -11.385 -16.003  1.00 38.04           C  
ATOM   3506  CE1 TYR   453       8.778 -14.137 -15.702  1.00 35.06           C  
ATOM   3507  CE2 TYR   453       7.976 -11.956 -15.098  1.00 40.47           C  
ATOM   3508  OH  TYR   453       7.062 -13.901 -14.061  1.00 24.65           O  
ATOM   3509  CZ  TYR   453       7.940 -13.331 -14.955  1.00 33.17           C  
ATOM   3510  N   GLU   454      14.367 -11.197 -18.145  1.00 47.51           N  
ATOM   3511  CA  GLU   454      15.349 -10.890 -19.180  1.00 49.82           C  
ATOM   3512  C   GLU   454      16.007 -12.160 -19.711  1.00 47.90           C  
ATOM   3513  CB  GLU   454      16.414  -9.930 -18.643  1.00 46.42           C  
ATOM   3514  O   GLU   454      16.366 -13.050 -18.937  1.00 47.17           O  
ATOM   3515  CG  GLU   454      16.089  -8.461 -18.868  1.00 45.55           C  
ATOM   3516  CD  GLU   454      17.185  -7.523 -18.389  1.00 50.10           C  
ATOM   3517  OE1 GLU   454      18.176  -8.003 -17.793  1.00 51.95           O  
ATOM   3518  OE2 GLU   454      17.052  -6.299 -18.612  1.00 47.22           O  
ATOM   3519  N   ILE   455      15.955 -12.369 -21.036  1.00 50.96           N  
ATOM   3520  CA  ILE   455      16.886 -13.217 -21.773  1.00 51.63           C  
ATOM   3521  C   ILE   455      18.060 -12.379 -22.274  1.00 51.27           C  
ATOM   3522  CB  ILE   455      16.190 -13.926 -22.955  1.00 49.33           C  
ATOM   3523  O   ILE   455      17.865 -11.378 -22.968  1.00 50.40           O  
ATOM   3524  CG1 ILE   455      14.980 -14.726 -22.461  1.00 41.14           C  
ATOM   3525  CG2 ILE   455      17.177 -14.831 -23.699  1.00 43.01           C  
ATOM   3526  CD1 ILE   455      14.117 -15.298 -23.577  1.00 41.47           C  
ATOM   3527  N   LYS   456      19.196 -12.628 -21.651  1.00 51.46           N  
ATOM   3528  CA  LYS   456      20.449 -12.030 -22.101  1.00 52.00           C  
ATOM   3529  C   LYS   456      21.243 -13.003 -22.968  1.00 51.56           C  
ATOM   3530  CB  LYS   456      21.293 -11.587 -20.904  1.00 49.89           C  
ATOM   3531  O   LYS   456      21.499 -14.138 -22.561  1.00 50.73           O  
ATOM   3532  CG  LYS   456      22.445 -10.661 -21.267  1.00 47.85           C  
ATOM   3533  CD  LYS   456      23.155 -10.139 -20.025  1.00 51.84           C  
ATOM   3534  CE  LYS   456      24.321  -9.228 -20.388  1.00 41.46           C  
ATOM   3535  NZ  LYS   456      24.971  -8.651 -19.174  1.00 38.08           N  
ATOM   3536  N   TYR   457      21.502 -12.562 -24.160  1.00 51.04           N  
ATOM   3537  CA  TYR   457      22.402 -13.239 -25.086  1.00 52.05           C  
ATOM   3538  C   TYR   457      23.596 -12.356 -25.430  1.00 51.13           C  
ATOM   3539  CB  TYR   457      21.659 -13.635 -26.366  1.00 49.20           C  
ATOM   3540  O   TYR   457      23.427 -11.197 -25.816  1.00 50.29           O  
ATOM   3541  CG  TYR   457      22.505 -14.417 -27.341  1.00 47.10           C  
ATOM   3542  CD1 TYR   457      23.150 -13.781 -28.399  1.00 41.58           C  
ATOM   3543  CD2 TYR   457      22.659 -15.793 -27.208  1.00 44.32           C  
ATOM   3544  CE1 TYR   457      23.929 -14.497 -29.302  1.00 40.55           C  
ATOM   3545  CE2 TYR   457      23.435 -16.519 -28.105  1.00 45.24           C  
ATOM   3546  OH  TYR   457      24.835 -16.578 -30.038  1.00 28.79           O  
ATOM   3547  CZ  TYR   457      24.066 -15.864 -29.147  1.00 39.92           C  
ATOM   3548  N   THR   458      24.826 -12.794 -25.172  1.00 54.84           N  
ATOM   3549  CA  THR   458      26.065 -12.115 -25.534  1.00 53.08           C  
ATOM   3550  C   THR   458      26.897 -12.974 -26.482  1.00 54.67           C  
ATOM   3551  CB  THR   458      26.898 -11.769 -24.286  1.00 51.55           C  
ATOM   3552  O   THR   458      27.182 -14.137 -26.185  1.00 52.96           O  
ATOM   3553  CG2 THR   458      28.152 -10.985 -24.660  1.00 46.72           C  
ATOM   3554  OG1 THR   458      26.104 -10.980 -23.392  1.00 50.91           O  
ATOM   3555  N   GLU   459      27.029 -12.450 -27.624  1.00 52.14           N  
ATOM   3556  CA  GLU   459      27.948 -13.027 -28.601  1.00 52.19           C  
ATOM   3557  C   GLU   459      28.741 -11.941 -29.322  1.00 52.01           C  
ATOM   3558  CB  GLU   459      27.185 -13.882 -29.616  1.00 50.64           C  
ATOM   3559  O   GLU   459      28.184 -10.911 -29.709  1.00 50.85           O  
ATOM   3560  CG  GLU   459      28.085 -14.714 -30.519  1.00 49.51           C  
ATOM   3561  CD  GLU   459      27.319 -15.698 -31.388  1.00 53.27           C  
ATOM   3562  OE1 GLU   459      26.067 -15.674 -31.374  1.00 54.11           O  
ATOM   3563  OE2 GLU   459      27.975 -16.501 -32.088  1.00 48.64           O  
ATOM   3564  N   ASN   460      30.102 -12.054 -29.407  1.00 50.89           N  
ATOM   3565  CA  ASN   460      31.020 -11.206 -30.159  1.00 51.27           C  
ATOM   3566  C   ASN   460      30.881  -9.739 -29.763  1.00 51.03           C  
ATOM   3567  CB  ASN   460      30.794 -11.373 -31.664  1.00 48.27           C  
ATOM   3568  O   ASN   460      30.722  -8.871 -30.624  1.00 48.83           O  
ATOM   3569  CG  ASN   460      31.096 -12.778 -32.146  1.00 46.40           C  
ATOM   3570  ND2 ASN   460      30.299 -13.265 -33.090  1.00 40.78           N  
ATOM   3571  OD1 ASN   460      32.038 -13.421 -31.675  1.00 45.41           O  
ATOM   3572  N   ASP   461      30.882  -9.409 -28.428  1.00 56.99           N  
ATOM   3573  CA  ASP   461      30.857  -8.130 -27.725  1.00 56.59           C  
ATOM   3574  C   ASP   461      29.542  -7.394 -27.970  1.00 57.17           C  
ATOM   3575  CB  ASP   461      32.037  -7.256 -28.157  1.00 54.24           C  
ATOM   3576  O   ASP   461      29.471  -6.172 -27.823  1.00 55.12           O  
ATOM   3577  CG  ASP   461      33.382  -7.835 -27.754  1.00 52.31           C  
ATOM   3578  OD1 ASP   461      33.505  -8.365 -26.629  1.00 52.22           O  
ATOM   3579  OD2 ASP   461      34.327  -7.757 -28.568  1.00 55.45           O  
ATOM   3580  N   ILE   462      28.529  -8.159 -28.383  1.00 63.51           N  
ATOM   3581  CA  ILE   462      27.161  -7.662 -28.484  1.00 63.02           C  
ATOM   3582  C   ILE   462      26.289  -8.332 -27.424  1.00 63.92           C  
ATOM   3583  CB  ILE   462      26.574  -7.904 -29.892  1.00 61.34           C  
ATOM   3584  O   ILE   462      26.258  -9.560 -27.322  1.00 62.60           O  
ATOM   3585  CG1 ILE   462      27.473  -7.273 -30.962  1.00 56.29           C  
ATOM   3586  CG2 ILE   462      25.146  -7.357 -29.984  1.00 57.68           C  
ATOM   3587  CD1 ILE   462      27.444  -5.750 -30.974  1.00 55.77           C  
ATOM   3588  N   THR   463      25.795  -7.494 -26.615  1.00 66.05           N  
ATOM   3589  CA  THR   463      24.806  -7.975 -25.657  1.00 65.70           C  
ATOM   3590  C   THR   463      23.392  -7.647 -26.129  1.00 66.31           C  
ATOM   3591  CB  THR   463      25.038  -7.366 -24.261  1.00 63.90           C  
ATOM   3592  O   THR   463      23.086  -6.492 -26.434  1.00 65.15           O  
ATOM   3593  CG2 THR   463      23.979  -7.839 -23.272  1.00 60.10           C  
ATOM   3594  OG1 THR   463      26.331  -7.758 -23.784  1.00 64.15           O  
ATOM   3595  N   CYS   464      22.614  -8.753 -26.351  1.00 68.96           N  
ATOM   3596  CA  CYS   464      21.186  -8.607 -26.608  1.00 69.42           C  
ATOM   3597  C   CYS   464      20.369  -8.987 -25.379  1.00 69.08           C  
ATOM   3598  CB  CYS   464      20.764  -9.468 -27.798  1.00 67.03           C  
ATOM   3599  O   CYS   464      20.523 -10.085 -24.841  1.00 66.91           O  
ATOM   3600  SG  CYS   464      19.036  -9.252 -28.278  1.00 64.98           S  
ATOM   3601  N   THR   465      19.665  -8.016 -24.898  1.00 69.50           N  
ATOM   3602  CA  THR   465      18.728  -8.249 -23.805  1.00 69.68           C  
ATOM   3603  C   THR   465      17.288  -8.184 -24.304  1.00 69.57           C  
ATOM   3604  CB  THR   465      18.928  -7.227 -22.671  1.00 67.57           C  
ATOM   3605  O   THR   465      16.921  -7.266 -25.040  1.00 68.04           O  
ATOM   3606  CG2 THR   465      18.030  -7.545 -21.480  1.00 61.29           C  
ATOM   3607  OG1 THR   465      20.296  -7.255 -22.245  1.00 65.25           O  
ATOM   3608  N   VAL   466      16.568  -9.262 -23.976  1.00 70.49           N  
ATOM   3609  CA  VAL   466      15.155  -9.327 -24.337  1.00 70.28           C  
ATOM   3610  C   VAL   466      14.300  -9.363 -23.073  1.00 69.82           C  
ATOM   3611  CB  VAL   466      14.852 -10.557 -25.221  1.00 68.33           C  
ATOM   3612  O   VAL   466      14.539 -10.176 -22.177  1.00 67.00           O  
ATOM   3613  CG1 VAL   466      13.389 -10.558 -25.661  1.00 61.40           C  
ATOM   3614  CG2 VAL   466      15.779 -10.582 -26.436  1.00 61.78           C  
ATOM   3615  N   THR   467      13.457  -8.401 -23.048  1.00 68.38           N  
ATOM   3616  CA  THR   467      12.491  -8.336 -21.958  1.00 68.08           C  
ATOM   3617  C   THR   467      11.066  -8.456 -22.490  1.00 68.34           C  
ATOM   3618  CB  THR   467      12.636  -7.027 -21.160  1.00 66.14           C  
ATOM   3619  O   THR   467      10.575  -7.554 -23.172  1.00 66.67           O  
ATOM   3620  CG2 THR   467      11.765  -7.046 -19.908  1.00 60.34           C  
ATOM   3621  OG1 THR   467      14.005  -6.859 -20.773  1.00 63.42           O  
ATOM   3622  N   PRO   468      10.458  -9.714 -22.399  1.00 63.47           N  
ATOM   3623  CA  PRO   468       9.034  -9.733 -22.740  1.00 62.64           C  
ATOM   3624  C   PRO   468       8.205  -8.792 -21.869  1.00 63.02           C  
ATOM   3625  CB  PRO   468       8.634 -11.191 -22.502  1.00 61.18           C  
ATOM   3626  O   PRO   468       8.382  -8.759 -20.649  1.00 61.44           O  
ATOM   3627  CG  PRO   468       9.787 -11.788 -21.762  1.00 58.78           C  
ATOM   3628  CD  PRO   468      10.907 -10.788 -21.738  1.00 58.31           C  
ATOM   3629  N   VAL   469       7.484  -7.931 -22.568  1.00 63.75           N  
ATOM   3630  CA  VAL   469       6.521  -7.042 -21.928  1.00 63.81           C  
ATOM   3631  C   VAL   469       5.120  -7.324 -22.466  1.00 63.18           C  
ATOM   3632  CB  VAL   469       6.887  -5.557 -22.147  1.00 61.82           C  
ATOM   3633  O   VAL   469       4.941  -7.538 -23.667  1.00 61.46           O  
ATOM   3634  CG1 VAL   469       5.987  -4.649 -21.310  1.00 56.39           C  
ATOM   3635  CG2 VAL   469       8.357  -5.314 -21.810  1.00 56.74           C  
ATOM   3636  N   LYS   470       4.181  -7.580 -21.644  1.00 53.13           N  
ATOM   3637  CA  LYS   470       2.788  -7.596 -22.079  1.00 53.36           C  
ATOM   3638  C   LYS   470       2.351  -6.222 -22.578  1.00 52.87           C  
ATOM   3639  CB  LYS   470       1.875  -8.054 -20.940  1.00 50.55           C  
ATOM   3640  O   LYS   470       2.647  -5.204 -21.948  1.00 51.58           O  
ATOM   3641  CG  LYS   470       0.524  -8.580 -21.402  1.00 48.58           C  
ATOM   3642  CD  LYS   470      -0.254  -9.209 -20.254  1.00 50.81           C  
ATOM   3643  CE  LYS   470      -1.616  -9.713 -20.710  1.00 43.23           C  
ATOM   3644  NZ  LYS   470      -2.327 -10.450 -19.622  1.00 40.29           N  
ATOM   3645  N   GLN   471       2.047  -6.160 -23.899  1.00 47.42           N  
ATOM   3646  CA  GLN   471       1.413  -4.942 -24.394  1.00 47.91           C  
ATOM   3647  C   GLN   471       0.156  -4.613 -23.595  1.00 47.52           C  
ATOM   3648  CB  GLN   471       1.071  -5.079 -25.878  1.00 43.21           C  
ATOM   3649  O   GLN   471      -0.593  -5.512 -23.207  1.00 45.60           O  
ATOM   3650  CG  GLN   471       2.016  -4.320 -26.800  1.00 40.72           C  
ATOM   3651  CD  GLN   471       1.586  -4.373 -28.254  1.00 45.51           C  
ATOM   3652  NE2 GLN   471       2.287  -3.633 -29.107  1.00 35.95           N  
ATOM   3653  OE1 GLN   471       0.632  -5.073 -28.608  1.00 47.10           O  
ATOM   3654  N   SER   472       0.163  -3.248 -23.270  1.00 39.13           N  
ATOM   3655  CA  SER   472      -0.980  -2.640 -22.597  1.00 39.19           C  
ATOM   3656  C   SER   472      -2.159  -2.473 -23.551  1.00 39.13           C  
ATOM   3657  CB  SER   472      -0.595  -1.282 -22.007  1.00 34.89           C  
ATOM   3658  O   SER   472      -3.315  -2.479 -23.123  1.00 37.42           O  
ATOM   3659  OG  SER   472      -0.067  -0.430 -23.009  1.00 32.95           O  
ATOM   3660  N   TRP   473      -1.910  -2.495 -24.830  1.00  4.13           N  
ATOM   3661  CA  TRP   473      -2.926  -2.289 -25.857  1.00 29.54           C  
ATOM   3662  C   TRP   473      -3.001  -3.488 -26.797  1.00  5.70           C  
ATOM   3663  CB  TRP   473      -2.634  -1.016 -26.656  1.00  4.65           C  
ATOM   3664  O   TRP   473      -2.002  -3.862 -27.417  1.00  7.34           O  
ATOM   3665  CG  TRP   473      -1.863   0.019 -25.892  1.00  8.88           C  
ATOM   3666  CD1 TRP   473      -0.578  -0.081 -25.437  1.00  7.95           C  
ATOM   3667  CD2 TRP   473      -2.332   1.309 -25.490  1.00  7.89           C  
ATOM   3668  CE2 TRP   473      -1.277   1.940 -24.794  1.00  8.29           C  
ATOM   3669  CE3 TRP   473      -3.544   1.995 -25.651  1.00 18.21           C  
ATOM   3670  NE1 TRP   473      -0.219   1.071 -24.776  1.00 18.49           N  
ATOM   3671  CH2 TRP   473      -2.593   3.873 -24.432  1.00 15.80           C  
ATOM   3672  CZ2 TRP   473      -1.398   3.225 -24.260  1.00 16.08           C  
ATOM   3673  CZ3 TRP   473      -3.662   3.274 -25.119  1.00 16.48           C  
ATOM   3674  N   GLY   474      -3.911  -4.676 -26.461  1.00 38.01           N  
ATOM   3675  CA  GLY   474      -4.238  -5.802 -27.320  1.00 37.61           C  
ATOM   3676  C   GLY   474      -3.674  -7.119 -26.820  1.00 37.96           C  
ATOM   3677  O   GLY   474      -3.182  -7.201 -25.693  1.00 36.51           O  
ATOM   3678  N   SER   475      -4.215  -8.384 -27.343  1.00 44.33           N  
ATOM   3679  CA  SER   475      -3.805  -9.757 -27.067  1.00 43.59           C  
ATOM   3680  C   SER   475      -2.333  -9.972 -27.400  1.00 44.53           C  
ATOM   3681  CB  SER   475      -4.665 -10.743 -27.859  1.00 38.85           C  
ATOM   3682  O   SER   475      -1.780 -11.041 -27.133  1.00 41.82           O  
ATOM   3683  OG  SER   475      -4.688 -10.398 -29.234  1.00 35.32           O  
ATOM   3684  N   GLY   476      -1.676  -8.900 -27.857  1.00 59.51           N  
ATOM   3685  CA  GLY   476      -0.298  -9.106 -28.273  1.00 57.77           C  
ATOM   3686  C   GLY   476       0.710  -8.744 -27.199  1.00 59.32           C  
ATOM   3687  O   GLY   476       0.334  -8.293 -26.115  1.00 56.46           O  
ATOM   3688  N   GLY   477       1.798  -9.271 -27.153  1.00 69.50           N  
ATOM   3689  CA  GLY   477       2.971  -8.987 -26.342  1.00 69.22           C  
ATOM   3690  C   GLY   477       4.015  -8.163 -27.072  1.00 69.46           C  
ATOM   3691  O   GLY   477       3.868  -7.877 -28.262  1.00 66.90           O  
ATOM   3692  N   VAL   478       4.853  -7.458 -26.289  1.00 70.72           N  
ATOM   3693  CA  VAL   478       6.034  -6.762 -26.788  1.00 70.88           C  
ATOM   3694  C   VAL   478       7.295  -7.403 -26.213  1.00 70.90           C  
ATOM   3695  CB  VAL   478       5.996  -5.257 -26.440  1.00 68.91           C  
ATOM   3696  O   VAL   478       7.326  -7.782 -25.040  1.00 69.52           O  
ATOM   3697  CG1 VAL   478       7.313  -4.581 -26.817  1.00 63.23           C  
ATOM   3698  CG2 VAL   478       4.823  -4.577 -27.144  1.00 63.60           C  
ATOM   3699  N   LEU   479       8.183  -7.695 -27.128  1.00 73.96           N  
ATOM   3700  CA  LEU   479       9.545  -7.963 -26.677  1.00 74.04           C  
ATOM   3701  C   LEU   479      10.388  -6.692 -26.709  1.00 74.02           C  
ATOM   3702  CB  LEU   479      10.195  -9.042 -27.547  1.00 72.18           C  
ATOM   3703  O   LEU   479      10.612  -6.117 -27.777  1.00 72.13           O  
ATOM   3704  CG  LEU   479       9.588 -10.443 -27.456  1.00 68.65           C  
ATOM   3705  CD1 LEU   479      10.275 -11.383 -28.440  1.00 64.65           C  
ATOM   3706  CD2 LEU   479       9.694 -10.980 -26.032  1.00 65.16           C  
ATOM   3707  N   LYS   480      10.667  -6.162 -25.564  1.00 74.23           N  
ATOM   3708  CA  LYS   480      11.630  -5.066 -25.519  1.00 74.04           C  
ATOM   3709  C   LYS   480      13.056  -5.580 -25.694  1.00 74.26           C  
ATOM   3710  CB  LYS   480      11.508  -4.297 -24.202  1.00 72.43           C  
ATOM   3711  O   LYS   480      13.539  -6.374 -24.884  1.00 72.32           O  
ATOM   3712  CG  LYS   480      10.196  -3.543 -24.045  1.00 68.48           C  
ATOM   3713  CD  LYS   480      10.211  -2.643 -22.816  1.00 66.09           C  
ATOM   3714  CE  LYS   480       8.899  -1.888 -22.658  1.00 59.62           C  
ATOM   3715  NZ  LYS   480       8.990  -0.499 -23.200  1.00 54.03           N  
ATOM   3716  N   MET   481      13.564  -5.144 -26.804  1.00 74.23           N  
ATOM   3717  CA  MET   481      14.919  -5.571 -27.146  1.00 74.01           C  
ATOM   3718  C   MET   481      15.930  -4.474 -26.831  1.00 74.07           C  
ATOM   3719  CB  MET   481      15.006  -5.954 -28.624  1.00 72.33           C  
ATOM   3720  O   MET   481      15.655  -3.291 -27.040  1.00 71.86           O  
ATOM   3721  CG  MET   481      13.948  -6.953 -29.062  1.00 68.75           C  
ATOM   3722  SD  MET   481      14.274  -8.644 -28.428  1.00 64.30           S  
ATOM   3723  CE  MET   481      15.809  -9.028 -29.316  1.00 61.56           C  
ATOM   3724  N   SER   482      17.061  -4.813 -26.167  1.00 73.10           N  
ATOM   3725  CA  SER   482      18.227  -3.946 -26.027  1.00 72.89           C  
ATOM   3726  C   SER   482      19.491  -4.634 -26.530  1.00 73.01           C  
ATOM   3727  CB  SER   482      18.411  -3.526 -24.568  1.00 71.30           C  
ATOM   3728  O   SER   482      19.828  -5.731 -26.080  1.00 71.33           O  
ATOM   3729  OG  SER   482      19.520  -2.654 -24.432  1.00 66.60           O  
ATOM   3730  N   ILE   483      20.019  -4.036 -27.522  1.00 70.90           N  
ATOM   3731  CA  ILE   483      21.267  -4.558 -28.068  1.00 70.40           C  
ATOM   3732  C   ILE   483      22.400  -3.569 -27.804  1.00 70.51           C  
ATOM   3733  CB  ILE   483      21.146  -4.842 -29.582  1.00 68.81           C  
ATOM   3734  O   ILE   483      22.322  -2.404 -28.202  1.00 68.13           O  
ATOM   3735  CG1 ILE   483      19.981  -5.800 -29.854  1.00 64.01           C  
ATOM   3736  CG2 ILE   483      22.459  -5.406 -30.133  1.00 64.42           C  
ATOM   3737  CD1 ILE   483      19.761  -6.104 -31.330  1.00 63.12           C  
ATOM   3738  N   THR   484      23.442  -3.981 -27.079  1.00 69.85           N  
ATOM   3739  CA  THR   484      24.583  -3.147 -26.720  1.00 69.18           C  
ATOM   3740  C   THR   484      25.859  -3.664 -27.379  1.00 69.44           C  
ATOM   3741  CB  THR   484      24.777  -3.093 -25.193  1.00 67.59           C  
ATOM   3742  O   THR   484      26.142  -4.863 -27.339  1.00 67.52           O  
ATOM   3743  CG2 THR   484      25.899  -2.132 -24.815  1.00 64.88           C  
ATOM   3744  OG1 THR   484      23.559  -2.653 -24.579  1.00 67.00           O  
ATOM   3745  N   ASN   485      26.554  -2.772 -28.110  1.00 64.50           N  
ATOM   3746  CA  ASN   485      27.917  -3.010 -28.574  1.00 63.95           C  
ATOM   3747  C   ASN   485      28.938  -2.751 -27.470  1.00 64.32           C  
ATOM   3748  CB  ASN   485      28.226  -2.144 -29.797  1.00 62.29           C  
ATOM   3749  O   ASN   485      29.233  -1.598 -27.149  1.00 62.22           O  
ATOM   3750  CG  ASN   485      29.589  -2.438 -30.391  1.00 60.17           C  
ATOM   3751  ND2 ASN   485      29.908  -1.779 -31.499  1.00 57.80           N  
ATOM   3752  OD1 ASN   485      30.350  -3.251 -29.860  1.00 59.72           O  
ATOM   3753  N   ASN   486      29.400  -3.780 -26.773  1.00 62.95           N  
ATOM   3754  CA  ASN   486      30.301  -3.712 -25.627  1.00 61.38           C  
ATOM   3755  C   ASN   486      31.755  -3.562 -26.066  1.00 62.06           C  
ATOM   3756  CB  ASN   486      30.138  -4.949 -24.742  1.00 59.57           C  
ATOM   3757  O   ASN   486      32.672  -3.749 -25.264  1.00 59.28           O  
ATOM   3758  CG  ASN   486      28.739  -5.081 -24.173  1.00 55.87           C  
ATOM   3759  ND2 ASN   486      28.157  -6.268 -24.298  1.00 56.40           N  
ATOM   3760  OD1 ASN   486      28.186  -4.123 -23.627  1.00 59.27           O  
ATOM   3761  N   GLU   487      31.879  -3.231 -27.208  1.00 55.36           N  
ATOM   3762  CA  GLU   487      33.265  -3.012 -27.609  1.00 56.33           C  
ATOM   3763  C   GLU   487      33.861  -1.800 -26.898  1.00 54.91           C  
ATOM   3764  CB  GLU   487      33.364  -2.832 -29.127  1.00 54.60           C  
ATOM   3765  O   GLU   487      33.175  -0.797 -26.691  1.00 53.90           O  
ATOM   3766  CG  GLU   487      34.035  -3.996 -29.841  1.00 54.66           C  
ATOM   3767  CD  GLU   487      34.233  -3.753 -31.329  1.00 56.21           C  
ATOM   3768  OE1 GLU   487      33.694  -2.754 -31.858  1.00 53.60           O  
ATOM   3769  OE2 GLU   487      34.932  -4.568 -31.971  1.00 50.96           O  
ATOM   3770  N   LYS   488      34.860  -1.903 -26.185  1.00 51.02           N  
ATOM   3771  CA  LYS   488      35.604  -0.925 -25.395  1.00 50.10           C  
ATOM   3772  C   LYS   488      36.237   0.137 -26.290  1.00 50.46           C  
ATOM   3773  CB  LYS   488      36.682  -1.618 -24.561  1.00 47.47           C  
ATOM   3774  O   LYS   488      36.875  -0.189 -27.293  1.00 48.39           O  
ATOM   3775  CG  LYS   488      36.134  -2.486 -23.438  1.00 44.96           C  
ATOM   3776  CD  LYS   488      37.246  -2.988 -22.526  1.00 46.11           C  
ATOM   3777  CE  LYS   488      36.707  -3.911 -21.441  1.00 38.93           C  
ATOM   3778  NZ  LYS   488      37.792  -4.400 -20.540  1.00 36.95           N  
ATOM   3779  N   LEU   489      35.700   1.465 -26.119  1.00 45.80           N  
ATOM   3780  CA  LEU   489      36.351   2.691 -26.571  1.00 45.38           C  
ATOM   3781  C   LEU   489      37.708   2.865 -25.898  1.00 45.84           C  
ATOM   3782  CB  LEU   489      35.465   3.905 -26.281  1.00 43.17           C  
ATOM   3783  O   LEU   489      37.884   2.487 -24.738  1.00 44.26           O  
ATOM   3784  CG  LEU   489      34.128   3.962 -27.021  1.00 40.84           C  
ATOM   3785  CD1 LEU   489      33.213   5.003 -26.385  1.00 37.22           C  
ATOM   3786  CD2 LEU   489      34.347   4.267 -28.499  1.00 38.96           C  
ATOM   3787  N   ASP   490      38.827   3.040 -26.577  1.00 33.22           N  
ATOM   3788  CA  ASP   490      40.036   3.569 -25.953  1.00 36.18           C  
ATOM   3789  C   ASP   490      39.790   4.959 -25.371  1.00 33.38           C  
ATOM   3790  CB  ASP   490      41.185   3.617 -26.963  1.00 31.39           C  
ATOM   3791  O   ASP   490      38.706   5.523 -25.535  1.00 32.21           O  
ATOM   3792  CG  ASP   490      41.034   4.736 -27.979  1.00 31.03           C  
ATOM   3793  OD1 ASP   490      40.093   5.549 -27.856  1.00 32.00           O  
ATOM   3794  OD2 ASP   490      41.863   4.803 -28.912  1.00 34.06           O  
ATOM   3795  N   GLU   491      40.618   5.328 -24.291  1.00 36.88           N  
ATOM   3796  CA  GLU   491      40.732   6.568 -23.530  1.00 37.75           C  
ATOM   3797  C   GLU   491      40.558   7.787 -24.432  1.00 36.71           C  
ATOM   3798  CB  GLU   491      42.081   6.636 -22.810  1.00 33.65           C  
ATOM   3799  O   GLU   491      40.227   8.875 -23.957  1.00 34.52           O  
ATOM   3800  CG  GLU   491      42.234   5.613 -21.693  1.00 32.08           C  
ATOM   3801  CD  GLU   491      43.525   5.771 -20.907  1.00 35.67           C  
ATOM   3802  OE1 GLU   491      44.362   6.623 -21.280  1.00 43.41           O  
ATOM   3803  OE2 GLU   491      43.701   5.036 -19.909  1.00 38.12           O  
ATOM   3804  N   SER   492      40.802   7.829 -25.718  1.00 35.96           N  
ATOM   3805  CA  SER   492      40.613   8.960 -26.621  1.00 36.52           C  
ATOM   3806  C   SER   492      39.168   9.050 -27.099  1.00 36.08           C  
ATOM   3807  CB  SER   492      41.550   8.848 -27.824  1.00 33.47           C  
ATOM   3808  O   SER   492      38.772  10.044 -27.711  1.00 34.12           O  
ATOM   3809  OG  SER   492      41.181   7.757 -28.650  1.00 33.21           O  
ATOM   3810  N   GLY   493      38.157   8.377 -26.437  1.00 40.76           N  
ATOM   3811  CA  GLY   493      36.801   8.303 -26.955  1.00 38.89           C  
ATOM   3812  C   GLY   493      36.714   7.615 -28.305  1.00 40.14           C  
ATOM   3813  O   GLY   493      35.638   7.542 -28.902  1.00 37.83           O  
ATOM   3814  N   GLU   494      37.896   7.238 -28.894  1.00 34.81           N  
ATOM   3815  CA  GLU   494      38.111   6.379 -30.055  1.00 35.55           C  
ATOM   3816  C   GLU   494      38.315   4.926 -29.637  1.00 34.53           C  
ATOM   3817  CB  GLU   494      39.313   6.866 -30.869  1.00 32.62           C  
ATOM   3818  O   GLU   494      38.851   4.654 -28.560  1.00 33.08           O  
ATOM   3819  CG  GLU   494      39.013   8.074 -31.746  1.00 30.78           C  
ATOM   3820  CD  GLU   494      40.028   8.272 -32.861  1.00 34.24           C  
ATOM   3821  OE1 GLU   494      41.113   7.650 -32.811  1.00 40.19           O  
ATOM   3822  OE2 GLU   494      39.735   9.056 -33.791  1.00 35.95           O  
ATOM   3823  N   VAL   495      37.423   4.037 -29.937  1.00 37.75           N  
ATOM   3824  CA  VAL   495      37.318   2.583 -29.872  1.00 38.71           C  
ATOM   3825  C   VAL   495      38.713   1.963 -29.875  1.00 37.92           C  
ATOM   3826  CB  VAL   495      36.482   2.021 -31.043  1.00 35.59           C  
ATOM   3827  O   VAL   495      39.554   2.317 -30.705  1.00 36.99           O  
ATOM   3828  CG1 VAL   495      36.259   0.519 -30.876  1.00 34.58           C  
ATOM   3829  CG2 VAL   495      35.145   2.754 -31.144  1.00 33.88           C  
ATOM   3830  N   LEU   496      39.387   1.625 -28.729  1.00 33.26           N  
ATOM   3831  CA  LEU   496      40.592   0.836 -28.504  1.00 34.13           C  
ATOM   3832  C   LEU   496      40.826  -0.139 -29.652  1.00 33.38           C  
ATOM   3833  CB  LEU   496      40.493   0.071 -27.181  1.00 30.84           C  
ATOM   3834  O   LEU   496      40.044  -1.072 -29.849  1.00 32.07           O  
ATOM   3835  CG  LEU   496      40.879   0.845 -25.920  1.00 29.71           C  
ATOM   3836  CD1 LEU   496      40.157   0.271 -24.705  1.00 27.90           C  
ATOM   3837  CD2 LEU   496      42.390   0.814 -25.714  1.00 30.00           C  
ATOM   3838  N   SER   497      41.184   0.338 -30.874  1.00 31.91           N  
ATOM   3839  CA  SER   497      42.055  -0.533 -31.656  1.00 32.24           C  
ATOM   3840  C   SER   497      42.846   0.260 -32.690  1.00 32.04           C  
ATOM   3841  CB  SER   497      41.238  -1.623 -32.353  1.00 29.34           C  
ATOM   3842  O   SER   497      42.270   1.022 -33.470  1.00 30.64           O  
ATOM   3843  OG  SER   497      41.344  -1.507 -33.762  1.00 29.24           O  
ATOM   3844  N   THR   498      43.854   0.982 -32.331  1.00 29.18           N  
ATOM   3845  CA  THR   498      45.095   1.271 -33.042  1.00 29.53           C  
ATOM   3846  C   THR   498      45.418   0.162 -34.039  1.00 29.38           C  
ATOM   3847  CB  THR   498      46.272   1.444 -32.064  1.00 27.14           C  
ATOM   3848  O   THR   498      46.404   0.249 -34.774  1.00 27.87           O  
ATOM   3849  CG2 THR   498      46.170   2.766 -31.310  1.00 25.88           C  
ATOM   3850  OG1 THR   498      46.264   0.366 -31.120  1.00 27.19           O  
ATOM   3851  N   VAL   499      44.301  -0.529 -34.585  1.00 29.45           N  
ATOM   3852  CA  VAL   499      44.536  -1.133 -35.892  1.00 29.79           C  
ATOM   3853  C   VAL   499      43.596  -0.514 -36.924  1.00 29.40           C  
ATOM   3854  CB  VAL   499      44.348  -2.666 -35.851  1.00 26.98           C  
ATOM   3855  O   VAL   499      42.379  -0.495 -36.731  1.00 28.10           O  
ATOM   3856  CG1 VAL   499      45.017  -3.325 -37.056  1.00 27.36           C  
ATOM   3857  CG2 VAL   499      44.904  -3.237 -34.548  1.00 27.08           C  
ATOM   3858  N   GLU   500      43.707   0.778 -37.308  1.00 28.78           N  
ATOM   3859  CA  GLU   500      43.298   1.461 -38.532  1.00 30.24           C  
ATOM   3860  C   GLU   500      42.549   0.517 -39.467  1.00 28.86           C  
ATOM   3861  CB  GLU   500      44.514   2.055 -39.247  1.00 26.42           C  
ATOM   3862  O   GLU   500      41.816   0.963 -40.352  1.00 27.04           O  
ATOM   3863  CG  GLU   500      44.828   3.487 -38.839  1.00 25.94           C  
ATOM   3864  CD  GLU   500      45.998   4.086 -39.604  1.00 30.92           C  
ATOM   3865  OE1 GLU   500      46.669   3.349 -40.362  1.00 34.64           O  
ATOM   3866  OE2 GLU   500      46.247   5.302 -39.442  1.00 27.44           O  
ATOM   3867  N   THR   501      42.071  -0.757 -39.122  1.00 27.94           N  
ATOM   3868  CA  THR   501      41.416  -1.825 -39.870  1.00 30.03           C  
ATOM   3869  C   THR   501      40.489  -2.630 -38.963  1.00 28.26           C  
ATOM   3870  CB  THR   501      42.448  -2.766 -40.519  1.00 25.74           C  
ATOM   3871  O   THR   501      40.939  -3.239 -37.991  1.00 27.01           O  
ATOM   3872  CG2 THR   501      43.128  -2.099 -41.710  1.00 18.05           C  
ATOM   3873  OG1 THR   501      43.443  -3.117 -39.549  1.00 13.91           O  
ATOM   3874  N   SER   502      39.421  -2.046 -38.036  1.00 32.05           N  
ATOM   3875  CA  SER   502      38.274  -2.806 -37.552  1.00 32.87           C  
ATOM   3876  C   SER   502      37.707  -2.198 -36.274  1.00 32.22           C  
ATOM   3877  CB  SER   502      38.663  -4.264 -37.304  1.00 29.90           C  
ATOM   3878  O   SER   502      38.262  -2.388 -35.190  1.00 30.97           O  
ATOM   3879  OG  SER   502      39.669  -4.354 -36.310  1.00 28.16           O  
ATOM   3880  N   ALA   503      37.499  -0.960 -36.019  1.00 34.35           N  
ATOM   3881  CA  ALA   503      36.412  -0.654 -35.092  1.00 35.54           C  
ATOM   3882  C   ALA   503      35.127  -1.368 -35.498  1.00 34.30           C  
ATOM   3883  CB  ALA   503      36.181   0.854 -35.024  1.00 32.36           C  
ATOM   3884  O   ALA   503      34.661  -1.226 -36.631  1.00 32.97           O  
ATOM   3885  N   LYS   504      35.115  -2.758 -35.364  1.00 36.48           N  
ATOM   3886  CA  LYS   504      34.009  -3.662 -35.668  1.00 37.26           C  
ATOM   3887  C   LYS   504      32.672  -2.927 -35.634  1.00 36.64           C  
ATOM   3888  CB  LYS   504      33.988  -4.834 -34.685  1.00 34.33           C  
ATOM   3889  O   LYS   504      32.183  -2.567 -34.561  1.00 35.15           O  
ATOM   3890  CG  LYS   504      35.118  -5.833 -34.888  1.00 31.66           C  
ATOM   3891  CD  LYS   504      34.986  -7.024 -33.948  1.00 35.19           C  
ATOM   3892  CE  LYS   504      36.159  -7.985 -34.094  1.00 29.81           C  
ATOM   3893  NZ  LYS   504      36.059  -9.129 -33.139  1.00 31.25           N  
ATOM   3894  N   THR   505      32.569  -1.740 -36.245  1.00 42.27           N  
ATOM   3895  CA  THR   505      31.238  -1.263 -36.606  1.00 42.78           C  
ATOM   3896  C   THR   505      30.351  -2.422 -37.053  1.00 42.33           C  
ATOM   3897  CB  THR   505      31.308  -0.206 -37.724  1.00 40.30           C  
ATOM   3898  O   THR   505      30.756  -3.235 -37.886  1.00 40.85           O  
ATOM   3899  CG2 THR   505      30.220   0.848 -37.553  1.00 35.71           C  
ATOM   3900  OG1 THR   505      32.589   0.435 -37.689  1.00 30.49           O  
ATOM   3901  N   VAL   506      29.527  -2.921 -36.160  1.00 45.78           N  
ATOM   3902  CA  VAL   506      28.552  -3.942 -36.525  1.00 44.83           C  
ATOM   3903  C   VAL   506      27.727  -3.467 -37.718  1.00 46.11           C  
ATOM   3904  CB  VAL   506      27.623  -4.289 -35.339  1.00 43.24           C  
ATOM   3905  O   VAL   506      27.104  -2.403 -37.667  1.00 44.78           O  
ATOM   3906  CG1 VAL   506      26.722  -5.473 -35.687  1.00 38.01           C  
ATOM   3907  CG2 VAL   506      28.446  -4.590 -34.088  1.00 39.45           C  
ATOM   3908  N   LYS   507      28.095  -3.820 -38.975  1.00 41.69           N  
ATOM   3909  CA  LYS   507      27.310  -3.797 -40.207  1.00 41.72           C  
ATOM   3910  C   LYS   507      26.527  -5.095 -40.384  1.00 41.63           C  
ATOM   3911  CB  LYS   507      28.216  -3.562 -41.416  1.00 39.82           C  
ATOM   3912  O   LYS   507      26.952  -6.152 -39.913  1.00 40.09           O  
ATOM   3913  CG  LYS   507      28.807  -2.162 -41.485  1.00 37.70           C  
ATOM   3914  CD  LYS   507      29.572  -1.941 -42.783  1.00 41.29           C  
ATOM   3915  CE  LYS   507      30.210  -0.559 -42.829  1.00 33.72           C  
ATOM   3916  NZ  LYS   507      30.998  -0.353 -44.081  1.00 34.07           N  
ATOM   3917  N   ASN   508      25.297  -4.991 -40.735  1.00 49.14           N  
ATOM   3918  CA  ASN   508      24.335  -6.042 -41.049  1.00 49.84           C  
ATOM   3919  C   ASN   508      24.006  -6.886 -39.820  1.00 49.55           C  
ATOM   3920  CB  ASN   508      24.860  -6.931 -42.178  1.00 47.36           C  
ATOM   3921  O   ASN   508      24.074  -8.115 -39.870  1.00 47.11           O  
ATOM   3922  CG  ASN   508      24.903  -6.214 -43.513  1.00 45.46           C  
ATOM   3923  ND2 ASN   508      25.778  -6.669 -44.402  1.00 35.30           N  
ATOM   3924  OD1 ASN   508      24.157  -5.259 -43.743  1.00 44.57           O  
ATOM   3925  N   MET   509      24.062  -6.358 -38.683  1.00 62.14           N  
ATOM   3926  CA  MET   509      23.580  -7.110 -37.528  1.00 62.42           C  
ATOM   3927  C   MET   509      22.160  -7.616 -37.762  1.00 62.74           C  
ATOM   3928  CB  MET   509      23.626  -6.246 -36.266  1.00 60.31           C  
ATOM   3929  O   MET   509      21.299  -6.867 -38.227  1.00 61.27           O  
ATOM   3930  CG  MET   509      23.272  -7.000 -34.994  1.00 58.12           C  
ATOM   3931  SD  MET   509      23.307  -5.926 -33.507  1.00 53.21           S  
ATOM   3932  CE  MET   509      21.968  -4.772 -33.915  1.00 49.18           C  
ATOM   3933  N   LYS   510      22.065  -8.905 -37.644  1.00 66.30           N  
ATOM   3934  CA  LYS   510      20.750  -9.539 -37.614  1.00 66.13           C  
ATOM   3935  C   LYS   510      20.482 -10.185 -36.257  1.00 66.73           C  
ATOM   3936  CB  LYS   510      20.632 -10.584 -38.724  1.00 64.71           C  
ATOM   3937  O   LYS   510      21.379 -10.782 -35.660  1.00 65.89           O  
ATOM   3938  CG  LYS   510      20.649  -9.999 -40.129  1.00 62.45           C  
ATOM   3939  CD  LYS   510      20.446 -11.077 -41.186  1.00 61.65           C  
ATOM   3940  CE  LYS   510      20.436 -10.489 -42.590  1.00 57.63           C  
ATOM   3941  NZ  LYS   510      20.083 -11.515 -43.617  1.00 53.13           N  
ATOM   3942  N   VAL   511      19.361  -9.992 -35.797  1.00 72.60           N  
ATOM   3943  CA  VAL   511      18.892 -10.706 -34.614  1.00 72.67           C  
ATOM   3944  C   VAL   511      17.884 -11.777 -35.023  1.00 73.25           C  
ATOM   3945  CB  VAL   511      18.259  -9.744 -33.584  1.00 71.08           C  
ATOM   3946  O   VAL   511      16.921 -11.492 -35.739  1.00 72.36           O  
ATOM   3947  CG1 VAL   511      17.714 -10.519 -32.385  1.00 67.18           C  
ATOM   3948  CG2 VAL   511      19.279  -8.701 -33.131  1.00 67.30           C  
ATOM   3949  N   TYR   512      18.252 -13.025 -34.696  1.00 70.43           N  
ATOM   3950  CA  TYR   512      17.372 -14.171 -34.895  1.00 70.46           C  
ATOM   3951  C   TYR   512      16.644 -14.530 -33.605  1.00 70.69           C  
ATOM   3952  CB  TYR   512      18.167 -15.379 -35.399  1.00 68.43           C  
ATOM   3953  O   TYR   512      17.277 -14.759 -32.571  1.00 69.21           O  
ATOM   3954  CG  TYR   512      18.827 -15.156 -36.738  1.00 65.78           C  
ATOM   3955  CD1 TYR   512      18.226 -15.596 -37.915  1.00 64.39           C  
ATOM   3956  CD2 TYR   512      20.053 -14.506 -36.829  1.00 65.29           C  
ATOM   3957  CE1 TYR   512      18.831 -15.394 -39.151  1.00 64.37           C  
ATOM   3958  CE2 TYR   512      20.668 -14.299 -38.059  1.00 63.08           C  
ATOM   3959  OH  TYR   512      20.653 -14.542 -40.434  1.00 61.95           O  
ATOM   3960  CZ  TYR   512      20.050 -14.745 -39.213  1.00 62.63           C  
ATOM   3961  N   ILE   513      15.374 -14.558 -33.664  1.00 75.80           N  
ATOM   3962  CA  ILE   513      14.561 -14.910 -32.504  1.00 75.76           C  
ATOM   3963  C   ILE   513      13.652 -16.087 -32.849  1.00 75.87           C  
ATOM   3964  CB  ILE   513      13.720 -13.708 -32.018  1.00 74.29           C  
ATOM   3965  O   ILE   513      12.966 -16.071 -33.874  1.00 74.43           O  
ATOM   3966  CG1 ILE   513      14.625 -12.503 -31.735  1.00 70.65           C  
ATOM   3967  CG2 ILE   513      12.907 -14.085 -30.776  1.00 70.65           C  
ATOM   3968  CD1 ILE   513      13.868 -11.205 -31.490  1.00 68.44           C  
ATOM   3969  N   LYS   514      13.737 -17.151 -32.116  1.00 72.93           N  
ATOM   3970  CA  LYS   514      12.808 -18.273 -32.216  1.00 72.65           C  
ATOM   3971  C   LYS   514      11.819 -18.273 -31.053  1.00 72.08           C  
ATOM   3972  CB  LYS   514      13.569 -19.599 -32.256  1.00 70.80           C  
ATOM   3973  O   LYS   514      12.221 -18.208 -29.889  1.00 70.33           O  
ATOM   3974  CG  LYS   514      12.688 -20.811 -32.522  1.00 68.70           C  
ATOM   3975  CD  LYS   514      13.512 -22.086 -32.639  1.00 68.10           C  
ATOM   3976  CE  LYS   514      12.631 -23.300 -32.901  1.00 65.37           C  
ATOM   3977  NZ  LYS   514      13.440 -24.543 -33.083  1.00 63.03           N  
ATOM   3978  N   THR   515      10.564 -18.223 -31.446  1.00 74.96           N  
ATOM   3979  CA  THR   515       9.504 -18.273 -30.444  1.00 75.04           C  
ATOM   3980  C   THR   515       8.641 -19.517 -30.631  1.00 74.54           C  
ATOM   3981  CB  THR   515       8.617 -17.016 -30.508  1.00 72.98           C  
ATOM   3982  O   THR   515       8.589 -20.085 -31.724  1.00 72.11           O  
ATOM   3983  CG2 THR   515       9.441 -15.750 -30.295  1.00 69.24           C  
ATOM   3984  OG1 THR   515       7.982 -16.950 -31.791  1.00 72.19           O  
ATOM   3985  N   ASP   516       8.211 -20.075 -29.541  1.00 70.32           N  
ATOM   3986  CA  ASP   516       7.303 -21.218 -29.569  1.00 70.54           C  
ATOM   3987  C   ASP   516       5.849 -20.766 -29.452  1.00 69.63           C  
ATOM   3988  CB  ASP   516       7.641 -22.200 -28.445  1.00 66.82           C  
ATOM   3989  O   ASP   516       5.435 -20.251 -28.411  1.00 66.69           O  
ATOM   3990  CG  ASP   516       6.898 -23.518 -28.567  1.00 63.11           C  
ATOM   3991  OD1 ASP   516       6.368 -23.822 -29.657  1.00 63.87           O  
ATOM   3992  OD2 ASP   516       6.839 -24.260 -27.562  1.00 67.89           O  
ATOM   3993  N   GLY   517       5.092 -20.888 -30.567  1.00 71.35           N  
ATOM   3994  CA  GLY   517       3.655 -20.670 -30.626  1.00 71.34           C  
ATOM   3995  C   GLY   517       3.271 -19.203 -30.587  1.00 70.96           C  
ATOM   3996  O   GLY   517       2.097 -18.867 -30.420  1.00 68.37           O  
ATOM   3997  N   ILE   518       4.352 -18.320 -30.685  1.00 77.87           N  
ATOM   3998  CA  ILE   518       4.131 -16.878 -30.692  1.00 78.67           C  
ATOM   3999  C   ILE   518       4.775 -16.262 -31.932  1.00 78.68           C  
ATOM   4000  CB  ILE   518       4.690 -16.215 -29.413  1.00 76.10           C  
ATOM   4001  O   ILE   518       5.936 -16.544 -32.241  1.00 76.62           O  
ATOM   4002  CG1 ILE   518       4.023 -16.810 -28.167  1.00 71.34           C  
ATOM   4003  CG2 ILE   518       4.499 -14.696 -29.463  1.00 70.00           C  
ATOM   4004  CD1 ILE   518       4.660 -16.374 -26.855  1.00 68.43           C  
ATOM   4005  N   ALA   519       3.942 -15.460 -32.664  1.00 77.65           N  
ATOM   4006  CA  ALA   519       4.445 -14.823 -33.878  1.00 78.31           C  
ATOM   4007  C   ALA   519       4.913 -13.398 -33.597  1.00 78.06           C  
ATOM   4008  CB  ALA   519       3.370 -14.822 -34.963  1.00 76.10           C  
ATOM   4009  O   ALA   519       4.263 -12.660 -32.852  1.00 76.79           O  
ATOM   4010  N   ILE   520       6.043 -12.981 -34.051  1.00 80.01           N  
ATOM   4011  CA  ILE   520       6.483 -11.590 -34.071  1.00 80.41           C  
ATOM   4012  C   ILE   520       5.872 -10.873 -35.272  1.00 79.91           C  
ATOM   4013  CB  ILE   520       8.024 -11.486 -34.110  1.00 78.70           C  
ATOM   4014  O   ILE   520       6.121 -11.249 -36.420  1.00 77.65           O  
ATOM   4015  CG1 ILE   520       8.639 -12.203 -32.903  1.00 76.29           C  
ATOM   4016  CG2 ILE   520       8.465 -10.020 -34.160  1.00 75.40           C  
ATOM   4017  CD1 ILE   520      10.161 -12.249 -32.920  1.00 73.86           C  
ATOM   4018  N   THR   521       4.945  -9.926 -35.016  1.00 77.67           N  
ATOM   4019  CA  THR   521       4.091  -9.385 -36.068  1.00 77.09           C  
ATOM   4020  C   THR   521       4.664  -8.078 -36.611  1.00 75.87           C  
ATOM   4021  CB  THR   521       2.658  -9.147 -35.558  1.00 74.90           C  
ATOM   4022  O   THR   521       4.209  -7.576 -37.641  1.00 72.12           O  
ATOM   4023  CG2 THR   521       1.981 -10.463 -35.187  1.00 70.87           C  
ATOM   4024  OG1 THR   521       2.703  -8.303 -34.401  1.00 73.87           O  
ATOM   4025  N   GLY   522       5.610  -7.559 -36.030  1.00 74.24           N  
ATOM   4026  CA  GLY   522       6.232  -6.333 -36.505  1.00 74.26           C  
ATOM   4027  C   GLY   522       7.237  -5.755 -35.526  1.00 74.11           C  
ATOM   4028  O   GLY   522       7.457  -6.316 -34.451  1.00 71.60           O  
ATOM   4029  N   SER   523       7.937  -4.784 -35.904  1.00 70.31           N  
ATOM   4030  CA  SER   523       8.860  -4.026 -35.066  1.00 69.85           C  
ATOM   4031  C   SER   523       8.517  -2.540 -35.071  1.00 69.76           C  
ATOM   4032  CB  SER   523      10.301  -4.226 -35.539  1.00 66.00           C  
ATOM   4033  O   SER   523       7.939  -2.033 -36.035  1.00 65.75           O  
ATOM   4034  OG  SER   523      10.511  -3.598 -36.791  1.00 61.80           O  
ATOM   4035  N   GLN   524       8.574  -1.980 -33.930  1.00 62.07           N  
ATOM   4036  CA  GLN   524       8.563  -0.523 -33.861  1.00 61.48           C  
ATOM   4037  C   GLN   524       9.952   0.051 -34.128  1.00 61.71           C  
ATOM   4038  CB  GLN   524       8.054  -0.053 -32.498  1.00 57.24           C  
ATOM   4039  O   GLN   524      10.959  -0.532 -33.721  1.00 58.91           O  
ATOM   4040  CG  GLN   524       6.589  -0.382 -32.241  1.00 53.33           C  
ATOM   4041  CD  GLN   524       6.070   0.220 -30.949  1.00 54.57           C  
ATOM   4042  NE2 GLN   524       4.772   0.074 -30.707  1.00 43.91           N  
ATOM   4043  OE1 GLN   524       6.830   0.809 -30.174  1.00 55.93           O  
ATOM   4044  N   TYR   525      10.107   0.964 -35.140  1.00 51.21           N  
ATOM   4045  CA  TYR   525      11.325   1.678 -35.506  1.00 50.96           C  
ATOM   4046  C   TYR   525      12.259   1.813 -34.310  1.00 51.47           C  
ATOM   4047  CB  TYR   525      10.990   3.063 -36.066  1.00 44.60           C  
ATOM   4048  O   TYR   525      11.811   2.080 -33.192  1.00 48.38           O  
ATOM   4049  CG  TYR   525      12.092   3.662 -36.907  1.00 40.26           C  
ATOM   4050  CD1 TYR   525      13.062   4.482 -36.336  1.00 34.49           C  
ATOM   4051  CD2 TYR   525      12.164   3.409 -38.272  1.00 36.57           C  
ATOM   4052  CE1 TYR   525      14.078   5.037 -37.107  1.00 35.32           C  
ATOM   4053  CE2 TYR   525      13.175   3.959 -39.053  1.00 39.05           C  
ATOM   4054  OH  TYR   525      15.131   5.317 -39.230  1.00 28.36           O  
ATOM   4055  CZ  TYR   525      14.127   4.770 -38.462  1.00 32.55           C  
ATOM   4056  N   PRO   526      13.628   1.554 -34.744  1.00 54.44           N  
ATOM   4057  CA  PRO   526      14.390   1.566 -35.994  1.00 52.46           C  
ATOM   4058  C   PRO   526      14.615   0.167 -36.562  1.00 54.91           C  
ATOM   4059  CB  PRO   526      15.718   2.212 -35.591  1.00 48.91           C  
ATOM   4060  O   PRO   526      15.449  -0.015 -37.453  1.00 52.00           O  
ATOM   4061  CG  PRO   526      15.901   1.845 -34.154  1.00 45.43           C  
ATOM   4062  CD  PRO   526      14.546   1.637 -33.539  1.00 46.79           C  
ATOM   4063  N   ALA   527      14.023  -1.006 -36.102  1.00 52.68           N  
ATOM   4064  CA  ALA   527      14.486  -2.379 -36.285  1.00 50.14           C  
ATOM   4065  C   ALA   527      14.058  -2.926 -37.643  1.00 53.03           C  
ATOM   4066  CB  ALA   527      13.958  -3.272 -35.164  1.00 45.56           C  
ATOM   4067  O   ALA   527      14.647  -3.885 -38.147  1.00 49.78           O  
ATOM   4068  N   GLY   528      13.840  -1.989 -38.725  1.00 59.67           N  
ATOM   4069  CA  GLY   528      13.437  -2.520 -40.018  1.00 58.90           C  
ATOM   4070  C   GLY   528      12.399  -3.622 -39.913  1.00 60.30           C  
ATOM   4071  O   GLY   528      11.859  -3.872 -38.833  1.00 57.53           O  
ATOM   4072  N   PRO   529      11.843  -4.065 -41.124  1.00 66.93           N  
ATOM   4073  CA  PRO   529      10.850  -5.142 -41.091  1.00 66.68           C  
ATOM   4074  C   PRO   529      11.381  -6.413 -40.432  1.00 68.06           C  
ATOM   4075  CB  PRO   529      10.541  -5.382 -42.570  1.00 63.93           C  
ATOM   4076  O   PRO   529      12.570  -6.722 -40.546  1.00 67.10           O  
ATOM   4077  CG  PRO   529      11.678  -4.750 -43.306  1.00 60.72           C  
ATOM   4078  CD  PRO   529      12.366  -3.785 -42.383  1.00 60.32           C  
ATOM   4079  N   VAL   530      10.563  -7.098 -39.694  1.00 77.19           N  
ATOM   4080  CA  VAL   530      10.788  -8.460 -39.220  1.00 77.78           C  
ATOM   4081  C   VAL   530      10.490  -9.454 -40.340  1.00 77.91           C  
ATOM   4082  CB  VAL   530       9.922  -8.779 -37.980  1.00 75.86           C  
ATOM   4083  O   VAL   530       9.420  -9.407 -40.952  1.00 76.53           O  
ATOM   4084  CG1 VAL   530      10.155 -10.215 -37.515  1.00 73.19           C  
ATOM   4085  CG2 VAL   530      10.222  -7.793 -36.852  1.00 73.13           C  
ATOM   4086  N   THR   531      11.490 -10.149 -40.777  1.00 75.68           N  
ATOM   4087  CA  THR   531      11.288 -11.195 -41.773  1.00 76.00           C  
ATOM   4088  C   THR   531      11.351 -12.576 -41.127  1.00 76.64           C  
ATOM   4089  CB  THR   531      12.334 -11.104 -42.900  1.00 74.21           C  
ATOM   4090  O   THR   531      11.791 -12.713 -39.984  1.00 76.25           O  
ATOM   4091  CG2 THR   531      12.218  -9.783 -43.653  1.00 70.00           C  
ATOM   4092  OG1 THR   531      13.647 -11.205 -42.334  1.00 71.42           O  
ATOM   4093  N   LYS   532      10.807 -13.561 -41.814  1.00 77.05           N  
ATOM   4094  CA  LYS   532      10.878 -14.944 -41.351  1.00 77.86           C  
ATOM   4095  C   LYS   532      11.855 -15.757 -42.196  1.00 77.14           C  
ATOM   4096  CB  LYS   532       9.493 -15.593 -41.383  1.00 75.09           C  
ATOM   4097  O   LYS   532      11.778 -15.746 -43.426  1.00 75.66           O  
ATOM   4098  CG  LYS   532       9.407 -16.905 -40.618  1.00 72.12           C  
ATOM   4099  CD  LYS   532       7.966 -17.383 -40.488  1.00 71.48           C  
ATOM   4100  CE  LYS   532       7.874 -18.676 -39.690  1.00 69.18           C  
ATOM   4101  NZ  LYS   532       6.458 -19.111 -39.499  1.00 64.30           N  
ATOM   4102  N   GLU   533      12.805 -16.337 -41.535  1.00 69.89           N  
ATOM   4103  CA  GLU   533      13.757 -17.267 -42.135  1.00 71.49           C  
ATOM   4104  C   GLU   533      13.729 -18.619 -41.429  1.00 70.48           C  
ATOM   4105  CB  GLU   533      15.172 -16.684 -42.100  1.00 69.29           C  
ATOM   4106  O   GLU   533      14.228 -18.751 -40.309  1.00 70.03           O  
ATOM   4107  CG  GLU   533      15.348 -15.442 -42.960  1.00 65.94           C  
ATOM   4108  CD  GLU   533      16.770 -14.904 -42.956  1.00 65.32           C  
ATOM   4109  OE1 GLU   533      17.687 -15.619 -42.491  1.00 67.19           O  
ATOM   4110  OE2 GLU   533      16.969 -13.759 -43.419  1.00 63.69           O  
ATOM   4111  N   GLY   534      13.090 -19.607 -42.035  1.00 70.03           N  
ATOM   4112  CA  GLY   534      12.773 -20.847 -41.344  1.00 70.51           C  
ATOM   4113  C   GLY   534      11.901 -20.642 -40.120  1.00 68.74           C  
ATOM   4114  O   GLY   534      10.787 -20.125 -40.225  1.00 64.39           O  
ATOM   4115  N   ASP   535      12.480 -21.148 -38.942  1.00 70.25           N  
ATOM   4116  CA  ASP   535      11.785 -21.078 -37.660  1.00 70.61           C  
ATOM   4117  C   ASP   535      12.127 -19.787 -36.920  1.00 70.10           C  
ATOM   4118  CB  ASP   535      12.134 -22.290 -36.794  1.00 67.37           C  
ATOM   4119  O   ASP   535      11.656 -19.563 -35.803  1.00 68.14           O  
ATOM   4120  CG  ASP   535      11.587 -23.593 -37.349  1.00 64.51           C  
ATOM   4121  OD1 ASP   535      10.548 -23.572 -38.044  1.00 64.57           O  
ATOM   4122  OD2 ASP   535      12.199 -24.651 -37.087  1.00 69.33           O  
ATOM   4123  N   TYR   536      12.880 -18.958 -37.524  1.00 74.16           N  
ATOM   4124  CA  TYR   536      13.353 -17.755 -36.848  1.00 74.51           C  
ATOM   4125  C   TYR   536      12.686 -16.510 -37.419  1.00 74.29           C  
ATOM   4126  CB  TYR   536      14.875 -17.634 -36.968  1.00 72.55           C  
ATOM   4127  O   TYR   536      12.413 -16.440 -38.620  1.00 72.49           O  
ATOM   4128  CG  TYR   536      15.631 -18.700 -36.213  1.00 71.32           C  
ATOM   4129  CD1 TYR   536      16.064 -18.482 -34.907  1.00 69.71           C  
ATOM   4130  CD2 TYR   536      15.914 -19.927 -36.804  1.00 70.34           C  
ATOM   4131  CE1 TYR   536      16.763 -19.460 -34.208  1.00 70.56           C  
ATOM   4132  CE2 TYR   536      16.612 -20.913 -36.114  1.00 68.29           C  
ATOM   4133  OH  TYR   536      17.722 -21.644 -34.131  1.00 66.24           O  
ATOM   4134  CZ  TYR   536      17.031 -20.671 -34.819  1.00 69.66           C  
ATOM   4135  N   TYR   537      12.426 -15.664 -36.552  1.00 79.86           N  
ATOM   4136  CA  TYR   537      12.185 -14.280 -36.942  1.00 79.87           C  
ATOM   4137  C   TYR   537      13.485 -13.485 -36.963  1.00 79.33           C  
ATOM   4138  CB  TYR   537      11.185 -13.619 -35.988  1.00 78.89           C  
ATOM   4139  O   TYR   537      14.295 -13.583 -36.038  1.00 77.56           O  
ATOM   4140  CG  TYR   537       9.813 -14.247 -36.018  1.00 79.84           C  
ATOM   4141  CD1 TYR   537       8.836 -13.792 -36.901  1.00 78.74           C  
ATOM   4142  CD2 TYR   537       9.489 -15.294 -35.161  1.00 79.17           C  
ATOM   4143  CE1 TYR   537       7.570 -14.366 -36.931  1.00 79.32           C  
ATOM   4144  CE2 TYR   537       8.225 -15.875 -35.182  1.00 78.82           C  
ATOM   4145  OH  TYR   537       6.022 -15.978 -36.094  1.00 77.93           O  
ATOM   4146  CZ  TYR   537       7.274 -15.406 -36.069  1.00 76.97           C  
ATOM   4147  N   VAL   538      13.685 -12.777 -38.090  1.00 76.27           N  
ATOM   4148  CA  VAL   538      14.968 -12.116 -38.308  1.00 75.61           C  
ATOM   4149  C   VAL   538      14.766 -10.604 -38.371  1.00 75.28           C  
ATOM   4150  CB  VAL   538      15.652 -12.617 -39.600  1.00 74.31           C  
ATOM   4151  O   VAL   538      13.904 -10.116 -39.107  1.00 72.89           O  
ATOM   4152  CG1 VAL   538      17.014 -11.949 -39.783  1.00 72.64           C  
ATOM   4153  CG2 VAL   538      15.798 -14.137 -39.571  1.00 73.22           C  
ATOM   4154  N   ILE   539      15.428  -9.969 -37.483  1.00 76.39           N  
ATOM   4155  CA  ILE   539      15.492  -8.512 -37.538  1.00 75.84           C  
ATOM   4156  C   ILE   539      16.848  -8.076 -38.090  1.00 75.61           C  
ATOM   4157  CB  ILE   539      15.252  -7.883 -36.147  1.00 74.33           C  
ATOM   4158  O   ILE   539      17.888  -8.354 -37.488  1.00 72.95           O  
ATOM   4159  CG1 ILE   539      13.933  -8.391 -35.552  1.00 70.94           C  
ATOM   4160  CG2 ILE   539      15.259  -6.354 -36.238  1.00 70.76           C  
ATOM   4161  CD1 ILE   539      13.980  -8.618 -34.048  1.00 69.03           C  
ATOM   4162  N   ASP   540      16.678  -7.469 -39.255  1.00 67.83           N  
ATOM   4163  CA  ASP   540      17.877  -7.034 -39.965  1.00 67.01           C  
ATOM   4164  C   ASP   540      18.186  -5.567 -39.672  1.00 67.12           C  
ATOM   4165  CB  ASP   540      17.717  -7.247 -41.472  1.00 65.28           C  
ATOM   4166  O   ASP   540      17.481  -4.673 -40.144  1.00 64.32           O  
ATOM   4167  CG  ASP   540      19.019  -7.084 -42.236  1.00 62.43           C  
ATOM   4168  OD1 ASP   540      19.967  -6.469 -41.701  1.00 62.46           O  
ATOM   4169  OD2 ASP   540      19.097  -7.574 -43.383  1.00 63.37           O  
ATOM   4170  N   PHE   541      19.057  -5.356 -38.825  1.00 64.44           N  
ATOM   4171  CA  PHE   541      19.455  -3.994 -38.494  1.00 63.78           C  
ATOM   4172  C   PHE   541      20.253  -3.371 -39.633  1.00 63.58           C  
ATOM   4173  CB  PHE   541      20.280  -3.972 -37.203  1.00 61.74           C  
ATOM   4174  O   PHE   541      20.515  -2.166 -39.630  1.00 60.82           O  
ATOM   4175  CG  PHE   541      19.466  -4.206 -35.959  1.00 59.04           C  
ATOM   4176  CD1 PHE   541      18.923  -3.138 -35.255  1.00 57.21           C  
ATOM   4177  CD2 PHE   541      19.242  -5.495 -35.494  1.00 57.64           C  
ATOM   4178  CE1 PHE   541      18.169  -3.352 -34.103  1.00 54.82           C  
ATOM   4179  CE2 PHE   541      18.490  -5.717 -34.344  1.00 55.63           C  
ATOM   4180  CZ  PHE   541      17.955  -4.644 -33.649  1.00 55.39           C  
ATOM   4181  N   GLY   542      20.882  -4.093 -40.434  1.00 54.08           N  
ATOM   4182  CA  GLY   542      21.595  -3.568 -41.588  1.00 52.71           C  
ATOM   4183  C   GLY   542      20.751  -2.636 -42.437  1.00 53.81           C  
ATOM   4184  O   GLY   542      21.285  -1.841 -43.214  1.00 51.76           O  
ATOM   4185  N   LYS   543      19.508  -2.683 -42.234  1.00 46.62           N  
ATOM   4186  CA  LYS   543      18.563  -1.848 -42.970  1.00 46.01           C  
ATOM   4187  C   LYS   543      17.997  -0.744 -42.081  1.00 46.55           C  
ATOM   4188  CB  LYS   543      17.425  -2.698 -43.538  1.00 43.30           C  
ATOM   4189  O   LYS   543      17.170   0.055 -42.526  1.00 44.13           O  
ATOM   4190  CG  LYS   543      17.857  -3.655 -44.639  1.00 40.60           C  
ATOM   4191  CD  LYS   543      16.660  -4.329 -45.296  1.00 42.43           C  
ATOM   4192  CE  LYS   543      17.092  -5.304 -46.383  1.00 34.69           C  
ATOM   4193  NZ  LYS   543      15.933  -6.065 -46.937  1.00 34.08           N  
ATOM   4194  N   ILE   544      18.360  -0.581 -40.832  1.00 48.41           N  
ATOM   4195  CA  ILE   544      18.031   0.509 -39.920  1.00 47.46           C  
ATOM   4196  C   ILE   544      18.992   1.675 -40.142  1.00 48.31           C  
ATOM   4197  CB  ILE   544      18.080   0.048 -38.447  1.00 45.27           C  
ATOM   4198  O   ILE   544      20.212   1.496 -40.116  1.00 46.45           O  
ATOM   4199  CG1 ILE   544      17.161  -1.161 -38.235  1.00 41.59           C  
ATOM   4200  CG2 ILE   544      17.699   1.197 -37.508  1.00 42.09           C  
ATOM   4201  CD1 ILE   544      17.243  -1.764 -36.839  1.00 40.20           C  
ATOM   4202  N   SER   545      18.518   2.775 -40.965  1.00 37.48           N  
ATOM   4203  CA  SER   545      18.591   4.175 -41.370  1.00 37.54           C  
ATOM   4204  C   SER   545      20.035   4.613 -41.591  1.00 37.62           C  
ATOM   4205  CB  SER   545      17.933   5.072 -40.321  1.00 34.16           C  
ATOM   4206  O   SER   545      20.885   4.431 -40.716  1.00 35.77           O  
ATOM   4207  OG  SER   545      18.781   5.238 -39.198  1.00 30.04           O  
ATOM   4208  N   ASP   546      20.750   4.002 -42.623  1.00 35.91           N  
ATOM   4209  CA  ASP   546      21.812   4.466 -43.511  1.00 37.39           C  
ATOM   4210  C   ASP   546      23.142   3.797 -43.173  1.00 36.24           C  
ATOM   4211  CB  ASP   546      21.952   5.988 -43.431  1.00 33.97           C  
ATOM   4212  O   ASP   546      24.204   4.405 -43.322  1.00 34.60           O  
ATOM   4213  CG  ASP   546      20.617   6.702 -43.322  1.00 32.61           C  
ATOM   4214  OD1 ASP   546      19.562   6.050 -43.478  1.00 32.04           O  
ATOM   4215  OD2 ASP   546      20.619   7.928 -43.080  1.00 27.75           O  
ATOM   4216  N   GLY   547      23.035   2.426 -42.681  1.00 38.42           N  
ATOM   4217  CA  GLY   547      24.374   1.926 -42.411  1.00 37.79           C  
ATOM   4218  C   GLY   547      24.946   2.430 -41.100  1.00 38.47           C  
ATOM   4219  O   GLY   547      26.166   2.485 -40.929  1.00 36.56           O  
ATOM   4220  N   LYS   548      24.027   3.256 -40.290  1.00 37.87           N  
ATOM   4221  CA  LYS   548      24.488   3.657 -38.964  1.00 37.83           C  
ATOM   4222  C   LYS   548      24.825   2.440 -38.107  1.00 37.90           C  
ATOM   4223  CB  LYS   548      23.432   4.514 -38.265  1.00 35.32           C  
ATOM   4224  O   LYS   548      24.044   1.489 -38.037  1.00 36.29           O  
ATOM   4225  CG  LYS   548      23.276   5.908 -38.855  1.00 32.54           C  
ATOM   4226  CD  LYS   548      22.349   6.773 -38.009  1.00 35.77           C  
ATOM   4227  CE  LYS   548      22.119   8.136 -38.647  1.00 28.52           C  
ATOM   4228  NZ  LYS   548      21.186   8.976 -37.838  1.00 29.57           N  
ATOM   4229  N   LEU   549      26.093   1.982 -38.144  1.00 44.78           N  
ATOM   4230  CA  LEU   549      27.096   1.181 -37.450  1.00 44.81           C  
ATOM   4231  C   LEU   549      26.995   1.374 -35.940  1.00 44.99           C  
ATOM   4232  CB  LEU   549      28.502   1.548 -37.930  1.00 41.36           C  
ATOM   4233  O   LEU   549      26.901   2.505 -35.459  1.00 42.81           O  
ATOM   4234  CG  LEU   549      28.835   1.202 -39.382  1.00 38.74           C  
ATOM   4235  CD1 LEU   549      30.070   1.969 -39.841  1.00 34.89           C  
ATOM   4236  CD2 LEU   549      29.044  -0.301 -39.539  1.00 36.17           C  
ATOM   4237  N   MET   550      26.272   0.597 -35.097  1.00 54.26           N  
ATOM   4238  CA  MET   550      26.363   0.646 -33.640  1.00 53.48           C  
ATOM   4239  C   MET   550      27.808   0.832 -33.191  1.00 54.53           C  
ATOM   4240  CB  MET   550      25.781  -0.626 -33.021  1.00 51.11           C  
ATOM   4241  O   MET   550      28.622  -0.086 -33.310  1.00 52.60           O  
ATOM   4242  CG  MET   550      24.286  -0.552 -32.759  1.00 48.41           C  
ATOM   4243  SD  MET   550      23.632  -2.080 -31.981  1.00 47.09           S  
ATOM   4244  CE  MET   550      24.393  -1.954 -30.338  1.00 39.91           C  
ATOM   4245  N   LYS   551      28.169   2.034 -32.897  1.00 52.62           N  
ATOM   4246  CA  LYS   551      29.444   2.339 -32.254  1.00 52.74           C  
ATOM   4247  C   LYS   551      29.570   1.619 -30.914  1.00 52.92           C  
ATOM   4248  CB  LYS   551      29.599   3.847 -32.055  1.00 51.51           C  
ATOM   4249  O   LYS   551      28.564   1.249 -30.306  1.00 51.25           O  
ATOM   4250  CG  LYS   551      29.721   4.633 -33.352  1.00 50.24           C  
ATOM   4251  CD  LYS   551      29.970   6.113 -33.088  1.00 51.27           C  
ATOM   4252  CE  LYS   551      30.069   6.904 -34.385  1.00 45.65           C  
ATOM   4253  NZ  LYS   551      30.264   8.363 -34.130  1.00 42.27           N  
ATOM   4254  N   ALA   552      30.800   1.266 -30.552  1.00 54.96           N  
ATOM   4255  CA  ALA   552      31.102   0.733 -29.226  1.00 54.77           C  
ATOM   4256  C   ALA   552      30.434   1.565 -28.135  1.00 55.37           C  
ATOM   4257  CB  ALA   552      32.611   0.682 -29.003  1.00 53.36           C  
ATOM   4258  O   ALA   552      30.459   2.797 -28.182  1.00 54.14           O  
ATOM   4259  N   GLY   553      29.823   0.877 -27.223  1.00 56.62           N  
ATOM   4260  CA  GLY   553      29.143   1.444 -26.069  1.00 55.23           C  
ATOM   4261  C   GLY   553      27.707   1.838 -26.356  1.00 56.76           C  
ATOM   4262  O   GLY   553      26.980   2.255 -25.452  1.00 55.66           O  
ATOM   4263  N   ILE   554      27.309   1.818 -27.642  1.00 61.64           N  
ATOM   4264  CA  ILE   554      25.949   2.253 -27.937  1.00 61.66           C  
ATOM   4265  C   ILE   554      24.973   1.106 -27.685  1.00 61.94           C  
ATOM   4266  CB  ILE   554      25.820   2.755 -29.393  1.00 60.09           C  
ATOM   4267  O   ILE   554      25.264  -0.048 -28.010  1.00 61.17           O  
ATOM   4268  CG1 ILE   554      26.748   3.953 -29.629  1.00 55.58           C  
ATOM   4269  CG2 ILE   554      24.367   3.116 -29.713  1.00 56.89           C  
ATOM   4270  CD1 ILE   554      26.310   5.224 -28.915  1.00 54.78           C  
ATOM   4271  N   THR   555      23.899   1.418 -27.083  1.00 65.72           N  
ATOM   4272  CA  THR   555      22.754   0.529 -26.914  1.00 64.74           C  
ATOM   4273  C   THR   555      21.596   0.963 -27.808  1.00 65.60           C  
ATOM   4274  CB  THR   555      22.288   0.492 -25.447  1.00 62.95           C  
ATOM   4275  O   THR   555      21.239   2.142 -27.842  1.00 63.68           O  
ATOM   4276  CG2 THR   555      21.085  -0.430 -25.276  1.00 59.74           C  
ATOM   4277  OG1 THR   555      23.360   0.018 -24.622  1.00 64.05           O  
ATOM   4278  N   PHE   556      21.108   0.025 -28.565  1.00 66.83           N  
ATOM   4279  CA  PHE   556      19.878   0.202 -29.328  1.00 67.16           C  
ATOM   4280  C   PHE   556      18.716  -0.522 -28.658  1.00 66.82           C  
ATOM   4281  CB  PHE   556      20.056  -0.304 -30.763  1.00 65.07           C  
ATOM   4282  O   PHE   556      18.834  -1.695 -28.299  1.00 64.63           O  
ATOM   4283  CG  PHE   556      20.745   0.677 -31.672  1.00 62.44           C  
ATOM   4284  CD1 PHE   556      20.032   1.708 -32.272  1.00 57.70           C  
ATOM   4285  CD2 PHE   556      22.106   0.568 -31.927  1.00 58.16           C  
ATOM   4286  CE1 PHE   556      20.667   2.618 -33.115  1.00 52.97           C  
ATOM   4287  CE2 PHE   556      22.747   1.473 -32.768  1.00 54.56           C  
ATOM   4288  CZ  PHE   556      22.026   2.497 -33.361  1.00 55.40           C  
ATOM   4289  N   THR   557      17.688   0.257 -28.461  1.00 67.59           N  
ATOM   4290  CA  THR   557      16.484  -0.368 -27.925  1.00 67.30           C  
ATOM   4291  C   THR   557      15.353  -0.329 -28.950  1.00 67.39           C  
ATOM   4292  CB  THR   557      16.027   0.322 -26.627  1.00 65.52           C  
ATOM   4293  O   THR   557      15.241   0.625 -29.722  1.00 65.72           O  
ATOM   4294  CG2 THR   557      17.101   0.228 -25.547  1.00 60.45           C  
ATOM   4295  OG1 THR   557      15.756   1.703 -26.896  1.00 63.37           O  
ATOM   4296  N   PHE   558      14.696  -1.371 -29.123  1.00 72.52           N  
ATOM   4297  CA  PHE   558      13.506  -1.408 -29.965  1.00 72.28           C  
ATOM   4298  C   PHE   558      12.495  -2.414 -29.429  1.00 72.49           C  
ATOM   4299  CB  PHE   558      13.879  -1.758 -31.409  1.00 70.38           C  
ATOM   4300  O   PHE   558      12.837  -3.270 -28.610  1.00 69.91           O  
ATOM   4301  CG  PHE   558      14.506  -3.118 -31.562  1.00 67.68           C  
ATOM   4302  CD1 PHE   558      15.857  -3.309 -31.302  1.00 65.89           C  
ATOM   4303  CD2 PHE   558      13.742  -4.206 -31.965  1.00 66.35           C  
ATOM   4304  CE1 PHE   558      16.440  -4.566 -31.443  1.00 63.12           C  
ATOM   4305  CE2 PHE   558      14.318  -5.465 -32.108  1.00 62.31           C  
ATOM   4306  CZ  PHE   558      15.667  -5.643 -31.847  1.00 61.57           C  
ATOM   4307  N   ASP   559      11.261  -2.208 -29.932  1.00 75.07           N  
ATOM   4308  CA  ASP   559      10.185  -3.098 -29.507  1.00 75.12           C  
ATOM   4309  C   ASP   559       9.736  -4.003 -30.651  1.00 75.30           C  
ATOM   4310  CB  ASP   559       8.997  -2.290 -28.978  1.00 73.45           C  
ATOM   4311  O   ASP   559       9.654  -3.565 -31.801  1.00 73.71           O  
ATOM   4312  CG  ASP   559       9.321  -1.520 -27.710  1.00 70.42           C  
ATOM   4313  OD1 ASP   559      10.388  -1.762 -27.105  1.00 69.91           O  
ATOM   4314  OD2 ASP   559       8.501  -0.666 -27.311  1.00 69.46           O  
ATOM   4315  N   LEU   560       9.627  -5.296 -30.360  1.00 77.59           N  
ATOM   4316  CA  LEU   560       8.993  -6.240 -31.275  1.00 77.40           C  
ATOM   4317  C   LEU   560       7.564  -6.543 -30.838  1.00 77.32           C  
ATOM   4318  CB  LEU   560       9.802  -7.537 -31.353  1.00 76.15           C  
ATOM   4319  O   LEU   560       7.313  -6.805 -29.660  1.00 75.59           O  
ATOM   4320  CG  LEU   560      11.257  -7.403 -31.806  1.00 74.23           C  
ATOM   4321  CD1 LEU   560      11.962  -8.753 -31.730  1.00 72.01           C  
ATOM   4322  CD2 LEU   560      11.327  -6.836 -33.220  1.00 72.39           C  
ATOM   4323  N   ASN   561       6.598  -6.415 -31.797  1.00 76.65           N  
ATOM   4324  CA  ASN   561       5.208  -6.758 -31.520  1.00 77.14           C  
ATOM   4325  C   ASN   561       4.952  -8.251 -31.703  1.00 77.25           C  
ATOM   4326  CB  ASN   561       4.266  -5.945 -32.410  1.00 74.95           C  
ATOM   4327  O   ASN   561       5.428  -8.853 -32.668  1.00 75.91           O  
ATOM   4328  CG  ASN   561       4.385  -4.452 -32.175  1.00 70.54           C  
ATOM   4329  ND2 ASN   561       4.309  -3.675 -33.249  1.00 68.36           N  
ATOM   4330  OD1 ASN   561       4.544  -4.001 -31.038  1.00 69.09           O  
ATOM   4331  N   LEU   562       4.285  -8.857 -30.760  1.00 77.18           N  
ATOM   4332  CA  LEU   562       3.911 -10.267 -30.763  1.00 77.52           C  
ATOM   4333  C   LEU   562       2.409 -10.430 -30.966  1.00 77.29           C  
ATOM   4334  CB  LEU   562       4.337 -10.936 -29.453  1.00 75.68           C  
ATOM   4335  O   LEU   562       1.633  -9.524 -30.653  1.00 75.48           O  
ATOM   4336  CG  LEU   562       5.783 -10.704 -29.012  1.00 72.74           C  
ATOM   4337  CD1 LEU   562       6.018 -11.307 -27.631  1.00 69.57           C  
ATOM   4338  CD2 LEU   562       6.754 -11.293 -30.030  1.00 70.63           C  
ATOM   4339  N   ASP   563       1.944 -11.524 -31.593  1.00 76.19           N  
ATOM   4340  CA  ASP   563       0.520 -11.803 -31.752  1.00 75.82           C  
ATOM   4341  C   ASP   563      -0.111 -12.210 -30.422  1.00 74.46           C  
ATOM   4342  CB  ASP   563       0.300 -12.899 -32.796  1.00 74.05           C  
ATOM   4343  O   ASP   563      -1.320 -12.065 -30.232  1.00 71.42           O  
ATOM   4344  CG  ASP   563       0.941 -14.221 -32.411  1.00 72.94           C  
ATOM   4345  OD1 ASP   563       1.849 -14.232 -31.552  1.00 74.41           O  
ATOM   4346  OD2 ASP   563       0.536 -15.261 -32.974  1.00 75.39           O  
ATOM   4347  N   LYS   564       0.740 -12.737 -29.549  1.00 72.94           N  
ATOM   4348  CA  LYS   564       0.310 -13.159 -28.219  1.00 73.00           C  
ATOM   4349  C   LYS   564       1.310 -12.720 -27.153  1.00 72.13           C  
ATOM   4350  CB  LYS   564       0.124 -14.676 -28.170  1.00 70.49           C  
ATOM   4351  O   LYS   564       2.495 -12.542 -27.442  1.00 69.68           O  
ATOM   4352  CG  LYS   564      -0.899 -15.206 -29.164  1.00 66.78           C  
ATOM   4353  CD  LYS   564      -0.965 -16.728 -29.140  1.00 65.80           C  
ATOM   4354  CE  LYS   564      -1.857 -17.267 -30.250  1.00 61.86           C  
ATOM   4355  NZ  LYS   564      -1.773 -18.755 -30.355  1.00 55.82           N  
ATOM   4356  N   ALA   565       0.861 -12.470 -25.930  1.00 66.20           N  
ATOM   4357  CA  ALA   565       1.772 -12.187 -24.823  1.00 66.01           C  
ATOM   4358  C   ALA   565       2.607 -13.415 -24.473  1.00 65.82           C  
ATOM   4359  CB  ALA   565       0.991 -11.712 -23.600  1.00 63.04           C  
ATOM   4360  O   ALA   565       2.125 -14.547 -24.560  1.00 63.79           O  
ATOM   4361  N   ILE   566       3.921 -13.196 -24.304  1.00 60.65           N  
ATOM   4362  CA  ILE   566       4.759 -14.228 -23.703  1.00 59.70           C  
ATOM   4363  C   ILE   566       4.430 -14.360 -22.217  1.00 59.91           C  
ATOM   4364  CB  ILE   566       6.261 -13.918 -23.894  1.00 57.16           C  
ATOM   4365  O   ILE   566       4.657 -13.429 -21.440  1.00 57.44           O  
ATOM   4366  CG1 ILE   566       6.625 -13.939 -25.382  1.00 51.40           C  
ATOM   4367  CG2 ILE   566       7.121 -14.910 -23.105  1.00 52.42           C  
ATOM   4368  CD1 ILE   566       8.065 -13.539 -25.673  1.00 50.72           C  
ATOM   4369  N   GLU   567       3.641 -15.437 -21.873  1.00 55.25           N  
ATOM   4370  CA  GLU   567       3.270 -15.731 -20.492  1.00 54.90           C  
ATOM   4371  C   GLU   567       4.437 -16.350 -19.728  1.00 54.60           C  
ATOM   4372  CB  GLU   567       2.057 -16.664 -20.448  1.00 52.58           C  
ATOM   4373  O   GLU   567       4.530 -16.208 -18.507  1.00 53.12           O  
ATOM   4374  CG  GLU   567       0.795 -16.061 -21.047  1.00 50.62           C  
ATOM   4375  CD  GLU   567      -0.481 -16.717 -20.543  1.00 51.49           C  
ATOM   4376  OE1 GLU   567      -0.400 -17.790 -19.903  1.00 53.54           O  
ATOM   4377  OE2 GLU   567      -1.570 -16.155 -20.792  1.00 49.97           O  
ATOM   4378  N   ASP   568       5.285 -16.959 -20.526  1.00 47.86           N  
ATOM   4379  CA  ASP   568       6.428 -17.722 -20.033  1.00 48.48           C  
ATOM   4380  C   ASP   568       7.630 -17.574 -20.963  1.00 47.97           C  
ATOM   4381  CB  ASP   568       6.061 -19.199 -19.879  1.00 44.71           C  
ATOM   4382  O   ASP   568       7.499 -17.712 -22.181  1.00 46.25           O  
ATOM   4383  CG  ASP   568       7.133 -20.005 -19.167  1.00 42.02           C  
ATOM   4384  OD1 ASP   568       8.251 -19.485 -18.960  1.00 42.73           O  
ATOM   4385  OD2 ASP   568       6.859 -21.172 -18.812  1.00 45.97           O  
ATOM   4386  N   THR   569       8.838 -17.009 -20.497  1.00 43.88           N  
ATOM   4387  CA  THR   569      10.040 -16.886 -21.313  1.00 45.25           C  
ATOM   4388  C   THR   569      10.376 -18.213 -21.986  1.00 44.26           C  
ATOM   4389  CB  THR   569      11.241 -16.416 -20.470  1.00 41.59           C  
ATOM   4390  O   THR   569      11.168 -18.254 -22.930  1.00 43.59           O  
ATOM   4391  CG2 THR   569      11.046 -14.983 -19.986  1.00 36.15           C  
ATOM   4392  OG1 THR   569      11.386 -17.278 -19.334  1.00 33.04           O  
ATOM   4393  N   ASN   570       9.888 -19.322 -21.317  1.00 43.46           N  
ATOM   4394  CA  ASN   570      10.115 -20.571 -22.036  1.00 43.99           C  
ATOM   4395  C   ASN   570       9.549 -20.514 -23.452  1.00 43.54           C  
ATOM   4396  CB  ASN   570       9.512 -21.749 -21.269  1.00 41.18           C  
ATOM   4397  O   ASN   570       9.848 -21.376 -24.280  1.00 42.59           O  
ATOM   4398  CG  ASN   570      10.250 -22.047 -19.979  1.00 39.13           C  
ATOM   4399  ND2 ASN   570       9.526 -22.539 -18.981  1.00 35.17           N  
ATOM   4400  OD1 ASN   570      11.462 -21.835 -19.880  1.00 39.92           O  
ATOM   4401  N   ASN   571       8.771 -19.419 -23.746  1.00 45.51           N  
ATOM   4402  CA  ASN   571       8.272 -19.301 -25.112  1.00 47.03           C  
ATOM   4403  C   ASN   571       9.303 -18.650 -26.030  1.00 45.74           C  
ATOM   4404  CB  ASN   571       6.963 -18.509 -25.139  1.00 43.62           C  
ATOM   4405  O   ASN   571       9.125 -18.622 -27.249  1.00 45.48           O  
ATOM   4406  CG  ASN   571       5.794 -19.295 -24.578  1.00 41.78           C  
ATOM   4407  ND2 ASN   571       4.596 -18.732 -24.684  1.00 39.55           N  
ATOM   4408  OD1 ASN   571       5.966 -20.398 -24.053  1.00 43.18           O  
ATOM   4409  N   ILE   572      10.330 -18.009 -25.585  1.00 49.98           N  
ATOM   4410  CA  ILE   572      11.467 -17.627 -26.415  1.00 49.54           C  
ATOM   4411  C   ILE   572      12.505 -18.748 -26.417  1.00 50.98           C  
ATOM   4412  CB  ILE   572      12.105 -16.307 -25.927  1.00 45.44           C  
ATOM   4413  O   ILE   572      13.113 -19.041 -25.385  1.00 49.49           O  
ATOM   4414  CG1 ILE   572      11.063 -15.183 -25.912  1.00 38.35           C  
ATOM   4415  CG2 ILE   572      13.304 -15.930 -26.802  1.00 38.19           C  
ATOM   4416  CD1 ILE   572      11.583 -13.863 -25.361  1.00 36.05           C  
ATOM   4417  N   ILE   573      12.533 -19.524 -27.506  1.00 44.44           N  
ATOM   4418  CA  ILE   573      13.355 -20.719 -27.663  1.00 44.32           C  
ATOM   4419  C   ILE   573      14.829 -20.326 -27.732  1.00 44.50           C  
ATOM   4420  CB  ILE   573      12.954 -21.520 -28.921  1.00 38.67           C  
ATOM   4421  O   ILE   573      15.671 -20.930 -27.063  1.00 42.32           O  
ATOM   4422  CG1 ILE   573      11.498 -21.988 -28.816  1.00 30.00           C  
ATOM   4423  CG2 ILE   573      13.897 -22.709 -29.128  1.00 29.90           C  
ATOM   4424  CD1 ILE   573      10.953 -22.610 -30.094  1.00 25.65           C  
ATOM   4425  N   SER   574      15.055 -19.327 -28.570  1.00 50.98           N  
ATOM   4426  CA  SER   574      16.446 -18.957 -28.809  1.00 50.83           C  
ATOM   4427  C   SER   574      16.553 -17.541 -29.366  1.00 51.44           C  
ATOM   4428  CB  SER   574      17.106 -19.944 -29.773  1.00 47.39           C  
ATOM   4429  O   SER   574      15.620 -17.045 -30.000  1.00 50.46           O  
ATOM   4430  OG  SER   574      16.614 -19.766 -31.090  1.00 44.01           O  
ATOM   4431  N   ILE   575      17.559 -16.806 -28.990  1.00 55.04           N  
ATOM   4432  CA  ILE   575      18.012 -15.552 -29.580  1.00 55.25           C  
ATOM   4433  C   ILE   575      19.439 -15.712 -30.099  1.00 54.70           C  
ATOM   4434  CB  ILE   575      17.938 -14.390 -28.565  1.00 52.12           C  
ATOM   4435  O   ILE   575      20.299 -16.265 -29.409  1.00 53.11           O  
ATOM   4436  CG1 ILE   575      16.502 -14.214 -28.059  1.00 43.83           C  
ATOM   4437  CG2 ILE   575      18.462 -13.093 -29.189  1.00 44.46           C  
ATOM   4438  CD1 ILE   575      16.369 -13.232 -26.903  1.00 44.13           C  
ATOM   4439  N   GLU   576      19.535 -15.299 -31.374  1.00 47.74           N  
ATOM   4440  CA  GLU   576      20.867 -15.324 -31.973  1.00 48.41           C  
ATOM   4441  C   GLU   576      21.205 -13.984 -32.621  1.00 47.18           C  
ATOM   4442  CB  GLU   576      20.971 -16.449 -33.005  1.00 45.92           C  
ATOM   4443  O   GLU   576      20.360 -13.377 -33.281  1.00 46.46           O  
ATOM   4444  CG  GLU   576      20.785 -17.841 -32.419  1.00 43.62           C  
ATOM   4445  CD  GLU   576      20.927 -18.950 -33.449  1.00 48.56           C  
ATOM   4446  OE1 GLU   576      21.304 -18.658 -34.607  1.00 53.12           O  
ATOM   4447  OE2 GLU   576      20.659 -20.120 -33.096  1.00 47.02           O  
ATOM   4448  N   VAL   577      22.256 -13.411 -32.376  1.00 53.47           N  
ATOM   4449  CA  VAL   577      22.754 -12.219 -33.053  1.00 52.29           C  
ATOM   4450  C   VAL   577      23.823 -12.610 -34.071  1.00 53.09           C  
ATOM   4451  CB  VAL   577      23.324 -11.192 -32.049  1.00 50.64           C  
ATOM   4452  O   VAL   577      24.790 -13.296 -33.731  1.00 51.54           O  
ATOM   4453  CG1 VAL   577      23.727  -9.904 -32.764  1.00 42.86           C  
ATOM   4454  CG2 VAL   577      22.305 -10.900 -30.949  1.00 44.52           C  
ATOM   4455  N   SER   578      23.520 -12.512 -35.373  1.00 42.33           N  
ATOM   4456  CA  SER   578      24.497 -12.726 -36.435  1.00 40.99           C  
ATOM   4457  C   SER   578      25.047 -11.402 -36.955  1.00 41.84           C  
ATOM   4458  CB  SER   578      23.874 -13.517 -37.586  1.00 38.76           C  
ATOM   4459  O   SER   578      24.309 -10.422 -37.077  1.00 39.73           O  
ATOM   4460  OG  SER   578      23.562 -12.662 -38.672  1.00 36.87           O  
ATOM   4461  N   GLN   579      26.322 -11.212 -36.992  1.00 40.01           N  
ATOM   4462  CA  GLN   579      27.162 -10.184 -37.598  1.00 41.28           C  
ATOM   4463  C   GLN   579      27.726 -10.652 -38.936  1.00 40.19           C  
ATOM   4464  CB  GLN   579      28.302  -9.797 -36.654  1.00 37.59           C  
ATOM   4465  O   GLN   579      28.253 -11.761 -39.040  1.00 38.77           O  
ATOM   4466  CG  GLN   579      28.892  -8.421 -36.934  1.00 36.20           C  
ATOM   4467  CD  GLN   579      30.010  -8.056 -35.977  1.00 42.26           C  
ATOM   4468  NE2 GLN   579      30.613  -6.891 -36.186  1.00 33.35           N  
ATOM   4469  OE1 GLN   579      30.330  -8.815 -35.056  1.00 44.44           O  
ATOM   4470  N   ARG   580      27.225 -10.009 -40.102  1.00 32.23           N  
ATOM   4471  CA  ARG   580      28.127 -10.017 -41.249  1.00 33.10           C  
ATOM   4472  C   ARG   580      29.028  -8.787 -41.246  1.00 32.39           C  
ATOM   4473  CB  ARG   580      27.334 -10.084 -42.556  1.00 29.55           C  
ATOM   4474  O   ARG   580      28.540  -7.654 -41.222  1.00 30.64           O  
ATOM   4475  CG  ARG   580      27.328 -11.459 -43.203  1.00 28.32           C  
ATOM   4476  CD  ARG   580      26.598 -11.451 -44.540  1.00 31.84           C  
ATOM   4477  NE  ARG   580      26.341 -12.805 -45.022  1.00 26.30           N  
ATOM   4478  NH1 ARG   580      25.417 -12.135 -47.031  1.00 24.51           N  
ATOM   4479  NH2 ARG   580      25.598 -14.366 -46.534  1.00 21.39           N  
ATOM   4480  CZ  ARG   580      25.786 -13.099 -46.195  1.00 24.85           C  
ATOM   4481  N   MET   581      30.209  -8.810 -40.769  1.00 28.26           N  
ATOM   4482  CA  MET   581      31.501  -8.133 -40.831  1.00 31.54           C  
ATOM   4483  C   MET   581      31.779  -7.617 -42.239  1.00 28.47           C  
ATOM   4484  CB  MET   581      32.623  -9.074 -40.388  1.00 26.31           C  
ATOM   4485  O   MET   581      31.835  -8.398 -43.191  1.00 27.36           O  
ATOM   4486  CG  MET   581      32.636  -9.352 -38.894  1.00 25.83           C  
ATOM   4487  SD  MET   581      34.283  -9.897 -38.294  1.00 19.38           S  
ATOM   4488  CE  MET   581      34.297 -11.605 -38.905  1.00 25.38           C  
ATOM   4489  N   TYR   582      31.263  -6.469 -42.707  1.00 26.36           N  
ATOM   4490  CA  TYR   582      31.955  -5.841 -43.827  1.00 28.67           C  
ATOM   4491  C   TYR   582      33.020  -4.869 -43.334  1.00 26.43           C  
ATOM   4492  CB  TYR   582      30.958  -5.108 -44.731  1.00 24.73           C  
ATOM   4493  O   TYR   582      32.802  -4.136 -42.367  1.00 25.53           O  
ATOM   4494  CG  TYR   582      30.323  -5.993 -45.776  1.00 24.83           C  
ATOM   4495  CD1 TYR   582      30.893  -6.130 -47.040  1.00 22.35           C  
ATOM   4496  CD2 TYR   582      29.152  -6.692 -45.503  1.00 22.43           C  
ATOM   4497  CE1 TYR   582      30.310  -6.943 -48.007  1.00 18.51           C  
ATOM   4498  CE2 TYR   582      28.561  -7.507 -46.462  1.00 21.86           C  
ATOM   4499  OH  TYR   582      28.565  -8.432 -48.663  1.00  9.63           O  
ATOM   4500  CZ  TYR   582      29.146  -7.626 -47.709  1.00 22.44           C  
ATOM   4501  N   GLN   583      34.345  -4.971 -43.744  1.00 26.96           N  
ATOM   4502  CA  GLN   583      35.556  -4.231 -44.080  1.00 29.02           C  
ATOM   4503  C   GLN   583      35.223  -2.830 -44.585  1.00 26.98           C  
ATOM   4504  CB  GLN   583      36.374  -4.986 -45.129  1.00 24.96           C  
ATOM   4505  O   GLN   583      34.349  -2.664 -45.439  1.00 25.74           O  
ATOM   4506  CG  GLN   583      37.617  -5.665 -44.569  1.00 24.63           C  
ATOM   4507  CD  GLN   583      38.419  -6.390 -45.633  1.00 27.45           C  
ATOM   4508  NE2 GLN   583      39.584  -6.903 -45.250  1.00 21.12           N  
ATOM   4509  OE1 GLN   583      37.995  -6.491 -46.789  1.00 34.85           O  
ATOM   4510  N   THR   584      35.198  -1.687 -43.685  1.00 25.25           N  
ATOM   4511  CA  THR   584      35.349  -0.240 -43.785  1.00 27.36           C  
ATOM   4512  C   THR   584      35.905   0.153 -45.151  1.00 25.49           C  
ATOM   4513  CB  THR   584      36.270   0.304 -42.677  1.00 24.25           C  
ATOM   4514  O   THR   584      36.963  -0.331 -45.559  1.00 25.07           O  
ATOM   4515  CG2 THR   584      35.595   0.223 -41.312  1.00 23.86           C  
ATOM   4516  OG1 THR   584      37.478  -0.465 -42.647  1.00 22.14           O  
ATOM   4517  N   SER   585      35.077   0.608 -46.067  1.00 28.31           N  
ATOM   4518  CA  SER   585      35.622   1.571 -47.020  1.00 29.64           C  
ATOM   4519  C   SER   585      35.778   2.949 -46.385  1.00 28.48           C  
ATOM   4520  CB  SER   585      34.726   1.668 -48.255  1.00 26.39           C  
ATOM   4521  O   SER   585      34.930   3.376 -45.599  1.00 27.64           O  
ATOM   4522  OG  SER   585      34.743   2.982 -48.786  1.00 26.48           O  
ATOM   4523  N   PRO   586      37.118   3.458 -46.180  1.00 31.73           N  
ATOM   4524  CA  PRO   586      37.571   4.780 -45.740  1.00 31.42           C  
ATOM   4525  C   PRO   586      36.629   5.901 -46.174  1.00 31.80           C  
ATOM   4526  CB  PRO   586      38.939   4.925 -46.411  1.00 29.21           C  
ATOM   4527  O   PRO   586      36.691   7.008 -45.634  1.00 29.63           O  
ATOM   4528  CG  PRO   586      39.115   3.666 -47.197  1.00 28.97           C  
ATOM   4529  CD  PRO   586      37.884   2.822 -47.027  1.00 33.26           C  
ATOM   4530  N   GLU   587      35.472   5.614 -46.825  1.00 24.67           N  
ATOM   4531  CA  GLU   587      34.799   6.647 -47.607  1.00 28.74           C  
ATOM   4532  C   GLU   587      33.346   6.812 -47.171  1.00 24.92           C  
ATOM   4533  CB  GLU   587      34.866   6.320 -49.101  1.00 22.94           C  
ATOM   4534  O   GLU   587      32.493   5.990 -47.513  1.00 23.98           O  
ATOM   4535  CG  GLU   587      36.177   6.722 -49.761  1.00 23.88           C  
ATOM   4536  CD  GLU   587      36.203   6.452 -51.257  1.00 27.89           C  
ATOM   4537  OE1 GLU   587      35.237   5.854 -51.783  1.00 37.56           O  
ATOM   4538  OE2 GLU   587      37.199   6.840 -51.908  1.00 22.44           O  
ATOM   4539  N   PHE   588      33.053   6.975 -45.812  1.00 25.00           N  
ATOM   4540  CA  PHE   588      31.755   7.528 -45.443  1.00 27.73           C  
ATOM   4541  C   PHE   588      31.923   8.767 -44.573  1.00 25.25           C  
ATOM   4542  CB  PHE   588      30.913   6.480 -44.707  1.00 23.86           C  
ATOM   4543  O   PHE   588      32.432   8.682 -43.453  1.00 24.63           O  
ATOM   4544  CG  PHE   588      29.803   5.900 -45.540  1.00 24.98           C  
ATOM   4545  CD1 PHE   588      28.561   6.522 -45.599  1.00 22.54           C  
ATOM   4546  CD2 PHE   588      30.000   4.732 -46.265  1.00 24.25           C  
ATOM   4547  CE1 PHE   588      27.531   5.988 -46.370  1.00 23.74           C  
ATOM   4548  CE2 PHE   588      28.975   4.192 -47.038  1.00 26.87           C  
ATOM   4549  CZ  PHE   588      27.742   4.821 -47.088  1.00 23.54           C  
ATOM   4550  N   ASN   589      32.211   9.918 -45.148  1.00 22.48           N  
ATOM   4551  CA  ASN   589      32.051  11.368 -45.167  1.00 26.69           C  
ATOM   4552  C   ASN   589      30.871  11.814 -44.307  1.00 22.44           C  
ATOM   4553  CB  ASN   589      31.881  11.871 -46.602  1.00 21.15           C  
ATOM   4554  O   ASN   589      29.764  11.290 -44.445  1.00 22.14           O  
ATOM   4555  CG  ASN   589      33.122  12.565 -47.128  1.00 22.03           C  
ATOM   4556  ND2 ASN   589      33.168  12.788 -48.436  1.00 12.83           N  
ATOM   4557  OD1 ASN   589      34.033  12.897 -46.365  1.00 12.23           O  
ATOM   4558  N   ARG   590      31.135  12.258 -42.974  1.00 22.99           N  
ATOM   4559  CA  ARG   590      30.844  13.413 -42.130  1.00 24.08           C  
ATOM   4560  C   ARG   590      29.551  14.096 -42.564  1.00 23.27           C  
ATOM   4561  CB  ARG   590      32.002  14.413 -42.168  1.00 22.09           C  
ATOM   4562  O   ARG   590      29.517  14.780 -43.589  1.00 22.78           O  
ATOM   4563  CG  ARG   590      33.145  14.067 -41.226  1.00 23.26           C  
ATOM   4564  CD  ARG   590      34.204  15.160 -41.199  1.00 27.49           C  
ATOM   4565  NE  ARG   590      35.376  14.756 -40.429  1.00 18.80           N  
ATOM   4566  NH1 ARG   590      36.459  16.788 -40.621  1.00 18.92           N  
ATOM   4567  NH2 ARG   590      37.435  15.069 -39.460  1.00 16.80           N  
ATOM   4568  CZ  ARG   590      36.421  15.539 -40.171  1.00 21.13           C  
ATOM   4569  N   GLN   591      28.326  13.491 -42.460  1.00 21.44           N  
ATOM   4570  CA  GLN   591      27.110  14.290 -42.576  1.00 24.48           C  
ATOM   4571  C   GLN   591      26.139  13.982 -41.440  1.00 21.37           C  
ATOM   4572  CB  GLN   591      26.433  14.045 -43.926  1.00 20.32           C  
ATOM   4573  O   GLN   591      25.931  12.817 -41.093  1.00 21.32           O  
ATOM   4574  CG  GLN   591      26.765  15.094 -44.978  1.00 21.33           C  
ATOM   4575  CD  GLN   591      26.008  14.883 -46.276  1.00 20.63           C  
ATOM   4576  NE2 GLN   591      26.146  15.825 -47.203  1.00 15.26           N  
ATOM   4577  OE1 GLN   591      25.306  13.881 -46.445  1.00 32.34           O  
ATOM   4578  N   THR   592      25.853  15.118 -40.546  1.00 22.56           N  
ATOM   4579  CA  THR   592      24.858  15.823 -39.746  1.00 22.04           C  
ATOM   4580  C   THR   592      23.778  14.862 -39.256  1.00 22.55           C  
ATOM   4581  CB  THR   592      24.207  16.967 -40.545  1.00 21.28           C  
ATOM   4582  O   THR   592      23.106  14.213 -40.061  1.00 22.22           O  
ATOM   4583  CG2 THR   592      23.774  18.104 -39.625  1.00 19.61           C  
ATOM   4584  OG1 THR   592      25.149  17.472 -41.499  1.00 16.79           O  
ATOM   4585  N   ILE   593      23.790  14.160 -38.219  1.00 19.63           N  
ATOM   4586  CA  ILE   593      23.055  13.174 -37.435  1.00 20.97           C  
ATOM   4587  C   ILE   593      22.771  13.730 -36.041  1.00 20.13           C  
ATOM   4588  CB  ILE   593      23.830  11.841 -37.333  1.00 19.72           C  
ATOM   4589  O   ILE   593      23.697  13.983 -35.267  1.00 20.62           O  
ATOM   4590  CG1 ILE   593      24.108  11.277 -38.731  1.00 16.35           C  
ATOM   4591  CG2 ILE   593      23.058  10.831 -36.479  1.00 20.81           C  
ATOM   4592  CD1 ILE   593      24.984  10.032 -38.733  1.00 18.66           C  
ATOM   4593  N   TRP   594      21.632  14.659 -35.916  1.00  8.83           N  
ATOM   4594  CA  TRP   594      20.571  15.065 -35.000  1.00 21.27           C  
ATOM   4595  C   TRP   594      19.495  15.861 -35.732  1.00 12.16           C  
ATOM   4596  CB  TRP   594      21.143  15.894 -33.847  1.00  7.51           C  
ATOM   4597  O   TRP   594      19.748  16.973 -36.200  1.00 13.31           O  
ATOM   4598  CG  TRP   594      21.828  15.080 -32.791  1.00  7.31           C  
ATOM   4599  CD1 TRP   594      23.145  14.715 -32.757  1.00  7.43           C  
ATOM   4600  CD2 TRP   594      21.226  14.523 -31.618  1.00  7.56           C  
ATOM   4601  CE2 TRP   594      22.240  13.834 -30.916  1.00  7.52           C  
ATOM   4602  CE3 TRP   594      19.928  14.542 -31.091  1.00 17.48           C  
ATOM   4603  NE1 TRP   594      23.399  13.966 -31.632  1.00 17.81           N  
ATOM   4604  CH2 TRP   594      20.715  13.202 -29.220  1.00 15.32           C  
ATOM   4605  CZ2 TRP   594      21.994  13.168 -29.713  1.00 15.74           C  
ATOM   4606  CZ3 TRP   594      19.685  13.879 -29.894  1.00 16.04           C  
ATOM   4607  N   GLU   595      18.890  15.439 -36.676  1.00 22.51           N  
ATOM   4608  CA  GLU   595      17.628  15.860 -37.278  1.00 23.51           C  
ATOM   4609  C   GLU   595      16.941  14.697 -37.988  1.00 22.68           C  
ATOM   4610  CB  GLU   595      17.858  17.013 -38.258  1.00 20.65           C  
ATOM   4611  O   GLU   595      17.356  14.295 -39.077  1.00 21.74           O  
ATOM   4612  CG  GLU   595      17.896  18.383 -37.597  1.00 20.84           C  
ATOM   4613  CD  GLU   595      18.073  19.522 -38.589  1.00 20.46           C  
ATOM   4614  OE1 GLU   595      18.283  19.252 -39.793  1.00 25.61           O  
ATOM   4615  OE2 GLU   595      18.003  20.695 -38.157  1.00 14.35           O  
ATOM   4616  N   ASN   596      16.760  13.637 -37.367  1.00 20.71           N  
ATOM   4617  CA  ASN   596      15.744  12.868 -38.078  1.00 23.98           C  
ATOM   4618  C   ASN   596      14.338  13.376 -37.769  1.00 20.69           C  
ATOM   4619  CB  ASN   596      15.858  11.381 -37.737  1.00 19.85           C  
ATOM   4620  O   ASN   596      13.848  13.215 -36.650  1.00 20.21           O  
ATOM   4621  CG  ASN   596      15.612  10.487 -38.936  1.00 20.84           C  
ATOM   4622  ND2 ASN   596      15.919   9.203 -38.791  1.00 11.85           N  
ATOM   4623  OD1 ASN   596      15.151  10.945 -39.984  1.00 10.81           O  
ATOM   4624  N   THR   597      13.994  14.644 -38.321  1.00 20.83           N  
ATOM   4625  CA  THR   597      12.883  15.161 -39.113  1.00 22.49           C  
ATOM   4626  C   THR   597      12.247  14.049 -39.942  1.00 21.11           C  
ATOM   4627  CB  THR   597      13.342  16.299 -40.043  1.00 19.31           C  
ATOM   4628  O   THR   597      11.291  14.288 -40.682  1.00 20.28           O  
ATOM   4629  CG2 THR   597      13.681  17.556 -39.248  1.00  8.78           C  
ATOM   4630  OG1 THR   597      14.504  15.878 -40.768  1.00 11.90           O  
ATOM   4631  N   ASN   598      12.026  12.760 -39.353  1.00 23.51           N  
ATOM   4632  CA  ASN   598      11.106  11.940 -40.133  1.00 25.14           C  
ATOM   4633  C   ASN   598      10.646  10.713 -39.350  1.00 23.54           C  
ATOM   4634  CB  ASN   598      11.753  11.515 -41.453  1.00 21.68           C  
ATOM   4635  O   ASN   598      10.983   9.582 -39.705  1.00 22.47           O  
ATOM   4636  CG  ASN   598      11.768  12.629 -42.481  1.00 21.69           C  
ATOM   4637  ND2 ASN   598      12.662  12.523 -43.457  1.00 12.43           N  
ATOM   4638  OD1 ASN   598      10.985  13.579 -42.397  1.00 12.12           O  
ATOM   4639  N   SER   599      10.187  10.893 -38.044  1.00 26.71           N  
ATOM   4640  CA  SER   599       9.218   9.967 -37.466  1.00 26.34           C  
ATOM   4641  C   SER   599       7.826  10.189 -38.048  1.00 26.66           C  
ATOM   4642  CB  SER   599       9.174  10.119 -35.944  1.00 24.52           C  
ATOM   4643  O   SER   599       7.391  11.331 -38.212  1.00 25.39           O  
ATOM   4644  OG  SER   599       8.270   9.189 -35.372  1.00 26.91           O  
ATOM   4645  N   PRO   600       7.249   9.419 -39.012  1.00 24.60           N  
ATOM   4646  CA  PRO   600       5.856   9.856 -39.137  1.00 24.33           C  
ATOM   4647  C   PRO   600       5.226  10.211 -37.792  1.00 24.50           C  
ATOM   4648  CB  PRO   600       5.161   8.644 -39.763  1.00 22.34           C  
ATOM   4649  O   PRO   600       4.190  10.880 -37.749  1.00 23.03           O  
ATOM   4650  CG  PRO   600       6.238   7.617 -39.904  1.00 21.99           C  
ATOM   4651  CD  PRO   600       7.517   8.189 -39.364  1.00 23.92           C  
ATOM   4652  N   ARG   601       5.811   9.950 -36.738  1.00 25.09           N  
ATOM   4653  CA  ARG   601       5.341  10.621 -35.530  1.00 24.64           C  
ATOM   4654  C   ARG   601       5.813  12.070 -35.489  1.00 25.04           C  
ATOM   4655  CB  ARG   601       5.820   9.878 -34.281  1.00 22.65           C  
ATOM   4656  O   ARG   601       5.214  12.906 -34.809  1.00 23.42           O  
ATOM   4657  CG  ARG   601       4.987   8.654 -33.934  1.00 22.36           C  
ATOM   4658  CD  ARG   601       5.429   8.025 -32.621  1.00 27.34           C  
ATOM   4659  NE  ARG   601       5.068   6.612 -32.552  1.00 12.46           N  
ATOM   4660  NH1 ARG   601       5.631   6.363 -30.325  1.00 14.51           N  
ATOM   4661  NH2 ARG   601       4.815   4.580 -31.512  1.00 14.30           N  
ATOM   4662  CZ  ARG   601       5.172   5.855 -31.463  1.00 19.37           C  
ATOM   4663  N   ASN   602       6.498  12.649 -36.505  1.00 20.73           N  
ATOM   4664  CA  ASN   602       6.938  14.021 -36.735  1.00 21.97           C  
ATOM   4665  C   ASN   602       6.853  14.397 -38.212  1.00 20.92           C  
ATOM   4666  CB  ASN   602       8.364  14.222 -36.217  1.00 19.56           C  
ATOM   4667  O   ASN   602       6.904  15.578 -38.560  1.00 19.91           O  
ATOM   4668  CG  ASN   602       8.402  14.671 -34.770  1.00 20.33           C  
ATOM   4669  ND2 ASN   602       9.574  14.583 -34.152  1.00 12.94           N  
ATOM   4670  OD1 ASN   602       7.386  15.092 -34.211  1.00 12.81           O  
ATOM   4671  N   LYS   603       6.140  13.726 -39.006  1.00 24.41           N  
ATOM   4672  CA  LYS   603       5.799  14.280 -40.313  1.00 25.49           C  
ATOM   4673  C   LYS   603       4.393  13.863 -40.737  1.00 24.54           C  
ATOM   4674  CB  LYS   603       6.816  13.838 -41.366  1.00 22.55           C  
ATOM   4675  O   LYS   603       4.110  12.672 -40.881  1.00 23.55           O  
ATOM   4676  CG  LYS   603       8.102  14.651 -41.364  1.00 23.21           C  
ATOM   4677  CD  LYS   603       9.006  14.270 -42.529  1.00 27.00           C  
ATOM   4678  CE  LYS   603      10.298  15.077 -42.523  1.00 21.26           C  
ATOM   4679  NZ  LYS   603      11.175  14.728 -43.680  1.00 16.09           N  
ATOM   4680  N   GLY   604       3.405  14.704 -40.177  1.00 24.24           N  
ATOM   4681  CA  GLY   604       2.316  15.182 -41.014  1.00 24.65           C  
ATOM   4682  C   GLY   604       1.185  14.181 -41.152  1.00 24.38           C  
ATOM   4683  O   GLY   604       0.158  14.477 -41.766  1.00 22.88           O  
ATOM   4684  N   GLU   605       0.966  13.400 -40.046  1.00 24.51           N  
ATOM   4685  CA  GLU   605      -0.404  12.898 -40.079  1.00 25.67           C  
ATOM   4686  C   GLU   605      -0.969  12.739 -38.670  1.00 24.35           C  
ATOM   4687  CB  GLU   605      -0.470  11.562 -40.825  1.00 21.86           C  
ATOM   4688  O   GLU   605      -2.178  12.573 -38.495  1.00 22.63           O  
ATOM   4689  CG  GLU   605      -0.538  11.706 -42.339  1.00 21.41           C  
ATOM   4690  CD  GLU   605      -0.736  10.382 -43.059  1.00 17.35           C  
ATOM   4691  OE1 GLU   605      -0.661   9.317 -42.404  1.00 17.18           O  
ATOM   4692  OE2 GLU   605      -0.968  10.409 -44.288  1.00 11.77           O  
ATOM   4693  N   LEU   606      -0.176  13.463 -37.735  1.00 20.53           N  
ATOM   4694  CA  LEU   606      -0.894  13.869 -36.532  1.00 20.20           C  
ATOM   4695  C   LEU   606      -0.816  15.379 -36.336  1.00 20.36           C  
ATOM   4696  CB  LEU   606      -0.327  13.153 -35.302  1.00 19.18           C  
ATOM   4697  O   LEU   606      -1.086  15.882 -35.243  1.00 19.45           O  
ATOM   4698  CG  LEU   606      -0.666  11.668 -35.167  1.00 19.64           C  
ATOM   4699  CD1 LEU   606       0.284  10.996 -34.181  1.00 16.92           C  
ATOM   4700  CD2 LEU   606      -2.115  11.487 -34.728  1.00 17.83           C  
ATOM   4701  N   GLU   607      -0.337  16.104 -37.323  1.00 18.43           N  
ATOM   4702  CA  GLU   607      -0.640  17.511 -37.569  1.00 22.75           C  
ATOM   4703  C   GLU   607      -2.095  17.697 -37.991  1.00 18.21           C  
ATOM   4704  CB  GLU   607       0.294  18.084 -38.637  1.00 17.79           C  
ATOM   4705  O   GLU   607      -2.523  17.161 -39.015  1.00 17.75           O  
ATOM   4706  CG  GLU   607       1.376  18.999 -38.082  1.00 16.77           C  
ATOM   4707  CD  GLU   607       2.287  19.572 -39.156  1.00  7.60           C  
ATOM   4708  OE1 GLU   607       2.101  19.242 -40.349  1.00 10.52           O  
ATOM   4709  OE2 GLU   607       3.194  20.358 -38.801  1.00  9.91           O  
ATOM   4710  N   GLY   608      -2.967  17.879 -37.017  1.00 23.68           N  
ATOM   4711  CA  GLY   608      -4.180  18.671 -37.147  1.00 23.21           C  
ATOM   4712  C   GLY   608      -5.444  17.869 -36.901  1.00 23.53           C  
ATOM   4713  O   GLY   608      -6.548  18.418 -36.928  1.00 22.02           O  
ATOM   4714  N   LYS   609      -5.241  16.692 -36.200  1.00 24.95           N  
ATOM   4715  CA  LYS   609      -6.418  16.044 -35.626  1.00 24.77           C  
ATOM   4716  C   LYS   609      -6.174  15.648 -34.173  1.00 24.62           C  
ATOM   4717  CB  LYS   609      -6.806  14.813 -36.446  1.00 22.46           C  
ATOM   4718  O   LYS   609      -5.100  15.148 -33.832  1.00 23.40           O  
ATOM   4719  CG  LYS   609      -7.353  15.138 -37.829  1.00 22.32           C  
ATOM   4720  CD  LYS   609      -7.946  13.905 -38.499  1.00 25.43           C  
ATOM   4721  CE  LYS   609      -8.450  14.218 -39.901  1.00 21.18           C  
ATOM   4722  NZ  LYS   609      -8.965  12.998 -40.590  1.00 17.04           N  
ATOM   4723  N   PRO   610      -6.599  16.448 -33.140  1.00 25.42           N  
ATOM   4724  CA  PRO   610      -6.666  15.799 -31.828  1.00 23.62           C  
ATOM   4725  C   PRO   610      -6.586  14.277 -31.918  1.00 25.28           C  
ATOM   4726  CB  PRO   610      -8.027  16.242 -31.285  1.00 23.14           C  
ATOM   4727  O   PRO   610      -7.189  13.674 -32.810  1.00 23.79           O  
ATOM   4728  CG  PRO   610      -8.606  17.103 -32.362  1.00 22.93           C  
ATOM   4729  CD  PRO   610      -7.680  17.076 -33.544  1.00 26.81           C  
ATOM   4730  N   ILE   611      -5.569  13.670 -31.738  1.00 22.16           N  
ATOM   4731  CA  ILE   611      -5.789  12.281 -31.353  1.00 22.86           C  
ATOM   4732  C   ILE   611      -7.069  12.170 -30.528  1.00 21.49           C  
ATOM   4733  CB  ILE   611      -4.589  11.717 -30.559  1.00 20.41           C  
ATOM   4734  O   ILE   611      -7.267  12.925 -29.574  1.00 20.63           O  
ATOM   4735  CG1 ILE   611      -3.287  11.922 -31.342  1.00 10.48           C  
ATOM   4736  CG2 ILE   611      -4.805  10.237 -30.233  1.00  9.23           C  
ATOM   4737  CD1 ILE   611      -2.032  11.551 -30.564  1.00 10.64           C  
ATOM   4738  N   PRO   612      -8.393  11.993 -31.078  1.00 24.67           N  
ATOM   4739  CA  PRO   612      -9.456  11.789 -30.091  1.00 24.58           C  
ATOM   4740  C   PRO   612      -8.924  11.319 -28.739  1.00 24.35           C  
ATOM   4741  CB  PRO   612     -10.334  10.713 -30.735  1.00 22.35           C  
ATOM   4742  O   PRO   612      -8.088  10.414 -28.681  1.00 23.17           O  
ATOM   4743  CG  PRO   612      -9.712  10.462 -32.071  1.00 22.04           C  
ATOM   4744  CD  PRO   612      -8.404  11.197 -32.134  1.00 20.25           C  
ATOM   4745  N   ASN   613      -8.275  12.262 -27.939  1.00 25.54           N  
ATOM   4746  CA  ASN   613      -8.220  12.021 -26.501  1.00 26.19           C  
ATOM   4747  C   ASN   613      -9.108  10.849 -26.094  1.00 25.38           C  
ATOM   4748  CB  ASN   613      -8.617  13.281 -25.730  1.00 23.48           C  
ATOM   4749  O   ASN   613     -10.328  10.902 -26.261  1.00 23.95           O  
ATOM   4750  CG  ASN   613      -8.133  13.264 -24.294  1.00 23.72           C  
ATOM   4751  ND2 ASN   613      -8.116  14.430 -23.659  1.00 14.81           N  
ATOM   4752  OD1 ASN   613      -7.776  12.211 -23.759  1.00 23.74           O  
ATOM   4753  N   PRO   614      -8.771   9.570 -26.350  1.00 23.16           N  
ATOM   4754  CA  PRO   614      -9.802   8.649 -25.865  1.00 24.04           C  
ATOM   4755  C   PRO   614     -10.226   8.942 -24.427  1.00 23.12           C  
ATOM   4756  CB  PRO   614      -9.128   7.279 -25.968  1.00 21.14           C  
ATOM   4757  O   PRO   614     -11.203   8.368 -23.939  1.00 21.96           O  
ATOM   4758  CG  PRO   614      -7.695   7.580 -26.269  1.00 21.37           C  
ATOM   4759  CD  PRO   614      -7.574   9.040 -26.600  1.00 22.78           C  
ATOM   4760  N   LEU   615      -9.672  10.031 -23.773  1.00 21.03           N  
ATOM   4761  CA  LEU   615     -10.194  10.444 -22.475  1.00 23.59           C  
ATOM   4762  C   LEU   615     -11.292  11.489 -22.638  1.00 21.23           C  
ATOM   4763  CB  LEU   615      -9.069  10.999 -21.597  1.00 19.93           C  
ATOM   4764  O   LEU   615     -11.992  11.815 -21.676  1.00 19.90           O  
ATOM   4765  CG  LEU   615      -8.035   9.988 -21.100  1.00 20.73           C  
ATOM   4766  CD1 LEU   615      -6.825  10.711 -20.518  1.00 18.50           C  
ATOM   4767  CD2 LEU   615      -8.654   9.053 -20.067  1.00 19.05           C  
ATOM   4768  N   LEU   616     -11.547  11.855 -23.782  1.00 19.40           N  
ATOM   4769  CA  LEU   616     -12.732  12.640 -24.112  1.00 21.82           C  
ATOM   4770  C   LEU   616     -13.893  11.733 -24.505  1.00 19.35           C  
ATOM   4771  CB  LEU   616     -12.426  13.619 -25.249  1.00 17.97           C  
ATOM   4772  O   LEU   616     -15.012  12.207 -24.718  1.00 18.41           O  
ATOM   4773  CG  LEU   616     -11.694  14.904 -24.860  1.00 17.57           C  
ATOM   4774  CD1 LEU   616     -11.066  15.549 -26.090  1.00  7.87           C  
ATOM   4775  CD2 LEU   616     -12.646  15.873 -24.168  1.00  8.28           C  
ATOM   4776  N   GLY   617     -13.806  10.439 -24.256  1.00 23.82           N  
ATOM   4777  CA  GLY   617     -15.086   9.751 -24.187  1.00 24.78           C  
ATOM   4778  C   GLY   617     -15.522   9.442 -22.767  1.00 23.81           C  
ATOM   4779  O   GLY   617     -16.546   8.791 -22.555  1.00 22.24           O  
ATOM   4780  N   LEU   618     -14.928   9.979 -21.713  1.00 23.54           N  
ATOM   4781  CA  LEU   618     -15.581  10.304 -20.450  1.00 25.26           C  
ATOM   4782  C   LEU   618     -15.968  11.778 -20.403  1.00 23.27           C  
ATOM   4783  CB  LEU   618     -14.666   9.966 -19.271  1.00 21.42           C  
ATOM   4784  O   LEU   618     -15.118  12.654 -20.582  1.00 22.06           O  
ATOM   4785  CG  LEU   618     -14.520   8.482 -18.929  1.00 21.88           C  
ATOM   4786  CD1 LEU   618     -13.264   8.251 -18.096  1.00 19.45           C  
ATOM   4787  CD2 LEU   618     -15.757   7.979 -18.192  1.00 19.59           C  
ATOM   4788  N   ASP   619     -16.777  12.178 -21.279  1.00 21.64           N  
ATOM   4789  CA  ASP   619     -17.443  13.475 -21.353  1.00 25.57           C  
ATOM   4790  C   ASP   619     -16.692  14.525 -20.539  1.00 20.79           C  
ATOM   4791  CB  ASP   619     -18.889  13.364 -20.864  1.00 19.89           C  
ATOM   4792  O   ASP   619     -16.716  14.497 -19.307  1.00 20.08           O  
ATOM   4793  CG  ASP   619     -19.819  14.360 -21.534  1.00 20.09           C  
ATOM   4794  OD1 ASP   619     -19.334  15.256 -22.258  1.00 10.23           O  
ATOM   4795  OD2 ASP   619     -21.048  14.250 -21.334  1.00 10.69           O  
ATOM   4796  N   SER   620     -15.502  15.088 -20.810  1.00 23.44           N  
ATOM   4797  CA  SER   620     -15.134  16.476 -20.545  1.00 25.36           C  
ATOM   4798  C   SER   620     -16.282  17.424 -20.874  1.00 23.30           C  
ATOM   4799  CB  SER   620     -13.894  16.865 -21.350  1.00 21.39           C  
ATOM   4800  O   SER   620     -16.214  18.617 -20.573  1.00 21.39           O  
ATOM   4801  OG  SER   620     -14.169  16.842 -22.740  1.00 13.22           O  
ATOM   4802  N   THR   621     -17.453  16.888 -21.309  1.00 23.86           N  
ATOM   4803  CA  THR   621     -18.560  17.830 -21.435  1.00 27.20           C  
ATOM   4804  C   THR   621     -19.374  17.882 -20.145  1.00 24.36           C  
ATOM   4805  CB  THR   621     -19.480  17.457 -22.612  1.00 22.39           C  
ATOM   4806  O   THR   621     -20.431  18.515 -20.098  1.00 22.50           O  
ATOM   4807  CG2 THR   621     -18.736  17.543 -23.940  1.00  7.83           C  
ATOM   4808  OG1 THR   621     -19.958  16.118 -22.431  1.00 10.91           O  
ATOM   4809  N   ARG   622     -18.751  17.569 -18.983  1.00 22.53           N  
ATOM   4810  CA  ARG   622     -19.346  18.182 -17.799  1.00 25.68           C  
ATOM   4811  C   ARG   622     -18.307  18.975 -17.013  1.00 22.17           C  
ATOM   4812  CB  ARG   622     -19.980  17.116 -16.903  1.00 20.15           C  
ATOM   4813  O   ARG   622     -17.608  18.420 -16.162  1.00 20.76           O  
ATOM   4814  CG  ARG   622     -21.409  16.762 -17.284  1.00 21.21           C  
ATOM   4815  CD  ARG   622     -22.027  15.778 -16.302  1.00 23.01           C  
ATOM   4816  NE  ARG   622     -23.470  15.659 -16.493  1.00  8.49           N  
ATOM   4817  NH1 ARG   622     -23.775  14.108 -14.808  1.00  9.23           N  
ATOM   4818  NH2 ARG   622     -25.566  14.838 -16.038  1.00  7.32           N  
ATOM   4819  CZ  ARG   622     -24.267  14.868 -15.779  1.00 13.74           C  
ATOM   4820  N   THR   623     -17.272  19.705 -17.623  1.00 25.17           N  
ATOM   4821  CA  THR   623     -17.199  21.074 -17.126  1.00 27.75           C  
ATOM   4822  C   THR   623     -18.545  21.516 -16.558  1.00 25.19           C  
ATOM   4823  CB  THR   623     -16.763  22.048 -18.237  1.00 23.42           C  
ATOM   4824  O   THR   623     -19.474  21.816 -17.311  1.00 23.86           O  
ATOM   4825  CG2 THR   623     -15.271  21.921 -18.525  1.00 21.93           C  
ATOM   4826  OG1 THR   623     -17.496  21.758 -19.433  1.00 15.48           O  
ATOM   4827  N   GLY   624     -19.137  20.752 -15.661  1.00 27.79           N  
ATOM   4828  CA  GLY   624     -20.101  21.608 -14.989  1.00 29.50           C  
ATOM   4829  C   GLY   624     -19.457  22.760 -14.240  1.00 27.85           C  
ATOM   4830  O   GLY   624     -18.451  22.574 -13.552  1.00 26.43           O  
ATOM   4831  N   HIS   625     -19.119  23.847 -14.965  1.00 24.49           N  
ATOM   4832  CA  HIS   625     -19.333  25.154 -14.354  1.00 28.90           C  
ATOM   4833  C   HIS   625     -19.066  25.111 -12.854  1.00 24.63           C  
ATOM   4834  CB  HIS   625     -20.758  25.642 -14.620  1.00 23.70           C  
ATOM   4835  O   HIS   625     -19.876  24.582 -12.089  1.00 23.94           O  
ATOM   4836  CG  HIS   625     -20.929  26.301 -15.952  1.00 25.69           C  
ATOM   4837  CD2 HIS   625     -21.841  26.101 -16.932  1.00 22.46           C  
ATOM   4838  ND1 HIS   625     -20.090  27.297 -16.402  1.00 15.24           N  
ATOM   4839  CE1 HIS   625     -20.481  27.683 -17.605  1.00 16.67           C  
ATOM   4840  NE2 HIS   625     -21.541  26.973 -17.949  1.00 19.21           N  
ATOM   4841  N   HIS   626     -17.963  24.782 -12.263  1.00 31.67           N  
ATOM   4842  CA  HIS   626     -17.882  25.792 -11.214  1.00 36.57           C  
ATOM   4843  C   HIS   626     -17.437  27.137 -11.778  1.00 31.88           C  
ATOM   4844  CB  HIS   626     -16.922  25.342 -10.111  1.00 29.85           C  
ATOM   4845  O   HIS   626     -16.352  27.246 -12.352  1.00 30.94           O  
ATOM   4846  CG  HIS   626     -17.607  24.713  -8.939  1.00 30.57           C  
ATOM   4847  CD2 HIS   626     -17.707  23.418  -8.557  1.00 31.52           C  
ATOM   4848  ND1 HIS   626     -18.300  25.447  -8.001  1.00 23.77           N  
ATOM   4849  CE1 HIS   626     -18.797  24.627  -7.089  1.00 31.53           C  
ATOM   4850  NE2 HIS   626     -18.452  23.391  -7.404  1.00 32.39           N  
ATOM   4851  N   HIS   627     -18.396  27.784 -12.317  1.00 27.36           N  
ATOM   4852  CA  HIS   627     -18.483  29.215 -12.046  1.00 30.17           C  
ATOM   4853  C   HIS   627     -17.281  29.697 -11.240  1.00 27.19           C  
ATOM   4854  CB  HIS   627     -19.779  29.540 -11.300  1.00 25.38           C  
ATOM   4855  O   HIS   627     -17.113  29.316 -10.080  1.00 26.23           O  
ATOM   4856  CG  HIS   627     -20.939  29.811 -12.205  1.00 27.15           C  
ATOM   4857  CD2 HIS   627     -22.061  29.093 -12.451  1.00 27.39           C  
ATOM   4858  ND1 HIS   627     -21.025  30.941 -12.988  1.00 19.85           N  
ATOM   4859  CE1 HIS   627     -22.152  30.907 -13.678  1.00 27.94           C  
ATOM   4860  NE2 HIS   627     -22.799  29.796 -13.370  1.00 29.25           N  
ATOM   4861  N   HIS   628     -16.183  30.085 -11.805  1.00 30.05           N  
ATOM   4862  CA  HIS   628     -15.884  31.503 -11.643  1.00 29.46           C  
ATOM   4863  C   HIS   628     -17.070  32.367 -12.057  1.00 30.18           C  
ATOM   4864  CB  HIS   628     -14.646  31.885 -12.456  1.00 29.12           C  
ATOM   4865  O   HIS   628     -17.378  32.478 -13.246  1.00 29.68           O  
ATOM   4866  CG  HIS   628     -13.359  31.680 -11.723  1.00 31.04           C  
ATOM   4867  CD2 HIS   628     -12.388  30.749 -11.875  1.00 30.14           C  
ATOM   4868  ND1 HIS   628     -12.955  32.495 -10.687  1.00 31.14           N  
ATOM   4869  CE1 HIS   628     -11.786  32.073 -10.234  1.00 30.98           C  
ATOM   4870  NE2 HIS   628     -11.420  31.015 -10.937  1.00 34.37           N  
ATOM   4871  N   HIS   629     -17.998  32.327 -11.323  1.00 21.44           N  
ATOM   4872  CA  HIS   629     -18.645  33.634 -11.303  1.00 25.51           C  
ATOM   4873  C   HIS   629     -18.115  34.494 -10.161  1.00 20.32           C  
ATOM   4874  CB  HIS   629     -20.162  33.478 -11.183  1.00 20.61           C  
ATOM   4875  O   HIS   629     -18.058  34.045  -9.014  1.00 20.90           O  
ATOM   4876  CG  HIS   629     -20.846  33.236 -12.490  1.00 23.63           C  
ATOM   4877  CD2 HIS   629     -21.397  32.114 -13.011  1.00 17.86           C  
ATOM   4878  ND1 HIS   629     -21.020  34.226 -13.433  1.00 15.12           N  
ATOM   4879  CE1 HIS   629     -21.651  33.722 -14.481  1.00 13.26           C  
ATOM   4880  NE2 HIS   629     -21.891  32.442 -14.250  1.00 18.69           N  
ATOM   4881  N   HIS   630     -17.613  35.655 -10.524  1.00 25.90           N  
ATOM   4882  CA  HIS   630     -17.417  36.968  -9.919  1.00 29.10           C  
ATOM   4883  C   HIS   630     -16.938  36.844  -8.477  1.00 24.59           C  
ATOM   4884  CB  HIS   630     -18.711  37.782  -9.975  1.00 25.29           C  
ATOM   4885  O   HIS   630     -17.430  35.998  -7.725  1.00 24.16           O  
ATOM   4886  CG  HIS   630     -18.972  38.402 -11.311  1.00 29.99           C  
ATOM   4887  CD2 HIS   630     -19.875  38.096 -12.272  1.00 29.51           C  
ATOM   4888  ND1 HIS   630     -18.251  39.476 -11.786  1.00 19.90           N  
ATOM   4889  CE1 HIS   630     -18.701  39.805 -12.985  1.00 28.93           C  
ATOM   4890  NE2 HIS   630     -19.686  38.982 -13.303  1.00 34.05           N  
TER    4891      HIS   630
END
