# Supplementary material for: The transformative power of transformers in protein structure prediction
Source: Proc Natl Acad Sci U S A. 2023 Jul 31;120(32):e2303499120. doi: 10.1073/pnas.2303499120 (PMC10410766; doi:10.1073/pnas.2303499120)
Supplement: Supplementary file 2 — Dataset S01 (GZ) [file pnas.2303499120.sd01.gz › SI_Data/predicted_structures/ESMFold/T1177.pdb]

PARENT N/A
ATOM      1  N   ARG     1      -0.134 -18.148  -8.737  1.00 59.88           N  
ATOM      2  CA  ARG     1      -0.440 -16.996  -9.580  1.00 62.17           C  
ATOM      3  C   ARG     1       0.301 -15.753  -9.099  1.00 61.99           C  
ATOM      4  CB  ARG     1      -1.947 -16.732  -9.603  1.00 53.12           C  
ATOM      5  O   ARG     1       0.203 -15.380  -7.929  1.00 57.10           O  
ATOM      6  CG  ARG     1      -2.735 -17.727 -10.440  1.00 48.51           C  
ATOM      7  CD  ARG     1      -4.217 -17.381 -10.482  1.00 50.41           C  
ATOM      8  NE  ARG     1      -4.988 -18.398 -11.190  1.00 39.12           N  
ATOM      9  NH1 ARG     1      -7.030 -17.365 -10.874  1.00 29.54           N  
ATOM     10  NH2 ARG     1      -6.908 -19.346 -12.021  1.00 25.32           N  
ATOM     11  CZ  ARG     1      -6.307 -18.368 -11.360  1.00 43.18           C  
ATOM     12  N   LYS     2       1.017 -15.163 -10.024  1.00 73.81           N  
ATOM     13  CA  LYS     2       1.797 -13.969  -9.713  1.00 74.26           C  
ATOM     14  C   LYS     2       1.460 -12.828 -10.668  1.00 76.15           C  
ATOM     15  CB  LYS     2       3.294 -14.276  -9.770  1.00 69.35           C  
ATOM     16  O   LYS     2       1.394 -13.027 -11.883  1.00 74.09           O  
ATOM     17  CG  LYS     2       4.172 -13.191  -9.165  1.00 63.72           C  
ATOM     18  CD  LYS     2       5.649 -13.552  -9.255  1.00 62.14           C  
ATOM     19  CE  LYS     2       6.533 -12.429  -8.729  1.00 53.31           C  
ATOM     20  NZ  LYS     2       7.984 -12.726  -8.927  1.00 46.98           N  
ATOM     21  N   TYR     3       1.033 -11.713 -10.126  1.00 82.29           N  
ATOM     22  CA  TYR     3       1.029 -10.507 -10.946  1.00 83.09           C  
ATOM     23  C   TYR     3       2.448 -10.098 -11.321  1.00 82.32           C  
ATOM     24  CB  TYR     3       0.332  -9.358 -10.211  1.00 81.42           C  
ATOM     25  O   TYR     3       3.342 -10.084 -10.471  1.00 80.10           O  
ATOM     26  CG  TYR     3      -1.114  -9.638  -9.881  1.00 81.34           C  
ATOM     27  CD1 TYR     3      -2.062  -9.796 -10.890  1.00 79.03           C  
ATOM     28  CD2 TYR     3      -1.536  -9.745  -8.560  1.00 79.96           C  
ATOM     29  CE1 TYR     3      -3.396 -10.052 -10.590  1.00 79.85           C  
ATOM     30  CE2 TYR     3      -2.868 -10.000  -8.248  1.00 80.95           C  
ATOM     31  OH  TYR     3      -5.108 -10.406  -8.966  1.00 73.09           O  
ATOM     32  CZ  TYR     3      -3.788 -10.153  -9.269  1.00 75.83           C  
ATOM     33  N   ASP     4       2.619  -9.933 -12.603  1.00 84.28           N  
ATOM     34  CA  ASP     4       3.951  -9.579 -13.085  1.00 85.11           C  
ATOM     35  C   ASP     4       3.974  -8.155 -13.636  1.00 85.50           C  
ATOM     36  CB  ASP     4       4.413 -10.566 -14.159  1.00 83.90           C  
ATOM     37  O   ASP     4       5.039  -7.629 -13.967  1.00 84.33           O  
ATOM     38  CG  ASP     4       3.423 -10.707 -15.301  1.00 83.65           C  
ATOM     39  OD1 ASP     4       2.256 -10.284 -15.152  1.00 84.26           O  
ATOM     40  OD2 ASP     4       3.812 -11.249 -16.358  1.00 84.98           O  
ATOM     41  N   LEU     5       2.770  -7.549 -13.663  1.00 86.43           N  
ATOM     42  CA  LEU     5       2.647  -6.163 -14.102  1.00 87.17           C  
ATOM     43  C   LEU     5       1.711  -5.383 -13.186  1.00 86.50           C  
ATOM     44  CB  LEU     5       2.138  -6.101 -15.545  1.00 86.11           C  
ATOM     45  O   LEU     5       0.808  -5.961 -12.576  1.00 84.91           O  
ATOM     46  CG  LEU     5       2.922  -6.914 -16.576  1.00 84.35           C  
ATOM     47  CD1 LEU     5       2.191  -6.918 -17.914  1.00 81.13           C  
ATOM     48  CD2 LEU     5       4.333  -6.358 -16.734  1.00 82.31           C  
ATOM     49  N   TYR     6       1.869  -4.094 -13.107  1.00 85.62           N  
ATOM     50  CA  TYR     6       0.828  -3.234 -12.553  1.00 85.72           C  
ATOM     51  C   TYR     6       0.841  -1.864 -13.221  1.00 86.51           C  
ATOM     52  CB  TYR     6       1.008  -3.080 -11.040  1.00 82.95           C  
ATOM     53  O   TYR     6       1.868  -1.433 -13.749  1.00 84.62           O  
ATOM     54  CG  TYR     6       2.352  -2.520 -10.642  1.00 75.19           C  
ATOM     55  CD1 TYR     6       3.444  -3.359 -10.436  1.00 67.77           C  
ATOM     56  CD2 TYR     6       2.532  -1.151 -10.471  1.00 67.82           C  
ATOM     57  CE1 TYR     6       4.684  -2.847 -10.067  1.00 62.62           C  
ATOM     58  CE2 TYR     6       3.767  -0.629 -10.102  1.00 63.02           C  
ATOM     59  OH  TYR     6       6.061  -0.972  -9.539  1.00 40.23           O  
ATOM     60  CZ  TYR     6       4.836  -1.483  -9.904  1.00 62.86           C  
ATOM     61  N   LEU     7      -0.345  -1.273 -13.314  1.00 87.67           N  
ATOM     62  CA  LEU     7      -0.624   0.054 -13.853  1.00 87.78           C  
ATOM     63  C   LEU     7      -1.062   1.008 -12.747  1.00 86.31           C  
ATOM     64  CB  LEU     7      -1.704  -0.023 -14.935  1.00 87.41           C  
ATOM     65  O   LEU     7      -1.847   0.633 -11.873  1.00 84.17           O  
ATOM     66  CG  LEU     7      -1.466  -1.030 -16.061  1.00 88.04           C  
ATOM     67  CD1 LEU     7      -2.561  -0.914 -17.116  1.00 86.60           C  
ATOM     68  CD2 LEU     7      -0.091  -0.820 -16.684  1.00 86.86           C  
ATOM     69  N   THR     8      -0.529   2.236 -12.788  1.00 84.49           N  
ATOM     70  CA  THR     8      -1.007   3.290 -11.901  1.00 84.25           C  
ATOM     71  C   THR     8      -1.479   4.499 -12.703  1.00 84.56           C  
ATOM     72  CB  THR     8       0.087   3.723 -10.908  1.00 82.08           C  
ATOM     73  O   THR     8      -0.817   4.916 -13.655  1.00 82.98           O  
ATOM     74  CG2 THR     8       0.621   2.531 -10.122  1.00 71.81           C  
ATOM     75  OG1 THR     8       1.168   4.327 -11.631  1.00 74.48           O  
ATOM     76  N   ALA     9      -2.649   4.969 -12.350  1.00 81.23           N  
ATOM     77  CA  ALA     9      -3.185   6.146 -13.028  1.00 81.60           C  
ATOM     78  C   ALA     9      -2.296   7.364 -12.798  1.00 81.57           C  
ATOM     79  CB  ALA     9      -4.608   6.432 -12.554  1.00 79.50           C  
ATOM     80  O   ALA     9      -1.898   7.645 -11.664  1.00 80.07           O  
ATOM     81  N   LYS    10      -1.978   8.133 -13.818  1.00 80.00           N  
ATOM     82  CA  LYS    10      -1.399   9.471 -13.739  1.00 79.67           C  
ATOM     83  C   LYS    10      -2.478  10.524 -13.504  1.00 78.38           C  
ATOM     84  CB  LYS    10      -0.620   9.795 -15.014  1.00 77.72           C  
ATOM     85  O   LYS    10      -3.672  10.228 -13.594  1.00 75.48           O  
ATOM     86  CG  LYS    10       0.540   8.849 -15.288  1.00 76.57           C  
ATOM     87  CD  LYS    10       1.203   9.151 -16.626  1.00 74.82           C  
ATOM     88  CE  LYS    10       2.297   8.142 -16.949  1.00 71.75           C  
ATOM     89  NZ  LYS    10       2.847   8.342 -18.323  1.00 71.34           N  
ATOM     90  N   ASN    11      -2.238  11.793 -13.213  1.00 71.56           N  
ATOM     91  CA  ASN    11      -3.204  12.849 -12.932  1.00 72.29           C  
ATOM     92  C   ASN    11      -4.151  13.070 -14.108  1.00 72.73           C  
ATOM     93  CB  ASN    11      -2.487  14.152 -12.575  1.00 65.12           C  
ATOM     94  O   ASN    11      -5.289  13.504 -13.921  1.00 69.93           O  
ATOM     95  CG  ASN    11      -1.827  14.101 -11.211  1.00 58.40           C  
ATOM     96  ND2 ASN    11      -0.949  15.060 -10.941  1.00 52.86           N  
ATOM     97  OD1 ASN    11      -2.104  13.208 -10.407  1.00 58.13           O  
ATOM     98  N   THR    12      -3.908  12.792 -15.198  1.00 54.55           N  
ATOM     99  CA  THR    12      -4.697  13.031 -16.402  1.00 63.02           C  
ATOM    100  C   THR    12      -5.132  11.712 -17.034  1.00 58.05           C  
ATOM    101  CB  THR    12      -3.908  13.861 -17.431  1.00 47.00           C  
ATOM    102  O   THR    12      -5.392  11.650 -18.237  1.00 52.49           O  
ATOM    103  CG2 THR    12      -3.652  15.275 -16.919  1.00 28.80           C  
ATOM    104  OG1 THR    12      -2.650  13.223 -17.687  1.00 43.11           O  
ATOM    105  N   ALA    13      -5.111  10.662 -16.260  1.00 65.48           N  
ATOM    106  CA  ALA    13      -5.478   9.352 -16.792  1.00 72.42           C  
ATOM    107  C   ALA    13      -6.934   9.333 -17.248  1.00 72.55           C  
ATOM    108  CB  ALA    13      -5.238   8.266 -15.746  1.00 64.50           C  
ATOM    109  O   ALA    13      -7.778  10.033 -16.683  1.00 70.63           O  
ATOM    110  N   ARG    14      -7.182   8.711 -18.345  1.00 77.94           N  
ATOM    111  CA  ARG    14      -8.548   8.312 -18.667  1.00 78.76           C  
ATOM    112  C   ARG    14      -9.192   7.571 -17.501  1.00 75.38           C  
ATOM    113  CB  ARG    14      -8.570   7.436 -19.922  1.00 71.90           C  
ATOM    114  O   ARG    14      -8.523   7.255 -16.514  1.00 69.52           O  
ATOM    115  CG  ARG    14      -8.336   8.203 -21.213  1.00 66.55           C  
ATOM    116  CD  ARG    14      -8.646   7.354 -22.438  1.00 63.30           C  
ATOM    117  NE  ARG    14      -8.604   8.143 -23.666  1.00 53.77           N  
ATOM    118  NH1 ARG    14      -9.369   6.442 -25.030  1.00 42.01           N  
ATOM    119  NH2 ARG    14      -8.872   8.496 -25.919  1.00 38.73           N  
ATOM    120  CZ  ARG    14      -8.948   7.692 -24.869  1.00 60.83           C  
ATOM    121  N   SER    15     -10.444   7.349 -17.695  1.00 81.65           N  
ATOM    122  CA  SER    15     -11.132   6.615 -16.638  1.00 82.63           C  
ATOM    123  C   SER    15     -10.561   5.210 -16.480  1.00 84.28           C  
ATOM    124  CB  SER    15     -12.631   6.535 -16.930  1.00 78.68           C  
ATOM    125  O   SER    15     -10.165   4.580 -17.463  1.00 83.39           O  
ATOM    126  OG  SER    15     -12.896   5.585 -17.947  1.00 69.00           O  
ATOM    127  N   VAL    16     -10.384   4.701 -15.265  1.00 82.77           N  
ATOM    128  CA  VAL    16      -9.934   3.352 -14.939  1.00 84.28           C  
ATOM    129  C   VAL    16     -10.854   2.327 -15.597  1.00 86.18           C  
ATOM    130  CB  VAL    16      -9.887   3.124 -13.411  1.00 81.57           C  
ATOM    131  O   VAL    16     -10.390   1.304 -16.107  1.00 86.31           O  
ATOM    132  CG1 VAL    16      -9.634   1.651 -13.093  1.00 74.55           C  
ATOM    133  CG2 VAL    16      -8.814   4.004 -12.773  1.00 74.70           C  
ATOM    134  N   GLU    17     -12.100   2.682 -15.683  1.00 82.24           N  
ATOM    135  CA  GLU    17     -13.121   1.838 -16.299  1.00 84.17           C  
ATOM    136  C   GLU    17     -12.837   1.623 -17.782  1.00 85.88           C  
ATOM    137  CB  GLU    17     -14.510   2.452 -16.112  1.00 81.17           C  
ATOM    138  O   GLU    17     -12.912   0.496 -18.277  1.00 86.31           O  
ATOM    139  CG  GLU    17     -14.962   2.523 -14.661  1.00 75.36           C  
ATOM    140  CD  GLU    17     -14.278   3.628 -13.872  1.00 73.06           C  
ATOM    141  OE1 GLU    17     -13.700   4.548 -14.494  1.00 74.25           O  
ATOM    142  OE2 GLU    17     -14.319   3.572 -12.623  1.00 70.05           O  
ATOM    143  N   ASP    18     -12.515   2.682 -18.481  1.00 85.18           N  
ATOM    144  CA  ASP    18     -12.143   2.580 -19.888  1.00 86.73           C  
ATOM    145  C   ASP    18     -10.906   1.703 -20.067  1.00 87.11           C  
ATOM    146  CB  ASP    18     -11.894   3.968 -20.480  1.00 84.19           C  
ATOM    147  O   ASP    18     -10.860   0.861 -20.966  1.00 86.78           O  
ATOM    148  CG  ASP    18     -13.159   4.801 -20.593  1.00 78.98           C  
ATOM    149  OD1 ASP    18     -14.265   4.223 -20.661  1.00 79.05           O  
ATOM    150  OD2 ASP    18     -13.048   6.046 -20.616  1.00 82.72           O  
ATOM    151  N   THR    19      -9.936   1.867 -19.216  1.00 87.34           N  
ATOM    152  CA  THR    19      -8.699   1.098 -19.289  1.00 88.69           C  
ATOM    153  C   THR    19      -8.961  -0.378 -19.006  1.00 89.03           C  
ATOM    154  CB  THR    19      -7.648   1.635 -18.299  1.00 87.35           C  
ATOM    155  O   THR    19      -8.420  -1.252 -19.686  1.00 88.76           O  
ATOM    156  CG2 THR    19      -6.341   0.858 -18.410  1.00 84.89           C  
ATOM    157  OG1 THR    19      -7.396   3.016 -18.582  1.00 87.36           O  
ATOM    158  N   ILE    20      -9.836  -0.692 -18.108  1.00 87.30           N  
ATOM    159  CA  ILE    20     -10.212  -2.062 -17.774  1.00 87.75           C  
ATOM    160  C   ILE    20     -10.925  -2.706 -18.961  1.00 88.40           C  
ATOM    161  CB  ILE    20     -11.110  -2.111 -16.518  1.00 85.39           C  
ATOM    162  O   ILE    20     -10.601  -3.830 -19.352  1.00 87.87           O  
ATOM    163  CG1 ILE    20     -10.274  -1.883 -15.254  1.00 78.18           C  
ATOM    164  CG2 ILE    20     -11.863  -3.443 -16.444  1.00 78.02           C  
ATOM    165  CD1 ILE    20     -11.102  -1.694 -13.990  1.00 74.88           C  
ATOM    166  N   SER    21     -11.863  -1.999 -19.586  1.00 88.76           N  
ATOM    167  CA  SER    21     -12.567  -2.503 -20.761  1.00 89.33           C  
ATOM    168  C   SER    21     -11.593  -2.844 -21.884  1.00 89.70           C  
ATOM    169  CB  SER    21     -13.589  -1.478 -21.255  1.00 86.46           C  
ATOM    170  O   SER    21     -11.696  -3.907 -22.501  1.00 89.24           O  
ATOM    171  OG  SER    21     -14.364  -2.012 -22.315  1.00 74.07           O  
ATOM    172  N   GLU    22     -10.567  -2.071 -22.057  1.00 92.14           N  
ATOM    173  CA  GLU    22      -9.575  -2.307 -23.101  1.00 92.52           C  
ATOM    174  C   GLU    22      -8.609  -3.419 -22.703  1.00 92.15           C  
ATOM    175  CB  GLU    22      -8.801  -1.023 -23.409  1.00 90.99           C  
ATOM    176  O   GLU    22      -8.130  -4.168 -23.557  1.00 91.23           O  
ATOM    177  CG  GLU    22      -9.616   0.023 -24.156  1.00 85.46           C  
ATOM    178  CD  GLU    22      -8.817   1.266 -24.510  1.00 81.55           C  
ATOM    179  OE1 GLU    22      -7.707   1.134 -25.074  1.00 83.80           O  
ATOM    180  OE2 GLU    22      -9.304   2.382 -24.220  1.00 82.54           O  
ATOM    181  N   LEU    23      -8.342  -3.577 -21.468  1.00 91.47           N  
ATOM    182  CA  LEU    23      -7.500  -4.662 -20.976  1.00 91.69           C  
ATOM    183  C   LEU    23      -8.161  -6.015 -21.216  1.00 90.69           C  
ATOM    184  CB  LEU    23      -7.209  -4.480 -19.484  1.00 89.97           C  
ATOM    185  O   LEU    23      -7.480  -6.999 -21.516  1.00 89.04           O  
ATOM    186  CG  LEU    23      -6.084  -3.508 -19.125  1.00 84.15           C  
ATOM    187  CD1 LEU    23      -6.075  -3.238 -17.625  1.00 78.49           C  
ATOM    188  CD2 LEU    23      -4.737  -4.056 -19.583  1.00 78.44           C  
ATOM    189  N   GLU    24      -9.475  -6.052 -21.107  1.00 91.99           N  
ATOM    190  CA  GLU    24     -10.250  -7.269 -21.328  1.00 92.09           C  
ATOM    191  C   GLU    24     -10.129  -7.746 -22.773  1.00 91.68           C  
ATOM    192  CB  GLU    24     -11.721  -7.044 -20.970  1.00 90.63           C  
ATOM    193  O   GLU    24     -10.273  -8.938 -23.053  1.00 90.65           O  
ATOM    194  CG  GLU    24     -11.979  -6.925 -19.475  1.00 87.20           C  
ATOM    195  CD  GLU    24     -13.426  -6.603 -19.139  1.00 85.23           C  
ATOM    196  OE1 GLU    24     -14.167  -6.135 -20.034  1.00 85.84           O  
ATOM    197  OE2 GLU    24     -13.823  -6.821 -17.973  1.00 86.04           O  
ATOM    198  N   ASP    25      -9.732  -6.855 -23.660  1.00 93.78           N  
ATOM    199  CA  ASP    25      -9.632  -7.159 -25.084  1.00 93.88           C  
ATOM    200  C   ASP    25      -8.228  -7.636 -25.447  1.00 93.56           C  
ATOM    201  CB  ASP    25     -10.005  -5.934 -25.922  1.00 92.47           C  
ATOM    202  O   ASP    25      -7.980  -8.047 -26.582  1.00 92.26           O  
ATOM    203  CG  ASP    25     -11.491  -5.623 -25.889  1.00 88.64           C  
ATOM    204  OD1 ASP    25     -12.304  -6.550 -25.688  1.00 87.48           O  
ATOM    205  OD2 ASP    25     -11.852  -4.440 -26.070  1.00 89.22           O  
ATOM    206  N   ILE    26      -7.311  -7.556 -24.563  1.00 93.75           N  
ATOM    207  CA  ILE    26      -5.935  -7.962 -24.825  1.00 93.96           C  
ATOM    208  C   ILE    26      -5.784  -9.462 -24.578  1.00 92.43           C  
ATOM    209  CB  ILE    26      -4.935  -7.171 -23.952  1.00 93.47           C  
ATOM    210  O   ILE    26      -5.925  -9.928 -23.445  1.00 90.21           O  
ATOM    211  CG1 ILE    26      -4.964  -5.684 -24.322  1.00 90.87           C  
ATOM    212  CG2 ILE    26      -3.522  -7.744 -24.095  1.00 90.35           C  
ATOM    213  CD1 ILE    26      -4.034  -4.819 -23.482  1.00 89.01           C  
ATOM    214  N   ASP    27      -5.369 -10.151 -25.650  1.00 93.00           N  
ATOM    215  CA  ASP    27      -5.166 -11.596 -25.589  1.00 92.88           C  
ATOM    216  C   ASP    27      -3.967 -11.945 -24.711  1.00 91.72           C  
ATOM    217  CB  ASP    27      -4.974 -12.170 -26.995  1.00 90.16           C  
ATOM    218  O   ASP    27      -2.926 -11.288 -24.782  1.00 89.61           O  
ATOM    219  CG  ASP    27      -6.266 -12.234 -27.790  1.00 80.89           C  
ATOM    220  OD1 ASP    27      -7.346 -12.415 -27.187  1.00 77.76           O  
ATOM    221  OD2 ASP    27      -6.204 -12.105 -29.032  1.00 84.02           O  
ATOM    222  N   GLY    28      -4.094 -12.979 -23.899  1.00 93.19           N  
ATOM    223  CA  GLY    28      -3.003 -13.541 -23.119  1.00 92.94           C  
ATOM    224  C   GLY    28      -3.016 -13.096 -21.668  1.00 91.96           C  
ATOM    225  O   GLY    28      -2.306 -13.662 -20.834  1.00 89.65           O  
ATOM    226  N   ILE    29      -3.731 -12.065 -21.321  1.00 91.76           N  
ATOM    227  CA  ILE    29      -3.927 -11.713 -19.919  1.00 91.95           C  
ATOM    228  C   ILE    29      -4.654 -12.846 -19.199  1.00 90.58           C  
ATOM    229  CB  ILE    29      -4.714 -10.391 -19.772  1.00 91.37           C  
ATOM    230  O   ILE    29      -5.767 -13.218 -19.579  1.00 88.64           O  
ATOM    231  CG1 ILE    29      -3.914  -9.225 -20.362  1.00 89.14           C  
ATOM    232  CG2 ILE    29      -5.062 -10.130 -18.304  1.00 88.33           C  
ATOM    233  CD1 ILE    29      -4.639  -7.887 -20.310  1.00 87.44           C  
ATOM    234  N   LYS    30      -4.029 -13.381 -18.168  1.00 89.76           N  
ATOM    235  CA  LYS    30      -4.591 -14.486 -17.398  1.00 89.13           C  
ATOM    236  C   LYS    30      -5.576 -13.979 -16.348  1.00 87.87           C  
ATOM    237  CB  LYS    30      -3.479 -15.293 -16.726  1.00 87.67           C  
ATOM    238  O   LYS    30      -6.573 -14.642 -16.054  1.00 85.39           O  
ATOM    239  CG  LYS    30      -2.548 -15.997 -17.703  1.00 82.27           C  
ATOM    240  CD  LYS    30      -1.568 -16.912 -16.981  1.00 78.03           C  
ATOM    241  CE  LYS    30      -0.664 -17.648 -17.960  1.00 73.06           C  
ATOM    242  NZ  LYS    30       0.383 -18.446 -17.255  1.00 70.12           N  
ATOM    243  N   ASN    31      -5.215 -12.797 -15.854  1.00 86.33           N  
ATOM    244  CA  ASN    31      -6.028 -12.154 -14.827  1.00 86.37           C  
ATOM    245  C   ASN    31      -5.595 -10.710 -14.592  1.00 86.98           C  
ATOM    246  CB  ASN    31      -5.967 -12.946 -13.520  1.00 83.87           C  
ATOM    247  O   ASN    31      -4.434 -10.361 -14.814  1.00 85.93           O  
ATOM    248  CG  ASN    31      -7.042 -12.531 -12.534  1.00 75.57           C  
ATOM    249  ND2 ASN    31      -6.671 -12.419 -11.264  1.00 70.88           N  
ATOM    250  OD1 ASN    31      -8.196 -12.313 -12.912  1.00 71.37           O  
ATOM    251  N   PHE    32      -6.547  -9.930 -14.091  1.00 88.10           N  
ATOM    252  CA  PHE    32      -6.182  -8.639 -13.521  1.00 88.25           C  
ATOM    253  C   PHE    32      -7.136  -8.255 -12.396  1.00 86.53           C  
ATOM    254  CB  PHE    32      -6.180  -7.553 -14.602  1.00 87.15           C  
ATOM    255  O   PHE    32      -8.255  -8.766 -12.323  1.00 83.53           O  
ATOM    256  CG  PHE    32      -7.531  -7.308 -15.217  1.00 86.79           C  
ATOM    257  CD1 PHE    32      -7.923  -7.989 -16.363  1.00 84.24           C  
ATOM    258  CD2 PHE    32      -8.411  -6.395 -14.649  1.00 84.73           C  
ATOM    259  CE1 PHE    32      -9.173  -7.764 -16.935  1.00 84.48           C  
ATOM    260  CE2 PHE    32      -9.661  -6.165 -15.215  1.00 84.99           C  
ATOM    261  CZ  PHE    32     -10.040  -6.849 -16.359  1.00 82.91           C  
ATOM    262  N   GLU    33      -6.686  -7.328 -11.501  1.00 85.81           N  
ATOM    263  CA  GLU    33      -7.495  -6.809 -10.402  1.00 85.57           C  
ATOM    264  C   GLU    33      -7.270  -5.312 -10.210  1.00 85.61           C  
ATOM    265  CB  GLU    33      -7.184  -7.559  -9.104  1.00 83.61           C  
ATOM    266  O   GLU    33      -6.149  -4.823 -10.364  1.00 84.14           O  
ATOM    267  CG  GLU    33      -7.720  -8.983  -9.073  1.00 77.45           C  
ATOM    268  CD  GLU    33      -7.493  -9.681  -7.741  1.00 74.93           C  
ATOM    269  OE1 GLU    33      -6.767  -9.129  -6.883  1.00 72.43           O  
ATOM    270  OE2 GLU    33      -8.045 -10.788  -7.555  1.00 70.53           O  
ATOM    271  N   LEU    34      -8.323  -4.748  -9.959  1.00 84.44           N  
ATOM    272  CA  LEU    34      -8.283  -3.354  -9.532  1.00 84.12           C  
ATOM    273  C   LEU    34      -8.036  -3.252  -8.031  1.00 83.76           C  
ATOM    274  CB  LEU    34      -9.590  -2.644  -9.895  1.00 82.12           C  
ATOM    275  O   LEU    34      -8.704  -3.922  -7.240  1.00 81.98           O  
ATOM    276  CG  LEU    34      -9.680  -1.161  -9.533  1.00 77.12           C  
ATOM    277  CD1 LEU    34      -8.668  -0.356 -10.341  1.00 72.58           C  
ATOM    278  CD2 LEU    34     -11.093  -0.638  -9.763  1.00 72.60           C  
ATOM    279  N   ALA    35      -7.038  -2.509  -7.742  1.00 83.80           N  
ATOM    280  CA  ALA    35      -6.794  -2.089  -6.364  1.00 83.59           C  
ATOM    281  C   ALA    35      -6.954  -0.579  -6.215  1.00 83.23           C  
ATOM    282  CB  ALA    35      -5.399  -2.520  -5.916  1.00 82.07           C  
ATOM    283  O   ALA    35      -6.623   0.180  -7.129  1.00 81.36           O  
ATOM    284  N   THR    36      -7.519  -0.179  -5.197  1.00 82.64           N  
ATOM    285  CA  THR    36      -7.551   1.229  -4.816  1.00 82.58           C  
ATOM    286  C   THR    36      -6.673   1.479  -3.593  1.00 82.61           C  
ATOM    287  CB  THR    36      -8.989   1.695  -4.523  1.00 80.72           C  
ATOM    288  O   THR    36      -6.301   0.539  -2.888  1.00 80.84           O  
ATOM    289  CG2 THR    36      -9.857   1.623  -5.775  1.00 74.56           C  
ATOM    290  OG1 THR    36      -9.560   0.858  -3.510  1.00 77.03           O  
ATOM    291  N   GLY    37      -6.165   2.634  -3.442  1.00 82.53           N  
ATOM    292  CA  GLY    37      -5.343   2.949  -2.284  1.00 82.44           C  
ATOM    293  C   GLY    37      -5.477   4.392  -1.833  1.00 82.19           C  
ATOM    294  O   GLY    37      -6.011   5.229  -2.563  1.00 80.54           O  
ATOM    295  N   GLN    38      -5.068   4.651  -0.644  1.00 84.19           N  
ATOM    296  CA  GLN    38      -4.995   5.971  -0.027  1.00 84.30           C  
ATOM    297  C   GLN    38      -3.660   6.174   0.683  1.00 84.43           C  
ATOM    298  CB  GLN    38      -6.149   6.169   0.957  1.00 83.21           C  
ATOM    299  O   GLN    38      -3.241   5.332   1.480  1.00 83.42           O  
ATOM    300  CG  GLN    38      -6.161   7.538   1.624  1.00 80.43           C  
ATOM    301  CD  GLN    38      -6.279   8.676   0.627  1.00 77.29           C  
ATOM    302  NE2 GLN    38      -6.697   9.843   1.106  1.00 75.16           N  
ATOM    303  OE1 GLN    38      -5.996   8.508  -0.564  1.00 76.70           O  
ATOM    304  N   TYR    39      -2.984   7.286   0.374  1.00 83.27           N  
ATOM    305  CA  TYR    39      -1.857   7.699   1.202  1.00 83.85           C  
ATOM    306  C   TYR    39      -2.330   8.158   2.577  1.00 84.52           C  
ATOM    307  CB  TYR    39      -1.070   8.821   0.519  1.00 82.29           C  
ATOM    308  O   TYR    39      -3.311   8.896   2.688  1.00 84.07           O  
ATOM    309  CG  TYR    39      -0.303   8.370  -0.699  1.00 78.96           C  
ATOM    310  CD1 TYR    39       0.735   7.447  -0.590  1.00 75.97           C  
ATOM    311  CD2 TYR    39      -0.612   8.866  -1.961  1.00 76.37           C  
ATOM    312  CE1 TYR    39       1.447   7.030  -1.710  1.00 74.07           C  
ATOM    313  CE2 TYR    39       0.093   8.455  -3.088  1.00 75.27           C  
ATOM    314  OH  TYR    39       1.820   7.128  -4.065  1.00 66.84           O  
ATOM    315  CZ  TYR    39       1.119   7.538  -2.953  1.00 69.74           C  
ATOM    316  N   VAL    40      -1.603   7.671   3.560  1.00 86.65           N  
ATOM    317  CA  VAL    40      -1.909   8.049   4.935  1.00 87.14           C  
ATOM    318  C   VAL    40      -0.624   8.443   5.661  1.00 86.94           C  
ATOM    319  CB  VAL    40      -2.620   6.906   5.693  1.00 86.43           C  
ATOM    320  O   VAL    40       0.453   7.925   5.355  1.00 86.08           O  
ATOM    321  CG1 VAL    40      -3.984   6.613   5.072  1.00 85.45           C  
ATOM    322  CG2 VAL    40      -1.752   5.649   5.700  1.00 84.61           C  
ATOM    323  N   SER    41      -0.737   9.381   6.582  1.00 88.80           N  
ATOM    324  CA  SER    41       0.288   9.637   7.588  1.00 89.02           C  
ATOM    325  C   SER    41      -0.014   8.896   8.886  1.00 89.56           C  
ATOM    326  CB  SER    41       0.408  11.137   7.863  1.00 87.08           C  
ATOM    327  O   SER    41      -1.179   8.716   9.248  1.00 88.87           O  
ATOM    328  OG  SER    41      -0.810  11.653   8.372  1.00 75.17           O  
ATOM    329  N   ILE    42       1.032   8.403   9.481  1.00 89.95           N  
ATOM    330  CA  ILE    42       0.909   7.686  10.745  1.00 90.11           C  
ATOM    331  C   ILE    42       1.861   8.289  11.776  1.00 89.29           C  
ATOM    332  CB  ILE    42       1.195   6.178  10.570  1.00 88.10           C  
ATOM    333  O   ILE    42       3.030   8.542  11.477  1.00 87.43           O  
ATOM    334  CG1 ILE    42       0.318   5.594   9.456  1.00 76.49           C  
ATOM    335  CG2 ILE    42       0.978   5.429  11.888  1.00 74.85           C  
ATOM    336  CD1 ILE    42       0.735   4.201   9.006  1.00 73.74           C  
ATOM    337  N   ARG    43       1.345   8.474  12.918  1.00 90.01           N  
ATOM    338  CA  ARG    43       2.194   8.804  14.058  1.00 89.89           C  
ATOM    339  C   ARG    43       2.629   7.545  14.800  1.00 90.45           C  
ATOM    340  CB  ARG    43       1.466   9.751  15.015  1.00 87.21           C  
ATOM    341  O   ARG    43       1.799   6.844  15.382  1.00 89.46           O  
ATOM    342  CG  ARG    43       1.101  11.091  14.396  1.00 78.81           C  
ATOM    343  CD  ARG    43       0.707  12.112  15.455  1.00 75.55           C  
ATOM    344  NE  ARG    43       0.315  13.385  14.856  1.00 70.73           N  
ATOM    345  NH1 ARG    43      -0.180  14.413  16.865  1.00 61.84           N  
ATOM    346  NH2 ARG    43      -0.430  15.557  14.894  1.00 56.22           N  
ATOM    347  CZ  ARG    43      -0.097  14.449  15.540  1.00 67.72           C  
ATOM    348  N   VAL    44       3.902   7.320  14.740  1.00 90.82           N  
ATOM    349  CA  VAL    44       4.465   6.128  15.366  1.00 91.18           C  
ATOM    350  C   VAL    44       5.173   6.512  16.663  1.00 90.96           C  
ATOM    351  CB  VAL    44       5.445   5.399  14.419  1.00 90.44           C  
ATOM    352  O   VAL    44       6.131   7.288  16.649  1.00 90.09           O  
ATOM    353  CG1 VAL    44       5.977   4.124  15.071  1.00 88.74           C  
ATOM    354  CG2 VAL    44       4.763   5.079  13.090  1.00 88.53           C  
ATOM    355  N   SER    45       4.706   5.956  17.752  1.00 89.86           N  
ATOM    356  CA  SER    45       5.344   6.168  19.048  1.00 90.16           C  
ATOM    357  C   SER    45       6.765   5.614  19.061  1.00 90.93           C  
ATOM    358  CB  SER    45       4.524   5.518  20.162  1.00 88.34           C  
ATOM    359  O   SER    45       7.037   4.575  18.455  1.00 90.65           O  
ATOM    360  OG  SER    45       3.209   6.047  20.194  1.00 78.75           O  
ATOM    361  N   GLU    46       7.633   6.261  19.813  1.00 91.23           N  
ATOM    362  CA  GLU    46       9.052   5.921  19.865  1.00 91.54           C  
ATOM    363  C   GLU    46       9.258   4.483  20.332  1.00 91.00           C  
ATOM    364  CB  GLU    46       9.803   6.886  20.786  1.00 90.18           C  
ATOM    365  O   GLU    46      10.219   3.825  19.928  1.00 89.83           O  
ATOM    366  CG  GLU    46      11.311   6.684  20.790  1.00 86.46           C  
ATOM    367  CD  GLU    46      12.063   7.794  21.506  1.00 83.50           C  
ATOM    368  OE1 GLU    46      11.512   8.381  22.465  1.00 85.43           O  
ATOM    369  OE2 GLU    46      13.213   8.081  21.104  1.00 84.67           O  
ATOM    370  N   ASN    47       8.428   3.981  21.115  1.00 92.01           N  
ATOM    371  CA  ASN    47       8.518   2.608  21.598  1.00 91.87           C  
ATOM    372  C   ASN    47       8.063   1.609  20.538  1.00 91.46           C  
ATOM    373  CB  ASN    47       7.697   2.435  22.878  1.00 90.42           C  
ATOM    374  O   ASN    47       8.202   0.398  20.719  1.00 90.12           O  
ATOM    375  CG  ASN    47       6.211   2.626  22.649  1.00 86.22           C  
ATOM    376  ND2 ASN    47       5.398   2.098  23.556  1.00 86.09           N  
ATOM    377  OD1 ASN    47       5.797   3.243  21.664  1.00 84.16           O  
ATOM    378  N   LYS    48       7.513   2.084  19.374  1.00 92.99           N  
ATOM    379  CA  LYS    48       7.027   1.235  18.290  1.00 93.01           C  
ATOM    380  C   LYS    48       7.972   1.278  17.092  1.00 92.80           C  
ATOM    381  CB  LYS    48       5.622   1.662  17.863  1.00 92.34           C  
ATOM    382  O   LYS    48       7.769   0.564  16.108  1.00 91.53           O  
ATOM    383  CG  LYS    48       4.548   1.386  18.906  1.00 90.88           C  
ATOM    384  CD  LYS    48       4.360  -0.109  19.133  1.00 88.35           C  
ATOM    385  CE  LYS    48       3.202  -0.390  20.080  1.00 86.44           C  
ATOM    386  NZ  LYS    48       2.923  -1.853  20.196  1.00 85.68           N  
ATOM    387  N   ILE    49       8.973   2.023  17.128  1.00 92.65           N  
ATOM    388  CA  ILE    49       9.947   2.012  16.043  1.00 92.28           C  
ATOM    389  C   ILE    49      10.967   0.900  16.275  1.00 91.64           C  
ATOM    390  CB  ILE    49      10.662   3.376  15.912  1.00 90.95           C  
ATOM    391  O   ILE    49      11.205   0.495  17.415  1.00 90.09           O  
ATOM    392  CG1 ILE    49      11.448   3.692  17.189  1.00 82.69           C  
ATOM    393  CG2 ILE    49       9.654   4.486  15.600  1.00 82.17           C  
ATOM    394  CD1 ILE    49      12.460   4.818  17.031  1.00 79.87           C  
ATOM    395  N   ASN    50      11.553   0.392  15.263  1.00 89.25           N  
ATOM    396  CA  ASN    50      12.719  -0.482  15.341  1.00 89.94           C  
ATOM    397  C   ASN    50      13.972   0.290  15.744  1.00 89.55           C  
ATOM    398  CB  ASN    50      12.943  -1.198  14.007  1.00 88.30           C  
ATOM    399  O   ASN    50      14.579   0.973  14.917  1.00 88.15           O  
ATOM    400  CG  ASN    50      14.035  -2.246  14.084  1.00 84.60           C  
ATOM    401  ND2 ASN    50      14.023  -3.185  13.145  1.00 84.43           N  
ATOM    402  OD1 ASN    50      14.883  -2.213  14.980  1.00 82.59           O  
ATOM    403  N   LYS    51      14.445   0.123  16.983  1.00 89.43           N  
ATOM    404  CA  LYS    51      15.525   0.903  17.581  1.00 89.76           C  
ATOM    405  C   LYS    51      16.847   0.656  16.858  1.00 89.13           C  
ATOM    406  CB  LYS    51      15.670   0.569  19.067  1.00 87.04           C  
ATOM    407  O   LYS    51      17.701   1.542  16.796  1.00 87.63           O  
ATOM    408  CG  LYS    51      14.535   1.094  19.933  1.00 81.00           C  
ATOM    409  CD  LYS    51      14.470   2.616  19.907  1.00 78.37           C  
ATOM    410  CE  LYS    51      13.424   3.148  20.876  1.00 73.57           C  
ATOM    411  NZ  LYS    51      13.284   4.632  20.780  1.00 73.13           N  
ATOM    412  N   SER    52      16.954  -0.578  16.227  1.00 89.85           N  
ATOM    413  CA  SER    52      18.169  -0.878  15.477  1.00 89.78           C  
ATOM    414  C   SER    52      18.236  -0.068  14.186  1.00 88.74           C  
ATOM    415  CB  SER    52      18.247  -2.371  15.156  1.00 88.20           C  
ATOM    416  O   SER    52      19.287   0.002  13.545  1.00 86.73           O  
ATOM    417  OG  SER    52      17.304  -2.720  14.156  1.00 81.50           O  
ATOM    418  N   LYS    53      17.151   0.594  13.805  1.00 88.43           N  
ATOM    419  CA  LYS    53      17.051   1.363  12.568  1.00 88.65           C  
ATOM    420  C   LYS    53      16.741   2.829  12.855  1.00 89.20           C  
ATOM    421  CB  LYS    53      15.979   0.770  11.653  1.00 87.22           C  
ATOM    422  O   LYS    53      16.322   3.568  11.961  1.00 87.80           O  
ATOM    423  CG  LYS    53      16.231  -0.678  11.260  1.00 84.80           C  
ATOM    424  CD  LYS    53      17.566  -0.839  10.545  1.00 81.35           C  
ATOM    425  CE  LYS    53      17.817  -2.287  10.147  1.00 78.19           C  
ATOM    426  NZ  LYS    53      19.182  -2.475   9.571  1.00 77.30           N  
ATOM    427  N   GLU    54      16.918   3.296  14.086  1.00 89.44           N  
ATOM    428  CA  GLU    54      16.532   4.639  14.508  1.00 89.92           C  
ATOM    429  C   GLU    54      17.269   5.705  13.701  1.00 88.96           C  
ATOM    430  CB  GLU    54      16.802   4.831  16.003  1.00 88.22           C  
ATOM    431  O   GLU    54      16.674   6.705  13.296  1.00 87.47           O  
ATOM    432  CG  GLU    54      16.318   6.167  16.549  1.00 85.20           C  
ATOM    433  CD  GLU    54      16.413   6.266  18.063  1.00 83.37           C  
ATOM    434  OE1 GLU    54      16.826   5.277  18.711  1.00 83.49           O  
ATOM    435  OE2 GLU    54      16.071   7.340  18.605  1.00 83.97           O  
ATOM    436  N   ASP    55      18.566   5.513  13.377  1.00 88.88           N  
ATOM    437  CA  ASP    55      19.337   6.476  12.596  1.00 89.23           C  
ATOM    438  C   ASP    55      18.773   6.618  11.185  1.00 88.74           C  
ATOM    439  CB  ASP    55      20.809   6.061  12.535  1.00 87.85           C  
ATOM    440  O   ASP    55      18.657   7.729  10.665  1.00 87.65           O  
ATOM    441  CG  ASP    55      21.534   6.249  13.856  1.00 84.89           C  
ATOM    442  OD1 ASP    55      21.061   7.036  14.704  1.00 85.10           O  
ATOM    443  OD2 ASP    55      22.588   5.606  14.049  1.00 87.06           O  
ATOM    444  N   LEU    56      18.394   5.537  10.662  1.00 87.34           N  
ATOM    445  CA  LEU    56      17.742   5.534   9.357  1.00 87.30           C  
ATOM    446  C   LEU    56      16.386   6.229   9.426  1.00 87.36           C  
ATOM    447  CB  LEU    56      17.568   4.101   8.848  1.00 85.59           C  
ATOM    448  O   LEU    56      16.072   7.072   8.582  1.00 86.43           O  
ATOM    449  CG  LEU    56      16.946   3.946   7.459  1.00 80.07           C  
ATOM    450  CD1 LEU    56      17.894   4.480   6.390  1.00 75.80           C  
ATOM    451  CD2 LEU    56      16.596   2.486   7.190  1.00 75.80           C  
ATOM    452  N   ILE    57      15.563   5.922  10.369  1.00 87.75           N  
ATOM    453  CA  ILE    57      14.242   6.508  10.569  1.00 88.23           C  
ATOM    454  C   ILE    57      14.372   8.016  10.771  1.00 87.78           C  
ATOM    455  CB  ILE    57      13.516   5.867  11.773  1.00 87.62           C  
ATOM    456  O   ILE    57      13.641   8.796  10.156  1.00 86.90           O  
ATOM    457  CG1 ILE    57      13.124   4.420  11.452  1.00 86.81           C  
ATOM    458  CG2 ILE    57      12.288   6.693  12.166  1.00 86.15           C  
ATOM    459  CD1 ILE    57      12.715   3.604  12.671  1.00 85.08           C  
ATOM    460  N   ARG    58      15.362   8.536  11.473  1.00 90.06           N  
ATOM    461  CA  ARG    58      15.589   9.953  11.740  1.00 89.49           C  
ATOM    462  C   ARG    58      15.993  10.692  10.469  1.00 88.44           C  
ATOM    463  CB  ARG    58      16.664  10.132  12.815  1.00 87.58           C  
ATOM    464  O   ARG    58      15.790  11.903  10.357  1.00 86.66           O  
ATOM    465  CG  ARG    58      16.182   9.830  14.225  1.00 81.26           C  
ATOM    466  CD  ARG    58      17.304   9.962  15.245  1.00 78.13           C  
ATOM    467  NE  ARG    58      16.836   9.683  16.600  1.00 75.14           N  
ATOM    468  NH1 ARG    58      18.772  10.399  17.637  1.00 68.24           N  
ATOM    469  NH2 ARG    58      17.021   9.606  18.888  1.00 63.90           N  
ATOM    470  CZ  ARG    58      17.544   9.897  17.705  1.00 71.27           C  
ATOM    471  N   LYS    59      16.601   9.964   9.584  1.00 88.22           N  
ATOM    472  CA  LYS    59      17.004  10.557   8.313  1.00 87.43           C  
ATOM    473  C   LYS    59      15.789  10.900   7.455  1.00 86.57           C  
ATOM    474  CB  LYS    59      17.934   9.612   7.550  1.00 85.70           C  
ATOM    475  O   LYS    59      15.807  11.879   6.707  1.00 84.64           O  
ATOM    476  CG  LYS    59      18.458  10.182   6.241  1.00 79.27           C  
ATOM    477  CD  LYS    59      19.432   9.226   5.565  1.00 75.87           C  
ATOM    478  CE  LYS    59      19.887   9.754   4.211  1.00 69.99           C  
ATOM    479  NZ  LYS    59      20.743   8.765   3.489  1.00 66.96           N  
ATOM    480  N   TYR    60      14.656  10.212   7.672  1.00 85.06           N  
ATOM    481  CA  TYR    60      13.544  10.323   6.736  1.00 85.11           C  
ATOM    482  C   TYR    60      12.292  10.841   7.435  1.00 84.92           C  
ATOM    483  CB  TYR    60      13.254   8.969   6.081  1.00 83.95           C  
ATOM    484  O   TYR    60      11.395  11.388   6.790  1.00 83.66           O  
ATOM    485  CG  TYR    60      14.342   8.502   5.145  1.00 81.71           C  
ATOM    486  CD1 TYR    60      14.478   9.053   3.873  1.00 78.91           C  
ATOM    487  CD2 TYR    60      15.236   7.509   5.530  1.00 79.19           C  
ATOM    488  CE1 TYR    60      15.478   8.624   3.006  1.00 78.66           C  
ATOM    489  CE2 TYR    60      16.240   7.072   4.672  1.00 79.22           C  
ATOM    490  OH  TYR    60      17.345   7.207   2.561  1.00 72.45           O  
ATOM    491  CZ  TYR    60      16.353   7.635   3.414  1.00 75.55           C  
ATOM    492  N   TYR    61      12.246  10.685   8.772  1.00 86.40           N  
ATOM    493  CA  TYR    61      11.038  11.023   9.516  1.00 87.28           C  
ATOM    494  C   TYR    61      11.352  11.977  10.662  1.00 87.13           C  
ATOM    495  CB  TYR    61      10.368   9.757  10.059  1.00 86.30           C  
ATOM    496  O   TYR    61      12.310  11.765  11.410  1.00 85.96           O  
ATOM    497  CG  TYR    61       9.971   8.772   8.986  1.00 85.50           C  
ATOM    498  CD1 TYR    61       9.006   9.099   8.036  1.00 82.82           C  
ATOM    499  CD2 TYR    61      10.560   7.514   8.920  1.00 83.31           C  
ATOM    500  CE1 TYR    61       8.636   8.194   7.046  1.00 83.25           C  
ATOM    501  CE2 TYR    61      10.197   6.601   7.935  1.00 83.67           C  
ATOM    502  OH  TYR    61       8.874   6.050   6.027  1.00 78.54           O  
ATOM    503  CZ  TYR    61       9.236   6.950   7.004  1.00 81.30           C  
ATOM    504  N   GLN    62      10.512  12.979  10.710  1.00 87.72           N  
ATOM    505  CA  GLN    62      10.648  13.980  11.763  1.00 88.85           C  
ATOM    506  C   GLN    62      10.140  13.445  13.099  1.00 89.87           C  
ATOM    507  CB  GLN    62       9.896  15.259  11.390  1.00 85.66           C  
ATOM    508  O   GLN    62       9.056  12.861  13.169  1.00 89.52           O  
ATOM    509  CG  GLN    62      10.112  16.406  12.368  1.00 75.97           C  
ATOM    510  CD  GLN    62       9.541  17.719  11.867  1.00 72.65           C  
ATOM    511  NE2 GLN    62       9.803  18.797  12.597  1.00 65.91           N  
ATOM    512  OE1 GLN    62       8.870  17.765  10.830  1.00 72.72           O  
ATOM    513  N   LYS    63      10.912  13.656  14.127  1.00 89.47           N  
ATOM    514  CA  LYS    63      10.591  13.313  15.510  1.00 90.25           C  
ATOM    515  C   LYS    63       9.927  14.485  16.227  1.00 88.93           C  
ATOM    516  CB  LYS    63      11.851  12.884  16.263  1.00 88.60           C  
ATOM    517  O   LYS    63      10.440  15.606  16.202  1.00 86.83           O  
ATOM    518  CG  LYS    63      11.581  12.315  17.648  1.00 86.58           C  
ATOM    519  CD  LYS    63      12.867  11.864  18.328  1.00 84.50           C  
ATOM    520  CE  LYS    63      12.590  11.213  19.676  1.00 84.98           C  
ATOM    521  NZ  LYS    63      13.795  10.513  20.212  1.00 84.01           N  
ATOM    522  N   TYR    64       8.834  14.242  16.887  1.00 90.15           N  
ATOM    523  CA  TYR    64       8.061  15.237  17.622  1.00 90.58           C  
ATOM    524  C   TYR    64       7.902  14.834  19.083  1.00 90.51           C  
ATOM    525  CB  TYR    64       6.683  15.428  16.980  1.00 88.67           C  
ATOM    526  O   TYR    64       7.709  13.656  19.391  1.00 89.44           O  
ATOM    527  CG  TYR    64       6.740  15.936  15.560  1.00 83.00           C  
ATOM    528  CD1 TYR    64       6.807  17.301  15.289  1.00 78.40           C  
ATOM    529  CD2 TYR    64       6.725  15.052  14.486  1.00 78.72           C  
ATOM    530  CE1 TYR    64       6.858  17.773  13.982  1.00 77.99           C  
ATOM    531  CE2 TYR    64       6.775  15.513  13.175  1.00 78.35           C  
ATOM    532  OH  TYR    64       6.892  17.335  11.637  1.00 65.48           O  
ATOM    533  CZ  TYR    64       6.842  16.873  12.933  1.00 75.91           C  
ATOM    534  N   LYS    65       7.897  15.823  19.913  1.00 89.63           N  
ATOM    535  CA  LYS    65       7.504  15.644  21.308  1.00 89.84           C  
ATOM    536  C   LYS    65       6.022  15.949  21.505  1.00 88.00           C  
ATOM    537  CB  LYS    65       8.349  16.533  22.222  1.00 88.09           C  
ATOM    538  O   LYS    65       5.556  17.036  21.157  1.00 85.81           O  
ATOM    539  CG  LYS    65       8.175  16.238  23.705  1.00 85.87           C  
ATOM    540  CD  LYS    65       9.087  17.110  24.558  1.00 84.46           C  
ATOM    541  CE  LYS    65       8.925  16.805  26.042  1.00 84.40           C  
ATOM    542  NZ  LYS    65       9.779  17.693  26.886  1.00 85.32           N  
ATOM    543  N   ILE    66       5.349  15.004  22.061  1.00 88.29           N  
ATOM    544  CA  ILE    66       3.948  15.136  22.448  1.00 88.96           C  
ATOM    545  C   ILE    66       3.795  14.839  23.938  1.00 89.13           C  
ATOM    546  CB  ILE    66       3.042  14.200  21.619  1.00 86.87           C  
ATOM    547  O   ILE    66       3.791  13.676  24.348  1.00 87.94           O  
ATOM    548  CG1 ILE    66       3.242  14.452  20.120  1.00 77.65           C  
ATOM    549  CG2 ILE    66       1.573  14.382  22.013  1.00 76.11           C  
ATOM    550  CD1 ILE    66       2.309  13.646  19.226  1.00 74.05           C  
ATOM    551  N   GLY    67       3.701  15.846  24.751  1.00 88.21           N  
ATOM    552  CA  GLY    67       3.795  15.707  26.196  1.00 88.74           C  
ATOM    553  C   GLY    67       5.137  15.171  26.658  1.00 88.12           C  
ATOM    554  O   GLY    67       6.178  15.773  26.387  1.00 84.14           O  
ATOM    555  N   ASP    68       5.139  14.025  27.326  1.00 89.49           N  
ATOM    556  CA  ASP    68       6.333  13.366  27.848  1.00 90.38           C  
ATOM    557  C   ASP    68       6.767  12.217  26.940  1.00 88.31           C  
ATOM    558  CB  ASP    68       6.084  12.850  29.267  1.00 87.57           C  
ATOM    559  O   ASP    68       7.662  11.445  27.292  1.00 85.29           O  
ATOM    560  CG  ASP    68       5.871  13.966  30.275  1.00 83.19           C  
ATOM    561  OD1 ASP    68       6.537  15.018  30.169  1.00 81.84           O  
ATOM    562  OD2 ASP    68       5.032  13.790  31.184  1.00 89.57           O  
ATOM    563  N   SER    69       6.150  12.047  25.879  1.00 88.39           N  
ATOM    564  CA  SER    69       6.487  11.000  24.920  1.00 89.12           C  
ATOM    565  C   SER    69       6.969  11.592  23.601  1.00 89.26           C  
ATOM    566  CB  SER    69       5.280  10.093  24.671  1.00 86.13           C  
ATOM    567  O   SER    69       6.800  12.788  23.352  1.00 87.74           O  
ATOM    568  OG  SER    69       4.198  10.833  24.133  1.00 74.84           O  
ATOM    569  N   TYR    70       7.624  10.793  22.749  1.00 89.34           N  
ATOM    570  CA  TYR    70       8.069  11.146  21.405  1.00 90.71           C  
ATOM    571  C   TYR    70       7.358  10.300  20.355  1.00 89.11           C  
ATOM    572  CB  TYR    70       9.585  10.971  21.277  1.00 89.37           C  
ATOM    573  O   TYR    70       7.102   9.114  20.574  1.00 87.50           O  
ATOM    574  CG  TYR    70      10.382  11.966  22.085  1.00 88.09           C  
ATOM    575  CD1 TYR    70      10.735  13.203  21.550  1.00 85.78           C  
ATOM    576  CD2 TYR    70      10.784  11.672  23.383  1.00 86.42           C  
ATOM    577  CE1 TYR    70      11.470  14.123  22.290  1.00 87.69           C  
ATOM    578  CE2 TYR    70      11.519  12.585  24.132  1.00 87.96           C  
ATOM    579  OH  TYR    70      12.585  14.713  24.315  1.00 82.63           O  
ATOM    580  CZ  TYR    70      11.857  13.806  23.578  1.00 86.26           C  
ATOM    581  N   GLU    71       7.074  10.921  19.255  1.00 90.05           N  
ATOM    582  CA  GLU    71       6.492  10.256  18.093  1.00 90.67           C  
ATOM    583  C   GLU    71       7.226  10.642  16.812  1.00 90.52           C  
ATOM    584  CB  GLU    71       5.004  10.594  17.970  1.00 89.19           C  
ATOM    585  O   GLU    71       7.804  11.727  16.724  1.00 89.73           O  
ATOM    586  CG  GLU    71       4.166  10.120  19.148  1.00 85.32           C  
ATOM    587  CD  GLU    71       2.677  10.363  18.961  1.00 83.19           C  
ATOM    588  OE1 GLU    71       2.297  11.132  18.049  1.00 83.73           O  
ATOM    589  OE2 GLU    71       1.883   9.781  19.734  1.00 83.71           O  
ATOM    590  N   TYR    72       7.190   9.730  15.818  1.00 89.66           N  
ATOM    591  CA  TYR    72       7.683   9.959  14.464  1.00 90.30           C  
ATOM    592  C   TYR    72       6.528  10.077  13.476  1.00 89.18           C  
ATOM    593  CB  TYR    72       8.623   8.828  14.036  1.00 89.86           C  
ATOM    594  O   TYR    72       5.581   9.289  13.522  1.00 87.89           O  
ATOM    595  CG  TYR    72       9.909   8.777  14.824  1.00 90.45           C  
ATOM    596  CD1 TYR    72      11.060   9.410  14.359  1.00 89.31           C  
ATOM    597  CD2 TYR    72       9.978   8.094  16.033  1.00 89.44           C  
ATOM    598  CE1 TYR    72      12.248   9.364  15.080  1.00 89.50           C  
ATOM    599  CE2 TYR    72      11.161   8.041  16.763  1.00 89.49           C  
ATOM    600  OH  TYR    72      13.462   8.630  16.998  1.00 87.61           O  
ATOM    601  CZ  TYR    72      12.289   8.679  16.280  1.00 88.36           C  
ATOM    602  N   ASP    73       6.638  11.018  12.596  1.00 89.20           N  
ATOM    603  CA  ASP    73       5.653  11.194  11.533  1.00 88.88           C  
ATOM    604  C   ASP    73       6.040  10.398  10.289  1.00 88.06           C  
ATOM    605  CB  ASP    73       5.500  12.676  11.183  1.00 86.50           C  
ATOM    606  O   ASP    73       6.881  10.837   9.501  1.00 85.62           O  
ATOM    607  CG  ASP    73       4.309  12.952  10.283  1.00 79.71           C  
ATOM    608  OD1 ASP    73       3.614  11.994   9.879  1.00 75.00           O  
ATOM    609  OD2 ASP    73       4.065  14.138   9.971  1.00 79.90           O  
ATOM    610  N   PHE    74       5.578   9.195  10.246  1.00 87.80           N  
ATOM    611  CA  PHE    74       5.728   8.389   9.040  1.00 87.72           C  
ATOM    612  C   PHE    74       4.763   8.851   7.956  1.00 85.58           C  
ATOM    613  CB  PHE    74       5.498   6.906   9.351  1.00 86.86           C  
ATOM    614  O   PHE    74       3.611   8.414   7.915  1.00 82.14           O  
ATOM    615  CG  PHE    74       6.635   6.258  10.095  1.00 86.57           C  
ATOM    616  CD1 PHE    74       7.154   6.842  11.244  1.00 84.18           C  
ATOM    617  CD2 PHE    74       7.184   5.065   9.644  1.00 84.24           C  
ATOM    618  CE1 PHE    74       8.206   6.244  11.934  1.00 84.24           C  
ATOM    619  CE2 PHE    74       8.235   4.461  10.329  1.00 85.15           C  
ATOM    620  CZ  PHE    74       8.745   5.053  11.473  1.00 82.20           C  
ATOM    621  N   SER    75       5.297   9.790   7.103  1.00 82.58           N  
ATOM    622  CA  SER    75       4.533  10.230   5.940  1.00 81.83           C  
ATOM    623  C   SER    75       4.658   9.238   4.788  1.00 80.28           C  
ATOM    624  CB  SER    75       4.999  11.614   5.485  1.00 79.15           C  
ATOM    625  O   SER    75       5.547   8.384   4.792  1.00 75.89           O  
ATOM    626  OG  SER    75       6.386  11.607   5.192  1.00 73.42           O  
ATOM    627  N   ASN    76       3.660   9.110   3.947  1.00 80.24           N  
ATOM    628  CA  ASN    76       3.666   8.352   2.701  1.00 79.89           C  
ATOM    629  C   ASN    76       3.439   6.864   2.949  1.00 80.36           C  
ATOM    630  CB  ASN    76       4.979   8.570   1.946  1.00 77.37           C  
ATOM    631  O   ASN    76       3.944   6.021   2.205  1.00 77.68           O  
ATOM    632  CG  ASN    76       5.185  10.015   1.538  1.00 71.88           C  
ATOM    633  ND2 ASN    76       6.426  10.481   1.611  1.00 65.98           N  
ATOM    634  OD1 ASN    76       4.236  10.708   1.161  1.00 66.29           O  
ATOM    635  N   ASN    77       2.815   6.508   3.997  1.00 85.17           N  
ATOM    636  CA  ASN    77       2.276   5.162   4.162  1.00 85.75           C  
ATOM    637  C   ASN    77       1.073   4.924   3.253  1.00 85.35           C  
ATOM    638  CB  ASN    77       1.895   4.912   5.623  1.00 84.81           C  
ATOM    639  O   ASN    77       0.488   5.873   2.730  1.00 83.62           O  
ATOM    640  CG  ASN    77       3.027   5.224   6.583  1.00 84.39           C  
ATOM    641  ND2 ASN    77       2.979   6.402   7.192  1.00 85.62           N  
ATOM    642  OD1 ASN    77       3.937   4.413   6.774  1.00 84.54           O  
ATOM    643  N   GLU    78       0.726   3.634   3.151  1.00 84.42           N  
ATOM    644  CA  GLU    78      -0.352   3.277   2.234  1.00 84.98           C  
ATOM    645  C   GLU    78      -1.366   2.355   2.907  1.00 86.12           C  
ATOM    646  CB  GLU    78       0.210   2.611   0.976  1.00 83.22           C  
ATOM    647  O   GLU    78      -0.989   1.375   3.552  1.00 85.58           O  
ATOM    648  CG  GLU    78       1.078   3.530   0.129  1.00 77.62           C  
ATOM    649  CD  GLU    78       1.775   2.811  -1.015  1.00 74.04           C  
ATOM    650  OE1 GLU    78       1.850   1.561  -0.991  1.00 71.91           O  
ATOM    651  OE2 GLU    78       2.252   3.502  -1.942  1.00 67.21           O  
ATOM    652  N   LEU    79      -2.622   2.744   2.754  1.00 87.65           N  
ATOM    653  CA  LEU    79      -3.735   1.815   2.907  1.00 87.98           C  
ATOM    654  C   LEU    79      -4.228   1.330   1.547  1.00 87.29           C  
ATOM    655  CB  LEU    79      -4.884   2.475   3.673  1.00 85.98           C  
ATOM    656  O   LEU    79      -4.745   2.118   0.752  1.00 85.38           O  
ATOM    657  CG  LEU    79      -5.998   1.546   4.158  1.00 80.33           C  
ATOM    658  CD1 LEU    79      -5.435   0.495   5.109  1.00 74.31           C  
ATOM    659  CD2 LEU    79      -7.106   2.346   4.834  1.00 74.72           C  
ATOM    660  N   ILE    80      -3.993   0.074   1.289  1.00 85.21           N  
ATOM    661  CA  ILE    80      -4.313  -0.485  -0.019  1.00 85.44           C  
ATOM    662  C   ILE    80      -5.492  -1.447   0.106  1.00 86.15           C  
ATOM    663  CB  ILE    80      -3.096  -1.207  -0.639  1.00 83.03           C  
ATOM    664  O   ILE    80      -5.547  -2.255   1.037  1.00 84.89           O  
ATOM    665  CG1 ILE    80      -1.904  -0.249  -0.745  1.00 70.79           C  
ATOM    666  CG2 ILE    80      -3.453  -1.791  -2.009  1.00 70.03           C  
ATOM    667  CD1 ILE    80      -2.042   0.791  -1.849  1.00 67.82           C  
ATOM    668  N   PHE    81      -6.405  -1.364  -0.802  1.00 85.68           N  
ATOM    669  CA  PHE    81      -7.611  -2.177  -0.911  1.00 86.23           C  
ATOM    670  C   PHE    81      -7.617  -2.964  -2.216  1.00 84.60           C  
ATOM    671  CB  PHE    81      -8.863  -1.300  -0.820  1.00 83.91           C  
ATOM    672  O   PHE    81      -8.298  -2.585  -3.172  1.00 80.47           O  
ATOM    673  CG  PHE    81      -8.810  -0.279   0.284  1.00 83.72           C  
ATOM    674  CD1 PHE    81      -9.155  -0.624   1.585  1.00 81.12           C  
ATOM    675  CD2 PHE    81      -8.416   1.026   0.021  1.00 82.41           C  
ATOM    676  CE1 PHE    81      -9.107   0.319   2.610  1.00 82.21           C  
ATOM    677  CE2 PHE    81      -8.366   1.974   1.039  1.00 83.85           C  
ATOM    678  CZ  PHE    81      -8.713   1.619   2.332  1.00 79.23           C  
ATOM    679  N   PRO    82      -6.779  -3.993  -2.217  1.00 83.61           N  
ATOM    680  CA  PRO    82      -6.731  -4.816  -3.428  1.00 83.03           C  
ATOM    681  C   PRO    82      -7.944  -5.734  -3.566  1.00 82.28           C  
ATOM    682  CB  PRO    82      -5.448  -5.630  -3.250  1.00 81.50           C  
ATOM    683  O   PRO    82      -8.738  -5.858  -2.631  1.00 78.75           O  
ATOM    684  CG  PRO    82      -5.294  -5.783  -1.771  1.00 80.49           C  
ATOM    685  CD  PRO    82      -5.893  -4.579  -1.103  1.00 78.44           C  
ATOM    686  N   GLY    83      -8.107  -6.315  -4.715  1.00 80.88           N  
ATOM    687  CA  GLY    83      -9.134  -7.323  -4.924  1.00 81.32           C  
ATOM    688  C   GLY    83      -8.892  -8.595  -4.135  1.00 82.12           C  
ATOM    689  O   GLY    83      -7.826  -8.770  -3.541  1.00 80.92           O  
ATOM    690  N   ASP    84      -9.911  -9.477  -4.060  1.00 82.36           N  
ATOM    691  CA  ASP    84      -9.942 -10.682  -3.236  1.00 82.96           C  
ATOM    692  C   ASP    84      -8.727 -11.565  -3.509  1.00 83.00           C  
ATOM    693  CB  ASP    84     -11.231 -11.468  -3.484  1.00 80.90           C  
ATOM    694  O   ASP    84      -8.174 -12.171  -2.588  1.00 81.71           O  
ATOM    695  CG  ASP    84     -12.426 -10.898  -2.741  1.00 77.34           C  
ATOM    696  OD1 ASP    84     -12.272  -9.887  -2.022  1.00 76.75           O  
ATOM    697  OD2 ASP    84     -13.531 -11.467  -2.872  1.00 77.91           O  
ATOM    698  N   PHE    85      -8.305 -11.583  -4.693  1.00 79.83           N  
ATOM    699  CA  PHE    85      -7.194 -12.446  -5.077  1.00 80.51           C  
ATOM    700  C   PHE    85      -5.893 -11.967  -4.444  1.00 80.35           C  
ATOM    701  CB  PHE    85      -7.050 -12.495  -6.601  1.00 77.27           C  
ATOM    702  O   PHE    85      -5.153 -12.759  -3.857  1.00 78.33           O  
ATOM    703  CG  PHE    85      -5.871 -13.302  -7.074  1.00 71.27           C  
ATOM    704  CD1 PHE    85      -5.941 -14.688  -7.138  1.00 66.50           C  
ATOM    705  CD2 PHE    85      -4.692 -12.674  -7.454  1.00 67.61           C  
ATOM    706  CE1 PHE    85      -4.852 -15.438  -7.576  1.00 61.80           C  
ATOM    707  CE2 PHE    85      -3.599 -13.416  -7.892  1.00 62.95           C  
ATOM    708  CZ  PHE    85      -3.681 -14.798  -7.952  1.00 60.16           C  
ATOM    709  N   ALA    86      -5.580 -10.675  -4.574  1.00 80.10           N  
ATOM    710  CA  ALA    86      -4.363 -10.113  -3.994  1.00 80.83           C  
ATOM    711  C   ALA    86      -4.371 -10.241  -2.473  1.00 82.22           C  
ATOM    712  CB  ALA    86      -4.207  -8.649  -4.400  1.00 79.07           C  
ATOM    713  O   ALA    86      -3.359 -10.605  -1.870  1.00 82.30           O  
ATOM    714  N   VAL    87      -5.507 -10.086  -1.881  1.00 85.30           N  
ATOM    715  CA  VAL    87      -5.604 -10.262  -0.435  1.00 86.20           C  
ATOM    716  C   VAL    87      -5.373 -11.729  -0.077  1.00 86.01           C  
ATOM    717  CB  VAL    87      -6.973  -9.790   0.104  1.00 85.09           C  
ATOM    718  O   VAL    87      -4.596 -12.038   0.829  1.00 85.20           O  
ATOM    719  CG1 VAL    87      -7.086 -10.064   1.602  1.00 84.49           C  
ATOM    720  CG2 VAL    87      -7.177  -8.305  -0.189  1.00 83.94           C  
ATOM    721  N   LYS    88      -5.949 -12.677  -0.815  1.00 84.96           N  
ATOM    722  CA  LYS    88      -5.790 -14.108  -0.575  1.00 85.17           C  
ATOM    723  C   LYS    88      -4.331 -14.532  -0.724  1.00 84.40           C  
ATOM    724  CB  LYS    88      -6.670 -14.914  -1.531  1.00 82.23           C  
ATOM    725  O   LYS    88      -3.823 -15.321   0.075  1.00 82.63           O  
ATOM    726  CG  LYS    88      -8.137 -14.962  -1.130  1.00 74.61           C  
ATOM    727  CD  LYS    88      -8.978 -15.688  -2.172  1.00 71.22           C  
ATOM    728  CE  LYS    88     -10.456 -15.680  -1.803  1.00 63.97           C  
ATOM    729  NZ  LYS    88     -11.301 -16.260  -2.890  1.00 59.78           N  
ATOM    730  N   ASN    89      -3.659 -14.002  -1.713  1.00 81.78           N  
ATOM    731  CA  ASN    89      -2.238 -14.285  -1.880  1.00 81.67           C  
ATOM    732  C   ASN    89      -1.429 -13.830  -0.669  1.00 82.28           C  
ATOM    733  CB  ASN    89      -1.705 -13.624  -3.153  1.00 78.88           C  
ATOM    734  O   ASN    89      -0.602 -14.582  -0.151  1.00 80.99           O  
ATOM    735  CG  ASN    89      -2.133 -14.351  -4.412  1.00 71.51           C  
ATOM    736  ND2 ASN    89      -2.032 -13.676  -5.551  1.00 64.97           N  
ATOM    737  OD1 ASN    89      -2.552 -15.511  -4.362  1.00 65.99           O  
ATOM    738  N   LYS    90      -1.763 -12.611  -0.124  1.00 83.49           N  
ATOM    739  CA  LYS    90      -1.086 -12.129   1.077  1.00 84.21           C  
ATOM    740  C   LYS    90      -1.411 -13.007   2.282  1.00 85.34           C  
ATOM    741  CB  LYS    90      -1.475 -10.678   1.366  1.00 82.85           C  
ATOM    742  O   LYS    90      -0.529 -13.321   3.084  1.00 85.19           O  
ATOM    743  CG  LYS    90      -0.972  -9.684   0.329  1.00 80.08           C  
ATOM    744  CD  LYS    90       0.550  -9.650   0.280  1.00 78.39           C  
ATOM    745  CE  LYS    90       1.055  -8.601  -0.700  1.00 74.59           C  
ATOM    746  NZ  LYS    90       2.547  -8.594  -0.785  1.00 73.09           N  
ATOM    747  N   ILE    91      -2.601 -13.502   2.389  1.00 86.85           N  
ATOM    748  CA  ILE    91      -3.055 -14.361   3.477  1.00 87.97           C  
ATOM    749  C   ILE    91      -2.273 -15.672   3.461  1.00 86.18           C  
ATOM    750  CB  ILE    91      -4.572 -14.640   3.382  1.00 86.38           C  
ATOM    751  O   ILE    91      -1.902 -16.194   4.515  1.00 84.00           O  
ATOM    752  CG1 ILE    91      -5.370 -13.376   3.719  1.00 84.45           C  
ATOM    753  CG2 ILE    91      -4.966 -15.799   4.303  1.00 82.27           C  
ATOM    754  CD1 ILE    91      -6.853 -13.474   3.390  1.00 82.16           C  
ATOM    755  N   ASN    92      -1.859 -16.159   2.282  1.00 86.17           N  
ATOM    756  CA  ASN    92      -1.119 -17.409   2.151  1.00 86.31           C  
ATOM    757  C   ASN    92       0.320 -17.262   2.638  1.00 85.37           C  
ATOM    758  CB  ASN    92      -1.141 -17.897   0.701  1.00 84.06           C  
ATOM    759  O   ASN    92       0.996 -18.258   2.901  1.00 83.17           O  
ATOM    760  CG  ASN    92      -2.505 -18.404   0.277  1.00 79.43           C  
ATOM    761  ND2 ASN    92      -2.751 -18.424  -1.028  1.00 78.67           N  
ATOM    762  OD1 ASN    92      -3.331 -18.775   1.115  1.00 77.16           O  
ATOM    763  N   ASN    93       0.768 -16.036   2.842  1.00 85.51           N  
ATOM    764  CA  ASN    93       2.158 -15.762   3.193  1.00 85.81           C  
ATOM    765  C   ASN    93       2.260 -14.945   4.478  1.00 86.50           C  
ATOM    766  CB  ASN    93       2.869 -15.040   2.046  1.00 83.30           C  
ATOM    767  O   ASN    93       3.193 -14.156   4.644  1.00 85.11           O  
ATOM    768  CG  ASN    93       2.967 -15.889   0.794  1.00 77.55           C  
ATOM    769  ND2 ASN    93       2.391 -15.403  -0.299  1.00 73.89           N  
ATOM    770  OD1 ASN    93       3.556 -16.973   0.809  1.00 73.51           O  
ATOM    771  N   LEU    94       1.289 -15.089   5.367  1.00 90.78           N  
ATOM    772  CA  LEU    94       1.297 -14.426   6.666  1.00 91.67           C  
ATOM    773  C   LEU    94       2.375 -15.014   7.571  1.00 90.30           C  
ATOM    774  CB  LEU    94      -0.073 -14.549   7.339  1.00 91.22           C  
ATOM    775  O   LEU    94       2.539 -16.235   7.635  1.00 88.72           O  
ATOM    776  CG  LEU    94      -1.236 -13.843   6.642  1.00 91.09           C  
ATOM    777  CD1 LEU    94      -2.537 -14.091   7.398  1.00 89.11           C  
ATOM    778  CD2 LEU    94      -0.960 -12.348   6.520  1.00 89.15           C  
ATOM    779  N   VAL    95       3.102 -14.199   8.373  1.00 92.20           N  
ATOM    780  CA  VAL    95       4.136 -14.643   9.302  1.00 92.03           C  
ATOM    781  C   VAL    95       3.606 -14.580  10.733  1.00 91.96           C  
ATOM    782  CB  VAL    95       5.420 -13.794   9.171  1.00 89.22           C  
ATOM    783  O   VAL    95       4.132 -15.248  11.626  1.00 90.22           O  
ATOM    784  CG1 VAL    95       6.095 -14.041   7.823  1.00 75.12           C  
ATOM    785  CG2 VAL    95       5.099 -12.311   9.347  1.00 73.71           C  
ATOM    786  N   GLN    96       2.634 -13.706  10.995  1.00 93.40           N  
ATOM    787  CA  GLN    96       1.968 -13.602  12.290  1.00 94.11           C  
ATOM    788  C   GLN    96       0.479 -13.317  12.121  1.00 94.39           C  
ATOM    789  CB  GLN    96       2.619 -12.512  13.142  1.00 92.73           C  
ATOM    790  O   GLN    96       0.078 -12.606  11.197  1.00 93.99           O  
ATOM    791  CG  GLN    96       4.082 -12.778  13.469  1.00 84.63           C  
ATOM    792  CD  GLN    96       4.706 -11.677  14.306  1.00 78.25           C  
ATOM    793  NE2 GLN    96       6.020 -11.744  14.491  1.00 76.64           N  
ATOM    794  OE1 GLN    96       4.013 -10.772  14.782  1.00 82.34           O  
ATOM    795  N   GLY    97      -0.343 -13.901  13.026  1.00 95.60           N  
ATOM    796  CA  GLY    97      -1.769 -13.620  13.086  1.00 95.49           C  
ATOM    797  C   GLY    97      -2.577 -14.419  12.081  1.00 94.91           C  
ATOM    798  O   GLY    97      -2.088 -15.405  11.527  1.00 92.94           O  
ATOM    799  N   SER    98      -3.861 -14.031  11.979  1.00 95.20           N  
ATOM    800  CA  SER    98      -4.815 -14.536  10.996  1.00 95.28           C  
ATOM    801  C   SER    98      -5.678 -13.412  10.435  1.00 95.27           C  
ATOM    802  CB  SER    98      -5.705 -15.613  11.617  1.00 94.00           C  
ATOM    803  O   SER    98      -5.950 -12.427  11.124  1.00 94.68           O  
ATOM    804  OG  SER    98      -6.469 -15.079  12.685  1.00 86.36           O  
ATOM    805  N   PHE    99      -6.047 -13.612   9.189  1.00 93.00           N  
ATOM    806  CA  PHE    99      -6.830 -12.603   8.486  1.00 93.38           C  
ATOM    807  C   PHE    99      -7.998 -13.243   7.745  1.00 89.53           C  
ATOM    808  CB  PHE    99      -5.949 -11.824   7.504  1.00 92.81           C  
ATOM    809  O   PHE    99      -7.809 -14.191   6.979  1.00 85.02           O  
ATOM    810  CG  PHE    99      -6.557 -10.527   7.041  1.00 93.16           C  
ATOM    811  CD1 PHE    99      -6.534  -9.402   7.856  1.00 90.75           C  
ATOM    812  CD2 PHE    99      -7.151 -10.434   5.789  1.00 90.53           C  
ATOM    813  CE1 PHE    99      -7.095  -8.201   7.429  1.00 91.56           C  
ATOM    814  CE2 PHE    99      -7.714  -9.237   5.356  1.00 91.57           C  
ATOM    815  CZ  PHE    99      -7.686  -8.122   6.178  1.00 91.31           C  
ATOM    816  N   ASN   100      -9.160 -12.875   8.033  1.00 93.81           N  
ATOM    817  CA  ASN   100     -10.352 -13.215   7.263  1.00 93.19           C  
ATOM    818  C   ASN   100     -11.232 -11.991   7.023  1.00 94.06           C  
ATOM    819  CB  ASN   100     -11.151 -14.313   7.968  1.00 91.17           C  
ATOM    820  O   ASN   100     -11.132 -10.998   7.745  1.00 93.39           O  
ATOM    821  CG  ASN   100     -11.761 -13.845   9.274  1.00 83.98           C  
ATOM    822  ND2 ASN   100     -11.382 -14.492  10.371  1.00 82.75           N  
ATOM    823  OD1 ASN   100     -12.566 -12.911   9.298  1.00 81.65           O  
ATOM    824  N   LYS   101     -12.096 -12.086   6.030  1.00 91.76           N  
ATOM    825  CA  LYS   101     -12.838 -10.946   5.499  1.00 92.26           C  
ATOM    826  C   LYS   101     -13.823 -10.402   6.529  1.00 92.60           C  
ATOM    827  CB  LYS   101     -13.579 -11.336   4.219  1.00 90.80           C  
ATOM    828  O   LYS   101     -13.882  -9.193   6.762  1.00 92.28           O  
ATOM    829  CG  LYS   101     -14.273 -10.173   3.526  1.00 87.49           C  
ATOM    830  CD  LYS   101     -14.774 -10.565   2.142  1.00 86.46           C  
ATOM    831  CE  LYS   101     -15.376  -9.375   1.407  1.00 84.69           C  
ATOM    832  NZ  LYS   101     -15.687  -9.703  -0.017  1.00 84.88           N  
ATOM    833  N   GLU   102     -14.578 -11.237   7.250  1.00 93.37           N  
ATOM    834  CA  GLU   102     -15.583 -10.858   8.240  1.00 93.90           C  
ATOM    835  C   GLU   102     -14.956 -10.078   9.392  1.00 94.70           C  
ATOM    836  CB  GLU   102     -16.304 -12.097   8.775  1.00 91.71           C  
ATOM    837  O   GLU   102     -15.391  -8.968   9.706  1.00 94.47           O  
ATOM    838  CG  GLU   102     -17.064 -12.874   7.710  1.00 80.89           C  
ATOM    839  CD  GLU   102     -16.156 -13.653   6.772  1.00 75.64           C  
ATOM    840  OE1 GLU   102     -15.012 -13.976   7.165  1.00 78.19           O  
ATOM    841  OE2 GLU   102     -16.591 -13.941   5.635  1.00 72.84           O  
ATOM    842  N   ARG   103     -13.907 -10.624   9.932  1.00 94.10           N  
ATOM    843  CA  ARG   103     -13.199  -9.992  11.041  1.00 94.58           C  
ATOM    844  C   ARG   103     -12.555  -8.681  10.602  1.00 94.64           C  
ATOM    845  CB  ARG   103     -12.135 -10.935  11.606  1.00 93.96           C  
ATOM    846  O   ARG   103     -12.524  -7.713  11.366  1.00 94.35           O  
ATOM    847  CG  ARG   103     -11.526 -10.461  12.916  1.00 91.80           C  
ATOM    848  CD  ARG   103     -10.486 -11.441  13.442  1.00 90.10           C  
ATOM    849  NE  ARG   103      -9.728 -10.877  14.556  1.00 89.53           N  
ATOM    850  NH1 ARG   103      -7.846 -12.167  14.198  1.00 86.40           N  
ATOM    851  NH2 ARG   103      -7.895 -10.657  15.921  1.00 84.82           N  
ATOM    852  CZ  ARG   103      -8.491 -11.235  14.889  1.00 86.66           C  
ATOM    853  N   ALA   104     -11.988  -8.619   9.387  1.00 94.88           N  
ATOM    854  CA  ALA   104     -11.394  -7.403   8.836  1.00 94.95           C  
ATOM    855  C   ALA   104     -12.422  -6.277   8.761  1.00 94.57           C  
ATOM    856  CB  ALA   104     -10.807  -7.677   7.453  1.00 94.10           C  
ATOM    857  O   ALA   104     -12.147  -5.149   9.176  1.00 93.79           O  
ATOM    858  N   ILE   105     -13.675  -6.585   8.352  1.00 93.83           N  
ATOM    859  CA  ILE   105     -14.745  -5.601   8.229  1.00 93.66           C  
ATOM    860  C   ILE   105     -15.216  -5.175   9.618  1.00 93.43           C  
ATOM    861  CB  ILE   105     -15.930  -6.155   7.407  1.00 92.54           C  
ATOM    862  O   ILE   105     -15.338  -3.980   9.899  1.00 92.57           O  
ATOM    863  CG1 ILE   105     -15.510  -6.382   5.951  1.00 88.06           C  
ATOM    864  CG2 ILE   105     -17.132  -5.210   7.490  1.00 87.56           C  
ATOM    865  CD1 ILE   105     -16.489  -7.229   5.149  1.00 85.12           C  
ATOM    866  N   GLU   106     -15.372  -6.082  10.507  1.00 94.07           N  
ATOM    867  CA  GLU   106     -15.883  -5.845  11.854  1.00 94.08           C  
ATOM    868  C   GLU   106     -14.915  -4.993  12.670  1.00 93.74           C  
ATOM    869  CB  GLU   106     -16.149  -7.171  12.570  1.00 92.76           C  
ATOM    870  O   GLU   106     -15.333  -4.078  13.382  1.00 92.84           O  
ATOM    871  CG  GLU   106     -16.784  -7.012  13.944  1.00 84.54           C  
ATOM    872  CD  GLU   106     -16.958  -8.331  14.681  1.00 78.00           C  
ATOM    873  OE1 GLU   106     -16.592  -9.390  14.123  1.00 81.94           O  
ATOM    874  OE2 GLU   106     -17.465  -8.304  15.824  1.00 77.97           O  
ATOM    875  N   GLU   107     -13.580  -5.161  12.502  1.00 94.34           N  
ATOM    876  CA  GLU   107     -12.584  -4.560  13.385  1.00 94.47           C  
ATOM    877  C   GLU   107     -11.774  -3.492  12.656  1.00 93.70           C  
ATOM    878  CB  GLU   107     -11.651  -5.632  13.953  1.00 93.97           C  
ATOM    879  O   GLU   107     -10.786  -2.983  13.189  1.00 92.23           O  
ATOM    880  CG  GLU   107     -12.356  -6.661  14.825  1.00 92.77           C  
ATOM    881  CD  GLU   107     -11.404  -7.661  15.462  1.00 90.45           C  
ATOM    882  OE1 GLU   107     -10.274  -7.270  15.835  1.00 90.79           O  
ATOM    883  OE2 GLU   107     -11.790  -8.844  15.588  1.00 90.94           O  
ATOM    884  N   ASN   108     -12.158  -3.173  11.401  1.00 93.77           N  
ATOM    885  CA  ASN   108     -11.322  -2.363  10.522  1.00 94.27           C  
ATOM    886  C   ASN   108      -9.910  -2.932  10.412  1.00 94.66           C  
ATOM    887  CB  ASN   108     -11.274  -0.914  11.010  1.00 92.33           C  
ATOM    888  O   ASN   108      -8.929  -2.203  10.567  1.00 93.41           O  
ATOM    889  CG  ASN   108     -12.623  -0.228  10.935  1.00 86.35           C  
ATOM    890  ND2 ASN   108     -12.884   0.671  11.877  1.00 85.03           N  
ATOM    891  OD1 ASN   108     -13.425  -0.503  10.039  1.00 82.31           O  
ATOM    892  N   GLY   109      -9.853  -4.211  10.209  1.00 95.20           N  
ATOM    893  CA  GLY   109      -8.646  -5.020  10.265  1.00 95.57           C  
ATOM    894  C   GLY   109      -7.769  -4.870   9.036  1.00 95.55           C  
ATOM    895  O   GLY   109      -8.272  -4.790   7.914  1.00 95.06           O  
ATOM    896  N   VAL   110      -6.461  -4.937   9.253  1.00 95.03           N  
ATOM    897  CA  VAL   110      -5.516  -4.829   8.146  1.00 95.22           C  
ATOM    898  C   VAL   110      -4.421  -5.883   8.296  1.00 95.10           C  
ATOM    899  CB  VAL   110      -4.890  -3.419   8.069  1.00 94.88           C  
ATOM    900  O   VAL   110      -4.137  -6.338   9.407  1.00 94.51           O  
ATOM    901  CG1 VAL   110      -5.961  -2.368   7.778  1.00 92.58           C  
ATOM    902  CG2 VAL   110      -4.154  -3.091   9.367  1.00 92.31           C  
ATOM    903  N   ILE   111      -3.805  -6.254   7.175  1.00 93.79           N  
ATOM    904  CA  ILE   111      -2.507  -6.917   7.110  1.00 93.96           C  
ATOM    905  C   ILE   111      -1.396  -5.872   7.048  1.00 93.50           C  
ATOM    906  CB  ILE   111      -2.418  -7.867   5.895  1.00 93.45           C  
ATOM    907  O   ILE   111      -1.389  -5.015   6.161  1.00 92.53           O  
ATOM    908  CG1 ILE   111      -3.587  -8.859   5.905  1.00 91.55           C  
ATOM    909  CG2 ILE   111      -1.075  -8.603   5.882  1.00 90.91           C  
ATOM    910  CD1 ILE   111      -3.726  -9.665   4.622  1.00 89.77           C  
ATOM    911  N   LEU   112      -0.517  -5.885   7.923  1.00 93.56           N  
ATOM    912  CA  LEU   112       0.685  -5.059   7.872  1.00 93.36           C  
ATOM    913  C   LEU   112       1.771  -5.731   7.039  1.00 92.61           C  
ATOM    914  CB  LEU   112       1.206  -4.785   9.285  1.00 92.98           C  
ATOM    915  O   LEU   112       2.193  -6.849   7.345  1.00 91.31           O  
ATOM    916  CG  LEU   112       2.575  -4.110   9.384  1.00 91.85           C  
ATOM    917  CD1 LEU   112       2.523  -2.714   8.773  1.00 89.71           C  
ATOM    918  CD2 LEU   112       3.037  -4.047  10.836  1.00 89.42           C  
ATOM    919  N   VAL   113       2.230  -5.062   5.969  1.00 89.62           N  
ATOM    920  CA  VAL   113       3.468  -5.435   5.294  1.00 89.17           C  
ATOM    921  C   VAL   113       4.666  -4.929   6.095  1.00 88.66           C  
ATOM    922  CB  VAL   113       3.518  -4.881   3.852  1.00 87.97           C  
ATOM    923  O   VAL   113       4.941  -3.727   6.120  1.00 87.11           O  
ATOM    924  CG1 VAL   113       4.769  -5.374   3.128  1.00 83.94           C  
ATOM    925  CG2 VAL   113       2.260  -5.280   3.084  1.00 83.53           C  
ATOM    926  N   ARG   114       5.318  -5.783   6.814  1.00 87.54           N  
ATOM    927  CA  ARG   114       6.312  -5.467   7.835  1.00 87.06           C  
ATOM    928  C   ARG   114       7.588  -4.919   7.206  1.00 85.47           C  
ATOM    929  CB  ARG   114       6.632  -6.705   8.675  1.00 85.33           C  
ATOM    930  O   ARG   114       8.222  -4.018   7.760  1.00 82.89           O  
ATOM    931  CG  ARG   114       7.659  -6.459   9.769  1.00 81.60           C  
ATOM    932  CD  ARG   114       7.701  -7.604  10.771  1.00 79.41           C  
ATOM    933  NE  ARG   114       8.141  -8.849  10.149  1.00 73.92           N  
ATOM    934  NH1 ARG   114       7.663 -10.175  11.979  1.00 68.29           N  
ATOM    935  NH2 ARG   114       8.538 -11.110  10.078  1.00 64.63           N  
ATOM    936  CZ  ARG   114       8.113 -10.042  10.737  1.00 74.12           C  
ATOM    937  N   LYS   115       7.988  -5.355   6.060  1.00 85.34           N  
ATOM    938  CA  LYS   115       9.241  -4.987   5.406  1.00 84.70           C  
ATOM    939  C   LYS   115       9.025  -3.859   4.401  1.00 83.83           C  
ATOM    940  CB  LYS   115       9.859  -6.199   4.708  1.00 83.14           C  
ATOM    941  O   LYS   115       8.165  -3.958   3.523  1.00 81.45           O  
ATOM    942  CG  LYS   115      10.391  -7.258   5.662  1.00 80.62           C  
ATOM    943  CD  LYS   115      10.941  -8.463   4.910  1.00 78.93           C  
ATOM    944  CE  LYS   115      11.431  -9.543   5.865  1.00 74.02           C  
ATOM    945  NZ  LYS   115      11.684 -10.834   5.158  1.00 72.86           N  
ATOM    946  N   SER   116       9.792  -2.824   4.533  1.00 83.03           N  
ATOM    947  CA  SER   116       9.824  -1.692   3.614  1.00 82.47           C  
ATOM    948  C   SER   116      11.068  -1.731   2.732  1.00 81.78           C  
ATOM    949  CB  SER   116       9.778  -0.373   4.386  1.00 81.11           C  
ATOM    950  O   SER   116      12.163  -2.035   3.207  1.00 79.36           O  
ATOM    951  OG  SER   116       8.586  -0.276   5.146  1.00 77.00           O  
ATOM    952  N   ALA   117      10.824  -1.497   1.479  1.00 78.32           N  
ATOM    953  CA  ALA   117      11.959  -1.329   0.575  1.00 78.13           C  
ATOM    954  C   ALA   117      12.659   0.006   0.814  1.00 78.46           C  
ATOM    955  CB  ALA   117      11.502  -1.433  -0.878  1.00 76.32           C  
ATOM    956  O   ALA   117      12.002   1.034   0.995  1.00 76.95           O  
ATOM    957  N   ILE   118      14.006  -0.056   0.859  1.00 80.17           N  
ATOM    958  CA  ILE   118      14.822   1.149   0.964  1.00 79.97           C  
ATOM    959  C   ILE   118      15.915   1.127  -0.103  1.00 80.07           C  
ATOM    960  CB  ILE   118      15.449   1.286   2.370  1.00 78.08           C  
ATOM    961  O   ILE   118      16.377   0.056  -0.504  1.00 78.49           O  
ATOM    962  CG1 ILE   118      16.357   0.087   2.669  1.00 72.01           C  
ATOM    963  CG2 ILE   118      14.358   1.427   3.436  1.00 71.41           C  
ATOM    964  CD1 ILE   118      17.317   0.312   3.829  1.00 69.54           C  
ATOM    965  N   GLU   119      16.222   2.265  -0.651  1.00 77.69           N  
ATOM    966  CA  GLU   119      17.422   2.487  -1.452  1.00 77.94           C  
ATOM    967  C   GLU   119      18.356   3.490  -0.781  1.00 78.21           C  
ATOM    968  CB  GLU   119      17.051   2.971  -2.856  1.00 75.72           C  
ATOM    969  O   GLU   119      17.995   4.654  -0.595  1.00 77.43           O  
ATOM    970  CG  GLU   119      18.229   3.032  -3.817  1.00 73.40           C  
ATOM    971  CD  GLU   119      17.819   3.337  -5.249  1.00 72.28           C  
ATOM    972  OE1 GLU   119      16.619   3.205  -5.579  1.00 71.81           O  
ATOM    973  OE2 GLU   119      18.706   3.711  -6.049  1.00 67.79           O  
ATOM    974  N   GLU   120      19.433   3.021  -0.400  1.00 77.72           N  
ATOM    975  CA  GLU   120      20.507   3.825   0.176  1.00 78.90           C  
ATOM    976  C   GLU   120      21.791   3.695  -0.637  1.00 79.85           C  
ATOM    977  CB  GLU   120      20.762   3.419   1.630  1.00 76.29           C  
ATOM    978  O   GLU   120      22.288   2.587  -0.850  1.00 79.46           O  
ATOM    979  CG  GLU   120      21.609   4.416   2.407  1.00 72.10           C  
ATOM    980  CD  GLU   120      21.766   4.054   3.876  1.00 69.97           C  
ATOM    981  OE1 GLU   120      21.777   2.846   4.205  1.00 70.61           O  
ATOM    982  OE2 GLU   120      21.877   4.986   4.703  1.00 66.01           O  
ATOM    983  N   ASN   121      22.377   4.825  -1.102  1.00 78.50           N  
ATOM    984  CA  ASN   121      23.600   4.924  -1.891  1.00 79.59           C  
ATOM    985  C   ASN   121      23.561   4.001  -3.105  1.00 79.23           C  
ATOM    986  CB  ASN   121      24.824   4.612  -1.026  1.00 76.04           C  
ATOM    987  O   ASN   121      24.541   3.315  -3.401  1.00 77.95           O  
ATOM    988  CG  ASN   121      24.951   5.543   0.163  1.00 71.94           C  
ATOM    989  ND2 ASN   121      25.281   4.984   1.321  1.00 74.87           N  
ATOM    990  OD1 ASN   121      24.755   6.755   0.042  1.00 71.93           O  
ATOM    991  N   GLY   122      22.352   3.949  -3.719  1.00 76.80           N  
ATOM    992  CA  GLY   122      22.137   3.152  -4.917  1.00 77.62           C  
ATOM    993  C   GLY   122      21.940   1.677  -4.625  1.00 76.89           C  
ATOM    994  O   GLY   122      21.764   0.875  -5.545  1.00 75.62           O  
ATOM    995  N   LYS   123      22.029   1.221  -3.383  1.00 79.50           N  
ATOM    996  CA  LYS   123      21.788  -0.163  -2.984  1.00 79.62           C  
ATOM    997  C   LYS   123      20.359  -0.349  -2.481  1.00 79.45           C  
ATOM    998  CB  LYS   123      22.783  -0.591  -1.905  1.00 76.89           C  
ATOM    999  O   LYS   123      19.946   0.298  -1.516  1.00 78.07           O  
ATOM   1000  CG  LYS   123      24.229  -0.631  -2.377  1.00 72.65           C  
ATOM   1001  CD  LYS   123      25.163  -1.121  -1.278  1.00 69.93           C  
ATOM   1002  CE  LYS   123      26.613  -1.137  -1.741  1.00 62.04           C  
ATOM   1003  NZ  LYS   123      27.531  -1.629  -0.670  1.00 61.71           N  
ATOM   1004  N   LYS   124      19.698  -1.191  -3.083  1.00 77.29           N  
ATOM   1005  CA  LYS   124      18.359  -1.597  -2.665  1.00 77.20           C  
ATOM   1006  C   LYS   124      18.422  -2.573  -1.493  1.00 77.75           C  
ATOM   1007  CB  LYS   124      17.600  -2.228  -3.833  1.00 74.99           C  
ATOM   1008  O   LYS   124      19.274  -3.463  -1.465  1.00 76.52           O  
ATOM   1009  CG  LYS   124      17.315  -1.268  -4.977  1.00 71.92           C  
ATOM   1010  CD  LYS   124      16.484  -1.930  -6.069  1.00 70.64           C  
ATOM   1011  CE  LYS   124      16.169  -0.959  -7.200  1.00 63.23           C  
ATOM   1012  NZ  LYS   124      15.286  -1.579  -8.232  1.00 60.22           N  
ATOM   1013  N   GLY   125      17.538  -2.377  -0.504  1.00 79.53           N  
ATOM   1014  CA  GLY   125      17.390  -3.238   0.658  1.00 79.69           C  
ATOM   1015  C   GLY   125      15.982  -3.242   1.223  1.00 79.82           C  
ATOM   1016  O   GLY   125      15.104  -2.539   0.719  1.00 78.43           O  
ATOM   1017  N   VAL   126      15.818  -4.127   2.186  1.00 81.60           N  
ATOM   1018  CA  VAL   126      14.561  -4.209   2.923  1.00 82.38           C  
ATOM   1019  C   VAL   126      14.820  -3.993   4.413  1.00 82.95           C  
ATOM   1020  CB  VAL   126      13.858  -5.566   2.697  1.00 79.88           C  
ATOM   1021  O   VAL   126      15.812  -4.486   4.955  1.00 82.00           O  
ATOM   1022  CG1 VAL   126      12.487  -5.583   3.370  1.00 71.93           C  
ATOM   1023  CG2 VAL   126      13.726  -5.855   1.202  1.00 71.03           C  
ATOM   1024  N   VAL   127      13.913  -3.236   5.014  1.00 84.50           N  
ATOM   1025  CA  VAL   127      14.091  -2.902   6.423  1.00 85.45           C  
ATOM   1026  C   VAL   127      12.755  -3.015   7.154  1.00 86.09           C  
ATOM   1027  CB  VAL   127      14.676  -1.483   6.600  1.00 83.28           C  
ATOM   1028  O   VAL   127      11.698  -2.758   6.573  1.00 85.41           O  
ATOM   1029  CG1 VAL   127      16.056  -1.383   5.952  1.00 75.59           C  
ATOM   1030  CG2 VAL   127      13.730  -0.438   6.012  1.00 73.85           C  
ATOM   1031  N   GLU   128      12.833  -3.430   8.337  1.00 87.40           N  
ATOM   1032  CA  GLU   128      11.708  -3.335   9.264  1.00 88.31           C  
ATOM   1033  C   GLU   128      11.769  -2.043  10.075  1.00 88.42           C  
ATOM   1034  CB  GLU   128      11.681  -4.544  10.202  1.00 85.93           C  
ATOM   1035  O   GLU   128      12.646  -1.879  10.925  1.00 87.30           O  
ATOM   1036  CG  GLU   128      10.443  -4.610  11.084  1.00 79.92           C  
ATOM   1037  CD  GLU   128      10.326  -5.913  11.858  1.00 76.19           C  
ATOM   1038  OE1 GLU   128      11.043  -6.884  11.524  1.00 76.58           O  
ATOM   1039  OE2 GLU   128       9.512  -5.964  12.807  1.00 73.42           O  
ATOM   1040  N   LEU   129      10.814  -1.148   9.925  1.00 87.86           N  
ATOM   1041  CA  LEU   129      10.874   0.190  10.502  1.00 88.75           C  
ATOM   1042  C   LEU   129      10.197   0.224  11.868  1.00 89.28           C  
ATOM   1043  CB  LEU   129      10.216   1.208   9.567  1.00 87.32           C  
ATOM   1044  O   LEU   129      10.530   1.060  12.711  1.00 88.78           O  
ATOM   1045  CG  LEU   129      10.895   1.425   8.214  1.00 83.77           C  
ATOM   1046  CD1 LEU   129      10.063   2.365   7.348  1.00 79.73           C  
ATOM   1047  CD2 LEU   129      12.305   1.972   8.405  1.00 80.28           C  
ATOM   1048  N   THR   130       9.230  -0.693  12.048  1.00 90.05           N  
ATOM   1049  CA  THR   130       8.411  -0.662  13.255  1.00 90.69           C  
ATOM   1050  C   THR   130       8.377  -2.035  13.921  1.00 90.55           C  
ATOM   1051  CB  THR   130       6.974  -0.204  12.944  1.00 89.65           C  
ATOM   1052  O   THR   130       8.663  -3.049  13.280  1.00 89.76           O  
ATOM   1053  CG2 THR   130       6.971   1.127  12.199  1.00 85.83           C  
ATOM   1054  OG1 THR   130       6.328  -1.194  12.133  1.00 88.10           O  
ATOM   1055  N   ASN   131       8.032  -2.052  15.190  1.00 92.97           N  
ATOM   1056  CA  ASN   131       7.822  -3.280  15.949  1.00 92.80           C  
ATOM   1057  C   ASN   131       6.343  -3.508  16.248  1.00 93.05           C  
ATOM   1058  CB  ASN   131       8.629  -3.254  17.248  1.00 90.42           C  
ATOM   1059  O   ASN   131       5.996  -4.094  17.275  1.00 91.54           O  
ATOM   1060  CG  ASN   131       8.154  -2.181  18.209  1.00 82.17           C  
ATOM   1061  ND2 ASN   131       8.867  -2.019  19.317  1.00 78.36           N  
ATOM   1062  OD1 ASN   131       7.154  -1.504  17.957  1.00 75.31           O  
ATOM   1063  N   TYR   132       5.448  -3.009  15.383  1.00 93.12           N  
ATOM   1064  CA  TYR   132       4.027  -3.316  15.498  1.00 93.38           C  
ATOM   1065  C   TYR   132       3.794  -4.822  15.510  1.00 92.69           C  
ATOM   1066  CB  TYR   132       3.243  -2.676  14.349  1.00 93.31           C  
ATOM   1067  O   TYR   132       4.498  -5.571  14.828  1.00 91.76           O  
ATOM   1068  CG  TYR   132       2.950  -1.210  14.557  1.00 93.20           C  
ATOM   1069  CD1 TYR   132       2.137  -0.784  15.604  1.00 91.93           C  
ATOM   1070  CD2 TYR   132       3.484  -0.248  13.706  1.00 91.70           C  
ATOM   1071  CE1 TYR   132       1.862   0.566  15.799  1.00 91.32           C  
ATOM   1072  CE2 TYR   132       3.216   1.105  13.891  1.00 91.05           C  
ATOM   1073  OH  TYR   132       2.138   2.839  15.126  1.00 89.32           O  
ATOM   1074  CZ  TYR   132       2.406   1.501  14.939  1.00 90.86           C  
ATOM   1075  N   LYS   133       2.834  -5.275  16.259  1.00 94.27           N  
ATOM   1076  CA  LYS   133       2.423  -6.665  16.429  1.00 94.29           C  
ATOM   1077  C   LYS   133       0.944  -6.845  16.098  1.00 94.94           C  
ATOM   1078  CB  LYS   133       2.702  -7.138  17.856  1.00 92.21           C  
ATOM   1079  O   LYS   133       0.184  -5.875  16.081  1.00 94.59           O  
ATOM   1080  CG  LYS   133       4.163  -7.030  18.269  1.00 81.49           C  
ATOM   1081  CD  LYS   133       4.365  -7.445  19.721  1.00 77.05           C  
ATOM   1082  CE  LYS   133       5.818  -7.294  20.149  1.00 70.49           C  
ATOM   1083  NZ  LYS   133       6.026  -7.722  21.565  1.00 68.97           N  
ATOM   1084  N   VAL   134       0.565  -8.042  15.876  1.00 95.57           N  
ATOM   1085  CA  VAL   134      -0.848  -8.383  15.753  1.00 95.70           C  
ATOM   1086  C   VAL   134      -1.599  -7.933  17.004  1.00 95.28           C  
ATOM   1087  CB  VAL   134      -1.049  -9.899  15.528  1.00 95.02           C  
ATOM   1088  O   VAL   134      -1.141  -8.161  18.127  1.00 94.38           O  
ATOM   1089  CG1 VAL   134      -2.533 -10.257  15.555  1.00 91.70           C  
ATOM   1090  CG2 VAL   134      -0.416 -10.330  14.206  1.00 91.16           C  
ATOM   1091  N   GLY   135      -2.734  -7.222  16.797  1.00 95.07           N  
ATOM   1092  CA  GLY   135      -3.560  -6.678  17.863  1.00 94.86           C  
ATOM   1093  C   GLY   135      -3.347  -5.192  18.085  1.00 94.31           C  
ATOM   1094  O   GLY   135      -4.197  -4.518  18.669  1.00 93.22           O  
ATOM   1095  N   ASP   136      -2.197  -4.657  17.644  1.00 94.22           N  
ATOM   1096  CA  ASP   136      -1.960  -3.221  17.751  1.00 94.48           C  
ATOM   1097  C   ASP   136      -2.951  -2.435  16.894  1.00 94.39           C  
ATOM   1098  CB  ASP   136      -0.525  -2.882  17.340  1.00 94.16           C  
ATOM   1099  O   ASP   136      -3.357  -2.895  15.825  1.00 93.86           O  
ATOM   1100  CG  ASP   136       0.501  -3.289  18.382  1.00 92.54           C  
ATOM   1101  OD1 ASP   136       0.136  -3.459  19.565  1.00 91.74           O  
ATOM   1102  OD2 ASP   136       1.688  -3.438  18.017  1.00 91.65           O  
ATOM   1103  N   THR   137      -3.316  -1.284  17.337  1.00 94.60           N  
ATOM   1104  CA  THR   137      -4.090  -0.307  16.581  1.00 94.20           C  
ATOM   1105  C   THR   137      -3.195   0.824  16.082  1.00 93.49           C  
ATOM   1106  CB  THR   137      -5.234   0.278  17.431  1.00 92.27           C  
ATOM   1107  O   THR   137      -2.361   1.339  16.829  1.00 92.05           O  
ATOM   1108  CG2 THR   137      -6.061   1.276  16.628  1.00 78.19           C  
ATOM   1109  OG1 THR   137      -6.086  -0.786  17.873  1.00 82.48           O  
ATOM   1110  N   VAL   138      -3.419   1.232  14.833  1.00 92.93           N  
ATOM   1111  CA  VAL   138      -2.690   2.318  14.186  1.00 92.66           C  
ATOM   1112  C   VAL   138      -3.646   3.467  13.871  1.00 91.94           C  
ATOM   1113  CB  VAL   138      -1.987   1.841  12.896  1.00 92.10           C  
ATOM   1114  O   VAL   138      -4.711   3.254  13.286  1.00 90.68           O  
ATOM   1115  CG1 VAL   138      -1.165   2.971  12.279  1.00 88.56           C  
ATOM   1116  CG2 VAL   138      -1.103   0.630  13.188  1.00 88.07           C  
ATOM   1117  N   ASN   139      -3.270   4.644  14.349  1.00 91.91           N  
ATOM   1118  CA  ASN   139      -3.964   5.869  13.966  1.00 91.63           C  
ATOM   1119  C   ASN   139      -3.418   6.437  12.659  1.00 91.04           C  
ATOM   1120  CB  ASN   139      -3.865   6.913  15.080  1.00 89.76           C  
ATOM   1121  O   ASN   139      -2.273   6.889  12.603  1.00 89.34           O  
ATOM   1122  CG  ASN   139      -4.494   6.444  16.378  1.00 83.79           C  
ATOM   1123  ND2 ASN   139      -3.725   6.487  17.459  1.00 81.76           N  
ATOM   1124  OD1 ASN   139      -5.661   6.045  16.407  1.00 80.35           O  
ATOM   1125  N   CYS   140      -4.264   6.368  11.612  1.00 90.73           N  
ATOM   1126  CA  CYS   140      -3.923   6.890  10.293  1.00 90.70           C  
ATOM   1127  C   CYS   140      -4.603   8.232  10.046  1.00 89.58           C  
ATOM   1128  CB  CYS   140      -4.324   5.897   9.203  1.00 89.36           C  
ATOM   1129  O   CYS   140      -5.754   8.431  10.438  1.00 87.72           O  
ATOM   1130  SG  CYS   140      -3.564   4.269   9.387  1.00 91.53           S  
ATOM   1131  N   GLU   141      -3.888   9.081   9.441  1.00 90.79           N  
ATOM   1132  CA  GLU   141      -4.419  10.366   8.995  1.00 90.46           C  
ATOM   1133  C   GLU   141      -4.301  10.517   7.481  1.00 89.98           C  
ATOM   1134  CB  GLU   141      -3.696  11.519   9.696  1.00 88.45           C  
ATOM   1135  O   GLU   141      -3.277  10.162   6.895  1.00 88.46           O  
ATOM   1136  CG  GLU   141      -4.310  12.885   9.426  1.00 80.65           C  
ATOM   1137  CD  GLU   141      -3.805  13.967  10.366  1.00 77.30           C  
ATOM   1138  OE1 GLU   141      -2.928  13.676  11.211  1.00 76.14           O  
ATOM   1139  OE2 GLU   141      -4.290  15.115  10.258  1.00 73.35           O  
ATOM   1140  N   TYR   142      -5.343  11.005   6.824  1.00 87.36           N  
ATOM   1141  CA  TYR   142      -5.337  11.221   5.381  1.00 87.29           C  
ATOM   1142  C   TYR   142      -6.067  12.509   5.020  1.00 86.29           C  
ATOM   1143  CB  TYR   142      -5.983  10.035   4.658  1.00 86.37           C  
ATOM   1144  O   TYR   142      -6.807  13.062   5.837  1.00 84.21           O  
ATOM   1145  CG  TYR   142      -7.467   9.911   4.900  1.00 85.76           C  
ATOM   1146  CD1 TYR   142      -7.955   9.325   6.066  1.00 83.78           C  
ATOM   1147  CD2 TYR   142      -8.384  10.378   3.965  1.00 84.00           C  
ATOM   1148  CE1 TYR   142      -9.323   9.206   6.293  1.00 83.06           C  
ATOM   1149  CE2 TYR   142      -9.754  10.265   4.182  1.00 83.63           C  
ATOM   1150  OH  TYR   142     -11.567   9.564   5.567  1.00 76.83           O  
ATOM   1151  CZ  TYR   142     -10.212   9.679   5.347  1.00 80.72           C  
ATOM   1152  N   LEU   143      -5.773  13.047   3.822  1.00 84.59           N  
ATOM   1153  CA  LEU   143      -6.499  14.195   3.290  1.00 84.45           C  
ATOM   1154  C   LEU   143      -7.656  13.744   2.405  1.00 84.21           C  
ATOM   1155  CB  LEU   143      -5.557  15.102   2.494  1.00 82.73           C  
ATOM   1156  O   LEU   143      -7.470  12.927   1.500  1.00 82.85           O  
ATOM   1157  CG  LEU   143      -4.383  15.705   3.268  1.00 80.13           C  
ATOM   1158  CD1 LEU   143      -3.521  16.558   2.342  1.00 77.59           C  
ATOM   1159  CD2 LEU   143      -4.886  16.529   4.448  1.00 78.11           C  
ATOM   1160  N   ASP   144      -8.855  14.305   2.660  1.00 83.11           N  
ATOM   1161  CA  ASP   144      -9.998  14.012   1.801  1.00 83.03           C  
ATOM   1162  C   ASP   144     -10.002  14.911   0.567  1.00 81.93           C  
ATOM   1163  CB  ASP   144     -11.308  14.177   2.575  1.00 81.63           C  
ATOM   1164  O   ASP   144      -9.051  15.660   0.335  1.00 79.94           O  
ATOM   1165  CG  ASP   144     -11.612  15.623   2.924  1.00 81.53           C  
ATOM   1166  OD1 ASP   144     -10.884  16.528   2.464  1.00 82.87           O  
ATOM   1167  OD2 ASP   144     -12.589  15.859   3.669  1.00 82.84           O  
ATOM   1168  N   GLU   145     -10.960  15.008  -0.269  1.00 77.77           N  
ATOM   1169  CA  GLU   145     -11.044  15.739  -1.530  1.00 78.17           C  
ATOM   1170  C   GLU   145     -11.045  17.247  -1.295  1.00 79.69           C  
ATOM   1171  CB  GLU   145     -12.297  15.327  -2.308  1.00 75.47           C  
ATOM   1172  O   GLU   145     -10.737  18.022  -2.203  1.00 79.35           O  
ATOM   1173  CG  GLU   145     -13.600  15.644  -1.588  1.00 71.01           C  
ATOM   1174  CD  GLU   145     -14.054  14.535  -0.653  1.00 68.62           C  
ATOM   1175  OE1 GLU   145     -13.210  13.711  -0.233  1.00 68.61           O  
ATOM   1176  OE2 GLU   145     -15.265  14.488  -0.340  1.00 64.11           O  
ATOM   1177  N   ASN   146     -11.479  17.563  -0.067  1.00 81.14           N  
ATOM   1178  CA  ASN   146     -11.490  18.977   0.292  1.00 82.67           C  
ATOM   1179  C   ASN   146     -10.203  19.385   1.004  1.00 82.67           C  
ATOM   1180  CB  ASN   146     -12.705  19.300   1.164  1.00 79.92           C  
ATOM   1181  O   ASN   146     -10.136  20.458   1.607  1.00 82.09           O  
ATOM   1182  CG  ASN   146     -14.018  18.976   0.479  1.00 75.87           C  
ATOM   1183  ND2 ASN   146     -14.849  18.177   1.138  1.00 79.57           N  
ATOM   1184  OD1 ASN   146     -14.283  19.439  -0.633  1.00 76.62           O  
ATOM   1185  N   ALA   147      -9.157  18.407   0.973  1.00 83.82           N  
ATOM   1186  CA  ALA   147      -7.865  18.582   1.632  1.00 84.38           C  
ATOM   1187  C   ALA   147      -8.036  18.747   3.139  1.00 84.44           C  
ATOM   1188  CB  ALA   147      -7.128  19.785   1.047  1.00 80.90           C  
ATOM   1189  O   ALA   147      -7.223  19.406   3.793  1.00 82.61           O  
ATOM   1190  N   LEU   148      -9.156  18.251   3.671  1.00 86.24           N  
ATOM   1191  CA  LEU   148      -9.344  18.219   5.117  1.00 87.09           C  
ATOM   1192  C   LEU   148      -8.757  16.943   5.713  1.00 86.82           C  
ATOM   1193  CB  LEU   148     -10.831  18.322   5.466  1.00 85.25           C  
ATOM   1194  O   LEU   148      -8.978  15.849   5.189  1.00 85.83           O  
ATOM   1195  CG  LEU   148     -11.548  19.594   5.012  1.00 81.33           C  
ATOM   1196  CD1 LEU   148     -13.023  19.537   5.394  1.00 78.11           C  
ATOM   1197  CD2 LEU   148     -10.882  20.827   5.612  1.00 79.58           C  
ATOM   1198  N   SER   149      -8.065  17.130   6.790  1.00 87.52           N  
ATOM   1199  CA  SER   149      -7.473  16.001   7.500  1.00 87.84           C  
ATOM   1200  C   SER   149      -8.545  15.142   8.163  1.00 87.86           C  
ATOM   1201  CB  SER   149      -6.478  16.491   8.553  1.00 85.64           C  
ATOM   1202  O   SER   149      -9.378  15.650   8.916  1.00 86.17           O  
ATOM   1203  OG  SER   149      -5.852  15.397   9.201  1.00 78.12           O  
ATOM   1204  N   LYS   150      -8.557  13.870   7.899  1.00 88.84           N  
ATOM   1205  CA  LYS   150      -9.397  12.845   8.513  1.00 89.09           C  
ATOM   1206  C   LYS   150      -8.551  11.801   9.236  1.00 89.51           C  
ATOM   1207  CB  LYS   150     -10.277  12.170   7.460  1.00 87.34           C  
ATOM   1208  O   LYS   150      -7.455  11.462   8.785  1.00 88.76           O  
ATOM   1209  CG  LYS   150     -11.182  13.129   6.702  1.00 81.12           C  
ATOM   1210  CD  LYS   150     -12.222  13.759   7.619  1.00 77.77           C  
ATOM   1211  CE  LYS   150     -13.198  14.633   6.843  1.00 72.87           C  
ATOM   1212  NZ  LYS   150     -14.231  15.239   7.736  1.00 70.61           N  
ATOM   1213  N   LYS   151      -9.099  11.324  10.273  1.00 89.71           N  
ATOM   1214  CA  LYS   151      -8.438  10.298  11.075  1.00 90.11           C  
ATOM   1215  C   LYS   151      -9.224   8.990  11.052  1.00 89.68           C  
ATOM   1216  CB  LYS   151      -8.258  10.776  12.516  1.00 88.55           C  
ATOM   1217  O   LYS   151     -10.446   8.992  11.217  1.00 88.47           O  
ATOM   1218  CG  LYS   151      -7.320  11.966  12.661  1.00 85.39           C  
ATOM   1219  CD  LYS   151      -7.155  12.372  14.120  1.00 83.97           C  
ATOM   1220  CE  LYS   151      -6.197  13.547  14.269  1.00 81.70           C  
ATOM   1221  NZ  LYS   151      -5.966  13.895  15.702  1.00 81.48           N  
ATOM   1222  N   VAL   152      -8.487   7.930  10.885  1.00 90.43           N  
ATOM   1223  CA  VAL   152      -9.066   6.593  10.958  1.00 90.77           C  
ATOM   1224  C   VAL   152      -8.172   5.689  11.804  1.00 91.45           C  
ATOM   1225  CB  VAL   152      -9.264   5.983   9.553  1.00 89.16           C  
ATOM   1226  O   VAL   152      -6.960   5.901  11.883  1.00 91.00           O  
ATOM   1227  CG1 VAL   152     -10.291   6.785   8.756  1.00 81.99           C  
ATOM   1228  CG2 VAL   152      -7.933   5.921   8.806  1.00 81.27           C  
ATOM   1229  N   LYS   153      -8.823   4.722  12.412  1.00 92.66           N  
ATOM   1230  CA  LYS   153      -8.120   3.696  13.176  1.00 92.79           C  
ATOM   1231  C   LYS   153      -8.234   2.332  12.500  1.00 93.19           C  
ATOM   1232  CB  LYS   153      -8.666   3.620  14.603  1.00 90.61           C  
ATOM   1233  O   LYS   153      -9.338   1.871  12.203  1.00 92.60           O  
ATOM   1234  CG  LYS   153      -8.394   4.864  15.437  1.00 82.91           C  
ATOM   1235  CD  LYS   153      -8.901   4.703  16.864  1.00 80.40           C  
ATOM   1236  CE  LYS   153      -8.640   5.951  17.696  1.00 75.18           C  
ATOM   1237  NZ  LYS   153      -9.130   5.795  19.098  1.00 74.44           N  
ATOM   1238  N   VAL   154      -7.074   1.699  12.348  1.00 93.96           N  
ATOM   1239  CA  VAL   154      -7.081   0.339  11.818  1.00 94.34           C  
ATOM   1240  C   VAL   154      -6.414  -0.607  12.814  1.00 94.45           C  
ATOM   1241  CB  VAL   154      -6.370   0.260  10.449  1.00 93.85           C  
ATOM   1242  O   VAL   154      -5.531  -0.198  13.573  1.00 93.97           O  
ATOM   1243  CG1 VAL   154      -7.114   1.091   9.405  1.00 91.82           C  
ATOM   1244  CG2 VAL   154      -4.920   0.726  10.574  1.00 91.59           C  
ATOM   1245  N   LYS   155      -6.834  -1.819  12.848  1.00 95.48           N  
ATOM   1246  CA  LYS   155      -6.285  -2.850  13.723  1.00 95.76           C  
ATOM   1247  C   LYS   155      -5.455  -3.857  12.933  1.00 96.01           C  
ATOM   1248  CB  LYS   155      -7.406  -3.570  14.474  1.00 95.24           C  
ATOM   1249  O   LYS   155      -5.934  -4.433  11.954  1.00 95.74           O  
ATOM   1250  CG  LYS   155      -6.915  -4.534  15.544  1.00 93.03           C  
ATOM   1251  CD  LYS   155      -8.074  -5.127  16.336  1.00 90.83           C  
ATOM   1252  CE  LYS   155      -7.582  -6.063  17.432  1.00 89.01           C  
ATOM   1253  NZ  LYS   155      -8.715  -6.657  18.203  1.00 88.05           N  
ATOM   1254  N   ILE   156      -4.226  -4.121  13.349  1.00 95.36           N  
ATOM   1255  CA  ILE   156      -3.375  -5.109  12.696  1.00 95.70           C  
ATOM   1256  C   ILE   156      -3.823  -6.515  13.088  1.00 95.72           C  
ATOM   1257  CB  ILE   156      -1.887  -4.900  13.055  1.00 95.32           C  
ATOM   1258  O   ILE   156      -3.597  -6.952  14.219  1.00 95.16           O  
ATOM   1259  CG1 ILE   156      -1.426  -3.503  12.628  1.00 94.05           C  
ATOM   1260  CG2 ILE   156      -1.019  -5.985  12.412  1.00 94.03           C  
ATOM   1261  CD1 ILE   156      -0.059  -3.109  13.171  1.00 92.74           C  
ATOM   1262  N   LEU   157      -4.405  -7.213  12.136  1.00 96.26           N  
ATOM   1263  CA  LEU   157      -4.874  -8.571  12.389  1.00 96.29           C  
ATOM   1264  C   LEU   157      -3.816  -9.594  11.989  1.00 95.96           C  
ATOM   1265  CB  LEU   157      -6.175  -8.839  11.628  1.00 95.96           C  
ATOM   1266  O   LEU   157      -3.765 -10.692  12.549  1.00 95.10           O  
ATOM   1267  CG  LEU   157      -7.384  -7.996  12.035  1.00 94.27           C  
ATOM   1268  CD1 LEU   157      -8.637  -8.485  11.316  1.00 91.53           C  
ATOM   1269  CD2 LEU   157      -7.580  -8.035  13.546  1.00 91.17           C  
ATOM   1270  N   ALA   158      -3.008  -9.191  11.060  1.00 95.04           N  
ATOM   1271  CA  ALA   158      -1.950 -10.074  10.576  1.00 95.17           C  
ATOM   1272  C   ALA   158      -0.763  -9.273  10.052  1.00 95.11           C  
ATOM   1273  CB  ALA   158      -2.487 -11.000   9.487  1.00 94.71           C  
ATOM   1274  O   ALA   158      -0.896  -8.088   9.736  1.00 94.64           O  
ATOM   1275  N   ILE   159       0.347  -9.946   9.921  1.00 93.97           N  
ATOM   1276  CA  ILE   159       1.592  -9.394   9.398  1.00 93.88           C  
ATOM   1277  C   ILE   159       2.157 -10.321   8.324  1.00 92.85           C  
ATOM   1278  CB  ILE   159       2.631  -9.178  10.521  1.00 93.32           C  
ATOM   1279  O   ILE   159       2.154 -11.544   8.487  1.00 91.43           O  
ATOM   1280  CG1 ILE   159       2.073  -8.232  11.590  1.00 91.51           C  
ATOM   1281  CG2 ILE   159       3.945  -8.640   9.946  1.00 91.20           C  
ATOM   1282  CD1 ILE   159       3.003  -8.020  12.776  1.00 89.89           C  
ATOM   1283  N   THR   160       2.670  -9.729   7.259  1.00 91.29           N  
ATOM   1284  CA  THR   160       3.333 -10.463   6.187  1.00 90.51           C  
ATOM   1285  C   THR   160       4.715  -9.881   5.908  1.00 89.22           C  
ATOM   1286  CB  THR   160       2.495 -10.446   4.895  1.00 89.20           C  
ATOM   1287  O   THR   160       4.944  -8.686   6.110  1.00 87.14           O  
ATOM   1288  CG2 THR   160       2.356  -9.028   4.349  1.00 82.25           C  
ATOM   1289  OG1 THR   160       3.131 -11.266   3.908  1.00 84.49           O  
ATOM   1290  N   ASP   161       5.689 -10.708   5.402  1.00 87.40           N  
ATOM   1291  CA  ASP   161       7.027 -10.309   4.976  1.00 86.30           C  
ATOM   1292  C   ASP   161       7.106 -10.185   3.456  1.00 84.09           C  
ATOM   1293  CB  ASP   161       8.070 -11.309   5.477  1.00 84.70           C  
ATOM   1294  O   ASP   161       8.169  -9.892   2.906  1.00 80.46           O  
ATOM   1295  CG  ASP   161       8.420 -11.118   6.943  1.00 82.69           C  
ATOM   1296  OD1 ASP   161       8.080 -10.062   7.518  1.00 80.57           O  
ATOM   1297  OD2 ASP   161       9.043 -12.031   7.527  1.00 81.37           O  
ATOM   1298  N   GLU   162       6.041 -10.365   2.825  1.00 82.45           N  
ATOM   1299  CA  GLU   162       6.025 -10.238   1.371  1.00 81.18           C  
ATOM   1300  C   GLU   162       6.278  -8.796   0.940  1.00 80.50           C  
ATOM   1301  CB  GLU   162       4.691 -10.730   0.803  1.00 79.11           C  
ATOM   1302  O   GLU   162       6.087  -7.866   1.725  1.00 76.61           O  
ATOM   1303  CG  GLU   162       4.513 -12.240   0.873  1.00 72.90           C  
ATOM   1304  CD  GLU   162       3.457 -12.764  -0.088  1.00 69.51           C  
ATOM   1305  OE1 GLU   162       2.540 -11.998  -0.459  1.00 66.49           O  
ATOM   1306  OE2 GLU   162       3.548 -13.952  -0.471  1.00 63.89           O  
ATOM   1307  N   GLU   163       6.698  -8.793  -0.248  1.00 75.79           N  
ATOM   1308  CA  GLU   163       6.965  -7.481  -0.830  1.00 75.27           C  
ATOM   1309  C   GLU   163       5.689  -6.649  -0.923  1.00 76.54           C  
ATOM   1310  CB  GLU   163       7.601  -7.626  -2.215  1.00 72.66           C  
ATOM   1311  O   GLU   163       4.587  -7.198  -0.991  1.00 74.17           O  
ATOM   1312  CG  GLU   163       9.009  -8.203  -2.188  1.00 67.20           C  
ATOM   1313  CD  GLU   163       9.649  -8.287  -3.564  1.00 64.83           C  
ATOM   1314  OE1 GLU   163       8.969  -7.982  -4.570  1.00 62.74           O  
ATOM   1315  OE2 GLU   163      10.841  -8.661  -3.637  1.00 58.51           O  
ATOM   1316  N   ARG   164       5.834  -5.466  -0.835  1.00 75.97           N  
ATOM   1317  CA  ARG   164       4.753  -4.497  -0.978  1.00 75.00           C  
ATOM   1318  C   ARG   164       4.061  -4.644  -2.329  1.00 75.75           C  
ATOM   1319  CB  ARG   164       5.283  -3.071  -0.813  1.00 72.79           C  
ATOM   1320  O   ARG   164       4.703  -4.975  -3.328  1.00 72.83           O  
ATOM   1321  CG  ARG   164       5.796  -2.762   0.584  1.00 69.56           C  
ATOM   1322  CD  ARG   164       6.324  -1.338   0.690  1.00 68.03           C  
ATOM   1323  NE  ARG   164       5.241  -0.359   0.654  1.00 49.66           N  
ATOM   1324  NH1 ARG   164       6.616   1.478   0.926  1.00 39.22           N  
ATOM   1325  NH2 ARG   164       4.350   1.757   0.720  1.00 35.28           N  
ATOM   1326  CZ  ARG   164       5.405   0.956   0.767  1.00 59.21           C  
ATOM   1327  N   LEU   165       2.695  -4.431  -2.214  1.00 69.34           N  
ATOM   1328  CA  LEU   165       1.908  -4.275  -3.432  1.00 67.44           C  
ATOM   1329  C   LEU   165       1.970  -2.837  -3.938  1.00 66.53           C  
ATOM   1330  CB  LEU   165       0.453  -4.679  -3.186  1.00 62.15           C  
ATOM   1331  O   LEU   165       1.859  -1.893  -3.153  1.00 60.51           O  
ATOM   1332  CG  LEU   165       0.213  -6.134  -2.780  1.00 56.95           C  
ATOM   1333  CD1 LEU   165      -1.250  -6.345  -2.403  1.00 50.74           C  
ATOM   1334  CD2 LEU   165       0.621  -7.078  -3.906  1.00 55.44           C  
ATOM   1335  N   GLY   166       2.580  -2.719  -5.119  1.00 62.33           N  
ATOM   1336  CA  GLY   166       2.256  -1.450  -5.751  1.00 60.96           C  
ATOM   1337  C   GLY   166       3.092  -0.295  -5.232  1.00 62.00           C  
ATOM   1338  O   GLY   166       4.158  -0.506  -4.649  1.00 55.64           O  
ATOM   1339  N   LEU   167       2.846   0.970  -5.420  1.00 52.98           N  
ATOM   1340  CA  LEU   167       2.829   2.419  -5.583  1.00 50.33           C  
ATOM   1341  C   LEU   167       4.196   3.018  -5.269  1.00 52.64           C  
ATOM   1342  CB  LEU   167       1.764   3.048  -4.680  1.00 45.73           C  
ATOM   1343  O   LEU   167       4.592   3.094  -4.104  1.00 49.16           O  
ATOM   1344  CG  LEU   167       0.309   2.706  -5.008  1.00 42.03           C  
ATOM   1345  CD1 LEU   167      -0.616   3.218  -3.909  1.00 37.45           C  
ATOM   1346  CD2 LEU   167      -0.085   3.289  -6.360  1.00 40.56           C  
ATOM   1347  N   GLY   168       5.369   2.398  -5.761  1.00 52.02           N  
ATOM   1348  CA  GLY   168       6.613   3.144  -5.857  1.00 50.59           C  
ATOM   1349  C   GLY   168       7.645   2.720  -4.829  1.00 52.64           C  
ATOM   1350  O   GLY   168       7.363   2.703  -3.629  1.00 49.72           O  
ATOM   1351  N   TYR   169       8.596   1.930  -5.243  1.00 51.25           N  
ATOM   1352  CA  TYR   169       9.817   1.553  -4.541  1.00 51.55           C  
ATOM   1353  C   TYR   169      10.330   2.703  -3.682  1.00 51.57           C  
ATOM   1354  CB  TYR   169      10.899   1.123  -5.537  1.00 45.56           C  
ATOM   1355  O   TYR   169      11.142   2.497  -2.778  1.00 49.16           O  
ATOM   1356  CG  TYR   169      10.712  -0.277  -6.069  1.00 42.20           C  
ATOM   1357  CD1 TYR   169      11.099  -1.386  -5.319  1.00 36.42           C  
ATOM   1358  CD2 TYR   169      10.149  -0.494  -7.322  1.00 38.78           C  
ATOM   1359  CE1 TYR   169      10.930  -2.678  -5.806  1.00 38.41           C  
ATOM   1360  CE2 TYR   169       9.976  -1.782  -7.819  1.00 41.89           C  
ATOM   1361  OH  TYR   169      10.199  -4.142  -7.542  1.00 31.41           O  
ATOM   1362  CZ  TYR   169      10.368  -2.865  -7.055  1.00 35.89           C  
ATOM   1363  N   GLN   170       9.848   3.895  -3.947  1.00 53.28           N  
ATOM   1364  CA  GLN   170      10.630   4.998  -3.400  1.00 52.92           C  
ATOM   1365  C   GLN   170      10.105   5.418  -2.030  1.00 53.99           C  
ATOM   1366  CB  GLN   170      10.617   6.192  -4.355  1.00 46.77           C  
ATOM   1367  O   GLN   170      10.659   6.319  -1.397  1.00 51.15           O  
ATOM   1368  CG  GLN   170      11.344   5.937  -5.669  1.00 42.94           C  
ATOM   1369  CD  GLN   170      11.527   7.197  -6.493  1.00 46.21           C  
ATOM   1370  NE2 GLN   170      12.213   7.072  -7.624  1.00 35.40           N  
ATOM   1371  OE1 GLN   170      11.056   8.275  -6.116  1.00 47.22           O  
ATOM   1372  N   ASN   171       9.279   4.643  -1.461  1.00 60.92           N  
ATOM   1373  CA  ASN   171       8.788   5.273  -0.240  1.00 59.93           C  
ATOM   1374  C   ASN   171       8.994   4.375   0.976  1.00 61.71           C  
ATOM   1375  CB  ASN   171       7.311   5.643  -0.383  1.00 54.46           C  
ATOM   1376  O   ASN   171       8.413   3.291   1.058  1.00 58.08           O  
ATOM   1377  CG  ASN   171       7.086   6.783  -1.358  1.00 50.49           C  
ATOM   1378  ND2 ASN   171       5.875   6.872  -1.896  1.00 45.35           N  
ATOM   1379  OD1 ASN   171       7.993   7.575  -1.625  1.00 51.36           O  
ATOM   1380  N   MET   172      10.080   4.640   1.707  1.00 75.52           N  
ATOM   1381  CA  MET   172      10.099   4.274   3.120  1.00 75.52           C  
ATOM   1382  C   MET   172       8.753   4.562   3.776  1.00 73.88           C  
ATOM   1383  CB  MET   172      11.210   5.025   3.856  1.00 70.58           C  
ATOM   1384  O   MET   172       8.171   5.628   3.566  1.00 68.37           O  
ATOM   1385  CG  MET   172      12.612   4.591   3.457  1.00 65.49           C  
ATOM   1386  SD  MET   172      13.904   5.292   4.555  1.00 64.42           S  
ATOM   1387  CE  MET   172      13.110   5.063   6.170  1.00 56.37           C  
ATOM   1388  N   GLY   173       7.901   3.573   3.857  1.00 82.78           N  
ATOM   1389  CA  GLY   173       6.634   3.639   4.568  1.00 83.59           C  
ATOM   1390  C   GLY   173       6.069   2.272   4.908  1.00 84.20           C  
ATOM   1391  O   GLY   173       6.561   1.253   4.419  1.00 83.20           O  
ATOM   1392  N   LEU   174       5.111   2.254   5.756  1.00 87.23           N  
ATOM   1393  CA  LEU   174       4.326   1.065   6.070  1.00 87.65           C  
ATOM   1394  C   LEU   174       3.203   0.872   5.057  1.00 87.56           C  
ATOM   1395  CB  LEU   174       3.744   1.164   7.482  1.00 86.86           C  
ATOM   1396  O   LEU   174       2.642   1.848   4.553  1.00 86.68           O  
ATOM   1397  CG  LEU   174       4.743   1.431   8.610  1.00 85.34           C  
ATOM   1398  CD1 LEU   174       4.015   1.549   9.945  1.00 82.94           C  
ATOM   1399  CD2 LEU   174       5.796   0.330   8.664  1.00 83.30           C  
ATOM   1400  N   GLN   175       2.958  -0.299   4.736  1.00 87.27           N  
ATOM   1401  CA  GLN   175       1.802  -0.638   3.912  1.00 87.96           C  
ATOM   1402  C   GLN   175       0.809  -1.500   4.686  1.00 88.94           C  
ATOM   1403  CB  GLN   175       2.243  -1.360   2.638  1.00 86.57           C  
ATOM   1404  O   GLN   175       1.193  -2.493   5.307  1.00 88.77           O  
ATOM   1405  CG  GLN   175       1.116  -1.591   1.641  1.00 82.88           C  
ATOM   1406  CD  GLN   175       1.608  -2.141   0.315  1.00 80.75           C  
ATOM   1407  NE2 GLN   175       1.845  -1.252  -0.644  1.00 77.83           N  
ATOM   1408  OE1 GLN   175       1.776  -3.354   0.154  1.00 79.83           O  
ATOM   1409  N   PHE   176      -0.427  -1.084   4.636  1.00 90.82           N  
ATOM   1410  CA  PHE   176      -1.580  -1.790   5.183  1.00 91.51           C  
ATOM   1411  C   PHE   176      -2.491  -2.286   4.067  1.00 91.02           C  
ATOM   1412  CB  PHE   176      -2.364  -0.884   6.138  1.00 91.11           C  
ATOM   1413  O   PHE   176      -2.884  -1.513   3.190  1.00 90.16           O  
ATOM   1414  CG  PHE   176      -1.526  -0.292   7.239  1.00 90.80           C  
ATOM   1415  CD1 PHE   176      -1.202  -1.041   8.363  1.00 89.44           C  
ATOM   1416  CD2 PHE   176      -1.063   1.014   7.150  1.00 89.70           C  
ATOM   1417  CE1 PHE   176      -0.426  -0.497   9.384  1.00 89.19           C  
ATOM   1418  CE2 PHE   176      -0.288   1.566   8.166  1.00 89.97           C  
ATOM   1419  CZ  PHE   176       0.028   0.809   9.283  1.00 89.05           C  
ATOM   1420  N   ILE   177      -2.809  -3.513   4.106  1.00 90.84           N  
ATOM   1421  CA  ILE   177      -3.644  -4.143   3.089  1.00 91.09           C  
ATOM   1422  C   ILE   177      -4.951  -4.621   3.718  1.00 91.57           C  
ATOM   1423  CB  ILE   177      -2.914  -5.322   2.408  1.00 89.72           C  
ATOM   1424  O   ILE   177      -4.943  -5.240   4.785  1.00 91.05           O  
ATOM   1425  CG1 ILE   177      -1.603  -4.843   1.773  1.00 83.19           C  
ATOM   1426  CG2 ILE   177      -3.817  -5.986   1.365  1.00 82.37           C  
ATOM   1427  CD1 ILE   177      -0.698  -5.970   1.297  1.00 79.38           C  
ATOM   1428  N   THR   178      -6.077  -4.325   3.044  1.00 92.06           N  
ATOM   1429  CA  THR   178      -7.356  -4.836   3.523  1.00 91.91           C  
ATOM   1430  C   THR   178      -8.394  -4.829   2.404  1.00 90.49           C  
ATOM   1431  CB  THR   178      -7.876  -4.011   4.715  1.00 91.42           C  
ATOM   1432  O   THR   178      -8.088  -4.460   1.268  1.00 88.21           O  
ATOM   1433  CG2 THR   178      -8.321  -2.622   4.270  1.00 87.30           C  
ATOM   1434  OG1 THR   178      -8.990  -4.690   5.308  1.00 90.63           O  
ATOM   1435  N   TYR   179      -9.632  -5.220   2.723  1.00 90.48           N  
ATOM   1436  CA  TYR   179     -10.726  -5.302   1.761  1.00 90.44           C  
ATOM   1437  C   TYR   179     -11.352  -3.932   1.529  1.00 89.63           C  
ATOM   1438  CB  TYR   179     -11.793  -6.289   2.244  1.00 90.22           C  
ATOM   1439  O   TYR   179     -11.355  -3.084   2.425  1.00 88.39           O  
ATOM   1440  CG  TYR   179     -11.341  -7.729   2.228  1.00 90.19           C  
ATOM   1441  CD1 TYR   179     -11.163  -8.410   1.026  1.00 88.73           C  
ATOM   1442  CD2 TYR   179     -11.090  -8.411   3.414  1.00 88.67           C  
ATOM   1443  CE1 TYR   179     -10.748  -9.738   1.006  1.00 88.41           C  
ATOM   1444  CE2 TYR   179     -10.674  -9.738   3.406  1.00 88.43           C  
ATOM   1445  OH  TYR   179     -10.095 -11.706   2.186  1.00 86.61           O  
ATOM   1446  CZ  TYR   179     -10.506 -10.392   2.199  1.00 87.77           C  
ATOM   1447  N   ASP   180     -11.976  -3.759   0.361  1.00 87.94           N  
ATOM   1448  CA  ASP   180     -12.645  -2.520  -0.023  1.00 87.69           C  
ATOM   1449  C   ASP   180     -13.803  -2.205   0.920  1.00 88.38           C  
ATOM   1450  CB  ASP   180     -13.150  -2.607  -1.465  1.00 84.13           C  
ATOM   1451  O   ASP   180     -14.112  -1.037   1.164  1.00 87.07           O  
ATOM   1452  CG  ASP   180     -14.523  -3.246  -1.575  1.00 73.09           C  
ATOM   1453  OD1 ASP   180     -14.989  -3.862  -0.593  1.00 65.28           O  
ATOM   1454  OD2 ASP   180     -15.143  -3.134  -2.655  1.00 71.93           O  
ATOM   1455  N   GLU   181     -14.390  -3.202   1.471  1.00 89.09           N  
ATOM   1456  CA  GLU   181     -15.468  -3.034   2.440  1.00 89.81           C  
ATOM   1457  C   GLU   181     -14.979  -2.305   3.689  1.00 90.48           C  
ATOM   1458  CB  GLU   181     -16.064  -4.391   2.823  1.00 88.76           C  
ATOM   1459  O   GLU   181     -15.730  -1.547   4.305  1.00 90.21           O  
ATOM   1460  CG  GLU   181     -16.848  -5.057   1.701  1.00 85.55           C  
ATOM   1461  CD  GLU   181     -15.990  -5.943   0.813  1.00 83.44           C  
ATOM   1462  OE1 GLU   181     -14.747  -5.788   0.819  1.00 83.46           O  
ATOM   1463  OE2 GLU   181     -16.564  -6.798   0.103  1.00 82.88           O  
ATOM   1464  N   VAL   182     -13.705  -2.499   4.078  1.00 90.37           N  
ATOM   1465  CA  VAL   182     -13.116  -1.773   5.198  1.00 90.75           C  
ATOM   1466  C   VAL   182     -12.949  -0.300   4.828  1.00 89.64           C  
ATOM   1467  CB  VAL   182     -11.755  -2.376   5.613  1.00 90.27           C  
ATOM   1468  O   VAL   182     -13.211   0.585   5.645  1.00 88.24           O  
ATOM   1469  CG1 VAL   182     -11.114  -1.547   6.725  1.00 89.28           C  
ATOM   1470  CG2 VAL   182     -11.929  -3.827   6.056  1.00 88.74           C  
ATOM   1471  N   ALA   183     -12.561   0.008   3.596  1.00 88.21           N  
ATOM   1472  CA  ALA   183     -12.462   1.386   3.122  1.00 87.80           C  
ATOM   1473  C   ALA   183     -13.807   2.098   3.222  1.00 87.39           C  
ATOM   1474  CB  ALA   183     -11.952   1.418   1.683  1.00 85.98           C  
ATOM   1475  O   ALA   183     -13.879   3.242   3.678  1.00 85.95           O  
ATOM   1476  N   LYS   184     -14.872   1.405   2.856  1.00 87.68           N  
ATOM   1477  CA  LYS   184     -16.233   1.925   2.944  1.00 87.68           C  
ATOM   1478  C   LYS   184     -16.624   2.203   4.392  1.00 88.28           C  
ATOM   1479  CB  LYS   184     -17.224   0.946   2.313  1.00 85.71           C  
ATOM   1480  O   LYS   184     -17.172   3.263   4.701  1.00 87.71           O  
ATOM   1481  CG  LYS   184     -17.091   0.817   0.802  1.00 79.28           C  
ATOM   1482  CD  LYS   184     -17.949  -0.319   0.260  1.00 76.60           C  
ATOM   1483  CE  LYS   184     -17.685  -0.563  -1.219  1.00 71.10           C  
ATOM   1484  NZ  LYS   184     -18.336  -1.819  -1.698  1.00 69.65           N  
ATOM   1485  N   ASN   185     -16.264   1.284   5.285  1.00 87.55           N  
ATOM   1486  CA  ASN   185     -16.521   1.456   6.711  1.00 87.72           C  
ATOM   1487  C   ASN   185     -15.781   2.666   7.273  1.00 86.47           C  
ATOM   1488  CB  ASN   185     -16.135   0.192   7.482  1.00 85.53           C  
ATOM   1489  O   ASN   185     -16.303   3.373   8.136  1.00 84.62           O  
ATOM   1490  CG  ASN   185     -17.140  -0.929   7.307  1.00 78.19           C  
ATOM   1491  ND2 ASN   185     -16.808  -2.109   7.817  1.00 75.86           N  
ATOM   1492  OD1 ASN   185     -18.207  -0.737   6.717  1.00 75.07           O  
ATOM   1493  N   LEU   186     -14.623   2.939   6.716  1.00 87.18           N  
ATOM   1494  CA  LEU   186     -13.770   4.031   7.171  1.00 86.35           C  
ATOM   1495  C   LEU   186     -14.125   5.331   6.457  1.00 83.54           C  
ATOM   1496  CB  LEU   186     -12.295   3.693   6.938  1.00 85.64           C  
ATOM   1497  O   LEU   186     -13.528   6.376   6.727  1.00 80.27           O  
ATOM   1498  CG  LEU   186     -11.721   2.551   7.777  1.00 86.26           C  
ATOM   1499  CD1 LEU   186     -10.302   2.222   7.324  1.00 83.71           C  
ATOM   1500  CD2 LEU   186     -11.745   2.910   9.259  1.00 83.70           C  
ATOM   1501  N   ASN   187     -15.153   5.217   5.520  1.00 85.19           N  
ATOM   1502  CA  ASN   187     -15.589   6.341   4.698  1.00 83.86           C  
ATOM   1503  C   ASN   187     -14.422   6.963   3.936  1.00 82.08           C  
ATOM   1504  CB  ASN   187     -16.286   7.397   5.557  1.00 79.90           C  
ATOM   1505  O   ASN   187     -14.311   8.188   3.854  1.00 77.98           O  
ATOM   1506  CG  ASN   187     -17.095   8.379   4.733  1.00 74.06           C  
ATOM   1507  ND2 ASN   187     -17.148   9.628   5.182  1.00 69.47           N  
ATOM   1508  OD1 ASN   187     -17.669   8.018   3.702  1.00 68.97           O  
ATOM   1509  N   LEU   188     -13.496   6.089   3.518  1.00 83.74           N  
ATOM   1510  CA  LEU   188     -12.374   6.521   2.691  1.00 82.19           C  
ATOM   1511  C   LEU   188     -12.808   6.709   1.242  1.00 79.20           C  
ATOM   1512  CB  LEU   188     -11.230   5.506   2.767  1.00 80.52           C  
ATOM   1513  O   LEU   188     -13.435   5.823   0.657  1.00 75.22           O  
ATOM   1514  CG  LEU   188     -10.562   5.338   4.132  1.00 78.96           C  
ATOM   1515  CD1 LEU   188      -9.557   4.192   4.092  1.00 75.58           C  
ATOM   1516  CD2 LEU   188      -9.885   6.635   4.560  1.00 75.36           C  
ATOM   1517  N   LYS   189     -12.645   7.825   0.737  1.00 79.26           N  
ATOM   1518  CA  LYS   189     -12.695   7.968  -0.715  1.00 77.43           C  
ATOM   1519  C   LYS   189     -11.370   7.561  -1.353  1.00 76.17           C  
ATOM   1520  CB  LYS   189     -13.043   9.407  -1.101  1.00 73.74           C  
ATOM   1521  O   LYS   189     -10.332   8.168  -1.082  1.00 71.94           O  
ATOM   1522  CG  LYS   189     -14.453   9.827  -0.715  1.00 68.08           C  
ATOM   1523  CD  LYS   189     -14.836  11.155  -1.357  1.00 65.71           C  
ATOM   1524  CE  LYS   189     -16.249  11.575  -0.976  1.00 59.27           C  
ATOM   1525  NZ  LYS   189     -16.663  12.827  -1.676  1.00 55.69           N  
ATOM   1526  N   LEU   190     -11.418   6.646  -2.108  1.00 72.98           N  
ATOM   1527  CA  LEU   190     -10.252   6.025  -2.729  1.00 71.76           C  
ATOM   1528  C   LEU   190      -9.751   6.861  -3.902  1.00 71.15           C  
ATOM   1529  CB  LEU   190     -10.588   4.609  -3.204  1.00 68.17           C  
ATOM   1530  O   LEU   190     -10.530   7.230  -4.784  1.00 66.62           O  
ATOM   1531  CG  LEU   190     -11.147   3.654  -2.147  1.00 67.19           C  
ATOM   1532  CD1 LEU   190     -11.477   2.304  -2.775  1.00 65.16           C  
ATOM   1533  CD2 LEU   190     -10.157   3.489  -0.999  1.00 66.48           C  
ATOM   1534  N   SER   191      -8.491   7.370  -3.807  1.00 71.47           N  
ATOM   1535  CA  SER   191      -7.939   8.381  -4.703  1.00 69.59           C  
ATOM   1536  C   SER   191      -7.157   7.740  -5.844  1.00 69.60           C  
ATOM   1537  CB  SER   191      -7.034   9.343  -3.932  1.00 65.40           C  
ATOM   1538  O   SER   191      -6.930   8.370  -6.879  1.00 64.22           O  
ATOM   1539  OG  SER   191      -5.973   8.644  -3.305  1.00 61.01           O  
ATOM   1540  N   LYS   192      -6.659   6.515  -5.583  1.00 70.37           N  
ATOM   1541  CA  LYS   192      -5.786   5.924  -6.594  1.00 71.06           C  
ATOM   1542  C   LYS   192      -6.320   4.573  -7.060  1.00 73.22           C  
ATOM   1543  CB  LYS   192      -4.365   5.767  -6.051  1.00 64.17           C  
ATOM   1544  O   LYS   192      -6.820   3.786  -6.254  1.00 69.16           O  
ATOM   1545  CG  LYS   192      -3.567   7.062  -6.021  1.00 57.94           C  
ATOM   1546  CD  LYS   192      -2.089   6.802  -5.760  1.00 58.02           C  
ATOM   1547  CE  LYS   192      -1.283   8.094  -5.769  1.00 45.41           C  
ATOM   1548  NZ  LYS   192       0.174   7.839  -5.557  1.00 39.90           N  
ATOM   1549  N   SER   193      -6.139   4.422  -8.364  1.00 78.42           N  
ATOM   1550  CA  SER   193      -6.419   3.106  -8.928  1.00 78.51           C  
ATOM   1551  C   SER   193      -5.141   2.426  -9.407  1.00 79.67           C  
ATOM   1552  CB  SER   193      -7.411   3.220 -10.087  1.00 73.95           C  
ATOM   1553  O   SER   193      -4.299   3.057 -10.049  1.00 75.87           O  
ATOM   1554  OG  SER   193      -8.619   3.825  -9.658  1.00 67.78           O  
ATOM   1555  N   LEU   194      -4.897   1.266  -8.864  1.00 83.22           N  
ATOM   1556  CA  LEU   194      -3.900   0.291  -9.293  1.00 83.37           C  
ATOM   1557  C   LEU   194      -4.558  -0.872 -10.029  1.00 84.32           C  
ATOM   1558  CB  LEU   194      -3.111  -0.232  -8.091  1.00 80.54           C  
ATOM   1559  O   LEU   194      -5.619  -1.349  -9.621  1.00 83.12           O  
ATOM   1560  CG  LEU   194      -2.393   0.818  -7.242  1.00 72.46           C  
ATOM   1561  CD1 LEU   194      -3.238   1.186  -6.027  1.00 65.24           C  
ATOM   1562  CD2 LEU   194      -1.020   0.311  -6.812  1.00 65.35           C  
ATOM   1563  N   ILE   195      -3.977  -1.157 -11.097  1.00 86.80           N  
ATOM   1564  CA  ILE   195      -4.407  -2.379 -11.766  1.00 87.33           C  
ATOM   1565  C   ILE   195      -3.279  -3.408 -11.735  1.00 87.13           C  
ATOM   1566  CB  ILE   195      -4.840  -2.103 -13.224  1.00 86.66           C  
ATOM   1567  O   ILE   195      -2.221  -3.197 -12.332  1.00 86.02           O  
ATOM   1568  CG1 ILE   195      -5.865  -0.964 -13.269  1.00 87.40           C  
ATOM   1569  CG2 ILE   195      -5.403  -3.373 -13.869  1.00 86.84           C  
ATOM   1570  CD1 ILE   195      -6.187  -0.477 -14.675  1.00 85.51           C  
ATOM   1571  N   PHE   196      -3.483  -4.464 -11.038  1.00 84.88           N  
ATOM   1572  CA  PHE   196      -2.581  -5.609 -11.051  1.00 85.58           C  
ATOM   1573  C   PHE   196      -2.917  -6.550 -12.202  1.00 86.35           C  
ATOM   1574  CB  PHE   196      -2.648  -6.364  -9.720  1.00 84.16           C  
ATOM   1575  O   PHE   196      -4.081  -6.903 -12.402  1.00 85.81           O  
ATOM   1576  CG  PHE   196      -2.208  -5.546  -8.536  1.00 80.96           C  
ATOM   1577  CD1 PHE   196      -0.858  -5.365  -8.261  1.00 77.84           C  
ATOM   1578  CD2 PHE   196      -3.145  -4.957  -7.697  1.00 78.10           C  
ATOM   1579  CE1 PHE   196      -0.448  -4.608  -7.166  1.00 76.74           C  
ATOM   1580  CE2 PHE   196      -2.743  -4.200  -6.600  1.00 77.44           C  
ATOM   1581  CZ  PHE   196      -1.394  -4.027  -6.336  1.00 73.66           C  
ATOM   1582  N   ILE   197      -1.834  -6.996 -12.925  1.00 88.40           N  
ATOM   1583  CA  ILE   197      -2.087  -7.787 -14.124  1.00 89.21           C  
ATOM   1584  C   ILE   197      -1.180  -9.016 -14.132  1.00 88.68           C  
ATOM   1585  CB  ILE   197      -1.873  -6.954 -15.407  1.00 88.56           C  
ATOM   1586  O   ILE   197       0.029  -8.904 -13.913  1.00 87.45           O  
ATOM   1587  CG1 ILE   197      -2.706  -5.668 -15.354  1.00 88.15           C  
ATOM   1588  CG2 ILE   197      -2.218  -7.779 -16.650  1.00 87.16           C  
ATOM   1589  CD1 ILE   197      -2.353  -4.657 -16.436  1.00 86.54           C  
ATOM   1590  N   ASP   198      -1.679 -10.145 -14.361  1.00 87.73           N  
ATOM   1591  CA  ASP   198      -0.986 -11.373 -14.739  1.00 88.48           C  
ATOM   1592  C   ASP   198      -0.946 -11.537 -16.256  1.00 89.23           C  
ATOM   1593  CB  ASP   198      -1.660 -12.588 -14.097  1.00 87.10           C  
ATOM   1594  O   ASP   198      -1.933 -11.950 -16.868  1.00 88.74           O  
ATOM   1595  CG  ASP   198      -0.891 -13.879 -14.319  1.00 84.05           C  
ATOM   1596  OD1 ASP   198       0.036 -13.900 -15.158  1.00 83.16           O  
ATOM   1597  OD2 ASP   198      -1.216 -14.884 -13.652  1.00 84.39           O  
ATOM   1598  N   SER   199       0.185 -11.240 -16.857  1.00 89.41           N  
ATOM   1599  CA  SER   199       0.354 -11.304 -18.306  1.00 90.39           C  
ATOM   1600  C   SER   199       0.722 -12.713 -18.758  1.00 89.45           C  
ATOM   1601  CB  SER   199       1.428 -10.316 -18.764  1.00 88.93           C  
ATOM   1602  O   SER   199       0.904 -12.960 -19.952  1.00 87.38           O  
ATOM   1603  OG  SER   199       2.712 -10.733 -18.333  1.00 87.00           O  
ATOM   1604  N   GLY   200       0.893 -13.665 -17.798  1.00 88.25           N  
ATOM   1605  CA  GLY   200       1.380 -15.006 -18.076  1.00 88.31           C  
ATOM   1606  C   GLY   200       2.836 -15.037 -18.501  1.00 87.65           C  
ATOM   1607  O   GLY   200       3.322 -16.054 -18.999  1.00 85.63           O  
ATOM   1608  N   GLY   201       3.567 -13.938 -18.478  1.00 85.98           N  
ATOM   1609  CA  GLY   201       4.960 -13.829 -18.880  1.00 87.14           C  
ATOM   1610  C   GLY   201       5.134 -13.591 -20.369  1.00 87.81           C  
ATOM   1611  O   GLY   201       6.257 -13.594 -20.876  1.00 87.24           O  
ATOM   1612  N   SER   202       4.042 -13.408 -21.063  1.00 90.79           N  
ATOM   1613  CA  SER   202       4.084 -13.183 -22.504  1.00 91.82           C  
ATOM   1614  C   SER   202       4.656 -11.808 -22.832  1.00 92.71           C  
ATOM   1615  CB  SER   202       2.687 -13.322 -23.110  1.00 90.82           C  
ATOM   1616  O   SER   202       4.103 -10.786 -22.421  1.00 92.65           O  
ATOM   1617  OG  SER   202       2.667 -12.840 -24.443  1.00 87.26           O  
ATOM   1618  N   ILE   203       5.652 -11.769 -23.649  1.00 92.71           N  
ATOM   1619  CA  ILE   203       6.300 -10.534 -24.076  1.00 93.44           C  
ATOM   1620  C   ILE   203       5.352  -9.734 -24.967  1.00 93.96           C  
ATOM   1621  CB  ILE   203       7.624 -10.818 -24.820  1.00 91.51           C  
ATOM   1622  O   ILE   203       5.299  -8.505 -24.882  1.00 93.69           O  
ATOM   1623  CG1 ILE   203       8.660 -11.413 -23.860  1.00 84.41           C  
ATOM   1624  CG2 ILE   203       8.157  -9.543 -25.480  1.00 82.55           C  
ATOM   1625  CD1 ILE   203       9.933 -11.894 -24.542  1.00 80.58           C  
ATOM   1626  N   LYS   204       4.705 -10.411 -25.821  1.00 93.06           N  
ATOM   1627  CA  LYS   204       3.713  -9.766 -26.677  1.00 93.60           C  
ATOM   1628  C   LYS   204       2.633  -9.079 -25.846  1.00 94.04           C  
ATOM   1629  CB  LYS   204       3.077 -10.785 -27.624  1.00 92.67           C  
ATOM   1630  O   LYS   204       2.369  -7.888 -26.024  1.00 93.80           O  
ATOM   1631  CG  LYS   204       2.051 -10.189 -28.576  1.00 89.09           C  
ATOM   1632  CD  LYS   204       1.319 -11.271 -29.358  1.00 86.44           C  
ATOM   1633  CE  LYS   204       0.116 -10.708 -30.102  1.00 85.79           C  
ATOM   1634  NZ  LYS   204      -0.760 -11.792 -30.641  1.00 87.72           N  
ATOM   1635  N   THR   205       1.993  -9.802 -24.928  1.00 94.59           N  
ATOM   1636  CA  THR   205       0.951  -9.284 -24.048  1.00 95.23           C  
ATOM   1637  C   THR   205       1.466  -8.098 -23.239  1.00 95.38           C  
ATOM   1638  CB  THR   205       0.434 -10.376 -23.093  1.00 94.35           C  
ATOM   1639  O   THR   205       0.798  -7.066 -23.147  1.00 94.95           O  
ATOM   1640  CG2 THR   205      -0.707  -9.853 -22.227  1.00 89.78           C  
ATOM   1641  OG1 THR   205      -0.035 -11.492 -23.860  1.00 92.20           O  
ATOM   1642  N   LYS   206       2.697  -8.146 -22.725  1.00 94.10           N  
ATOM   1643  CA  LYS   206       3.310  -7.065 -21.959  1.00 94.66           C  
ATOM   1644  C   LYS   206       3.456  -5.805 -22.807  1.00 94.92           C  
ATOM   1645  CB  LYS   206       4.676  -7.496 -21.421  1.00 93.22           C  
ATOM   1646  O   LYS   206       3.125  -4.706 -22.357  1.00 94.61           O  
ATOM   1647  CG  LYS   206       4.605  -8.547 -20.323  1.00 87.64           C  
ATOM   1648  CD  LYS   206       5.983  -8.847 -19.747  1.00 84.87           C  
ATOM   1649  CE  LYS   206       5.904  -9.836 -18.592  1.00 83.20           C  
ATOM   1650  NZ  LYS   206       7.007  -9.627 -17.607  1.00 82.57           N  
ATOM   1651  N   LYS   207       3.840  -5.966 -24.065  1.00 95.66           N  
ATOM   1652  CA  LYS   207       3.993  -4.831 -24.970  1.00 95.73           C  
ATOM   1653  C   LYS   207       2.641  -4.198 -25.291  1.00 95.91           C  
ATOM   1654  CB  LYS   207       4.689  -5.263 -26.261  1.00 94.40           C  
ATOM   1655  O   LYS   207       2.532  -2.975 -25.397  1.00 95.58           O  
ATOM   1656  CG  LYS   207       6.192  -5.455 -26.120  1.00 87.91           C  
ATOM   1657  CD  LYS   207       6.832  -5.851 -27.444  1.00 85.17           C  
ATOM   1658  CE  LYS   207       8.348  -5.941 -27.329  1.00 82.47           C  
ATOM   1659  NZ  LYS   207       8.985  -6.264 -28.640  1.00 83.75           N  
ATOM   1660  N   GLU   208       1.605  -5.002 -25.454  1.00 95.30           N  
ATOM   1661  CA  GLU   208       0.257  -4.501 -25.706  1.00 95.56           C  
ATOM   1662  C   GLU   208      -0.289  -3.751 -24.495  1.00 95.42           C  
ATOM   1663  CB  GLU   208      -0.682  -5.651 -26.080  1.00 94.42           C  
ATOM   1664  O   GLU   208      -0.863  -2.669 -24.635  1.00 94.95           O  
ATOM   1665  CG  GLU   208      -0.443  -6.212 -27.474  1.00 88.40           C  
ATOM   1666  CD  GLU   208      -1.307  -7.423 -27.789  1.00 84.02           C  
ATOM   1667  OE1 GLU   208      -2.021  -7.911 -26.885  1.00 87.13           O  
ATOM   1668  OE2 GLU   208      -1.268  -7.888 -28.950  1.00 85.74           O  
ATOM   1669  N   ILE   209       0.012  -4.224 -23.261  1.00 94.24           N  
ATOM   1670  CA  ILE   209      -0.405  -3.578 -22.021  1.00 94.73           C  
ATOM   1671  C   ILE   209       0.369  -2.275 -21.833  1.00 94.27           C  
ATOM   1672  CB  ILE   209      -0.198  -4.505 -20.803  1.00 93.92           C  
ATOM   1673  O   ILE   209      -0.205  -1.255 -21.445  1.00 93.31           O  
ATOM   1674  CG1 ILE   209      -1.131  -5.718 -20.891  1.00 90.01           C  
ATOM   1675  CG2 ILE   209      -0.419  -3.738 -19.496  1.00 89.59           C  
ATOM   1676  CD1 ILE   209      -0.743  -6.866 -19.969  1.00 87.29           C  
ATOM   1677  N   GLU   210       1.631  -2.268 -22.144  1.00 94.84           N  
ATOM   1678  CA  GLU   210       2.440  -1.055 -22.070  1.00 95.01           C  
ATOM   1679  C   GLU   210       1.928   0.010 -23.035  1.00 94.70           C  
ATOM   1680  CB  GLU   210       3.909  -1.371 -22.367  1.00 94.34           C  
ATOM   1681  O   GLU   210       1.813   1.182 -22.669  1.00 94.04           O  
ATOM   1682  CG  GLU   210       4.835  -0.170 -22.234  1.00 92.03           C  
ATOM   1683  CD  GLU   210       6.298  -0.513 -22.463  1.00 90.09           C  
ATOM   1684  OE1 GLU   210       6.587  -1.577 -23.057  1.00 90.53           O  
ATOM   1685  OE2 GLU   210       7.163   0.289 -22.045  1.00 90.68           O  
ATOM   1686  N   ALA   211       1.583  -0.390 -24.270  1.00 94.91           N  
ATOM   1687  CA  ALA   211       1.015   0.525 -25.257  1.00 94.71           C  
ATOM   1688  C   ALA   211      -0.311   1.103 -24.770  1.00 94.42           C  
ATOM   1689  CB  ALA   211       0.822  -0.187 -26.593  1.00 93.93           C  
ATOM   1690  O   ALA   211      -0.538   2.312 -24.857  1.00 93.69           O  
ATOM   1691  N   LEU   212      -1.141   0.291 -24.136  1.00 92.74           N  
ATOM   1692  CA  LEU   212      -2.415   0.706 -23.558  1.00 92.63           C  
ATOM   1693  C   LEU   212      -2.197   1.678 -22.403  1.00 91.47           C  
ATOM   1694  CB  LEU   212      -3.205  -0.512 -23.073  1.00 91.47           C  
ATOM   1695  O   LEU   212      -2.869   2.709 -22.319  1.00 90.03           O  
ATOM   1696  CG  LEU   212      -4.534  -0.223 -22.373  1.00 86.61           C  
ATOM   1697  CD1 LEU   212      -5.552   0.320 -23.371  1.00 81.96           C  
ATOM   1698  CD2 LEU   212      -5.064  -1.479 -21.691  1.00 81.79           C  
ATOM   1699  N   ALA   213      -1.278   1.337 -21.572  1.00 91.44           N  
ATOM   1700  CA  ALA   213      -0.938   2.195 -20.440  1.00 91.38           C  
ATOM   1701  C   ALA   213      -0.509   3.582 -20.911  1.00 90.95           C  
ATOM   1702  CB  ALA   213       0.166   1.557 -19.600  1.00 90.21           C  
ATOM   1703  O   ALA   213      -1.012   4.595 -20.420  1.00 89.76           O  
ATOM   1704  N   ASN   214       0.334   3.671 -21.929  1.00 92.18           N  
ATOM   1705  CA  ASN   214       0.783   4.929 -22.515  1.00 91.72           C  
ATOM   1706  C   ASN   214      -0.372   5.693 -23.156  1.00 91.11           C  
ATOM   1707  CB  ASN   214       1.889   4.679 -23.542  1.00 90.40           C  
ATOM   1708  O   ASN   214      -0.517   6.898 -22.947  1.00 90.04           O  
ATOM   1709  CG  ASN   214       3.203   4.280 -22.900  1.00 84.81           C  
ATOM   1710  ND2 ASN   214       3.986   3.471 -23.604  1.00 86.30           N  
ATOM   1711  OD1 ASN   214       3.512   4.695 -21.780  1.00 84.23           O  
ATOM   1712  N   LYS   215      -1.227   4.949 -23.823  1.00 90.86           N  
ATOM   1713  CA  LYS   215      -2.398   5.525 -24.477  1.00 90.45           C  
ATOM   1714  C   LYS   215      -3.347   6.147 -23.457  1.00 88.55           C  
ATOM   1715  CB  LYS   215      -3.133   4.463 -25.296  1.00 90.08           C  
ATOM   1716  O   LYS   215      -3.859   7.249 -23.668  1.00 86.75           O  
ATOM   1717  CG  LYS   215      -4.416   4.959 -25.946  1.00 87.84           C  
ATOM   1718  CD  LYS   215      -5.192   3.820 -26.595  1.00 84.40           C  
ATOM   1719  CE  LYS   215      -6.572   4.271 -27.052  1.00 83.96           C  
ATOM   1720  NZ  LYS   215      -7.485   3.112 -27.285  1.00 85.27           N  
ATOM   1721  N   ASN   216      -3.531   5.525 -22.353  1.00 89.58           N  
ATOM   1722  CA  ASN   216      -4.523   5.915 -21.357  1.00 89.38           C  
ATOM   1723  C   ASN   216      -3.889   6.696 -20.210  1.00 87.02           C  
ATOM   1724  CB  ASN   216      -5.256   4.684 -20.819  1.00 88.27           C  
ATOM   1725  O   ASN   216      -4.532   6.939 -19.188  1.00 83.51           O  
ATOM   1726  CG  ASN   216      -6.229   4.099 -21.824  1.00 86.60           C  
ATOM   1727  ND2 ASN   216      -6.589   2.835 -21.634  1.00 86.88           N  
ATOM   1728  OD1 ASN   216      -6.653   4.776 -22.763  1.00 84.19           O  
ATOM   1729  N   ASN   217      -2.554   7.089 -20.389  1.00 89.99           N  
ATOM   1730  CA  ASN   217      -1.790   7.915 -19.460  1.00 88.84           C  
ATOM   1731  C   ASN   217      -1.641   7.238 -18.100  1.00 87.40           C  
ATOM   1732  CB  ASN   217      -2.445   9.288 -19.300  1.00 85.48           C  
ATOM   1733  O   ASN   217      -1.788   7.883 -17.061  1.00 83.42           O  
ATOM   1734  CG  ASN   217      -2.086  10.241 -20.423  1.00 78.22           C  
ATOM   1735  ND2 ASN   217      -3.044  11.064 -20.832  1.00 73.18           N  
ATOM   1736  OD1 ASN   217      -0.957  10.236 -20.920  1.00 71.65           O  
ATOM   1737  N   PHE   218      -1.396   5.927 -18.049  1.00 87.30           N  
ATOM   1738  CA  PHE   218      -0.998   5.158 -16.876  1.00 87.71           C  
ATOM   1739  C   PHE   218       0.513   4.966 -16.842  1.00 86.70           C  
ATOM   1740  CB  PHE   218      -1.701   3.796 -16.861  1.00 87.03           C  
ATOM   1741  O   PHE   218       1.160   4.904 -17.889  1.00 85.06           O  
ATOM   1742  CG  PHE   218      -3.117   3.850 -16.354  1.00 86.39           C  
ATOM   1743  CD1 PHE   218      -3.439   3.352 -15.098  1.00 83.92           C  
ATOM   1744  CD2 PHE   218      -4.126   4.397 -17.136  1.00 84.18           C  
ATOM   1745  CE1 PHE   218      -4.749   3.400 -14.626  1.00 84.58           C  
ATOM   1746  CE2 PHE   218      -5.437   4.448 -16.672  1.00 84.99           C  
ATOM   1747  CZ  PHE   218      -5.747   3.949 -15.417  1.00 83.02           C  
ATOM   1748  N   ASN   219       1.100   4.925 -15.667  1.00 85.41           N  
ATOM   1749  CA  ASN   219       2.437   4.367 -15.494  1.00 85.78           C  
ATOM   1750  C   ASN   219       2.428   2.845 -15.602  1.00 86.49           C  
ATOM   1751  CB  ASN   219       3.030   4.801 -14.152  1.00 84.44           C  
ATOM   1752  O   ASN   219       1.544   2.185 -15.053  1.00 85.95           O  
ATOM   1753  CG  ASN   219       3.166   6.306 -14.033  1.00 80.76           C  
ATOM   1754  ND2 ASN   219       2.510   6.883 -13.033  1.00 80.69           N  
ATOM   1755  OD1 ASN   219       3.855   6.944 -14.833  1.00 79.95           O  
ATOM   1756  N   PHE   220       3.366   2.337 -16.299  1.00 88.57           N  
ATOM   1757  CA  PHE   220       3.547   0.904 -16.500  1.00 89.03           C  
ATOM   1758  C   PHE   220       4.772   0.402 -15.745  1.00 87.25           C  
ATOM   1759  CB  PHE   220       3.682   0.582 -17.992  1.00 88.39           C  
ATOM   1760  O   PHE   220       5.860   0.967 -15.871  1.00 84.26           O  
ATOM   1761  CG  PHE   220       3.985  -0.864 -18.275  1.00 89.36           C  
ATOM   1762  CD1 PHE   220       5.297  -1.298 -18.423  1.00 87.93           C  
ATOM   1763  CD2 PHE   220       2.957  -1.791 -18.395  1.00 88.48           C  
ATOM   1764  CE1 PHE   220       5.580  -2.636 -18.685  1.00 89.27           C  
ATOM   1765  CE2 PHE   220       3.233  -3.130 -18.657  1.00 89.91           C  
ATOM   1766  CZ  PHE   220       4.545  -3.550 -18.803  1.00 88.74           C  
ATOM   1767  N   TYR   221       4.594  -0.620 -15.013  1.00 85.11           N  
ATOM   1768  CA  TYR   221       5.672  -1.266 -14.273  1.00 85.16           C  
ATOM   1769  C   TYR   221       5.720  -2.760 -14.571  1.00 85.44           C  
ATOM   1770  CB  TYR   221       5.502  -1.040 -12.768  1.00 83.90           C  
ATOM   1771  O   TYR   221       4.706  -3.453 -14.466  1.00 84.22           O  
ATOM   1772  CG  TYR   221       5.393   0.415 -12.381  1.00 80.50           C  
ATOM   1773  CD1 TYR   221       6.530   1.165 -12.088  1.00 77.02           C  
ATOM   1774  CD2 TYR   221       4.154   1.042 -12.307  1.00 77.23           C  
ATOM   1775  CE1 TYR   221       6.435   2.505 -11.729  1.00 76.27           C  
ATOM   1776  CE2 TYR   221       4.047   2.382 -11.949  1.00 76.88           C  
ATOM   1777  OH  TYR   221       5.091   4.431 -11.309  1.00 68.70           O  
ATOM   1778  CZ  TYR   221       5.191   3.105 -11.663  1.00 72.87           C  
ATOM   1779  N   ASP   222       6.823  -3.277 -14.921  1.00 86.00           N  
ATOM   1780  CA  ASP   222       7.158  -4.685 -15.113  1.00 85.56           C  
ATOM   1781  C   ASP   222       7.960  -5.225 -13.931  1.00 82.23           C  
ATOM   1782  CB  ASP   222       7.941  -4.878 -16.413  1.00 83.20           C  
ATOM   1783  O   ASP   222       9.010  -4.678 -13.586  1.00 77.97           O  
ATOM   1784  CG  ASP   222       8.129  -6.339 -16.781  1.00 79.48           C  
ATOM   1785  OD1 ASP   222       7.825  -7.221 -15.949  1.00 78.77           O  
ATOM   1786  OD2 ASP   222       8.587  -6.611 -17.912  1.00 82.56           O  
ATOM   1787  N   GLU   223       7.537  -6.268 -13.283  1.00 80.45           N  
ATOM   1788  CA  GLU   223       8.213  -6.856 -12.130  1.00 78.94           C  
ATOM   1789  C   GLU   223       9.325  -7.806 -12.568  1.00 76.42           C  
ATOM   1790  CB  GLU   223       7.212  -7.594 -11.238  1.00 75.76           C  
ATOM   1791  O   GLU   223       9.217  -8.459 -13.608  1.00 70.40           O  
ATOM   1792  CG  GLU   223       6.266  -6.672 -10.482  1.00 69.27           C  
ATOM   1793  CD  GLU   223       5.462  -7.388  -9.408  1.00 66.09           C  
ATOM   1794  OE1 GLU   223       5.534  -8.635  -9.326  1.00 63.13           O  
ATOM   1795  OE2 GLU   223       4.753  -6.696  -8.644  1.00 59.50           O  
TER    1796      GLU   223
END
