# Supplementary material for: The transformative power of transformers in protein structure prediction
Source: Proc Natl Acad Sci U S A. 2023 Jul 31;120(32):e2303499120. doi: 10.1073/pnas.2303499120 (PMC10410766; doi:10.1073/pnas.2303499120)
Supplement: Supplementary file 2 — Dataset S01 (GZ) [file pnas.2303499120.sd01.gz › SI_Data/predicted_structures/ESMFold/T1163.pdb]

PARENT N/A
ATOM      1  N   SER     1      -1.435  -8.967 -36.428  1.00 29.22           N  
ATOM      2  CA  SER     1      -2.330  -9.363 -35.346  1.00 33.82           C  
ATOM      3  C   SER     1      -1.737  -9.016 -33.984  1.00 28.76           C  
ATOM      4  CB  SER     1      -2.626 -10.862 -35.415  1.00 27.12           C  
ATOM      5  O   SER     1      -0.567  -9.300 -33.720  1.00 29.68           O  
ATOM      6  OG  SER     1      -3.984 -11.121 -35.101  1.00 30.54           O  
ATOM      7  N   ALA     2      -2.010  -7.906 -33.215  1.00 35.18           N  
ATOM      8  CA  ALA     2      -1.456  -7.627 -31.892  1.00 37.90           C  
ATOM      9  C   ALA     2      -1.319  -8.908 -31.074  1.00 35.65           C  
ATOM     10  CB  ALA     2      -2.328  -6.617 -31.152  1.00 33.04           C  
ATOM     11  O   ALA     2      -2.150  -9.813 -31.183  1.00 34.88           O  
ATOM     12  N   PRO     3      -0.146  -9.541 -30.653  1.00 39.42           N  
ATOM     13  CA  PRO     3      -0.192 -10.662 -29.710  1.00 39.65           C  
ATOM     14  C   PRO     3      -1.412 -10.612 -28.793  1.00 39.72           C  
ATOM     15  CB  PRO     3       1.101 -10.501 -28.908  1.00 35.78           C  
ATOM     16  O   PRO     3      -1.971  -9.537 -28.561  1.00 37.86           O  
ATOM     17  CG  PRO     3       1.600  -9.136 -29.257  1.00 34.63           C  
ATOM     18  CD  PRO     3       0.847  -8.646 -30.461  1.00 38.88           C  
ATOM     19  N   PRO     4      -2.316 -11.732 -28.693  1.00 43.33           N  
ATOM     20  CA  PRO     4      -3.280 -11.574 -27.601  1.00 42.43           C  
ATOM     21  C   PRO     4      -2.726 -10.756 -26.437  1.00 43.25           C  
ATOM     22  CB  PRO     4      -3.563 -13.016 -27.170  1.00 39.74           C  
ATOM     23  O   PRO     4      -1.509 -10.704 -26.239  1.00 40.98           O  
ATOM     24  CG  PRO     4      -2.522 -13.833 -27.865  1.00 37.01           C  
ATOM     25  CD  PRO     4      -1.833 -12.967 -28.879  1.00 38.86           C  
ATOM     26  N   PRO     5      -3.409  -9.667 -25.950  1.00 43.67           N  
ATOM     27  CA  PRO     5      -2.919  -9.157 -24.668  1.00 43.53           C  
ATOM     28  C   PRO     5      -2.342 -10.256 -23.778  1.00 43.88           C  
ATOM     29  CB  PRO     5      -4.167  -8.539 -24.033  1.00 40.58           C  
ATOM     30  O   PRO     5      -2.907 -11.349 -23.696  1.00 42.08           O  
ATOM     31  CG  PRO     5      -5.296  -8.971 -24.912  1.00 37.95           C  
ATOM     32  CD  PRO     5      -4.724  -9.622 -26.139  1.00 40.22           C  
ATOM     33  N   SER     6      -1.009 -10.635 -23.908  1.00 45.08           N  
ATOM     34  CA  SER     6      -0.354 -11.442 -22.884  1.00 45.06           C  
ATOM     35  C   SER     6      -1.162 -11.456 -21.591  1.00 45.17           C  
ATOM     36  CB  SER     6       1.056 -10.919 -22.609  1.00 41.77           C  
ATOM     37  O   SER     6      -1.704 -10.428 -21.180  1.00 43.21           O  
ATOM     38  OG  SER     6       1.791 -10.795 -23.815  1.00 35.52           O  
ATOM     39  N   THR     7      -2.155 -12.495 -21.438  1.00 51.82           N  
ATOM     40  CA  THR     7      -2.826 -12.753 -20.169  1.00 50.96           C  
ATOM     41  C   THR     7      -1.984 -12.249 -19.000  1.00 51.93           C  
ATOM     42  CB  THR     7      -3.118 -14.254 -19.985  1.00 47.43           C  
ATOM     43  O   THR     7      -0.783 -12.520 -18.931  1.00 49.53           O  
ATOM     44  CG2 THR     7      -4.176 -14.733 -20.973  1.00 41.78           C  
ATOM     45  OG1 THR     7      -1.911 -14.998 -20.196  1.00 38.53           O  
ATOM     46  N   VAL     8      -2.127 -11.000 -18.643  1.00 59.67           N  
ATOM     47  CA  VAL     8      -1.612 -10.635 -17.327  1.00 57.82           C  
ATOM     48  C   VAL     8      -2.038 -11.679 -16.297  1.00 60.33           C  
ATOM     49  CB  VAL     8      -2.097  -9.233 -16.897  1.00 54.60           C  
ATOM     50  O   VAL     8      -3.228 -11.975 -16.161  1.00 57.60           O  
ATOM     51  CG1 VAL     8      -1.519  -8.857 -15.534  1.00 46.91           C  
ATOM     52  CG2 VAL     8      -1.715  -8.192 -17.948  1.00 48.35           C  
ATOM     53  N   ALA     9      -1.102 -12.594 -15.919  1.00 66.03           N  
ATOM     54  CA  ALA     9      -1.353 -13.539 -14.835  1.00 65.24           C  
ATOM     55  C   ALA     9      -1.277 -12.849 -13.476  1.00 66.93           C  
ATOM     56  CB  ALA     9      -0.358 -14.696 -14.896  1.00 62.12           C  
ATOM     57  O   ALA     9      -0.534 -11.879 -13.306  1.00 64.91           O  
ATOM     58  N   ALA    10      -2.320 -13.006 -12.748  1.00 75.61           N  
ATOM     59  CA  ALA    10      -2.315 -12.593 -11.347  1.00 75.74           C  
ATOM     60  C   ALA    10      -2.316 -13.803 -10.418  1.00 76.22           C  
ATOM     61  CB  ALA    10      -3.518 -11.699 -11.052  1.00 74.07           C  
ATOM     62  O   ALA    10      -2.898 -14.841 -10.740  1.00 74.75           O  
ATOM     63  N   ALA    11      -1.555 -13.724  -9.363  1.00 79.16           N  
ATOM     64  CA  ALA    11      -1.552 -14.766  -8.340  1.00 79.53           C  
ATOM     65  C   ALA    11      -1.623 -14.161  -6.941  1.00 80.38           C  
ATOM     66  CB  ALA    11      -0.308 -15.641  -8.476  1.00 78.03           C  
ATOM     67  O   ALA    11      -0.998 -13.134  -6.669  1.00 79.94           O  
ATOM     68  N   SER    12      -2.447 -14.788  -6.133  1.00 82.77           N  
ATOM     69  CA  SER    12      -2.513 -14.377  -4.734  1.00 83.32           C  
ATOM     70  C   SER    12      -1.169 -14.565  -4.038  1.00 83.89           C  
ATOM     71  CB  SER    12      -3.595 -15.166  -3.995  1.00 81.56           C  
ATOM     72  O   SER    12      -0.399 -15.459  -4.396  1.00 83.20           O  
ATOM     73  OG  SER    12      -4.884 -14.818  -4.468  1.00 75.02           O  
ATOM     74  N   ILE    13      -0.937 -13.739  -3.132  1.00 85.96           N  
ATOM     75  CA  ILE    13       0.243 -13.847  -2.282  1.00 86.62           C  
ATOM     76  C   ILE    13      -0.098 -13.389  -0.866  1.00 87.24           C  
ATOM     77  CB  ILE    13       1.422 -13.020  -2.843  1.00 85.58           C  
ATOM     78  O   ILE    13      -0.915 -12.485  -0.679  1.00 86.84           O  
ATOM     79  CG1 ILE    13       2.691 -13.274  -2.022  1.00 83.50           C  
ATOM     80  CG2 ILE    13       1.073 -11.529  -2.865  1.00 82.78           C  
ATOM     81  CD1 ILE    13       3.965 -12.756  -2.676  1.00 80.95           C  
ATOM     82  N   ASP    14       0.472 -14.101   0.107  1.00 89.74           N  
ATOM     83  CA  ASP    14       0.272 -13.742   1.508  1.00 90.50           C  
ATOM     84  C   ASP    14       1.370 -12.799   1.995  1.00 90.57           C  
ATOM     85  CB  ASP    14       0.230 -14.996   2.383  1.00 89.52           C  
ATOM     86  O   ASP    14       2.514 -13.217   2.188  1.00 89.83           O  
ATOM     87  CG  ASP    14      -0.074 -14.693   3.840  1.00 87.99           C  
ATOM     88  OD1 ASP    14      -0.109 -13.503   4.221  1.00 87.28           O  
ATOM     89  OD2 ASP    14      -0.277 -15.652   4.614  1.00 87.61           O  
ATOM     90  N   CYS    15       0.981 -11.571   2.263  1.00 91.77           N  
ATOM     91  CA  CYS    15       1.958 -10.572   2.681  1.00 92.20           C  
ATOM     92  C   CYS    15       1.809 -10.249   4.163  1.00 92.47           C  
ATOM     93  CB  CYS    15       1.807  -9.295   1.854  1.00 91.04           C  
ATOM     94  O   CYS    15       2.391  -9.280   4.654  1.00 91.76           O  
ATOM     95  SG  CYS    15       2.369  -9.464   0.146  1.00 89.08           S  
ATOM     96  N   THR    16       1.050 -11.043   4.941  1.00 93.58           N  
ATOM     97  CA  THR    16       0.770 -10.748   6.342  1.00 93.80           C  
ATOM     98  C   THR    16       2.060 -10.712   7.155  1.00 93.68           C  
ATOM     99  CB  THR    16      -0.194 -11.785   6.949  1.00 92.57           C  
ATOM    100  O   THR    16       2.252  -9.821   7.985  1.00 93.02           O  
ATOM    101  CG2 THR    16      -1.565 -11.717   6.284  1.00 84.09           C  
ATOM    102  OG1 THR    16       0.350 -13.099   6.765  1.00 86.12           O  
ATOM    103  N   THR    17       2.952 -11.673   6.907  1.00 93.92           N  
ATOM    104  CA  THR    17       4.177 -11.725   7.697  1.00 93.92           C  
ATOM    105  C   THR    17       4.992 -10.447   7.514  1.00 93.80           C  
ATOM    106  CB  THR    17       5.037 -12.944   7.315  1.00 92.95           C  
ATOM    107  O   THR    17       5.420  -9.833   8.494  1.00 93.06           O  
ATOM    108  CG2 THR    17       6.353 -12.951   8.085  1.00 86.54           C  
ATOM    109  OG1 THR    17       4.314 -14.144   7.615  1.00 88.97           O  
ATOM    110  N   ALA    18       5.231 -10.063   6.317  1.00 93.29           N  
ATOM    111  CA  ALA    18       6.014  -8.862   6.036  1.00 93.43           C  
ATOM    112  C   ALA    18       5.339  -7.620   6.610  1.00 93.59           C  
ATOM    113  CB  ALA    18       6.222  -8.703   4.532  1.00 92.36           C  
ATOM    114  O   ALA    18       5.988  -6.797   7.259  1.00 92.94           O  
ATOM    115  N   MET    19       4.049  -7.468   6.396  1.00 93.60           N  
ATOM    116  CA  MET    19       3.340  -6.274   6.845  1.00 93.90           C  
ATOM    117  C   MET    19       3.247  -6.236   8.367  1.00 93.62           C  
ATOM    118  CB  MET    19       1.939  -6.217   6.234  1.00 93.27           C  
ATOM    119  O   MET    19       3.463  -5.189   8.980  1.00 92.89           O  
ATOM    120  CG  MET    19       1.935  -6.029   4.725  1.00 91.17           C  
ATOM    121  SD  MET    19       0.239  -5.906   4.036  1.00 91.17           S  
ATOM    122  CE  MET    19      -0.210  -4.237   4.589  1.00 86.56           C  
ATOM    123  N   ASN    20       2.987  -7.399   8.963  1.00 94.03           N  
ATOM    124  CA  ASN    20       2.847  -7.448  10.415  1.00 94.13           C  
ATOM    125  C   ASN    20       4.183  -7.219  11.115  1.00 93.64           C  
ATOM    126  CB  ASN    20       2.240  -8.783  10.851  1.00 93.69           C  
ATOM    127  O   ASN    20       4.221  -6.749  12.253  1.00 92.77           O  
ATOM    128  CG  ASN    20       0.778  -8.912  10.471  1.00 92.77           C  
ATOM    129  ND2 ASN    20       0.296 -10.146  10.379  1.00 91.60           N  
ATOM    130  OD1 ASN    20       0.088  -7.912  10.260  1.00 90.78           O  
ATOM    131  N   GLY    21       5.248  -7.610  10.479  1.00 93.57           N  
ATOM    132  CA  GLY    21       6.547  -7.283  11.044  1.00 93.39           C  
ATOM    133  C   GLY    21       6.748  -5.794  11.257  1.00 93.06           C  
ATOM    134  O   GLY    21       7.190  -5.368  12.326  1.00 91.98           O  
ATOM    135  N   ILE    22       6.390  -5.015  10.273  1.00 92.34           N  
ATOM    136  CA  ILE    22       6.562  -3.568  10.355  1.00 92.20           C  
ATOM    137  C   ILE    22       5.517  -2.977  11.299  1.00 92.36           C  
ATOM    138  CB  ILE    22       6.461  -2.907   8.962  1.00 90.36           C  
ATOM    139  O   ILE    22       5.812  -2.055  12.062  1.00 91.41           O  
ATOM    140  CG1 ILE    22       7.660  -3.306   8.094  1.00 74.84           C  
ATOM    141  CG2 ILE    22       6.361  -1.385   9.093  1.00 74.02           C  
ATOM    142  CD1 ILE    22       8.998  -2.800   8.617  1.00 71.46           C  
ATOM    143  N   ARG    23       4.351  -3.458  11.271  1.00 92.41           N  
ATOM    144  CA  ARG    23       3.303  -2.971  12.163  1.00 92.59           C  
ATOM    145  C   ARG    23       3.670  -3.218  13.623  1.00 92.00           C  
ATOM    146  CB  ARG    23       1.966  -3.641  11.838  1.00 92.31           C  
ATOM    147  O   ARG    23       3.407  -2.376  14.485  1.00 91.08           O  
ATOM    148  CG  ARG    23       1.365  -3.204  10.511  1.00 92.15           C  
ATOM    149  CD  ARG    23       0.136  -4.027  10.151  1.00 91.34           C  
ATOM    150  NE  ARG    23      -0.949  -3.823  11.107  1.00 90.70           N  
ATOM    151  NH1 ARG    23      -1.751  -1.904  10.102  1.00 87.22           N  
ATOM    152  NH2 ARG    23      -2.768  -2.729  11.984  1.00 86.90           N  
ATOM    153  CZ  ARG    23      -1.820  -2.819  11.062  1.00 90.31           C  
ATOM    154  N   ALA    24       4.317  -4.304  13.901  1.00 91.85           N  
ATOM    155  CA  ALA    24       4.732  -4.626  15.263  1.00 91.60           C  
ATOM    156  C   ALA    24       5.759  -3.621  15.776  1.00 91.09           C  
ATOM    157  CB  ALA    24       5.301  -6.042  15.326  1.00 90.83           C  
ATOM    158  O   ALA    24       5.772  -3.289  16.964  1.00 89.94           O  
ATOM    159  N   GLU    25       6.552  -3.067  14.864  1.00 89.58           N  
ATOM    160  CA  GLU    25       7.596  -2.118  15.238  1.00 88.96           C  
ATOM    161  C   GLU    25       6.996  -0.836  15.810  1.00 88.46           C  
ATOM    162  CB  GLU    25       8.483  -1.792  14.034  1.00 87.31           C  
ATOM    163  O   GLU    25       7.640  -0.142  16.600  1.00 86.69           O  
ATOM    164  CG  GLU    25       9.311  -2.970  13.543  1.00 80.99           C  
ATOM    165  CD  GLU    25      10.173  -2.637  12.336  1.00 76.99           C  
ATOM    166  OE1 GLU    25      10.282  -1.442  11.980  1.00 73.79           O  
ATOM    167  OE2 GLU    25      10.744  -3.578  11.742  1.00 71.79           O  
ATOM    168  N   VAL    26       5.763  -0.622  15.420  1.00 89.77           N  
ATOM    169  CA  VAL    26       5.156   0.630  15.860  1.00 89.46           C  
ATOM    170  C   VAL    26       3.935   0.335  16.728  1.00 88.98           C  
ATOM    171  CB  VAL    26       4.755   1.518  14.661  1.00 88.14           C  
ATOM    172  O   VAL    26       3.085   1.205  16.932  1.00 86.95           O  
ATOM    173  CG1 VAL    26       5.981   1.889  13.829  1.00 82.89           C  
ATOM    174  CG2 VAL    26       3.714   0.809  13.797  1.00 82.37           C  
ATOM    175  N   GLY    27       3.762  -0.888  17.162  1.00 88.92           N  
ATOM    176  CA  GLY    27       2.778  -1.262  18.165  1.00 88.74           C  
ATOM    177  C   GLY    27       1.368  -1.355  17.612  1.00 88.73           C  
ATOM    178  O   GLY    27       0.394  -1.231  18.356  1.00 87.38           O  
ATOM    179  N   LEU    28       1.231  -1.514  16.348  1.00 90.40           N  
ATOM    180  CA  LEU    28      -0.089  -1.668  15.745  1.00 90.45           C  
ATOM    181  C   LEU    28      -0.534  -3.126  15.777  1.00 90.47           C  
ATOM    182  CB  LEU    28      -0.082  -1.155  14.302  1.00 89.50           C  
ATOM    183  O   LEU    28       0.300  -4.035  15.774  1.00 89.64           O  
ATOM    184  CG  LEU    28       0.089   0.353  14.120  1.00 86.60           C  
ATOM    185  CD1 LEU    28       0.196   0.699  12.638  1.00 82.65           C  
ATOM    186  CD2 LEU    28      -1.069   1.106  14.767  1.00 82.66           C  
ATOM    187  N   ALA    29      -1.870  -3.321  15.818  1.00 90.39           N  
ATOM    188  CA  ALA    29      -2.443  -4.663  15.760  1.00 90.65           C  
ATOM    189  C   ALA    29      -2.134  -5.334  14.425  1.00 91.18           C  
ATOM    190  CB  ALA    29      -3.952  -4.608  15.988  1.00 89.44           C  
ATOM    191  O   ALA    29      -2.060  -4.667  13.391  1.00 90.77           O  
ATOM    192  N   PRO    30      -1.960  -6.630  14.466  1.00 92.11           N  
ATOM    193  CA  PRO    30      -1.651  -7.338  13.222  1.00 92.44           C  
ATOM    194  C   PRO    30      -2.841  -7.403  12.268  1.00 92.46           C  
ATOM    195  CB  PRO    30      -1.259  -8.738  13.701  1.00 91.67           C  
ATOM    196  O   PRO    30      -3.993  -7.410  12.711  1.00 91.97           O  
ATOM    197  CG  PRO    30      -2.016  -8.931  14.975  1.00 89.86           C  
ATOM    198  CD  PRO    30      -2.107  -7.609  15.681  1.00 88.92           C  
ATOM    199  N   LEU    31      -2.492  -7.449  11.016  1.00 92.79           N  
ATOM    200  CA  LEU    31      -3.474  -7.736   9.976  1.00 92.92           C  
ATOM    201  C   LEU    31      -3.708  -9.238   9.849  1.00 92.53           C  
ATOM    202  CB  LEU    31      -3.016  -7.163   8.633  1.00 92.32           C  
ATOM    203  O   LEU    31      -2.775 -10.030   9.996  1.00 91.62           O  
ATOM    204  CG  LEU    31      -2.814  -5.648   8.575  1.00 90.61           C  
ATOM    205  CD1 LEU    31      -2.070  -5.261   7.301  1.00 87.44           C  
ATOM    206  CD2 LEU    31      -4.154  -4.926   8.658  1.00 87.18           C  
ATOM    207  N   GLN    32      -4.880  -9.557   9.602  1.00 93.03           N  
ATOM    208  CA  GLN    32      -5.262 -10.930   9.285  1.00 93.05           C  
ATOM    209  C   GLN    32      -5.404 -11.127   7.778  1.00 93.13           C  
ATOM    210  CB  GLN    32      -6.568 -11.300   9.989  1.00 91.63           C  
ATOM    211  O   GLN    32      -5.681 -10.175   7.046  1.00 92.49           O  
ATOM    212  CG  GLN    32      -6.490 -11.230  11.508  1.00 83.96           C  
ATOM    213  CD  GLN    32      -7.830 -11.472  12.176  1.00 79.70           C  
ATOM    214  NE2 GLN    32      -7.812 -11.645  13.494  1.00 72.12           N  
ATOM    215  OE1 GLN    32      -8.872 -11.503  11.515  1.00 77.04           O  
ATOM    216  N   LEU    33      -5.175 -12.356   7.365  1.00 92.26           N  
ATOM    217  CA  LEU    33      -5.346 -12.678   5.952  1.00 92.12           C  
ATOM    218  C   LEU    33      -6.805 -12.529   5.533  1.00 91.35           C  
ATOM    219  CB  LEU    33      -4.864 -14.102   5.665  1.00 90.88           C  
ATOM    220  O   LEU    33      -7.700 -13.083   6.176  1.00 89.82           O  
ATOM    221  CG  LEU    33      -4.820 -14.520   4.195  1.00 87.06           C  
ATOM    222  CD1 LEU    33      -3.843 -13.640   3.422  1.00 81.94           C  
ATOM    223  CD2 LEU    33      -4.439 -15.991   4.067  1.00 81.76           C  
ATOM    224  N   GLY    34      -7.025 -11.735   4.492  1.00 89.39           N  
ATOM    225  CA  GLY    34      -8.344 -11.578   3.901  1.00 88.73           C  
ATOM    226  C   GLY    34      -8.593 -12.520   2.738  1.00 87.67           C  
ATOM    227  O   GLY    34      -7.768 -13.388   2.449  1.00 85.03           O  
ATOM    228  N   THR    35      -9.786 -12.402   2.170  1.00 85.26           N  
ATOM    229  CA  THR    35     -10.132 -13.202   1.000  1.00 84.82           C  
ATOM    230  C   THR    35     -10.451 -12.305  -0.193  1.00 84.44           C  
ATOM    231  CB  THR    35     -11.331 -14.124   1.287  1.00 83.73           C  
ATOM    232  O   THR    35     -10.780 -11.129  -0.021  1.00 82.73           O  
ATOM    233  CG2 THR    35     -11.083 -14.979   2.526  1.00 80.68           C  
ATOM    234  OG1 THR    35     -12.501 -13.325   1.499  1.00 81.82           O  
ATOM    235  N   THR    36     -10.350 -12.871  -1.389  1.00 80.70           N  
ATOM    236  CA  THR    36     -10.677 -12.142  -2.610  1.00 80.20           C  
ATOM    237  C   THR    36     -12.136 -11.692  -2.596  1.00 80.11           C  
ATOM    238  CB  THR    36     -10.413 -13.000  -3.861  1.00 78.43           C  
ATOM    239  O   THR    36     -12.469 -10.632  -3.130  1.00 77.95           O  
ATOM    240  CG2 THR    36      -8.918 -13.197  -4.087  1.00 69.71           C  
ATOM    241  OG1 THR    36     -11.033 -14.281  -3.694  1.00 71.23           O  
ATOM    242  N   GLU    37     -13.012 -12.541  -1.999  1.00 80.90           N  
ATOM    243  CA  GLU    37     -14.413 -12.153  -1.870  1.00 80.90           C  
ATOM    244  C   GLU    37     -14.561 -10.888  -1.030  1.00 80.88           C  
ATOM    245  CB  GLU    37     -15.232 -13.291  -1.255  1.00 78.81           C  
ATOM    246  O   GLU    37     -15.344  -9.999  -1.370  1.00 79.15           O  
ATOM    247  CG  GLU    37     -15.370 -14.508  -2.159  1.00 72.97           C  
ATOM    248  CD  GLU    37     -14.181 -15.452  -2.079  1.00 69.01           C  
ATOM    249  OE1 GLU    37     -13.331 -15.284  -1.175  1.00 66.11           O  
ATOM    250  OE2 GLU    37     -14.098 -16.367  -2.929  1.00 61.23           O  
ATOM    251  N   GLN    38     -13.753 -10.732  -0.004  1.00 82.12           N  
ATOM    252  CA  GLN    38     -13.812  -9.576   0.885  1.00 82.20           C  
ATOM    253  C   GLN    38     -13.194  -8.345   0.228  1.00 81.80           C  
ATOM    254  CB  GLN    38     -13.103  -9.878   2.206  1.00 80.41           C  
ATOM    255  O   GLN    38     -13.770  -7.256   0.272  1.00 79.79           O  
ATOM    256  CG  GLN    38     -13.859 -10.848   3.103  1.00 75.93           C  
ATOM    257  CD  GLN    38     -13.017 -11.360   4.256  1.00 72.41           C  
ATOM    258  NE2 GLN    38     -13.668 -11.673   5.372  1.00 65.03           N  
ATOM    259  OE1 GLN    38     -11.793 -11.474   4.145  1.00 70.84           O  
ATOM    260  N   SER    39     -12.043  -8.554  -0.410  1.00 82.08           N  
ATOM    261  CA  SER    39     -11.278  -7.434  -0.948  1.00 81.94           C  
ATOM    262  C   SER    39     -11.792  -7.023  -2.323  1.00 81.38           C  
ATOM    263  CB  SER    39      -9.793  -7.791  -1.035  1.00 80.94           C  
ATOM    264  O   SER    39     -11.503  -5.922  -2.796  1.00 79.28           O  
ATOM    265  OG  SER    39      -9.580  -8.830  -1.976  1.00 81.89           O  
ATOM    266  N   LYS    40     -12.518  -7.995  -2.951  1.00 79.89           N  
ATOM    267  CA  LYS    40     -13.028  -7.827  -4.309  1.00 79.34           C  
ATOM    268  C   LYS    40     -11.886  -7.715  -5.315  1.00 79.11           C  
ATOM    269  CB  LYS    40     -13.927  -6.593  -4.396  1.00 77.59           C  
ATOM    270  O   LYS    40     -12.027  -7.062  -6.351  1.00 76.48           O  
ATOM    271  CG  LYS    40     -15.175  -6.674  -3.530  1.00 74.90           C  
ATOM    272  CD  LYS    40     -16.081  -5.467  -3.741  1.00 72.06           C  
ATOM    273  CE  LYS    40     -17.322  -5.538  -2.862  1.00 64.30           C  
ATOM    274  NZ  LYS    40     -18.145  -4.296  -2.964  1.00 58.90           N  
ATOM    275  N   LEU    41     -10.685  -8.207  -4.935  1.00 79.59           N  
ATOM    276  CA  LEU    41      -9.589  -8.352  -5.888  1.00 79.30           C  
ATOM    277  C   LEU    41      -9.946  -9.357  -6.978  1.00 78.82           C  
ATOM    278  CB  LEU    41      -8.310  -8.793  -5.171  1.00 77.74           C  
ATOM    279  O   LEU    41     -10.212 -10.526  -6.688  1.00 76.20           O  
ATOM    280  CG  LEU    41      -7.526  -7.696  -4.448  1.00 75.29           C  
ATOM    281  CD1 LEU    41      -6.458  -8.311  -3.551  1.00 72.00           C  
ATOM    282  CD2 LEU    41      -6.899  -6.736  -5.454  1.00 72.31           C  
ATOM    283  N   PRO    42     -10.028  -8.860  -8.222  1.00 74.50           N  
ATOM    284  CA  PRO    42     -10.515  -9.735  -9.291  1.00 73.90           C  
ATOM    285  C   PRO    42      -9.438 -10.681  -9.816  1.00 74.01           C  
ATOM    286  CB  PRO    42     -10.955  -8.751 -10.378  1.00 71.70           C  
ATOM    287  O   PRO    42      -8.880 -10.451 -10.892  1.00 70.41           O  
ATOM    288  CG  PRO    42     -10.049  -7.573 -10.216  1.00 69.17           C  
ATOM    289  CD  PRO    42      -9.697  -7.438  -8.762  1.00 67.43           C  
ATOM    290  N   LEU    43      -9.027 -11.682  -9.095  1.00 72.83           N  
ATOM    291  CA  LEU    43      -7.916 -12.551  -9.467  1.00 71.70           C  
ATOM    292  C   LEU    43      -8.404 -13.730 -10.303  1.00 71.60           C  
ATOM    293  CB  LEU    43      -7.193 -13.062  -8.218  1.00 69.57           C  
ATOM    294  O   LEU    43      -7.599 -14.451 -10.897  1.00 67.99           O  
ATOM    295  CG  LEU    43      -6.579 -11.997  -7.307  1.00 66.82           C  
ATOM    296  CD1 LEU    43      -5.851 -12.654  -6.139  1.00 65.06           C  
ATOM    297  CD2 LEU    43      -5.633 -11.099  -8.097  1.00 65.96           C  
ATOM    298  N   LYS    44      -9.652 -14.030 -10.341  1.00 59.72           N  
ATOM    299  CA  LYS    44     -10.121 -15.173 -11.119  1.00 58.77           C  
ATOM    300  C   LYS    44      -9.925 -14.938 -12.614  1.00 59.41           C  
ATOM    301  CB  LYS    44     -11.593 -15.458 -10.822  1.00 55.21           C  
ATOM    302  O   LYS    44     -10.219 -13.853 -13.121  1.00 56.50           O  
ATOM    303  CG  LYS    44     -11.861 -15.903  -9.391  1.00 52.77           C  
ATOM    304  CD  LYS    44     -13.321 -16.286  -9.189  1.00 53.56           C  
ATOM    305  CE  LYS    44     -13.608 -16.655  -7.740  1.00 45.38           C  
ATOM    306  NZ  LYS    44     -15.039 -17.029  -7.536  1.00 40.25           N  
ATOM    307  N   ALA    45      -8.958 -15.711 -13.101  1.00 52.51           N  
ATOM    308  CA  ALA    45      -8.362 -15.780 -14.433  1.00 51.18           C  
ATOM    309  C   ALA    45      -9.431 -15.684 -15.518  1.00 52.64           C  
ATOM    310  CB  ALA    45      -7.561 -17.070 -14.593  1.00 46.54           C  
ATOM    311  O   ALA    45      -9.179 -15.153 -16.602  1.00 50.07           O  
ATOM    312  N   GLU    46     -10.639 -16.247 -15.267  1.00 45.17           N  
ATOM    313  CA  GLU    46     -11.428 -16.579 -16.450  1.00 45.60           C  
ATOM    314  C   GLU    46     -12.359 -15.432 -16.833  1.00 45.35           C  
ATOM    315  CB  GLU    46     -12.237 -17.858 -16.216  1.00 40.88           C  
ATOM    316  O   GLU    46     -12.957 -15.445 -17.911  1.00 43.15           O  
ATOM    317  CG  GLU    46     -11.380 -19.092 -15.973  1.00 38.98           C  
ATOM    318  CD  GLU    46     -12.185 -20.381 -15.928  1.00 43.46           C  
ATOM    319  OE1 GLU    46     -13.424 -20.330 -16.101  1.00 43.40           O  
ATOM    320  OE2 GLU    46     -11.571 -21.451 -15.717  1.00 39.05           O  
ATOM    321  N   GLU    47     -12.240 -14.290 -16.191  1.00 46.78           N  
ATOM    322  CA  GLU    47     -13.177 -13.223 -16.528  1.00 45.87           C  
ATOM    323  C   GLU    47     -12.443 -11.973 -17.004  1.00 46.78           C  
ATOM    324  CB  GLU    47     -14.064 -12.887 -15.326  1.00 42.55           C  
ATOM    325  O   GLU    47     -11.416 -11.595 -16.434  1.00 44.85           O  
ATOM    326  CG  GLU    47     -15.039 -13.994 -14.953  1.00 39.55           C  
ATOM    327  CD  GLU    47     -15.987 -13.605 -13.829  1.00 42.72           C  
ATOM    328  OE1 GLU    47     -15.858 -12.483 -13.288  1.00 45.84           O  
ATOM    329  OE2 GLU    47     -16.864 -14.429 -13.486  1.00 40.13           O  
ATOM    330  N   SER    48     -12.247 -11.728 -18.375  1.00 46.47           N  
ATOM    331  CA  SER    48     -11.757 -10.551 -19.084  1.00 46.70           C  
ATOM    332  C   SER    48     -11.617  -9.357 -18.145  1.00 46.49           C  
ATOM    333  CB  SER    48     -12.691 -10.194 -20.241  1.00 40.10           C  
ATOM    334  O   SER    48     -10.620  -8.635 -18.194  1.00 43.22           O  
ATOM    335  OG  SER    48     -12.195  -9.080 -20.963  1.00 32.71           O  
ATOM    336  N   PRO    49     -12.648  -9.013 -17.265  1.00 50.42           N  
ATOM    337  CA  PRO    49     -12.382  -7.887 -16.367  1.00 48.41           C  
ATOM    338  C   PRO    49     -11.049  -8.020 -15.633  1.00 50.65           C  
ATOM    339  CB  PRO    49     -13.554  -7.935 -15.384  1.00 44.38           C  
ATOM    340  O   PRO    49     -10.444  -7.013 -15.257  1.00 48.34           O  
ATOM    341  CG  PRO    49     -14.273  -9.205 -15.709  1.00 40.30           C  
ATOM    342  CD  PRO    49     -13.667  -9.792 -16.951  1.00 42.67           C  
ATOM    343  N   ASN    50     -10.494  -9.247 -15.694  1.00 59.49           N  
ATOM    344  CA  ASN    50      -9.205  -9.399 -15.029  1.00 58.91           C  
ATOM    345  C   ASN    50      -8.075  -8.780 -15.847  1.00 60.12           C  
ATOM    346  CB  ASN    50      -8.913 -10.877 -14.755  1.00 54.48           C  
ATOM    347  O   ASN    50      -7.168  -8.159 -15.290  1.00 58.10           O  
ATOM    348  CG  ASN    50      -9.816 -11.461 -13.687  1.00 51.00           C  
ATOM    349  ND2 ASN    50      -9.916 -12.785 -13.654  1.00 43.80           N  
ATOM    350  OD1 ASN    50     -10.420 -10.729 -12.898  1.00 50.97           O  
ATOM    351  N   LEU    51      -8.468  -8.780 -17.168  1.00 67.91           N  
ATOM    352  CA  LEU    51      -7.404  -8.196 -17.978  1.00 67.81           C  
ATOM    353  C   LEU    51      -7.392  -6.677 -17.847  1.00 68.64           C  
ATOM    354  CB  LEU    51      -7.570  -8.592 -19.447  1.00 64.94           C  
ATOM    355  O   LEU    51      -6.331  -6.072 -17.677  1.00 66.99           O  
ATOM    356  CG  LEU    51      -6.491  -8.092 -20.410  1.00 60.79           C  
ATOM    357  CD1 LEU    51      -5.146  -8.729 -20.076  1.00 55.45           C  
ATOM    358  CD2 LEU    51      -6.885  -8.387 -21.853  1.00 56.14           C  
ATOM    359  N   ALA    52      -8.657  -6.155 -17.925  1.00 72.72           N  
ATOM    360  CA  ALA    52      -8.728  -4.702 -17.796  1.00 72.58           C  
ATOM    361  C   ALA    52      -8.185  -4.244 -16.445  1.00 73.42           C  
ATOM    362  CB  ALA    52     -10.165  -4.221 -17.980  1.00 70.75           C  
ATOM    363  O   ALA    52      -7.446  -3.260 -16.367  1.00 72.62           O  
ATOM    364  N   PHE    53      -8.514  -4.975 -15.464  1.00 77.72           N  
ATOM    365  CA  PHE    53      -8.037  -4.623 -14.132  1.00 77.82           C  
ATOM    366  C   PHE    53      -6.525  -4.789 -14.037  1.00 78.12           C  
ATOM    367  CB  PHE    53      -8.727  -5.483 -13.068  1.00 76.49           C  
ATOM    368  O   PHE    53      -5.828  -3.903 -13.539  1.00 76.98           O  
ATOM    369  CG  PHE    53      -8.275  -5.187 -11.663  1.00 75.15           C  
ATOM    370  CD1 PHE    53      -8.778  -4.092 -10.972  1.00 73.90           C  
ATOM    371  CD2 PHE    53      -7.348  -6.006 -11.032  1.00 74.55           C  
ATOM    372  CE1 PHE    53      -8.363  -3.816  -9.671  1.00 71.22           C  
ATOM    373  CE2 PHE    53      -6.927  -5.737  -9.733  1.00 72.09           C  
ATOM    374  CZ  PHE    53      -7.435  -4.641  -9.055  1.00 65.26           C  
ATOM    375  N   SER    54      -6.092  -5.919 -14.486  1.00 77.05           N  
ATOM    376  CA  SER    54      -4.657  -6.182 -14.437  1.00 76.96           C  
ATOM    377  C   SER    54      -3.876  -5.135 -15.225  1.00 77.39           C  
ATOM    378  CB  SER    54      -4.348  -7.577 -14.981  1.00 75.42           C  
ATOM    379  O   SER    54      -2.815  -4.685 -14.787  1.00 75.91           O  
ATOM    380  OG  SER    54      -4.956  -8.576 -14.180  1.00 68.43           O  
ATOM    381  N   THR    55      -4.408  -4.818 -16.390  1.00 76.62           N  
ATOM    382  CA  THR    55      -3.780  -3.778 -17.198  1.00 76.51           C  
ATOM    383  C   THR    55      -3.762  -2.448 -16.450  1.00 77.20           C  
ATOM    384  CB  THR    55      -4.507  -3.603 -18.545  1.00 75.11           C  
ATOM    385  O   THR    55      -2.757  -1.735 -16.465  1.00 76.61           O  
ATOM    386  CG2 THR    55      -3.862  -2.500 -19.378  1.00 71.95           C  
ATOM    387  OG1 THR    55      -4.450  -4.834 -19.276  1.00 73.13           O  
ATOM    388  N   ALA    56      -4.843  -2.130 -15.806  1.00 79.20           N  
ATOM    389  CA  ALA    56      -4.929  -0.895 -15.032  1.00 79.19           C  
ATOM    390  C   ALA    56      -3.930  -0.900 -13.878  1.00 79.82           C  
ATOM    391  CB  ALA    56      -6.347  -0.695 -14.504  1.00 77.99           C  
ATOM    392  O   ALA    56      -3.282   0.113 -13.605  1.00 79.14           O  
ATOM    393  N   VAL    57      -3.839  -2.043 -13.221  1.00 81.78           N  
ATOM    394  CA  VAL    57      -2.900  -2.162 -12.110  1.00 81.87           C  
ATOM    395  C   VAL    57      -1.471  -1.992 -12.622  1.00 81.94           C  
ATOM    396  CB  VAL    57      -3.048  -3.517 -11.383  1.00 80.75           C  
ATOM    397  O   VAL    57      -0.684  -1.239 -12.044  1.00 80.88           O  
ATOM    398  CG1 VAL    57      -1.899  -3.731 -10.400  1.00 79.12           C  
ATOM    399  CG2 VAL    57      -4.393  -3.590 -10.663  1.00 78.70           C  
ATOM    400  N   CYS    58      -1.168  -2.669 -13.699  1.00 80.75           N  
ATOM    401  CA  CYS    58       0.183  -2.607 -14.247  1.00 80.75           C  
ATOM    402  C   CYS    58       0.510  -1.199 -14.731  1.00 80.82           C  
ATOM    403  CB  CYS    58       0.342  -3.601 -15.397  1.00 79.53           C  
ATOM    404  O   CYS    58       1.617  -0.704 -14.512  1.00 79.51           O  
ATOM    405  SG  CYS    58       0.400  -5.326 -14.864  1.00 82.03           S  
ATOM    406  N   THR    59      -0.385  -0.515 -15.370  1.00 80.16           N  
ATOM    407  CA  THR    59      -0.203   0.859 -15.822  1.00 80.15           C  
ATOM    408  C   THR    59       0.003   1.796 -14.635  1.00 80.61           C  
ATOM    409  CB  THR    59      -1.407   1.338 -16.654  1.00 78.95           C  
ATOM    410  O   THR    59       0.912   2.630 -14.646  1.00 80.00           O  
ATOM    411  CG2 THR    59      -1.244   2.797 -17.067  1.00 76.29           C  
ATOM    412  OG1 THR    59      -1.518   0.529 -17.831  1.00 77.50           O  
ATOM    413  N   ALA    60      -0.775   1.633 -13.629  1.00 81.84           N  
ATOM    414  CA  ALA    60      -0.670   2.470 -12.437  1.00 81.84           C  
ATOM    415  C   ALA    60       0.661   2.245 -11.725  1.00 82.04           C  
ATOM    416  CB  ALA    60      -1.831   2.191 -11.486  1.00 80.74           C  
ATOM    417  O   ALA    60       1.315   3.201 -11.300  1.00 80.88           O  
ATOM    418  N   ALA    61       1.017   0.975 -11.565  1.00 81.89           N  
ATOM    419  CA  ALA    61       2.278   0.644 -10.906  1.00 81.62           C  
ATOM    420  C   ALA    61       3.459   1.288 -11.626  1.00 81.44           C  
ATOM    421  CB  ALA    61       2.461  -0.871 -10.838  1.00 80.60           C  
ATOM    422  O   ALA    61       4.358   1.839 -10.986  1.00 79.73           O  
ATOM    423  N   ARG    62       3.482   1.354 -12.900  1.00 79.43           N  
ATOM    424  CA  ARG    62       4.564   1.957 -13.673  1.00 78.92           C  
ATOM    425  C   ARG    62       4.576   3.473 -13.509  1.00 79.14           C  
ATOM    426  CB  ARG    62       4.434   1.592 -15.154  1.00 77.62           C  
ATOM    427  O   ARG    62       5.641   4.094 -13.519  1.00 77.86           O  
ATOM    428  CG  ARG    62       4.842   0.162 -15.474  1.00 73.74           C  
ATOM    429  CD  ARG    62       4.797  -0.115 -16.970  1.00 71.37           C  
ATOM    430  NE  ARG    62       4.988  -1.534 -17.261  1.00 64.07           N  
ATOM    431  NH1 ARG    62       2.848  -1.870 -18.062  1.00 58.16           N  
ATOM    432  NH2 ARG    62       4.339  -3.609 -17.998  1.00 55.36           N  
ATOM    433  CZ  ARG    62       4.058  -2.334 -17.773  1.00 64.42           C  
ATOM    434  N   ALA    63       3.409   3.972 -13.352  1.00 81.35           N  
ATOM    435  CA  ALA    63       3.285   5.423 -13.238  1.00 81.10           C  
ATOM    436  C   ALA    63       3.497   5.881 -11.798  1.00 81.12           C  
ATOM    437  CB  ALA    63       1.918   5.881 -13.743  1.00 79.89           C  
ATOM    438  O   ALA    63       3.593   7.081 -11.529  1.00 79.84           O  
ATOM    439  N   GLY    64       3.619   4.923 -10.910  1.00 80.03           N  
ATOM    440  CA  GLY    64       3.751   5.285  -9.508  1.00 79.63           C  
ATOM    441  C   GLY    64       2.482   5.876  -8.923  1.00 79.69           C  
ATOM    442  O   GLY    64       2.538   6.687  -7.996  1.00 77.58           O  
ATOM    443  N   THR    65       1.385   5.536  -9.625  1.00 81.04           N  
ATOM    444  CA  THR    65       0.076   6.001  -9.182  1.00 80.58           C  
ATOM    445  C   THR    65      -0.803   4.825  -8.764  1.00 79.86           C  
ATOM    446  CB  THR    65      -0.633   6.809 -10.285  1.00 78.83           C  
ATOM    447  O   THR    65      -0.352   3.678  -8.758  1.00 76.91           O  
ATOM    448  CG2 THR    65       0.214   7.997 -10.728  1.00 74.39           C  
ATOM    449  OG1 THR    65      -0.871   5.959 -11.414  1.00 76.92           O  
ATOM    450  N   LEU    66      -1.955   5.063  -8.236  1.00 78.85           N  
ATOM    451  CA  LEU    66      -2.928   4.005  -7.988  1.00 78.36           C  
ATOM    452  C   LEU    66      -3.804   3.773  -9.214  1.00 77.89           C  
ATOM    453  CB  LEU    66      -3.802   4.352  -6.780  1.00 76.21           C  
ATOM    454  O   LEU    66      -4.031   4.693 -10.003  1.00 74.37           O  
ATOM    455  CG  LEU    66      -3.111   4.336  -5.415  1.00 71.93           C  
ATOM    456  CD1 LEU    66      -4.052   4.864  -4.338  1.00 66.73           C  
ATOM    457  CD2 LEU    66      -2.635   2.928  -5.073  1.00 66.94           C  
ATOM    458  N   PRO    67      -4.231   2.581  -9.385  1.00 74.57           N  
ATOM    459  CA  PRO    67      -5.142   2.388 -10.515  1.00 73.97           C  
ATOM    460  C   PRO    67      -6.437   3.185 -10.371  1.00 74.04           C  
ATOM    461  CB  PRO    67      -5.421   0.884 -10.491  1.00 72.09           C  
ATOM    462  O   PRO    67      -6.987   3.282  -9.271  1.00 70.73           O  
ATOM    463  CG  PRO    67      -4.885   0.417  -9.176  1.00 70.92           C  
ATOM    464  CD  PRO    67      -4.050   1.516  -8.585  1.00 69.79           C  
ATOM    465  N   SER    68      -6.864   4.027 -11.333  1.00 66.68           N  
ATOM    466  CA  SER    68      -8.069   4.847 -11.274  1.00 65.76           C  
ATOM    467  C   SER    68      -9.295   4.006 -10.934  1.00 65.56           C  
ATOM    468  CB  SER    68      -8.291   5.572 -12.603  1.00 61.80           C  
ATOM    469  O   SER    68     -10.180   4.455 -10.204  1.00 61.86           O  
ATOM    470  OG  SER    68      -8.383   4.645 -13.671  1.00 58.44           O  
ATOM    471  N   THR    69      -9.469   2.795 -11.686  1.00 55.35           N  
ATOM    472  CA  THR    69     -10.606   1.892 -11.548  1.00 53.96           C  
ATOM    473  C   THR    69     -10.592   1.210 -10.183  1.00 55.21           C  
ATOM    474  CB  THR    69     -10.610   0.825 -12.658  1.00 47.90           C  
ATOM    475  O   THR    69     -11.611   0.676  -9.739  1.00 51.63           O  
ATOM    476  CG2 THR    69     -10.944   1.442 -14.012  1.00 40.27           C  
ATOM    477  OG1 THR    69      -9.316   0.214 -12.730  1.00 41.22           O  
ATOM    478  N   ALA    70      -9.472   1.059  -9.530  1.00 48.44           N  
ATOM    479  CA  ALA    70      -9.441   0.507  -8.178  1.00 46.10           C  
ATOM    480  C   ALA    70     -10.408   1.250  -7.260  1.00 49.10           C  
ATOM    481  CB  ALA    70      -8.024   0.566  -7.612  1.00 42.85           C  
ATOM    482  O   ALA    70     -11.010   0.650  -6.366  1.00 47.48           O  
ATOM    483  N   SER    71     -10.591   2.534  -7.498  1.00 46.10           N  
ATOM    484  CA  SER    71     -11.496   3.311  -6.658  1.00 45.62           C  
ATOM    485  C   SER    71     -12.937   2.834  -6.808  1.00 46.51           C  
ATOM    486  CB  SER    71     -11.405   4.798  -7.002  1.00 40.75           C  
ATOM    487  O   SER    71     -13.736   2.950  -5.876  1.00 44.53           O  
ATOM    488  OG  SER    71     -12.429   5.169  -7.909  1.00 35.11           O  
ATOM    489  N   THR    72     -13.227   2.205  -7.764  1.00 46.12           N  
ATOM    490  CA  THR    72     -14.659   1.937  -7.840  1.00 46.39           C  
ATOM    491  C   THR    72     -14.956   0.481  -7.493  1.00 46.51           C  
ATOM    492  CB  THR    72     -15.213   2.257  -9.241  1.00 39.33           C  
ATOM    493  O   THR    72     -16.060   0.155  -7.053  1.00 43.61           O  
ATOM    494  CG2 THR    72     -15.321   3.763  -9.459  1.00 31.95           C  
ATOM    495  OG1 THR    72     -14.339   1.704 -10.232  1.00 31.32           O  
ATOM    496  N   SER    73     -13.977  -0.376  -7.300  1.00 57.86           N  
ATOM    497  CA  SER    73     -14.458  -1.738  -7.092  1.00 57.71           C  
ATOM    498  C   SER    73     -13.840  -2.358  -5.844  1.00 58.83           C  
ATOM    499  CB  SER    73     -14.148  -2.609  -8.311  1.00 51.72           C  
ATOM    500  O   SER    73     -14.327  -3.373  -5.341  1.00 55.77           O  
ATOM    501  OG  SER    73     -12.827  -2.379  -8.770  1.00 46.20           O  
ATOM    502  N   LEU    74     -12.874  -1.836  -5.316  1.00 67.48           N  
ATOM    503  CA  LEU    74     -12.190  -2.496  -4.209  1.00 67.16           C  
ATOM    504  C   LEU    74     -12.579  -1.864  -2.877  1.00 68.06           C  
ATOM    505  CB  LEU    74     -10.673  -2.424  -4.398  1.00 63.53           C  
ATOM    506  O   LEU    74     -12.850  -0.663  -2.810  1.00 64.59           O  
ATOM    507  CG  LEU    74     -10.112  -3.107  -5.646  1.00 60.34           C  
ATOM    508  CD1 LEU    74      -8.635  -2.769  -5.818  1.00 56.57           C  
ATOM    509  CD2 LEU    74     -10.314  -4.617  -5.567  1.00 59.09           C  
ATOM    510  N   ASP    75     -12.867  -2.662  -1.874  1.00 72.31           N  
ATOM    511  CA  ASP    75     -13.362  -2.277  -0.556  1.00 72.40           C  
ATOM    512  C   ASP    75     -12.223  -2.203   0.458  1.00 72.12           C  
ATOM    513  CB  ASP    75     -14.431  -3.260  -0.076  1.00 67.47           C  
ATOM    514  O   ASP    75     -11.988  -3.154   1.206  1.00 67.11           O  
ATOM    515  CG  ASP    75     -15.315  -2.687   1.018  1.00 61.89           C  
ATOM    516  OD1 ASP    75     -15.256  -1.464   1.272  1.00 61.17           O  
ATOM    517  OD2 ASP    75     -16.076  -3.465   1.633  1.00 66.65           O  
ATOM    518  N   GLY    76     -11.388  -1.121   0.355  1.00 79.50           N  
ATOM    519  CA  GLY    76     -10.311  -0.964   1.319  1.00 80.35           C  
ATOM    520  C   GLY    76      -9.267   0.049   0.888  1.00 79.95           C  
ATOM    521  O   GLY    76      -9.520   0.871   0.006  1.00 75.38           O  
ATOM    522  N   ASN    77      -8.118   0.129   1.589  1.00 82.98           N  
ATOM    523  CA  ASN    77      -6.941   0.886   1.177  1.00 83.53           C  
ATOM    524  C   ASN    77      -6.048   0.072   0.245  1.00 83.10           C  
ATOM    525  CB  ASN    77      -6.147   1.351   2.400  1.00 80.95           C  
ATOM    526  O   ASN    77      -5.983  -1.154   0.356  1.00 80.09           O  
ATOM    527  CG  ASN    77      -7.015   2.047   3.430  1.00 74.57           C  
ATOM    528  ND2 ASN    77      -7.294   1.361   4.531  1.00 70.21           N  
ATOM    529  OD1 ASN    77      -7.431   3.193   3.237  1.00 71.98           O  
ATOM    530  N   PHE    78      -5.350   0.776  -0.607  1.00 82.04           N  
ATOM    531  CA  PHE    78      -4.500   0.098  -1.578  1.00 83.40           C  
ATOM    532  C   PHE    78      -3.031   0.424  -1.333  1.00 83.24           C  
ATOM    533  CB  PHE    78      -4.893   0.491  -3.006  1.00 79.22           C  
ATOM    534  O   PHE    78      -2.678   1.581  -1.099  1.00 80.08           O  
ATOM    535  CG  PHE    78      -6.356   0.305  -3.305  1.00 69.56           C  
ATOM    536  CD1 PHE    78      -6.846  -0.930  -3.710  1.00 60.38           C  
ATOM    537  CD2 PHE    78      -7.242   1.368  -3.182  1.00 62.07           C  
ATOM    538  CE1 PHE    78      -8.200  -1.105  -3.987  1.00 52.95           C  
ATOM    539  CE2 PHE    78      -8.597   1.201  -3.457  1.00 59.37           C  
ATOM    540  CZ  PHE    78      -9.073  -0.036  -3.861  1.00 54.38           C  
ATOM    541  N   ALA    79      -2.346  -0.646  -1.377  1.00 85.96           N  
ATOM    542  CA  ALA    79      -0.891  -0.536  -1.444  1.00 87.20           C  
ATOM    543  C   ALA    79      -0.350  -1.190  -2.712  1.00 86.36           C  
ATOM    544  CB  ALA    79      -0.253  -1.168  -0.210  1.00 85.34           C  
ATOM    545  O   ALA    79      -0.708  -2.326  -3.034  1.00 84.16           O  
ATOM    546  N   ILE    80       0.355  -0.426  -3.458  1.00 85.81           N  
ATOM    547  CA  ILE    80       0.850  -0.960  -4.722  1.00 86.65           C  
ATOM    548  C   ILE    80       2.357  -0.740  -4.821  1.00 85.67           C  
ATOM    549  CB  ILE    80       0.133  -0.312  -5.928  1.00 84.03           C  
ATOM    550  O   ILE    80       2.883   0.243  -4.292  1.00 83.00           O  
ATOM    551  CG1 ILE    80       0.454  -1.080  -7.215  1.00 71.96           C  
ATOM    552  CG2 ILE    80       0.523   1.163  -6.059  1.00 68.00           C  
ATOM    553  CD1 ILE    80      -0.486  -0.769  -8.372  1.00 68.90           C  
ATOM    554  N   SER    81       2.996  -1.626  -5.446  1.00 86.36           N  
ATOM    555  CA  SER    81       4.420  -1.516  -5.749  1.00 86.38           C  
ATOM    556  C   SER    81       4.767  -2.242  -7.044  1.00 85.42           C  
ATOM    557  CB  SER    81       5.257  -2.078  -4.599  1.00 84.59           C  
ATOM    558  O   SER    81       4.107  -3.216  -7.412  1.00 82.93           O  
ATOM    559  OG  SER    81       4.991  -3.457  -4.410  1.00 74.69           O  
ATOM    560  N   ILE    82       5.760  -1.645  -7.658  1.00 83.21           N  
ATOM    561  CA  ILE    82       6.316  -2.323  -8.824  1.00 83.18           C  
ATOM    562  C   ILE    82       7.586  -3.072  -8.429  1.00 81.92           C  
ATOM    563  CB  ILE    82       6.614  -1.328  -9.968  1.00 80.21           C  
ATOM    564  O   ILE    82       8.382  -2.578  -7.627  1.00 78.69           O  
ATOM    565  CG1 ILE    82       6.788  -2.076 -11.295  1.00 68.13           C  
ATOM    566  CG2 ILE    82       7.854  -0.490  -9.645  1.00 65.69           C  
ATOM    567  CD1 ILE    82       6.654  -1.191 -12.527  1.00 65.27           C  
ATOM    568  N   GLN    83       7.641  -4.276  -8.890  1.00 79.99           N  
ATOM    569  CA  GLN    83       8.799  -5.113  -8.592  1.00 79.50           C  
ATOM    570  C   GLN    83       9.375  -5.728  -9.865  1.00 78.23           C  
ATOM    571  CB  GLN    83       8.424  -6.215  -7.600  1.00 77.09           C  
ATOM    572  O   GLN    83       8.638  -6.020 -10.808  1.00 74.37           O  
ATOM    573  CG  GLN    83       7.866  -5.693  -6.283  1.00 71.64           C  
ATOM    574  CD  GLN    83       7.530  -6.804  -5.306  1.00 68.81           C  
ATOM    575  NE2 GLN    83       6.996  -6.434  -4.147  1.00 60.71           N  
ATOM    576  OE1 GLN    83       7.747  -7.986  -5.591  1.00 66.48           O  
ATOM    577  N   LYS    84      10.767  -5.752  -9.820  1.00 70.97           N  
ATOM    578  CA  LYS    84      11.494  -6.510 -10.835  1.00 70.46           C  
ATOM    579  C   LYS    84      11.815  -7.918 -10.344  1.00 70.60           C  
ATOM    580  CB  LYS    84      12.782  -5.784 -11.226  1.00 67.56           C  
ATOM    581  O   LYS    84      12.075  -8.123  -9.156  1.00 67.37           O  
ATOM    582  CG  LYS    84      12.555  -4.456 -11.933  1.00 63.06           C  
ATOM    583  CD  LYS    84      13.869  -3.825 -12.373  1.00 62.03           C  
ATOM    584  CE  LYS    84      13.645  -2.478 -13.048  1.00 52.16           C  
ATOM    585  NZ  LYS    84      14.933  -1.845 -13.461  1.00 44.78           N  
ATOM    586  N   GLY    85      11.599  -8.979 -11.234  1.00 63.41           N  
ATOM    587  CA  GLY    85      11.940 -10.344 -10.863  1.00 62.43           C  
ATOM    588  C   GLY    85      10.808 -11.326 -11.099  1.00 63.50           C  
ATOM    589  O   GLY    85       9.805 -10.986 -11.730  1.00 60.05           O  
ATOM    590  N   SER    86      11.079 -12.622 -10.723  1.00 59.80           N  
ATOM    591  CA  SER    86      10.175 -13.692 -11.130  1.00 58.57           C  
ATOM    592  C   SER    86       9.042 -13.871 -10.125  1.00 59.97           C  
ATOM    593  CB  SER    86      10.938 -15.008 -11.289  1.00 54.26           C  
ATOM    594  O   SER    86       8.032 -14.511 -10.427  1.00 57.28           O  
ATOM    595  OG  SER    86      11.703 -15.289 -10.130  1.00 51.41           O  
ATOM    596  N   ASN    87       9.213 -13.372  -8.813  1.00 65.09           N  
ATOM    597  CA  ASN    87       8.212 -13.591  -7.775  1.00 64.02           C  
ATOM    598  C   ASN    87       7.891 -12.301  -7.025  1.00 64.90           C  
ATOM    599  CB  ASN    87       8.679 -14.671  -6.797  1.00 60.02           C  
ATOM    600  O   ASN    87       8.688 -11.361  -7.028  1.00 61.41           O  
ATOM    601  CG  ASN    87       8.875 -16.018  -7.465  1.00 55.46           C  
ATOM    602  ND2 ASN    87       9.766 -16.831  -6.911  1.00 52.93           N  
ATOM    603  OD1 ASN    87       8.232 -16.324  -8.472  1.00 56.73           O  
ATOM    604  N   GLY    88       6.612 -12.130  -6.705  1.00 72.66           N  
ATOM    605  CA  GLY    88       6.266 -11.052  -5.793  1.00 71.46           C  
ATOM    606  C   GLY    88       7.036 -11.105  -4.487  1.00 73.99           C  
ATOM    607  O   GLY    88       7.318 -12.189  -3.971  1.00 70.19           O  
ATOM    608  N   ASP    89       7.668 -10.037  -4.165  1.00 82.73           N  
ATOM    609  CA  ASP    89       8.426  -9.932  -2.921  1.00 83.42           C  
ATOM    610  C   ASP    89       7.752  -8.967  -1.948  1.00 85.20           C  
ATOM    611  CB  ASP    89       9.860  -9.478  -3.204  1.00 81.22           C  
ATOM    612  O   ASP    89       7.900  -7.749  -2.071  1.00 84.16           O  
ATOM    613  CG  ASP    89      10.697  -9.340  -1.944  1.00 77.52           C  
ATOM    614  OD1 ASP    89      10.202  -9.667  -0.844  1.00 74.98           O  
ATOM    615  OD2 ASP    89      11.860  -8.896  -2.052  1.00 75.45           O  
ATOM    616  N   CYS    90       6.985  -9.560  -1.052  1.00 89.42           N  
ATOM    617  CA  CYS    90       6.250  -8.754  -0.085  1.00 90.11           C  
ATOM    618  C   CYS    90       7.201  -7.925   0.771  1.00 90.12           C  
ATOM    619  CB  CYS    90       5.388  -9.644   0.811  1.00 88.93           C  
ATOM    620  O   CYS    90       6.918  -6.766   1.076  1.00 89.36           O  
ATOM    621  SG  CYS    90       4.068 -10.504  -0.072  1.00 89.96           S  
ATOM    622  N   ALA    91       8.337  -8.441   1.108  1.00 90.24           N  
ATOM    623  CA  ALA    91       9.264  -7.740   1.992  1.00 90.33           C  
ATOM    624  C   ALA    91       9.786  -6.464   1.339  1.00 90.21           C  
ATOM    625  CB  ALA    91      10.428  -8.652   2.374  1.00 89.02           C  
ATOM    626  O   ALA    91       9.823  -5.405   1.971  1.00 89.23           O  
ATOM    627  N   THR    92      10.179  -6.562   0.114  1.00 88.37           N  
ATOM    628  CA  THR    92      10.675  -5.400  -0.615  1.00 88.21           C  
ATOM    629  C   THR    92       9.575  -4.355  -0.780  1.00 88.50           C  
ATOM    630  CB  THR    92      11.220  -5.799  -1.999  1.00 86.62           C  
ATOM    631  O   THR    92       9.818  -3.158  -0.614  1.00 87.50           O  
ATOM    632  CG2 THR    92      11.652  -4.572  -2.794  1.00 76.92           C  
ATOM    633  OG1 THR    92      12.348  -6.666  -1.830  1.00 79.63           O  
ATOM    634  N   ALA    93       8.367  -4.799  -1.092  1.00 90.28           N  
ATOM    635  CA  ALA    93       7.248  -3.874  -1.246  1.00 90.69           C  
ATOM    636  C   ALA    93       6.951  -3.148   0.063  1.00 91.20           C  
ATOM    637  CB  ALA    93       6.006  -4.617  -1.732  1.00 89.69           C  
ATOM    638  O   ALA    93       6.761  -1.930   0.076  1.00 90.74           O  
ATOM    639  N   VAL    94       6.918  -3.919   1.158  1.00 92.18           N  
ATOM    640  CA  VAL    94       6.572  -3.362   2.462  1.00 92.50           C  
ATOM    641  C   VAL    94       7.648  -2.372   2.902  1.00 92.33           C  
ATOM    642  CB  VAL    94       6.400  -4.470   3.525  1.00 91.45           C  
ATOM    643  O   VAL    94       7.338  -1.317   3.461  1.00 91.49           O  
ATOM    644  CG1 VAL    94       6.347  -3.869   4.928  1.00 85.76           C  
ATOM    645  CG2 VAL    94       5.142  -5.289   3.243  1.00 85.22           C  
ATOM    646  N   LYS    95       8.878  -2.673   2.607  1.00 91.48           N  
ATOM    647  CA  LYS    95       9.951  -1.721   2.884  1.00 91.28           C  
ATOM    648  C   LYS    95       9.744  -0.420   2.113  1.00 91.14           C  
ATOM    649  CB  LYS    95      11.310  -2.328   2.533  1.00 89.52           C  
ATOM    650  O   LYS    95       9.903   0.668   2.669  1.00 90.04           O  
ATOM    651  CG  LYS    95      12.493  -1.430   2.865  1.00 80.87           C  
ATOM    652  CD  LYS    95      13.816  -2.091   2.501  1.00 76.83           C  
ATOM    653  CE  LYS    95      14.990  -1.141   2.700  1.00 69.58           C  
ATOM    654  NZ  LYS    95      16.284  -1.767   2.293  1.00 62.33           N  
ATOM    655  N   HIS    96       9.406  -0.583   0.855  1.00 89.72           N  
ATOM    656  CA  HIS    96       9.138   0.589   0.029  1.00 89.69           C  
ATOM    657  C   HIS    96       7.956   1.386   0.569  1.00 90.03           C  
ATOM    658  CB  HIS    96       8.874   0.173  -1.420  1.00 88.11           C  
ATOM    659  O   HIS    96       8.015   2.615   0.649  1.00 89.12           O  
ATOM    660  CG  HIS    96       8.530   1.318  -2.319  1.00 81.62           C  
ATOM    661  CD2 HIS    96       7.367   1.654  -2.925  1.00 75.15           C  
ATOM    662  ND1 HIS    96       9.448   2.277  -2.687  1.00 72.99           N  
ATOM    663  CE1 HIS    96       8.863   3.156  -3.483  1.00 75.09           C  
ATOM    664  NE2 HIS    96       7.600   2.801  -3.643  1.00 72.51           N  
ATOM    665  N   TRP    97       6.887   0.749   0.987  1.00 91.42           N  
ATOM    666  CA  TRP    97       5.706   1.407   1.537  1.00 92.08           C  
ATOM    667  C   TRP    97       6.043   2.133   2.835  1.00 91.60           C  
ATOM    668  CB  TRP    97       4.588   0.390   1.782  1.00 91.21           C  
ATOM    669  O   TRP    97       5.572   3.248   3.070  1.00 90.53           O  
ATOM    670  CG  TRP    97       4.122  -0.312   0.542  1.00 88.24           C  
ATOM    671  CD1 TRP    97       4.302   0.092  -0.752  1.00 83.58           C  
ATOM    672  CD2 TRP    97       3.392  -1.542   0.480  1.00 84.37           C  
ATOM    673  CE2 TRP    97       3.164  -1.824  -0.885  1.00 86.80           C  
ATOM    674  CE3 TRP    97       2.909  -2.433   1.447  1.00 86.74           C  
ATOM    675  NE1 TRP    97       3.729  -0.813  -1.615  1.00 86.72           N  
ATOM    676  CH2 TRP    97       2.011  -3.818  -0.341  1.00 83.51           C  
ATOM    677  CZ2 TRP    97       2.473  -2.962  -1.307  1.00 84.92           C  
ATOM    678  CZ3 TRP    97       2.221  -3.565   1.025  1.00 84.64           C  
ATOM    679  N   ARG    98       6.859   1.510   3.615  1.00 92.79           N  
ATOM    680  CA  ARG    98       7.309   2.095   4.874  1.00 92.83           C  
ATOM    681  C   ARG    98       8.032   3.417   4.636  1.00 92.32           C  
ATOM    682  CB  ARG    98       8.227   1.124   5.621  1.00 91.55           C  
ATOM    683  O   ARG    98       7.881   4.361   5.413  1.00 91.14           O  
ATOM    684  CG  ARG    98       8.658   1.615   6.993  1.00 86.36           C  
ATOM    685  CD  ARG    98       9.809   0.790   7.552  1.00 82.98           C  
ATOM    686  NE  ARG    98      10.228   1.271   8.865  1.00 80.08           N  
ATOM    687  NH1 ARG    98      11.534   2.992   8.048  1.00 64.99           N  
ATOM    688  NH2 ARG    98      11.355   2.657  10.309  1.00 62.76           N  
ATOM    689  CZ  ARG    98      11.038   2.305   9.071  1.00 78.22           C  
ATOM    690  N   GLU    99       8.747   3.566   3.590  1.00 91.31           N  
ATOM    691  CA  GLU    99       9.520   4.761   3.264  1.00 91.22           C  
ATOM    692  C   GLU    99       8.606   5.920   2.877  1.00 90.96           C  
ATOM    693  CB  GLU    99      10.508   4.470   2.131  1.00 89.86           C  
ATOM    694  O   GLU    99       9.061   7.058   2.744  1.00 89.70           O  
ATOM    695  CG  GLU    99      11.650   3.548   2.533  1.00 84.95           C  
ATOM    696  CD  GLU    99      12.490   3.085   1.354  1.00 81.85           C  
ATOM    697  OE1 GLU    99      12.090   3.324   0.192  1.00 79.59           O  
ATOM    698  OE2 GLU    99      13.557   2.476   1.594  1.00 78.21           O  
ATOM    699  N   GLY   100       7.280   5.601   2.668  1.00 91.39           N  
ATOM    700  CA  GLY   100       6.311   6.658   2.424  1.00 91.50           C  
ATOM    701  C   GLY   100       6.178   7.625   3.586  1.00 91.62           C  
ATOM    702  O   GLY   100       5.628   8.718   3.430  1.00 90.70           O  
ATOM    703  N   PHE   101       6.709   7.242   4.737  1.00 92.18           N  
ATOM    704  CA  PHE   101       6.733   8.105   5.912  1.00 92.40           C  
ATOM    705  C   PHE   101       7.349   9.458   5.578  1.00 91.90           C  
ATOM    706  CB  PHE   101       7.510   7.440   7.053  1.00 91.60           C  
ATOM    707  O   PHE   101       6.875  10.495   6.047  1.00 90.78           O  
ATOM    708  CG  PHE   101       7.633   8.297   8.284  1.00 89.60           C  
ATOM    709  CD1 PHE   101       6.531   8.530   9.098  1.00 86.21           C  
ATOM    710  CD2 PHE   101       8.850   8.870   8.627  1.00 86.42           C  
ATOM    711  CE1 PHE   101       6.641   9.322  10.238  1.00 86.98           C  
ATOM    712  CE2 PHE   101       8.968   9.663   9.765  1.00 87.60           C  
ATOM    713  CZ  PHE   101       7.862   9.888  10.569  1.00 85.84           C  
ATOM    714  N   ASP   102       8.324   9.452   4.678  1.00 91.74           N  
ATOM    715  CA  ASP   102       9.124  10.638   4.386  1.00 91.55           C  
ATOM    716  C   ASP   102       8.331  11.643   3.553  1.00 91.29           C  
ATOM    717  CB  ASP   102      10.412  10.250   3.656  1.00 90.23           C  
ATOM    718  O   ASP   102       8.741  12.797   3.408  1.00 90.00           O  
ATOM    719  CG  ASP   102      11.391   9.499   4.542  1.00 85.45           C  
ATOM    720  OD1 ASP   102      11.311   9.624   5.783  1.00 80.83           O  
ATOM    721  OD2 ASP   102      12.253   8.779   3.993  1.00 83.59           O  
ATOM    722  N   LEU   103       7.242  11.208   3.041  1.00 91.39           N  
ATOM    723  CA  LEU   103       6.428  12.101   2.224  1.00 91.24           C  
ATOM    724  C   LEU   103       5.569  13.008   3.100  1.00 90.86           C  
ATOM    725  CB  LEU   103       5.537  11.296   1.274  1.00 90.34           C  
ATOM    726  O   LEU   103       5.031  14.010   2.623  1.00 89.52           O  
ATOM    727  CG  LEU   103       6.257  10.441   0.231  1.00 87.42           C  
ATOM    728  CD1 LEU   103       5.252   9.601  -0.551  1.00 82.96           C  
ATOM    729  CD2 LEU   103       7.074  11.320  -0.710  1.00 82.69           C  
ATOM    730  N   PHE   104       5.445  12.683   4.352  1.00 91.09           N  
ATOM    731  CA  PHE   104       4.605  13.448   5.265  1.00 91.01           C  
ATOM    732  C   PHE   104       5.455  14.317   6.185  1.00 89.43           C  
ATOM    733  CB  PHE   104       3.721  12.513   6.096  1.00 90.76           C  
ATOM    734  O   PHE   104       6.479  13.865   6.701  1.00 87.34           O  
ATOM    735  CG  PHE   104       2.755  11.702   5.274  1.00 91.36           C  
ATOM    736  CD1 PHE   104       1.623  12.290   4.725  1.00 90.40           C  
ATOM    737  CD2 PHE   104       2.981  10.349   5.052  1.00 90.19           C  
ATOM    738  CE1 PHE   104       0.728  11.541   3.964  1.00 89.76           C  
ATOM    739  CE2 PHE   104       2.091   9.595   4.293  1.00 89.74           C  
ATOM    740  CZ  PHE   104       0.965  10.192   3.750  1.00 89.44           C  
ATOM    741  N   LYS   105       5.228  15.605   6.134  1.00 88.47           N  
ATOM    742  CA  LYS   105       5.907  16.562   7.003  1.00 87.07           C  
ATOM    743  C   LYS   105       5.138  16.764   8.305  1.00 85.47           C  
ATOM    744  CB  LYS   105       6.087  17.902   6.287  1.00 83.76           C  
ATOM    745  O   LYS   105       4.634  17.858   8.571  1.00 81.09           O  
ATOM    746  CG  LYS   105       6.950  17.825   5.036  1.00 76.04           C  
ATOM    747  CD  LYS   105       7.164  19.201   4.419  1.00 71.99           C  
ATOM    748  CE  LYS   105       8.054  19.129   3.185  1.00 64.47           C  
ATOM    749  NZ  LYS   105       8.287  20.479   2.591  1.00 58.86           N  
ATOM    750  N   GLY   106       4.818  15.761   8.972  1.00 88.59           N  
ATOM    751  CA  GLY   106       3.933  15.778  10.126  1.00 89.05           C  
ATOM    752  C   GLY   106       2.690  14.929   9.937  1.00 89.21           C  
ATOM    753  O   GLY   106       2.665  14.036   9.087  1.00 87.93           O  
ATOM    754  N   LEU   107       1.800  15.247  10.775  1.00 91.68           N  
ATOM    755  CA  LEU   107       0.555  14.487  10.730  1.00 91.96           C  
ATOM    756  C   LEU   107      -0.048  14.514   9.330  1.00 91.77           C  
ATOM    757  CB  LEU   107      -0.449  15.044  11.742  1.00 90.77           C  
ATOM    758  O   LEU   107      -0.218  15.585   8.743  1.00 90.80           O  
ATOM    759  CG  LEU   107      -1.746  14.252  11.916  1.00 86.65           C  
ATOM    760  CD1 LEU   107      -1.456  12.890  12.538  1.00 81.51           C  
ATOM    761  CD2 LEU   107      -2.741  15.034  12.768  1.00 81.71           C  
ATOM    762  N   PRO   108      -0.283  13.337   8.737  1.00 91.36           N  
ATOM    763  CA  PRO   108      -0.938  13.329   7.427  1.00 91.69           C  
ATOM    764  C   PRO   108      -2.243  14.123   7.415  1.00 91.54           C  
ATOM    765  CB  PRO   108      -1.202  11.843   7.173  1.00 91.00           C  
ATOM    766  O   PRO   108      -3.068  13.975   8.319  1.00 90.73           O  
ATOM    767  CG  PRO   108      -0.173  11.128   7.988  1.00 89.76           C  
ATOM    768  CD  PRO   108       0.046  11.896   9.259  1.00 88.65           C  
ATOM    769  N   PRO   109      -2.396  14.982   6.418  1.00 91.17           N  
ATOM    770  CA  PRO   109      -3.631  15.766   6.338  1.00 91.33           C  
ATOM    771  C   PRO   109      -4.848  14.915   5.980  1.00 91.31           C  
ATOM    772  CB  PRO   109      -3.332  16.784   5.234  1.00 90.54           C  
ATOM    773  O   PRO   109      -4.698  13.777   5.528  1.00 90.61           O  
ATOM    774  CG  PRO   109      -2.366  16.092   4.328  1.00 89.17           C  
ATOM    775  CD  PRO   109      -1.469  15.223   5.162  1.00 88.43           C  
ATOM    776  N   PRO   110      -6.026  15.505   6.261  1.00 90.73           N  
ATOM    777  CA  PRO   110      -7.230  14.805   5.809  1.00 90.77           C  
ATOM    778  C   PRO   110      -7.174  14.430   4.329  1.00 90.37           C  
ATOM    779  CB  PRO   110      -8.347  15.817   6.073  1.00 90.05           C  
ATOM    780  O   PRO   110      -6.644  15.191   3.516  1.00 89.35           O  
ATOM    781  CG  PRO   110      -7.847  16.649   7.210  1.00 88.78           C  
ATOM    782  CD  PRO   110      -6.365  16.829   7.053  1.00 87.93           C  
ATOM    783  N   TYR   111      -7.667  13.276   4.122  1.00 88.74           N  
ATOM    784  CA  TYR   111      -7.609  12.750   2.763  1.00 88.59           C  
ATOM    785  C   TYR   111      -8.488  13.567   1.823  1.00 88.01           C  
ATOM    786  CB  TYR   111      -8.042  11.281   2.736  1.00 87.54           C  
ATOM    787  O   TYR   111      -9.617  13.921   2.170  1.00 86.38           O  
ATOM    788  CG  TYR   111      -8.155  10.706   1.344  1.00 85.08           C  
ATOM    789  CD1 TYR   111      -7.017  10.435   0.587  1.00 81.69           C  
ATOM    790  CD2 TYR   111      -9.398  10.435   0.783  1.00 81.85           C  
ATOM    791  CE1 TYR   111      -7.116   9.908  -0.696  1.00 81.89           C  
ATOM    792  CE2 TYR   111      -9.509   9.908  -0.499  1.00 82.18           C  
ATOM    793  OH  TYR   111      -8.468   9.126  -2.500  1.00 76.32           O  
ATOM    794  CZ  TYR   111      -8.364   9.648  -1.230  1.00 79.62           C  
ATOM    795  N   SER   112      -7.963  13.811   0.651  1.00 87.35           N  
ATOM    796  CA  SER   112      -8.668  14.300  -0.529  1.00 86.52           C  
ATOM    797  C   SER   112      -7.992  13.830  -1.812  1.00 85.69           C  
ATOM    798  CB  SER   112      -8.744  15.828  -0.513  1.00 85.26           C  
ATOM    799  O   SER   112      -6.764  13.747  -1.878  1.00 83.75           O  
ATOM    800  OG  SER   112      -8.755  16.344  -1.833  1.00 80.40           O  
ATOM    801  N   ALA   113      -8.846  13.485  -2.751  1.00 81.31           N  
ATOM    802  CA  ALA   113      -8.307  13.050  -4.037  1.00 80.54           C  
ATOM    803  C   ALA   113      -7.446  14.140  -4.668  1.00 80.78           C  
ATOM    804  CB  ALA   113      -9.439  12.657  -4.983  1.00 78.91           C  
ATOM    805  O   ALA   113      -6.589  13.855  -5.508  1.00 79.06           O  
ATOM    806  N   GLU   114      -7.632  15.420  -4.227  1.00 83.82           N  
ATOM    807  CA  GLU   114      -6.936  16.562  -4.811  1.00 84.22           C  
ATOM    808  C   GLU   114      -5.671  16.898  -4.026  1.00 84.61           C  
ATOM    809  CB  GLU   114      -7.858  17.782  -4.871  1.00 81.57           C  
ATOM    810  O   GLU   114      -4.847  17.695  -4.478  1.00 83.24           O  
ATOM    811  CG  GLU   114      -9.063  17.598  -5.782  1.00 74.60           C  
ATOM    812  CD  GLU   114      -8.685  17.251  -7.213  1.00 71.01           C  
ATOM    813  OE1 GLU   114      -7.559  17.591  -7.643  1.00 69.73           O  
ATOM    814  OE2 GLU   114      -9.521  16.635  -7.911  1.00 64.91           O  
ATOM    815  N   ALA   115      -5.594  16.343  -2.798  1.00 84.81           N  
ATOM    816  CA  ALA   115      -4.405  16.616  -1.994  1.00 85.23           C  
ATOM    817  C   ALA   115      -3.163  15.991  -2.623  1.00 85.57           C  
ATOM    818  CB  ALA   115      -4.594  16.098  -0.571  1.00 83.64           C  
ATOM    819  O   ALA   115      -3.123  14.783  -2.865  1.00 84.62           O  
ATOM    820  N   PRO   116      -2.071  16.807  -2.911  1.00 88.03           N  
ATOM    821  CA  PRO   116      -0.920  16.336  -3.685  1.00 88.15           C  
ATOM    822  C   PRO   116      -0.229  15.135  -3.042  1.00 88.24           C  
ATOM    823  CB  PRO   116       0.010  17.552  -3.709  1.00 86.41           C  
ATOM    824  O   PRO   116       0.231  14.233  -3.747  1.00 86.98           O  
ATOM    825  CG  PRO   116      -0.900  18.731  -3.582  1.00 82.25           C  
ATOM    826  CD  PRO   116      -2.080  18.335  -2.742  1.00 80.00           C  
ATOM    827  N   VAL   117      -0.171  15.061  -1.731  1.00 89.01           N  
ATOM    828  CA  VAL   117       0.588  14.010  -1.059  1.00 88.89           C  
ATOM    829  C   VAL   117      -0.038  12.650  -1.356  1.00 88.51           C  
ATOM    830  CB  VAL   117       0.652  14.245   0.467  1.00 87.60           C  
ATOM    831  O   VAL   117       0.669  11.646  -1.470  1.00 86.92           O  
ATOM    832  CG1 VAL   117      -0.737  14.128   1.091  1.00 81.56           C  
ATOM    833  CG2 VAL   117       1.618  13.256   1.118  1.00 80.39           C  
ATOM    834  N   TYR   118      -1.327  12.564  -1.576  1.00 88.54           N  
ATOM    835  CA  TYR   118      -2.012  11.290  -1.761  1.00 88.32           C  
ATOM    836  C   TYR   118      -2.075  10.914  -3.237  1.00 86.86           C  
ATOM    837  CB  TYR   118      -3.427  11.349  -1.177  1.00 88.02           C  
ATOM    838  O   TYR   118      -2.718   9.929  -3.606  1.00 84.55           O  
ATOM    839  CG  TYR   118      -3.458  11.440   0.329  1.00 89.16           C  
ATOM    840  CD1 TYR   118      -2.922  10.426   1.119  1.00 88.08           C  
ATOM    841  CD2 TYR   118      -4.025  12.540   0.965  1.00 87.95           C  
ATOM    842  CE1 TYR   118      -2.951  10.504   2.507  1.00 87.65           C  
ATOM    843  CE2 TYR   118      -4.059  12.629   2.353  1.00 87.51           C  
ATOM    844  OH  TYR   118      -3.551  11.691   4.488  1.00 84.80           O  
ATOM    845  CZ  TYR   118      -3.520  11.608   3.114  1.00 87.78           C  
ATOM    846  N   LYS   119      -1.467  11.696  -4.112  1.00 85.41           N  
ATOM    847  CA  LYS   119      -1.441  11.374  -5.536  1.00 84.55           C  
ATOM    848  C   LYS   119      -0.380  10.321  -5.842  1.00 83.82           C  
ATOM    849  CB  LYS   119      -1.185  12.632  -6.367  1.00 82.74           C  
ATOM    850  O   LYS   119      -0.361   9.750  -6.935  1.00 81.26           O  
ATOM    851  CG  LYS   119      -2.312  13.652  -6.308  1.00 77.38           C  
ATOM    852  CD  LYS   119      -2.150  14.728  -7.374  1.00 74.08           C  
ATOM    853  CE  LYS   119      -3.320  15.702  -7.370  1.00 66.57           C  
ATOM    854  NZ  LYS   119      -3.152  16.773  -8.398  1.00 61.72           N  
ATOM    855  N   THR   120       0.421  10.147  -4.929  1.00 84.87           N  
ATOM    856  CA  THR   120       1.451   9.133  -5.129  1.00 84.57           C  
ATOM    857  C   THR   120       1.057   7.822  -4.455  1.00 85.09           C  
ATOM    858  CB  THR   120       2.812   9.605  -4.586  1.00 82.68           C  
ATOM    859  O   THR   120       0.502   7.827  -3.354  1.00 83.90           O  
ATOM    860  CG2 THR   120       3.198  10.960  -5.169  1.00 72.65           C  
ATOM    861  OG1 THR   120       2.739   9.715  -3.159  1.00 74.62           O  
ATOM    862  N   SER   121       1.361   6.706  -5.123  1.00 85.58           N  
ATOM    863  CA  SER   121       1.078   5.383  -4.577  1.00 85.91           C  
ATOM    864  C   SER   121       1.837   5.147  -3.275  1.00 86.33           C  
ATOM    865  CB  SER   121       1.439   4.296  -5.591  1.00 84.11           C  
ATOM    866  O   SER   121       1.354   4.441  -2.388  1.00 85.18           O  
ATOM    867  OG  SER   121       2.819   4.345  -5.911  1.00 76.36           O  
ATOM    868  N   GLN   122       2.935   5.797  -3.171  1.00 88.13           N  
ATOM    869  CA  GLN   122       3.770   5.590  -1.992  1.00 88.57           C  
ATOM    870  C   GLN   122       3.088   6.119  -0.734  1.00 89.10           C  
ATOM    871  CB  GLN   122       5.132   6.262  -2.174  1.00 86.51           C  
ATOM    872  O   GLN   122       3.095   5.459   0.307  1.00 88.43           O  
ATOM    873  CG  GLN   122       6.191   5.782  -1.191  1.00 79.07           C  
ATOM    874  CD  GLN   122       7.561   6.370  -1.471  1.00 75.54           C  
ATOM    875  NE2 GLN   122       8.598   5.743  -0.924  1.00 68.30           N  
ATOM    876  OE1 GLN   122       7.687   7.378  -2.173  1.00 72.84           O  
ATOM    877  N   ALA   123       2.508   7.284  -0.822  1.00 89.40           N  
ATOM    878  CA  ALA   123       1.800   7.847   0.325  1.00 89.62           C  
ATOM    879  C   ALA   123       0.580   7.003   0.685  1.00 89.59           C  
ATOM    880  CB  ALA   123       1.381   9.286   0.038  1.00 88.60           C  
ATOM    881  O   ALA   123       0.341   6.716   1.861  1.00 88.76           O  
ATOM    882  N   GLN   124      -0.139   6.608  -0.258  1.00 89.16           N  
ATOM    883  CA  GLN   124      -1.332   5.807  -0.004  1.00 89.17           C  
ATOM    884  C   GLN   124      -0.963   4.426   0.531  1.00 89.39           C  
ATOM    885  CB  GLN   124      -2.168   5.670  -1.277  1.00 87.32           C  
ATOM    886  O   GLN   124      -1.639   3.897   1.416  1.00 88.40           O  
ATOM    887  CG  GLN   124      -2.792   6.977  -1.747  1.00 80.08           C  
ATOM    888  CD  GLN   124      -3.760   6.784  -2.899  1.00 76.12           C  
ATOM    889  NE2 GLN   124      -3.722   7.697  -3.864  1.00 68.25           N  
ATOM    890  OE1 GLN   124      -4.535   5.823  -2.922  1.00 72.59           O  
ATOM    891  N   SER   125       0.110   3.883  -0.045  1.00 90.43           N  
ATOM    892  CA  SER   125       0.577   2.587   0.438  1.00 90.89           C  
ATOM    893  C   SER   125       1.038   2.670   1.889  1.00 91.25           C  
ATOM    894  CB  SER   125       1.718   2.068  -0.439  1.00 89.95           C  
ATOM    895  O   SER   125       0.819   1.742   2.670  1.00 90.78           O  
ATOM    896  OG  SER   125       1.274   1.854  -1.768  1.00 85.90           O  
ATOM    897  N   PHE   126       1.606   3.783   2.228  1.00 92.69           N  
ATOM    898  CA  PHE   126       1.997   4.001   3.616  1.00 93.01           C  
ATOM    899  C   PHE   126       0.778   3.982   4.531  1.00 92.79           C  
ATOM    900  CB  PHE   126       2.743   5.331   3.763  1.00 92.64           C  
ATOM    901  O   PHE   126       0.786   3.319   5.570  1.00 92.17           O  
ATOM    902  CG  PHE   126       3.080   5.684   5.187  1.00 92.06           C  
ATOM    903  CD1 PHE   126       4.263   5.242   5.765  1.00 90.63           C  
ATOM    904  CD2 PHE   126       2.212   6.458   5.947  1.00 90.55           C  
ATOM    905  CE1 PHE   126       4.578   5.567   7.083  1.00 90.02           C  
ATOM    906  CE2 PHE   126       2.520   6.786   7.264  1.00 90.43           C  
ATOM    907  CZ  PHE   126       3.703   6.339   7.830  1.00 89.79           C  
ATOM    908  N   VAL   127      -0.243   4.662   4.181  1.00 91.76           N  
ATOM    909  CA  VAL   127      -1.453   4.707   4.996  1.00 91.66           C  
ATOM    910  C   VAL   127      -2.067   3.312   5.087  1.00 91.45           C  
ATOM    911  CB  VAL   127      -2.483   5.708   4.427  1.00 90.77           C  
ATOM    912  O   VAL   127      -2.488   2.881   6.163  1.00 90.55           O  
ATOM    913  CG1 VAL   127      -3.802   5.618   5.193  1.00 86.66           C  
ATOM    914  CG2 VAL   127      -1.929   7.130   4.476  1.00 85.87           C  
ATOM    915  N   ALA   128      -2.084   2.583   3.993  1.00 90.67           N  
ATOM    916  CA  ALA   128      -2.636   1.231   3.975  1.00 90.75           C  
ATOM    917  C   ALA   128      -1.872   0.314   4.926  1.00 90.97           C  
ATOM    918  CB  ALA   128      -2.609   0.664   2.558  1.00 89.59           C  
ATOM    919  O   ALA   128      -2.471  -0.514   5.616  1.00 90.23           O  
ATOM    920  N   LEU   129      -0.576   0.482   4.967  1.00 92.73           N  
ATOM    921  CA  LEU   129       0.291  -0.347   5.797  1.00 92.83           C  
ATOM    922  C   LEU   129       0.085  -0.038   7.276  1.00 92.54           C  
ATOM    923  CB  LEU   129       1.759  -0.135   5.418  1.00 91.99           C  
ATOM    924  O   LEU   129       0.084  -0.947   8.110  1.00 91.58           O  
ATOM    925  CG  LEU   129       2.790  -0.908   6.241  1.00 89.10           C  
ATOM    926  CD1 LEU   129       2.502  -2.404   6.181  1.00 84.11           C  
ATOM    927  CD2 LEU   129       4.202  -0.611   5.746  1.00 84.15           C  
ATOM    928  N   PHE   130      -0.263   1.173   7.629  1.00 92.83           N  
ATOM    929  CA  PHE   130      -0.202   1.556   9.035  1.00 92.78           C  
ATOM    930  C   PHE   130      -1.587   1.920   9.557  1.00 91.80           C  
ATOM    931  CB  PHE   130       0.759   2.733   9.232  1.00 92.19           C  
ATOM    932  O   PHE   130      -1.732   2.342  10.706  1.00 89.90           O  
ATOM    933  CG  PHE   130       2.212   2.348   9.162  1.00 91.52           C  
ATOM    934  CD1 PHE   130       2.809   1.643  10.200  1.00 89.16           C  
ATOM    935  CD2 PHE   130       2.981   2.692   8.058  1.00 89.09           C  
ATOM    936  CE1 PHE   130       4.154   1.286  10.138  1.00 88.71           C  
ATOM    937  CE2 PHE   130       4.325   2.338   7.989  1.00 89.23           C  
ATOM    938  CZ  PHE   130       4.910   1.636   9.030  1.00 88.33           C  
ATOM    939  N   ALA   131      -2.624   1.862   8.684  1.00 87.05           N  
ATOM    940  CA  ALA   131      -3.972   2.178   9.148  1.00 86.21           C  
ATOM    941  C   ALA   131      -4.279   1.471  10.465  1.00 86.06           C  
ATOM    942  CB  ALA   131      -5.004   1.795   8.089  1.00 84.24           C  
ATOM    943  O   ALA   131      -4.076   0.262  10.589  1.00 83.49           O  
ATOM    944  N   PRO   132      -4.744   2.175  11.570  1.00 82.23           N  
ATOM    945  CA  PRO   132      -4.787   1.648  12.936  1.00 82.01           C  
ATOM    946  C   PRO   132      -6.039   0.819  13.210  1.00 79.28           C  
ATOM    947  CB  PRO   132      -4.768   2.911  13.801  1.00 76.19           C  
ATOM    948  O   PRO   132      -6.443   0.667  14.366  1.00 70.82           O  
ATOM    949  CG  PRO   132      -5.446   3.953  12.972  1.00 74.81           C  
ATOM    950  CD  PRO   132      -5.146   3.681  11.526  1.00 72.57           C  
ATOM    951  N   HIS   133      -6.411   0.087  12.413  1.00 81.11           N  
ATOM    952  CA  HIS   133      -7.628  -0.681  12.650  1.00 80.47           C  
ATOM    953  C   HIS   133      -7.340  -1.927  13.481  1.00 80.67           C  
ATOM    954  CB  HIS   133      -8.281  -1.074  11.324  1.00 76.91           C  
ATOM    955  O   HIS   133      -6.305  -2.572  13.302  1.00 76.41           O  
ATOM    956  CG  HIS   133      -8.605   0.092  10.446  1.00 70.83           C  
ATOM    957  CD2 HIS   133      -8.196   0.403   9.193  1.00 66.09           C  
ATOM    958  ND1 HIS   133      -9.448   1.109  10.840  1.00 63.82           N  
ATOM    959  CE1 HIS   133      -9.544   1.997   9.865  1.00 62.25           C  
ATOM    960  NE2 HIS   133      -8.794   1.592   8.854  1.00 60.05           N  
ATOM    961  N   GLU   134      -8.381  -2.130  14.433  1.00 79.00           N  
ATOM    962  CA  GLU   134      -8.443  -3.407  15.138  1.00 78.32           C  
ATOM    963  C   GLU   134      -9.051  -4.495  14.257  1.00 77.23           C  
ATOM    964  CB  GLU   134      -9.246  -3.268  16.433  1.00 73.73           C  
ATOM    965  O   GLU   134      -9.971  -4.229  13.480  1.00 71.49           O  
ATOM    966  CG  GLU   134      -8.598  -2.354  17.464  1.00 67.21           C  
ATOM    967  CD  GLU   134      -9.246  -2.444  18.836  1.00 65.41           C  
ATOM    968  OE1 GLU   134     -10.319  -3.076  18.961  1.00 64.68           O  
ATOM    969  OE2 GLU   134      -8.676  -1.875  19.794  1.00 59.85           O  
ATOM    970  N   ALA   135      -8.314  -5.555  13.998  1.00 84.18           N  
ATOM    971  CA  ALA   135      -8.724  -6.732  13.237  1.00 84.13           C  
ATOM    972  C   ALA   135      -8.728  -6.443  11.739  1.00 84.29           C  
ATOM    973  CB  ALA   135     -10.105  -7.203  13.689  1.00 81.28           C  
ATOM    974  O   ALA   135      -9.646  -6.852  11.023  1.00 81.29           O  
ATOM    975  N   GLY   136      -7.821  -5.594  11.309  1.00 89.06           N  
ATOM    976  CA  GLY   136      -7.667  -5.332   9.887  1.00 89.14           C  
ATOM    977  C   GLY   136      -7.355  -6.579   9.081  1.00 89.45           C  
ATOM    978  O   GLY   136      -6.812  -7.549   9.614  1.00 88.36           O  
ATOM    979  N   LYS   137      -7.759  -6.568   7.894  1.00 90.55           N  
ATOM    980  CA  LYS   137      -7.483  -7.666   6.973  1.00 90.70           C  
ATOM    981  C   LYS   137      -6.673  -7.186   5.772  1.00 90.90           C  
ATOM    982  CB  LYS   137      -8.786  -8.312   6.501  1.00 89.17           C  
ATOM    983  O   LYS   137      -6.749  -6.015   5.394  1.00 90.22           O  
ATOM    984  CG  LYS   137      -9.614  -8.926   7.621  1.00 82.78           C  
ATOM    985  CD  LYS   137     -10.835  -9.656   7.078  1.00 80.09           C  
ATOM    986  CE  LYS   137     -11.638 -10.312   8.193  1.00 73.62           C  
ATOM    987  NZ  LYS   137     -12.802 -11.081   7.660  1.00 67.08           N  
ATOM    988  N   VAL   138      -5.899  -8.088   5.187  1.00 91.49           N  
ATOM    989  CA  VAL   138      -5.138  -7.769   3.983  1.00 91.53           C  
ATOM    990  C   VAL   138      -5.278  -8.902   2.968  1.00 91.17           C  
ATOM    991  CB  VAL   138      -3.647  -7.522   4.303  1.00 90.68           C  
ATOM    992  O   VAL   138      -5.275 -10.079   3.338  1.00 90.07           O  
ATOM    993  CG1 VAL   138      -3.016  -8.763   4.931  1.00 85.76           C  
ATOM    994  CG2 VAL   138      -2.891  -7.116   3.039  1.00 85.07           C  
ATOM    995  N   ASP   139      -5.453  -8.563   1.739  1.00 89.18           N  
ATOM    996  CA  ASP   139      -5.490  -9.440   0.572  1.00 88.95           C  
ATOM    997  C   ASP   139      -4.579  -8.917  -0.536  1.00 88.63           C  
ATOM    998  CB  ASP   139      -6.922  -9.582   0.053  1.00 87.71           C  
ATOM    999  O   ASP   139      -4.767  -7.802  -1.027  1.00 87.45           O  
ATOM   1000  CG  ASP   139      -7.064 -10.661  -1.006  1.00 83.75           C  
ATOM   1001  OD1 ASP   139      -6.136 -11.482  -1.169  1.00 80.93           O  
ATOM   1002  OD2 ASP   139      -8.113 -10.690  -1.685  1.00 82.19           O  
ATOM   1003  N   CYS   140      -3.640  -9.781  -0.927  1.00 88.59           N  
ATOM   1004  CA  CYS   140      -2.634  -9.315  -1.875  1.00 88.57           C  
ATOM   1005  C   CYS   140      -2.582 -10.218  -3.102  1.00 87.83           C  
ATOM   1006  CB  CYS   140      -1.258  -9.260  -1.213  1.00 87.90           C  
ATOM   1007  O   CYS   140      -2.834 -11.420  -3.005  1.00 86.51           O  
ATOM   1008  SG  CYS   140      -1.193  -8.193   0.243  1.00 90.83           S  
ATOM   1009  N   ALA   141      -2.215  -9.582  -4.168  1.00 85.71           N  
ATOM   1010  CA  ALA   141      -1.948 -10.306  -5.408  1.00 85.31           C  
ATOM   1011  C   ALA   141      -0.821  -9.645  -6.197  1.00 85.22           C  
ATOM   1012  CB  ALA   141      -3.213 -10.386  -6.259  1.00 84.32           C  
ATOM   1013  O   ALA   141      -0.622  -8.432  -6.109  1.00 84.12           O  
ATOM   1014  N   PHE   142      -0.076 -10.449  -6.780  1.00 82.71           N  
ATOM   1015  CA  PHE   142       0.855  -9.883  -7.749  1.00 82.10           C  
ATOM   1016  C   PHE   142       0.356 -10.103  -9.172  1.00 81.86           C  
ATOM   1017  CB  PHE   142       2.248 -10.498  -7.580  1.00 80.42           C  
ATOM   1018  O   PHE   142      -0.334 -11.087  -9.448  1.00 79.55           O  
ATOM   1019  CG  PHE   142       2.349 -11.916  -8.073  1.00 76.19           C  
ATOM   1020  CD1 PHE   142       2.175 -12.984  -7.201  1.00 72.13           C  
ATOM   1021  CD2 PHE   142       2.619 -12.182  -9.409  1.00 72.02           C  
ATOM   1022  CE1 PHE   142       2.268 -14.298  -7.654  1.00 69.32           C  
ATOM   1023  CE2 PHE   142       2.714 -13.492  -9.869  1.00 69.99           C  
ATOM   1024  CZ  PHE   142       2.539 -14.548  -8.990  1.00 65.30           C  
ATOM   1025  N   PHE   143       0.636  -9.146  -9.986  1.00 81.08           N  
ATOM   1026  CA  PHE   143       0.255  -9.089 -11.392  1.00 80.72           C  
ATOM   1027  C   PHE   143       1.488  -9.105 -12.288  1.00 80.38           C  
ATOM   1028  CB  PHE   143      -0.582  -7.837 -11.673  1.00 79.95           C  
ATOM   1029  O   PHE   143       2.446  -8.369 -12.048  1.00 78.61           O  
ATOM   1030  CG  PHE   143      -1.816  -7.728 -10.819  1.00 80.32           C  
ATOM   1031  CD1 PHE   143      -3.055  -8.121 -11.309  1.00 78.93           C  
ATOM   1032  CD2 PHE   143      -1.736  -7.231  -9.524  1.00 79.10           C  
ATOM   1033  CE1 PHE   143      -4.199  -8.021 -10.520  1.00 77.70           C  
ATOM   1034  CE2 PHE   143      -2.875  -7.127  -8.730  1.00 77.88           C  
ATOM   1035  CZ  PHE   143      -4.105  -7.522  -9.230  1.00 74.06           C  
ATOM   1036  N   ILE   144       1.453 -10.083 -13.156  1.00 76.59           N  
ATOM   1037  CA  ILE   144       2.517 -10.125 -14.153  1.00 76.06           C  
ATOM   1038  C   ILE   144       2.230  -9.112 -15.258  1.00 76.17           C  
ATOM   1039  CB  ILE   144       2.675 -11.541 -14.751  1.00 74.48           C  
ATOM   1040  O   ILE   144       1.206  -9.202 -15.940  1.00 73.84           O  
ATOM   1041  CG1 ILE   144       2.944 -12.563 -13.641  1.00 68.87           C  
ATOM   1042  CG2 ILE   144       3.792 -11.563 -15.799  1.00 68.98           C  
ATOM   1043  CD1 ILE   144       2.996 -14.005 -14.127  1.00 67.20           C  
ATOM   1044  N   CYS   145       3.045  -8.032 -15.272  1.00 75.55           N  
ATOM   1045  CA  CYS   145       2.852  -6.913 -16.187  1.00 75.12           C  
ATOM   1046  C   CYS   145       3.693  -7.087 -17.446  1.00 74.79           C  
ATOM   1047  CB  CYS   145       3.208  -5.593 -15.504  1.00 73.47           C  
ATOM   1048  O   CYS   145       4.922  -7.023 -17.391  1.00 71.30           O  
ATOM   1049  SG  CYS   145       2.250  -5.267 -14.008  1.00 74.60           S  
ATOM   1050  N   PRO   146       2.973  -7.514 -18.566  1.00 67.18           N  
ATOM   1051  CA  PRO   146       3.769  -7.655 -19.788  1.00 66.05           C  
ATOM   1052  C   PRO   146       4.464  -6.358 -20.192  1.00 67.10           C  
ATOM   1053  CB  PRO   146       2.734  -8.070 -20.837  1.00 64.53           C  
ATOM   1054  O   PRO   146       3.943  -5.268 -19.938  1.00 64.58           O  
ATOM   1055  CG  PRO   146       1.414  -7.710 -20.235  1.00 62.27           C  
ATOM   1056  CD  PRO   146       1.597  -7.535 -18.755  1.00 60.53           C  
ATOM   1057  N   GLU   147       5.604  -6.271 -20.476  1.00 60.89           N  
ATOM   1058  CA  GLU   147       6.300  -5.145 -21.091  1.00 60.06           C  
ATOM   1059  C   GLU   147       6.292  -5.256 -22.613  1.00 60.71           C  
ATOM   1060  CB  GLU   147       7.740  -5.057 -20.578  1.00 57.46           C  
ATOM   1061  O   GLU   147       6.524  -6.335 -23.163  1.00 58.36           O  
ATOM   1062  CG  GLU   147       8.257  -3.633 -20.440  1.00 55.76           C  
ATOM   1063  CD  GLU   147       9.682  -3.560 -19.913  1.00 55.64           C  
ATOM   1064  OE1 GLU   147      10.308  -4.625 -19.708  1.00 54.20           O  
ATOM   1065  OE2 GLU   147      10.175  -2.430 -19.702  1.00 49.62           O  
ATOM   1066  N   SER   148       5.633  -4.285 -23.208  1.00 54.86           N  
ATOM   1067  CA  SER   148       5.834  -4.119 -24.644  1.00 54.35           C  
ATOM   1068  C   SER   148       7.197  -3.504 -24.945  1.00 54.99           C  
ATOM   1069  CB  SER   148       4.729  -3.246 -25.242  1.00 51.74           C  
ATOM   1070  O   SER   148       7.593  -2.521 -24.315  1.00 53.01           O  
ATOM   1071  OG  SER   148       4.651  -2.002 -24.569  1.00 50.53           O  
ATOM   1072  N   THR   149       8.226  -4.133 -25.365  1.00 52.05           N  
ATOM   1073  CA  THR   149       9.450  -3.550 -25.902  1.00 51.99           C  
ATOM   1074  C   THR   149       9.325  -3.318 -27.405  1.00 52.34           C  
ATOM   1075  CB  THR   149      10.668  -4.448 -25.617  1.00 48.74           C  
ATOM   1076  O   THR   149       8.500  -3.949 -28.069  1.00 50.66           O  
ATOM   1077  CG2 THR   149      10.908  -4.591 -24.118  1.00 43.72           C  
ATOM   1078  OG1 THR   149      10.439  -5.746 -26.180  1.00 40.79           O  
ATOM   1079  N   ASP   150       9.947  -2.126 -27.958  1.00 52.06           N  
ATOM   1080  CA  ASP   150      10.061  -1.627 -29.325  1.00 52.07           C  
ATOM   1081  C   ASP   150      10.662  -2.686 -30.247  1.00 51.91           C  
ATOM   1082  CB  ASP   150      10.910  -0.354 -29.363  1.00 46.95           C  
ATOM   1083  O   ASP   150      10.325  -2.749 -31.431  1.00 49.10           O  
ATOM   1084  CG  ASP   150      10.208   0.844 -28.750  1.00 44.89           C  
ATOM   1085  OD1 ASP   150       8.966   0.819 -28.611  1.00 46.11           O  
ATOM   1086  OD2 ASP   150      10.903   1.824 -28.404  1.00 50.92           O  
ATOM   1087  N   SER   151      11.649  -3.602 -29.739  1.00 50.84           N  
ATOM   1088  CA  SER   151      12.572  -4.359 -30.579  1.00 50.21           C  
ATOM   1089  C   SER   151      12.228  -5.845 -30.579  1.00 50.71           C  
ATOM   1090  CB  SER   151      14.013  -4.162 -30.105  1.00 44.30           C  
ATOM   1091  O   SER   151      12.858  -6.634 -31.286  1.00 47.16           O  
ATOM   1092  OG  SER   151      14.106  -4.319 -28.700  1.00 41.77           O  
ATOM   1093  N   GLY   152      10.981  -6.367 -30.241  1.00 47.74           N  
ATOM   1094  CA  GLY   152      10.990  -7.819 -30.163  1.00 48.38           C  
ATOM   1095  C   GLY   152      11.325  -8.340 -28.778  1.00 46.87           C  
ATOM   1096  O   GLY   152      11.959  -7.642 -27.983  1.00 44.75           O  
ATOM   1097  N   THR   153      10.303  -9.038 -27.972  1.00 46.04           N  
ATOM   1098  CA  THR   153       9.843  -9.741 -26.780  1.00 47.81           C  
ATOM   1099  C   THR   153      11.001  -9.985 -25.816  1.00 46.22           C  
ATOM   1100  CB  THR   153       9.181 -11.083 -27.142  1.00 42.10           C  
ATOM   1101  O   THR   153      11.796 -10.906 -26.013  1.00 44.32           O  
ATOM   1102  CG2 THR   153       7.675 -10.924 -27.319  1.00 38.07           C  
ATOM   1103  OG1 THR   153       9.746 -11.572 -28.365  1.00 32.97           O  
ATOM   1104  N   LYS   154      11.871  -9.058 -25.325  1.00 48.31           N  
ATOM   1105  CA  LYS   154      12.449  -9.224 -23.994  1.00 47.82           C  
ATOM   1106  C   LYS   154      11.502  -8.706 -22.916  1.00 47.65           C  
ATOM   1107  CB  LYS   154      13.795  -8.503 -23.899  1.00 45.11           C  
ATOM   1108  O   LYS   154      10.971  -7.599 -23.027  1.00 45.98           O  
ATOM   1109  CG  LYS   154      14.981  -9.346 -24.345  1.00 43.33           C  
ATOM   1110  CD  LYS   154      16.304  -8.658 -24.033  1.00 44.71           C  
ATOM   1111  CE  LYS   154      17.491  -9.491 -24.497  1.00 39.52           C  
ATOM   1112  NZ  LYS   154      18.791  -8.838 -24.161  1.00 36.96           N  
ATOM   1113  N   GLN   155      10.808  -9.663 -22.218  1.00 45.29           N  
ATOM   1114  CA  GLN   155       9.918  -9.766 -21.066  1.00 47.45           C  
ATOM   1115  C   GLN   155      10.661  -9.463 -19.768  1.00 45.67           C  
ATOM   1116  CB  GLN   155       9.286 -11.157 -20.997  1.00 41.46           C  
ATOM   1117  O   GLN   155      11.437 -10.290 -19.284  1.00 43.71           O  
ATOM   1118  CG  GLN   155       7.856 -11.210 -21.517  1.00 39.41           C  
ATOM   1119  CD  GLN   155       7.245 -12.595 -21.416  1.00 44.79           C  
ATOM   1120  NE2 GLN   155       5.962 -12.702 -21.742  1.00 34.28           N  
ATOM   1121  OE1 GLN   155       7.921 -13.561 -21.048  1.00 44.09           O  
ATOM   1122  N   GLU   156      11.418  -8.415 -19.569  1.00 55.49           N  
ATOM   1123  CA  GLU   156      11.502  -8.250 -18.121  1.00 54.49           C  
ATOM   1124  C   GLU   156      10.117  -8.077 -17.504  1.00 55.16           C  
ATOM   1125  CB  GLU   156      12.389  -7.054 -17.766  1.00 50.96           C  
ATOM   1126  O   GLU   156       9.390  -7.144 -17.850  1.00 52.51           O  
ATOM   1127  CG  GLU   156      13.837  -7.425 -17.479  1.00 48.26           C  
ATOM   1128  CD  GLU   156      14.680  -6.245 -17.023  1.00 49.30           C  
ATOM   1129  OE1 GLU   156      14.167  -5.103 -17.005  1.00 48.69           O  
ATOM   1130  OE2 GLU   156      15.864  -6.463 -16.683  1.00 41.99           O  
ATOM   1131  N   GLU   157       9.513  -9.205 -17.229  1.00 62.82           N  
ATOM   1132  CA  GLU   157       8.235  -9.266 -16.527  1.00 61.89           C  
ATOM   1133  C   GLU   157       8.272  -8.447 -15.240  1.00 63.01           C  
ATOM   1134  CB  GLU   157       7.861 -10.718 -16.216  1.00 58.71           C  
ATOM   1135  O   GLU   157       9.192  -8.592 -14.432  1.00 60.52           O  
ATOM   1136  CG  GLU   157       7.170 -11.436 -17.366  1.00 55.71           C  
ATOM   1137  CD  GLU   157       6.677 -12.825 -16.997  1.00 55.27           C  
ATOM   1138  OE1 GLU   157       6.945 -13.283 -15.863  1.00 53.68           O  
ATOM   1139  OE2 GLU   157       6.019 -13.463 -17.849  1.00 48.41           O  
ATOM   1140  N   ILE   158       7.872  -7.207 -15.385  1.00 70.68           N  
ATOM   1141  CA  ILE   158       7.635  -6.479 -14.143  1.00 71.19           C  
ATOM   1142  C   ILE   158       6.375  -7.012 -13.465  1.00 71.50           C  
ATOM   1143  CB  ILE   158       7.508  -4.960 -14.394  1.00 67.40           C  
ATOM   1144  O   ILE   158       5.464  -7.506 -14.134  1.00 68.47           O  
ATOM   1145  CG1 ILE   158       8.765  -4.426 -15.089  1.00 56.57           C  
ATOM   1146  CG2 ILE   158       7.251  -4.215 -13.080  1.00 56.62           C  
ATOM   1147  CD1 ILE   158       8.621  -3.008 -15.627  1.00 54.97           C  
ATOM   1148  N   LYS   159       6.482  -7.067 -12.204  1.00 77.30           N  
ATOM   1149  CA  LYS   159       5.306  -7.454 -11.431  1.00 77.31           C  
ATOM   1150  C   LYS   159       4.802  -6.293 -10.578  1.00 78.47           C  
ATOM   1151  CB  LYS   159       5.620  -8.659 -10.542  1.00 75.09           C  
ATOM   1152  O   LYS   159       5.596  -5.495 -10.075  1.00 76.43           O  
ATOM   1153  CG  LYS   159       6.017  -9.909 -11.313  1.00 69.32           C  
ATOM   1154  CD  LYS   159       6.288 -11.080 -10.376  1.00 65.38           C  
ATOM   1155  CE  LYS   159       6.740 -12.316 -11.142  1.00 54.55           C  
ATOM   1156  NZ  LYS   159       7.113 -13.432 -10.222  1.00 45.54           N  
ATOM   1157  N   ALA   160       3.562  -6.147 -10.660  1.00 82.84           N  
ATOM   1158  CA  ALA   160       2.906  -5.226  -9.735  1.00 83.19           C  
ATOM   1159  C   ALA   160       2.291  -5.976  -8.557  1.00 83.67           C  
ATOM   1160  CB  ALA   160       1.836  -4.414 -10.462  1.00 81.91           C  
ATOM   1161  O   ALA   160       1.638  -7.005  -8.742  1.00 82.95           O  
ATOM   1162  N   LEU   161       2.740  -5.607  -7.381  1.00 86.69           N  
ATOM   1163  CA  LEU   161       2.091  -6.110  -6.176  1.00 87.11           C  
ATOM   1164  C   LEU   161       1.010  -5.146  -5.697  1.00 87.44           C  
ATOM   1165  CB  LEU   161       3.120  -6.333  -5.065  1.00 86.21           C  
ATOM   1166  O   LEU   161       1.277  -3.960  -5.493  1.00 86.81           O  
ATOM   1167  CG  LEU   161       2.578  -6.844  -3.730  1.00 84.82           C  
ATOM   1168  CD1 LEU   161       2.098  -8.285  -3.870  1.00 82.56           C  
ATOM   1169  CD2 LEU   161       3.641  -6.733  -2.642  1.00 82.95           C  
ATOM   1170  N   LEU   162      -0.196  -5.630  -5.567  1.00 87.52           N  
ATOM   1171  CA  LEU   162      -1.322  -4.871  -5.033  1.00 87.74           C  
ATOM   1172  C   LEU   162      -1.899  -5.553  -3.796  1.00 88.26           C  
ATOM   1173  CB  LEU   162      -2.412  -4.710  -6.096  1.00 86.62           C  
ATOM   1174  O   LEU   162      -2.257  -6.732  -3.842  1.00 87.70           O  
ATOM   1175  CG  LEU   162      -3.677  -3.968  -5.663  1.00 83.68           C  
ATOM   1176  CD1 LEU   162      -3.361  -2.504  -5.378  1.00 80.05           C  
ATOM   1177  CD2 LEU   162      -4.760  -4.089  -6.730  1.00 80.27           C  
ATOM   1178  N   CYS   163      -1.928  -4.828  -2.765  1.00 89.40           N  
ATOM   1179  CA  CYS   163      -2.578  -5.279  -1.539  1.00 89.53           C  
ATOM   1180  C   CYS   163      -3.767  -4.391  -1.194  1.00 89.22           C  
ATOM   1181  CB  CYS   163      -1.584  -5.289  -0.378  1.00 88.88           C  
ATOM   1182  O   CYS   163      -3.710  -3.172  -1.370  1.00 88.26           O  
ATOM   1183  SG  CYS   163      -0.205  -6.432  -0.610  1.00 90.57           S  
ATOM   1184  N   VAL   164      -4.845  -5.016  -0.716  1.00 88.24           N  
ATOM   1185  CA  VAL   164      -6.035  -4.331  -0.224  1.00 88.23           C  
ATOM   1186  C   VAL   164      -6.188  -4.572   1.276  1.00 88.51           C  
ATOM   1187  CB  VAL   164      -7.306  -4.795  -0.971  1.00 87.08           C  
ATOM   1188  O   VAL   164      -6.290  -5.718   1.720  1.00 87.74           O  
ATOM   1189  CG1 VAL   164      -8.528  -4.008  -0.498  1.00 82.57           C  
ATOM   1190  CG2 VAL   164      -7.122  -4.645  -2.480  1.00 82.18           C  
ATOM   1191  N   THR   165      -6.103  -3.474   1.960  1.00 89.20           N  
ATOM   1192  CA  THR   165      -6.308  -3.581   3.400  1.00 89.15           C  
ATOM   1193  C   THR   165      -7.676  -3.032   3.794  1.00 88.55           C  
ATOM   1194  CB  THR   165      -5.208  -2.834   4.177  1.00 87.99           C  
ATOM   1195  O   THR   165      -8.154  -2.060   3.205  1.00 87.10           O  
ATOM   1196  CG2 THR   165      -3.826  -3.385   3.842  1.00 82.10           C  
ATOM   1197  OG1 THR   165      -5.251  -1.443   3.837  1.00 84.52           O  
ATOM   1198  N   SER   166      -8.365  -3.619   4.654  1.00 87.22           N  
ATOM   1199  CA  SER   166      -9.683  -3.236   5.149  1.00 86.99           C  
ATOM   1200  C   SER   166      -9.696  -3.144   6.671  1.00 87.05           C  
ATOM   1201  CB  SER   166     -10.743  -4.233   4.681  1.00 85.08           C  
ATOM   1202  O   SER   166      -8.933  -3.838   7.347  1.00 85.38           O  
ATOM   1203  OG  SER   166     -10.566  -5.489   5.313  1.00 74.98           O  
ATOM   1204  N   PRO   167     -10.573  -2.295   7.178  1.00 84.96           N  
ATOM   1205  CA  PRO   167     -11.511  -1.382   6.521  1.00 85.05           C  
ATOM   1206  C   PRO   167     -10.816  -0.181   5.884  1.00 85.03           C  
ATOM   1207  CB  PRO   167     -12.430  -0.939   7.662  1.00 83.76           C  
ATOM   1208  O   PRO   167      -9.631   0.055   6.132  1.00 83.61           O  
ATOM   1209  CG  PRO   167     -11.581  -1.020   8.890  1.00 81.93           C  
ATOM   1210  CD  PRO   167     -10.608  -2.152   8.723  1.00 81.34           C  
ATOM   1211  N   LYS   168     -11.459   0.513   5.037  1.00 82.80           N  
ATOM   1212  CA  LYS   168     -10.943   1.695   4.353  1.00 82.72           C  
ATOM   1213  C   LYS   168     -10.602   2.801   5.347  1.00 82.82           C  
ATOM   1214  CB  LYS   168     -11.957   2.206   3.327  1.00 80.94           C  
ATOM   1215  O   LYS   168     -11.407   3.126   6.223  1.00 81.11           O  
ATOM   1216  CG  LYS   168     -11.416   3.296   2.413  1.00 76.41           C  
ATOM   1217  CD  LYS   168     -12.407   3.641   1.309  1.00 73.86           C  
ATOM   1218  CE  LYS   168     -11.829   4.663   0.338  1.00 66.84           C  
ATOM   1219  NZ  LYS   168     -12.659   4.783  -0.898  1.00 61.08           N  
ATOM   1220  N   SER   169      -9.369   3.372   5.233  1.00 83.43           N  
ATOM   1221  CA  SER   169      -8.921   4.443   6.117  1.00 83.31           C  
ATOM   1222  C   SER   169      -8.865   5.778   5.384  1.00 83.01           C  
ATOM   1223  CB  SER   169      -7.547   4.115   6.703  1.00 81.47           C  
ATOM   1224  O   SER   169      -8.841   6.838   6.014  1.00 80.71           O  
ATOM   1225  OG  SER   169      -6.631   3.773   5.677  1.00 73.39           O  
ATOM   1226  N   LEU   170      -8.771   5.766   4.084  1.00 84.11           N  
ATOM   1227  CA  LEU   170      -8.729   6.999   3.306  1.00 83.85           C  
ATOM   1228  C   LEU   170     -10.134   7.434   2.900  1.00 82.60           C  
ATOM   1229  CB  LEU   170      -7.858   6.818   2.060  1.00 82.38           C  
ATOM   1230  O   LEU   170     -10.651   6.994   1.870  1.00 79.80           O  
ATOM   1231  CG  LEU   170      -6.360   6.626   2.302  1.00 81.10           C  
ATOM   1232  CD1 LEU   170      -5.648   6.304   0.993  1.00 78.22           C  
ATOM   1233  CD2 LEU   170      -5.760   7.868   2.952  1.00 78.53           C  
ATOM   1234  N   LYS   171     -10.782   8.162   3.694  1.00 83.99           N  
ATOM   1235  CA  LYS   171     -12.110   8.731   3.485  1.00 83.95           C  
ATOM   1236  C   LYS   171     -12.037  10.243   3.296  1.00 84.65           C  
ATOM   1237  CB  LYS   171     -13.029   8.394   4.660  1.00 82.41           C  
ATOM   1238  O   LYS   171     -11.280  10.925   3.990  1.00 83.92           O  
ATOM   1239  CG  LYS   171     -13.223   6.901   4.886  1.00 77.56           C  
ATOM   1240  CD  LYS   171     -14.070   6.628   6.123  1.00 75.37           C  
ATOM   1241  CE  LYS   171     -14.164   5.138   6.418  1.00 67.92           C  
ATOM   1242  NZ  LYS   171     -14.889   4.872   7.697  1.00 63.44           N  
ATOM   1243  N   ASP   172     -12.760  10.683   2.347  1.00 84.73           N  
ATOM   1244  CA  ASP   172     -12.729  12.106   2.024  1.00 85.51           C  
ATOM   1245  C   ASP   172     -12.958  12.958   3.271  1.00 86.62           C  
ATOM   1246  CB  ASP   172     -13.779  12.438   0.961  1.00 83.22           C  
ATOM   1247  O   ASP   172     -13.919  12.739   4.011  1.00 86.11           O  
ATOM   1248  CG  ASP   172     -13.343  12.055  -0.443  1.00 76.93           C  
ATOM   1249  OD1 ASP   172     -12.129  11.867  -0.675  1.00 73.76           O  
ATOM   1250  OD2 ASP   172     -14.221  11.943  -1.325  1.00 77.07           O  
ATOM   1251  N   GLY   173     -12.058  13.834   3.529  1.00 88.06           N  
ATOM   1252  CA  GLY   173     -12.181  14.803   4.607  1.00 88.58           C  
ATOM   1253  C   GLY   173     -11.744  14.256   5.953  1.00 88.28           C  
ATOM   1254  O   GLY   173     -11.868  14.936   6.974  1.00 87.23           O  
ATOM   1255  N   VAL   174     -11.239  13.052   5.983  1.00 87.87           N  
ATOM   1256  CA  VAL   174     -10.872  12.420   7.246  1.00 87.97           C  
ATOM   1257  C   VAL   174      -9.368  12.158   7.275  1.00 88.11           C  
ATOM   1258  CB  VAL   174     -11.648  11.102   7.467  1.00 86.58           C  
ATOM   1259  O   VAL   174      -8.801  11.655   6.302  1.00 87.18           O  
ATOM   1260  CG1 VAL   174     -11.233  10.446   8.783  1.00 81.49           C  
ATOM   1261  CG2 VAL   174     -13.153  11.360   7.446  1.00 80.77           C  
ATOM   1262  N   ALA   175      -8.770  12.606   8.363  1.00 88.51           N  
ATOM   1263  CA  ALA   175      -7.360  12.270   8.546  1.00 88.55           C  
ATOM   1264  C   ALA   175      -7.177  10.771   8.766  1.00 88.58           C  
ATOM   1265  CB  ALA   175      -6.774  13.052   9.719  1.00 87.33           C  
ATOM   1266  O   ALA   175      -7.940  10.149   9.509  1.00 87.49           O  
ATOM   1267  N   PRO   176      -6.170  10.185   8.112  1.00 89.12           N  
ATOM   1268  CA  PRO   176      -6.013   8.737   8.260  1.00 89.14           C  
ATOM   1269  C   PRO   176      -5.490   8.338   9.638  1.00 88.91           C  
ATOM   1270  CB  PRO   176      -5.002   8.378   7.168  1.00 88.29           C  
ATOM   1271  O   PRO   176      -5.620   7.178  10.040  1.00 87.73           O  
ATOM   1272  CG  PRO   176      -4.219   9.631   6.945  1.00 86.96           C  
ATOM   1273  CD  PRO   176      -5.129  10.806   7.159  1.00 85.82           C  
ATOM   1274  N   PHE   177      -4.892   9.302  10.344  1.00 90.40           N  
ATOM   1275  CA  PHE   177      -4.322   9.025  11.658  1.00 90.64           C  
ATOM   1276  C   PHE   177      -4.711  10.110  12.656  1.00 90.17           C  
ATOM   1277  CB  PHE   177      -2.797   8.914  11.571  1.00 90.21           C  
ATOM   1278  O   PHE   177      -4.796  11.287  12.300  1.00 89.16           O  
ATOM   1279  CG  PHE   177      -2.318   7.921  10.546  1.00 90.10           C  
ATOM   1280  CD1 PHE   177      -2.385   6.556  10.796  1.00 88.59           C  
ATOM   1281  CD2 PHE   177      -1.800   8.354   9.332  1.00 88.58           C  
ATOM   1282  CE1 PHE   177      -1.943   5.635   9.850  1.00 88.30           C  
ATOM   1283  CE2 PHE   177      -1.356   7.439   8.382  1.00 88.32           C  
ATOM   1284  CZ  PHE   177      -1.427   6.080   8.643  1.00 88.06           C  
ATOM   1285  N   GLU   178      -4.917   9.713  13.870  1.00 90.46           N  
ATOM   1286  CA  GLU   178      -4.950  10.666  14.975  1.00 90.42           C  
ATOM   1287  C   GLU   178      -3.540  11.022  15.439  1.00 91.08           C  
ATOM   1288  CB  GLU   178      -5.763  10.105  16.145  1.00 88.40           C  
ATOM   1289  O   GLU   178      -2.600  10.253  15.230  1.00 90.43           O  
ATOM   1290  CG  GLU   178      -7.224   9.846  15.810  1.00 79.31           C  
ATOM   1291  CD  GLU   178      -8.027   9.324  16.991  1.00 75.36           C  
ATOM   1292  OE1 GLU   178      -7.423   8.991  18.035  1.00 70.46           O  
ATOM   1293  OE2 GLU   178      -9.270   9.247  16.870  1.00 67.57           O  
ATOM   1294  N   GLN   179      -3.434  12.167  16.129  1.00 91.79           N  
ATOM   1295  CA  GLN   179      -2.125  12.658  16.544  1.00 92.02           C  
ATOM   1296  C   GLN   179      -1.395  11.625  17.399  1.00 91.80           C  
ATOM   1297  CB  GLN   179      -2.263  13.973  17.313  1.00 90.87           C  
ATOM   1298  O   GLN   179      -0.208  11.367  17.191  1.00 90.95           O  
ATOM   1299  CG  GLN   179      -0.932  14.628  17.655  1.00 86.93           C  
ATOM   1300  CD  GLN   179      -0.166  15.077  16.424  1.00 83.70           C  
ATOM   1301  NE2 GLN   179       1.023  14.518  16.230  1.00 81.89           N  
ATOM   1302  OE1 GLN   179      -0.640  15.919  15.655  1.00 83.62           O  
ATOM   1303  N   LYS   180      -2.092  11.087  18.355  1.00 90.87           N  
ATOM   1304  CA  LYS   180      -1.478  10.122  19.261  1.00 90.68           C  
ATOM   1305  C   LYS   180      -0.951   8.910  18.498  1.00 90.69           C  
ATOM   1306  CB  LYS   180      -2.478   9.674  20.328  1.00 88.91           C  
ATOM   1307  O   LYS   180       0.147   8.423  18.777  1.00 89.58           O  
ATOM   1308  CG  LYS   180      -1.877   8.781  21.404  1.00 81.05           C  
ATOM   1309  CD  LYS   180      -2.912   8.398  22.454  1.00 76.88           C  
ATOM   1310  CE  LYS   180      -2.325   7.464  23.504  1.00 68.56           C  
ATOM   1311  NZ  LYS   180      -3.344   7.063  24.520  1.00 62.35           N  
ATOM   1312  N   GLN   181      -1.710   8.526  17.540  1.00 89.83           N  
ATOM   1313  CA  GLN   181      -1.299   7.384  16.730  1.00 89.81           C  
ATOM   1314  C   GLN   181      -0.101   7.735  15.851  1.00 90.57           C  
ATOM   1315  CB  GLN   181      -2.460   6.894  15.864  1.00 87.24           C  
ATOM   1316  O   GLN   181       0.843   6.951  15.739  1.00 89.72           O  
ATOM   1317  CG  GLN   181      -3.552   6.178  16.647  1.00 76.49           C  
ATOM   1318  CD  GLN   181      -4.818   5.973  15.836  1.00 71.90           C  
ATOM   1319  NE2 GLN   181      -5.553   4.909  16.143  1.00 61.08           N  
ATOM   1320  OE1 GLN   181      -5.133   6.764  14.941  1.00 67.36           O  
ATOM   1321  N   TRP   182      -0.213   8.787  15.319  1.00 91.75           N  
ATOM   1322  CA  TRP   182       0.871   9.251  14.459  1.00 92.47           C  
ATOM   1323  C   TRP   182       2.173   9.377  15.243  1.00 91.80           C  
ATOM   1324  CB  TRP   182       0.512  10.596  13.821  1.00 91.54           C  
ATOM   1325  O   TRP   182       3.236   8.980  14.761  1.00 90.62           O  
ATOM   1326  CG  TRP   182       1.603  11.178  12.973  1.00 88.95           C  
ATOM   1327  CD1 TRP   182       2.366  12.278  13.251  1.00 84.46           C  
ATOM   1328  CD2 TRP   182       2.050  10.690  11.704  1.00 85.45           C  
ATOM   1329  CE2 TRP   182       3.088  11.545  11.270  1.00 88.06           C  
ATOM   1330  CE3 TRP   182       1.674   9.613  10.891  1.00 85.48           C  
ATOM   1331  NE1 TRP   182       3.261  12.504  12.231  1.00 84.86           N  
ATOM   1332  CH2 TRP   182       3.366  10.292   9.281  1.00 83.06           C  
ATOM   1333  CZ2 TRP   182       3.754  11.353  10.057  1.00 83.81           C  
ATOM   1334  CZ3 TRP   182       2.338   9.424   9.684  1.00 83.83           C  
ATOM   1335  N   ASP   183       2.093   9.930  16.440  1.00 91.84           N  
ATOM   1336  CA  ASP   183       3.279  10.080  17.277  1.00 91.86           C  
ATOM   1337  C   ASP   183       3.929   8.726  17.555  1.00 91.48           C  
ATOM   1338  CB  ASP   183       2.923  10.772  18.594  1.00 91.09           C  
ATOM   1339  O   ASP   183       5.156   8.605  17.535  1.00 90.50           O  
ATOM   1340  CG  ASP   183       2.569  12.238  18.416  1.00 88.92           C  
ATOM   1341  OD1 ASP   183       2.860  12.810  17.344  1.00 87.31           O  
ATOM   1342  OD2 ASP   183       1.995  12.827  19.358  1.00 87.87           O  
ATOM   1343  N   LYS   184       3.164   7.723  17.776  1.00 90.36           N  
ATOM   1344  CA  LYS   184       3.694   6.385  18.018  1.00 90.01           C  
ATOM   1345  C   LYS   184       4.368   5.827  16.767  1.00 90.25           C  
ATOM   1346  CB  LYS   184       2.582   5.441  18.479  1.00 87.72           C  
ATOM   1347  O   LYS   184       5.455   5.250  16.847  1.00 89.15           O  
ATOM   1348  CG  LYS   184       2.150   5.653  19.922  1.00 77.66           C  
ATOM   1349  CD  LYS   184       1.076   4.656  20.336  1.00 73.62           C  
ATOM   1350  CE  LYS   184       0.594   4.909  21.758  1.00 65.29           C  
ATOM   1351  NZ  LYS   184      -0.484   3.956  22.156  1.00 58.70           N  
ATOM   1352  N   ILE   185       3.723   6.011  15.642  1.00 91.09           N  
ATOM   1353  CA  ILE   185       4.274   5.531  14.379  1.00 91.27           C  
ATOM   1354  C   ILE   185       5.595   6.238  14.090  1.00 90.92           C  
ATOM   1355  CB  ILE   185       3.283   5.747  13.213  1.00 90.54           C  
ATOM   1356  O   ILE   185       6.594   5.592  13.764  1.00 89.87           O  
ATOM   1357  CG1 ILE   185       2.072   4.819  13.362  1.00 88.05           C  
ATOM   1358  CG2 ILE   185       3.979   5.527  11.867  1.00 87.51           C  
ATOM   1359  CD1 ILE   185       0.912   5.162  12.437  1.00 85.64           C  
ATOM   1360  N   ALA   186       5.581   7.528  14.230  1.00 91.82           N  
ATOM   1361  CA  ALA   186       6.784   8.311  13.960  1.00 91.72           C  
ATOM   1362  C   ALA   186       7.923   7.903  14.890  1.00 91.01           C  
ATOM   1363  CB  ALA   186       6.491   9.802  14.103  1.00 90.69           C  
ATOM   1364  O   ALA   186       9.067   7.756  14.454  1.00 89.54           O  
ATOM   1365  N   ALA   187       7.607   7.739  16.143  1.00 90.59           N  
ATOM   1366  CA  ALA   187       8.625   7.343  17.113  1.00 90.22           C  
ATOM   1367  C   ALA   187       9.222   5.985  16.758  1.00 89.47           C  
ATOM   1368  CB  ALA   187       8.036   7.310  18.521  1.00 89.03           C  
ATOM   1369  O   ALA   187      10.437   5.790  16.848  1.00 87.75           O  
ATOM   1370  N   GLY   188       8.380   5.072  16.326  1.00 89.24           N  
ATOM   1371  CA  GLY   188       8.839   3.735  15.982  1.00 89.10           C  
ATOM   1372  C   GLY   188       9.644   3.693  14.697  1.00 88.62           C  
ATOM   1373  O   GLY   188      10.537   2.857  14.545  1.00 86.79           O  
ATOM   1374  N   LEU   189       9.446   4.609  13.725  1.00 89.60           N  
ATOM   1375  CA  LEU   189      10.080   4.546  12.413  1.00 89.28           C  
ATOM   1376  C   LEU   189      11.380   5.343  12.398  1.00 86.87           C  
ATOM   1377  CB  LEU   189       9.131   5.075  11.334  1.00 88.41           C  
ATOM   1378  O   LEU   189      12.285   5.048  11.615  1.00 83.21           O  
ATOM   1379  CG  LEU   189       7.924   4.196  11.002  1.00 87.53           C  
ATOM   1380  CD1 LEU   189       7.042   4.878   9.962  1.00 84.23           C  
ATOM   1381  CD2 LEU   189       8.379   2.826  10.511  1.00 84.30           C  
ATOM   1382  N   VAL   190      11.457   6.441  13.089  1.00 87.30           N  
ATOM   1383  CA  VAL   190      12.655   7.274  13.120  1.00 85.92           C  
ATOM   1384  C   VAL   190      13.635   6.730  14.157  1.00 82.84           C  
ATOM   1385  CB  VAL   190      12.313   8.748  13.432  1.00 83.10           C  
ATOM   1386  O   VAL   190      14.848   6.916  14.031  1.00 76.91           O  
ATOM   1387  CG1 VAL   190      13.581   9.599  13.474  1.00 71.68           C  
ATOM   1388  CG2 VAL   190      11.331   9.298  12.399  1.00 69.21           C  
ATOM   1389  N   GLY   191      13.149   6.075  15.057  1.00 67.59           N  
ATOM   1390  CA  GLY   191      14.038   5.595  16.103  1.00 68.45           C  
ATOM   1391  C   GLY   191      14.748   4.305  15.737  1.00 64.61           C  
ATOM   1392  O   GLY   191      14.381   3.643  14.764  1.00 59.23           O  
TER    1393      GLY   191
END
