# Supplementary material for: The transformative power of transformers in protein structure prediction
Source: Proc Natl Acad Sci U S A. 2023 Jul 31;120(32):e2303499120. doi: 10.1073/pnas.2303499120 (PMC10410766; doi:10.1073/pnas.2303499120)
Supplement: Supplementary file 2 — Dataset S01 (GZ) [file pnas.2303499120.sd01.gz › SI_Data/predicted_structures/ESMFold/T1173.pdb]

PARENT N/A
ATOM      1  N   ASN     1      22.129   7.719  16.357  1.00 82.48           N  
ATOM      2  CA  ASN     1      21.993   6.800  17.483  1.00 83.18           C  
ATOM      3  C   ASN     1      20.834   5.830  17.278  1.00 85.18           C  
ATOM      4  CB  ASN     1      21.813   7.575  18.790  1.00 78.59           C  
ATOM      5  O   ASN     1      19.847   6.165  16.619  1.00 81.70           O  
ATOM      6  CG  ASN     1      23.101   8.208  19.276  1.00 71.33           C  
ATOM      7  ND2 ASN     1      22.994   9.087  20.266  1.00 65.16           N  
ATOM      8  OD1 ASN     1      24.185   7.911  18.766  1.00 65.30           O  
ATOM      9  N   ALA     2      21.165   4.420  17.451  1.00 88.67           N  
ATOM     10  CA  ALA     2      20.160   3.361  17.431  1.00 90.00           C  
ATOM     11  C   ALA     2      19.778   2.940  18.847  1.00 90.30           C  
ATOM     12  CB  ALA     2      20.670   2.158  16.641  1.00 88.22           C  
ATOM     13  O   ALA     2      20.603   2.996  19.762  1.00 89.68           O  
ATOM     14  N   SER     3      18.470   2.796  19.020  1.00 92.50           N  
ATOM     15  CA  SER     3      18.032   2.375  20.346  1.00 93.13           C  
ATOM     16  C   SER     3      16.856   1.408  20.259  1.00 93.79           C  
ATOM     17  CB  SER     3      17.643   3.588  21.193  1.00 92.06           C  
ATOM     18  O   SER     3      16.137   1.385  19.257  1.00 93.65           O  
ATOM     19  OG  SER     3      16.529   4.259  20.629  1.00 89.21           O  
ATOM     20  N   ILE     4      16.802   0.525  21.297  1.00 94.90           N  
ATOM     21  CA  ILE     4      15.607  -0.267  21.567  1.00 95.16           C  
ATOM     22  C   ILE     4      14.935   0.231  22.845  1.00 94.44           C  
ATOM     23  CB  ILE     4      15.941  -1.771  21.689  1.00 94.23           C  
ATOM     24  O   ILE     4      15.529   0.184  23.925  1.00 93.20           O  
ATOM     25  CG1 ILE     4      16.653  -2.264  20.424  1.00 91.66           C  
ATOM     26  CG2 ILE     4      14.673  -2.586  21.957  1.00 91.06           C  
ATOM     27  CD1 ILE     4      17.180  -3.689  20.525  1.00 88.43           C  
ATOM     28  N   ASN     5      13.713   0.758  22.645  1.00 94.64           N  
ATOM     29  CA  ASN     5      12.988   1.355  23.761  1.00 94.72           C  
ATOM     30  C   ASN     5      11.789   0.505  24.170  1.00 94.85           C  
ATOM     31  CB  ASN     5      12.538   2.775  23.411  1.00 93.49           C  
ATOM     32  O   ASN     5      11.032   0.040  23.316  1.00 94.32           O  
ATOM     33  CG  ASN     5      13.702   3.702  23.120  1.00 86.30           C  
ATOM     34  ND2 ASN     5      13.519   4.601  22.160  1.00 79.98           N  
ATOM     35  OD1 ASN     5      14.758   3.609  23.751  1.00 80.16           O  
ATOM     36  N   PHE     6      11.703   0.257  25.439  1.00 94.72           N  
ATOM     37  CA  PHE     6      10.504  -0.327  26.030  1.00 94.67           C  
ATOM     38  C   PHE     6       9.647   0.748  26.689  1.00 93.35           C  
ATOM     39  CB  PHE     6      10.876  -1.403  27.054  1.00 93.57           C  
ATOM     40  O   PHE     6      10.106   1.446  27.595  1.00 91.08           O  
ATOM     41  CG  PHE     6      11.705  -2.522  26.484  1.00 90.67           C  
ATOM     42  CD1 PHE     6      11.117  -3.730  26.128  1.00 86.72           C  
ATOM     43  CD2 PHE     6      13.074  -2.367  26.305  1.00 86.69           C  
ATOM     44  CE1 PHE     6      11.882  -4.768  25.600  1.00 87.18           C  
ATOM     45  CE2 PHE     6      13.844  -3.399  25.778  1.00 87.42           C  
ATOM     46  CZ  PHE     6      13.247  -4.599  25.428  1.00 86.09           C  
ATOM     47  N   VAL     7       8.354   0.924  26.178  1.00 93.65           N  
ATOM     48  CA  VAL     7       7.523   2.044  26.606  1.00 93.54           C  
ATOM     49  C   VAL     7       6.188   1.525  27.135  1.00 93.42           C  
ATOM     50  CB  VAL     7       7.286   3.047  25.454  1.00 92.47           C  
ATOM     51  O   VAL     7       5.473   0.804  26.435  1.00 92.49           O  
ATOM     52  CG1 VAL     7       6.417   4.213  25.924  1.00 86.99           C  
ATOM     53  CG2 VAL     7       8.619   3.556  24.908  1.00 86.68           C  
ATOM     54  N   ALA     8       5.853   1.918  28.285  1.00 91.82           N  
ATOM     55  CA  ALA     8       4.542   1.573  28.827  1.00 91.88           C  
ATOM     56  C   ALA     8       3.425   2.227  28.020  1.00 91.54           C  
ATOM     57  CB  ALA     8       4.446   1.987  30.294  1.00 90.39           C  
ATOM     58  O   ALA     8       3.517   3.402  27.659  1.00 90.08           O  
ATOM     59  N   THR     9       2.421   1.493  27.681  1.00 90.06           N  
ATOM     60  CA  THR     9       1.312   2.040  26.907  1.00 90.48           C  
ATOM     61  C   THR     9       0.137   2.388  27.816  1.00 87.79           C  
ATOM     62  CB  THR     9       0.849   1.051  25.821  1.00 87.49           C  
ATOM     63  O   THR     9      -0.849   2.976  27.367  1.00 84.12           O  
ATOM     64  CG2 THR     9       1.932   0.843  24.768  1.00 74.40           C  
ATOM     65  OG1 THR     9       0.541  -0.209  26.429  1.00 78.65           O  
ATOM     66  N   GLU    10       0.225   2.015  29.068  1.00 90.07           N  
ATOM     67  CA  GLU    10      -0.778   2.300  30.090  1.00 90.07           C  
ATOM     68  C   GLU    10      -0.144   2.391  31.475  1.00 90.29           C  
ATOM     69  CB  GLU    10      -1.874   1.231  30.083  1.00 87.81           C  
ATOM     70  O   GLU    10       0.993   1.958  31.673  1.00 89.12           O  
ATOM     71  CG  GLU    10      -1.366  -0.171  30.387  1.00 80.51           C  
ATOM     72  CD  GLU    10      -2.413  -1.251  30.159  1.00 78.15           C  
ATOM     73  OE1 GLU    10      -3.505  -0.936  29.635  1.00 76.14           O  
ATOM     74  OE2 GLU    10      -2.138  -2.421  30.508  1.00 74.00           O  
ATOM     75  N   ALA    11      -0.827   2.954  32.429  1.00 88.18           N  
ATOM     76  CA  ALA    11      -0.384   2.940  33.821  1.00 88.97           C  
ATOM     77  C   ALA    11      -0.381   1.521  34.382  1.00 87.09           C  
ATOM     78  CB  ALA    11      -1.274   3.843  34.671  1.00 85.17           C  
ATOM     79  O   ALA    11      -1.344   0.773  34.200  1.00 84.22           O  
ATOM     80  N   HIS    12       0.762   1.203  34.873  1.00 87.61           N  
ATOM     81  CA  HIS    12       0.902  -0.132  35.444  1.00 88.65           C  
ATOM     82  C   HIS    12      -0.018  -0.317  36.646  1.00 88.83           C  
ATOM     83  CB  HIS    12       2.354  -0.391  35.849  1.00 84.72           C  
ATOM     84  O   HIS    12      -0.026   0.512  37.560  1.00 87.90           O  
ATOM     85  CG  HIS    12       2.594  -1.771  36.373  1.00 76.14           C  
ATOM     86  CD2 HIS    12       2.769  -2.225  37.636  1.00 71.00           C  
ATOM     87  ND1 HIS    12       2.680  -2.874  35.551  1.00 71.36           N  
ATOM     88  CE1 HIS    12       2.897  -3.950  36.289  1.00 68.13           C  
ATOM     89  NE2 HIS    12       2.955  -3.583  37.558  1.00 69.18           N  
ATOM     90  N   THR    13      -0.854  -1.350  36.668  1.00 90.14           N  
ATOM     91  CA  THR    13      -1.618  -1.891  37.788  1.00 90.49           C  
ATOM     92  C   THR    13      -1.450  -3.405  37.875  1.00 89.19           C  
ATOM     93  CB  THR    13      -3.113  -1.543  37.665  1.00 88.49           C  
ATOM     94  O   THR    13      -0.764  -4.008  37.048  1.00 86.90           O  
ATOM     95  CG2 THR    13      -3.311  -0.054  37.399  1.00 82.01           C  
ATOM     96  OG1 THR    13      -3.684  -2.290  36.584  1.00 84.98           O  
ATOM     97  N   ALA    14      -2.057  -4.009  38.940  1.00 86.00           N  
ATOM     98  CA  ALA    14      -2.015  -5.466  39.042  1.00 86.68           C  
ATOM     99  C   ALA    14      -2.635  -6.120  37.810  1.00 84.68           C  
ATOM    100  CB  ALA    14      -2.732  -5.933  40.306  1.00 83.41           C  
ATOM    101  O   ALA    14      -2.275  -7.243  37.448  1.00 82.48           O  
ATOM    102  N   SER    15      -3.499  -5.619  37.059  1.00 88.12           N  
ATOM    103  CA  SER    15      -4.188  -6.240  35.933  1.00 87.54           C  
ATOM    104  C   SER    15      -3.842  -5.544  34.621  1.00 85.42           C  
ATOM    105  CB  SER    15      -5.701  -6.215  36.150  1.00 84.43           C  
ATOM    106  O   SER    15      -4.423  -5.850  33.578  1.00 81.54           O  
ATOM    107  OG  SER    15      -6.141  -4.908  36.477  1.00 75.62           O  
ATOM    108  N   ALA    16      -2.989  -4.576  34.696  1.00 88.23           N  
ATOM    109  CA  ALA    16      -2.664  -3.814  33.493  1.00 88.32           C  
ATOM    110  C   ALA    16      -1.161  -3.575  33.385  1.00 86.18           C  
ATOM    111  CB  ALA    16      -3.412  -2.483  33.488  1.00 84.88           C  
ATOM    112  O   ALA    16      -0.532  -3.096  34.331  1.00 82.51           O  
ATOM    113  N   GLY    17      -0.510  -3.986  32.346  1.00 87.04           N  
ATOM    114  CA  GLY    17       0.920  -3.876  32.107  1.00 87.74           C  
ATOM    115  C   GLY    17       1.272  -3.768  30.635  1.00 87.76           C  
ATOM    116  O   GLY    17       2.237  -4.382  30.176  1.00 84.85           O  
ATOM    117  N   GLY    18       0.521  -3.013  29.829  1.00 89.58           N  
ATOM    118  CA  GLY    18       0.784  -2.907  28.402  1.00 90.21           C  
ATOM    119  C   GLY    18       2.078  -2.181  28.086  1.00 91.11           C  
ATOM    120  O   GLY    18       2.398  -1.169  28.714  1.00 90.57           O  
ATOM    121  N   ALA    19       2.868  -2.736  27.219  1.00 92.75           N  
ATOM    122  CA  ALA    19       4.096  -2.097  26.755  1.00 93.22           C  
ATOM    123  C   ALA    19       4.309  -2.336  25.263  1.00 93.64           C  
ATOM    124  CB  ALA    19       5.296  -2.608  27.548  1.00 92.22           C  
ATOM    125  O   ALA    19       3.782  -3.299  24.701  1.00 93.31           O  
ATOM    126  N   LYS    20       4.992  -1.348  24.700  1.00 94.52           N  
ATOM    127  CA  LYS    20       5.420  -1.551  23.319  1.00 94.75           C  
ATOM    128  C   LYS    20       6.938  -1.451  23.194  1.00 95.11           C  
ATOM    129  CB  LYS    20       4.750  -0.535  22.393  1.00 93.42           C  
ATOM    130  O   LYS    20       7.598  -0.854  24.047  1.00 94.76           O  
ATOM    131  CG  LYS    20       5.131   0.909  22.680  1.00 87.03           C  
ATOM    132  CD  LYS    20       4.386   1.876  21.769  1.00 84.68           C  
ATOM    133  CE  LYS    20       4.798   3.319  22.026  1.00 79.85           C  
ATOM    134  NZ  LYS    20       4.106   4.266  21.101  1.00 73.88           N  
ATOM    135  N   ILE    21       7.575  -2.201  22.273  1.00 96.26           N  
ATOM    136  CA  ILE    21       8.991  -2.152  21.925  1.00 96.43           C  
ATOM    137  C   ILE    21       9.189  -1.277  20.689  1.00 96.40           C  
ATOM    138  CB  ILE    21       9.562  -3.566  21.677  1.00 95.81           C  
ATOM    139  O   ILE    21       8.512  -1.462  19.675  1.00 96.02           O  
ATOM    140  CG1 ILE    21       9.266  -4.478  22.873  1.00 93.38           C  
ATOM    141  CG2 ILE    21      11.066  -3.500  21.398  1.00 93.11           C  
ATOM    142  CD1 ILE    21       9.650  -5.935  22.650  1.00 89.41           C  
ATOM    143  N   ILE    22      10.080  -0.315  20.797  1.00 95.94           N  
ATOM    144  CA  ILE    22      10.340   0.610  19.699  1.00 95.96           C  
ATOM    145  C   ILE    22      11.802   0.506  19.272  1.00 95.87           C  
ATOM    146  CB  ILE    22       9.999   2.064  20.093  1.00 95.25           C  
ATOM    147  O   ILE    22      12.707   0.599  20.105  1.00 95.42           O  
ATOM    148  CG1 ILE    22       8.548   2.160  20.580  1.00 91.89           C  
ATOM    149  CG2 ILE    22      10.245   3.014  18.917  1.00 92.09           C  
ATOM    150  CD1 ILE    22       8.191   3.502  21.203  1.00 86.10           C  
ATOM    151  N   PHE    23      12.033   0.247  18.021  1.00 95.77           N  
ATOM    152  CA  PHE    23      13.363   0.299  17.426  1.00 95.86           C  
ATOM    153  C   PHE    23      13.587   1.629  16.715  1.00 95.38           C  
ATOM    154  CB  PHE    23      13.559  -0.860  16.444  1.00 95.53           C  
ATOM    155  O   PHE    23      12.856   1.971  15.784  1.00 94.57           O  
ATOM    156  CG  PHE    23      13.413  -2.220  17.073  1.00 94.80           C  
ATOM    157  CD1 PHE    23      14.533  -2.983  17.379  1.00 93.46           C  
ATOM    158  CD2 PHE    23      12.155  -2.734  17.358  1.00 93.19           C  
ATOM    159  CE1 PHE    23      14.400  -4.242  17.961  1.00 92.96           C  
ATOM    160  CE2 PHE    23      12.015  -3.991  17.940  1.00 92.90           C  
ATOM    161  CZ  PHE    23      13.138  -4.743  18.240  1.00 92.13           C  
ATOM    162  N   ASN    24      14.536   2.290  17.132  1.00 94.23           N  
ATOM    163  CA  ASN    24      14.861   3.600  16.576  1.00 94.11           C  
ATOM    164  C   ASN    24      16.181   3.572  15.810  1.00 93.69           C  
ATOM    165  CB  ASN    24      14.910   4.656  17.682  1.00 93.13           C  
ATOM    166  O   ASN    24      17.101   2.839  16.177  1.00 92.56           O  
ATOM    167  CG  ASN    24      13.568   4.857  18.357  1.00 88.92           C  
ATOM    168  ND2 ASN    24      13.527   4.652  19.669  1.00 85.69           N  
ATOM    169  OD1 ASN    24      12.576   5.194  17.706  1.00 85.49           O  
ATOM    170  N   THR    25      16.203   4.318  14.754  1.00 93.98           N  
ATOM    171  CA  THR    25      17.458   4.611  14.070  1.00 93.70           C  
ATOM    172  C   THR    25      17.495   6.064  13.607  1.00 92.79           C  
ATOM    173  CB  THR    25      17.666   3.679  12.862  1.00 92.60           C  
ATOM    174  O   THR    25      16.464   6.740  13.583  1.00 91.07           O  
ATOM    175  CG2 THR    25      17.605   2.214  13.281  1.00 87.35           C  
ATOM    176  OG1 THR    25      16.644   3.930  11.890  1.00 89.28           O  
ATOM    177  N   THR    26      18.741   6.517  13.409  1.00 91.09           N  
ATOM    178  CA  THR    26      18.976   7.860  12.891  1.00 91.19           C  
ATOM    179  C   THR    26      19.193   7.827  11.381  1.00 90.63           C  
ATOM    180  CB  THR    26      20.190   8.518  13.572  1.00 89.50           C  
ATOM    181  O   THR    26      19.896   6.954  10.869  1.00 88.71           O  
ATOM    182  CG2 THR    26      20.382   9.952  13.090  1.00 78.74           C  
ATOM    183  OG1 THR    26      19.987   8.526  14.991  1.00 83.61           O  
ATOM    184  N   ASN    27      18.489   8.679  10.749  1.00 85.92           N  
ATOM    185  CA  ASN    27      18.756   8.835   9.323  1.00 86.46           C  
ATOM    186  C   ASN    27      20.196   9.268   9.066  1.00 86.29           C  
ATOM    187  CB  ASN    27      17.781   9.838   8.701  1.00 83.53           C  
ATOM    188  O   ASN    27      20.819   9.906   9.917  1.00 84.94           O  
ATOM    189  CG  ASN    27      16.359   9.315   8.651  1.00 76.32           C  
ATOM    190  ND2 ASN    27      15.391  10.223   8.706  1.00 74.27           N  
ATOM    191  OD1 ASN    27      16.132   8.106   8.564  1.00 74.52           O  
ATOM    192  N   ASN    28      20.706   8.837   7.880  1.00 85.64           N  
ATOM    193  CA  ASN    28      22.033   9.294   7.483  1.00 86.71           C  
ATOM    194  C   ASN    28      22.137  10.816   7.519  1.00 87.05           C  
ATOM    195  CB  ASN    28      22.387   8.770   6.089  1.00 83.58           C  
ATOM    196  O   ASN    28      21.354  11.511   6.869  1.00 85.58           O  
ATOM    197  CG  ASN    28      23.867   8.884   5.780  1.00 76.83           C  
ATOM    198  ND2 ASN    28      24.219   8.746   4.508  1.00 75.50           N  
ATOM    199  OD1 ASN    28      24.686   9.094   6.678  1.00 73.56           O  
ATOM    200  N   GLY    29      23.181  11.375   8.308  1.00 84.41           N  
ATOM    201  CA  GLY    29      23.413  12.807   8.408  1.00 85.41           C  
ATOM    202  C   GLY    29      22.560  13.476   9.470  1.00 83.71           C  
ATOM    203  O   GLY    29      22.658  14.687   9.679  1.00 80.89           O  
ATOM    204  N   ALA    30      21.770  12.789  10.091  1.00 84.54           N  
ATOM    205  CA  ALA    30      20.900  13.366  11.113  1.00 85.51           C  
ATOM    206  C   ALA    30      21.390  13.012  12.514  1.00 84.72           C  
ATOM    207  CB  ALA    30      19.462  12.889  10.920  1.00 81.84           C  
ATOM    208  O   ALA    30      22.229  12.123  12.679  1.00 82.43           O  
ATOM    209  N   THR    31      20.941  13.840  13.675  1.00 85.94           N  
ATOM    210  CA  THR    31      21.322  13.558  15.054  1.00 86.00           C  
ATOM    211  C   THR    31      20.154  12.949  15.825  1.00 84.39           C  
ATOM    212  CB  THR    31      21.806  14.832  15.772  1.00 82.40           C  
ATOM    213  O   THR    31      20.342  12.393  16.909  1.00 80.80           O  
ATOM    214  CG2 THR    31      23.127  15.323  15.189  1.00 70.40           C  
ATOM    215  OG1 THR    31      20.819  15.860  15.624  1.00 77.76           O  
ATOM    216  N   GLY    32      18.996  12.993  15.276  1.00 86.33           N  
ATOM    217  CA  GLY    32      17.835  12.516  16.011  1.00 86.75           C  
ATOM    218  C   GLY    32      17.422  11.108  15.627  1.00 86.64           C  
ATOM    219  O   GLY    32      17.593  10.698  14.477  1.00 84.46           O  
ATOM    220  N   SER    33      17.023  10.345  16.665  1.00 89.35           N  
ATOM    221  CA  SER    33      16.512   9.003  16.406  1.00 89.63           C  
ATOM    222  C   SER    33      15.019   9.030  16.097  1.00 88.93           C  
ATOM    223  CB  SER    33      16.777   8.088  17.602  1.00 86.98           C  
ATOM    224  O   SER    33      14.286   9.870  16.622  1.00 86.18           O  
ATOM    225  OG  SER    33      15.982   8.468  18.712  1.00 73.88           O  
ATOM    226  N   THR    34      14.561   8.314  15.151  1.00 90.25           N  
ATOM    227  CA  THR    34      13.152   8.184  14.797  1.00 90.68           C  
ATOM    228  C   THR    34      12.705   6.727  14.878  1.00 91.60           C  
ATOM    229  CB  THR    34      12.879   8.729  13.382  1.00 87.97           C  
ATOM    230  O   THR    34      13.518   5.814  14.718  1.00 90.81           O  
ATOM    231  CG2 THR    34      13.168  10.224  13.303  1.00 74.02           C  
ATOM    232  OG1 THR    34      13.714   8.041  12.442  1.00 75.19           O  
ATOM    233  N   GLU    35      11.541   6.546  15.267  1.00 92.34           N  
ATOM    234  CA  GLU    35      10.929   5.223  15.337  1.00 92.79           C  
ATOM    235  C   GLU    35      10.845   4.579  13.956  1.00 92.97           C  
ATOM    236  CB  GLU    35       9.535   5.307  15.964  1.00 90.75           C  
ATOM    237  O   GLU    35      10.247   5.144  13.038  1.00 92.00           O  
ATOM    238  CG  GLU    35       8.844   3.959  16.109  1.00 83.84           C  
ATOM    239  CD  GLU    35       7.510   4.044  16.834  1.00 80.97           C  
ATOM    240  OE1 GLU    35       7.438   4.699  17.898  1.00 80.68           O  
ATOM    241  OE2 GLU    35       6.529   3.450  16.334  1.00 79.17           O  
ATOM    242  N   LYS    36      11.476   3.403  13.837  1.00 93.91           N  
ATOM    243  CA  LYS    36      11.457   2.725  12.544  1.00 93.89           C  
ATOM    244  C   LYS    36      10.571   1.483  12.588  1.00 94.25           C  
ATOM    245  CB  LYS    36      12.875   2.342  12.119  1.00 93.13           C  
ATOM    246  O   LYS    36       9.880   1.173  11.615  1.00 93.80           O  
ATOM    247  CG  LYS    36      13.796   3.531  11.891  1.00 90.07           C  
ATOM    248  CD  LYS    36      13.329   4.383  10.718  1.00 87.82           C  
ATOM    249  CE  LYS    36      14.341   5.469  10.376  1.00 83.77           C  
ATOM    250  NZ  LYS    36      13.884   6.312   9.231  1.00 79.02           N  
ATOM    251  N   VAL    37      10.673   0.807  13.740  1.00 95.75           N  
ATOM    252  CA  VAL    37       9.861  -0.387  13.953  1.00 95.91           C  
ATOM    253  C   VAL    37       9.248  -0.351  15.351  1.00 96.09           C  
ATOM    254  CB  VAL    37      10.689  -1.678  13.767  1.00 95.37           C  
ATOM    255  O   VAL    37       9.902   0.059  16.313  1.00 95.88           O  
ATOM    256  CG1 VAL    37       9.842  -2.911  14.074  1.00 93.42           C  
ATOM    257  CG2 VAL    37      11.251  -1.751  12.349  1.00 93.33           C  
ATOM    258  N   VAL    38       7.991  -0.809  15.348  1.00 96.14           N  
ATOM    259  CA  VAL    38       7.306  -0.889  16.634  1.00 96.18           C  
ATOM    260  C   VAL    38       6.626  -2.249  16.775  1.00 96.25           C  
ATOM    261  CB  VAL    38       6.268   0.245  16.795  1.00 95.04           C  
ATOM    262  O   VAL    38       6.094  -2.787  15.802  1.00 95.87           O  
ATOM    263  CG1 VAL    38       5.165   0.120  15.745  1.00 78.65           C  
ATOM    264  CG2 VAL    38       5.675   0.228  18.203  1.00 79.89           C  
ATOM    265  N   ILE    39       6.747  -2.890  17.919  1.00 96.75           N  
ATOM    266  CA  ILE    39       5.857  -3.959  18.358  1.00 96.78           C  
ATOM    267  C   ILE    39       4.944  -3.447  19.469  1.00 96.62           C  
ATOM    268  CB  ILE    39       6.652  -5.192  18.843  1.00 96.48           C  
ATOM    269  O   ILE    39       5.410  -3.126  20.565  1.00 96.19           O  
ATOM    270  CG1 ILE    39       7.664  -5.628  17.777  1.00 95.91           C  
ATOM    271  CG2 ILE    39       5.703  -6.341  19.199  1.00 95.82           C  
ATOM    272  CD1 ILE    39       8.571  -6.770  18.214  1.00 94.42           C  
ATOM    273  N   ASP    40       3.578  -3.375  19.212  1.00 95.30           N  
ATOM    274  CA  ASP    40       2.682  -2.711  20.154  1.00 95.30           C  
ATOM    275  C   ASP    40       2.161  -3.693  21.201  1.00 95.11           C  
ATOM    276  CB  ASP    40       1.512  -2.061  19.414  1.00 94.52           C  
ATOM    277  O   ASP    40       2.526  -4.870  21.191  1.00 94.22           O  
ATOM    278  CG  ASP    40       0.504  -3.071  18.893  1.00 91.55           C  
ATOM    279  OD1 ASP    40       0.650  -4.280  19.178  1.00 88.85           O  
ATOM    280  OD2 ASP    40      -0.442  -2.656  18.190  1.00 89.86           O  
ATOM    281  N   GLN    41       1.379  -3.252  22.088  1.00 93.52           N  
ATOM    282  CA  GLN    41       0.947  -4.041  23.237  1.00 93.47           C  
ATOM    283  C   GLN    41       0.045  -5.194  22.804  1.00 93.03           C  
ATOM    284  CB  GLN    41       0.219  -3.158  24.252  1.00 92.34           C  
ATOM    285  O   GLN    41      -0.141  -6.157  23.550  1.00 91.67           O  
ATOM    286  CG  GLN    41      -1.124  -2.636  23.762  1.00 88.90           C  
ATOM    287  CD  GLN    41      -1.000  -1.345  22.973  1.00 86.16           C  
ATOM    288  NE2 GLN    41      -2.102  -0.613  22.858  1.00 84.39           N  
ATOM    289  OE1 GLN    41       0.078  -1.009  22.473  1.00 85.32           O  
ATOM    290  N   ASN    42      -0.537  -5.133  21.587  1.00 92.89           N  
ATOM    291  CA  ASN    42      -1.397  -6.192  21.071  1.00 92.93           C  
ATOM    292  C   ASN    42      -0.613  -7.184  20.215  1.00 92.89           C  
ATOM    293  CB  ASN    42      -2.557  -5.599  20.268  1.00 91.00           C  
ATOM    294  O   ASN    42      -1.193  -8.103  19.635  1.00 91.80           O  
ATOM    295  CG  ASN    42      -3.484  -4.754  21.119  1.00 82.60           C  
ATOM    296  ND2 ASN    42      -3.902  -3.612  20.585  1.00 80.64           N  
ATOM    297  OD1 ASN    42      -3.821  -5.123  22.247  1.00 78.67           O  
ATOM    298  N   GLY    43       0.626  -7.011  20.080  1.00 94.79           N  
ATOM    299  CA  GLY    43       1.465  -7.906  19.299  1.00 94.98           C  
ATOM    300  C   GLY    43       1.527  -7.535  17.829  1.00 94.89           C  
ATOM    301  O   GLY    43       1.983  -8.327  17.002  1.00 93.98           O  
ATOM    302  N   ASN    44       1.002  -6.343  17.402  1.00 95.35           N  
ATOM    303  CA  ASN    44       1.111  -5.871  16.025  1.00 95.53           C  
ATOM    304  C   ASN    44       2.488  -5.278  15.743  1.00 95.60           C  
ATOM    305  CB  ASN    44       0.018  -4.845  15.722  1.00 94.61           C  
ATOM    306  O   ASN    44       3.096  -4.663  16.622  1.00 95.13           O  
ATOM    307  CG  ASN    44      -1.377  -5.397  15.936  1.00 90.69           C  
ATOM    308  ND2 ASN    44      -2.292  -4.542  16.377  1.00 89.10           N  
ATOM    309  OD1 ASN    44      -1.631  -6.582  15.707  1.00 88.32           O  
ATOM    310  N   VAL    45       2.971  -5.517  14.658  1.00 95.72           N  
ATOM    311  CA  VAL    45       4.265  -5.008  14.217  1.00 95.74           C  
ATOM    312  C   VAL    45       4.062  -3.893  13.194  1.00 95.26           C  
ATOM    313  CB  VAL    45       5.141  -6.130  13.616  1.00 95.01           C  
ATOM    314  O   VAL    45       3.306  -4.056  12.232  1.00 94.21           O  
ATOM    315  CG1 VAL    45       6.485  -5.574  13.148  1.00 91.80           C  
ATOM    316  CG2 VAL    45       5.349  -7.248  14.636  1.00 91.31           C  
ATOM    317  N   GLY    46       4.656  -2.790  13.449  1.00 94.24           N  
ATOM    318  CA  GLY    46       4.639  -1.676  12.514  1.00 94.21           C  
ATOM    319  C   GLY    46       6.010  -1.345  11.956  1.00 93.95           C  
ATOM    320  O   GLY    46       6.986  -1.252  12.704  1.00 93.09           O  
ATOM    321  N   VAL    47       6.194  -1.254  10.719  1.00 92.80           N  
ATOM    322  CA  VAL    47       7.394  -0.732  10.073  1.00 92.77           C  
ATOM    323  C   VAL    47       7.094   0.628   9.447  1.00 91.76           C  
ATOM    324  CB  VAL    47       7.931  -1.706   9.000  1.00 91.38           C  
ATOM    325  O   VAL    47       6.281   0.728   8.524  1.00 89.74           O  
ATOM    326  CG1 VAL    47       9.219  -1.169   8.379  1.00 85.75           C  
ATOM    327  CG2 VAL    47       8.162  -3.090   9.605  1.00 85.49           C  
ATOM    328  N   GLY    48       7.668   1.693  10.063  1.00 90.48           N  
ATOM    329  CA  GLY    48       7.350   3.045   9.635  1.00 90.54           C  
ATOM    330  C   GLY    48       5.981   3.510  10.093  1.00 89.83           C  
ATOM    331  O   GLY    48       5.473   4.527   9.617  1.00 87.97           O  
ATOM    332  N   VAL    49       5.337   2.665  10.966  1.00 90.96           N  
ATOM    333  CA  VAL    49       4.029   2.990  11.524  1.00 91.22           C  
ATOM    334  C   VAL    49       4.082   2.909  13.048  1.00 91.61           C  
ATOM    335  CB  VAL    49       2.930   2.051  10.979  1.00 88.45           C  
ATOM    336  O   VAL    49       4.359   1.847  13.610  1.00 90.51           O  
ATOM    337  CG1 VAL    49       1.558   2.456  11.516  1.00 74.42           C  
ATOM    338  CG2 VAL    49       2.932   2.059   9.451  1.00 73.89           C  
ATOM    339  N   GLY    50       3.875   4.004  13.623  1.00 90.64           N  
ATOM    340  CA  GLY    50       4.002   4.077  15.070  1.00 91.22           C  
ATOM    341  C   GLY    50       2.857   3.403  15.804  1.00 90.61           C  
ATOM    342  O   GLY    50       3.016   2.970  16.947  1.00 88.41           O  
ATOM    343  N   ALA    51       1.725   3.232  15.179  1.00 91.49           N  
ATOM    344  CA  ALA    51       0.539   2.610  15.760  1.00 91.96           C  
ATOM    345  C   ALA    51      -0.117   1.650  14.772  1.00 91.76           C  
ATOM    346  CB  ALA    51      -0.459   3.677  16.203  1.00 89.74           C  
ATOM    347  O   ALA    51      -1.083   2.011  14.095  1.00 90.15           O  
ATOM    348  N   PRO    52       0.470   0.441  14.764  1.00 92.02           N  
ATOM    349  CA  PRO    52      -0.054  -0.502  13.773  1.00 92.53           C  
ATOM    350  C   PRO    52      -1.461  -0.989  14.109  1.00 91.95           C  
ATOM    351  CB  PRO    52       0.950  -1.657  13.820  1.00 92.01           C  
ATOM    352  O   PRO    52      -1.781  -1.202  15.281  1.00 90.98           O  
ATOM    353  CG  PRO    52       1.526  -1.606  15.198  1.00 91.19           C  
ATOM    354  CD  PRO    52       1.565  -0.173  15.646  1.00 90.53           C  
ATOM    355  N   THR    53      -2.398  -1.131  13.025  1.00 86.74           N  
ATOM    356  CA  THR    53      -3.789  -1.534  13.197  1.00 86.47           C  
ATOM    357  C   THR    53      -4.008  -2.954  12.681  1.00 83.87           C  
ATOM    358  CB  THR    53      -4.744  -0.569  12.472  1.00 82.61           C  
ATOM    359  O   THR    53      -5.124  -3.474  12.736  1.00 80.35           O  
ATOM    360  CG2 THR    53      -4.656   0.836  13.058  1.00 71.55           C  
ATOM    361  OG1 THR    53      -4.398  -0.517  11.082  1.00 75.45           O  
ATOM    362  N   ALA    54      -3.003  -3.671  12.143  1.00 84.78           N  
ATOM    363  CA  ALA    54      -2.965  -5.058  11.686  1.00 85.52           C  
ATOM    364  C   ALA    54      -1.785  -5.805  12.300  1.00 86.60           C  
ATOM    365  CB  ALA    54      -2.891  -5.115  10.162  1.00 82.26           C  
ATOM    366  O   ALA    54      -0.887  -5.190  12.881  1.00 86.05           O  
ATOM    367  N   LYS    55      -1.791  -7.105  12.175  1.00 89.61           N  
ATOM    368  CA  LYS    55      -0.709  -7.880  12.776  1.00 90.02           C  
ATOM    369  C   LYS    55       0.649  -7.439  12.236  1.00 89.57           C  
ATOM    370  CB  LYS    55      -0.914  -9.374  12.522  1.00 87.73           C  
ATOM    371  O   LYS    55       1.626  -7.369  12.984  1.00 88.10           O  
ATOM    372  CG  LYS    55      -2.001 -10.005  13.381  1.00 80.65           C  
ATOM    373  CD  LYS    55      -1.681  -9.884  14.865  1.00 76.90           C  
ATOM    374  CE  LYS    55      -2.718 -10.598  15.722  1.00 73.53           C  
ATOM    375  NZ  LYS    55      -2.459 -10.406  17.180  1.00 69.70           N  
ATOM    376  N   MET    56       0.695  -7.156  11.001  1.00 89.81           N  
ATOM    377  CA  MET    56       1.842  -6.521  10.355  1.00 89.49           C  
ATOM    378  C   MET    56       1.398  -5.346   9.490  1.00 87.60           C  
ATOM    379  CB  MET    56       2.610  -7.535   9.506  1.00 86.85           C  
ATOM    380  O   MET    56       0.533  -5.498   8.626  1.00 84.13           O  
ATOM    381  CG  MET    56       3.943  -7.017   8.990  1.00 80.00           C  
ATOM    382  SD  MET    56       4.954  -8.334   8.209  1.00 76.41           S  
ATOM    383  CE  MET    56       6.425  -7.378   7.749  1.00 72.54           C  
ATOM    384  N   ASP    57       1.939  -4.134   9.841  1.00 86.85           N  
ATOM    385  CA  ASP    57       1.575  -2.890   9.169  1.00 86.65           C  
ATOM    386  C   ASP    57       2.815  -2.157   8.662  1.00 85.51           C  
ATOM    387  CB  ASP    57       0.777  -1.985  10.109  1.00 85.48           C  
ATOM    388  O   ASP    57       3.630  -1.682   9.455  1.00 83.74           O  
ATOM    389  CG  ASP    57      -0.004  -0.909   9.376  1.00 83.30           C  
ATOM    390  OD1 ASP    57       0.322  -0.608   8.207  1.00 83.45           O  
ATOM    391  OD2 ASP    57      -0.952  -0.354   9.972  1.00 83.17           O  
ATOM    392  N   VAL    58       3.015  -2.125   7.369  1.00 85.58           N  
ATOM    393  CA  VAL    58       4.209  -1.545   6.764  1.00 85.13           C  
ATOM    394  C   VAL    58       3.834  -0.286   5.986  1.00 84.18           C  
ATOM    395  CB  VAL    58       4.923  -2.553   5.836  1.00 83.30           C  
ATOM    396  O   VAL    58       2.921  -0.309   5.157  1.00 82.03           O  
ATOM    397  CG1 VAL    58       6.222  -1.961   5.293  1.00 75.78           C  
ATOM    398  CG2 VAL    58       5.196  -3.860   6.578  1.00 75.59           C  
ATOM    399  N   ASN    59       4.474   0.871   6.399  1.00 83.26           N  
ATOM    400  CA  ASN    59       4.330   2.087   5.605  1.00 82.47           C  
ATOM    401  C   ASN    59       5.257   2.077   4.392  1.00 80.98           C  
ATOM    402  CB  ASN    59       4.594   3.324   6.465  1.00 80.93           C  
ATOM    403  O   ASN    59       6.460   2.307   4.524  1.00 77.72           O  
ATOM    404  CG  ASN    59       4.230   4.615   5.758  1.00 78.29           C  
ATOM    405  ND2 ASN    59       4.513   5.743   6.399  1.00 77.44           N  
ATOM    406  OD1 ASN    59       3.699   4.599   4.644  1.00 76.75           O  
ATOM    407  N   GLY    60       4.546   1.725   3.172  1.00 71.45           N  
ATOM    408  CA  GLY    60       5.311   1.570   1.945  1.00 70.74           C  
ATOM    409  C   GLY    60       5.329   0.144   1.430  1.00 70.42           C  
ATOM    410  O   GLY    60       4.563  -0.701   1.899  1.00 67.36           O  
ATOM    411  N   GLY    61       6.133  -0.206   0.356  1.00 66.14           N  
ATOM    412  CA  GLY    61       6.234  -1.526  -0.245  1.00 65.67           C  
ATOM    413  C   GLY    61       7.323  -2.382   0.373  1.00 66.08           C  
ATOM    414  O   GLY    61       8.214  -1.867   1.053  1.00 64.65           O  
ATOM    415  N   ILE    62       7.192  -3.769   0.425  1.00 70.55           N  
ATOM    416  CA  ILE    62       8.252  -4.706   0.780  1.00 70.22           C  
ATOM    417  C   ILE    62       9.038  -5.094  -0.470  1.00 69.75           C  
ATOM    418  CB  ILE    62       7.685  -5.967   1.469  1.00 67.89           C  
ATOM    419  O   ILE    62       8.466  -5.607  -1.436  1.00 67.51           O  
ATOM    420  CG1 ILE    62       6.887  -5.579   2.720  1.00 65.83           C  
ATOM    421  CG2 ILE    62       8.810  -6.945   1.819  1.00 66.06           C  
ATOM    422  CD1 ILE    62       6.167  -6.746   3.382  1.00 64.97           C  
ATOM    423  N   LYS    63      10.365  -4.642  -0.521  1.00 63.38           N  
ATOM    424  CA  LYS    63      11.218  -4.982  -1.657  1.00 63.48           C  
ATOM    425  C   LYS    63      11.819  -6.376  -1.494  1.00 63.45           C  
ATOM    426  CB  LYS    63      12.332  -3.947  -1.822  1.00 61.04           C  
ATOM    427  O   LYS    63      12.416  -6.683  -0.461  1.00 62.57           O  
ATOM    428  CG  LYS    63      13.165  -4.131  -3.081  1.00 59.74           C  
ATOM    429  CD  LYS    63      14.150  -2.984  -3.272  1.00 60.24           C  
ATOM    430  CE  LYS    63      14.972  -3.157  -4.541  1.00 55.28           C  
ATOM    431  NZ  LYS    63      15.946  -2.040  -4.728  1.00 51.65           N  
ATOM    432  N   GLN    64      11.561  -7.305  -2.383  1.00 57.64           N  
ATOM    433  CA  GLN    64      12.176  -8.624  -2.496  1.00 59.08           C  
ATOM    434  C   GLN    64      12.959  -8.756  -3.800  1.00 57.26           C  
ATOM    435  CB  GLN    64      11.114  -9.721  -2.408  1.00 55.97           C  
ATOM    436  O   GLN    64      12.436  -8.462  -4.876  1.00 56.44           O  
ATOM    437  CG  GLN    64      10.593  -9.960  -0.997  1.00 56.12           C  
ATOM    438  CD  GLN    64       9.956 -11.327  -0.830  1.00 57.39           C  
ATOM    439  NE2 GLN    64       9.737 -11.731   0.416  1.00 47.72           N  
ATOM    440  OE1 GLN    64       9.663 -12.014  -1.814  1.00 56.16           O  
ATOM    441  N   PRO    65      14.322  -8.981  -3.691  1.00 48.69           N  
ATOM    442  CA  PRO    65      15.149  -9.295  -4.859  1.00 48.18           C  
ATOM    443  C   PRO    65      14.562 -10.418  -5.712  1.00 48.08           C  
ATOM    444  CB  PRO    65      16.484  -9.719  -4.242  1.00 44.31           C  
ATOM    445  O   PRO    65      14.075 -11.416  -5.175  1.00 46.19           O  
ATOM    446  CG  PRO    65      16.354  -9.394  -2.789  1.00 42.53           C  
ATOM    447  CD  PRO    65      14.903  -9.165  -2.479  1.00 47.10           C  
ATOM    448  N   ASN    66      14.114 -10.122  -7.011  1.00 36.91           N  
ATOM    449  CA  ASN    66      13.758 -10.985  -8.132  1.00 35.93           C  
ATOM    450  C   ASN    66      12.245 -11.144  -8.258  1.00 36.59           C  
ATOM    451  CB  ASN    66      14.425 -12.354  -7.989  1.00 32.81           C  
ATOM    452  O   ASN    66      11.755 -11.702  -9.242  1.00 34.58           O  
ATOM    453  CG  ASN    66      15.932 -12.288  -8.140  1.00 31.32           C  
ATOM    454  ND2 ASN    66      16.633 -13.230  -7.520  1.00 32.62           N  
ATOM    455  OD1 ASN    66      16.462 -11.396  -8.808  1.00 34.88           O  
ATOM    456  N   TYR    67      11.364 -10.586  -7.259  1.00 41.08           N  
ATOM    457  CA  TYR    67       9.932 -10.778  -7.455  1.00 40.36           C  
ATOM    458  C   TYR    67       9.195  -9.445  -7.437  1.00 40.53           C  
ATOM    459  CB  TYR    67       9.361 -11.704  -6.376  1.00 36.84           C  
ATOM    460  O   TYR    67       8.014  -9.376  -7.788  1.00 38.71           O  
ATOM    461  CG  TYR    67       9.689 -13.162  -6.592  1.00 34.84           C  
ATOM    462  CD1 TYR    67       8.963 -13.932  -7.498  1.00 30.95           C  
ATOM    463  CD2 TYR    67      10.723 -13.772  -5.891  1.00 34.30           C  
ATOM    464  CE1 TYR    67       9.260 -15.276  -7.699  1.00 36.08           C  
ATOM    465  CE2 TYR    67      11.029 -15.115  -6.084  1.00 37.84           C  
ATOM    466  OH  TYR    67      10.591 -17.188  -7.184  1.00 33.05           O  
ATOM    467  CZ  TYR    67      10.293 -15.858  -6.989  1.00 33.11           C  
ATOM    468  N   GLY    68       9.923  -8.301  -7.449  1.00 39.78           N  
ATOM    469  CA  GLY    68       9.156  -7.067  -7.390  1.00 38.95           C  
ATOM    470  C   GLY    68       8.422  -6.883  -6.076  1.00 39.46           C  
ATOM    471  O   GLY    68       8.532  -7.717  -5.175  1.00 38.58           O  
ATOM    472  N   ILE    69       8.232  -5.683  -5.597  1.00 44.43           N  
ATOM    473  CA  ILE    69       7.527  -5.227  -4.404  1.00 43.91           C  
ATOM    474  C   ILE    69       6.281  -6.081  -4.182  1.00 44.39           C  
ATOM    475  CB  ILE    69       7.141  -3.734  -4.513  1.00 41.32           C  
ATOM    476  O   ILE    69       5.487  -6.284  -5.104  1.00 42.88           O  
ATOM    477  CG1 ILE    69       8.395  -2.871  -4.697  1.00 37.25           C  
ATOM    478  CG2 ILE    69       6.347  -3.291  -3.281  1.00 37.88           C  
ATOM    479  CD1 ILE    69       8.100  -1.403  -4.972  1.00 36.67           C  
ATOM    480  N   ILE    70       6.271  -7.301  -3.414  1.00 44.54           N  
ATOM    481  CA  ILE    70       5.014  -7.903  -2.982  1.00 43.52           C  
ATOM    482  C   ILE    70       4.038  -6.809  -2.556  1.00 44.01           C  
ATOM    483  CB  ILE    70       5.235  -8.906  -1.827  1.00 41.44           C  
ATOM    484  O   ILE    70       4.315  -6.051  -1.624  1.00 42.51           O  
ATOM    485  CG1 ILE    70       6.232  -9.992  -2.246  1.00 37.51           C  
ATOM    486  CG2 ILE    70       3.904  -9.523  -1.388  1.00 38.32           C  
ATOM    487  CD1 ILE    70       6.617 -10.945  -1.123  1.00 36.49           C  
ATOM    488  N   SER    71       3.452  -6.060  -3.431  1.00 39.97           N  
ATOM    489  CA  SER    71       2.423  -5.044  -3.235  1.00 40.33           C  
ATOM    490  C   SER    71       1.091  -5.675  -2.845  1.00 39.93           C  
ATOM    491  CB  SER    71       2.248  -4.206  -4.502  1.00 38.49           C  
ATOM    492  O   SER    71       0.661  -6.657  -3.453  1.00 38.78           O  
ATOM    493  OG  SER    71       2.236  -2.823  -4.193  1.00 32.22           O  
ATOM    494  N   ALA    72       1.040  -6.242  -1.662  1.00 37.86           N  
ATOM    495  CA  ALA    72      -0.158  -6.585  -0.901  1.00 36.38           C  
ATOM    496  C   ALA    72      -1.411  -6.031  -1.573  1.00 37.71           C  
ATOM    497  CB  ALA    72      -0.050  -6.061   0.529  1.00 34.86           C  
ATOM    498  O   ALA    72      -1.386  -4.939  -2.145  1.00 35.83           O  
ATOM    499  N   VAL    73      -1.998  -6.716  -2.580  1.00 37.63           N  
ATOM    500  CA  VAL    73      -3.359  -6.485  -3.052  1.00 36.80           C  
ATOM    501  C   VAL    73      -4.014  -5.383  -2.223  1.00 37.60           C  
ATOM    502  CB  VAL    73      -4.208  -7.775  -2.990  1.00 35.72           C  
ATOM    503  O   VAL    73      -4.058  -5.465  -0.993  1.00 36.05           O  
ATOM    504  CG1 VAL    73      -5.615  -7.522  -3.527  1.00 33.02           C  
ATOM    505  CG2 VAL    73      -3.528  -8.898  -3.770  1.00 33.60           C  
ATOM    506  N   ARG    74      -3.623  -4.134  -2.373  1.00 36.82           N  
ATOM    507  CA  ARG    74      -4.498  -3.147  -1.749  1.00 36.88           C  
ATOM    508  C   ARG    74      -5.954  -3.598  -1.794  1.00 36.88           C  
ATOM    509  CB  ARG    74      -4.350  -1.787  -2.435  1.00 34.82           C  
ATOM    510  O   ARG    74      -6.515  -3.794  -2.874  1.00 34.74           O  
ATOM    511  CG  ARG    74      -4.097  -0.636  -1.474  1.00 33.09           C  
ATOM    512  CD  ARG    74      -3.976   0.693  -2.205  1.00 36.66           C  
ATOM    513  NE  ARG    74      -3.663   1.786  -1.289  1.00 34.56           N  
ATOM    514  NH1 ARG    74      -4.235   3.466  -2.768  1.00 28.67           N  
ATOM    515  NH2 ARG    74      -3.479   3.990  -0.669  1.00 25.58           N  
ATOM    516  CZ  ARG    74      -3.793   3.078  -1.577  1.00 33.41           C  
ATOM    517  N   ASN    75      -6.418  -4.534  -0.958  1.00 33.03           N  
ATOM    518  CA  ASN    75      -7.812  -4.501  -0.526  1.00 33.05           C  
ATOM    519  C   ASN    75      -8.173  -3.156   0.099  1.00 33.02           C  
ATOM    520  CB  ASN    75      -8.096  -5.638   0.458  1.00 30.45           C  
ATOM    521  O   ASN    75      -7.687  -2.818   1.179  1.00 31.18           O  
ATOM    522  CG  ASN    75      -9.196  -6.564  -0.022  1.00 28.88           C  
ATOM    523  ND2 ASN    75      -9.333  -7.711   0.632  1.00 26.03           N  
ATOM    524  OD1 ASN    75      -9.917  -6.251  -0.973  1.00 30.59           O  
ATOM    525  N   SER    76      -7.704  -2.053  -0.307  1.00 29.73           N  
ATOM    526  CA  SER    76      -8.252  -0.828   0.266  1.00 29.16           C  
ATOM    527  C   SER    76      -9.776  -0.875   0.318  1.00 29.66           C  
ATOM    528  CB  SER    76      -7.799   0.391  -0.540  1.00 27.70           C  
ATOM    529  O   SER    76     -10.423  -1.286  -0.648  1.00 27.97           O  
ATOM    530  OG  SER    76      -8.165   0.257  -1.903  1.00 27.55           O  
ATOM    531  N   GLY    77     -10.369  -1.662   1.200  1.00 29.84           N  
ATOM    532  CA  GLY    77     -11.704  -1.419   1.722  1.00 27.62           C  
ATOM    533  C   GLY    77     -12.453  -0.340   0.963  1.00 29.79           C  
ATOM    534  O   GLY    77     -11.921   0.749   0.735  1.00 27.96           O  
ATOM    535  N   GLY    78     -12.650  -0.463  -0.428  1.00 29.22           N  
ATOM    536  CA  GLY    78     -13.422   0.454  -1.251  1.00 27.83           C  
ATOM    537  C   GLY    78     -12.640   1.688  -1.663  1.00 29.15           C  
ATOM    538  O   GLY    78     -11.963   2.304  -0.838  1.00 27.45           O  
ATOM    539  N   VAL    79     -11.519   1.663  -2.238  1.00 30.97           N  
ATOM    540  CA  VAL    79     -11.143   2.957  -2.798  1.00 30.64           C  
ATOM    541  C   VAL    79     -12.278   3.958  -2.595  1.00 30.89           C  
ATOM    542  CB  VAL    79     -10.793   2.845  -4.299  1.00 29.39           C  
ATOM    543  O   VAL    79     -13.406   3.724  -3.033  1.00 29.39           O  
ATOM    544  CG1 VAL    79     -10.190   4.152  -4.812  1.00 28.83           C  
ATOM    545  CG2 VAL    79      -9.834   1.681  -4.538  1.00 28.68           C  
ATOM    546  N   THR    80     -12.642   4.290  -1.392  1.00 29.09           N  
ATOM    547  CA  THR    80     -13.482   5.458  -1.147  1.00 28.93           C  
ATOM    548  C   THR    80     -13.237   6.531  -2.204  1.00 29.09           C  
ATOM    549  CB  THR    80     -13.227   6.045   0.253  1.00 26.86           C  
ATOM    550  O   THR    80     -12.092   6.793  -2.577  1.00 27.84           O  
ATOM    551  CG2 THR    80     -14.236   5.511   1.265  1.00 25.57           C  
ATOM    552  OG1 THR    80     -11.906   5.692   0.680  1.00 23.88           O  
ATOM    553  N   ALA    81     -13.868   6.369  -3.381  1.00 30.06           N  
ATOM    554  CA  ALA    81     -14.423   7.293  -4.367  1.00 29.27           C  
ATOM    555  C   ALA    81     -13.569   8.552  -4.481  1.00 30.02           C  
ATOM    556  CB  ALA    81     -15.860   7.659  -4.004  1.00 27.06           C  
ATOM    557  O   ALA    81     -13.597   9.239  -5.505  1.00 27.87           O  
ATOM    558  N   SER    82     -12.533   8.784  -3.566  1.00 30.48           N  
ATOM    559  CA  SER    82     -11.949  10.120  -3.608  1.00 29.94           C  
ATOM    560  C   SER    82     -10.426  10.058  -3.619  1.00 30.49           C  
ATOM    561  CB  SER    82     -12.426  10.951  -2.416  1.00 27.74           C  
ATOM    562  O   SER    82      -9.796   9.967  -2.563  1.00 28.73           O  
ATOM    563  OG  SER    82     -12.351  10.199  -1.217  1.00 26.67           O  
ATOM    564  N   MET    83      -9.785   9.137  -4.254  1.00 29.91           N  
ATOM    565  CA  MET    83      -8.386   9.450  -4.530  1.00 31.99           C  
ATOM    566  C   MET    83      -8.272  10.582  -5.546  1.00 29.87           C  
ATOM    567  CB  MET    83      -7.649   8.212  -5.042  1.00 28.40           C  
ATOM    568  O   MET    83      -9.114  10.710  -6.436  1.00 28.65           O  
ATOM    569  CG  MET    83      -7.023   7.372  -3.940  1.00 27.46           C  
ATOM    570  SD  MET    83      -5.717   6.247  -4.570  1.00 25.50           S  
ATOM    571  CE  MET    83      -5.861   4.889  -3.375  1.00 27.87           C  
ATOM    572  N   PRO    84      -7.690  11.797  -5.111  1.00 32.15           N  
ATOM    573  CA  PRO    84      -7.457  12.888  -6.060  1.00 31.62           C  
ATOM    574  C   PRO    84      -6.726  12.428  -7.320  1.00 32.08           C  
ATOM    575  CB  PRO    84      -6.601  13.874  -5.261  1.00 29.97           C  
ATOM    576  O   PRO    84      -5.627  11.876  -7.233  1.00 30.75           O  
ATOM    577  CG  PRO    84      -6.021  13.061  -4.149  1.00 28.06           C  
ATOM    578  CD  PRO    84      -6.856  11.825  -3.975  1.00 29.98           C  
ATOM    579  N   TRP    85      -7.361  11.759  -8.364  1.00 24.39           N  
ATOM    580  CA  TRP    85      -6.998  11.350  -9.717  1.00 33.97           C  
ATOM    581  C   TRP    85      -6.457  12.532 -10.516  1.00 24.80           C  
ATOM    582  CB  TRP    85      -8.204  10.741 -10.437  1.00 25.27           C  
ATOM    583  O   TRP    85      -7.000  12.880 -11.567  1.00 23.32           O  
ATOM    584  CG  TRP    85      -8.818   9.577  -9.719  1.00 25.66           C  
ATOM    585  CD1 TRP    85      -9.870   9.608  -8.846  1.00 26.09           C  
ATOM    586  CD2 TRP    85      -8.411   8.208  -9.809  1.00 24.67           C  
ATOM    587  CE2 TRP    85      -9.263   7.463  -8.963  1.00 10.42           C  
ATOM    588  CE3 TRP    85      -7.410   7.538 -10.523  1.00 19.85           C  
ATOM    589  NE1 TRP    85     -10.143   8.340  -8.389  1.00 20.12           N  
ATOM    590  CH2 TRP    85      -8.154   5.448  -9.524  1.00 19.88           C  
ATOM    591  CZ2 TRP    85      -9.143   6.079  -8.813  1.00 18.62           C  
ATOM    592  CZ3 TRP    85      -7.291   6.161 -10.373  1.00 19.33           C  
ATOM    593  N   THR    86      -5.803  13.532  -9.941  1.00 30.47           N  
ATOM    594  CA  THR    86      -5.144  14.675 -10.565  1.00 30.47           C  
ATOM    595  C   THR    86      -3.803  14.264 -11.166  1.00 30.51           C  
ATOM    596  CB  THR    86      -4.929  15.816  -9.554  1.00 28.47           C  
ATOM    597  O   THR    86      -3.072  13.465 -10.578  1.00 29.48           O  
ATOM    598  CG2 THR    86      -6.261  16.362  -9.049  1.00 26.69           C  
ATOM    599  OG1 THR    86      -4.174  15.323  -8.440  1.00 28.70           O  
ATOM    600  N   ASN    87      -3.697  14.032 -12.480  1.00 25.98           N  
ATOM    601  CA  ASN    87      -2.603  14.261 -13.417  1.00 26.81           C  
ATOM    602  C   ASN    87      -1.419  13.341 -13.132  1.00 26.03           C  
ATOM    603  CB  ASN    87      -2.160  15.725 -13.378  1.00 23.89           C  
ATOM    604  O   ASN    87      -0.953  13.258 -11.994  1.00 24.91           O  
ATOM    605  CG  ASN    87      -3.153  16.653 -14.049  1.00 22.94           C  
ATOM    606  ND2 ASN    87      -3.015  17.950 -13.799  1.00 14.66           N  
ATOM    607  OD1 ASN    87      -4.037  16.209 -14.786  1.00 17.05           O  
ATOM    608  N   ALA    88      -1.488  11.948 -13.363  1.00 27.63           N  
ATOM    609  CA  ALA    88      -0.436  10.958 -13.576  1.00 27.33           C  
ATOM    610  C   ALA    88      -0.444   9.902 -12.474  1.00 27.60           C  
ATOM    611  CB  ALA    88       0.929  11.638 -13.646  1.00 25.58           C  
ATOM    612  O   ALA    88      -0.273  10.225 -11.296  1.00 26.21           O  
ATOM    613  N   TYR    89      -1.457   9.022 -12.467  1.00 30.22           N  
ATOM    614  CA  TYR    89      -1.211   7.913 -11.553  1.00 32.41           C  
ATOM    615  C   TYR    89      -0.034   7.067 -12.025  1.00 30.21           C  
ATOM    616  CB  TYR    89      -2.462   7.039 -11.420  1.00 28.78           C  
ATOM    617  O   TYR    89      -0.007   6.616 -13.172  1.00 29.16           O  
ATOM    618  CG  TYR    89      -2.480   6.191 -10.171  1.00 27.66           C  
ATOM    619  CD1 TYR    89      -2.060   4.863 -10.201  1.00 26.79           C  
ATOM    620  CD2 TYR    89      -2.918   6.715  -8.960  1.00 28.83           C  
ATOM    621  CE1 TYR    89      -2.076   4.077  -9.054  1.00 28.38           C  
ATOM    622  CE2 TYR    89      -2.939   5.938  -7.806  1.00 30.30           C  
ATOM    623  OH  TYR    89      -2.536   3.849  -6.724  1.00 17.73           O  
ATOM    624  CZ  TYR    89      -2.517   4.623  -7.863  1.00 28.20           C  
ATOM    625  N   VAL    90       1.051   7.283 -11.490  1.00 28.73           N  
ATOM    626  CA  VAL    90       2.297   6.523 -11.502  1.00 29.37           C  
ATOM    627  C   VAL    90       2.157   5.287 -10.615  1.00 28.73           C  
ATOM    628  CB  VAL    90       3.491   7.383 -11.032  1.00 26.76           C  
ATOM    629  O   VAL    90       1.797   5.395  -9.441  1.00 27.34           O  
ATOM    630  CG1 VAL    90       4.786   6.573 -11.064  1.00 23.21           C  
ATOM    631  CG2 VAL    90       3.619   8.635 -11.898  1.00 24.34           C  
ATOM    632  N   LEU    91       1.777   4.177 -11.244  1.00 31.34           N  
ATOM    633  CA  LEU    91       2.049   2.958 -10.490  1.00 31.79           C  
ATOM    634  C   LEU    91       3.466   2.972  -9.927  1.00 31.42           C  
ATOM    635  CB  LEU    91       1.852   1.725 -11.376  1.00 30.05           C  
ATOM    636  O   LEU    91       4.437   3.068 -10.681  1.00 30.30           O  
ATOM    637  CG  LEU    91       0.405   1.341 -11.692  1.00 29.31           C  
ATOM    638  CD1 LEU    91       0.333   0.593 -13.018  1.00 26.30           C  
ATOM    639  CD2 LEU    91      -0.183   0.500 -10.564  1.00 28.77           C  
ATOM    640  N   ALA    92       3.573   3.634  -8.801  1.00 31.48           N  
ATOM    641  CA  ALA    92       4.899   3.828  -8.219  1.00 31.15           C  
ATOM    642  C   ALA    92       5.672   2.513  -8.167  1.00 31.50           C  
ATOM    643  CB  ALA    92       4.783   4.429  -6.821  1.00 28.86           C  
ATOM    644  O   ALA    92       6.899   2.503  -8.289  1.00 29.43           O  
ATOM    645  N   HIS    93       4.949   1.213  -8.272  1.00 28.19           N  
ATOM    646  CA  HIS    93       5.752   0.070  -7.855  1.00 30.63           C  
ATOM    647  C   HIS    93       5.252  -1.220  -8.497  1.00 28.25           C  
ATOM    648  CB  HIS    93       5.742  -0.064  -6.331  1.00 26.18           C  
ATOM    649  O   HIS    93       4.076  -1.324  -8.855  1.00 26.96           O  
ATOM    650  CG  HIS    93       6.435   1.057  -5.625  1.00 25.58           C  
ATOM    651  CD2 HIS    93       7.607   1.092  -4.948  1.00 24.12           C  
ATOM    652  ND1 HIS    93       5.916   2.332  -5.564  1.00 16.88           N  
ATOM    653  CE1 HIS    93       6.741   3.105  -4.878  1.00 20.81           C  
ATOM    654  NE2 HIS    93       7.775   2.377  -4.493  1.00 21.29           N  
ATOM    655  N   GLN    94       6.136  -2.138  -9.063  1.00 32.63           N  
ATOM    656  CA  GLN    94       6.050  -3.521  -9.519  1.00 33.20           C  
ATOM    657  C   GLN    94       5.113  -4.336  -8.632  1.00 32.52           C  
ATOM    658  CB  GLN    94       7.438  -4.164  -9.549  1.00 29.91           C  
ATOM    659  O   GLN    94       5.051  -4.118  -7.421  1.00 30.99           O  
ATOM    660  CG  GLN    94       8.310  -3.691 -10.703  1.00 28.42           C  
ATOM    661  CD  GLN    94       9.643  -4.414 -10.766  1.00 32.14           C  
ATOM    662  NE2 GLN    94      10.443  -4.095 -11.778  1.00 26.00           N  
ATOM    663  OE1 GLN    94       9.951  -5.252  -9.912  1.00 36.06           O  
ATOM    664  N   GLY    95       4.002  -5.048  -9.377  1.00 36.27           N  
ATOM    665  CA  GLY    95       3.211  -6.079  -8.725  1.00 35.41           C  
ATOM    666  C   GLY    95       2.019  -5.527  -7.967  1.00 36.36           C  
ATOM    667  O   GLY    95       1.554  -6.135  -7.000  1.00 34.11           O  
ATOM    668  N   GLU    96       1.589  -4.332  -8.155  1.00 37.55           N  
ATOM    669  CA  GLU    96       0.368  -3.869  -7.503  1.00 37.84           C  
ATOM    670  C   GLU    96      -0.866  -4.532  -8.108  1.00 37.56           C  
ATOM    671  CB  GLU    96       0.250  -2.346  -7.602  1.00 36.05           C  
ATOM    672  O   GLU    96      -0.937  -4.733  -9.322  1.00 36.17           O  
ATOM    673  CG  GLU    96       1.161  -1.595  -6.642  1.00 34.14           C  
ATOM    674  CD  GLU    96       0.932  -0.092  -6.651  1.00 38.17           C  
ATOM    675  OE1 GLU    96       0.118   0.394  -7.469  1.00 39.55           O  
ATOM    676  OE2 GLU    96       1.573   0.606  -5.834  1.00 38.73           O  
ATOM    677  N   MET    97      -1.520  -5.411  -7.336  1.00 34.34           N  
ATOM    678  CA  MET    97      -2.877  -5.874  -7.615  1.00 35.98           C  
ATOM    679  C   MET    97      -3.908  -4.859  -7.132  1.00 34.39           C  
ATOM    680  CB  MET    97      -3.129  -7.230  -6.955  1.00 33.05           C  
ATOM    681  O   MET    97      -3.830  -4.380  -6.000  1.00 33.33           O  
ATOM    682  CG  MET    97      -3.010  -8.408  -7.909  1.00 32.03           C  
ATOM    683  SD  MET    97      -3.481  -9.999  -7.125  1.00 23.53           S  
ATOM    684  CE  MET    97      -3.172 -11.138  -8.503  1.00 29.88           C  
ATOM    685  N   HIS    98      -4.595  -4.285  -7.977  1.00 41.31           N  
ATOM    686  CA  HIS    98      -5.663  -3.359  -7.620  1.00 41.95           C  
ATOM    687  C   HIS    98      -7.035  -3.994  -7.825  1.00 41.28           C  
ATOM    688  CB  HIS    98      -5.553  -2.072  -8.440  1.00 40.36           C  
ATOM    689  O   HIS    98      -7.266  -4.673  -8.828  1.00 39.86           O  
ATOM    690  CG  HIS    98      -4.322  -1.276  -8.143  1.00 38.77           C  
ATOM    691  CD2 HIS    98      -3.083  -1.319  -8.686  1.00 38.79           C  
ATOM    692  ND1 HIS    98      -4.286  -0.295  -7.176  1.00 45.62           N  
ATOM    693  CE1 HIS    98      -3.074   0.233  -7.138  1.00 38.23           C  
ATOM    694  NE2 HIS    98      -2.325  -0.371  -8.045  1.00 36.49           N  
ATOM    695  N   GLN    99      -7.798  -4.127  -6.746  1.00 34.66           N  
ATOM    696  CA  GLN    99      -9.227  -4.419  -6.791  1.00 35.19           C  
ATOM    697  C   GLN    99     -10.047  -3.137  -6.905  1.00 34.61           C  
ATOM    698  CB  GLN    99      -9.654  -5.207  -5.552  1.00 33.16           C  
ATOM    699  O   GLN    99      -9.863  -2.204  -6.121  1.00 33.27           O  
ATOM    700  CG  GLN    99     -11.014  -5.879  -5.689  1.00 31.78           C  
ATOM    701  CD  GLN    99     -11.363  -6.745  -4.493  1.00 34.79           C  
ATOM    702  NE2 GLN    99     -12.509  -7.415  -4.560  1.00 30.42           N  
ATOM    703  OE1 GLN    99     -10.610  -6.812  -3.517  1.00 37.07           O  
ATOM    704  N   TRP   100     -10.787  -2.942  -7.984  1.00 31.03           N  
ATOM    705  CA  TRP   100     -11.729  -1.867  -8.275  1.00 38.38           C  
ATOM    706  C   TRP   100     -13.138  -2.241  -7.827  1.00 31.41           C  
ATOM    707  CB  TRP   100     -11.726  -1.539  -9.771  1.00 32.01           C  
ATOM    708  O   TRP   100     -13.666  -3.282  -8.222  1.00 29.47           O  
ATOM    709  CG  TRP   100     -10.385  -1.131 -10.302  1.00 32.19           C  
ATOM    710  CD1 TRP   100      -9.241  -1.879 -10.314  1.00 32.62           C  
ATOM    711  CD2 TRP   100     -10.048   0.127 -10.895  1.00 34.08           C  
ATOM    712  CE2 TRP   100      -8.680   0.071 -11.245  1.00 19.03           C  
ATOM    713  CE3 TRP   100     -10.770   1.297 -11.166  1.00 21.44           C  
ATOM    714  NE1 TRP   100      -8.212  -1.162 -10.880  1.00 21.25           N  
ATOM    715  CH2 TRP   100      -8.751   2.275 -12.105  1.00 20.56           C  
ATOM    716  CZ2 TRP   100      -8.021   1.143 -11.852  1.00 19.81           C  
ATOM    717  CZ3 TRP   100     -10.112   2.362 -11.770  1.00 20.43           C  
ATOM    718  N   VAL   101     -13.552  -1.711  -6.632  1.00 32.32           N  
ATOM    719  CA  VAL   101     -14.958  -1.754  -6.244  1.00 32.04           C  
ATOM    720  C   VAL   101     -15.586  -0.374  -6.425  1.00 32.33           C  
ATOM    721  CB  VAL   101     -15.129  -2.230  -4.784  1.00 30.27           C  
ATOM    722  O   VAL   101     -15.042   0.629  -5.957  1.00 30.79           O  
ATOM    723  CG1 VAL   101     -16.609  -2.381  -4.436  1.00 28.24           C  
ATOM    724  CG2 VAL   101     -14.387  -3.547  -4.563  1.00 28.51           C  
ATOM    725  N   ALA   102     -16.372  -0.011  -7.445  1.00 28.88           N  
ATOM    726  CA  ALA   102     -17.166   1.160  -7.808  1.00 29.02           C  
ATOM    727  C   ALA   102     -18.187   1.489  -6.724  1.00 28.83           C  
ATOM    728  CB  ALA   102     -17.867   0.934  -9.145  1.00 27.01           C  
ATOM    729  O   ALA   102     -18.936   0.614  -6.281  1.00 27.62           O  
ATOM    730  N   GLY   103     -17.823   2.495  -5.733  1.00 28.03           N  
ATOM    731  CA  GLY   103     -18.875   2.960  -4.842  1.00 26.82           C  
ATOM    732  C   GLY   103     -19.116   4.455  -4.933  1.00 28.11           C  
ATOM    733  O   GLY   103     -20.032   4.981  -4.297  1.00 26.47           O  
ATOM    734  N   GLY   104     -18.909   5.241  -6.174  1.00 26.50           N  
ATOM    735  CA  GLY   104     -19.369   6.620  -6.232  1.00 25.92           C  
ATOM    736  C   GLY   104     -18.925   7.344  -7.489  1.00 26.43           C  
ATOM    737  O   GLY   104     -18.080   6.845  -8.234  1.00 25.30           O  
ATOM    738  N   PRO   105     -19.797   8.286  -8.238  1.00 26.83           N  
ATOM    739  CA  PRO   105     -19.576   9.210  -9.353  1.00 26.41           C  
ATOM    740  C   PRO   105     -18.192   9.856  -9.319  1.00 26.82           C  
ATOM    741  CB  PRO   105     -20.673  10.261  -9.164  1.00 25.26           C  
ATOM    742  O   PRO   105     -17.754  10.329  -8.267  1.00 25.84           O  
ATOM    743  CG  PRO   105     -21.175  10.042  -7.773  1.00 24.21           C  
ATOM    744  CD  PRO   105     -20.661   8.719  -7.283  1.00 25.89           C  
ATOM    745  N   ILE   106     -17.245   9.368 -10.145  1.00 29.39           N  
ATOM    746  CA  ILE   106     -15.894   9.852 -10.403  1.00 29.47           C  
ATOM    747  C   ILE   106     -15.955  11.154 -11.198  1.00 29.36           C  
ATOM    748  CB  ILE   106     -15.051   8.801 -11.161  1.00 27.66           C  
ATOM    749  O   ILE   106     -16.684  11.251 -12.189  1.00 28.28           O  
ATOM    750  CG1 ILE   106     -14.971   7.500 -10.354  1.00 27.11           C  
ATOM    751  CG2 ILE   106     -13.653   9.346 -11.463  1.00 26.70           C  
ATOM    752  CD1 ILE   106     -14.233   6.375 -11.067  1.00 24.47           C  
ATOM    753  N   LEU   107     -15.596  12.365 -10.716  1.00 27.23           N  
ATOM    754  CA  LEU   107     -15.532  13.794 -11.004  1.00 28.14           C  
ATOM    755  C   LEU   107     -14.867  14.047 -12.353  1.00 27.31           C  
ATOM    756  CB  LEU   107     -14.769  14.530  -9.900  1.00 25.50           C  
ATOM    757  O   LEU   107     -13.913  13.356 -12.719  1.00 26.55           O  
ATOM    758  CG  LEU   107     -15.516  14.737  -8.581  1.00 24.62           C  
ATOM    759  CD1 LEU   107     -14.528  14.970  -7.443  1.00 21.48           C  
ATOM    760  CD2 LEU   107     -16.491  15.903  -8.696  1.00 22.99           C  
ATOM    761  N   GLN   108     -15.427  14.862 -13.363  1.00 23.41           N  
ATOM    762  CA  GLN   108     -15.511  15.754 -14.515  1.00 25.72           C  
ATOM    763  C   GLN   108     -14.257  16.614 -14.637  1.00 23.46           C  
ATOM    764  CB  GLN   108     -16.751  16.644 -14.415  1.00 22.40           C  
ATOM    765  O   GLN   108     -13.849  17.266 -13.674  1.00 23.09           O  
ATOM    766  CG  GLN   108     -17.423  16.916 -15.754  1.00 22.01           C  
ATOM    767  CD  GLN   108     -18.694  17.733 -15.619  1.00 24.70           C  
ATOM    768  NE2 GLN   108     -19.324  18.041 -16.747  1.00 21.28           N  
ATOM    769  OE1 GLN   108     -19.106  18.085 -14.509  1.00 34.31           O  
ATOM    770  N   ASP   109     -13.397  16.409 -15.925  1.00 24.85           N  
ATOM    771  CA  ASP   109     -12.734  17.471 -16.675  1.00 26.55           C  
ATOM    772  C   ASP   109     -12.377  17.007 -18.085  1.00 24.91           C  
ATOM    773  CB  ASP   109     -11.476  17.941 -15.941  1.00 23.54           C  
ATOM    774  O   ASP   109     -11.921  15.878 -18.276  1.00 24.58           O  
ATOM    775  CG  ASP   109     -11.666  19.268 -15.227  1.00 23.11           C  
ATOM    776  OD1 ASP   109     -12.653  19.979 -15.515  1.00 23.25           O  
ATOM    777  OD2 ASP   109     -10.821  19.606 -14.371  1.00 16.31           O  
ATOM    778  N   SER   110     -13.016  17.409 -19.202  1.00 25.21           N  
ATOM    779  CA  SER   110     -13.045  17.757 -20.619  1.00 25.18           C  
ATOM    780  C   SER   110     -11.654  17.668 -21.238  1.00 25.29           C  
ATOM    781  CB  SER   110     -13.610  19.164 -20.815  1.00 23.65           C  
ATOM    782  O   SER   110     -10.710  18.290 -20.748  1.00 24.57           O  
ATOM    783  OG  SER   110     -12.929  20.098 -19.995  1.00 23.27           O  
ATOM    784  N   VAL   111     -11.209  16.574 -21.890  1.00 26.07           N  
ATOM    785  CA  VAL   111     -10.075  16.609 -22.808  1.00 26.64           C  
ATOM    786  C   VAL   111     -10.382  15.765 -24.042  1.00 26.12           C  
ATOM    787  CB  VAL   111      -8.780  16.110 -22.129  1.00 24.59           C  
ATOM    788  O   VAL   111     -10.814  14.616 -23.924  1.00 25.40           O  
ATOM    789  CG1 VAL   111      -7.557  16.465 -22.972  1.00 23.90           C  
ATOM    790  CG2 VAL   111      -8.654  16.697 -20.724  1.00 23.74           C  
ATOM    791  N   THR   112     -10.701  16.358 -25.135  1.00 26.30           N  
ATOM    792  CA  THR   112     -10.815  16.546 -26.577  1.00 25.86           C  
ATOM    793  C   THR   112      -9.562  16.046 -27.289  1.00 26.43           C  
ATOM    794  CB  THR   112     -11.053  18.026 -26.930  1.00 24.39           C  
ATOM    795  O   THR   112      -8.442  16.366 -26.884  1.00 25.54           O  
ATOM    796  CG2 THR   112     -12.534  18.304 -27.166  1.00 22.91           C  
ATOM    797  OG1 THR   112     -10.590  18.849 -25.852  1.00 25.48           O  
ATOM    798  N   GLY   113      -9.413  14.637 -27.629  1.00 27.05           N  
ATOM    799  CA  GLY   113      -8.757  14.164 -28.837  1.00 25.21           C  
ATOM    800  C   GLY   113      -7.558  13.277 -28.558  1.00 26.99           C  
ATOM    801  O   GLY   113      -6.821  13.506 -27.596  1.00 25.60           O  
ATOM    802  N   CYS   114      -7.567  11.834 -28.684  1.00 23.05           N  
ATOM    803  CA  CYS   114      -6.536  10.872 -29.057  1.00 25.07           C  
ATOM    804  C   CYS   114      -5.447  11.536 -29.892  1.00 23.12           C  
ATOM    805  CB  CYS   114      -7.147   9.705 -29.833  1.00 22.28           C  
ATOM    806  O   CYS   114      -4.402  10.935 -30.148  1.00 22.27           O  
ATOM    807  SG  CYS   114      -8.068   8.547 -28.798  1.00 19.51           S  
ATOM    808  N   ASN   115      -4.945  12.670 -29.637  1.00 24.10           N  
ATOM    809  CA  ASN   115      -3.905  13.534 -30.184  1.00 25.28           C  
ATOM    810  C   ASN   115      -3.524  14.641 -29.206  1.00 24.34           C  
ATOM    811  CB  ASN   115      -4.352  14.135 -31.518  1.00 22.25           C  
ATOM    812  O   ASN   115      -4.268  15.609 -29.037  1.00 23.28           O  
ATOM    813  CG  ASN   115      -3.984  13.264 -32.704  1.00 21.74           C  
ATOM    814  ND2 ASN   115      -4.607  13.524 -33.847  1.00 12.51           N  
ATOM    815  OD1 ASN   115      -3.148  12.364 -32.592  1.00 11.59           O  
ATOM    816  N   ALA   116      -3.068  14.359 -27.997  1.00 25.40           N  
ATOM    817  CA  ALA   116      -2.540  15.614 -27.470  1.00 24.44           C  
ATOM    818  C   ALA   116      -1.326  15.367 -26.579  1.00 25.43           C  
ATOM    819  CB  ALA   116      -3.622  16.363 -26.695  1.00 23.36           C  
ATOM    820  O   ALA   116      -1.336  14.459 -25.744  1.00 24.50           O  
ATOM    821  N   GLY   117      -0.087  15.093 -27.273  1.00 25.77           N  
ATOM    822  CA  GLY   117       1.283  15.437 -26.931  1.00 25.25           C  
ATOM    823  C   GLY   117       1.784  14.727 -25.687  1.00 25.76           C  
ATOM    824  O   GLY   117       0.988  14.223 -24.891  1.00 24.88           O  
ATOM    825  N   PRO   118       3.071  14.029 -25.866  1.00 25.74           N  
ATOM    826  CA  PRO   118       4.003  13.369 -24.949  1.00 24.26           C  
ATOM    827  C   PRO   118       3.798  13.787 -23.495  1.00 25.76           C  
ATOM    828  CB  PRO   118       5.376  13.818 -25.458  1.00 23.47           C  
ATOM    829  O   PRO   118       4.283  13.116 -22.581  1.00 24.03           O  
ATOM    830  CG  PRO   118       5.088  14.963 -26.374  1.00 22.94           C  
ATOM    831  CD  PRO   118       3.625  14.947 -26.713  1.00 25.67           C  
ATOM    832  N   ASP   119       2.700  14.503 -23.043  1.00 21.31           N  
ATOM    833  CA  ASP   119       2.676  15.209 -21.765  1.00 23.25           C  
ATOM    834  C   ASP   119       1.250  15.591 -21.375  1.00 21.43           C  
ATOM    835  CB  ASP   119       3.557  16.459 -21.826  1.00 20.00           C  
ATOM    836  O   ASP   119       0.585  16.341 -22.092  1.00 20.95           O  
ATOM    837  CG  ASP   119       5.038  16.136 -21.922  1.00 19.43           C  
ATOM    838  OD1 ASP   119       5.447  15.023 -21.527  1.00 11.31           O  
ATOM    839  OD2 ASP   119       5.804  17.005 -22.392  1.00 12.15           O  
ATOM    840  N   ALA   120       0.300  14.615 -20.939  1.00 25.03           N  
ATOM    841  CA  ALA   120      -0.800  15.104 -20.111  1.00 25.20           C  
ATOM    842  C   ALA   120      -1.885  14.042 -19.957  1.00 25.15           C  
ATOM    843  CB  ALA   120      -1.389  16.380 -20.708  1.00 23.33           C  
ATOM    844  O   ALA   120      -2.239  13.363 -20.924  1.00 24.43           O  
ATOM    845  N   GLY   121      -1.881  13.327 -18.702  1.00 28.06           N  
ATOM    846  CA  GLY   121      -2.590  12.918 -17.500  1.00 27.80           C  
ATOM    847  C   GLY   121      -3.892  12.195 -17.793  1.00 28.01           C  
ATOM    848  O   GLY   121      -4.441  12.314 -18.890  1.00 26.95           O  
ATOM    849  N   VAL   122      -4.162  11.030 -17.149  1.00 30.83           N  
ATOM    850  CA  VAL   122      -5.182   9.991 -17.052  1.00 30.92           C  
ATOM    851  C   VAL   122      -6.534  10.622 -16.731  1.00 30.89           C  
ATOM    852  CB  VAL   122      -4.818   8.936 -15.983  1.00 28.86           C  
ATOM    853  O   VAL   122      -6.651  11.409 -15.788  1.00 29.99           O  
ATOM    854  CG1 VAL   122      -5.875   7.835 -15.929  1.00 27.18           C  
ATOM    855  CG2 VAL   122      -3.439   8.344 -16.267  1.00 27.70           C  
ATOM    856  N   LYS   123      -7.449  10.573 -17.753  1.00 27.82           N  
ATOM    857  CA  LYS   123      -8.820  11.010 -17.509  1.00 29.67           C  
ATOM    858  C   LYS   123      -9.825   9.985 -18.029  1.00 27.90           C  
ATOM    859  CB  LYS   123      -9.075  12.370 -18.160  1.00 26.50           C  
ATOM    860  O   LYS   123      -9.632   9.408 -19.101  1.00 27.14           O  
ATOM    861  CG  LYS   123      -9.546  13.443 -17.190  1.00 25.55           C  
ATOM    862  CD  LYS   123      -9.876  14.743 -17.911  1.00 27.91           C  
ATOM    863  CE  LYS   123     -10.396  15.801 -16.947  1.00 23.85           C  
ATOM    864  NZ  LYS   123     -10.795  17.052 -17.660  1.00 25.22           N  
ATOM    865  N   PHE   124     -10.917   9.528 -17.224  1.00 34.16           N  
ATOM    866  CA  PHE   124     -12.167   8.777 -17.219  1.00 34.58           C  
ATOM    867  C   PHE   124     -13.355   9.703 -17.449  1.00 34.13           C  
ATOM    868  CB  PHE   124     -12.337   8.023 -15.896  1.00 32.77           C  
ATOM    869  O   PHE   124     -13.602  10.614 -16.656  1.00 33.33           O  
ATOM    870  CG  PHE   124     -11.290   6.969 -15.659  1.00 30.72           C  
ATOM    871  CD1 PHE   124     -11.474   5.671 -16.117  1.00 28.31           C  
ATOM    872  CD2 PHE   124     -10.120   7.278 -14.977  1.00 31.61           C  
ATOM    873  CE1 PHE   124     -10.506   4.693 -15.899  1.00 31.86           C  
ATOM    874  CE2 PHE   124      -9.148   6.307 -14.756  1.00 32.83           C  
ATOM    875  CZ  PHE   124      -9.343   5.015 -15.216  1.00 32.66           C  
ATOM    876  N   ASP   125     -13.684  10.043 -18.567  1.00 26.32           N  
ATOM    877  CA  ASP   125     -14.676  11.062 -18.895  1.00 27.52           C  
ATOM    878  C   ASP   125     -15.979  10.425 -19.375  1.00 26.46           C  
ATOM    879  CB  ASP   125     -14.134  12.017 -19.961  1.00 25.02           C  
ATOM    880  O   ASP   125     -15.961   9.507 -20.197  1.00 25.79           O  
ATOM    881  CG  ASP   125     -14.247  13.477 -19.561  1.00 24.38           C  
ATOM    882  OD1 ASP   125     -14.936  13.785 -18.564  1.00 26.42           O  
ATOM    883  OD2 ASP   125     -13.645  14.328 -20.251  1.00 25.61           O  
ATOM    884  N   SER   126     -17.294  10.426 -18.618  1.00 26.53           N  
ATOM    885  CA  SER   126     -18.625  11.017 -18.522  1.00 26.96           C  
ATOM    886  C   SER   126     -19.589  10.091 -17.788  1.00 26.56           C  
ATOM    887  CB  SER   126     -19.173  11.335 -19.914  1.00 24.50           C  
ATOM    888  O   SER   126     -19.616   8.885 -18.043  1.00 25.41           O  
ATOM    889  OG  SER   126     -19.835  10.208 -20.464  1.00 21.21           O  
ATOM    890  N   ILE   127     -20.089  10.349 -16.552  1.00 24.21           N  
ATOM    891  CA  ILE   127     -21.091  10.399 -15.493  1.00 24.77           C  
ATOM    892  C   ILE   127     -22.357  11.078 -16.012  1.00 24.20           C  
ATOM    893  CB  ILE   127     -20.559  11.139 -14.246  1.00 22.71           C  
ATOM    894  O   ILE   127     -22.314  12.229 -16.454  1.00 23.38           O  
ATOM    895  CG1 ILE   127     -19.257  10.494 -13.757  1.00 18.83           C  
ATOM    896  CG2 ILE   127     -21.614  11.153 -13.135  1.00 21.82           C  
ATOM    897  CD1 ILE   127     -18.558  11.271 -12.650  1.00 19.63           C  
ATOM    898  N   ALA   128     -23.287  10.163 -16.550  1.00 24.94           N  
ATOM    899  CA  ALA   128     -24.696  10.489 -16.348  1.00 24.49           C  
ATOM    900  C   ALA   128     -25.573   9.248 -16.488  1.00 24.85           C  
ATOM    901  CB  ALA   128     -25.140  11.565 -17.337  1.00 22.73           C  
ATOM    902  O   ALA   128     -25.355   8.424 -17.380  1.00 23.86           O  
ATOM    903  N   THR   129     -26.030   8.603 -15.414  1.00 25.26           N  
ATOM    904  CA  THR   129     -27.133   7.982 -14.688  1.00 25.11           C  
ATOM    905  C   THR   129     -27.982   7.127 -15.624  1.00 25.15           C  
ATOM    906  CB  THR   129     -28.021   9.040 -14.008  1.00 23.33           C  
ATOM    907  O   THR   129     -28.615   6.162 -15.189  1.00 23.15           O  
ATOM    908  CG2 THR   129     -27.296   9.695 -12.836  1.00 21.33           C  
ATOM    909  OG1 THR   129     -28.369  10.049 -14.964  1.00 24.22           O  
ATOM    910  N   SER   130     -27.724   7.008 -17.117  1.00 28.00           N  
ATOM    911  CA  SER   130     -28.811   6.421 -17.894  1.00 27.98           C  
ATOM    912  C   SER   130     -28.275   5.586 -19.053  1.00 28.07           C  
ATOM    913  CB  SER   130     -29.739   7.513 -18.429  1.00 25.00           C  
ATOM    914  O   SER   130     -29.035   4.886 -19.724  1.00 26.29           O  
ATOM    915  OG  SER   130     -29.018   8.445 -19.215  1.00 23.76           O  
ATOM    916  N   TRP   131     -27.086   4.840 -19.244  1.00 17.17           N  
ATOM    917  CA  TRP   131     -26.534   4.484 -20.547  1.00 26.55           C  
ATOM    918  C   TRP   131     -25.736   3.188 -20.465  1.00 22.07           C  
ATOM    919  CB  TRP   131     -25.647   5.612 -21.081  1.00 20.37           C  
ATOM    920  O   TRP   131     -24.691   3.135 -19.811  1.00 18.52           O  
ATOM    921  CG  TRP   131     -26.405   6.836 -21.502  1.00 16.56           C  
ATOM    922  CD1 TRP   131     -26.955   7.785 -20.686  1.00  7.31           C  
ATOM    923  CD2 TRP   131     -26.700   7.239 -22.842  1.00  7.26           C  
ATOM    924  CE2 TRP   131     -27.432   8.445 -22.764  1.00  7.37           C  
ATOM    925  CE3 TRP   131     -26.415   6.699 -24.103  1.00 16.79           C  
ATOM    926  NE1 TRP   131     -27.574   8.755 -21.439  1.00 17.29           N  
ATOM    927  CH2 TRP   131     -27.592   8.568 -25.123  1.00 14.55           C  
ATOM    928  CZ2 TRP   131     -27.884   9.119 -23.902  1.00 15.31           C  
ATOM    929  CZ3 TRP   131     -26.865   7.371 -25.234  1.00 15.44           C  
ATOM    930  N   GLY   132     -26.066   1.925 -20.593  1.00 28.83           N  
ATOM    931  CA  GLY   132     -26.009   0.650 -21.290  1.00 28.42           C  
ATOM    932  C   GLY   132     -24.815   0.529 -22.217  1.00 28.90           C  
ATOM    933  O   GLY   132     -24.715  -0.428 -22.988  1.00 27.03           O  
ATOM    934  N   GLY   133     -23.693   1.396 -22.076  1.00 30.40           N  
ATOM    935  CA  GLY   133     -22.673   1.302 -23.109  1.00 30.32           C  
ATOM    936  C   GLY   133     -21.301   0.955 -22.562  1.00 30.41           C  
ATOM    937  O   GLY   133     -21.089   0.967 -21.348  1.00 29.15           O  
ATOM    938  N   PRO   134     -20.512   0.009 -23.179  1.00 31.15           N  
ATOM    939  CA  PRO   134     -19.147  -0.483 -22.985  1.00 30.65           C  
ATOM    940  C   PRO   134     -18.158   0.633 -22.654  1.00 31.14           C  
ATOM    941  CB  PRO   134     -18.810  -1.129 -24.332  1.00 29.30           C  
ATOM    942  O   PRO   134     -18.317   1.762 -23.125  1.00 30.04           O  
ATOM    943  CG  PRO   134     -19.744  -0.488 -25.307  1.00 27.72           C  
ATOM    944  CD  PRO   134     -20.902   0.093 -24.547  1.00 30.55           C  
ATOM    945  N   TYR   135     -17.365   0.612 -21.490  1.00 32.62           N  
ATOM    946  CA  TYR   135     -16.324   1.504 -20.991  1.00 33.56           C  
ATOM    947  C   TYR   135     -14.965   1.136 -21.573  1.00 32.52           C  
ATOM    948  CB  TYR   135     -16.266   1.458 -19.461  1.00 31.10           C  
ATOM    949  O   TYR   135     -14.723  -0.022 -21.919  1.00 31.48           O  
ATOM    950  CG  TYR   135     -17.549   1.885 -18.791  1.00 29.67           C  
ATOM    951  CD1 TYR   135     -17.796   3.226 -18.507  1.00 27.40           C  
ATOM    952  CD2 TYR   135     -18.517   0.950 -18.441  1.00 29.87           C  
ATOM    953  CE1 TYR   135     -18.977   3.625 -17.888  1.00 29.33           C  
ATOM    954  CE2 TYR   135     -19.701   1.337 -17.822  1.00 30.93           C  
ATOM    955  OH  TYR   135     -21.092   3.063 -16.938  1.00 24.79           O  
ATOM    956  CZ  TYR   135     -19.922   2.675 -17.550  1.00 29.02           C  
ATOM    957  N   LYS   136     -14.098   2.078 -21.942  1.00 33.32           N  
ATOM    958  CA  LYS   136     -12.731   2.000 -22.450  1.00 34.20           C  
ATOM    959  C   LYS   136     -11.718   2.313 -21.352  1.00 33.35           C  
ATOM    960  CB  LYS   136     -12.541   2.958 -23.627  1.00 32.07           C  
ATOM    961  O   LYS   136     -11.882   3.281 -20.607  1.00 32.48           O  
ATOM    962  CG  LYS   136     -12.081   2.280 -24.909  1.00 30.48           C  
ATOM    963  CD  LYS   136     -11.917   3.282 -26.044  1.00 34.00           C  
ATOM    964  CE  LYS   136     -11.521   2.596 -27.344  1.00 28.81           C  
ATOM    965  NZ  LYS   136     -11.376   3.573 -28.465  1.00 30.78           N  
ATOM    966  N   VAL   137     -10.762   1.378 -20.978  1.00 42.11           N  
ATOM    967  CA  VAL   137      -9.702   1.590 -19.997  1.00 41.85           C  
ATOM    968  C   VAL   137      -8.347   1.621 -20.699  1.00 42.17           C  
ATOM    969  CB  VAL   137      -9.713   0.496 -18.906  1.00 40.40           C  
ATOM    970  O   VAL   137      -8.051   0.760 -21.531  1.00 41.26           O  
ATOM    971  CG1 VAL   137      -8.601   0.740 -17.887  1.00 35.47           C  
ATOM    972  CG2 VAL   137     -11.074   0.446 -18.215  1.00 36.29           C  
ATOM    973  N   ILE   138      -7.526   2.738 -20.576  1.00 36.90           N  
ATOM    974  CA  ILE   138      -6.187   2.813 -21.149  1.00 36.92           C  
ATOM    975  C   ILE   138      -5.158   2.986 -20.034  1.00 36.87           C  
ATOM    976  CB  ILE   138      -6.072   3.968 -22.169  1.00 35.61           C  
ATOM    977  O   ILE   138      -5.325   3.831 -19.152  1.00 35.76           O  
ATOM    978  CG1 ILE   138      -7.119   3.809 -23.277  1.00 32.12           C  
ATOM    979  CG2 ILE   138      -4.659   4.032 -22.756  1.00 32.45           C  
ATOM    980  CD1 ILE   138      -7.182   4.984 -24.243  1.00 31.29           C  
ATOM    981  N   PHE   139      -4.093   2.152 -19.895  1.00 42.53           N  
ATOM    982  CA  PHE   139      -3.058   2.079 -18.871  1.00 42.55           C  
ATOM    983  C   PHE   139      -1.735   2.621 -19.398  1.00 42.40           C  
ATOM    984  CB  PHE   139      -2.879   0.636 -18.388  1.00 40.82           C  
ATOM    985  O   PHE   139      -1.391   2.409 -20.563  1.00 41.33           O  
ATOM    986  CG  PHE   139      -4.094   0.070 -17.703  1.00 39.24           C  
ATOM    987  CD1 PHE   139      -4.308   0.286 -16.347  1.00 36.62           C  
ATOM    988  CD2 PHE   139      -5.022  -0.678 -18.415  1.00 38.74           C  
ATOM    989  CE1 PHE   139      -5.431  -0.237 -15.710  1.00 38.21           C  
ATOM    990  CE2 PHE   139      -6.147  -1.203 -17.786  1.00 37.78           C  
ATOM    991  CZ  PHE   139      -6.349  -0.982 -16.433  1.00 39.78           C  
ATOM    992  N   HIS   140      -0.962   3.476 -18.533  1.00 31.55           N  
ATOM    993  CA  HIS   140       0.389   3.954 -18.803  1.00 33.55           C  
ATOM    994  C   HIS   140       1.309   3.706 -17.612  1.00 31.53           C  
ATOM    995  CB  HIS   140       0.371   5.443 -19.151  1.00 30.24           C  
ATOM    996  O   HIS   140       0.906   3.890 -16.461  1.00 30.53           O  
ATOM    997  CG  HIS   140       1.502   5.867 -20.034  1.00 28.78           C  
ATOM    998  CD2 HIS   140       1.804   5.538 -21.312  1.00 28.88           C  
ATOM    999  ND1 HIS   140       2.487   6.735 -19.615  1.00 27.39           N  
ATOM   1000  CE1 HIS   140       3.348   6.923 -20.601  1.00 29.95           C  
ATOM   1001  NE2 HIS   140       2.956   6.208 -21.642  1.00 29.97           N  
ATOM   1002  N   THR   141       2.445   3.140 -17.860  1.00 29.10           N  
ATOM   1003  CA  THR   141       3.610   2.979 -16.997  1.00 28.96           C  
ATOM   1004  C   THR   141       4.749   3.887 -17.452  1.00 29.07           C  
ATOM   1005  CB  THR   141       4.092   1.517 -16.977  1.00 27.16           C  
ATOM   1006  O   THR   141       4.865   4.199 -18.639  1.00 27.77           O  
ATOM   1007  CG2 THR   141       2.932   0.559 -16.725  1.00 25.32           C  
ATOM   1008  OG1 THR   141       4.693   1.201 -18.239  1.00 27.18           O  
ATOM   1009  N   THR   142       5.433   4.623 -16.452  1.00 28.12           N  
ATOM   1010  CA  THR   142       6.657   5.401 -16.608  1.00 27.94           C  
ATOM   1011  C   THR   142       7.887   4.523 -16.397  1.00 28.20           C  
ATOM   1012  CB  THR   142       6.695   6.586 -15.626  1.00 26.11           C  
ATOM   1013  O   THR   142       8.237   4.198 -15.261  1.00 26.76           O  
ATOM   1014  CG2 THR   142       5.590   7.592 -15.934  1.00 24.82           C  
ATOM   1015  OG1 THR   142       6.522   6.098 -14.290  1.00 25.31           O  
ATOM   1016  N   GLY   143       8.044   3.287 -16.989  1.00 27.45           N  
ATOM   1017  CA  GLY   143       9.411   2.796 -17.069  1.00 27.28           C  
ATOM   1018  C   GLY   143       9.632   1.517 -16.284  1.00 27.46           C  
ATOM   1019  O   GLY   143      10.641   0.834 -16.471  1.00 25.43           O  
ATOM   1020  N   SER   144       8.621   0.782 -15.698  1.00 29.05           N  
ATOM   1021  CA  SER   144       9.093  -0.397 -14.980  1.00 30.42           C  
ATOM   1022  C   SER   144       8.066  -1.524 -15.032  1.00 29.16           C  
ATOM   1023  CB  SER   144       9.407  -0.049 -13.524  1.00 26.81           C  
ATOM   1024  O   SER   144       6.860  -1.270 -15.066  1.00 28.38           O  
ATOM   1025  OG  SER   144       8.368   0.732 -12.959  1.00 23.61           O  
ATOM   1026  N   ASN   145       8.377  -2.777 -15.661  1.00 31.23           N  
ATOM   1027  CA  ASN   145       8.038  -4.196 -15.652  1.00 31.69           C  
ATOM   1028  C   ASN   145       7.143  -4.552 -14.469  1.00 31.11           C  
ATOM   1029  CB  ASN   145       9.308  -5.050 -15.634  1.00 28.80           C  
ATOM   1030  O   ASN   145       7.519  -4.338 -13.315  1.00 30.04           O  
ATOM   1031  CG  ASN   145      10.002  -5.094 -16.981  1.00 27.25           C  
ATOM   1032  ND2 ASN   145      11.221  -5.620 -17.003  1.00 25.15           N  
ATOM   1033  OD1 ASN   145       9.448  -4.657 -17.993  1.00 28.63           O  
ATOM   1034  N   GLY   146       5.788  -4.410 -14.716  1.00 33.35           N  
ATOM   1035  CA  GLY   146       4.925  -4.914 -13.659  1.00 32.07           C  
ATOM   1036  C   GLY   146       3.555  -5.334 -14.157  1.00 33.37           C  
ATOM   1037  O   GLY   146       3.202  -5.079 -15.311  1.00 32.18           O  
ATOM   1038  N   ALA   147       2.981  -6.421 -13.610  1.00 41.47           N  
ATOM   1039  CA  ALA   147       1.640  -6.945 -13.858  1.00 39.00           C  
ATOM   1040  C   ALA   147       0.588  -6.135 -13.107  1.00 41.37           C  
ATOM   1041  CB  ALA   147       1.561  -8.416 -13.458  1.00 38.34           C  
ATOM   1042  O   ALA   147       0.844  -5.639 -12.007  1.00 39.60           O  
ATOM   1043  N   ILE   148      -0.469  -5.795 -13.828  1.00 47.51           N  
ATOM   1044  CA  ILE   148      -1.660  -5.238 -13.195  1.00 46.28           C  
ATOM   1045  C   ILE   148      -2.770  -6.286 -13.171  1.00 47.70           C  
ATOM   1046  CB  ILE   148      -2.142  -3.963 -13.922  1.00 45.86           C  
ATOM   1047  O   ILE   148      -3.035  -6.942 -14.181  1.00 46.68           O  
ATOM   1048  CG1 ILE   148      -1.054  -2.883 -13.885  1.00 40.89           C  
ATOM   1049  CG2 ILE   148      -3.445  -3.448 -13.304  1.00 42.73           C  
ATOM   1050  CD1 ILE   148      -1.379  -1.648 -14.714  1.00 40.99           C  
ATOM   1051  N   HIS   149      -3.290  -6.530 -11.955  1.00 45.42           N  
ATOM   1052  CA  HIS   149      -4.497  -7.334 -11.805  1.00 44.70           C  
ATOM   1053  C   HIS   149      -5.736  -6.452 -11.693  1.00 45.50           C  
ATOM   1054  CB  HIS   149      -4.387  -8.242 -10.579  1.00 43.39           C  
ATOM   1055  O   HIS   149      -5.821  -5.604 -10.802  1.00 44.36           O  
ATOM   1056  CG  HIS   149      -5.403  -9.339 -10.551  1.00 41.90           C  
ATOM   1057  CD2 HIS   149      -6.508  -9.507  -9.788  1.00 39.64           C  
ATOM   1058  ND1 HIS   149      -5.337 -10.436 -11.383  1.00 40.85           N  
ATOM   1059  CE1 HIS   149      -6.362 -11.233 -11.132  1.00 37.57           C  
ATOM   1060  NE2 HIS   149      -7.088 -10.693 -10.168  1.00 36.79           N  
ATOM   1061  N   LEU   150      -6.656  -6.601 -12.636  1.00 50.75           N  
ATOM   1062  CA  LEU   150      -7.909  -5.853 -12.630  1.00 49.56           C  
ATOM   1063  C   LEU   150      -9.080  -6.756 -12.256  1.00 50.81           C  
ATOM   1064  CB  LEU   150      -8.158  -5.214 -13.999  1.00 49.18           C  
ATOM   1065  O   LEU   150      -9.212  -7.860 -12.789  1.00 49.24           O  
ATOM   1066  CG  LEU   150      -7.072  -4.268 -14.513  1.00 47.58           C  
ATOM   1067  CD1 LEU   150      -7.326  -3.915 -15.975  1.00 45.87           C  
ATOM   1068  CD2 LEU   150      -7.010  -3.008 -13.657  1.00 46.94           C  
ATOM   1069  N   GLU   151      -9.760  -6.417 -11.242  1.00 42.01           N  
ATOM   1070  CA  GLU   151     -10.988  -7.107 -10.859  1.00 41.31           C  
ATOM   1071  C   GLU   151     -12.197  -6.180 -10.960  1.00 41.87           C  
ATOM   1072  CB  GLU   151     -10.871  -7.664  -9.438  1.00 40.12           C  
ATOM   1073  O   GLU   151     -12.151  -5.039 -10.495  1.00 40.60           O  
ATOM   1074  CG  GLU   151     -11.881  -8.758  -9.121  1.00 38.33           C  
ATOM   1075  CD  GLU   151     -11.674  -9.387  -7.752  1.00 40.72           C  
ATOM   1076  OE1 GLU   151     -10.660  -9.075  -7.087  1.00 41.72           O  
ATOM   1077  OE2 GLU   151     -12.533 -10.199  -7.341  1.00 40.40           O  
ATOM   1078  N   TRP   152     -13.295  -6.638 -11.664  1.00 30.20           N  
ATOM   1079  CA  TRP   152     -14.537  -5.879 -11.776  1.00 37.37           C  
ATOM   1080  C   TRP   152     -15.747  -6.777 -11.544  1.00 30.81           C  
ATOM   1081  CB  TRP   152     -14.637  -5.212 -13.151  1.00 31.56           C  
ATOM   1082  O   TRP   152     -15.716  -7.967 -11.868  1.00 29.08           O  
ATOM   1083  CG  TRP   152     -13.401  -4.468 -13.559  1.00 32.52           C  
ATOM   1084  CD1 TRP   152     -12.291  -4.986 -14.167  1.00 32.37           C  
ATOM   1085  CD2 TRP   152     -13.148  -3.071 -13.383  1.00 33.41           C  
ATOM   1086  CE2 TRP   152     -11.863  -2.810 -13.909  1.00 29.07           C  
ATOM   1087  CE3 TRP   152     -13.884  -2.013 -12.833  1.00 24.37           C  
ATOM   1088  NE1 TRP   152     -11.362  -3.993 -14.380  1.00 23.46           N  
ATOM   1089  CH2 TRP   152     -12.040  -0.515 -13.355  1.00 22.64           C  
ATOM   1090  CZ2 TRP   152     -11.298  -1.532 -13.900  1.00 22.28           C  
ATOM   1091  CZ3 TRP   152     -13.320  -0.743 -12.825  1.00 23.37           C  
ATOM   1092  N   SER   153     -16.609  -6.326 -10.753  1.00 35.98           N  
ATOM   1093  CA  SER   153     -17.927  -6.917 -10.550  1.00 34.83           C  
ATOM   1094  C   SER   153     -19.036  -5.934 -10.912  1.00 36.06           C  
ATOM   1095  CB  SER   153     -18.093  -7.373  -9.099  1.00 33.44           C  
ATOM   1096  O   SER   153     -18.909  -4.732 -10.672  1.00 34.57           O  
ATOM   1097  OG  SER   153     -18.237  -6.259  -8.235  1.00 30.42           O  
ATOM   1098  N   GLY   154     -20.026  -6.509 -11.736  1.00 35.44           N  
ATOM   1099  CA  GLY   154     -21.323  -5.904 -11.995  1.00 33.62           C  
ATOM   1100  C   GLY   154     -21.319  -4.977 -13.196  1.00 35.48           C  
ATOM   1101  O   GLY   154     -22.333  -4.347 -13.503  1.00 33.52           O  
ATOM   1102  N   TRP   155     -20.127  -5.121 -14.200  1.00 21.54           N  
ATOM   1103  CA  TRP   155     -20.179  -4.145 -15.284  1.00 33.46           C  
ATOM   1104  C   TRP   155     -19.447  -4.661 -16.518  1.00 24.47           C  
ATOM   1105  CB  TRP   155     -19.574  -2.811 -14.836  1.00 25.36           C  
ATOM   1106  O   TRP   155     -18.723  -5.657 -16.447  1.00 23.97           O  
ATOM   1107  CG  TRP   155     -20.194  -2.248 -13.593  1.00 26.50           C  
ATOM   1108  CD1 TRP   155     -19.852  -2.531 -12.300  1.00 22.56           C  
ATOM   1109  CD2 TRP   155     -21.269  -1.306 -13.527  1.00 15.46           C  
ATOM   1110  CE2 TRP   155     -21.527  -1.062 -12.159  1.00  9.59           C  
ATOM   1111  CE3 TRP   155     -22.039  -0.642 -14.491  1.00 19.43           C  
ATOM   1112  NE1 TRP   155     -20.650  -1.821 -11.433  1.00 19.67           N  
ATOM   1113  CH2 TRP   155     -23.263   0.454 -12.697  1.00 18.13           C  
ATOM   1114  CZ2 TRP   155     -22.525  -0.182 -11.733  1.00 17.75           C  
ATOM   1115  CZ3 TRP   155     -23.031   0.233 -14.065  1.00 17.97           C  
ATOM   1116  N   GLN   156     -19.611  -4.108 -17.729  1.00 36.75           N  
ATOM   1117  CA  GLN   156     -18.903  -4.265 -18.995  1.00 36.48           C  
ATOM   1118  C   GLN   156     -17.762  -3.259 -19.115  1.00 36.63           C  
ATOM   1119  CB  GLN   156     -19.866  -4.108 -20.173  1.00 34.95           C  
ATOM   1120  O   GLN   156     -17.909  -2.097 -18.732  1.00 35.37           O  
ATOM   1121  CG  GLN   156     -20.544  -5.406 -20.590  1.00 33.23           C  
ATOM   1122  CD  GLN   156     -21.440  -5.237 -21.803  1.00 36.43           C  
ATOM   1123  NE2 GLN   156     -21.883  -6.353 -22.373  1.00 30.74           N  
ATOM   1124  OE1 GLN   156     -21.733  -4.114 -22.223  1.00 39.16           O  
ATOM   1125  N   VAL   157     -16.538  -3.661 -19.290  1.00 42.79           N  
ATOM   1126  CA  VAL   157     -15.370  -2.841 -19.597  1.00 42.22           C  
ATOM   1127  C   VAL   157     -14.906  -3.117 -21.025  1.00 42.85           C  
ATOM   1128  CB  VAL   157     -14.216  -3.102 -18.602  1.00 41.21           C  
ATOM   1129  O   VAL   157     -14.956  -4.257 -21.492  1.00 41.75           O  
ATOM   1130  CG1 VAL   157     -12.997  -2.252 -18.954  1.00 36.27           C  
ATOM   1131  CG2 VAL   157     -14.672  -2.822 -17.172  1.00 37.65           C  
ATOM   1132  N   SER   158     -14.623  -2.076 -21.801  1.00 39.32           N  
ATOM   1133  CA  SER   158     -14.013  -2.151 -23.125  1.00 39.02           C  
ATOM   1134  C   SER   158     -12.571  -1.655 -23.098  1.00 39.30           C  
ATOM   1135  CB  SER   158     -14.822  -1.336 -24.135  1.00 38.00           C  
ATOM   1136  O   SER   158     -12.285  -0.591 -22.546  1.00 38.08           O  
ATOM   1137  OG  SER   158     -14.425  -1.643 -25.461  1.00 31.28           O  
ATOM   1138  N   LEU   159     -11.594  -2.518 -23.394  1.00 45.68           N  
ATOM   1139  CA  LEU   159     -10.186  -2.218 -23.630  1.00 44.95           C  
ATOM   1140  C   LEU   159      -9.926  -1.962 -25.111  1.00 45.72           C  
ATOM   1141  CB  LEU   159      -9.303  -3.366 -23.136  1.00 44.20           C  
ATOM   1142  O   LEU   159     -10.275  -2.786 -25.959  1.00 44.58           O  
ATOM   1143  CG  LEU   159      -9.359  -3.668 -21.638  1.00 42.73           C  
ATOM   1144  CD1 LEU   159      -8.792  -5.055 -21.355  1.00 39.76           C  
ATOM   1145  CD2 LEU   159      -8.602  -2.605 -20.849  1.00 41.44           C  
ATOM   1146  N   LYS   160      -9.793  -0.625 -25.428  1.00 40.75           N  
ATOM   1147  CA  LYS   160      -9.471  -0.302 -26.815  1.00 40.53           C  
ATOM   1148  C   LYS   160      -8.105  -0.860 -27.207  1.00 40.87           C  
ATOM   1149  CB  LYS   160      -9.501   1.211 -27.035  1.00 39.32           C  
ATOM   1150  O   LYS   160      -7.163  -0.825 -26.412  1.00 39.38           O  
ATOM   1151  CG  LYS   160     -10.411   1.653 -28.172  1.00 37.48           C  
ATOM   1152  CD  LYS   160     -10.359   3.162 -28.374  1.00 40.83           C  
ATOM   1153  CE  LYS   160     -11.261   3.605 -29.518  1.00 35.21           C  
ATOM   1154  NZ  LYS   160     -11.198   5.081 -29.735  1.00 35.94           N  
ATOM   1155  N   ASN   161      -8.088  -1.548 -28.289  1.00 38.50           N  
ATOM   1156  CA  ASN   161      -6.883  -1.772 -29.080  1.00 38.76           C  
ATOM   1157  C   ASN   161      -6.560  -0.570 -29.962  1.00 38.48           C  
ATOM   1158  CB  ASN   161      -7.028  -3.034 -29.934  1.00 37.29           C  
ATOM   1159  O   ASN   161      -7.275   0.433 -29.939  1.00 37.16           O  
ATOM   1160  CG  ASN   161      -8.019  -2.860 -31.068  1.00 35.48           C  
ATOM   1161  ND2 ASN   161      -8.323  -3.950 -31.762  1.00 32.16           N  
ATOM   1162  OD1 ASN   161      -8.506  -1.755 -31.319  1.00 34.55           O  
ATOM   1163  N   SER   162      -5.293  -0.545 -30.434  1.00 35.29           N  
ATOM   1164  CA  SER   162      -4.812   0.524 -31.304  1.00 35.67           C  
ATOM   1165  C   SER   162      -5.774   0.768 -32.462  1.00 35.23           C  
ATOM   1166  CB  SER   162      -3.422   0.190 -31.846  1.00 33.41           C  
ATOM   1167  O   SER   162      -5.801   1.860 -33.034  1.00 33.39           O  
ATOM   1168  OG  SER   162      -3.401  -1.110 -32.410  1.00 28.32           O  
ATOM   1169  N   ALA   163      -6.447  -0.342 -32.882  1.00 35.15           N  
ATOM   1170  CA  ALA   163      -7.308  -0.202 -34.053  1.00 35.62           C  
ATOM   1171  C   ALA   163      -8.629   0.469 -33.686  1.00 35.15           C  
ATOM   1172  CB  ALA   163      -7.567  -1.565 -34.691  1.00 33.18           C  
ATOM   1173  O   ALA   163      -9.483   0.687 -34.548  1.00 33.18           O  
ATOM   1174  N   GLY   164      -8.703   1.018 -32.586  1.00 36.59           N  
ATOM   1175  CA  GLY   164      -9.978   1.594 -32.190  1.00 36.36           C  
ATOM   1176  C   GLY   164     -11.034   0.551 -31.880  1.00 36.46           C  
ATOM   1177  O   GLY   164     -12.204   0.884 -31.681  1.00 34.47           O  
ATOM   1178  N   THR   165     -10.595  -0.698 -32.021  1.00 33.03           N  
ATOM   1179  CA  THR   165     -11.536  -1.773 -31.728  1.00 33.66           C  
ATOM   1180  C   THR   165     -11.531  -2.105 -30.239  1.00 32.86           C  
ATOM   1181  CB  THR   165     -11.209  -3.039 -32.541  1.00 30.66           C  
ATOM   1182  O   THR   165     -10.522  -1.910 -29.557  1.00 31.23           O  
ATOM   1183  CG2 THR   165     -11.999  -3.075 -33.845  1.00 27.91           C  
ATOM   1184  OG1 THR   165      -9.809  -3.058 -32.843  1.00 27.77           O  
ATOM   1185  N   GLU   166     -12.620  -2.182 -29.640  1.00 40.22           N  
ATOM   1186  CA  GLU   166     -12.932  -2.305 -28.219  1.00 40.30           C  
ATOM   1187  C   GLU   166     -13.104  -3.766 -27.816  1.00 40.10           C  
ATOM   1188  CB  GLU   166     -14.195  -1.512 -27.875  1.00 38.44           C  
ATOM   1189  O   GLU   166     -13.638  -4.569 -28.584  1.00 38.82           O  
ATOM   1190  CG  GLU   166     -14.029  -0.004 -28.003  1.00 36.45           C  
ATOM   1191  CD  GLU   166     -15.312   0.765 -27.731  1.00 39.45           C  
ATOM   1192  OE1 GLU   166     -16.368   0.129 -27.516  1.00 39.22           O  
ATOM   1193  OE2 GLU   166     -15.260   2.016 -27.734  1.00 38.95           O  
ATOM   1194  N   LEU   167     -12.259  -4.211 -26.914  1.00 39.78           N  
ATOM   1195  CA  LEU   167     -12.584  -5.444 -26.205  1.00 39.85           C  
ATOM   1196  C   LEU   167     -13.587  -5.181 -25.087  1.00 39.80           C  
ATOM   1197  CB  LEU   167     -11.316  -6.082 -25.630  1.00 38.08           C  
ATOM   1198  O   LEU   167     -13.329  -4.370 -24.195  1.00 38.53           O  
ATOM   1199  CG  LEU   167     -11.362  -7.593 -25.398  1.00 36.55           C  
ATOM   1200  CD1 LEU   167     -10.598  -8.322 -26.498  1.00 33.89           C  
ATOM   1201  CD2 LEU   167     -10.795  -7.941 -24.026  1.00 36.04           C  
ATOM   1202  N   ALA   168     -14.827  -5.510 -25.383  1.00 39.46           N  
ATOM   1203  CA  ALA   168     -15.922  -5.393 -24.424  1.00 38.71           C  
ATOM   1204  C   ALA   168     -15.930  -6.570 -23.453  1.00 39.39           C  
ATOM   1205  CB  ALA   168     -17.260  -5.299 -25.153  1.00 37.85           C  
ATOM   1206  O   ALA   168     -15.872  -7.729 -23.872  1.00 38.04           O  
ATOM   1207  N   ILE   169     -15.666  -6.340 -22.259  1.00 41.05           N  
ATOM   1208  CA  ILE   169     -15.800  -7.274 -21.147  1.00 40.13           C  
ATOM   1209  C   ILE   169     -17.201  -7.165 -20.548  1.00 41.05           C  
ATOM   1210  CB  ILE   169     -14.731  -7.017 -20.061  1.00 38.88           C  
ATOM   1211  O   ILE   169     -17.661  -6.067 -20.227  1.00 39.63           O  
ATOM   1212  CG1 ILE   169     -13.328  -7.038 -20.678  1.00 35.03           C  
ATOM   1213  CG2 ILE   169     -14.849  -8.046 -18.933  1.00 35.60           C  
ATOM   1214  CD1 ILE   169     -12.219  -6.656 -19.706  1.00 33.73           C  
ATOM   1215  N   GLY   170     -18.007  -8.225 -20.784  1.00 38.93           N  
ATOM   1216  CA  GLY   170     -19.400  -8.389 -20.401  1.00 37.86           C  
ATOM   1217  C   GLY   170     -19.624  -8.282 -18.905  1.00 38.91           C  
ATOM   1218  O   GLY   170     -18.683  -8.039 -18.147  1.00 37.12           O  
ATOM   1219  N   MET   171     -20.856  -8.087 -18.453  1.00 39.96           N  
ATOM   1220  CA  MET   171     -21.387  -8.065 -17.093  1.00 39.93           C  
ATOM   1221  C   MET   171     -21.005  -9.333 -16.339  1.00 39.87           C  
ATOM   1222  CB  MET   171     -22.909  -7.906 -17.113  1.00 37.27           C  
ATOM   1223  O   MET   171     -20.905 -10.408 -16.934  1.00 37.76           O  
ATOM   1224  CG  MET   171     -23.376  -6.528 -17.551  1.00 35.19           C  
ATOM   1225  SD  MET   171     -25.198  -6.336 -17.442  1.00 42.80           S  
ATOM   1226  CE  MET   171     -25.390  -6.118 -15.650  1.00 31.08           C  
ATOM   1227  N   GLY   172     -20.523  -9.107 -15.040  1.00 37.21           N  
ATOM   1228  CA  GLY   172     -20.146 -10.132 -14.080  1.00 36.10           C  
ATOM   1229  C   GLY   172     -18.780  -9.897 -13.463  1.00 36.93           C  
ATOM   1230  O   GLY   172     -18.266  -8.777 -13.487  1.00 35.19           O  
ATOM   1231  N   GLN   173     -18.345 -10.962 -12.601  1.00 37.93           N  
ATOM   1232  CA  GLN   173     -17.005 -11.019 -12.027  1.00 37.54           C  
ATOM   1233  C   GLN   173     -15.961 -11.327 -13.096  1.00 37.96           C  
ATOM   1234  CB  GLN   173     -16.942 -12.066 -10.913  1.00 34.73           C  
ATOM   1235  O   GLN   173     -15.952 -12.420 -13.666  1.00 35.99           O  
ATOM   1236  CG  GLN   173     -17.600 -11.622  -9.614  1.00 32.50           C  
ATOM   1237  CD  GLN   173     -17.418 -12.627  -8.491  1.00 36.61           C  
ATOM   1238  NE2 GLN   173     -17.834 -12.251  -7.287  1.00 28.38           N  
ATOM   1239  OE1 GLN   173     -16.910 -13.731  -8.705  1.00 38.76           O  
ATOM   1240  N   VAL   174     -15.558 -10.284 -13.787  1.00 44.26           N  
ATOM   1241  CA  VAL   174     -14.463 -10.452 -14.736  1.00 43.50           C  
ATOM   1242  C   VAL   174     -13.165  -9.924 -14.129  1.00 44.29           C  
ATOM   1243  CB  VAL   174     -14.756  -9.735 -16.073  1.00 42.01           C  
ATOM   1244  O   VAL   174     -13.179  -8.952 -13.370  1.00 42.67           O  
ATOM   1245  CG1 VAL   174     -13.879 -10.297 -17.191  1.00 37.18           C  
ATOM   1246  CG2 VAL   174     -16.235  -9.864 -16.434  1.00 38.71           C  
ATOM   1247  N   PHE   175     -12.132 -10.697 -14.208  1.00 47.39           N  
ATOM   1248  CA  PHE   175     -10.790 -10.225 -13.886  1.00 47.82           C  
ATOM   1249  C   PHE   175      -9.864 -10.367 -15.088  1.00 47.70           C  
ATOM   1250  CB  PHE   175     -10.220 -10.994 -12.690  1.00 47.17           C  
ATOM   1251  O   PHE   175     -10.037 -11.270 -15.909  1.00 47.02           O  
ATOM   1252  CG  PHE   175     -10.000 -12.458 -12.959  1.00 46.89           C  
ATOM   1253  CD1 PHE   175     -11.024 -13.377 -12.762  1.00 44.26           C  
ATOM   1254  CD2 PHE   175      -8.769 -12.916 -13.410  1.00 45.05           C  
ATOM   1255  CE1 PHE   175     -10.823 -14.733 -13.010  1.00 42.37           C  
ATOM   1256  CE2 PHE   175      -8.561 -14.270 -13.660  1.00 43.20           C  
ATOM   1257  CZ  PHE   175      -9.589 -15.176 -13.459  1.00 44.36           C  
ATOM   1258  N   ALA   176      -9.074  -9.373 -15.261  1.00 55.81           N  
ATOM   1259  CA  ALA   176      -7.998  -9.440 -16.246  1.00 54.78           C  
ATOM   1260  C   ALA   176      -6.656  -9.075 -15.619  1.00 55.98           C  
ATOM   1261  CB  ALA   176      -8.299  -8.518 -17.425  1.00 53.96           C  
ATOM   1262  O   ALA   176      -6.589  -8.216 -14.736  1.00 54.19           O  
ATOM   1263  N   THR   177      -5.631  -9.915 -15.927  1.00 57.26           N  
ATOM   1264  CA  THR   177      -4.246  -9.579 -15.613  1.00 56.33           C  
ATOM   1265  C   THR   177      -3.528  -9.040 -16.847  1.00 57.45           C  
ATOM   1266  CB  THR   177      -3.485 -10.801 -15.066  1.00 55.47           C  
ATOM   1267  O   THR   177      -3.526  -9.680 -17.900  1.00 56.01           O  
ATOM   1268  CG2 THR   177      -2.065 -10.426 -14.655  1.00 53.56           C  
ATOM   1269  OG1 THR   177      -4.181 -11.319 -13.926  1.00 54.18           O  
ATOM   1270  N   LEU   178      -3.068  -7.804 -16.713  1.00 59.08           N  
ATOM   1271  CA  LEU   178      -2.298  -7.209 -17.800  1.00 58.30           C  
ATOM   1272  C   LEU   178      -0.818  -7.134 -17.440  1.00 59.09           C  
ATOM   1273  CB  LEU   178      -2.826  -5.810 -18.129  1.00 57.22           C  
ATOM   1274  O   LEU   178      -0.468  -6.902 -16.280  1.00 57.61           O  
ATOM   1275  CG  LEU   178      -4.331  -5.695 -18.377  1.00 55.98           C  
ATOM   1276  CD1 LEU   178      -4.754  -4.230 -18.401  1.00 54.14           C  
ATOM   1277  CD2 LEU   178      -4.713  -6.389 -19.680  1.00 54.51           C  
ATOM   1278  N   HIS   179      -0.002  -7.433 -18.393  1.00 53.27           N  
ATOM   1279  CA  HIS   179       1.449  -7.363 -18.268  1.00 53.80           C  
ATOM   1280  C   HIS   179       2.040  -6.363 -19.255  1.00 53.25           C  
ATOM   1281  CB  HIS   179       2.072  -8.744 -18.482  1.00 52.52           C  
ATOM   1282  O   HIS   179       1.696  -6.376 -20.440  1.00 52.59           O  
ATOM   1283  CG  HIS   179       3.509  -8.823 -18.077  1.00 52.44           C  
ATOM   1284  CD2 HIS   179       4.082  -8.999 -16.863  1.00 50.07           C  
ATOM   1285  ND1 HIS   179       4.544  -8.713 -18.980  1.00 48.80           N  
ATOM   1286  CE1 HIS   179       5.695  -8.819 -18.337  1.00 46.09           C  
ATOM   1287  NE2 HIS   179       5.442  -8.993 -17.051  1.00 44.56           N  
ATOM   1288  N   TYR   180       2.872  -5.429 -18.658  1.00 50.70           N  
ATOM   1289  CA  TYR   180       3.572  -4.546 -19.583  1.00 50.09           C  
ATOM   1290  C   TYR   180       4.743  -5.265 -20.243  1.00 51.13           C  
ATOM   1291  CB  TYR   180       4.072  -3.293 -18.857  1.00 48.81           C  
ATOM   1292  O   TYR   180       5.573  -5.869 -19.560  1.00 50.16           O  
ATOM   1293  CG  TYR   180       4.748  -2.294 -19.765  1.00 47.66           C  
ATOM   1294  CD1 TYR   180       4.005  -1.500 -20.636  1.00 45.98           C  
ATOM   1295  CD2 TYR   180       6.130  -2.143 -19.755  1.00 47.11           C  
ATOM   1296  CE1 TYR   180       4.624  -0.580 -21.476  1.00 46.38           C  
ATOM   1297  CE2 TYR   180       6.760  -1.226 -20.590  1.00 45.18           C  
ATOM   1298  OH  TYR   180       6.618   0.459 -22.274  1.00 39.65           O  
ATOM   1299  CZ  TYR   180       6.000  -0.450 -21.445  1.00 49.39           C  
ATOM   1300  N   ASP   181       4.815  -5.310 -21.495  1.00 50.67           N  
ATOM   1301  CA  ASP   181       5.902  -5.867 -22.295  1.00 49.77           C  
ATOM   1302  C   ASP   181       6.865  -4.773 -22.751  1.00 51.51           C  
ATOM   1303  CB  ASP   181       5.346  -6.616 -23.508  1.00 48.33           C  
ATOM   1304  O   ASP   181       6.544  -3.988 -23.645  1.00 50.72           O  
ATOM   1305  CG  ASP   181       6.414  -7.370 -24.281  1.00 46.53           C  
ATOM   1306  OD1 ASP   181       7.616  -7.080 -24.100  1.00 51.29           O  
ATOM   1307  OD2 ASP   181       6.050  -8.260 -25.079  1.00 53.71           O  
ATOM   1308  N   PRO   182       8.035  -4.646 -22.109  1.00 46.29           N  
ATOM   1309  CA  PRO   182       8.955  -3.585 -22.525  1.00 46.22           C  
ATOM   1310  C   PRO   182       9.411  -3.734 -23.975  1.00 46.81           C  
ATOM   1311  CB  PRO   182      10.135  -3.743 -21.563  1.00 45.44           C  
ATOM   1312  O   PRO   182       9.804  -2.750 -24.607  1.00 47.11           O  
ATOM   1313  CG  PRO   182       9.946  -5.091 -20.946  1.00 44.88           C  
ATOM   1314  CD  PRO   182       8.528  -5.527 -21.176  1.00 47.89           C  
ATOM   1315  N   ALA   183       9.402  -4.945 -24.419  1.00 52.18           N  
ATOM   1316  CA  ALA   183       9.915  -5.188 -25.765  1.00 51.98           C  
ATOM   1317  C   ALA   183       9.077  -4.458 -26.811  1.00 51.88           C  
ATOM   1318  CB  ALA   183       9.945  -6.685 -26.061  1.00 50.24           C  
ATOM   1319  O   ALA   183       9.604  -3.997 -27.826  1.00 51.18           O  
ATOM   1320  N   VAL   184       7.871  -4.323 -26.508  1.00 51.45           N  
ATOM   1321  CA  VAL   184       6.987  -3.659 -27.459  1.00 51.00           C  
ATOM   1322  C   VAL   184       6.348  -2.436 -26.805  1.00 50.90           C  
ATOM   1323  CB  VAL   184       5.892  -4.617 -27.981  1.00 50.06           C  
ATOM   1324  O   VAL   184       5.452  -1.813 -27.379  1.00 49.92           O  
ATOM   1325  CG1 VAL   184       6.508  -5.734 -28.822  1.00 45.87           C  
ATOM   1326  CG2 VAL   184       5.094  -5.199 -26.816  1.00 47.40           C  
ATOM   1327  N   SER   185       6.870  -1.980 -25.563  1.00 49.58           N  
ATOM   1328  CA  SER   185       6.386  -0.832 -24.804  1.00 48.46           C  
ATOM   1329  C   SER   185       4.865  -0.849 -24.686  1.00 49.11           C  
ATOM   1330  CB  SER   185       6.841   0.473 -25.457  1.00 46.88           C  
ATOM   1331  O   SER   185       4.209   0.172 -24.906  1.00 47.27           O  
ATOM   1332  OG  SER   185       8.255   0.571 -25.455  1.00 42.31           O  
ATOM   1333  N   ASN   186       4.315  -2.026 -24.300  1.00 50.63           N  
ATOM   1334  CA  ASN   186       2.858  -2.105 -24.315  1.00 51.05           C  
ATOM   1335  C   ASN   186       2.338  -3.059 -23.244  1.00 50.57           C  
ATOM   1336  CB  ASN   186       2.358  -2.532 -25.696  1.00 49.90           C  
ATOM   1337  O   ASN   186       3.096  -3.868 -22.706  1.00 50.13           O  
ATOM   1338  CG  ASN   186       1.268  -1.623 -26.230  1.00 49.74           C  
ATOM   1339  ND2 ASN   186       1.116  -1.590 -27.548  1.00 43.82           N  
ATOM   1340  OD1 ASN   186       0.569  -0.955 -25.463  1.00 49.03           O  
ATOM   1341  N   TRP   187       0.964  -2.930 -22.970  1.00 55.62           N  
ATOM   1342  CA  TRP   187       0.357  -3.877 -22.040  1.00 56.22           C  
ATOM   1343  C   TRP   187      -0.176  -5.100 -22.779  1.00 55.69           C  
ATOM   1344  CB  TRP   187      -0.773  -3.209 -21.252  1.00 53.71           C  
ATOM   1345  O   TRP   187      -0.696  -4.983 -23.891  1.00 54.39           O  
ATOM   1346  CG  TRP   187      -0.306  -2.157 -20.291  1.00 52.56           C  
ATOM   1347  CD1 TRP   187      -0.174  -0.818 -20.536  1.00 49.73           C  
ATOM   1348  CD2 TRP   187       0.095  -2.358 -18.933  1.00 50.16           C  
ATOM   1349  CE2 TRP   187       0.458  -1.096 -18.413  1.00 48.78           C  
ATOM   1350  CE3 TRP   187       0.182  -3.485 -18.104  1.00 54.27           C  
ATOM   1351  NE1 TRP   187       0.285  -0.175 -19.410  1.00 53.74           N  
ATOM   1352  CH2 TRP   187       0.978  -2.049 -16.309  1.00 52.34           C  
ATOM   1353  CZ2 TRP   187       0.902  -0.930 -17.098  1.00 56.18           C  
ATOM   1354  CZ3 TRP   187       0.624  -3.317 -16.797  1.00 49.64           C  
ATOM   1355  N   ARG   188       0.004  -6.254 -22.259  1.00 55.75           N  
ATOM   1356  CA  ARG   188      -0.566  -7.513 -22.729  1.00 55.21           C  
ATOM   1357  C   ARG   188      -1.528  -8.097 -21.700  1.00 55.81           C  
ATOM   1358  CB  ARG   188       0.542  -8.521 -23.042  1.00 54.39           C  
ATOM   1359  O   ARG   188      -1.286  -8.006 -20.495  1.00 54.82           O  
ATOM   1360  CG  ARG   188       1.478  -8.081 -24.156  1.00 53.26           C  
ATOM   1361  CD  ARG   188       2.275  -9.251 -24.718  1.00 53.08           C  
ATOM   1362  NE  ARG   188       3.160  -8.830 -25.800  1.00 50.03           N  
ATOM   1363  NH1 ARG   188       3.495 -10.959 -26.632  1.00 42.77           N  
ATOM   1364  NH2 ARG   188       4.509  -9.162 -27.629  1.00 38.22           N  
ATOM   1365  CZ  ARG   188       3.719  -9.651 -26.685  1.00 53.34           C  
ATOM   1366  N   VAL   189      -2.718  -8.618 -22.262  1.00 58.17           N  
ATOM   1367  CA  VAL   189      -3.585  -9.406 -21.391  1.00 57.24           C  
ATOM   1368  C   VAL   189      -2.966 -10.782 -21.154  1.00 58.48           C  
ATOM   1369  CB  VAL   189      -5.003  -9.555 -21.987  1.00 56.37           C  
ATOM   1370  O   VAL   189      -2.705 -11.524 -22.103  1.00 57.46           O  
ATOM   1371  CG1 VAL   189      -5.874 -10.436 -21.093  1.00 54.12           C  
ATOM   1372  CG2 VAL   189      -5.646  -8.184 -22.181  1.00 54.80           C  
ATOM   1373  N   GLU   190      -2.497 -11.078 -20.007  1.00 53.65           N  
ATOM   1374  CA  GLU   190      -2.023 -12.402 -19.614  1.00 52.98           C  
ATOM   1375  C   GLU   190      -3.189 -13.337 -19.305  1.00 53.30           C  
ATOM   1376  CB  GLU   190      -1.093 -12.303 -18.403  1.00 52.48           C  
ATOM   1377  O   GLU   190      -3.183 -14.501 -19.709  1.00 52.80           O  
ATOM   1378  CG  GLU   190      -0.289 -13.568 -18.140  1.00 51.42           C  
ATOM   1379  CD  GLU   190       0.681 -13.431 -16.976  1.00 53.53           C  
ATOM   1380  OE1 GLU   190       0.815 -12.315 -16.426  1.00 52.88           O  
ATOM   1381  OE2 GLU   190       1.313 -14.449 -16.614  1.00 48.39           O  
ATOM   1382  N   HIS   191      -4.100 -12.936 -18.449  1.00 55.36           N  
ATOM   1383  CA  HIS   191      -5.228 -13.746 -18.006  1.00 54.96           C  
ATOM   1384  C   HIS   191      -6.509 -12.921 -17.945  1.00 54.96           C  
ATOM   1385  CB  HIS   191      -4.938 -14.367 -16.638  1.00 53.26           C  
ATOM   1386  O   HIS   191      -6.479 -11.748 -17.564  1.00 53.28           O  
ATOM   1387  CG  HIS   191      -3.931 -15.472 -16.683  1.00 52.25           C  
ATOM   1388  CD2 HIS   191      -2.633 -15.507 -16.300  1.00 49.51           C  
ATOM   1389  ND1 HIS   191      -4.224 -16.726 -17.172  1.00 46.07           N  
ATOM   1390  CE1 HIS   191      -3.146 -17.488 -17.088  1.00 44.95           C  
ATOM   1391  NE2 HIS   191      -2.167 -16.772 -16.562  1.00 42.51           N  
ATOM   1392  N   MET   192      -7.606 -13.429 -18.448  1.00 51.79           N  
ATOM   1393  CA  MET   192      -8.920 -12.805 -18.325  1.00 51.50           C  
ATOM   1394  C   MET   192     -10.005 -13.858 -18.123  1.00 51.84           C  
ATOM   1395  CB  MET   192      -9.234 -11.962 -19.561  1.00 50.19           C  
ATOM   1396  O   MET   192      -9.936 -14.945 -18.698  1.00 50.84           O  
ATOM   1397  CG  MET   192     -10.519 -11.158 -19.445  1.00 49.59           C  
ATOM   1398  SD  MET   192     -10.746  -9.988 -20.840  1.00 50.69           S  
ATOM   1399  CE  MET   192     -10.756 -11.150 -22.234  1.00 44.80           C  
ATOM   1400  N   PHE   193     -10.835 -13.666 -17.215  1.00 50.32           N  
ATOM   1401  CA  PHE   193     -12.050 -14.437 -16.982  1.00 49.07           C  
ATOM   1402  C   PHE   193     -13.288 -13.582 -17.227  1.00 49.68           C  
ATOM   1403  CB  PHE   193     -12.070 -14.993 -15.555  1.00 46.65           C  
ATOM   1404  O   PHE   193     -13.412 -12.487 -16.675  1.00 47.63           O  
ATOM   1405  CG  PHE   193     -13.220 -15.925 -15.282  1.00 44.61           C  
ATOM   1406  CD1 PHE   193     -14.392 -15.454 -14.704  1.00 40.76           C  
ATOM   1407  CD2 PHE   193     -13.127 -17.273 -15.604  1.00 42.63           C  
ATOM   1408  CE1 PHE   193     -15.458 -16.315 -14.451  1.00 42.07           C  
ATOM   1409  CE2 PHE   193     -14.188 -18.139 -15.354  1.00 44.47           C  
ATOM   1410  CZ  PHE   193     -15.352 -17.658 -14.777  1.00 41.13           C  
ATOM   1411  N   GLY   194     -14.115 -14.012 -18.455  1.00 41.19           N  
ATOM   1412  CA  GLY   194     -15.396 -13.415 -18.800  1.00 40.15           C  
ATOM   1413  C   GLY   194     -15.643 -13.356 -20.296  1.00 40.98           C  
ATOM   1414  O   GLY   194     -14.912 -13.970 -21.076  1.00 40.04           O  
ATOM   1415  N   ARG   195     -16.775 -12.987 -20.898  1.00 37.80           N  
ATOM   1416  CA  ARG   195     -17.244 -13.144 -22.270  1.00 37.81           C  
ATOM   1417  C   ARG   195     -16.755 -11.999 -23.151  1.00 37.73           C  
ATOM   1418  CB  ARG   195     -18.772 -13.221 -22.311  1.00 35.17           C  
ATOM   1419  O   ARG   195     -16.837 -10.832 -22.762  1.00 35.89           O  
ATOM   1420  CG  ARG   195     -19.309 -14.572 -22.759  1.00 33.19           C  
ATOM   1421  CD  ARG   195     -20.830 -14.587 -22.803  1.00 35.92           C  
ATOM   1422  NE  ARG   195     -21.344 -15.885 -23.229  1.00 32.42           N  
ATOM   1423  NH1 ARG   195     -23.548 -15.204 -23.355  1.00 27.30           N  
ATOM   1424  NH2 ARG   195     -22.981 -17.366 -23.862  1.00 23.64           N  
ATOM   1425  CZ  ARG   195     -22.623 -16.149 -23.481  1.00 29.97           C  
ATOM   1426  N   ILE   196     -15.878 -12.227 -24.260  1.00 37.68           N  
ATOM   1427  CA  ILE   196     -15.326 -11.432 -25.352  1.00 37.10           C  
ATOM   1428  C   ILE   196     -16.264 -11.485 -26.555  1.00 37.80           C  
ATOM   1429  CB  ILE   196     -13.915 -11.922 -25.750  1.00 35.21           C  
ATOM   1430  O   ILE   196     -16.629 -12.569 -27.019  1.00 36.36           O  
ATOM   1431  CG1 ILE   196     -12.981 -11.904 -24.535  1.00 32.08           C  
ATOM   1432  CG2 ILE   196     -13.349 -11.069 -26.889  1.00 32.35           C  
ATOM   1433  CD1 ILE   196     -11.621 -12.539 -24.790  1.00 29.46           C  
ATOM   1434  N   ASN   197     -16.828 -10.248 -26.864  1.00 33.50           N  
ATOM   1435  CA  ASN   197     -17.494 -10.070 -28.150  1.00 34.21           C  
ATOM   1436  C   ASN   197     -16.576  -9.399 -29.168  1.00 33.60           C  
ATOM   1437  CB  ASN   197     -18.781  -9.260 -27.980  1.00 31.62           C  
ATOM   1438  O   ASN   197     -15.898  -8.421 -28.849  1.00 32.43           O  
ATOM   1439  CG  ASN   197     -20.014 -10.137 -27.884  1.00 30.21           C  
ATOM   1440  ND2 ASN   197     -21.147  -9.532 -27.548  1.00 27.33           N  
ATOM   1441  OD1 ASN   197     -19.949 -11.348 -28.110  1.00 30.42           O  
ATOM   1442  N   ASN   198     -15.531 -10.106 -29.969  1.00 27.58           N  
ATOM   1443  CA  ASN   198     -15.228 -10.166 -31.395  1.00 31.76           C  
ATOM   1444  C   ASN   198     -13.857  -9.568 -31.701  1.00 27.84           C  
ATOM   1445  CB  ASN   198     -16.312  -9.452 -32.205  1.00 26.15           C  
ATOM   1446  O   ASN   198     -13.480  -8.544 -31.129  1.00 27.63           O  
ATOM   1447  CG  ASN   198     -17.100 -10.399 -33.088  1.00 26.54           C  
ATOM   1448  ND2 ASN   198     -18.141  -9.882 -33.731  1.00 17.43           N  
ATOM   1449  OD1 ASN   198     -16.778 -11.585 -33.190  1.00 25.76           O  
ATOM   1450  N   THR   199     -12.718 -10.117 -32.588  1.00 29.56           N  
ATOM   1451  CA  THR   199     -11.848 -10.344 -33.736  1.00 31.55           C  
ATOM   1452  C   THR   199     -10.689  -9.351 -33.741  1.00 29.76           C  
ATOM   1453  CB  THR   199     -12.629 -10.233 -35.059  1.00 27.39           C  
ATOM   1454  O   THR   199     -10.898  -8.145 -33.600  1.00 28.97           O  
ATOM   1455  CG2 THR   199     -13.166 -11.592 -35.496  1.00 25.79           C  
ATOM   1456  OG1 THR   199     -13.728  -9.331 -34.884  1.00 27.25           O  
ATOM   1457  N   ASN   200      -9.389  -9.650 -33.295  1.00 30.87           N  
ATOM   1458  CA  ASN   200      -8.003  -9.633 -33.750  1.00 31.69           C  
ATOM   1459  C   ASN   200      -7.214  -8.498 -33.104  1.00 30.86           C  
ATOM   1460  CB  ASN   200      -7.940  -9.523 -35.275  1.00 28.82           C  
ATOM   1461  O   ASN   200      -7.627  -7.338 -33.161  1.00 29.86           O  
ATOM   1462  CG  ASN   200      -8.271 -10.830 -35.969  1.00 27.08           C  
ATOM   1463  ND2 ASN   200      -8.650 -10.747 -37.238  1.00 26.34           N  
ATOM   1464  OD1 ASN   200      -8.187 -11.904 -35.368  1.00 28.27           O  
ATOM   1465  N   PHE   201      -6.198  -8.708 -32.219  1.00 34.87           N  
ATOM   1466  CA  PHE   201      -5.092  -8.108 -31.483  1.00 35.31           C  
ATOM   1467  C   PHE   201      -3.856  -7.988 -32.367  1.00 34.78           C  
ATOM   1468  CB  PHE   201      -4.766  -8.932 -30.233  1.00 33.27           C  
ATOM   1469  O   PHE   201      -3.340  -8.993 -32.862  1.00 34.16           O  
ATOM   1470  CG  PHE   201      -4.904  -8.163 -28.947  1.00 31.83           C  
ATOM   1471  CD1 PHE   201      -3.813  -7.501 -28.397  1.00 27.93           C  
ATOM   1472  CD2 PHE   201      -6.125  -8.102 -28.288  1.00 31.09           C  
ATOM   1473  CE1 PHE   201      -3.938  -6.788 -27.206  1.00 29.21           C  
ATOM   1474  CE2 PHE   201      -6.257  -7.392 -27.098  1.00 31.52           C  
ATOM   1475  CZ  PHE   201      -5.162  -6.737 -26.558  1.00 29.27           C  
ATOM   1476  N   THR   202      -3.453  -6.708 -32.858  1.00 29.00           N  
ATOM   1477  CA  THR   202      -2.097  -6.305 -33.213  1.00 28.88           C  
ATOM   1478  C   THR   202      -1.862  -4.836 -32.872  1.00 29.02           C  
ATOM   1479  CB  THR   202      -1.818  -6.538 -34.710  1.00 27.29           C  
ATOM   1480  O   THR   202      -2.701  -3.983 -33.168  1.00 28.17           O  
ATOM   1481  CG2 THR   202      -0.524  -7.319 -34.913  1.00 25.28           C  
ATOM   1482  OG1 THR   202      -2.904  -7.278 -35.282  1.00 27.50           O  
ATOM   1483  N   CYS   203      -0.861  -4.373 -31.918  1.00 25.91           N  
ATOM   1484  CA  CYS   203      -0.143  -3.151 -31.578  1.00 28.68           C  
ATOM   1485  C   CYS   203       0.844  -2.775 -32.676  1.00 25.70           C  
ATOM   1486  CB  CYS   203       0.596  -3.315 -30.250  1.00 25.56           C  
ATOM   1487  O   CYS   203       1.477  -3.647 -33.273  1.00 25.51           O  
ATOM   1488  SG  CYS   203      -0.497  -3.555 -28.833  1.00 31.79           S  
ATOM   1489  N   TRP   204       0.778  -1.529 -33.383  1.00  8.16           N  
ATOM   1490  CA  TRP   204       2.006  -0.998 -33.965  1.00 22.98           C  
ATOM   1491  C   TRP   204       2.766  -0.148 -32.952  1.00 10.89           C  
ATOM   1492  CB  TRP   204       1.695  -0.169 -35.214  1.00 10.10           C  
ATOM   1493  O   TRP   204       2.160   0.494 -32.092  1.00 10.61           O  
ATOM   1494  CG  TRP   204       0.847  -0.883 -36.224  1.00 13.38           C  
ATOM   1495  CD1 TRP   204      -0.516  -0.852 -36.325  1.00  8.68           C  
ATOM   1496  CD2 TRP   204       1.308  -1.741 -37.272  1.00  8.83           C  
ATOM   1497  CE2 TRP   204       0.168  -2.194 -37.972  1.00  8.57           C  
ATOM   1498  CE3 TRP   204       2.575  -2.170 -37.689  1.00 18.47           C  
ATOM   1499  NE1 TRP   204      -0.931  -1.638 -37.375  1.00 18.85           N  
ATOM   1500  CH2 TRP   204       1.510  -3.461 -39.455  1.00 17.60           C  
ATOM   1501  CZ2 TRP   204       0.258  -3.057 -39.068  1.00 16.54           C  
ATOM   1502  CZ3 TRP   204       2.663  -3.028 -38.779  1.00 17.56           C  
TER    1503      TRP   204
END
