# Supplementary material for: The transformative power of transformers in protein structure prediction
Source: Proc Natl Acad Sci U S A. 2023 Jul 31;120(32):e2303499120. doi: 10.1073/pnas.2303499120 (PMC10410766; doi:10.1073/pnas.2303499120)
Supplement: Supplementary file 2 — Dataset S01 (GZ) [file pnas.2303499120.sd01.gz › SI_Data/predicted_structures/ESMFold/T1106s2.pdb]

PARENT N/A
ATOM      1  N   MET     1     -18.026  -1.151 -22.302  1.00 56.90           N  
ATOM      2  CA  MET     1     -17.154  -2.323 -22.295  1.00 59.09           C  
ATOM      3  C   MET     1     -16.653  -2.620 -20.886  1.00 58.73           C  
ATOM      4  CB  MET     1     -15.968  -2.116 -23.239  1.00 51.16           C  
ATOM      5  O   MET     1     -16.035  -1.766 -20.249  1.00 55.05           O  
ATOM      6  CG  MET     1     -15.410  -3.408 -23.815  1.00 49.01           C  
ATOM      7  SD  MET     1     -14.124  -3.112 -25.089  1.00 49.17           S  
ATOM      8  CE  MET     1     -13.549  -4.811 -25.364  1.00 42.86           C  
ATOM      9  N   ASN     2     -17.285  -3.538 -20.087  1.00 70.49           N  
ATOM     10  CA  ASN     2     -16.859  -3.966 -18.759  1.00 70.97           C  
ATOM     11  C   ASN     2     -15.684  -4.936 -18.832  1.00 70.14           C  
ATOM     12  CB  ASN     2     -18.026  -4.601 -18.000  1.00 64.72           C  
ATOM     13  O   ASN     2     -15.844  -6.081 -19.258  1.00 65.24           O  
ATOM     14  CG  ASN     2     -18.651  -3.657 -16.992  1.00 60.32           C  
ATOM     15  ND2 ASN     2     -19.792  -4.050 -16.439  1.00 55.88           N  
ATOM     16  OD1 ASN     2     -18.113  -2.582 -16.714  1.00 56.33           O  
ATOM     17  N   ILE     3     -14.510  -4.447 -19.130  1.00 77.95           N  
ATOM     18  CA  ILE     3     -13.319  -5.290 -19.125  1.00 78.13           C  
ATOM     19  C   ILE     3     -13.147  -5.930 -17.749  1.00 78.18           C  
ATOM     20  CB  ILE     3     -12.056  -4.486 -19.504  1.00 74.15           C  
ATOM     21  O   ILE     3     -13.271  -5.256 -16.724  1.00 74.40           O  
ATOM     22  CG1 ILE     3     -12.194  -3.907 -20.917  1.00 66.16           C  
ATOM     23  CG2 ILE     3     -10.804  -5.361 -19.391  1.00 65.77           C  
ATOM     24  CD1 ILE     3     -11.098  -2.920 -21.292  1.00 65.34           C  
ATOM     25  N   THR     4     -13.287  -7.294 -17.767  1.00 80.81           N  
ATOM     26  CA  THR     4     -12.989  -8.032 -16.544  1.00 80.83           C  
ATOM     27  C   THR     4     -11.719  -8.861 -16.707  1.00 81.48           C  
ATOM     28  CB  THR     4     -14.159  -8.953 -16.149  1.00 77.63           C  
ATOM     29  O   THR     4     -11.381  -9.276 -17.818  1.00 79.17           O  
ATOM     30  CG2 THR     4     -15.427  -8.149 -15.882  1.00 67.28           C  
ATOM     31  OG1 THR     4     -14.409  -9.881 -17.212  1.00 69.08           O  
ATOM     32  N   LEU     5     -10.907  -8.822 -15.740  1.00 84.44           N  
ATOM     33  CA  LEU     5      -9.718  -9.667 -15.740  1.00 85.10           C  
ATOM     34  C   LEU     5     -10.015 -11.024 -15.111  1.00 85.56           C  
ATOM     35  CB  LEU     5      -8.574  -8.983 -14.987  1.00 83.23           C  
ATOM     36  O   LEU     5     -10.713 -11.104 -14.097  1.00 84.24           O  
ATOM     37  CG  LEU     5      -8.025  -7.698 -15.611  1.00 79.62           C  
ATOM     38  CD1 LEU     5      -7.018  -7.042 -14.672  1.00 74.93           C  
ATOM     39  CD2 LEU     5      -7.389  -7.991 -16.965  1.00 75.44           C  
ATOM     40  N   THR     6      -9.615 -12.103 -15.773  1.00 87.08           N  
ATOM     41  CA  THR     6      -9.643 -13.405 -15.115  1.00 87.35           C  
ATOM     42  C   THR     6      -8.782 -13.392 -13.855  1.00 88.30           C  
ATOM     43  CB  THR     6      -9.158 -14.519 -16.060  1.00 85.91           C  
ATOM     44  O   THR     6      -7.929 -12.517 -13.688  1.00 87.59           O  
ATOM     45  CG2 THR     6      -9.941 -14.509 -17.369  1.00 78.79           C  
ATOM     46  OG1 THR     6      -7.768 -14.324 -16.346  1.00 81.88           O  
ATOM     47  N   LYS     7      -9.032 -14.335 -12.938  1.00 88.44           N  
ATOM     48  CA  LYS     7      -8.231 -14.466 -11.725  1.00 88.40           C  
ATOM     49  C   LYS     7      -6.747 -14.589 -12.056  1.00 89.04           C  
ATOM     50  CB  LYS     7      -8.688 -15.676 -10.908  1.00 86.18           C  
ATOM     51  O   LYS     7      -5.905 -13.975 -11.397  1.00 88.17           O  
ATOM     52  CG  LYS     7      -8.027 -15.786  -9.542  1.00 77.50           C  
ATOM     53  CD  LYS     7      -8.610 -16.935  -8.730  1.00 73.77           C  
ATOM     54  CE  LYS     7      -7.920 -17.074  -7.380  1.00 66.05           C  
ATOM     55  NZ  LYS     7      -8.477 -18.211  -6.587  1.00 59.96           N  
ATOM     56  N   ARG     8      -6.496 -15.369 -13.064  1.00 90.43           N  
ATOM     57  CA  ARG     8      -5.113 -15.569 -13.481  1.00 90.21           C  
ATOM     58  C   ARG     8      -4.496 -14.265 -13.976  1.00 90.76           C  
ATOM     59  CB  ARG     8      -5.030 -16.636 -14.575  1.00 88.07           C  
ATOM     60  O   ARG     8      -3.332 -13.975 -13.691  1.00 89.83           O  
ATOM     61  CG  ARG     8      -3.611 -17.071 -14.906  1.00 78.11           C  
ATOM     62  CD  ARG     8      -3.592 -18.220 -15.904  1.00 73.45           C  
ATOM     63  NE  ARG     8      -2.229 -18.590 -16.273  1.00 66.85           N  
ATOM     64  NH1 ARG     8      -2.857 -20.308 -17.685  1.00 52.14           N  
ATOM     65  NH2 ARG     8      -0.637 -19.824 -17.377  1.00 47.12           N  
ATOM     66  CZ  ARG     8      -1.910 -19.573 -17.111  1.00 64.20           C  
ATOM     67  N   GLN     9      -5.153 -13.519 -14.774  1.00 90.53           N  
ATOM     68  CA  GLN     9      -4.667 -12.237 -15.272  1.00 90.72           C  
ATOM     69  C   GLN     9      -4.411 -11.263 -14.125  1.00 91.16           C  
ATOM     70  CB  GLN     9      -5.665 -11.631 -16.261  1.00 89.67           C  
ATOM     71  O   GLN     9      -3.426 -10.522 -14.142  1.00 90.68           O  
ATOM     72  CG  GLN     9      -5.732 -12.366 -17.593  1.00 86.35           C  
ATOM     73  CD  GLN     9      -6.887 -11.902 -18.461  1.00 84.70           C  
ATOM     74  NE2 GLN     9      -6.684 -11.912 -19.774  1.00 82.43           N  
ATOM     75  OE1 GLN     9      -7.954 -11.539 -17.956  1.00 82.30           O  
ATOM     76  N   GLN    10      -5.273 -11.244 -13.109  1.00 91.23           N  
ATOM     77  CA  GLN    10      -5.082 -10.396 -11.937  1.00 91.42           C  
ATOM     78  C   GLN    10      -3.811 -10.777 -11.183  1.00 91.33           C  
ATOM     79  CB  GLN    10      -6.292 -10.485 -11.005  1.00 90.40           C  
ATOM     80  O   GLN    10      -3.046  -9.906 -10.765  1.00 90.53           O  
ATOM     81  CG  GLN    10      -7.573  -9.923 -11.606  1.00 87.29           C  
ATOM     82  CD  GLN    10      -8.777 -10.113 -10.703  1.00 85.53           C  
ATOM     83  NE2 GLN    10      -9.946 -10.304 -11.305  1.00 83.94           N  
ATOM     84  OE1 GLN    10      -8.658 -10.090  -9.474  1.00 83.92           O  
ATOM     85  N   GLU    11      -3.622 -12.094 -11.051  1.00 91.67           N  
ATOM     86  CA  GLU    11      -2.427 -12.572 -10.363  1.00 91.36           C  
ATOM     87  C   GLU    11      -1.161 -12.175 -11.116  1.00 91.69           C  
ATOM     88  CB  GLU    11      -2.480 -14.091 -10.186  1.00 89.17           C  
ATOM     89  O   GLU    11      -0.151 -11.823 -10.502  1.00 90.87           O  
ATOM     90  CG  GLU    11      -3.469 -14.553  -9.126  1.00 78.58           C  
ATOM     91  CD  GLU    11      -3.639 -16.063  -9.080  1.00 74.49           C  
ATOM     92  OE1 GLU    11      -3.050 -16.766  -9.933  1.00 69.40           O  
ATOM     93  OE2 GLU    11      -4.368 -16.547  -8.186  1.00 68.07           O  
ATOM     94  N   PHE    12      -1.331 -12.266 -12.411  1.00 92.36           N  
ATOM     95  CA  PHE    12      -0.183 -11.890 -13.227  1.00 92.27           C  
ATOM     96  C   PHE    12       0.147 -10.413 -13.050  1.00 92.66           C  
ATOM     97  CB  PHE    12      -0.450 -12.195 -14.705  1.00 90.93           C  
ATOM     98  O   PHE    12       1.317 -10.043 -12.930  1.00 92.05           O  
ATOM     99  CG  PHE    12       0.731 -11.935 -15.601  1.00 83.74           C  
ATOM    100  CD1 PHE    12       1.742 -12.879 -15.734  1.00 76.03           C  
ATOM    101  CD2 PHE    12       0.830 -10.746 -16.311  1.00 75.83           C  
ATOM    102  CE1 PHE    12       2.836 -12.641 -16.563  1.00 74.03           C  
ATOM    103  CE2 PHE    12       1.920 -10.501 -17.142  1.00 74.43           C  
ATOM    104  CZ  PHE    12       2.922 -11.449 -17.265  1.00 70.89           C  
ATOM    105  N   LEU    13      -0.809  -9.489 -13.076  1.00 92.16           N  
ATOM    106  CA  LEU    13      -0.578  -8.064 -12.867  1.00 92.26           C  
ATOM    107  C   LEU    13       0.005  -7.805 -11.482  1.00 92.56           C  
ATOM    108  CB  LEU    13      -1.881  -7.279 -13.039  1.00 91.21           C  
ATOM    109  O   LEU    13       0.915  -6.986 -11.329  1.00 92.10           O  
ATOM    110  CG  LEU    13      -2.358  -7.065 -14.476  1.00 87.07           C  
ATOM    111  CD1 LEU    13      -3.726  -6.391 -14.486  1.00 82.44           C  
ATOM    112  CD2 LEU    13      -1.344  -6.238 -15.260  1.00 82.23           C  
ATOM    113  N   LEU    14      -0.509  -8.533 -10.516  1.00 93.25           N  
ATOM    114  CA  LEU    14      -0.013  -8.386  -9.152  1.00 93.28           C  
ATOM    115  C   LEU    14       1.448  -8.812  -9.056  1.00 92.96           C  
ATOM    116  CB  LEU    14      -0.862  -9.212  -8.181  1.00 92.49           C  
ATOM    117  O   LEU    14       2.274  -8.090  -8.494  1.00 92.11           O  
ATOM    118  CG  LEU    14      -0.386  -9.251  -6.728  1.00 89.99           C  
ATOM    119  CD1 LEU    14      -0.380  -7.846  -6.134  1.00 85.79           C  
ATOM    120  CD2 LEU    14      -1.266 -10.182  -5.902  1.00 85.42           C  
ATOM    121  N   LEU    15       1.732  -9.966  -9.578  1.00 93.92           N  
ATOM    122  CA  LEU    15       3.094 -10.485  -9.511  1.00 93.77           C  
ATOM    123  C   LEU    15       4.062  -9.567 -10.251  1.00 93.79           C  
ATOM    124  CB  LEU    15       3.159 -11.896 -10.100  1.00 92.37           C  
ATOM    125  O   LEU    15       5.165  -9.303  -9.767  1.00 93.05           O  
ATOM    126  CG  LEU    15       4.528 -12.577 -10.079  1.00 83.59           C  
ATOM    127  CD1 LEU    15       5.015 -12.743  -8.643  1.00 72.82           C  
ATOM    128  CD2 LEU    15       4.466 -13.926 -10.787  1.00 72.24           C  
ATOM    129  N   ASN    16       3.669  -9.121 -11.468  1.00 93.51           N  
ATOM    130  CA  ASN    16       4.521  -8.201 -12.214  1.00 93.44           C  
ATOM    131  C   ASN    16       4.732  -6.893 -11.458  1.00 93.76           C  
ATOM    132  CB  ASN    16       3.931  -7.925 -13.599  1.00 91.80           C  
ATOM    133  O   ASN    16       5.841  -6.357 -11.431  1.00 93.18           O  
ATOM    134  CG  ASN    16       4.302  -8.987 -14.614  1.00 79.54           C  
ATOM    135  ND2 ASN    16       3.304  -9.508 -15.320  1.00 66.61           N  
ATOM    136  OD1 ASN    16       5.475  -9.338 -14.764  1.00 68.39           O  
ATOM    137  N   GLY    17       3.667  -6.359 -10.881  1.00 93.69           N  
ATOM    138  CA  GLY    17       3.808  -5.171 -10.054  1.00 93.81           C  
ATOM    139  C   GLY    17       4.771  -5.360  -8.897  1.00 93.74           C  
ATOM    140  O   GLY    17       5.619  -4.503  -8.643  1.00 92.99           O  
ATOM    141  N   TRP    18       4.616  -6.471  -8.235  1.00 92.71           N  
ATOM    142  CA  TRP    18       5.476  -6.791  -7.100  1.00 93.18           C  
ATOM    143  C   TRP    18       6.930  -6.923  -7.539  1.00 92.41           C  
ATOM    144  CB  TRP    18       5.014  -8.085  -6.424  1.00 90.70           C  
ATOM    145  O   TRP    18       7.837  -6.443  -6.856  1.00 90.76           O  
ATOM    146  CG  TRP    18       5.806  -8.450  -5.204  1.00 76.44           C  
ATOM    147  CD1 TRP    18       5.661  -7.938  -3.944  1.00 65.75           C  
ATOM    148  CD2 TRP    18       6.870  -9.403  -5.130  1.00 67.21           C  
ATOM    149  CE2 TRP    18       7.325  -9.419  -3.793  1.00 65.46           C  
ATOM    150  CE3 TRP    18       7.483 -10.247  -6.065  1.00 63.04           C  
ATOM    151  NE1 TRP    18       6.571  -8.517  -3.091  1.00 74.19           N  
ATOM    152  CH2 TRP    18       8.949 -11.064  -4.303  1.00 66.38           C  
ATOM    153  CZ2 TRP    18       8.366 -10.248  -3.368  1.00 73.02           C  
ATOM    154  CZ3 TRP    18       8.519 -11.071  -5.641  1.00 66.02           C  
ATOM    155  N   LEU    19       7.180  -7.543  -8.656  1.00 93.86           N  
ATOM    156  CA  LEU    19       8.533  -7.722  -9.170  1.00 93.81           C  
ATOM    157  C   LEU    19       9.162  -6.378  -9.524  1.00 93.90           C  
ATOM    158  CB  LEU    19       8.524  -8.635 -10.399  1.00 92.45           C  
ATOM    159  O   LEU    19      10.338  -6.144  -9.239  1.00 93.25           O  
ATOM    160  CG  LEU    19       8.343 -10.130 -10.132  1.00 83.86           C  
ATOM    161  CD1 LEU    19       8.117 -10.878 -11.441  1.00 73.57           C  
ATOM    162  CD2 LEU    19       9.551 -10.691  -9.390  1.00 73.03           C  
ATOM    163  N   GLN    20       8.366  -5.520 -10.163  1.00 94.06           N  
ATOM    164  CA  GLN    20       8.871  -4.186 -10.465  1.00 94.15           C  
ATOM    165  C   GLN    20       9.285  -3.453  -9.192  1.00 94.06           C  
ATOM    166  CB  GLN    20       7.820  -3.371 -11.221  1.00 93.63           C  
ATOM    167  O   GLN    20      10.303  -2.757  -9.173  1.00 93.53           O  
ATOM    168  CG  GLN    20       7.551  -3.874 -12.633  1.00 92.15           C  
ATOM    169  CD  GLN    20       8.782  -3.825 -13.518  1.00 90.69           C  
ATOM    170  NE2 GLN    20       8.906  -4.796 -14.416  1.00 89.89           N  
ATOM    171  OE1 GLN    20       9.614  -2.920 -13.397  1.00 89.53           O  
ATOM    172  N   LEU    21       8.488  -3.613  -8.177  1.00 92.50           N  
ATOM    173  CA  LEU    21       8.809  -2.983  -6.901  1.00 92.22           C  
ATOM    174  C   LEU    21      10.114  -3.535  -6.335  1.00 91.88           C  
ATOM    175  CB  LEU    21       7.674  -3.196  -5.896  1.00 90.71           C  
ATOM    176  O   LEU    21      10.958  -2.775  -5.856  1.00 90.65           O  
ATOM    177  CG  LEU    21       7.819  -2.488  -4.548  1.00 82.72           C  
ATOM    178  CD1 LEU    21       7.922  -0.980  -4.750  1.00 73.91           C  
ATOM    179  CD2 LEU    21       6.649  -2.832  -3.634  1.00 73.59           C  
ATOM    180  N   GLN    22      10.348  -4.802  -6.390  1.00 91.79           N  
ATOM    181  CA  GLN    22      11.547  -5.448  -5.866  1.00 91.32           C  
ATOM    182  C   GLN    22      12.789  -5.010  -6.637  1.00 90.72           C  
ATOM    183  CB  GLN    22      11.405  -6.970  -5.920  1.00 90.03           C  
ATOM    184  O   GLN    22      13.890  -4.978  -6.085  1.00 89.23           O  
ATOM    185  CG  GLN    22      10.335  -7.521  -4.988  1.00 84.81           C  
ATOM    186  CD  GLN    22      10.572  -7.147  -3.536  1.00 82.12           C  
ATOM    187  NE2 GLN    22       9.503  -6.786  -2.835  1.00 79.16           N  
ATOM    188  OE1 GLN    22      11.706  -7.184  -3.049  1.00 80.33           O  
ATOM    189  N   CYS    23      12.568  -4.612  -7.825  1.00 92.46           N  
ATOM    190  CA  CYS    23      13.694  -4.207  -8.659  1.00 92.30           C  
ATOM    191  C   CYS    23      13.937  -2.706  -8.557  1.00 91.84           C  
ATOM    192  CB  CYS    23      13.448  -4.595 -10.117  1.00 90.51           C  
ATOM    193  O   CYS    23      14.825  -2.170  -9.223  1.00 90.24           O  
ATOM    194  SG  CYS    23      13.420  -6.379 -10.400  1.00 83.23           S  
ATOM    195  N   GLY    24      13.171  -1.988  -7.862  1.00 91.41           N  
ATOM    196  CA  GLY    24      13.378  -0.566  -7.639  1.00 91.65           C  
ATOM    197  C   GLY    24      12.598   0.309  -8.603  1.00 90.97           C  
ATOM    198  O   GLY    24      12.854   1.511  -8.705  1.00 88.99           O  
ATOM    199  N   HIS    25      11.712  -0.294  -9.404  1.00 94.05           N  
ATOM    200  CA  HIS    25      10.911   0.455 -10.366  1.00 94.08           C  
ATOM    201  C   HIS    25       9.523   0.756  -9.810  1.00 94.07           C  
ATOM    202  CB  HIS    25      10.794  -0.316 -11.682  1.00 92.48           C  
ATOM    203  O   HIS    25       8.527   0.205 -10.284  1.00 92.96           O  
ATOM    204  CG  HIS    25      12.113  -0.634 -12.310  1.00 85.60           C  
ATOM    205  CD2 HIS    25      12.649  -1.813 -12.705  1.00 77.26           C  
ATOM    206  ND1 HIS    25      13.053   0.332 -12.596  1.00 74.78           N  
ATOM    207  CE1 HIS    25      14.113  -0.241 -13.141  1.00 76.60           C  
ATOM    208  NE2 HIS    25      13.893  -1.542 -13.218  1.00 78.11           N  
ATOM    209  N   ALA    26       9.527   1.606  -8.790  1.00 93.41           N  
ATOM    210  CA  ALA    26       8.286   1.896  -8.077  1.00 93.85           C  
ATOM    211  C   ALA    26       7.247   2.509  -9.011  1.00 93.77           C  
ATOM    212  CB  ALA    26       8.554   2.829  -6.898  1.00 92.68           C  
ATOM    213  O   ALA    26       6.053   2.218  -8.900  1.00 93.09           O  
ATOM    214  N   GLU    27       7.678   3.352  -9.933  1.00 94.89           N  
ATOM    215  CA  GLU    27       6.747   3.993 -10.857  1.00 94.79           C  
ATOM    216  C   GLU    27       6.042   2.962 -11.734  1.00 94.80           C  
ATOM    217  CB  GLU    27       7.476   5.017 -11.731  1.00 93.35           C  
ATOM    218  O   GLU    27       4.824   3.022 -11.913  1.00 94.19           O  
ATOM    219  CG  GLU    27       6.553   5.824 -12.633  1.00 83.67           C  
ATOM    220  CD  GLU    27       7.287   6.859 -13.470  1.00 78.92           C  
ATOM    221  OE1 GLU    27       8.538   6.829 -13.513  1.00 75.55           O  
ATOM    222  OE2 GLU    27       6.606   7.708 -14.087  1.00 73.32           O  
ATOM    223  N   ARG    28       6.837   2.039 -12.256  1.00 94.82           N  
ATOM    224  CA  ARG    28       6.253   0.988 -13.084  1.00 94.73           C  
ATOM    225  C   ARG    28       5.309   0.111 -12.269  1.00 94.83           C  
ATOM    226  CB  ARG    28       7.350   0.130 -13.717  1.00 93.45           C  
ATOM    227  O   ARG    28       4.255  -0.299 -12.760  1.00 94.29           O  
ATOM    228  CG  ARG    28       8.154   0.850 -14.788  1.00 84.68           C  
ATOM    229  CD  ARG    28       9.182  -0.068 -15.434  1.00 80.05           C  
ATOM    230  NE  ARG    28      10.006   0.645 -16.407  1.00 75.49           N  
ATOM    231  NH1 ARG    28      11.412  -1.138 -16.832  1.00 60.94           N  
ATOM    232  NH2 ARG    28      11.726   0.858 -17.914  1.00 56.19           N  
ATOM    233  CZ  ARG    28      11.046   0.120 -17.048  1.00 69.87           C  
ATOM    234  N   ALA    29       5.748  -0.168 -11.058  1.00 94.71           N  
ATOM    235  CA  ALA    29       4.870  -0.934 -10.177  1.00 94.83           C  
ATOM    236  C   ALA    29       3.527  -0.233  -9.995  1.00 94.78           C  
ATOM    237  CB  ALA    29       5.539  -1.155  -8.822  1.00 94.28           C  
ATOM    238  O   ALA    29       2.473  -0.868 -10.072  1.00 94.31           O  
ATOM    239  N   CYS    30       3.465   1.059  -9.782  1.00 94.96           N  
ATOM    240  CA  CYS    30       2.236   1.821  -9.596  1.00 95.02           C  
ATOM    241  C   CYS    30       1.334   1.710 -10.819  1.00 94.79           C  
ATOM    242  CB  CYS    30       2.554   3.290  -9.317  1.00 94.15           C  
ATOM    243  O   CYS    30       0.120   1.545 -10.687  1.00 94.12           O  
ATOM    244  SG  CYS    30       3.205   3.593  -7.660  1.00 91.97           S  
ATOM    245  N   ILE    31       1.898   1.760 -12.023  1.00 94.38           N  
ATOM    246  CA  ILE    31       1.119   1.707 -13.256  1.00 94.20           C  
ATOM    247  C   ILE    31       0.411   0.359 -13.362  1.00 93.99           C  
ATOM    248  CB  ILE    31       2.009   1.944 -14.497  1.00 93.45           C  
ATOM    249  O   ILE    31      -0.787   0.301 -13.651  1.00 93.23           O  
ATOM    250  CG1 ILE    31       2.501   3.395 -14.532  1.00 89.72           C  
ATOM    251  CG2 ILE    31       1.252   1.590 -15.780  1.00 89.05           C  
ATOM    252  CD1 ILE    31       3.603   3.651 -15.551  1.00 86.28           C  
ATOM    253  N   LEU    32       1.146  -0.694 -13.121  1.00 93.60           N  
ATOM    254  CA  LEU    32       0.581  -2.034 -13.239  1.00 93.67           C  
ATOM    255  C   LEU    32      -0.498  -2.263 -12.187  1.00 93.74           C  
ATOM    256  CB  LEU    32       1.679  -3.092 -13.100  1.00 93.05           C  
ATOM    257  O   LEU    32      -1.554  -2.827 -12.487  1.00 93.25           O  
ATOM    258  CG  LEU    32       2.697  -3.167 -14.239  1.00 90.61           C  
ATOM    259  CD1 LEU    32       3.863  -4.069 -13.850  1.00 86.94           C  
ATOM    260  CD2 LEU    32       2.032  -3.665 -15.518  1.00 86.81           C  
ATOM    261  N   LEU    33      -0.258  -1.818 -10.959  1.00 93.79           N  
ATOM    262  CA  LEU    33      -1.196  -2.032  -9.862  1.00 93.92           C  
ATOM    263  C   LEU    33      -2.417  -1.131 -10.007  1.00 93.67           C  
ATOM    264  CB  LEU    33      -0.513  -1.772  -8.516  1.00 93.51           C  
ATOM    265  O   LEU    33      -3.530  -1.524  -9.651  1.00 92.96           O  
ATOM    266  CG  LEU    33       0.593  -2.750  -8.117  1.00 92.59           C  
ATOM    267  CD1 LEU    33       1.477  -2.138  -7.036  1.00 90.57           C  
ATOM    268  CD2 LEU    33      -0.005  -4.070  -7.641  1.00 90.36           C  
ATOM    269  N   ASP    34      -2.221   0.065 -10.546  1.00 93.52           N  
ATOM    270  CA  ASP    34      -3.356   0.921 -10.877  1.00 93.40           C  
ATOM    271  C   ASP    34      -4.270   0.251 -11.900  1.00 93.01           C  
ATOM    272  CB  ASP    34      -2.872   2.272 -11.410  1.00 92.51           C  
ATOM    273  O   ASP    34      -5.496   0.326 -11.788  1.00 92.14           O  
ATOM    274  CG  ASP    34      -2.400   3.208 -10.312  1.00 89.52           C  
ATOM    275  OD1 ASP    34      -2.648   2.924  -9.120  1.00 86.99           O  
ATOM    276  OD2 ASP    34      -1.778   4.241 -10.641  1.00 87.92           O  
ATOM    277  N   ALA    35      -3.665  -0.380 -12.872  1.00 91.85           N  
ATOM    278  CA  ALA    35      -4.452  -1.101 -13.870  1.00 91.65           C  
ATOM    279  C   ALA    35      -5.265  -2.219 -13.223  1.00 91.64           C  
ATOM    280  CB  ALA    35      -3.542  -1.670 -14.956  1.00 90.78           C  
ATOM    281  O   ALA    35      -6.458  -2.367 -13.499  1.00 90.86           O  
ATOM    282  N   LEU    36      -4.614  -2.969 -12.380  1.00 92.29           N  
ATOM    283  CA  LEU    36      -5.288  -4.042 -11.658  1.00 92.30           C  
ATOM    284  C   LEU    36      -6.464  -3.500 -10.852  1.00 92.27           C  
ATOM    285  CB  LEU    36      -4.307  -4.761 -10.729  1.00 91.79           C  
ATOM    286  O   LEU    36      -7.575  -4.030 -10.934  1.00 91.63           O  
ATOM    287  CG  LEU    36      -4.910  -5.791  -9.772  1.00 90.10           C  
ATOM    288  CD1 LEU    36      -5.641  -6.877 -10.555  1.00 87.50           C  
ATOM    289  CD2 LEU    36      -3.826  -6.400  -8.889  1.00 87.41           C  
ATOM    290  N   LEU    37      -6.322  -2.407 -10.167  1.00 92.74           N  
ATOM    291  CA  LEU    37      -7.313  -1.921  -9.213  1.00 92.64           C  
ATOM    292  C   LEU    37      -8.397  -1.114  -9.920  1.00 92.17           C  
ATOM    293  CB  LEU    37      -6.644  -1.064  -8.135  1.00 92.26           C  
ATOM    294  O   LEU    37      -9.484  -0.913  -9.372  1.00 91.08           O  
ATOM    295  CG  LEU    37      -5.764  -1.806  -7.128  1.00 91.62           C  
ATOM    296  CD1 LEU    37      -4.990  -0.813  -6.268  1.00 89.87           C  
ATOM    297  CD2 LEU    37      -6.609  -2.731  -6.258  1.00 89.56           C  
ATOM    298  N   THR    38      -8.072  -0.627 -11.165  1.00 90.69           N  
ATOM    299  CA  THR    38      -9.122  -0.050 -11.997  1.00 90.24           C  
ATOM    300  C   THR    38     -10.166  -1.102 -12.358  1.00 89.65           C  
ATOM    301  CB  THR    38      -8.541   0.563 -13.284  1.00 89.02           C  
ATOM    302  O   THR    38     -11.365  -0.815 -12.373  1.00 88.31           O  
ATOM    303  CG2 THR    38      -9.647   1.107 -14.183  1.00 80.61           C  
ATOM    304  OG1 THR    38      -7.652   1.633 -12.938  1.00 84.03           O  
ATOM    305  N   LEU    39      -9.759  -2.277 -12.480  1.00 89.00           N  
ATOM    306  CA  LEU    39     -10.646  -3.349 -12.920  1.00 88.66           C  
ATOM    307  C   LEU    39     -11.210  -4.112 -11.726  1.00 88.56           C  
ATOM    308  CB  LEU    39      -9.903  -4.311 -13.851  1.00 87.82           C  
ATOM    309  O   LEU    39     -12.313  -4.658 -11.798  1.00 87.45           O  
ATOM    310  CG  LEU    39      -9.413  -3.728 -15.177  1.00 84.76           C  
ATOM    311  CD1 LEU    39      -8.476  -4.709 -15.874  1.00 81.05           C  
ATOM    312  CD2 LEU    39     -10.594  -3.379 -16.077  1.00 80.94           C  
ATOM    313  N   ASN    40     -10.412  -4.162 -10.648  1.00 90.32           N  
ATOM    314  CA  ASN    40     -10.805  -4.827  -9.410  1.00 90.30           C  
ATOM    315  C   ASN    40     -10.418  -4.004  -8.185  1.00 90.68           C  
ATOM    316  CB  ASN    40     -10.182  -6.223  -9.330  1.00 89.24           C  
ATOM    317  O   ASN    40      -9.417  -4.294  -7.527  1.00 89.99           O  
ATOM    318  CG  ASN    40     -10.761  -7.056  -8.203  1.00 85.57           C  
ATOM    319  ND2 ASN    40     -10.446  -8.346  -8.198  1.00 82.34           N  
ATOM    320  OD1 ASN    40     -11.485  -6.545  -7.346  1.00 82.49           O  
ATOM    321  N   PRO    41     -11.272  -3.046  -7.839  1.00 90.31           N  
ATOM    322  CA  PRO    41     -10.917  -2.100  -6.779  1.00 90.34           C  
ATOM    323  C   PRO    41     -10.856  -2.753  -5.400  1.00 89.74           C  
ATOM    324  CB  PRO    41     -12.040  -1.062  -6.842  1.00 89.33           C  
ATOM    325  O   PRO    41     -10.314  -2.168  -4.459  1.00 88.39           O  
ATOM    326  CG  PRO    41     -12.611  -1.200  -8.216  1.00 88.33           C  
ATOM    327  CD  PRO    41     -12.429  -2.620  -8.668  1.00 88.20           C  
ATOM    328  N   GLU    42     -11.402  -3.940  -5.220  1.00 89.75           N  
ATOM    329  CA  GLU    42     -11.449  -4.562  -3.901  1.00 89.56           C  
ATOM    330  C   GLU    42     -10.360  -5.621  -3.751  1.00 89.13           C  
ATOM    331  CB  GLU    42     -12.825  -5.184  -3.647  1.00 87.18           C  
ATOM    332  O   GLU    42     -10.372  -6.400  -2.795  1.00 87.26           O  
ATOM    333  CG  GLU    42     -13.956  -4.168  -3.584  1.00 79.66           C  
ATOM    334  CD  GLU    42     -13.847  -3.221  -2.400  1.00 76.20           C  
ATOM    335  OE1 GLU    42     -13.356  -3.644  -1.328  1.00 72.72           O  
ATOM    336  OE2 GLU    42     -14.258  -2.048  -2.544  1.00 69.41           O  
ATOM    337  N   HIS    43      -9.503  -5.684  -4.733  1.00 90.54           N  
ATOM    338  CA  HIS    43      -8.405  -6.641  -4.677  1.00 90.63           C  
ATOM    339  C   HIS    43      -7.415  -6.280  -3.574  1.00 90.51           C  
ATOM    340  CB  HIS    43      -7.685  -6.712  -6.025  1.00 90.01           C  
ATOM    341  O   HIS    43      -6.527  -5.450  -3.778  1.00 89.50           O  
ATOM    342  CG  HIS    43      -6.811  -7.916  -6.176  1.00 88.59           C  
ATOM    343  CD2 HIS    43      -6.879  -8.962  -7.032  1.00 86.24           C  
ATOM    344  ND1 HIS    43      -5.710  -8.140  -5.378  1.00 85.72           N  
ATOM    345  CE1 HIS    43      -5.136  -9.276  -5.739  1.00 85.06           C  
ATOM    346  NE2 HIS    43      -5.826  -9.794  -6.741  1.00 84.93           N  
ATOM    347  N   LEU    44      -7.479  -6.917  -2.409  1.00 90.57           N  
ATOM    348  CA  LEU    44      -6.781  -6.513  -1.194  1.00 90.61           C  
ATOM    349  C   LEU    44      -5.271  -6.635  -1.368  1.00 91.00           C  
ATOM    350  CB  LEU    44      -7.239  -7.362  -0.005  1.00 88.62           C  
ATOM    351  O   LEU    44      -4.526  -5.715  -1.026  1.00 90.27           O  
ATOM    352  CG  LEU    44      -8.630  -7.055   0.551  1.00 80.98           C  
ATOM    353  CD1 LEU    44      -9.004  -8.065   1.631  1.00 74.40           C  
ATOM    354  CD2 LEU    44      -8.686  -5.633   1.099  1.00 74.69           C  
ATOM    355  N   ALA    45      -4.808  -7.772  -1.892  1.00 90.02           N  
ATOM    356  CA  ALA    45      -3.371  -7.945  -2.094  1.00 90.37           C  
ATOM    357  C   ALA    45      -2.817  -6.877  -3.033  1.00 91.04           C  
ATOM    358  CB  ALA    45      -3.075  -9.338  -2.644  1.00 88.86           C  
ATOM    359  O   ALA    45      -1.729  -6.344  -2.803  1.00 90.65           O  
ATOM    360  N   GLY    46      -3.589  -6.589  -4.091  1.00 92.36           N  
ATOM    361  CA  GLY    46      -3.200  -5.526  -5.002  1.00 92.73           C  
ATOM    362  C   GLY    46      -3.118  -4.167  -4.333  1.00 93.10           C  
ATOM    363  O   GLY    46      -2.179  -3.406  -4.574  1.00 92.69           O  
ATOM    364  N   ARG    47      -4.096  -3.880  -3.497  1.00 94.05           N  
ATOM    365  CA  ARG    47      -4.093  -2.592  -2.811  1.00 94.18           C  
ATOM    366  C   ARG    47      -2.904  -2.478  -1.864  1.00 94.17           C  
ATOM    367  CB  ARG    47      -5.399  -2.390  -2.039  1.00 93.27           C  
ATOM    368  O   ARG    47      -2.278  -1.420  -1.768  1.00 93.68           O  
ATOM    369  CG  ARG    47      -6.595  -2.074  -2.923  1.00 90.27           C  
ATOM    370  CD  ARG    47      -7.803  -1.641  -2.104  1.00 88.58           C  
ATOM    371  NE  ARG    47      -8.909  -1.217  -2.958  1.00 85.77           N  
ATOM    372  NH1 ARG    47      -8.298   1.011  -2.996  1.00 78.02           N  
ATOM    373  NH2 ARG    47     -10.157   0.308  -4.138  1.00 77.11           N  
ATOM    374  CZ  ARG    47      -9.119   0.033  -3.362  1.00 83.84           C  
ATOM    375  N   ARG    48      -2.575  -3.519  -1.164  1.00 92.38           N  
ATOM    376  CA  ARG    48      -1.421  -3.495  -0.271  1.00 92.26           C  
ATOM    377  C   ARG    48      -0.128  -3.285  -1.052  1.00 92.64           C  
ATOM    378  CB  ARG    48      -1.339  -4.792   0.537  1.00 90.35           C  
ATOM    379  O   ARG    48       0.738  -2.514  -0.633  1.00 92.03           O  
ATOM    380  CG  ARG    48      -2.393  -4.906   1.627  1.00 81.46           C  
ATOM    381  CD  ARG    48      -2.246  -6.196   2.422  1.00 77.75           C  
ATOM    382  NE  ARG    48      -3.323  -6.357   3.394  1.00 71.99           N  
ATOM    383  NH1 ARG    48      -3.626  -8.612   2.995  1.00 56.85           N  
ATOM    384  NH2 ARG    48      -4.921  -7.534   4.549  1.00 52.05           N  
ATOM    385  CZ  ARG    48      -3.954  -7.501   3.644  1.00 69.48           C  
ATOM    386  N   CYS    49       0.018  -3.993  -2.166  1.00 93.49           N  
ATOM    387  CA  CYS    49       1.203  -3.844  -3.003  1.00 93.60           C  
ATOM    388  C   CYS    49       1.291  -2.436  -3.579  1.00 93.80           C  
ATOM    389  CB  CYS    49       1.191  -4.869  -4.137  1.00 92.20           C  
ATOM    390  O   CYS    49       2.362  -1.827  -3.580  1.00 93.11           O  
ATOM    391  SG  CYS    49       2.749  -4.969  -5.044  1.00 83.29           S  
ATOM    392  N   ARG    50       0.181  -1.893  -3.973  1.00 94.82           N  
ATOM    393  CA  ARG    50       0.186  -0.530  -4.496  1.00 94.85           C  
ATOM    394  C   ARG    50       0.579   0.470  -3.415  1.00 94.98           C  
ATOM    395  CB  ARG    50      -1.186  -0.170  -5.070  1.00 93.77           C  
ATOM    396  O   ARG    50       1.300   1.433  -3.685  1.00 94.58           O  
ATOM    397  CG  ARG    50      -1.223   1.174  -5.780  1.00 88.44           C  
ATOM    398  CD  ARG    50      -2.588   1.449  -6.396  1.00 84.73           C  
ATOM    399  NE  ARG    50      -3.591   1.743  -5.376  1.00 80.62           N  
ATOM    400  NH1 ARG    50      -5.350   1.920  -6.862  1.00 68.74           N  
ATOM    401  NH2 ARG    50      -5.706   2.218  -4.618  1.00 65.81           N  
ATOM    402  CZ  ARG    50      -4.880   1.959  -5.621  1.00 77.65           C  
ATOM    403  N   LEU    51       0.077   0.256  -2.225  1.00 94.65           N  
ATOM    404  CA  LEU    51       0.428   1.139  -1.119  1.00 94.71           C  
ATOM    405  C   LEU    51       1.940   1.204  -0.934  1.00 94.62           C  
ATOM    406  CB  LEU    51      -0.236   0.666   0.177  1.00 93.96           C  
ATOM    407  O   LEU    51       2.509   2.292  -0.811  1.00 94.04           O  
ATOM    408  CG  LEU    51       0.115   1.447   1.444  1.00 91.20           C  
ATOM    409  CD1 LEU    51      -0.139   2.936   1.236  1.00 86.34           C  
ATOM    410  CD2 LEU    51      -0.683   0.925   2.633  1.00 86.03           C  
ATOM    411  N   VAL    52       2.621   0.123  -0.973  1.00 93.94           N  
ATOM    412  CA  VAL    52       4.074   0.089  -0.848  1.00 93.81           C  
ATOM    413  C   VAL    52       4.713   0.760  -2.061  1.00 93.93           C  
ATOM    414  CB  VAL    52       4.598  -1.357  -0.701  1.00 92.77           C  
ATOM    415  O   VAL    52       5.691   1.499  -1.927  1.00 93.35           O  
ATOM    416  CG1 VAL    52       6.125  -1.379  -0.683  1.00 86.51           C  
ATOM    417  CG2 VAL    52       4.036  -2.001   0.565  1.00 86.53           C  
ATOM    418  N   ALA    53       4.147   0.529  -3.226  1.00 94.64           N  
ATOM    419  CA  ALA    53       4.671   1.157  -4.436  1.00 94.69           C  
ATOM    420  C   ALA    53       4.534   2.676  -4.370  1.00 94.76           C  
ATOM    421  CB  ALA    53       3.955   0.615  -5.670  1.00 93.97           C  
ATOM    422  O   ALA    53       5.451   3.406  -4.754  1.00 94.29           O  
ATOM    423  N   LEU    54       3.392   3.175  -3.864  1.00 95.55           N  
ATOM    424  CA  LEU    54       3.150   4.606  -3.722  1.00 95.56           C  
ATOM    425  C   LEU    54       4.139   5.230  -2.743  1.00 95.44           C  
ATOM    426  CB  LEU    54       1.716   4.864  -3.251  1.00 95.22           C  
ATOM    427  O   LEU    54       4.651   6.326  -2.985  1.00 95.03           O  
ATOM    428  CG  LEU    54       0.609   4.591  -4.270  1.00 94.21           C  
ATOM    429  CD1 LEU    54      -0.757   4.633  -3.593  1.00 92.33           C  
ATOM    430  CD2 LEU    54       0.675   5.596  -5.415  1.00 91.98           C  
ATOM    431  N   LEU    55       4.400   4.556  -1.673  1.00 95.12           N  
ATOM    432  CA  LEU    55       5.356   5.047  -0.687  1.00 94.95           C  
ATOM    433  C   LEU    55       6.757   5.135  -1.285  1.00 94.41           C  
ATOM    434  CB  LEU    55       5.371   4.138   0.545  1.00 94.57           C  
ATOM    435  O   LEU    55       7.450   6.138  -1.106  1.00 93.49           O  
ATOM    436  CG  LEU    55       4.115   4.159   1.418  1.00 93.46           C  
ATOM    437  CD1 LEU    55       4.183   3.058   2.471  1.00 91.36           C  
ATOM    438  CD2 LEU    55       3.943   5.525   2.074  1.00 90.82           C  
ATOM    439  N   ASN    56       7.125   4.124  -2.058  1.00 94.05           N  
ATOM    440  CA  ASN    56       8.453   4.089  -2.661  1.00 93.75           C  
ATOM    441  C   ASN    56       8.554   5.042  -3.849  1.00 93.31           C  
ATOM    442  CB  ASN    56       8.811   2.665  -3.090  1.00 92.79           C  
ATOM    443  O   ASN    56       9.654   5.344  -4.316  1.00 92.13           O  
ATOM    444  CG  ASN    56       9.124   1.761  -1.914  1.00 88.39           C  
ATOM    445  ND2 ASN    56       9.319   0.477  -2.188  1.00 83.37           N  
ATOM    446  OD1 ASN    56       9.189   2.214  -0.768  1.00 83.30           O  
ATOM    447  N   ASN    57       7.431   5.463  -4.249  1.00 94.31           N  
ATOM    448  CA  ASN    57       7.401   6.432  -5.340  1.00 94.11           C  
ATOM    449  C   ASN    57       7.115   7.842  -4.830  1.00 93.73           C  
ATOM    450  CB  ASN    57       6.365   6.026  -6.390  1.00 93.32           C  
ATOM    451  O   ASN    57       6.686   8.707  -5.594  1.00 92.64           O  
ATOM    452  CG  ASN    57       6.611   6.678  -7.736  1.00 89.90           C  
ATOM    453  ND2 ASN    57       5.535   7.007  -8.442  1.00 86.44           N  
ATOM    454  OD1 ASN    57       7.759   6.883  -8.139  1.00 85.38           O  
ATOM    455  N   ASN    58       7.131   8.030  -3.558  1.00 93.55           N  
ATOM    456  CA  ASN    58       7.001   9.313  -2.875  1.00 93.45           C  
ATOM    457  C   ASN    58       5.649   9.963  -3.155  1.00 93.35           C  
ATOM    458  CB  ASN    58       8.137  10.255  -3.279  1.00 91.56           C  
ATOM    459  O   ASN    58       5.559  11.184  -3.295  1.00 92.00           O  
ATOM    460  CG  ASN    58       9.490   9.785  -2.783  1.00 83.91           C  
ATOM    461  ND2 ASN    58      10.511   9.928  -3.620  1.00 74.51           N  
ATOM    462  OD1 ASN    58       9.616   9.297  -1.657  1.00 74.93           O  
ATOM    463  N   GLN    59       4.644   9.150  -3.364  1.00 94.71           N  
ATOM    464  CA  GLN    59       3.280   9.642  -3.529  1.00 94.70           C  
ATOM    465  C   GLN    59       2.504   9.561  -2.218  1.00 94.65           C  
ATOM    466  CB  GLN    59       2.553   8.853  -4.620  1.00 93.48           C  
ATOM    467  O   GLN    59       1.602   8.732  -2.075  1.00 93.77           O  
ATOM    468  CG  GLN    59       3.164   9.013  -6.005  1.00 87.03           C  
ATOM    469  CD  GLN    59       2.299   8.417  -7.100  1.00 82.11           C  
ATOM    470  NE2 GLN    59       2.933   7.755  -8.062  1.00 78.85           N  
ATOM    471  OE1 GLN    59       1.071   8.549  -7.081  1.00 81.32           O  
ATOM    472  N   GLY    60       2.851  10.453  -1.252  1.00 94.47           N  
ATOM    473  CA  GLY    60       2.358  10.434   0.117  1.00 94.65           C  
ATOM    474  C   GLY    60       0.853  10.593   0.211  1.00 94.47           C  
ATOM    475  O   GLY    60       0.194   9.873   0.965  1.00 93.77           O  
ATOM    476  N   GLU    61       0.268  11.531  -0.562  1.00 95.41           N  
ATOM    477  CA  GLU    61      -1.167  11.791  -0.483  1.00 95.34           C  
ATOM    478  C   GLU    61      -1.973  10.578  -0.939  1.00 95.42           C  
ATOM    479  CB  GLU    61      -1.539  13.016  -1.323  1.00 94.09           C  
ATOM    480  O   GLU    61      -2.928  10.175  -0.272  1.00 94.95           O  
ATOM    481  CG  GLU    61      -1.017  14.329  -0.760  1.00 83.93           C  
ATOM    482  CD  GLU    61      -1.391  15.536  -1.606  1.00 77.65           C  
ATOM    483  OE1 GLU    61      -2.050  15.360  -2.656  1.00 74.24           O  
ATOM    484  OE2 GLU    61      -1.021  16.666  -1.216  1.00 70.88           O  
ATOM    485  N   ARG    62      -1.551  10.025  -2.046  1.00 95.50           N  
ATOM    486  CA  ARG    62      -2.234   8.830  -2.530  1.00 95.62           C  
ATOM    487  C   ARG    62      -2.029   7.657  -1.578  1.00 95.75           C  
ATOM    488  CB  ARG    62      -1.742   8.461  -3.931  1.00 94.92           C  
ATOM    489  O   ARG    62      -2.954   6.881  -1.332  1.00 95.48           O  
ATOM    490  CG  ARG    62      -2.211   9.413  -5.020  1.00 91.67           C  
ATOM    491  CD  ARG    62      -1.696   8.999  -6.391  1.00 88.79           C  
ATOM    492  NE  ARG    62      -2.250   7.715  -6.811  1.00 86.90           N  
ATOM    493  NH1 ARG    62      -0.790   7.427  -8.578  1.00 75.62           N  
ATOM    494  NH2 ARG    62      -2.385   5.842  -8.133  1.00 72.46           N  
ATOM    495  CZ  ARG    62      -1.807   6.997  -7.840  1.00 82.74           C  
ATOM    496  N   ALA    63      -0.823   7.552  -1.064  1.00 95.98           N  
ATOM    497  CA  ALA    63      -0.516   6.489  -0.110  1.00 96.06           C  
ATOM    498  C   ALA    63      -1.364   6.622   1.151  1.00 96.07           C  
ATOM    499  CB  ALA    63       0.968   6.507   0.246  1.00 95.63           C  
ATOM    500  O   ALA    63      -1.861   5.625   1.681  1.00 95.78           O  
ATOM    501  N   GLU    64      -1.547   7.847   1.632  1.00 95.70           N  
ATOM    502  CA  GLU    64      -2.352   8.062   2.830  1.00 95.73           C  
ATOM    503  C   GLU    64      -3.800   7.637   2.606  1.00 95.59           C  
ATOM    504  CB  GLU    64      -2.295   9.530   3.261  1.00 95.17           C  
ATOM    505  O   GLU    64      -4.397   6.974   3.457  1.00 95.15           O  
ATOM    506  CG  GLU    64      -3.054   9.824   4.546  1.00 92.80           C  
ATOM    507  CD  GLU    64      -2.790  11.218   5.094  1.00 90.51           C  
ATOM    508  OE1 GLU    64      -2.013  11.977   4.471  1.00 89.09           O  
ATOM    509  OE2 GLU    64      -3.363  11.552   6.154  1.00 89.38           O  
ATOM    510  N   LYS    65      -4.433   7.942   1.500  1.00 95.84           N  
ATOM    511  CA  LYS    65      -5.800   7.545   1.172  1.00 95.68           C  
ATOM    512  C   LYS    65      -5.924   6.027   1.079  1.00 95.67           C  
ATOM    513  CB  LYS    65      -6.244   8.189  -0.142  1.00 94.57           C  
ATOM    514  O   LYS    65      -6.886   5.446   1.586  1.00 95.16           O  
ATOM    515  CG  LYS    65      -6.518   9.682  -0.039  1.00 85.32           C  
ATOM    516  CD  LYS    65      -6.936  10.268  -1.382  1.00 79.64           C  
ATOM    517  CE  LYS    65      -7.112  11.778  -1.303  1.00 70.61           C  
ATOM    518  NZ  LYS    65      -7.422  12.370  -2.639  1.00 63.63           N  
ATOM    519  N   GLU    66      -4.883   5.439   0.472  1.00 95.24           N  
ATOM    520  CA  GLU    66      -4.889   3.986   0.331  1.00 95.21           C  
ATOM    521  C   GLU    66      -4.757   3.299   1.687  1.00 95.23           C  
ATOM    522  CB  GLU    66      -3.762   3.532  -0.601  1.00 94.16           C  
ATOM    523  O   GLU    66      -5.447   2.315   1.959  1.00 94.70           O  
ATOM    524  CG  GLU    66      -3.861   2.073  -1.021  1.00 87.69           C  
ATOM    525  CD  GLU    66      -4.994   1.806  -1.999  1.00 81.36           C  
ATOM    526  OE1 GLU    66      -5.625   2.776  -2.477  1.00 79.84           O  
ATOM    527  OE2 GLU    66      -5.253   0.617  -2.290  1.00 77.58           O  
ATOM    528  N   ALA    67      -3.852   3.760   2.523  1.00 94.70           N  
ATOM    529  CA  ALA    67      -3.670   3.204   3.861  1.00 94.78           C  
ATOM    530  C   ALA    67      -4.949   3.327   4.685  1.00 94.49           C  
ATOM    531  CB  ALA    67      -2.513   3.900   4.574  1.00 94.25           C  
ATOM    532  O   ALA    67      -5.322   2.398   5.405  1.00 93.81           O  
ATOM    533  N   GLN    68      -5.640   4.465   4.613  1.00 94.83           N  
ATOM    534  CA  GLN    68      -6.885   4.690   5.340  1.00 94.74           C  
ATOM    535  C   GLN    68      -7.972   3.722   4.883  1.00 94.49           C  
ATOM    536  CB  GLN    68      -7.358   6.133   5.162  1.00 94.00           C  
ATOM    537  O   GLN    68      -8.728   3.197   5.703  1.00 93.83           O  
ATOM    538  CG  GLN    68      -6.506   7.156   5.902  1.00 90.81           C  
ATOM    539  CD  GLN    68      -6.849   8.586   5.528  1.00 87.64           C  
ATOM    540  NE2 GLN    68      -6.322   9.540   6.289  1.00 84.65           N  
ATOM    541  OE1 GLN    68      -7.581   8.831   4.564  1.00 85.94           O  
ATOM    542  N   TRP    69      -7.995   3.456   3.592  1.00 94.01           N  
ATOM    543  CA  TRP    69      -8.942   2.473   3.077  1.00 94.11           C  
ATOM    544  C   TRP    69      -8.659   1.090   3.654  1.00 93.68           C  
ATOM    545  CB  TRP    69      -8.886   2.422   1.547  1.00 93.53           C  
ATOM    546  O   TRP    69      -9.576   0.399   4.104  1.00 92.73           O  
ATOM    547  CG  TRP    69      -9.975   1.600   0.925  1.00 91.34           C  
ATOM    548  CD1 TRP    69     -11.171   2.050   0.439  1.00 87.78           C  
ATOM    549  CD2 TRP    69      -9.968   0.183   0.727  1.00 88.00           C  
ATOM    550  CE2 TRP    69     -11.194  -0.159   0.114  1.00 89.19           C  
ATOM    551  CE3 TRP    69      -9.043  -0.831   1.008  1.00 88.28           C  
ATOM    552  NE1 TRP    69     -11.909   0.997  -0.051  1.00 88.15           N  
ATOM    553  CH2 TRP    69     -10.596  -2.448   0.063  1.00 85.90           C  
ATOM    554  CZ2 TRP    69     -11.518  -1.475  -0.223  1.00 86.78           C  
ATOM    555  CZ3 TRP    69      -9.368  -2.141   0.672  1.00 86.62           C  
ATOM    556  N   LEU    70      -7.383   0.702   3.638  1.00 93.31           N  
ATOM    557  CA  LEU    70      -6.993  -0.609   4.144  1.00 93.25           C  
ATOM    558  C   LEU    70      -7.284  -0.725   5.636  1.00 92.80           C  
ATOM    559  CB  LEU    70      -5.506  -0.865   3.881  1.00 92.78           C  
ATOM    560  O   LEU    70      -7.738  -1.771   6.105  1.00 91.91           O  
ATOM    561  CG  LEU    70      -5.121  -1.201   2.440  1.00 91.51           C  
ATOM    562  CD1 LEU    70      -3.609  -1.111   2.261  1.00 89.34           C  
ATOM    563  CD2 LEU    70      -5.628  -2.588   2.059  1.00 89.01           C  
ATOM    564  N   ILE    71      -7.104   0.348   6.378  1.00 92.58           N  
ATOM    565  CA  ILE    71      -7.355   0.353   7.815  1.00 92.47           C  
ATOM    566  C   ILE    71      -8.854   0.225   8.077  1.00 92.00           C  
ATOM    567  CB  ILE    71      -6.802   1.633   8.480  1.00 92.11           C  
ATOM    568  O   ILE    71      -9.270  -0.472   9.006  1.00 91.05           O  
ATOM    569  CG1 ILE    71      -5.271   1.583   8.545  1.00 91.10           C  
ATOM    570  CG2 ILE    71      -7.403   1.819   9.876  1.00 90.83           C  
ATOM    571  CD1 ILE    71      -4.617   2.933   8.806  1.00 89.79           C  
ATOM    572  N   SER    72      -9.662   0.830   7.245  1.00 92.74           N  
ATOM    573  CA  SER    72     -11.106   0.731   7.433  1.00 92.10           C  
ATOM    574  C   SER    72     -11.605  -0.681   7.145  1.00 91.23           C  
ATOM    575  CB  SER    72     -11.833   1.731   6.534  1.00 90.90           C  
ATOM    576  O   SER    72     -12.649  -1.092   7.656  1.00 89.61           O  
ATOM    577  OG  SER    72     -11.824   1.295   5.185  1.00 81.08           O  
ATOM    578  N   HIS    73     -10.812  -1.431   6.364  1.00 90.06           N  
ATOM    579  CA  HIS    73     -11.170  -2.802   6.019  1.00 89.47           C  
ATOM    580  C   HIS    73     -10.580  -3.794   7.016  1.00 88.26           C  
ATOM    581  CB  HIS    73     -10.699  -3.138   4.603  1.00 87.21           C  
ATOM    582  O   HIS    73     -11.222  -4.787   7.364  1.00 85.74           O  
ATOM    583  CG  HIS    73     -11.576  -2.577   3.530  1.00 78.54           C  
ATOM    584  CD2 HIS    73     -12.356  -3.189   2.607  1.00 71.85           C  
ATOM    585  ND1 HIS    73     -11.717  -1.223   3.316  1.00 66.62           N  
ATOM    586  CE1 HIS    73     -12.548  -1.026   2.307  1.00 70.73           C  
ATOM    587  NE2 HIS    73     -12.950  -2.203   1.859  1.00 66.82           N  
ATOM    588  N   ASP    74      -9.439  -3.446   7.428  1.00 87.50           N  
ATOM    589  CA  ASP    74      -8.754  -4.296   8.397  1.00 87.27           C  
ATOM    590  C   ASP    74      -7.977  -3.459   9.411  1.00 87.95           C  
ATOM    591  CB  ASP    74      -7.811  -5.268   7.685  1.00 85.42           C  
ATOM    592  O   ASP    74      -6.758  -3.318   9.303  1.00 86.97           O  
ATOM    593  CG  ASP    74      -7.308  -6.378   8.592  1.00 80.17           C  
ATOM    594  OD1 ASP    74      -7.604  -6.354   9.807  1.00 76.05           O  
ATOM    595  OD2 ASP    74      -6.607  -7.282   8.089  1.00 77.39           O  
ATOM    596  N   PRO    75      -8.666  -2.989  10.410  1.00 87.50           N  
ATOM    597  CA  PRO    75      -8.026  -2.080  11.365  1.00 87.37           C  
ATOM    598  C   PRO    75      -7.033  -2.791  12.281  1.00 86.44           C  
ATOM    599  CB  PRO    75      -9.206  -1.523  12.166  1.00 86.14           C  
ATOM    600  O   PRO    75      -6.269  -2.137  12.995  1.00 84.50           O  
ATOM    601  CG  PRO    75     -10.326  -2.478  11.910  1.00 85.49           C  
ATOM    602  CD  PRO    75     -10.124  -3.100  10.558  1.00 85.73           C  
ATOM    603  N   LEU    76      -7.021  -4.120  12.287  1.00 85.81           N  
ATOM    604  CA  LEU    76      -6.158  -4.846  13.213  1.00 85.40           C  
ATOM    605  C   LEU    76      -4.837  -5.217  12.548  1.00 84.99           C  
ATOM    606  CB  LEU    76      -6.859  -6.108  13.722  1.00 83.92           C  
ATOM    607  O   LEU    76      -3.932  -5.738  13.204  1.00 83.11           O  
ATOM    608  CG  LEU    76      -8.117  -5.891  14.566  1.00 80.78           C  
ATOM    609  CD1 LEU    76      -8.694  -7.231  15.010  1.00 77.15           C  
ATOM    610  CD2 LEU    76      -7.807  -5.011  15.772  1.00 77.63           C  
ATOM    611  N   GLN    77      -4.758  -5.000  11.287  1.00 86.47           N  
ATOM    612  CA  GLN    77      -3.509  -5.260  10.578  1.00 86.36           C  
ATOM    613  C   GLN    77      -2.493  -4.150  10.829  1.00 87.14           C  
ATOM    614  CB  GLN    77      -3.765  -5.409   9.077  1.00 84.49           C  
ATOM    615  O   GLN    77      -2.598  -3.063  10.256  1.00 86.31           O  
ATOM    616  CG  GLN    77      -2.535  -5.827   8.282  1.00 77.45           C  
ATOM    617  CD  GLN    77      -2.071  -7.233   8.616  1.00 73.19           C  
ATOM    618  NE2 GLN    77      -1.002  -7.675   7.963  1.00 65.83           N  
ATOM    619  OE1 GLN    77      -2.669  -7.915   9.454  1.00 68.73           O  
ATOM    620  N   ALA    78      -1.480  -4.467  11.704  1.00 87.86           N  
ATOM    621  CA  ALA    78      -0.495  -3.488  12.155  1.00 88.25           C  
ATOM    622  C   ALA    78       0.222  -2.845  10.970  1.00 88.63           C  
ATOM    623  CB  ALA    78       0.516  -4.142  13.093  1.00 86.88           C  
ATOM    624  O   ALA    78       0.513  -1.647  10.988  1.00 87.94           O  
ATOM    625  N   GLY    79       0.483  -3.631   9.922  1.00 88.27           N  
ATOM    626  CA  GLY    79       1.213  -3.134   8.767  1.00 88.48           C  
ATOM    627  C   GLY    79       0.532  -1.958   8.092  1.00 89.47           C  
ATOM    628  O   GLY    79       1.200  -1.080   7.541  1.00 89.04           O  
ATOM    629  N   ASN    80      -0.821  -1.925   8.091  1.00 90.32           N  
ATOM    630  CA  ASN    80      -1.562  -0.819   7.495  1.00 90.94           C  
ATOM    631  C   ASN    80      -1.287   0.495   8.220  1.00 91.08           C  
ATOM    632  CB  ASN    80      -3.062  -1.119   7.489  1.00 89.72           C  
ATOM    633  O   ASN    80      -1.168   1.546   7.586  1.00 90.56           O  
ATOM    634  CG  ASN    80      -3.425  -2.264   6.564  1.00 86.26           C  
ATOM    635  ND2 ASN    80      -4.580  -2.875   6.802  1.00 84.69           N  
ATOM    636  OD1 ASN    80      -2.673  -2.598   5.645  1.00 84.74           O  
ATOM    637  N   TRP    81      -1.175   0.413   9.560  1.00 92.14           N  
ATOM    638  CA  TRP    81      -0.893   1.590  10.375  1.00 92.56           C  
ATOM    639  C   TRP    81       0.543   2.062  10.171  1.00 92.30           C  
ATOM    640  CB  TRP    81      -1.139   1.290  11.856  1.00 91.85           C  
ATOM    641  O   TRP    81       0.814   3.265  10.179  1.00 91.52           O  
ATOM    642  CG  TRP    81      -2.588   1.143  12.215  1.00 89.89           C  
ATOM    643  CD1 TRP    81      -3.312  -0.016  12.259  1.00 86.21           C  
ATOM    644  CD2 TRP    81      -3.489   2.194  12.576  1.00 86.98           C  
ATOM    645  CE2 TRP    81      -4.745   1.599  12.827  1.00 88.43           C  
ATOM    646  CE3 TRP    81      -3.356   3.582  12.714  1.00 89.18           C  
ATOM    647  NE1 TRP    81      -4.611   0.252  12.626  1.00 88.23           N  
ATOM    648  CH2 TRP    81      -5.705   3.703  13.334  1.00 85.50           C  
ATOM    649  CZ2 TRP    81      -5.862   2.347  13.207  1.00 86.57           C  
ATOM    650  CZ3 TRP    81      -4.469   4.324  13.092  1.00 86.96           C  
ATOM    651  N   LEU    82       1.501   1.114   9.993  1.00 92.09           N  
ATOM    652  CA  LEU    82       2.878   1.491   9.692  1.00 92.15           C  
ATOM    653  C   LEU    82       2.957   2.250   8.372  1.00 92.47           C  
ATOM    654  CB  LEU    82       3.773   0.250   9.635  1.00 91.24           C  
ATOM    655  O   LEU    82       3.648   3.267   8.276  1.00 92.05           O  
ATOM    656  CG  LEU    82       5.258   0.497   9.364  1.00 88.02           C  
ATOM    657  CD1 LEU    82       5.850   1.399  10.442  1.00 84.31           C  
ATOM    658  CD2 LEU    82       6.015  -0.825   9.290  1.00 84.30           C  
ATOM    659  N   CYS    83       2.195   1.787   7.388  1.00 93.49           N  
ATOM    660  CA  CYS    83       2.174   2.447   6.088  1.00 93.74           C  
ATOM    661  C   CYS    83       1.522   3.821   6.185  1.00 94.01           C  
ATOM    662  CB  CYS    83       1.429   1.591   5.064  1.00 92.79           C  
ATOM    663  O   CYS    83       1.978   4.775   5.551  1.00 93.58           O  
ATOM    664  SG  CYS    83       2.333   0.111   4.558  1.00 89.83           S  
ATOM    665  N   LEU    84       0.480   3.956   6.996  1.00 94.66           N  
ATOM    666  CA  LEU    84      -0.141   5.260   7.202  1.00 94.73           C  
ATOM    667  C   LEU    84       0.844   6.237   7.837  1.00 94.55           C  
ATOM    668  CB  LEU    84      -1.386   5.127   8.083  1.00 94.35           C  
ATOM    669  O   LEU    84       0.923   7.398   7.430  1.00 94.02           O  
ATOM    670  CG  LEU    84      -2.138   6.423   8.394  1.00 93.48           C  
ATOM    671  CD1 LEU    84      -2.612   7.082   7.103  1.00 91.75           C  
ATOM    672  CD2 LEU    84      -3.314   6.148   9.324  1.00 91.36           C  
ATOM    673  N   SER    85       1.573   5.764   8.845  1.00 94.84           N  
ATOM    674  CA  SER    85       2.586   6.597   9.484  1.00 94.85           C  
ATOM    675  C   SER    85       3.606   7.103   8.469  1.00 94.75           C  
ATOM    676  CB  SER    85       3.299   5.821  10.592  1.00 94.15           C  
ATOM    677  O   SER    85       3.919   8.295   8.437  1.00 94.24           O  
ATOM    678  OG  SER    85       4.378   6.573  11.119  1.00 87.91           O  
ATOM    679  N   ARG    86       4.054   6.274   7.568  1.00 94.96           N  
ATOM    680  CA  ARG    86       5.041   6.641   6.557  1.00 94.81           C  
ATOM    681  C   ARG    86       4.452   7.621   5.547  1.00 95.01           C  
ATOM    682  CB  ARG    86       5.562   5.396   5.836  1.00 93.18           C  
ATOM    683  O   ARG    86       5.120   8.571   5.134  1.00 94.50           O  
ATOM    684  CG  ARG    86       6.505   4.548   6.676  1.00 79.39           C  
ATOM    685  CD  ARG    86       6.961   3.303   5.927  1.00 73.74           C  
ATOM    686  NE  ARG    86       7.918   3.628   4.873  1.00 69.29           N  
ATOM    687  NH1 ARG    86       8.294   1.435   4.253  1.00 53.88           N  
ATOM    688  NH2 ARG    86       9.382   3.139   3.173  1.00 48.16           N  
ATOM    689  CZ  ARG    86       8.529   2.733   4.102  1.00 64.77           C  
ATOM    690  N   ALA    87       3.214   7.300   5.126  1.00 95.63           N  
ATOM    691  CA  ALA    87       2.564   8.214   4.191  1.00 95.65           C  
ATOM    692  C   ALA    87       2.446   9.615   4.787  1.00 95.55           C  
ATOM    693  CB  ALA    87       1.185   7.687   3.803  1.00 95.25           C  
ATOM    694  O   ALA    87       2.722  10.609   4.111  1.00 95.11           O  
ATOM    695  N   GLN    88       2.060   9.659   6.037  1.00 95.43           N  
ATOM    696  CA  GLN    88       1.885  10.946   6.701  1.00 95.38           C  
ATOM    697  C   GLN    88       3.226  11.642   6.916  1.00 95.01           C  
ATOM    698  CB  GLN    88       1.167  10.767   8.040  1.00 94.95           C  
ATOM    699  O   GLN    88       3.305  12.872   6.888  1.00 94.28           O  
ATOM    700  CG  GLN    88      -0.306  10.406   7.904  1.00 93.59           C  
ATOM    701  CD  GLN    88      -0.931   9.983   9.220  1.00 91.64           C  
ATOM    702  NE2 GLN    88      -2.250  10.114   9.320  1.00 90.35           N  
ATOM    703  OE1 GLN    88      -0.235   9.542  10.140  1.00 89.80           O  
ATOM    704  N   GLN    89       4.278  10.888   7.127  1.00 94.38           N  
ATOM    705  CA  GLN    89       5.617  11.467   7.174  1.00 94.12           C  
ATOM    706  C   GLN    89       5.999  12.081   5.830  1.00 93.92           C  
ATOM    707  CB  GLN    89       6.645  10.411   7.581  1.00 92.82           C  
ATOM    708  O   GLN    89       6.528  13.193   5.777  1.00 93.06           O  
ATOM    709  CG  GLN    89       6.602  10.047   9.059  1.00 83.65           C  
ATOM    710  CD  GLN    89       7.586   8.952   9.423  1.00 77.52           C  
ATOM    711  NE2 GLN    89       7.599   8.564  10.694  1.00 67.75           N  
ATOM    712  OE1 GLN    89       8.329   8.457   8.569  1.00 74.22           O  
ATOM    713  N   LEU    90       5.681  11.388   4.771  1.00 94.62           N  
ATOM    714  CA  LEU    90       5.981  11.888   3.434  1.00 94.49           C  
ATOM    715  C   LEU    90       5.223  13.181   3.155  1.00 94.21           C  
ATOM    716  CB  LEU    90       5.630  10.838   2.377  1.00 93.82           C  
ATOM    717  O   LEU    90       5.711  14.047   2.425  1.00 93.38           O  
ATOM    718  CG  LEU    90       6.572   9.637   2.275  1.00 90.35           C  
ATOM    719  CD1 LEU    90       6.018   8.611   1.292  1.00 84.19           C  
ATOM    720  CD2 LEU    90       7.968  10.086   1.859  1.00 83.25           C  
ATOM    721  N   ASN    91       4.078  13.347   3.767  1.00 94.77           N  
ATOM    722  CA  ASN    91       3.232  14.519   3.570  1.00 94.61           C  
ATOM    723  C   ASN    91       3.623  15.656   4.509  1.00 94.03           C  
ATOM    724  CB  ASN    91       1.758  14.156   3.761  1.00 94.18           C  
ATOM    725  O   ASN    91       3.077  16.757   4.419  1.00 92.92           O  
ATOM    726  CG  ASN    91       1.230  13.259   2.658  1.00 92.77           C  
ATOM    727  ND2 ASN    91       0.147  12.546   2.942  1.00 90.45           N  
ATOM    728  OD1 ASN    91       1.792  13.208   1.561  1.00 89.84           O  
ATOM    729  N   GLY    92       4.484  15.327   5.421  1.00 93.26           N  
ATOM    730  CA  GLY    92       4.959  16.350   6.340  1.00 93.09           C  
ATOM    731  C   GLY    92       4.105  16.473   7.588  1.00 92.92           C  
ATOM    732  O   GLY    92       4.322  17.368   8.408  1.00 91.73           O  
ATOM    733  N   ASP    93       3.117  15.626   7.732  1.00 93.66           N  
ATOM    734  CA  ASP    93       2.243  15.640   8.901  1.00 93.40           C  
ATOM    735  C   ASP    93       2.812  14.774  10.023  1.00 93.12           C  
ATOM    736  CB  ASP    93       0.839  15.161   8.527  1.00 92.48           C  
ATOM    737  O   ASP    93       2.303  13.684  10.292  1.00 91.86           O  
ATOM    738  CG  ASP    93       0.101  16.133   7.624  1.00 88.35           C  
ATOM    739  OD1 ASP    93       0.134  17.355   7.887  1.00 81.18           O  
ATOM    740  OD2 ASP    93      -0.521  15.673   6.642  1.00 84.31           O  
ATOM    741  N   LEU    94       3.777  15.300  10.701  1.00 93.21           N  
ATOM    742  CA  LEU    94       4.576  14.512  11.632  1.00 93.15           C  
ATOM    743  C   LEU    94       3.756  14.122  12.858  1.00 92.83           C  
ATOM    744  CB  LEU    94       5.821  15.292  12.063  1.00 91.96           C  
ATOM    745  O   LEU    94       3.947  13.041  13.419  1.00 91.86           O  
ATOM    746  CG  LEU    94       6.845  15.594  10.968  1.00 86.51           C  
ATOM    747  CD1 LEU    94       8.024  16.370  11.544  1.00 79.12           C  
ATOM    748  CD2 LEU    94       7.318  14.303  10.308  1.00 78.86           C  
ATOM    749  N   ASP    95       2.808  14.969  13.240  1.00 93.17           N  
ATOM    750  CA  ASP    95       1.970  14.644  14.391  1.00 93.17           C  
ATOM    751  C   ASP    95       1.059  13.456  14.090  1.00 93.37           C  
ATOM    752  CB  ASP    95       1.134  15.857  14.805  1.00 91.93           C  
ATOM    753  O   ASP    95       0.948  12.532  14.898  1.00 92.77           O  
ATOM    754  CG  ASP    95       1.949  16.927  15.509  1.00 84.97           C  
ATOM    755  OD1 ASP    95       2.986  16.598  16.125  1.00 77.85           O  
ATOM    756  OD2 ASP    95       1.549  18.110  15.450  1.00 82.59           O  
ATOM    757  N   LYS    96       0.400  13.499  12.939  1.00 93.64           N  
ATOM    758  CA  LYS    96      -0.428  12.366  12.537  1.00 93.82           C  
ATOM    759  C   LYS    96       0.411  11.103  12.371  1.00 93.96           C  
ATOM    760  CB  LYS    96      -1.169  12.678  11.236  1.00 93.00           C  
ATOM    761  O   LYS    96      -0.021  10.010  12.744  1.00 93.56           O  
ATOM    762  CG  LYS    96      -2.261  13.728  11.382  1.00 89.11           C  
ATOM    763  CD  LYS    96      -3.068  13.876  10.098  1.00 86.63           C  
ATOM    764  CE  LYS    96      -4.086  15.004  10.205  1.00 81.62           C  
ATOM    765  NZ  LYS    96      -4.757  15.270   8.897  1.00 75.09           N  
ATOM    766  N   ALA    97       1.608  11.305  11.838  1.00 94.21           N  
ATOM    767  CA  ALA    97       2.502  10.168  11.635  1.00 94.25           C  
ATOM    768  C   ALA    97       2.862   9.509  12.964  1.00 93.84           C  
ATOM    769  CB  ALA    97       3.768  10.609  10.904  1.00 93.71           C  
ATOM    770  O   ALA    97       2.872   8.281  13.072  1.00 93.06           O  
ATOM    771  N   ARG    98       3.120  10.261  14.015  1.00 93.70           N  
ATOM    772  CA  ARG    98       3.462   9.737  15.333  1.00 93.41           C  
ATOM    773  C   ARG    98       2.299   8.951  15.929  1.00 93.15           C  
ATOM    774  CB  ARG    98       3.865  10.873  16.276  1.00 91.85           C  
ATOM    775  O   ARG    98       2.497   7.881  16.507  1.00 92.12           O  
ATOM    776  CG  ARG    98       4.396  10.400  17.619  1.00 81.05           C  
ATOM    777  CD  ARG    98       4.715  11.567  18.543  1.00 75.81           C  
ATOM    778  NE  ARG    98       5.800  12.390  18.016  1.00 70.00           N  
ATOM    779  NH1 ARG    98       4.769  14.407  18.470  1.00 53.09           N  
ATOM    780  NH2 ARG    98       6.841  14.369  17.491  1.00 48.33           N  
ATOM    781  CZ  ARG    98       5.801  13.720  17.994  1.00 65.40           C  
ATOM    782  N   HIS    99       1.083   9.495  15.737  1.00 93.36           N  
ATOM    783  CA  HIS    99      -0.088   8.802  16.262  1.00 93.26           C  
ATOM    784  C   HIS    99      -0.298   7.465  15.559  1.00 93.52           C  
ATOM    785  CB  HIS    99      -1.337   9.674  16.115  1.00 91.76           C  
ATOM    786  O   HIS    99      -0.597   6.459  16.207  1.00 92.94           O  
ATOM    787  CG  HIS    99      -1.373  10.834  17.058  1.00 81.24           C  
ATOM    788  CD2 HIS    99      -1.640  10.895  18.384  1.00 69.49           C  
ATOM    789  ND1 HIS    99      -1.115  12.127  16.656  1.00 65.92           N  
ATOM    790  CE1 HIS    99      -1.221  12.935  17.698  1.00 67.36           C  
ATOM    791  NE2 HIS    99      -1.539  12.212  18.759  1.00 64.67           N  
ATOM    792  N   ALA   100      -0.147   7.446  14.239  1.00 93.18           N  
ATOM    793  CA  ALA   100      -0.282   6.205  13.481  1.00 93.30           C  
ATOM    794  C   ALA   100       0.788   5.195  13.885  1.00 93.06           C  
ATOM    795  CB  ALA   100      -0.206   6.485  11.982  1.00 92.89           C  
ATOM    796  O   ALA   100       0.506   4.002  14.019  1.00 92.29           O  
ATOM    797  N   TYR   101       1.986   5.673  14.134  1.00 92.49           N  
ATOM    798  CA  TYR   101       3.068   4.780  14.534  1.00 92.34           C  
ATOM    799  C   TYR   101       2.799   4.179  15.908  1.00 91.74           C  
ATOM    800  CB  TYR   101       4.406   5.526  14.543  1.00 91.63           C  
ATOM    801  O   TYR   101       3.096   3.006  16.148  1.00 90.66           O  
ATOM    802  CG  TYR   101       5.606   4.618  14.658  1.00 89.92           C  
ATOM    803  CD1 TYR   101       5.959   3.762  13.617  1.00 87.15           C  
ATOM    804  CD2 TYR   101       6.389   4.613  15.808  1.00 86.80           C  
ATOM    805  CE1 TYR   101       7.064   2.922  13.720  1.00 86.60           C  
ATOM    806  CE2 TYR   101       7.495   3.777  15.922  1.00 87.05           C  
ATOM    807  OH  TYR   101       8.918   2.108  14.981  1.00 82.98           O  
ATOM    808  CZ  TYR   101       7.824   2.937  14.874  1.00 85.27           C  
ATOM    809  N   GLN   102       2.263   4.996  16.790  1.00 91.05           N  
ATOM    810  CA  GLN   102       1.909   4.491  18.112  1.00 90.58           C  
ATOM    811  C   GLN   102       0.874   3.374  18.016  1.00 90.45           C  
ATOM    812  CB  GLN   102       1.380   5.623  18.995  1.00 88.89           C  
ATOM    813  O   GLN   102       0.978   2.362  18.712  1.00 89.17           O  
ATOM    814  CG  GLN   102       1.116   5.207  20.436  1.00 79.55           C  
ATOM    815  CD  GLN   102       1.757   6.142  21.444  1.00 74.23           C  
ATOM    816  NE2 GLN   102       1.755   5.741  22.710  1.00 63.59           N  
ATOM    817  OE1 GLN   102       2.251   7.217  21.087  1.00 68.34           O  
ATOM    818  N   HIS   103      -0.115   3.487  17.089  1.00 90.02           N  
ATOM    819  CA  HIS   103      -1.101   2.433  16.882  1.00 89.67           C  
ATOM    820  C   HIS   103      -0.450   1.170  16.327  1.00 89.84           C  
ATOM    821  CB  HIS   103      -2.206   2.912  15.938  1.00 88.10           C  
ATOM    822  O   HIS   103      -0.801   0.058  16.729  1.00 88.84           O  
ATOM    823  CG  HIS   103      -3.220   3.790  16.599  1.00 80.62           C  
ATOM    824  CD2 HIS   103      -3.483   5.110  16.453  1.00 72.30           C  
ATOM    825  ND1 HIS   103      -4.109   3.322  17.542  1.00 70.56           N  
ATOM    826  CE1 HIS   103      -4.877   4.319  17.948  1.00 72.15           C  
ATOM    827  NE2 HIS   103      -4.518   5.415  17.303  1.00 68.93           N  
ATOM    828  N   TYR   104       0.499   1.425  15.445  1.00 89.76           N  
ATOM    829  CA  TYR   104       1.252   0.293  14.917  1.00 89.74           C  
ATOM    830  C   TYR   104       1.944  -0.473  16.038  1.00 88.90           C  
ATOM    831  CB  TYR   104       2.286   0.767  13.892  1.00 89.03           C  
ATOM    832  O   TYR   104       1.866  -1.702  16.098  1.00 87.49           O  
ATOM    833  CG  TYR   104       3.377  -0.241  13.620  1.00 87.81           C  
ATOM    834  CD1 TYR   104       3.107  -1.418  12.925  1.00 85.05           C  
ATOM    835  CD2 TYR   104       4.678  -0.019  14.057  1.00 85.10           C  
ATOM    836  CE1 TYR   104       4.109  -2.350  12.673  1.00 85.33           C  
ATOM    837  CE2 TYR   104       5.687  -0.944  13.812  1.00 85.59           C  
ATOM    838  OH  TYR   104       6.389  -3.024  12.874  1.00 80.62           O  
ATOM    839  CZ  TYR   104       5.393  -2.105  13.120  1.00 84.58           C  
ATOM    840  N   LEU   105       2.582   0.174  16.924  1.00 88.47           N  
ATOM    841  CA  LEU   105       3.308  -0.464  18.018  1.00 87.95           C  
ATOM    842  C   LEU   105       2.350  -1.193  18.953  1.00 87.17           C  
ATOM    843  CB  LEU   105       4.115   0.574  18.802  1.00 87.18           C  
ATOM    844  O   LEU   105       2.657  -2.286  19.434  1.00 85.57           O  
ATOM    845  CG  LEU   105       5.308   1.196  18.074  1.00 85.60           C  
ATOM    846  CD1 LEU   105       5.968   2.257  18.949  1.00 83.44           C  
ATOM    847  CD2 LEU   105       6.314   0.121  17.678  1.00 83.26           C  
ATOM    848  N   GLU   106       1.210  -0.605  19.177  1.00 86.26           N  
ATOM    849  CA  GLU   106       0.216  -1.232  20.044  1.00 85.74           C  
ATOM    850  C   GLU   106      -0.292  -2.540  19.446  1.00 85.47           C  
ATOM    851  CB  GLU   106      -0.955  -0.278  20.296  1.00 84.51           C  
ATOM    852  O   GLU   106      -0.454  -3.533  20.158  1.00 84.08           O  
ATOM    853  CG  GLU   106      -0.601   0.911  21.177  1.00 80.24           C  
ATOM    854  CD  GLU   106      -1.690   1.971  21.221  1.00 77.33           C  
ATOM    855  OE1 GLU   106      -2.747   1.781  20.576  1.00 73.54           O  
ATOM    856  OE2 GLU   106      -1.485   2.999  21.904  1.00 71.05           O  
ATOM    857  N   LEU   107      -0.493  -2.526  18.158  1.00 85.79           N  
ATOM    858  CA  LEU   107      -1.023  -3.710  17.492  1.00 85.11           C  
ATOM    859  C   LEU   107       0.059  -4.772  17.328  1.00 84.03           C  
ATOM    860  CB  LEU   107      -1.604  -3.341  16.124  1.00 84.41           C  
ATOM    861  O   LEU   107      -0.216  -5.968  17.444  1.00 81.62           O  
ATOM    862  CG  LEU   107      -2.934  -2.586  16.133  1.00 83.48           C  
ATOM    863  CD1 LEU   107      -3.303  -2.145  14.721  1.00 81.09           C  
ATOM    864  CD2 LEU   107      -4.036  -3.452  16.734  1.00 80.93           C  
ATOM    865  N   LYS   108       1.175  -4.351  16.915  1.00 83.02           N  
ATOM    866  CA  LYS   108       2.292  -5.279  16.762  1.00 81.73           C  
ATOM    867  C   LYS   108       2.559  -6.036  18.060  1.00 80.65           C  
ATOM    868  CB  LYS   108       3.553  -4.533  16.322  1.00 79.87           C  
ATOM    869  O   LYS   108       2.767  -7.251  18.044  1.00 76.97           O  
ATOM    870  CG  LYS   108       4.708  -5.445  15.935  1.00 74.67           C  
ATOM    871  CD  LYS   108       5.933  -4.646  15.510  1.00 72.39           C  
ATOM    872  CE  LYS   108       7.159  -5.536  15.362  1.00 65.02           C  
ATOM    873  NZ  LYS   108       8.371  -4.751  14.982  1.00 59.88           N  
ATOM    874  N   ASP   109       2.586  -5.374  19.087  1.00 72.39           N  
ATOM    875  CA  ASP   109       2.791  -5.957  20.409  1.00 71.65           C  
ATOM    876  C   ASP   109       1.659  -6.918  20.767  1.00 70.31           C  
ATOM    877  CB  ASP   109       2.902  -4.858  21.469  1.00 66.88           C  
ATOM    878  O   ASP   109       1.892  -7.951  21.398  1.00 65.58           O  
ATOM    879  CG  ASP   109       4.251  -4.161  21.460  1.00 60.87           C  
ATOM    880  OD1 ASP   109       5.179  -4.637  20.771  1.00 58.73           O  
ATOM    881  OD2 ASP   109       4.388  -3.129  22.151  1.00 61.54           O  
ATOM    882  N   HIS   110       0.467  -6.502  20.447  1.00 64.95           N  
ATOM    883  CA  HIS   110      -0.689  -7.356  20.693  1.00 65.76           C  
ATOM    884  C   HIS   110      -0.633  -8.619  19.841  1.00 63.82           C  
ATOM    885  CB  HIS   110      -1.987  -6.594  20.418  1.00 59.31           C  
ATOM    886  O   HIS   110      -1.047  -9.692  20.285  1.00 60.65           O  
ATOM    887  CG  HIS   110      -2.532  -5.885  21.617  1.00 55.00           C  
ATOM    888  CD2 HIS   110      -3.792  -5.809  22.107  1.00 51.34           C  
ATOM    889  ND1 HIS   110      -1.742  -5.138  22.463  1.00 48.11           N  
ATOM    890  CE1 HIS   110      -2.494  -4.632  23.426  1.00 45.93           C  
ATOM    891  NE2 HIS   110      -3.742  -5.024  23.233  1.00 44.65           N  
ATOM    892  N   ASN   111      -0.317  -8.496  18.498  1.00 55.69           N  
ATOM    893  CA  ASN   111      -0.186  -9.675  17.649  1.00 55.63           C  
ATOM    894  C   ASN   111       0.966 -10.567  18.104  1.00 55.71           C  
ATOM    895  CB  ASN   111       0.004  -9.267  16.187  1.00 50.39           C  
ATOM    896  O   ASN   111       0.915 -11.787  17.939  1.00 54.24           O  
ATOM    897  CG  ASN   111      -1.289  -8.820  15.533  1.00 47.86           C  
ATOM    898  ND2 ASN   111      -1.174  -8.060  14.450  1.00 44.01           N  
ATOM    899  OD1 ASN   111      -2.381  -9.155  15.998  1.00 50.11           O  
ATOM    900  N   GLU   112       1.927 -10.036  18.661  1.00 47.93           N  
ATOM    901  CA  GLU   112       3.055 -10.851  19.100  1.00 48.00           C  
ATOM    902  C   GLU   112       2.886 -11.291  20.552  1.00 48.41           C  
ATOM    903  CB  GLU   112       4.370 -10.085  18.932  1.00 41.53           C  
ATOM    904  O   GLU   112       3.649 -12.123  21.047  1.00 46.28           O  
ATOM    905  CG  GLU   112       4.811  -9.931  17.484  1.00 38.40           C  
ATOM    906  CD  GLU   112       6.193  -9.314  17.340  1.00 44.55           C  
ATOM    907  OE1 GLU   112       6.812  -8.964  18.371  1.00 44.88           O  
ATOM    908  OE2 GLU   112       6.662  -9.181  16.188  1.00 39.70           O  
ATOM    909  N   SER   113       1.676 -10.811  21.217  1.00 36.48           N  
ATOM    910  CA  SER   113       1.503 -11.345  22.563  1.00 39.72           C  
ATOM    911  C   SER   113       0.961 -12.771  22.527  1.00 36.94           C  
ATOM    912  CB  SER   113       0.563 -10.455  23.377  1.00 33.07           C  
ATOM    913  O   SER   113       0.083 -13.086  21.721  1.00 35.43           O  
ATOM    914  OG  SER   113       1.195  -9.232  23.713  1.00 33.71           O  
ATOM    915  N   PRO   114       1.693 -13.775  22.767  1.00 29.99           N  
ATOM    916  CA  PRO   114       1.340 -15.196  22.806  1.00 33.44           C  
ATOM    917  C   PRO   114      -0.076 -15.439  23.323  1.00 29.92           C  
ATOM    918  CB  PRO   114       2.380 -15.791  23.759  1.00 27.81           C  
ATOM    919  O   PRO   114      -0.581 -14.661  24.137  1.00 27.70           O  
ATOM    920  CG  PRO   114       3.177 -14.620  24.235  1.00 28.44           C  
ATOM    921  CD  PRO   114       2.628 -13.377  23.594  1.00 36.18           C  
TER     922      PRO   114
END
