# Supplementary material for: The transformative power of transformers in protein structure prediction
Source: Proc Natl Acad Sci U S A. 2023 Jul 31;120(32):e2303499120. doi: 10.1073/pnas.2303499120 (PMC10410766; doi:10.1073/pnas.2303499120)
Supplement: Supplementary file 2 — Dataset S01 (GZ) [file pnas.2303499120.sd01.gz › SI_Data/predicted_structures/ESMFold/T1170.pdb]

PARENT N/A
ATOM      1  N   VAL     1       7.453 -16.203   4.877  1.00 46.27           N  
ATOM      2  CA  VAL     1       7.877 -16.172   3.481  1.00 48.20           C  
ATOM      3  C   VAL     1       7.994 -14.725   3.009  1.00 48.02           C  
ATOM      4  CB  VAL     1       6.900 -16.952   2.573  1.00 40.61           C  
ATOM      5  O   VAL     1       8.972 -14.356   2.354  1.00 46.13           O  
ATOM      6  CG1 VAL     1       7.372 -16.921   1.120  1.00 33.13           C  
ATOM      7  CG2 VAL     1       6.756 -18.393   3.060  1.00 33.61           C  
ATOM      8  N   GLU     2       7.043 -13.932   3.332  1.00 58.25           N  
ATOM      9  CA  GLU     2       7.061 -12.523   2.949  1.00 58.01           C  
ATOM     10  C   GLU     2       8.170 -11.768   3.674  1.00 59.49           C  
ATOM     11  CB  GLU     2       5.706 -11.871   3.236  1.00 52.19           C  
ATOM     12  O   GLU     2       8.779 -10.856   3.110  1.00 57.46           O  
ATOM     13  CG  GLU     2       4.639 -12.187   2.198  1.00 48.72           C  
ATOM     14  CD  GLU     2       3.295 -11.546   2.504  1.00 51.10           C  
ATOM     15  OE1 GLU     2       3.155 -10.910   3.574  1.00 52.12           O  
ATOM     16  OE2 GLU     2       2.373 -11.682   1.669  1.00 46.07           O  
ATOM     17  N   ARG     3       8.559 -12.331   4.825  1.00 65.51           N  
ATOM     18  CA  ARG     3       9.601 -11.619   5.558  1.00 67.24           C  
ATOM     19  C   ARG     3      10.960 -11.795   4.890  1.00 66.95           C  
ATOM     20  CB  ARG     3       9.663 -12.102   7.009  1.00 60.50           C  
ATOM     21  O   ARG     3      11.804 -10.898   4.940  1.00 65.05           O  
ATOM     22  CG  ARG     3       8.612 -11.478   7.912  1.00 54.65           C  
ATOM     23  CD  ARG     3       8.813 -11.872   9.369  1.00 55.94           C  
ATOM     24  NE  ARG     3       7.783 -11.298  10.230  1.00 44.12           N  
ATOM     25  NH1 ARG     3       8.655 -12.153  12.191  1.00 32.59           N  
ATOM     26  NH2 ARG     3       6.749 -10.880  12.237  1.00 28.39           N  
ATOM     27  CZ  ARG     3       7.731 -11.445  11.551  1.00 44.39           C  
ATOM     28  N   THR     4      11.084 -13.026   4.265  1.00 64.59           N  
ATOM     29  CA  THR     4      12.358 -13.309   3.614  1.00 66.89           C  
ATOM     30  C   THR     4      12.566 -12.395   2.411  1.00 66.45           C  
ATOM     31  CB  THR     4      12.442 -14.780   3.165  1.00 57.57           C  
ATOM     32  O   THR     4      13.701 -12.056   2.070  1.00 63.11           O  
ATOM     33  CG2 THR     4      12.814 -15.690   4.331  1.00 41.27           C  
ATOM     34  OG1 THR     4      11.171 -15.187   2.642  1.00 46.10           O  
ATOM     35  N   LEU     5      11.468 -11.852   1.858  1.00 77.14           N  
ATOM     36  CA  LEU     5      11.583 -11.063   0.636  1.00 77.04           C  
ATOM     37  C   LEU     5      11.789  -9.587   0.960  1.00 78.28           C  
ATOM     38  CB  LEU     5      10.335 -11.237  -0.234  1.00 73.28           C  
ATOM     39  O   LEU     5      12.166  -8.803   0.086  1.00 75.03           O  
ATOM     40  CG  LEU     5      10.147 -12.609  -0.883  1.00 68.79           C  
ATOM     41  CD1 LEU     5       8.812 -12.670  -1.617  1.00 63.88           C  
ATOM     42  CD2 LEU     5      11.300 -12.913  -1.834  1.00 65.42           C  
ATOM     43  N   ARG     6      11.598  -9.304   2.235  1.00 82.79           N  
ATOM     44  CA  ARG     6      11.607  -7.881   2.555  1.00 83.15           C  
ATOM     45  C   ARG     6      13.033  -7.354   2.671  1.00 83.84           C  
ATOM     46  CB  ARG     6      10.843  -7.616   3.854  1.00 80.75           C  
ATOM     47  O   ARG     6      13.837  -7.889   3.437  1.00 82.54           O  
ATOM     48  CG  ARG     6       9.332  -7.696   3.708  1.00 75.53           C  
ATOM     49  CD  ARG     6       8.622  -7.394   5.020  1.00 73.21           C  
ATOM     50  NE  ARG     6       7.188  -7.658   4.931  1.00 65.72           N  
ATOM     51  NH1 ARG     6       6.776  -7.321   7.178  1.00 56.01           N  
ATOM     52  NH2 ARG     6       5.059  -7.875   5.764  1.00 52.38           N  
ATOM     53  CZ  ARG     6       6.344  -7.618   5.958  1.00 66.02           C  
ATOM     54  N   PRO     7      13.268  -6.417   1.844  1.00 86.75           N  
ATOM     55  CA  PRO     7      14.556  -5.753   2.053  1.00 87.16           C  
ATOM     56  C   PRO     7      14.759  -5.301   3.498  1.00 86.96           C  
ATOM     57  CB  PRO     7      14.491  -4.550   1.109  1.00 85.93           C  
ATOM     58  O   PRO     7      13.804  -4.883   4.158  1.00 85.74           O  
ATOM     59  CG  PRO     7      13.031  -4.321   0.883  1.00 83.63           C  
ATOM     60  CD  PRO     7      12.301  -5.609   1.136  1.00 81.97           C  
ATOM     61  N   GLN     8      16.004  -5.496   3.967  1.00 87.32           N  
ATOM     62  CA  GLN     8      16.318  -5.161   5.352  1.00 87.44           C  
ATOM     63  C   GLN     8      16.976  -3.788   5.451  1.00 87.95           C  
ATOM     64  CB  GLN     8      17.227  -6.225   5.969  1.00 85.61           C  
ATOM     65  O   GLN     8      16.822  -3.091   6.455  1.00 86.95           O  
ATOM     66  CG  GLN     8      16.599  -7.611   6.030  1.00 79.02           C  
ATOM     67  CD  GLN     8      15.389  -7.667   6.943  1.00 74.90           C  
ATOM     68  NE2 GLN     8      14.303  -8.256   6.452  1.00 66.14           N  
ATOM     69  OE1 GLN     8      15.429  -7.186   8.080  1.00 71.14           O  
ATOM     70  N   TYR     9      17.663  -3.406   4.432  1.00 89.12           N  
ATOM     71  CA  TYR     9      18.383  -2.138   4.413  1.00 89.93           C  
ATOM     72  C   TYR     9      18.167  -1.407   3.093  1.00 90.35           C  
ATOM     73  CB  TYR     9      19.880  -2.365   4.645  1.00 88.73           C  
ATOM     74  O   TYR     9      17.710  -2.003   2.114  1.00 89.86           O  
ATOM     75  CG  TYR     9      20.194  -3.053   5.951  1.00 85.85           C  
ATOM     76  CD1 TYR     9      20.282  -2.330   7.138  1.00 81.85           C  
ATOM     77  CD2 TYR     9      20.403  -4.427   6.001  1.00 82.52           C  
ATOM     78  CE1 TYR     9      20.573  -2.960   8.344  1.00 82.14           C  
ATOM     79  CE2 TYR     9      20.695  -5.067   7.201  1.00 83.26           C  
ATOM     80  OH  TYR     9      21.066  -4.955   9.556  1.00 72.41           O  
ATOM     81  CZ  TYR     9      20.777  -4.326   8.365  1.00 79.90           C  
ATOM     82  N   PHE    10      18.521  -0.134   3.063  1.00 91.66           N  
ATOM     83  CA  PHE    10      18.328   0.691   1.876  1.00 91.71           C  
ATOM     84  C   PHE    10      19.061   0.097   0.679  1.00 90.72           C  
ATOM     85  CB  PHE    10      18.810   2.123   2.130  1.00 91.10           C  
ATOM     86  O   PHE    10      18.576   0.172  -0.452  1.00 89.06           O  
ATOM     87  CG  PHE    10      17.836   2.961   2.912  1.00 90.17           C  
ATOM     88  CD1 PHE    10      16.506   3.054   2.520  1.00 87.64           C  
ATOM     89  CD2 PHE    10      18.250   3.658   4.040  1.00 87.65           C  
ATOM     90  CE1 PHE    10      15.602   3.829   3.242  1.00 87.75           C  
ATOM     91  CE2 PHE    10      17.352   4.435   4.766  1.00 88.13           C  
ATOM     92  CZ  PHE    10      16.029   4.520   4.365  1.00 86.65           C  
ATOM     93  N   LYS    11      20.160  -0.488   0.893  1.00 90.39           N  
ATOM     94  CA  LYS    11      20.967  -1.027  -0.198  1.00 89.42           C  
ATOM     95  C   LYS    11      20.212  -2.117  -0.954  1.00 88.47           C  
ATOM     96  CB  LYS    11      22.290  -1.578   0.334  1.00 86.83           C  
ATOM     97  O   LYS    11      20.453  -2.336  -2.143  1.00 85.68           O  
ATOM     98  CG  LYS    11      22.135  -2.783   1.250  1.00 76.01           C  
ATOM     99  CD  LYS    11      23.480  -3.256   1.785  1.00 71.11           C  
ATOM    100  CE  LYS    11      23.324  -4.447   2.721  1.00 61.41           C  
ATOM    101  NZ  LYS    11      24.639  -4.905   3.259  1.00 55.12           N  
ATOM    102  N   GLU    12      19.283  -2.758  -0.264  1.00 87.84           N  
ATOM    103  CA  GLU    12      18.512  -3.849  -0.853  1.00 87.61           C  
ATOM    104  C   GLU    12      17.169  -3.354  -1.381  1.00 87.62           C  
ATOM    105  CB  GLU    12      18.296  -4.967   0.171  1.00 85.73           C  
ATOM    106  O   GLU    12      16.443  -4.100  -2.041  1.00 86.07           O  
ATOM    107  CG  GLU    12      19.587  -5.573   0.702  1.00 79.54           C  
ATOM    108  CD  GLU    12      19.385  -6.411   1.954  1.00 75.31           C  
ATOM    109  OE1 GLU    12      18.242  -6.852   2.212  1.00 72.62           O  
ATOM    110  OE2 GLU    12      20.378  -6.629   2.684  1.00 69.20           O  
ATOM    111  N   TYR    13      16.865  -2.245  -0.981  1.00 90.29           N  
ATOM    112  CA  TYR    13      15.566  -1.691  -1.343  1.00 90.61           C  
ATOM    113  C   TYR    13      15.592  -1.112  -2.752  1.00 90.15           C  
ATOM    114  CB  TYR    13      15.145  -0.610  -0.343  1.00 89.80           C  
ATOM    115  O   TYR    13      16.338  -0.170  -3.029  1.00 88.83           O  
ATOM    116  CG  TYR    13      13.670  -0.288  -0.381  1.00 88.31           C  
ATOM    117  CD1 TYR    13      13.105   0.348  -1.484  1.00 85.06           C  
ATOM    118  CD2 TYR    13      12.840  -0.619   0.685  1.00 85.12           C  
ATOM    119  CE1 TYR    13      11.747   0.648  -1.523  1.00 85.72           C  
ATOM    120  CE2 TYR    13      11.481  -0.323   0.656  1.00 86.23           C  
ATOM    121  OH  TYR    13       9.600   0.604  -0.484  1.00 81.10           O  
ATOM    122  CZ  TYR    13      10.945   0.309  -0.450  1.00 84.46           C  
ATOM    123  N   ILE    14      14.837  -1.703  -3.648  1.00 91.15           N  
ATOM    124  CA  ILE    14      14.801  -1.283  -5.045  1.00 91.39           C  
ATOM    125  C   ILE    14      13.727  -0.214  -5.234  1.00 91.23           C  
ATOM    126  CB  ILE    14      14.538  -2.479  -5.987  1.00 90.22           C  
ATOM    127  O   ILE    14      12.613  -0.346  -4.722  1.00 90.19           O  
ATOM    128  CG1 ILE    14      15.671  -3.505  -5.876  1.00 85.52           C  
ATOM    129  CG2 ILE    14      14.372  -2.001  -7.433  1.00 84.94           C  
ATOM    130  CD1 ILE    14      15.308  -4.888  -6.401  1.00 81.70           C  
ATOM    131  N   GLY    15      14.053   0.852  -5.951  1.00 91.14           N  
ATOM    132  CA  GLY    15      13.102   1.900  -6.287  1.00 91.38           C  
ATOM    133  C   GLY    15      12.857   2.870  -5.147  1.00 91.90           C  
ATOM    134  O   GLY    15      13.606   2.888  -4.167  1.00 91.08           O  
ATOM    135  N   GLN    16      11.930   3.772  -5.418  1.00 92.22           N  
ATOM    136  CA  GLN    16      11.516   4.814  -4.484  1.00 92.28           C  
ATOM    137  C   GLN    16      12.695   5.696  -4.085  1.00 91.91           C  
ATOM    138  CB  GLN    16      10.877   4.197  -3.238  1.00 91.52           C  
ATOM    139  O   GLN    16      12.844   6.052  -2.914  1.00 90.33           O  
ATOM    140  CG  GLN    16       9.674   3.313  -3.538  1.00 90.89           C  
ATOM    141  CD  GLN    16       8.531   4.076  -4.182  1.00 88.66           C  
ATOM    142  NE2 GLN    16       7.747   3.387  -5.004  1.00 88.27           N  
ATOM    143  OE1 GLN    16       8.355   5.275  -3.942  1.00 87.17           O  
ATOM    144  N   ASP    17      13.509   6.083  -4.977  1.00 91.22           N  
ATOM    145  CA  ASP    17      14.792   6.737  -4.739  1.00 91.51           C  
ATOM    146  C   ASP    17      14.602   8.088  -4.054  1.00 91.47           C  
ATOM    147  CB  ASP    17      15.555   6.917  -6.054  1.00 90.10           C  
ATOM    148  O   ASP    17      15.398   8.470  -3.193  1.00 90.56           O  
ATOM    149  CG  ASP    17      16.065   5.606  -6.627  1.00 86.15           C  
ATOM    150  OD1 ASP    17      16.342   4.667  -5.850  1.00 83.55           O  
ATOM    151  OD2 ASP    17      16.194   5.513  -7.867  1.00 84.42           O  
ATOM    152  N   LYS    18      13.557   8.801  -4.421  1.00 91.70           N  
ATOM    153  CA  LYS    18      13.308  10.103  -3.808  1.00 91.62           C  
ATOM    154  C   LYS    18      13.096   9.970  -2.302  1.00 92.19           C  
ATOM    155  CB  LYS    18      12.095  10.776  -4.450  1.00 89.18           C  
ATOM    156  O   LYS    18      13.712  10.694  -1.517  1.00 91.35           O  
ATOM    157  CG  LYS    18      11.851  12.199  -3.971  1.00 77.18           C  
ATOM    158  CD  LYS    18      10.644  12.823  -4.662  1.00 72.11           C  
ATOM    159  CE  LYS    18      10.351  14.217  -4.126  1.00 63.00           C  
ATOM    160  NZ  LYS    18       9.115  14.795  -4.734  1.00 56.33           N  
ATOM    161  N   VAL    19      12.277   9.077  -1.883  1.00 92.85           N  
ATOM    162  CA  VAL    19      11.972   8.858  -0.473  1.00 92.91           C  
ATOM    163  C   VAL    19      13.197   8.287   0.238  1.00 93.05           C  
ATOM    164  CB  VAL    19      10.763   7.913  -0.295  1.00 91.12           C  
ATOM    165  O   VAL    19      13.534   8.712   1.345  1.00 92.13           O  
ATOM    166  CG1 VAL    19      10.516   7.625   1.185  1.00 78.91           C  
ATOM    167  CG2 VAL    19       9.516   8.514  -0.940  1.00 78.49           C  
ATOM    168  N   LYS    20      13.894   7.360  -0.375  1.00 93.15           N  
ATOM    169  CA  LYS    20      15.098   6.757   0.189  1.00 93.15           C  
ATOM    170  C   LYS    20      16.172   7.810   0.445  1.00 92.97           C  
ATOM    171  CB  LYS    20      15.640   5.670  -0.740  1.00 91.45           C  
ATOM    172  O   LYS    20      16.790   7.828   1.512  1.00 91.95           O  
ATOM    173  CG  LYS    20      14.822   4.387  -0.737  1.00 83.86           C  
ATOM    174  CD  LYS    20      15.281   3.428  -1.828  1.00 80.05           C  
ATOM    175  CE  LYS    20      16.757   3.082  -1.684  1.00 74.45           C  
ATOM    176  NZ  LYS    20      17.252   2.278  -2.841  1.00 68.47           N  
ATOM    177  N   ASP    21      16.388   8.621  -0.526  1.00 92.48           N  
ATOM    178  CA  ASP    21      17.419   9.647  -0.397  1.00 92.64           C  
ATOM    179  C   ASP    21      17.098  10.608   0.746  1.00 92.75           C  
ATOM    180  CB  ASP    21      17.573  10.421  -1.708  1.00 91.31           C  
ATOM    181  O   ASP    21      17.981  10.972   1.524  1.00 92.11           O  
ATOM    182  CG  ASP    21      18.238   9.606  -2.803  1.00 86.41           C  
ATOM    183  OD1 ASP    21      18.857   8.564  -2.497  1.00 83.62           O  
ATOM    184  OD2 ASP    21      18.146  10.012  -3.982  1.00 85.32           O  
ATOM    185  N   GLN    22      15.869  10.978   0.827  1.00 93.06           N  
ATOM    186  CA  GLN    22      15.450  11.844   1.924  1.00 92.80           C  
ATOM    187  C   GLN    22      15.669  11.168   3.274  1.00 93.20           C  
ATOM    188  CB  GLN    22      13.980  12.238   1.767  1.00 90.44           C  
ATOM    189  O   GLN    22      16.253  11.760   4.184  1.00 92.37           O  
ATOM    190  CG  GLN    22      13.729  13.246   0.654  1.00 78.48           C  
ATOM    191  CD  GLN    22      12.259  13.578   0.483  1.00 74.00           C  
ATOM    192  NE2 GLN    22      11.964  14.530  -0.396  1.00 63.93           N  
ATOM    193  OE1 GLN    22      11.395  12.983   1.135  1.00 69.58           O  
ATOM    194  N   LEU    23      15.245   9.943   3.366  1.00 94.38           N  
ATOM    195  CA  LEU    23      15.310   9.231   4.637  1.00 94.47           C  
ATOM    196  C   LEU    23      16.757   8.960   5.036  1.00 94.24           C  
ATOM    197  CB  LEU    23      14.536   7.913   4.554  1.00 93.86           C  
ATOM    198  O   LEU    23      17.097   8.999   6.220  1.00 93.47           O  
ATOM    199  CG  LEU    23      13.011   8.017   4.613  1.00 92.30           C  
ATOM    200  CD1 LEU    23      12.374   6.680   4.251  1.00 89.06           C  
ATOM    201  CD2 LEU    23      12.560   8.473   5.997  1.00 88.77           C  
ATOM    202  N   LYS    24      17.625   8.740   4.094  1.00 93.48           N  
ATOM    203  CA  LYS    24      19.039   8.525   4.389  1.00 93.44           C  
ATOM    204  C   LYS    24      19.641   9.732   5.103  1.00 93.29           C  
ATOM    205  CB  LYS    24      19.817   8.234   3.105  1.00 92.05           C  
ATOM    206  O   LYS    24      20.355   9.579   6.096  1.00 92.42           O  
ATOM    207  CG  LYS    24      19.640   6.816   2.582  1.00 85.61           C  
ATOM    208  CD  LYS    24      20.401   6.601   1.280  1.00 81.70           C  
ATOM    209  CE  LYS    24      20.188   5.197   0.731  1.00 75.73           C  
ATOM    210  NZ  LYS    24      20.817   5.025  -0.612  1.00 70.31           N  
ATOM    211  N   ILE    25      19.304  10.848   4.591  1.00 93.10           N  
ATOM    212  CA  ILE    25      19.840  12.075   5.170  1.00 93.07           C  
ATOM    213  C   ILE    25      19.304  12.253   6.589  1.00 93.30           C  
ATOM    214  CB  ILE    25      19.489  13.307   4.306  1.00 91.77           C  
ATOM    215  O   ILE    25      20.069  12.516   7.520  1.00 92.67           O  
ATOM    216  CG1 ILE    25      20.186  13.220   2.944  1.00 84.42           C  
ATOM    217  CG2 ILE    25      19.866  14.601   5.033  1.00 82.71           C  
ATOM    218  CD1 ILE    25      19.709  14.257   1.936  1.00 79.50           C  
ATOM    219  N   PHE    26      18.071  12.083   6.765  1.00 92.96           N  
ATOM    220  CA  PHE    26      17.441  12.353   8.052  1.00 93.18           C  
ATOM    221  C   PHE    26      17.840  11.301   9.081  1.00 93.14           C  
ATOM    222  CB  PHE    26      15.917  12.394   7.908  1.00 92.16           C  
ATOM    223  O   PHE    26      18.017  11.615  10.260  1.00 92.36           O  
ATOM    224  CG  PHE    26      15.416  13.545   7.078  1.00 88.85           C  
ATOM    225  CD1 PHE    26      15.927  14.825   7.260  1.00 83.80           C  
ATOM    226  CD2 PHE    26      14.435  13.348   6.115  1.00 83.69           C  
ATOM    227  CE1 PHE    26      15.465  15.893   6.493  1.00 84.19           C  
ATOM    228  CE2 PHE    26      13.970  14.410   5.345  1.00 84.29           C  
ATOM    229  CZ  PHE    26      14.485  15.681   5.537  1.00 82.15           C  
ATOM    230  N   ILE    27      18.003  10.088   8.645  1.00 93.71           N  
ATOM    231  CA  ILE    27      18.426   9.021   9.544  1.00 93.64           C  
ATOM    232  C   ILE    27      19.862   9.269  10.000  1.00 93.03           C  
ATOM    233  CB  ILE    27      18.309   7.635   8.871  1.00 93.10           C  
ATOM    234  O   ILE    27      20.172   9.154  11.188  1.00 91.87           O  
ATOM    235  CG1 ILE    27      16.839   7.208   8.780  1.00 91.70           C  
ATOM    236  CG2 ILE    27      19.135   6.593   9.632  1.00 91.53           C  
ATOM    237  CD1 ILE    27      16.606   5.969   7.926  1.00 89.39           C  
ATOM    238  N   GLU    28      20.711   9.608   9.083  1.00 92.60           N  
ATOM    239  CA  GLU    28      22.101   9.889   9.432  1.00 92.41           C  
ATOM    240  C   GLU    28      22.203  11.094  10.362  1.00 92.61           C  
ATOM    241  CB  GLU    28      22.935  10.125   8.171  1.00 90.12           C  
ATOM    242  O   GLU    28      22.976  11.079  11.323  1.00 91.62           O  
ATOM    243  CG  GLU    28      23.196   8.864   7.360  1.00 77.48           C  
ATOM    244  CD  GLU    28      23.944   7.794   8.139  1.00 71.87           C  
ATOM    245  OE1 GLU    28      24.855   8.141   8.925  1.00 67.40           O  
ATOM    246  OE2 GLU    28      23.618   6.599   7.962  1.00 64.89           O  
ATOM    247  N   ALA    29      21.417  12.072  10.075  1.00 91.92           N  
ATOM    248  CA  ALA    29      21.393  13.248  10.940  1.00 91.90           C  
ATOM    249  C   ALA    29      20.920  12.886  12.345  1.00 91.87           C  
ATOM    250  CB  ALA    29      20.497  14.330  10.343  1.00 90.74           C  
ATOM    251  O   ALA    29      21.488  13.348  13.337  1.00 91.00           O  
ATOM    252  N   ALA    30      19.910  12.077  12.390  1.00 91.54           N  
ATOM    253  CA  ALA    30      19.387  11.647  13.684  1.00 91.58           C  
ATOM    254  C   ALA    30      20.429  10.845  14.458  1.00 91.33           C  
ATOM    255  CB  ALA    30      18.116  10.822  13.496  1.00 90.55           C  
ATOM    256  O   ALA    30      20.601  11.039  15.664  1.00 90.15           O  
ATOM    257  N   LYS    31      21.190  10.050  13.827  1.00 91.38           N  
ATOM    258  CA  LYS    31      22.243   9.256  14.455  1.00 90.96           C  
ATOM    259  C   LYS    31      23.379  10.145  14.953  1.00 90.12           C  
ATOM    260  CB  LYS    31      22.784   8.213  13.477  1.00 90.00           C  
ATOM    261  O   LYS    31      23.895   9.943  16.054  1.00 88.50           O  
ATOM    262  CG  LYS    31      21.856   7.026  13.261  1.00 87.62           C  
ATOM    263  CD  LYS    31      22.462   6.009  12.303  1.00 85.59           C  
ATOM    264  CE  LYS    31      21.592   4.765  12.183  1.00 82.39           C  
ATOM    265  NZ  LYS    31      22.167   3.778  11.221  1.00 81.20           N  
ATOM    266  N   LEU    32      23.661  11.064  14.153  1.00 91.36           N  
ATOM    267  CA  LEU    32      24.750  11.969  14.502  1.00 91.15           C  
ATOM    268  C   LEU    32      24.409  12.773  15.753  1.00 90.68           C  
ATOM    269  CB  LEU    32      25.054  12.917  13.339  1.00 89.03           C  
ATOM    270  O   LEU    32      25.282  13.040  16.582  1.00 89.13           O  
ATOM    271  CG  LEU    32      25.845  12.326  12.171  1.00 79.00           C  
ATOM    272  CD1 LEU    32      25.878  13.306  11.003  1.00 70.82           C  
ATOM    273  CD2 LEU    32      27.259  11.963  12.611  1.00 71.12           C  
ATOM    274  N   ARG    33      23.183  13.082  15.933  1.00 91.43           N  
ATOM    275  CA  ARG    33      22.754  13.921  17.047  1.00 90.84           C  
ATOM    276  C   ARG    33      22.287  13.072  18.224  1.00 90.13           C  
ATOM    277  CB  ARG    33      21.636  14.869  16.608  1.00 88.99           C  
ATOM    278  O   ARG    33      21.933  13.604  19.279  1.00 88.00           O  
ATOM    279  CG  ARG    33      22.089  15.950  15.640  1.00 82.21           C  
ATOM    280  CD  ARG    33      20.979  16.952  15.353  1.00 77.72           C  
ATOM    281  NE  ARG    33      19.921  16.365  14.536  1.00 72.74           N  
ATOM    282  NH1 ARG    33      18.817  18.360  14.164  1.00 60.26           N  
ATOM    283  NH2 ARG    33      18.010  16.413  13.263  1.00 54.77           N  
ATOM    284  CZ  ARG    33      18.918  17.047  13.990  1.00 71.57           C  
ATOM    285  N   ASP    34      22.290  11.771  18.011  1.00 89.31           N  
ATOM    286  CA  ASP    34      21.808  10.820  19.009  1.00 88.67           C  
ATOM    287  C   ASP    34      20.375  11.140  19.426  1.00 87.48           C  
ATOM    288  CB  ASP    34      22.725  10.817  20.234  1.00 85.60           C  
ATOM    289  O   ASP    34      20.075  11.226  20.619  1.00 83.81           O  
ATOM    290  CG  ASP    34      22.505   9.616  21.136  1.00 79.39           C  
ATOM    291  OD1 ASP    34      22.047   8.561  20.647  1.00 73.11           O  
ATOM    292  OD2 ASP    34      22.790   9.726  22.349  1.00 79.19           O  
ATOM    293  N   GLU    35      19.555  11.371  18.446  1.00 87.74           N  
ATOM    294  CA  GLU    35      18.140  11.684  18.626  1.00 87.61           C  
ATOM    295  C   GLU    35      17.255  10.684  17.887  1.00 87.84           C  
ATOM    296  CB  GLU    35      17.838  13.107  18.149  1.00 85.88           C  
ATOM    297  O   GLU    35      17.718   9.991  16.979  1.00 86.57           O  
ATOM    298  CG  GLU    35      18.492  14.190  18.994  1.00 81.40           C  
ATOM    299  CD  GLU    35      18.293  15.590  18.434  1.00 78.56           C  
ATOM    300  OE1 GLU    35      17.693  15.728  17.344  1.00 76.89           O  
ATOM    301  OE2 GLU    35      18.741  16.556  19.091  1.00 75.69           O  
ATOM    302  N   ALA    36      16.085  10.652  18.326  1.00 88.25           N  
ATOM    303  CA  ALA    36      15.099   9.874  17.580  1.00 88.68           C  
ATOM    304  C   ALA    36      14.793  10.524  16.234  1.00 89.48           C  
ATOM    305  CB  ALA    36      13.818   9.718  18.395  1.00 87.06           C  
ATOM    306  O   ALA    36      14.843  11.749  16.103  1.00 88.83           O  
ATOM    307  N   LEU    37      14.541   9.739  15.248  1.00 90.77           N  
ATOM    308  CA  LEU    37      14.078  10.243  13.960  1.00 91.10           C  
ATOM    309  C   LEU    37      12.740  10.960  14.106  1.00 90.72           C  
ATOM    310  CB  LEU    37      13.951   9.099  12.951  1.00 90.12           C  
ATOM    311  O   LEU    37      11.904  10.563  14.920  1.00 89.50           O  
ATOM    312  CG  LEU    37      13.547   9.492  11.529  1.00 88.08           C  
ATOM    313  CD1 LEU    37      14.687  10.234  10.840  1.00 84.26           C  
ATOM    314  CD2 LEU    37      13.144   8.259  10.727  1.00 84.45           C  
ATOM    315  N   ASP    38      12.594  12.047  13.343  1.00 91.04           N  
ATOM    316  CA  ASP    38      11.300  12.723  13.342  1.00 91.21           C  
ATOM    317  C   ASP    38      10.188  11.778  12.891  1.00 91.79           C  
ATOM    318  CB  ASP    38      11.341  13.957  12.439  1.00 89.54           C  
ATOM    319  O   ASP    38      10.433  10.843  12.127  1.00 91.27           O  
ATOM    320  CG  ASP    38      12.038  15.141  13.084  1.00 82.84           C  
ATOM    321  OD1 ASP    38      12.119  15.197  14.331  1.00 78.56           O  
ATOM    322  OD2 ASP    38      12.509  16.029  12.340  1.00 81.88           O  
ATOM    323  N   HIS    39       9.053  12.082  13.410  1.00 93.15           N  
ATOM    324  CA  HIS    39       7.926  11.261  12.981  1.00 93.48           C  
ATOM    325  C   HIS    39       7.746  11.322  11.468  1.00 93.38           C  
ATOM    326  CB  HIS    39       6.642  11.707  13.681  1.00 92.72           C  
ATOM    327  O   HIS    39       7.896  12.386  10.863  1.00 92.75           O  
ATOM    328  CG  HIS    39       6.747  11.726  15.173  1.00 91.14           C  
ATOM    329  CD2 HIS    39       6.606  12.737  16.062  1.00 88.02           C  
ATOM    330  ND1 HIS    39       7.034  10.599  15.913  1.00 88.82           N  
ATOM    331  CE1 HIS    39       7.064  10.918  17.196  1.00 88.18           C  
ATOM    332  NE2 HIS    39       6.808  12.209  17.313  1.00 88.79           N  
ATOM    333  N   THR    40       7.411  10.150  10.903  1.00 93.90           N  
ATOM    334  CA  THR    40       7.449   9.986   9.454  1.00 93.97           C  
ATOM    335  C   THR    40       6.111   9.470   8.933  1.00 93.99           C  
ATOM    336  CB  THR    40       8.574   9.024   9.029  1.00 93.03           C  
ATOM    337  O   THR    40       5.558   8.508   9.470  1.00 93.36           O  
ATOM    338  CG2 THR    40       8.596   8.837   7.516  1.00 87.61           C  
ATOM    339  OG1 THR    40       9.835   9.556   9.453  1.00 88.21           O  
ATOM    340  N   LEU    41       5.609  10.134   7.891  1.00 93.74           N  
ATOM    341  CA  LEU    41       4.402   9.685   7.205  1.00 93.79           C  
ATOM    342  C   LEU    41       4.736   9.131   5.824  1.00 93.59           C  
ATOM    343  CB  LEU    41       3.399  10.835   7.077  1.00 92.92           C  
ATOM    344  O   LEU    41       5.316   9.833   4.992  1.00 92.83           O  
ATOM    345  CG  LEU    41       2.051  10.491   6.442  1.00 90.53           C  
ATOM    346  CD1 LEU    41       1.291   9.500   7.317  1.00 86.45           C  
ATOM    347  CD2 LEU    41       1.228  11.755   6.217  1.00 86.24           C  
ATOM    348  N   LEU    42       4.402   7.902   5.636  1.00 93.82           N  
ATOM    349  CA  LEU    42       4.511   7.281   4.321  1.00 93.79           C  
ATOM    350  C   LEU    42       3.144   7.180   3.652  1.00 93.13           C  
ATOM    351  CB  LEU    42       5.140   5.889   4.436  1.00 93.20           C  
ATOM    352  O   LEU    42       2.218   6.586   4.209  1.00 91.95           O  
ATOM    353  CG  LEU    42       6.507   5.817   5.117  1.00 91.76           C  
ATOM    354  CD1 LEU    42       6.947   4.365   5.270  1.00 88.96           C  
ATOM    355  CD2 LEU    42       7.540   6.614   4.328  1.00 88.66           C  
ATOM    356  N   PHE    43       3.037   7.823   2.465  1.00 91.89           N  
ATOM    357  CA  PHE    43       1.741   7.754   1.802  1.00 91.69           C  
ATOM    358  C   PHE    43       1.908   7.466   0.315  1.00 91.15           C  
ATOM    359  CB  PHE    43       0.964   9.060   2.000  1.00 90.50           C  
ATOM    360  O   PHE    43       2.953   7.765  -0.267  1.00 89.46           O  
ATOM    361  CG  PHE    43       1.652  10.268   1.425  1.00 88.24           C  
ATOM    362  CD1 PHE    43       2.630  10.939   2.149  1.00 85.02           C  
ATOM    363  CD2 PHE    43       1.321  10.734   0.159  1.00 85.10           C  
ATOM    364  CE1 PHE    43       3.268  12.058   1.619  1.00 84.19           C  
ATOM    365  CE2 PHE    43       1.955  11.851  -0.377  1.00 83.99           C  
ATOM    366  CZ  PHE    43       2.927  12.512   0.355  1.00 82.28           C  
ATOM    367  N   GLY    44       0.896   6.790  -0.176  1.00 89.56           N  
ATOM    368  CA  GLY    44       0.876   6.296  -1.543  1.00 89.17           C  
ATOM    369  C   GLY    44      -0.078   5.134  -1.744  1.00 88.82           C  
ATOM    370  O   GLY    44      -0.684   4.649  -0.786  1.00 87.22           O  
ATOM    371  N   PRO    45      -0.173   4.699  -2.997  1.00 86.91           N  
ATOM    372  CA  PRO    45      -1.067   3.580  -3.303  1.00 86.92           C  
ATOM    373  C   PRO    45      -0.681   2.298  -2.569  1.00 87.29           C  
ATOM    374  CB  PRO    45      -0.915   3.410  -4.817  1.00 86.01           C  
ATOM    375  O   PRO    45       0.431   2.195  -2.043  1.00 86.46           O  
ATOM    376  CG  PRO    45      -0.446   4.743  -5.305  1.00 85.08           C  
ATOM    377  CD  PRO    45       0.428   5.357  -4.250  1.00 84.84           C  
ATOM    378  N   PRO    46      -1.569   1.339  -2.496  1.00 85.99           N  
ATOM    379  CA  PRO    46      -1.266   0.081  -1.809  1.00 86.68           C  
ATOM    380  C   PRO    46      -0.230  -0.762  -2.550  1.00 86.78           C  
ATOM    381  CB  PRO    46      -2.620  -0.632  -1.764  1.00 85.20           C  
ATOM    382  O   PRO    46      -0.164  -0.722  -3.781  1.00 85.97           O  
ATOM    383  CG  PRO    46      -3.381  -0.079  -2.926  1.00 83.29           C  
ATOM    384  CD  PRO    46      -2.956   1.345  -3.141  1.00 82.35           C  
ATOM    385  N   GLY    47       0.526  -1.435  -1.819  1.00 86.91           N  
ATOM    386  CA  GLY    47       1.390  -2.462  -2.379  1.00 87.41           C  
ATOM    387  C   GLY    47       2.734  -1.927  -2.835  1.00 87.91           C  
ATOM    388  O   GLY    47       3.439  -2.582  -3.606  1.00 86.56           O  
ATOM    389  N   LEU    48       3.131  -0.733  -2.407  1.00 89.65           N  
ATOM    390  CA  LEU    48       4.358  -0.107  -2.888  1.00 90.01           C  
ATOM    391  C   LEU    48       5.501  -0.326  -1.903  1.00 89.60           C  
ATOM    392  CB  LEU    48       4.143   1.392  -3.113  1.00 88.58           C  
ATOM    393  O   LEU    48       6.626   0.120  -2.142  1.00 87.84           O  
ATOM    394  CG  LEU    48       3.091   1.776  -4.155  1.00 85.23           C  
ATOM    395  CD1 LEU    48       3.066   3.289  -4.349  1.00 79.22           C  
ATOM    396  CD2 LEU    48       3.364   1.067  -5.477  1.00 80.01           C  
ATOM    397  N   GLY    49       5.195  -0.904  -0.692  1.00 88.84           N  
ATOM    398  CA  GLY    49       6.270  -1.249   0.224  1.00 89.20           C  
ATOM    399  C   GLY    49       6.381  -0.295   1.399  1.00 89.97           C  
ATOM    400  O   GLY    49       7.472  -0.080   1.930  1.00 88.86           O  
ATOM    401  N   LYS    50       5.327   0.335   1.806  1.00 91.28           N  
ATOM    402  CA  LYS    50       5.332   1.257   2.938  1.00 91.67           C  
ATOM    403  C   LYS    50       5.726   0.542   4.228  1.00 91.54           C  
ATOM    404  CB  LYS    50       3.960   1.914   3.101  1.00 90.50           C  
ATOM    405  O   LYS    50       6.530   1.057   5.008  1.00 90.62           O  
ATOM    406  CG  LYS    50       3.564   2.817   1.942  1.00 87.90           C  
ATOM    407  CD  LYS    50       2.228   3.502   2.198  1.00 85.22           C  
ATOM    408  CE  LYS    50       1.065   2.528   2.069  1.00 82.20           C  
ATOM    409  NZ  LYS    50       0.734   2.248   0.639  1.00 77.40           N  
ATOM    410  N   THR    51       5.190  -0.668   4.401  1.00 90.19           N  
ATOM    411  CA  THR    51       5.543  -1.475   5.564  1.00 90.24           C  
ATOM    412  C   THR    51       7.017  -1.868   5.522  1.00 90.48           C  
ATOM    413  CB  THR    51       4.672  -2.742   5.649  1.00 88.95           C  
ATOM    414  O   THR    51       7.716  -1.785   6.533  1.00 89.77           O  
ATOM    415  CG2 THR    51       4.961  -3.522   6.928  1.00 82.64           C  
ATOM    416  OG1 THR    51       3.290  -2.367   5.633  1.00 85.25           O  
ATOM    417  N   THR    52       7.459  -2.207   4.337  1.00 90.63           N  
ATOM    418  CA  THR    52       8.856  -2.584   4.150  1.00 90.87           C  
ATOM    419  C   THR    52       9.780  -1.411   4.465  1.00 91.38           C  
ATOM    420  CB  THR    52       9.115  -3.074   2.713  1.00 89.81           C  
ATOM    421  O   THR    52      10.805  -1.582   5.128  1.00 90.89           O  
ATOM    422  CG2 THR    52      10.560  -3.530   2.539  1.00 84.05           C  
ATOM    423  OG1 THR    52       8.241  -4.172   2.423  1.00 86.58           O  
ATOM    424  N   MET    53       9.365  -0.213   4.025  1.00 92.69           N  
ATOM    425  CA  MET    53      10.157   0.983   4.296  1.00 93.01           C  
ATOM    426  C   MET    53      10.280   1.227   5.796  1.00 93.11           C  
ATOM    427  CB  MET    53       9.537   2.205   3.616  1.00 92.25           C  
ATOM    428  O   MET    53      11.350   1.593   6.285  1.00 92.61           O  
ATOM    429  CG  MET    53      10.347   3.480   3.789  1.00 89.82           C  
ATOM    430  SD  MET    53      11.985   3.388   2.968  1.00 89.35           S  
ATOM    431  CE  MET    53      11.489   3.615   1.238  1.00 83.73           C  
ATOM    432  N   ALA    54       9.205   1.012   6.524  1.00 92.89           N  
ATOM    433  CA  ALA    54       9.248   1.165   7.976  1.00 92.92           C  
ATOM    434  C   ALA    54      10.263   0.212   8.598  1.00 92.72           C  
ATOM    435  CB  ALA    54       7.864   0.930   8.576  1.00 92.16           C  
ATOM    436  O   ALA    54      11.017   0.597   9.495  1.00 91.91           O  
ATOM    437  N   PHE    55      10.366  -1.022   8.111  1.00 91.52           N  
ATOM    438  CA  PHE    55      11.334  -2.002   8.588  1.00 91.34           C  
ATOM    439  C   PHE    55      12.756  -1.563   8.258  1.00 91.58           C  
ATOM    440  CB  PHE    55      11.054  -3.378   7.978  1.00 89.82           C  
ATOM    441  O   PHE    55      13.659  -1.690   9.088  1.00 90.83           O  
ATOM    442  CG  PHE    55       9.974  -4.149   8.687  1.00 82.51           C  
ATOM    443  CD1 PHE    55      10.241  -4.812   9.878  1.00 74.28           C  
ATOM    444  CD2 PHE    55       8.689  -4.210   8.162  1.00 73.76           C  
ATOM    445  CE1 PHE    55       9.243  -5.526  10.537  1.00 73.50           C  
ATOM    446  CE2 PHE    55       7.687  -4.921   8.814  1.00 75.08           C  
ATOM    447  CZ  PHE    55       7.966  -5.579  10.001  1.00 69.81           C  
ATOM    448  N   VAL    56      12.896  -1.037   7.084  1.00 92.46           N  
ATOM    449  CA  VAL    56      14.205  -0.576   6.633  1.00 92.66           C  
ATOM    450  C   VAL    56      14.668   0.592   7.501  1.00 92.81           C  
ATOM    451  CB  VAL    56      14.177  -0.158   5.146  1.00 91.96           C  
ATOM    452  O   VAL    56      15.825   0.637   7.926  1.00 92.27           O  
ATOM    453  CG1 VAL    56      15.450   0.601   4.775  1.00 89.41           C  
ATOM    454  CG2 VAL    56      14.001  -1.383   4.251  1.00 89.09           C  
ATOM    455  N   ILE    57      13.748   1.504   7.808  1.00 93.50           N  
ATOM    456  CA  ILE    57      14.065   2.637   8.671  1.00 93.57           C  
ATOM    457  C   ILE    57      14.546   2.132  10.029  1.00 93.29           C  
ATOM    458  CB  ILE    57      12.847   3.571   8.847  1.00 93.03           C  
ATOM    459  O   ILE    57      15.581   2.575  10.533  1.00 92.54           O  
ATOM    460  CG1 ILE    57      12.524   4.283   7.528  1.00 91.57           C  
ATOM    461  CG2 ILE    57      13.100   4.583   9.968  1.00 91.28           C  
ATOM    462  CD1 ILE    57      11.181   4.999   7.523  1.00 89.25           C  
ATOM    463  N   ALA    58      13.829   1.204  10.581  1.00 93.17           N  
ATOM    464  CA  ALA    58      14.179   0.665  11.893  1.00 93.02           C  
ATOM    465  C   ALA    58      15.547  -0.011  11.861  1.00 92.69           C  
ATOM    466  CB  ALA    58      13.113  -0.320  12.366  1.00 92.14           C  
ATOM    467  O   ALA    58      16.372   0.200  12.752  1.00 91.72           O  
ATOM    468  N   ASN    59      15.810  -0.742  10.821  1.00 91.97           N  
ATOM    469  CA  ASN    59      17.080  -1.449  10.695  1.00 91.78           C  
ATOM    470  C   ASN    59      18.241  -0.482  10.478  1.00 91.70           C  
ATOM    471  CB  ASN    59      17.017  -2.467   9.554  1.00 90.88           C  
ATOM    472  O   ASN    59      19.307  -0.642  11.076  1.00 90.81           O  
ATOM    473  CG  ASN    59      16.160  -3.671   9.892  1.00 87.32           C  
ATOM    474  ND2 ASN    59      15.665  -4.353   8.867  1.00 83.71           N  
ATOM    475  OD1 ASN    59      15.943  -3.984  11.066  1.00 83.89           O  
ATOM    476  N   GLU    60      17.946   0.507   9.628  1.00 92.51           N  
ATOM    477  CA  GLU    60      18.975   1.515   9.392  1.00 92.37           C  
ATOM    478  C   GLU    60      19.302   2.281  10.671  1.00 91.77           C  
ATOM    479  CB  GLU    60      18.534   2.487   8.295  1.00 91.81           C  
ATOM    480  O   GLU    60      20.455   2.654  10.900  1.00 90.59           O  
ATOM    481  CG  GLU    60      18.452   1.858   6.912  1.00 90.33           C  
ATOM    482  CD  GLU    60      19.815   1.586   6.295  1.00 87.60           C  
ATOM    483  OE1 GLU    60      20.845   1.889   6.939  1.00 86.76           O  
ATOM    484  OE2 GLU    60      19.853   1.066   5.157  1.00 86.77           O  
ATOM    485  N   MET    61      18.285   2.480  11.501  1.00 92.10           N  
ATOM    486  CA  MET    61      18.465   3.204  12.756  1.00 91.53           C  
ATOM    487  C   MET    61      19.034   2.289  13.836  1.00 90.88           C  
ATOM    488  CB  MET    61      17.139   3.805  13.226  1.00 90.21           C  
ATOM    489  O   MET    61      19.564   2.764  14.842  1.00 89.16           O  
ATOM    490  CG  MET    61      16.651   4.961  12.367  1.00 84.48           C  
ATOM    491  SD  MET    61      17.635   6.489  12.622  1.00 81.04           S  
ATOM    492  CE  MET    61      17.186   6.877  14.336  1.00 72.56           C  
ATOM    493  N   GLY    62      18.897   0.973  13.579  1.00 91.38           N  
ATOM    494  CA  GLY    62      19.346   0.002  14.564  1.00 90.96           C  
ATOM    495  C   GLY    62      18.453  -0.064  15.788  1.00 90.69           C  
ATOM    496  O   GLY    62      18.937  -0.235  16.909  1.00 89.17           O  
ATOM    497  N   VAL    63      17.149   0.184  15.655  1.00 91.12           N  
ATOM    498  CA  VAL    63      16.206   0.210  16.769  1.00 90.91           C  
ATOM    499  C   VAL    63      15.092  -0.806  16.527  1.00 90.79           C  
ATOM    500  CB  VAL    63      15.607   1.619  16.972  1.00 89.78           C  
ATOM    501  O   VAL    63      15.005  -1.396  15.447  1.00 89.48           O  
ATOM    502  CG1 VAL    63      16.705   2.631  17.294  1.00 84.50           C  
ATOM    503  CG2 VAL    63      14.825   2.050  15.733  1.00 83.90           C  
ATOM    504  N   ASN    64      14.294  -1.003  17.578  1.00 90.92           N  
ATOM    505  CA  ASN    64      13.194  -1.957  17.483  1.00 91.00           C  
ATOM    506  C   ASN    64      11.972  -1.339  16.810  1.00 91.33           C  
ATOM    507  CB  ASN    64      12.824  -2.490  18.868  1.00 89.20           C  
ATOM    508  O   ASN    64      11.736  -0.135  16.927  1.00 90.60           O  
ATOM    509  CG  ASN    64      13.962  -3.247  19.525  1.00 80.91           C  
ATOM    510  ND2 ASN    64      14.201  -2.968  20.801  1.00 76.23           N  
ATOM    511  OD1 ASN    64      14.621  -4.076  18.891  1.00 76.53           O  
ATOM    512  N   LEU    65      11.294  -2.194  16.132  1.00 91.52           N  
ATOM    513  CA  LEU    65      10.063  -1.770  15.473  1.00 91.33           C  
ATOM    514  C   LEU    65       8.855  -2.484  16.068  1.00 90.46           C  
ATOM    515  CB  LEU    65      10.141  -2.040  13.968  1.00 89.82           C  
ATOM    516  O   LEU    65       8.797  -3.716  16.075  1.00 88.49           O  
ATOM    517  CG  LEU    65       8.942  -1.583  13.135  1.00 85.41           C  
ATOM    518  CD1 LEU    65       8.979  -0.071  12.938  1.00 79.09           C  
ATOM    519  CD2 LEU    65       8.920  -2.302  11.790  1.00 79.03           C  
ATOM    520  N   LYS    66       7.975  -1.682  16.597  1.00 92.82           N  
ATOM    521  CA  LYS    66       6.662  -2.177  16.998  1.00 92.54           C  
ATOM    522  C   LYS    66       5.605  -1.845  15.949  1.00 92.59           C  
ATOM    523  CB  LYS    66       6.257  -1.592  18.352  1.00 90.30           C  
ATOM    524  O   LYS    66       5.503  -0.700  15.503  1.00 91.53           O  
ATOM    525  CG  LYS    66       7.143  -2.036  19.508  1.00 77.92           C  
ATOM    526  CD  LYS    66       6.505  -1.719  20.854  1.00 73.43           C  
ATOM    527  CE  LYS    66       7.366  -2.209  22.011  1.00 65.95           C  
ATOM    528  NZ  LYS    66       6.732  -1.924  23.333  1.00 59.60           N  
ATOM    529  N   GLN    67       4.782  -2.867  15.700  1.00 91.51           N  
ATOM    530  CA  GLN    67       3.855  -2.703  14.585  1.00 91.34           C  
ATOM    531  C   GLN    67       2.411  -2.895  15.037  1.00 91.05           C  
ATOM    532  CB  GLN    67       4.188  -3.685  13.460  1.00 89.15           C  
ATOM    533  O   GLN    67       2.119  -3.785  15.838  1.00 89.55           O  
ATOM    534  CG  GLN    67       3.266  -3.574  12.254  1.00 80.85           C  
ATOM    535  CD  GLN    67       3.638  -4.535  11.140  1.00 77.56           C  
ATOM    536  NE2 GLN    67       2.810  -4.589  10.102  1.00 70.46           N  
ATOM    537  OE1 GLN    67       4.661  -5.223  11.212  1.00 74.74           O  
ATOM    538  N   THR    68       1.547  -2.084  14.575  1.00 92.12           N  
ATOM    539  CA  THR    68       0.102  -2.223  14.715  1.00 91.91           C  
ATOM    540  C   THR    68      -0.620  -1.590  13.529  1.00 91.79           C  
ATOM    541  CB  THR    68      -0.397  -1.583  16.024  1.00 91.03           C  
ATOM    542  O   THR    68       0.019  -1.123  12.583  1.00 90.60           O  
ATOM    543  CG2 THR    68      -0.303  -0.062  15.963  1.00 84.70           C  
ATOM    544  OG1 THR    68      -1.762  -1.959  16.243  1.00 85.82           O  
ATOM    545  N   SER    69      -1.916  -1.652  13.503  1.00 91.93           N  
ATOM    546  CA  SER    69      -2.715  -1.074  12.428  1.00 91.89           C  
ATOM    547  C   SER    69      -3.802  -0.157  12.978  1.00 91.61           C  
ATOM    548  CB  SER    69      -3.349  -2.177  11.578  1.00 90.35           C  
ATOM    549  O   SER    69      -4.244  -0.323  14.117  1.00 90.42           O  
ATOM    550  OG  SER    69      -4.328  -2.883  12.320  1.00 82.10           O  
ATOM    551  N   GLY    70      -4.196   0.854  12.147  1.00 90.99           N  
ATOM    552  CA  GLY    70      -5.247   1.777  12.544  1.00 90.76           C  
ATOM    553  C   GLY    70      -6.519   1.079  12.986  1.00 90.31           C  
ATOM    554  O   GLY    70      -7.025   1.333  14.081  1.00 88.45           O  
ATOM    555  N   PRO    71      -7.046   0.123  12.261  1.00 89.29           N  
ATOM    556  CA  PRO    71      -8.280  -0.568  12.643  1.00 89.19           C  
ATOM    557  C   PRO    71      -8.143  -1.340  13.953  1.00 88.98           C  
ATOM    558  CB  PRO    71      -8.528  -1.521  11.471  1.00 88.53           C  
ATOM    559  O   PRO    71      -9.145  -1.619  14.617  1.00 87.71           O  
ATOM    560  CG  PRO    71      -7.842  -0.881  10.307  1.00 88.26           C  
ATOM    561  CD  PRO    71      -6.604  -0.191  10.804  1.00 88.40           C  
ATOM    562  N   ALA    72      -6.919  -1.709  14.320  1.00 91.22           N  
ATOM    563  CA  ALA    72      -6.702  -2.502  15.527  1.00 91.01           C  
ATOM    564  C   ALA    72      -6.787  -1.631  16.777  1.00 90.64           C  
ATOM    565  CB  ALA    72      -5.349  -3.207  15.464  1.00 89.85           C  
ATOM    566  O   ALA    72      -6.909  -2.145  17.892  1.00 89.20           O  
ATOM    567  N   ILE    73      -6.697  -0.307  16.582  1.00 90.86           N  
ATOM    568  CA  ILE    73      -6.778   0.636  17.692  1.00 90.45           C  
ATOM    569  C   ILE    73      -8.173   1.254  17.745  1.00 88.87           C  
ATOM    570  CB  ILE    73      -5.706   1.743  17.573  1.00 89.69           C  
ATOM    571  O   ILE    73      -8.461   2.215  17.027  1.00 86.06           O  
ATOM    572  CG1 ILE    73      -4.326   1.124  17.321  1.00 87.63           C  
ATOM    573  CG2 ILE    73      -5.692   2.620  18.828  1.00 86.88           C  
ATOM    574  CD1 ILE    73      -3.236   2.144  17.019  1.00 84.86           C  
ATOM    575  N   GLU    74      -8.998   0.725  18.589  1.00 88.94           N  
ATOM    576  CA  GLU    74     -10.402   1.126  18.626  1.00 88.24           C  
ATOM    577  C   GLU    74     -10.633   2.232  19.652  1.00 87.56           C  
ATOM    578  CB  GLU    74     -11.296  -0.077  18.938  1.00 85.84           C  
ATOM    579  O   GLU    74     -11.463   3.119  19.439  1.00 85.25           O  
ATOM    580  CG  GLU    74     -11.316  -1.130  17.839  1.00 78.33           C  
ATOM    581  CD  GLU    74     -12.247  -2.294  18.140  1.00 74.71           C  
ATOM    582  OE1 GLU    74     -12.871  -2.307  19.226  1.00 71.56           O  
ATOM    583  OE2 GLU    74     -12.352  -3.200  17.285  1.00 68.63           O  
ATOM    584  N   LYS    75      -9.877   2.267  20.729  1.00 85.94           N  
ATOM    585  CA  LYS    75     -10.030   3.238  21.809  1.00 85.68           C  
ATOM    586  C   LYS    75      -8.672   3.740  22.293  1.00 86.24           C  
ATOM    587  CB  LYS    75     -10.809   2.626  22.974  1.00 83.60           C  
ATOM    588  O   LYS    75      -7.643   3.117  22.023  1.00 85.03           O  
ATOM    589  CG  LYS    75     -10.198   1.345  23.523  1.00 76.83           C  
ATOM    590  CD  LYS    75     -11.071   0.729  24.608  1.00 73.56           C  
ATOM    591  CE  LYS    75     -10.483  -0.576  25.126  1.00 65.17           C  
ATOM    592  NZ  LYS    75     -11.354  -1.202  26.166  1.00 60.05           N  
ATOM    593  N   ALA    76      -8.694   4.848  22.986  1.00 84.84           N  
ATOM    594  CA  ALA    76      -7.489   5.501  23.490  1.00 84.84           C  
ATOM    595  C   ALA    76      -6.666   4.545  24.350  1.00 85.27           C  
ATOM    596  CB  ALA    76      -7.855   6.749  24.290  1.00 83.05           C  
ATOM    597  O   ALA    76      -5.435   4.542  24.281  1.00 84.10           O  
ATOM    598  N   GLY    77      -7.339   3.708  25.077  1.00 83.72           N  
ATOM    599  CA  GLY    77      -6.656   2.758  25.940  1.00 83.68           C  
ATOM    600  C   GLY    77      -5.770   1.790  25.179  1.00 84.66           C  
ATOM    601  O   GLY    77      -4.688   1.431  25.647  1.00 83.95           O  
ATOM    602  N   ASP    78      -6.249   1.339  24.034  1.00 86.29           N  
ATOM    603  CA  ASP    78      -5.448   0.457  23.191  1.00 86.79           C  
ATOM    604  C   ASP    78      -4.125   1.116  22.809  1.00 87.37           C  
ATOM    605  CB  ASP    78      -6.224   0.067  21.932  1.00 85.56           C  
ATOM    606  O   ASP    78      -3.069   0.483  22.872  1.00 86.89           O  
ATOM    607  CG  ASP    78      -7.497  -0.704  22.235  1.00 82.52           C  
ATOM    608  OD1 ASP    78      -7.552  -1.410  23.265  1.00 82.04           O  
ATOM    609  OD2 ASP    78      -8.453  -0.606  21.435  1.00 82.23           O  
ATOM    610  N   LEU    79      -4.192   2.359  22.434  1.00 89.19           N  
ATOM    611  CA  LEU    79      -3.006   3.100  22.017  1.00 89.36           C  
ATOM    612  C   LEU    79      -2.065   3.328  23.196  1.00 89.21           C  
ATOM    613  CB  LEU    79      -3.403   4.443  21.399  1.00 88.50           C  
ATOM    614  O   LEU    79      -0.849   3.173  23.064  1.00 88.29           O  
ATOM    615  CG  LEU    79      -2.255   5.344  20.941  1.00 86.80           C  
ATOM    616  CD1 LEU    79      -1.441   4.654  19.852  1.00 83.92           C  
ATOM    617  CD2 LEU    79      -2.791   6.684  20.448  1.00 84.00           C  
ATOM    618  N   VAL    80      -2.612   3.609  24.310  1.00 87.16           N  
ATOM    619  CA  VAL    80      -1.813   3.877  25.501  1.00 86.76           C  
ATOM    620  C   VAL    80      -1.028   2.625  25.889  1.00 87.14           C  
ATOM    621  CB  VAL    80      -2.693   4.342  26.682  1.00 85.35           C  
ATOM    622  O   VAL    80       0.141   2.712  26.271  1.00 86.15           O  
ATOM    623  CG1 VAL    80      -1.889   4.357  27.981  1.00 78.46           C  
ATOM    624  CG2 VAL    80      -3.281   5.722  26.398  1.00 78.71           C  
ATOM    625  N   ALA    81      -1.679   1.527  25.732  1.00 88.17           N  
ATOM    626  CA  ALA    81      -1.009   0.264  26.033  1.00 88.17           C  
ATOM    627  C   ALA    81       0.194   0.050  25.119  1.00 88.81           C  
ATOM    628  CB  ALA    81      -1.986  -0.901  25.903  1.00 86.77           C  
ATOM    629  O   ALA    81       1.258  -0.379  25.572  1.00 88.29           O  
ATOM    630  N   ILE    82       0.075   0.398  23.905  1.00 90.52           N  
ATOM    631  CA  ILE    82       1.147   0.244  22.928  1.00 90.79           C  
ATOM    632  C   ILE    82       2.262   1.244  23.225  1.00 91.06           C  
ATOM    633  CB  ILE    82       0.628   0.433  21.485  1.00 89.89           C  
ATOM    634  O   ILE    82       3.441   0.881  23.245  1.00 90.38           O  
ATOM    635  CG1 ILE    82      -0.369  -0.675  21.127  1.00 87.15           C  
ATOM    636  CG2 ILE    82       1.793   0.463  20.492  1.00 86.37           C  
ATOM    637  CD1 ILE    82      -1.143  -0.420  19.841  1.00 84.07           C  
ATOM    638  N   LEU    83       1.895   2.440  23.500  1.00 90.74           N  
ATOM    639  CA  LEU    83       2.867   3.500  23.741  1.00 90.65           C  
ATOM    640  C   LEU    83       3.649   3.240  25.024  1.00 89.96           C  
ATOM    641  CB  LEU    83       2.168   4.860  23.822  1.00 89.90           C  
ATOM    642  O   LEU    83       4.841   3.547  25.103  1.00 88.57           O  
ATOM    643  CG  LEU    83       1.587   5.403  22.516  1.00 88.88           C  
ATOM    644  CD1 LEU    83       0.727   6.633  22.788  1.00 86.29           C  
ATOM    645  CD2 LEU    83       2.703   5.733  21.530  1.00 86.10           C  
ATOM    646  N   ASN    84       2.977   2.674  25.976  1.00 88.79           N  
ATOM    647  CA  ASN    84       3.602   2.380  27.261  1.00 88.04           C  
ATOM    648  C   ASN    84       4.679   1.307  27.128  1.00 88.03           C  
ATOM    649  CB  ASN    84       2.549   1.952  28.285  1.00 86.13           C  
ATOM    650  O   ASN    84       5.602   1.244  27.942  1.00 86.46           O  
ATOM    651  CG  ASN    84       3.089   1.924  29.701  1.00 78.33           C  
ATOM    652  ND2 ASN    84       2.927   0.791  30.375  1.00 70.85           N  
ATOM    653  OD1 ASN    84       3.646   2.912  30.186  1.00 72.30           O  
ATOM    654  N   ASP    85       4.600   0.510  26.164  1.00 89.74           N  
ATOM    655  CA  ASP    85       5.522  -0.605  25.973  1.00 89.49           C  
ATOM    656  C   ASP    85       6.737  -0.178  25.152  1.00 90.10           C  
ATOM    657  CB  ASP    85       4.813  -1.778  25.292  1.00 86.90           C  
ATOM    658  O   ASP    85       7.615  -0.994  24.862  1.00 88.88           O  
ATOM    659  CG  ASP    85       5.603  -3.072  25.366  1.00 77.88           C  
ATOM    660  OD1 ASP    85       6.212  -3.356  26.420  1.00 71.17           O  
ATOM    661  OD2 ASP    85       5.620  -3.814  24.360  1.00 75.57           O  
ATOM    662  N   LEU    86       6.835   1.036  24.768  1.00 91.39           N  
ATOM    663  CA  LEU    86       7.936   1.535  23.951  1.00 91.39           C  
ATOM    664  C   LEU    86       9.173   1.792  24.804  1.00 90.78           C  
ATOM    665  CB  LEU    86       7.525   2.820  23.226  1.00 90.56           C  
ATOM    666  O   LEU    86       9.060   2.214  25.958  1.00 89.32           O  
ATOM    667  CG  LEU    86       6.409   2.687  22.190  1.00 89.23           C  
ATOM    668  CD1 LEU    86       6.050   4.055  21.619  1.00 85.91           C  
ATOM    669  CD2 LEU    86       6.823   1.729  21.077  1.00 85.85           C  
ATOM    670  N   GLU    87      10.277   1.512  24.310  1.00 90.56           N  
ATOM    671  CA  GLU    87      11.589   1.860  24.847  1.00 90.52           C  
ATOM    672  C   GLU    87      12.208   3.026  24.081  1.00 90.82           C  
ATOM    673  CB  GLU    87      12.525   0.649  24.806  1.00 88.72           C  
ATOM    674  O   GLU    87      11.812   3.312  22.950  1.00 90.03           O  
ATOM    675  CG  GLU    87      12.048  -0.526  25.648  1.00 81.86           C  
ATOM    676  CD  GLU    87      13.050  -1.668  25.707  1.00 78.36           C  
ATOM    677  OE1 GLU    87      14.076  -1.613  24.992  1.00 75.82           O  
ATOM    678  OE2 GLU    87      12.807  -2.625  26.475  1.00 72.86           O  
ATOM    679  N   PRO    88      13.133   3.703  24.719  1.00 88.98           N  
ATOM    680  CA  PRO    88      13.742   4.853  24.047  1.00 89.07           C  
ATOM    681  C   PRO    88      14.337   4.494  22.687  1.00 89.19           C  
ATOM    682  CB  PRO    88      14.837   5.292  25.022  1.00 87.76           C  
ATOM    683  O   PRO    88      15.116   3.543  22.580  1.00 88.19           O  
ATOM    684  CG  PRO    88      14.339   4.875  26.368  1.00 86.06           C  
ATOM    685  CD  PRO    88      13.609   3.570  26.223  1.00 85.68           C  
ATOM    686  N   GLY    89      13.910   5.203  21.671  1.00 89.17           N  
ATOM    687  CA  GLY    89      14.433   5.024  20.325  1.00 89.22           C  
ATOM    688  C   GLY    89      13.565   4.129  19.462  1.00 89.81           C  
ATOM    689  O   GLY    89      13.730   4.086  18.241  1.00 88.87           O  
ATOM    690  N   ASP    90      12.637   3.454  20.057  1.00 91.45           N  
ATOM    691  CA  ASP    90      11.786   2.532  19.312  1.00 91.80           C  
ATOM    692  C   ASP    90      11.035   3.257  18.198  1.00 92.29           C  
ATOM    693  CB  ASP    90      10.795   1.839  20.250  1.00 91.02           C  
ATOM    694  O   ASP    90      10.753   4.452  18.307  1.00 92.03           O  
ATOM    695  CG  ASP    90      11.409   0.672  21.003  1.00 88.64           C  
ATOM    696  OD1 ASP    90      12.600   0.362  20.783  1.00 88.17           O  
ATOM    697  OD2 ASP    90      10.695   0.055  21.823  1.00 87.08           O  
ATOM    698  N   ILE    91      10.759   2.506  17.212  1.00 93.75           N  
ATOM    699  CA  ILE    91       9.862   2.964  16.156  1.00 93.83           C  
ATOM    700  C   ILE    91       8.499   2.295  16.309  1.00 93.72           C  
ATOM    701  CB  ILE    91      10.446   2.676  14.754  1.00 92.87           C  
ATOM    702  O   ILE    91       8.413   1.073  16.452  1.00 92.96           O  
ATOM    703  CG1 ILE    91      11.733   3.480  14.537  1.00 88.68           C  
ATOM    704  CG2 ILE    91       9.415   2.988  13.666  1.00 88.71           C  
ATOM    705  CD1 ILE    91      12.373   3.267  13.172  1.00 84.65           C  
ATOM    706  N   LEU    92       7.479   3.097  16.351  1.00 94.38           N  
ATOM    707  CA  LEU    92       6.103   2.616  16.289  1.00 94.46           C  
ATOM    708  C   LEU    92       5.531   2.785  14.886  1.00 94.45           C  
ATOM    709  CB  LEU    92       5.229   3.359  17.303  1.00 93.79           C  
ATOM    710  O   LEU    92       5.362   3.910  14.411  1.00 93.84           O  
ATOM    711  CG  LEU    92       3.738   3.019  17.290  1.00 91.69           C  
ATOM    712  CD1 LEU    92       3.531   1.534  17.569  1.00 87.90           C  
ATOM    713  CD2 LEU    92       2.987   3.869  18.309  1.00 87.70           C  
ATOM    714  N   PHE    93       5.272   1.670  14.242  1.00 94.16           N  
ATOM    715  CA  PHE    93       4.679   1.687  12.910  1.00 94.37           C  
ATOM    716  C   PHE    93       3.177   1.438  12.984  1.00 94.10           C  
ATOM    717  CB  PHE    93       5.341   0.638  12.012  1.00 93.76           C  
ATOM    718  O   PHE    93       2.736   0.424  13.528  1.00 93.36           O  
ATOM    719  CG  PHE    93       4.714   0.522  10.649  1.00 92.35           C  
ATOM    720  CD1 PHE    93       4.811   1.563   9.733  1.00 89.53           C  
ATOM    721  CD2 PHE    93       4.026  -0.627  10.283  1.00 89.32           C  
ATOM    722  CE1 PHE    93       4.232   1.459   8.471  1.00 89.38           C  
ATOM    723  CE2 PHE    93       3.444  -0.739   9.023  1.00 89.34           C  
ATOM    724  CZ  PHE    93       3.547   0.306   8.119  1.00 88.37           C  
ATOM    725  N   ILE    94       2.412   2.343  12.440  1.00 93.96           N  
ATOM    726  CA  ILE    94       0.964   2.186  12.362  1.00 93.93           C  
ATOM    727  C   ILE    94       0.524   2.174  10.900  1.00 93.54           C  
ATOM    728  CB  ILE    94       0.232   3.307  13.133  1.00 93.51           C  
ATOM    729  O   ILE    94       0.581   3.202  10.220  1.00 92.60           O  
ATOM    730  CG1 ILE    94       0.692   3.338  14.595  1.00 92.82           C  
ATOM    731  CG2 ILE    94      -1.286   3.123  13.041  1.00 92.72           C  
ATOM    732  CD1 ILE    94       0.056   4.448  15.420  1.00 90.77           C  
ATOM    733  N   ASP    95       0.127   0.973  10.459  1.00 92.00           N  
ATOM    734  CA  ASP    95      -0.421   0.836   9.113  1.00 91.83           C  
ATOM    735  C   ASP    95      -1.861   1.340   9.051  1.00 91.26           C  
ATOM    736  CB  ASP    95      -0.354  -0.622   8.652  1.00 90.53           C  
ATOM    737  O   ASP    95      -2.607   1.221  10.025  1.00 89.70           O  
ATOM    738  CG  ASP    95      -0.412  -0.770   7.142  1.00 86.47           C  
ATOM    739  OD1 ASP    95      -0.463   0.256   6.430  1.00 82.66           O  
ATOM    740  OD2 ASP    95      -0.409  -1.923   6.659  1.00 83.65           O  
ATOM    741  N   GLU    96      -2.216   2.007   7.936  1.00 90.07           N  
ATOM    742  CA  GLU    96      -3.534   2.586   7.692  1.00 89.81           C  
ATOM    743  C   GLU    96      -3.949   3.515   8.830  1.00 90.40           C  
ATOM    744  CB  GLU    96      -4.579   1.483   7.506  1.00 87.53           C  
ATOM    745  O   GLU    96      -5.030   3.361   9.401  1.00 89.09           O  
ATOM    746  CG  GLU    96      -4.303   0.568   6.321  1.00 79.51           C  
ATOM    747  CD  GLU    96      -4.437   1.268   4.978  1.00 74.59           C  
ATOM    748  OE1 GLU    96      -5.175   2.275   4.889  1.00 70.72           O  
ATOM    749  OE2 GLU    96      -3.798   0.805   4.007  1.00 68.31           O  
ATOM    750  N   ILE    97      -3.066   4.374   9.114  1.00 91.73           N  
ATOM    751  CA  ILE    97      -3.200   5.271  10.256  1.00 91.53           C  
ATOM    752  C   ILE    97      -4.454   6.128  10.095  1.00 90.67           C  
ATOM    753  CB  ILE    97      -1.954   6.170  10.418  1.00 90.81           C  
ATOM    754  O   ILE    97      -5.030   6.589  11.083  1.00 88.86           O  
ATOM    755  CG1 ILE    97      -2.000   6.911  11.759  1.00 87.85           C  
ATOM    756  CG2 ILE    97      -1.843   7.155   9.251  1.00 87.16           C  
ATOM    757  CD1 ILE    97      -0.692   7.594  12.135  1.00 85.49           C  
ATOM    758  N   HIS    98      -5.013   6.299   8.961  1.00 89.18           N  
ATOM    759  CA  HIS    98      -6.179   7.139   8.711  1.00 88.74           C  
ATOM    760  C   HIS    98      -7.458   6.464   9.197  1.00 87.90           C  
ATOM    761  CB  HIS    98      -6.293   7.467   7.221  1.00 88.01           C  
ATOM    762  O   HIS    98      -8.508   7.104   9.284  1.00 85.70           O  
ATOM    763  CG  HIS    98      -6.491   6.265   6.355  1.00 87.28           C  
ATOM    764  CD2 HIS    98      -7.606   5.759   5.776  1.00 84.77           C  
ATOM    765  ND1 HIS    98      -5.457   5.426   5.999  1.00 85.39           N  
ATOM    766  CE1 HIS    98      -5.929   4.455   5.235  1.00 84.40           C  
ATOM    767  NE2 HIS    98      -7.230   4.634   5.085  1.00 84.36           N  
ATOM    768  N   ARG    99      -7.375   5.228   9.564  1.00 88.67           N  
ATOM    769  CA  ARG    99      -8.556   4.473   9.971  1.00 88.21           C  
ATOM    770  C   ARG    99      -8.740   4.517  11.484  1.00 87.97           C  
ATOM    771  CB  ARG    99      -8.455   3.021   9.497  1.00 86.74           C  
ATOM    772  O   ARG    99      -9.661   3.897  12.020  1.00 86.23           O  
ATOM    773  CG  ARG    99      -8.514   2.860   7.987  1.00 82.00           C  
ATOM    774  CD  ARG    99      -8.633   1.398   7.580  1.00 79.14           C  
ATOM    775  NE  ARG    99      -9.923   0.834   7.966  1.00 73.40           N  
ATOM    776  NH1 ARG    99      -9.516  -1.252   7.058  1.00 62.46           N  
ATOM    777  NH2 ARG    99     -11.509  -0.821   8.106  1.00 60.07           N  
ATOM    778  CZ  ARG    99     -10.313  -0.412   7.709  1.00 73.00           C  
ATOM    779  N   MET   100      -7.850   5.200  12.191  1.00 89.52           N  
ATOM    780  CA  MET   100      -8.003   5.367  13.633  1.00 89.22           C  
ATOM    781  C   MET   100      -9.147   6.324  13.952  1.00 88.75           C  
ATOM    782  CB  MET   100      -6.703   5.879  14.257  1.00 87.95           C  
ATOM    783  O   MET   100      -9.349   7.313  13.246  1.00 87.21           O  
ATOM    784  CG  MET   100      -5.562   4.876  14.207  1.00 84.00           C  
ATOM    785  SD  MET   100      -4.112   5.410  15.196  1.00 84.19           S  
ATOM    786  CE  MET   100      -3.767   7.012  14.418  1.00 75.05           C  
ATOM    787  N   PRO   101      -9.912   5.984  14.997  1.00 87.80           N  
ATOM    788  CA  PRO   101     -10.943   6.936  15.416  1.00 87.62           C  
ATOM    789  C   PRO   101     -10.368   8.296  15.804  1.00 87.66           C  
ATOM    790  CB  PRO   101     -11.586   6.251  16.625  1.00 87.03           C  
ATOM    791  O   PRO   101      -9.221   8.381  16.252  1.00 86.84           O  
ATOM    792  CG  PRO   101     -11.242   4.804  16.472  1.00 86.65           C  
ATOM    793  CD  PRO   101      -9.910   4.701  15.785  1.00 86.68           C  
ATOM    794  N   MET   102     -11.115   9.271  15.660  1.00 85.85           N  
ATOM    795  CA  MET   102     -10.692  10.644  15.925  1.00 85.75           C  
ATOM    796  C   MET   102     -10.237  10.804  17.372  1.00 86.18           C  
ATOM    797  CB  MET   102     -11.826  11.624  15.622  1.00 83.29           C  
ATOM    798  O   MET   102      -9.251  11.490  17.645  1.00 84.92           O  
ATOM    799  CG  MET   102     -11.392  13.081  15.618  1.00 75.10           C  
ATOM    800  SD  MET   102     -12.755  14.219  15.155  1.00 69.17           S  
ATOM    801  CE  MET   102     -13.230  13.515  13.552  1.00 60.50           C  
ATOM    802  N   ALA   103     -10.966  10.209  18.279  1.00 83.93           N  
ATOM    803  CA  ALA   103     -10.616  10.307  19.693  1.00 83.96           C  
ATOM    804  C   ALA   103      -9.218   9.753  19.952  1.00 84.60           C  
ATOM    805  CB  ALA   103     -11.644   9.568  20.547  1.00 82.35           C  
ATOM    806  O   ALA   103      -8.471  10.293  20.772  1.00 83.78           O  
ATOM    807  N   VAL   104      -8.801   8.737  19.221  1.00 87.38           N  
ATOM    808  CA  VAL   104      -7.483   8.125  19.354  1.00 87.52           C  
ATOM    809  C   VAL   104      -6.428   9.024  18.714  1.00 87.47           C  
ATOM    810  CB  VAL   104      -7.444   6.718  18.716  1.00 86.69           C  
ATOM    811  O   VAL   104      -5.322   9.165  19.240  1.00 86.52           O  
ATOM    812  CG1 VAL   104      -6.031   6.139  18.771  1.00 85.30           C  
ATOM    813  CG2 VAL   104      -8.434   5.788  19.414  1.00 84.80           C  
ATOM    814  N   GLU   105      -6.781   9.618  17.662  1.00 87.37           N  
ATOM    815  CA  GLU   105      -5.873  10.549  17.000  1.00 86.96           C  
ATOM    816  C   GLU   105      -5.459  11.678  17.938  1.00 86.73           C  
ATOM    817  CB  GLU   105      -6.520  11.125  15.737  1.00 85.09           C  
ATOM    818  O   GLU   105      -4.303  12.106  17.931  1.00 85.23           O  
ATOM    819  CG  GLU   105      -6.653  10.121  14.601  1.00 78.59           C  
ATOM    820  CD  GLU   105      -7.027  10.763  13.275  1.00 75.30           C  
ATOM    821  OE1 GLU   105      -7.085  12.011  13.199  1.00 72.13           O  
ATOM    822  OE2 GLU   105      -7.264  10.011  12.303  1.00 70.17           O  
ATOM    823  N   GLU   106      -6.384  12.118  18.722  1.00 84.37           N  
ATOM    824  CA  GLU   106      -6.105  13.206  19.654  1.00 83.94           C  
ATOM    825  C   GLU   106      -5.052  12.797  20.680  1.00 84.36           C  
ATOM    826  CB  GLU   106      -7.387  13.649  20.364  1.00 81.95           C  
ATOM    827  O   GLU   106      -4.160  13.582  21.008  1.00 82.94           O  
ATOM    828  CG  GLU   106      -8.336  14.445  19.480  1.00 75.16           C  
ATOM    829  CD  GLU   106      -9.612  14.862  20.194  1.00 71.43           C  
ATOM    830  OE1 GLU   106      -9.762  14.557  21.399  1.00 66.66           O  
ATOM    831  OE2 GLU   106     -10.470  15.498  19.542  1.00 63.45           O  
ATOM    832  N   VAL   107      -5.153  11.597  21.118  1.00 85.85           N  
ATOM    833  CA  VAL   107      -4.172  11.077  22.064  1.00 85.89           C  
ATOM    834  C   VAL   107      -2.821  10.914  21.370  1.00 86.55           C  
ATOM    835  CB  VAL   107      -4.625   9.730  22.670  1.00 84.71           C  
ATOM    836  O   VAL   107      -1.779  11.240  21.943  1.00 86.03           O  
ATOM    837  CG1 VAL   107      -3.527   9.137  23.550  1.00 81.35           C  
ATOM    838  CG2 VAL   107      -5.915   9.912  23.468  1.00 80.83           C  
ATOM    839  N   LEU   108      -2.862  10.430  20.211  1.00 89.30           N  
ATOM    840  CA  LEU   108      -1.638  10.253  19.437  1.00 89.22           C  
ATOM    841  C   LEU   108      -0.949  11.593  19.197  1.00 88.77           C  
ATOM    842  CB  LEU   108      -1.943   9.575  18.099  1.00 88.42           C  
ATOM    843  O   LEU   108       0.279  11.683  19.255  1.00 87.52           O  
ATOM    844  CG  LEU   108      -0.735   9.193  17.242  1.00 86.52           C  
ATOM    845  CD1 LEU   108       0.171   8.230  18.002  1.00 83.33           C  
ATOM    846  CD2 LEU   108      -1.189   8.579  15.922  1.00 83.29           C  
ATOM    847  N   TYR   109      -1.816  12.630  19.048  1.00 87.52           N  
ATOM    848  CA  TYR   109      -1.331  13.995  18.876  1.00 86.94           C  
ATOM    849  C   TYR   109      -0.472  14.422  20.060  1.00 86.87           C  
ATOM    850  CB  TYR   109      -2.505  14.965  18.706  1.00 84.29           C  
ATOM    851  O   TYR   109       0.642  14.918  19.879  1.00 85.03           O  
ATOM    852  CG  TYR   109      -2.094  16.417  18.678  1.00 74.79           C  
ATOM    853  CD1 TYR   109      -2.350  17.254  19.762  1.00 66.99           C  
ATOM    854  CD2 TYR   109      -1.449  16.955  17.570  1.00 67.29           C  
ATOM    855  CE1 TYR   109      -1.974  18.593  19.741  1.00 64.20           C  
ATOM    856  CE2 TYR   109      -1.069  18.292  17.537  1.00 65.27           C  
ATOM    857  OH  TYR   109      -0.961  20.427  18.600  1.00 40.12           O  
ATOM    858  CZ  TYR   109      -1.335  19.102  18.626  1.00 63.38           C  
ATOM    859  N   SER   110      -0.938  14.274  21.137  1.00 85.47           N  
ATOM    860  CA  SER   110      -0.239  14.674  22.354  1.00 85.21           C  
ATOM    861  C   SER   110       1.032  13.856  22.555  1.00 85.99           C  
ATOM    862  CB  SER   110      -1.152  14.521  23.572  1.00 83.24           C  
ATOM    863  O   SER   110       2.067  14.396  22.953  1.00 85.00           O  
ATOM    864  OG  SER   110      -2.257  15.403  23.486  1.00 72.43           O  
ATOM    865  N   ALA   111       0.948  12.647  22.224  1.00 88.17           N  
ATOM    866  CA  ALA   111       2.088  11.745  22.367  1.00 88.38           C  
ATOM    867  C   ALA   111       3.221  12.140  21.424  1.00 88.72           C  
ATOM    868  CB  ALA   111       1.662  10.302  22.107  1.00 87.28           C  
ATOM    869  O   ALA   111       4.395  12.086  21.797  1.00 88.04           O  
ATOM    870  N   MET   112       2.891  12.550  20.233  1.00 89.55           N  
ATOM    871  CA  MET   112       3.876  12.923  19.221  1.00 89.20           C  
ATOM    872  C   MET   112       4.523  14.262  19.560  1.00 87.40           C  
ATOM    873  CB  MET   112       3.226  12.991  17.838  1.00 88.52           C  
ATOM    874  O   MET   112       5.734  14.428  19.402  1.00 84.64           O  
ATOM    875  CG  MET   112       2.801  11.638  17.293  1.00 88.10           C  
ATOM    876  SD  MET   112       1.882  11.774  15.710  1.00 90.68           S  
ATOM    877  CE  MET   112       3.231  12.262  14.598  1.00 84.49           C  
ATOM    878  N   GLU   113       3.785  15.194  20.023  1.00 87.59           N  
ATOM    879  CA  GLU   113       4.258  16.556  20.249  1.00 86.48           C  
ATOM    880  C   GLU   113       5.076  16.651  21.534  1.00 86.21           C  
ATOM    881  CB  GLU   113       3.081  17.533  20.301  1.00 84.21           C  
ATOM    882  O   GLU   113       6.154  17.249  21.547  1.00 83.99           O  
ATOM    883  CG  GLU   113       3.496  18.997  20.307  1.00 75.42           C  
ATOM    884  CD  GLU   113       2.334  19.951  20.078  1.00 71.18           C  
ATOM    885  OE1 GLU   113       1.176  19.485  19.980  1.00 66.54           O  
ATOM    886  OE2 GLU   113       2.584  21.174  19.994  1.00 64.20           O  
ATOM    887  N   ASP   114       4.586  16.003  22.591  1.00 85.56           N  
ATOM    888  CA  ASP   114       5.128  16.314  23.910  1.00 85.29           C  
ATOM    889  C   ASP   114       5.761  15.079  24.549  1.00 85.93           C  
ATOM    890  CB  ASP   114       4.035  16.875  24.821  1.00 83.56           C  
ATOM    891  O   ASP   114       6.377  15.171  25.612  1.00 84.53           O  
ATOM    892  CG  ASP   114       3.504  18.218  24.351  1.00 78.59           C  
ATOM    893  OD1 ASP   114       4.305  19.070  23.909  1.00 74.42           O  
ATOM    894  OD2 ASP   114       2.274  18.428  24.426  1.00 75.52           O  
ATOM    895  N   TYR   115       5.613  13.946  23.928  1.00 88.44           N  
ATOM    896  CA  TYR   115       6.082  12.670  24.456  1.00 88.48           C  
ATOM    897  C   TYR   115       5.479  12.392  25.828  1.00 87.45           C  
ATOM    898  CB  TYR   115       7.611  12.655  24.545  1.00 86.56           C  
ATOM    899  O   TYR   115       6.160  11.879  26.719  1.00 83.85           O  
ATOM    900  CG  TYR   115       8.298  12.678  23.201  1.00 85.12           C  
ATOM    901  CD1 TYR   115       8.450  11.512  22.454  1.00 81.11           C  
ATOM    902  CD2 TYR   115       8.796  13.865  22.675  1.00 81.47           C  
ATOM    903  CE1 TYR   115       9.084  11.528  21.216  1.00 81.06           C  
ATOM    904  CE2 TYR   115       9.431  13.893  21.438  1.00 81.03           C  
ATOM    905  OH  TYR   115      10.198  12.744  19.492  1.00 71.21           O  
ATOM    906  CZ  TYR   115       9.570  12.722  20.717  1.00 78.97           C  
ATOM    907  N   TYR   116       4.307  12.797  26.020  1.00 88.13           N  
ATOM    908  CA  TYR   116       3.516  12.362  27.166  1.00 87.76           C  
ATOM    909  C   TYR   116       2.030  12.350  26.830  1.00 87.10           C  
ATOM    910  CB  TYR   116       3.771  13.272  28.372  1.00 86.06           C  
ATOM    911  O   TYR   116       1.601  12.984  25.863  1.00 84.65           O  
ATOM    912  CG  TYR   116       3.181  14.654  28.225  1.00 82.48           C  
ATOM    913  CD1 TYR   116       3.957  15.720  27.778  1.00 78.36           C  
ATOM    914  CD2 TYR   116       1.846  14.896  28.533  1.00 78.69           C  
ATOM    915  CE1 TYR   116       3.419  16.995  27.642  1.00 76.15           C  
ATOM    916  CE2 TYR   116       1.297  16.167  28.402  1.00 76.19           C  
ATOM    917  OH  TYR   116       1.551  18.469  27.824  1.00 64.55           O  
ATOM    918  CZ  TYR   116       2.089  17.208  27.956  1.00 72.74           C  
ATOM    919  N   ILE   117       1.294  11.671  27.585  1.00 86.87           N  
ATOM    920  CA  ILE   117      -0.152  11.572  27.415  1.00 86.01           C  
ATOM    921  C   ILE   117      -0.846  11.812  28.753  1.00 85.07           C  
ATOM    922  CB  ILE   117      -0.560  10.198  26.837  1.00 84.09           C  
ATOM    923  O   ILE   117      -0.418  11.288  29.784  1.00 82.09           O  
ATOM    924  CG1 ILE   117       0.170   9.936  25.515  1.00 74.00           C  
ATOM    925  CG2 ILE   117      -2.078  10.121  26.650  1.00 73.65           C  
ATOM    926  CD1 ILE   117       0.083   8.494  25.035  1.00 71.55           C  
ATOM    927  N   ASP   118      -1.815  12.617  28.628  1.00 82.96           N  
ATOM    928  CA  ASP   118      -2.740  12.784  29.745  1.00 82.15           C  
ATOM    929  C   ASP   118      -4.107  12.188  29.419  1.00 80.78           C  
ATOM    930  CB  ASP   118      -2.883  14.264  30.106  1.00 80.00           C  
ATOM    931  O   ASP   118      -4.803  12.670  28.522  1.00 77.12           O  
ATOM    932  CG  ASP   118      -1.639  14.837  30.762  1.00 76.18           C  
ATOM    933  OD1 ASP   118      -0.987  14.128  31.558  1.00 73.31           O  
ATOM    934  OD2 ASP   118      -1.310  16.010  30.483  1.00 73.85           O  
ATOM    935  N   ILE   119      -4.394  11.071  29.981  1.00 79.83           N  
ATOM    936  CA  ILE   119      -5.680  10.451  29.682  1.00 78.67           C  
ATOM    937  C   ILE   119      -6.523  10.372  30.952  1.00 78.68           C  
ATOM    938  CB  ILE   119      -5.500   9.043  29.070  1.00 76.63           C  
ATOM    939  O   ILE   119      -5.984  10.283  32.058  1.00 75.56           O  
ATOM    940  CG1 ILE   119      -4.674   8.155  30.008  1.00 67.66           C  
ATOM    941  CG2 ILE   119      -4.847   9.135  27.687  1.00 68.29           C  
ATOM    942  CD1 ILE   119      -4.610   6.695  29.581  1.00 66.34           C  
ATOM    943  N   MET   120      -7.837  10.591  30.725  1.00 76.20           N  
ATOM    944  CA  MET   120      -8.800  10.394  31.804  1.00 76.23           C  
ATOM    945  C   MET   120      -9.211   8.929  31.907  1.00 75.36           C  
ATOM    946  CB  MET   120     -10.036  11.270  31.588  1.00 72.66           C  
ATOM    947  O   MET   120      -9.649   8.332  30.923  1.00 71.64           O  
ATOM    948  CG  MET   120      -9.752  12.761  31.666  1.00 67.25           C  
ATOM    949  SD  MET   120      -9.295  13.301  33.359  1.00 61.75           S  
ATOM    950  CE  MET   120     -10.881  13.072  34.208  1.00 57.12           C  
ATOM    951  N   ILE   121      -8.937   8.265  32.884  1.00 71.17           N  
ATOM    952  CA  ILE   121      -9.336   6.885  33.136  1.00 70.78           C  
ATOM    953  C   ILE   121     -10.452   6.852  34.177  1.00 71.21           C  
ATOM    954  CB  ILE   121      -8.139   6.028  33.606  1.00 68.26           C  
ATOM    955  O   ILE   121     -10.432   7.619  35.143  1.00 69.12           O  
ATOM    956  CG1 ILE   121      -6.983   6.129  32.604  1.00 62.99           C  
ATOM    957  CG2 ILE   121      -8.565   4.570  33.807  1.00 63.10           C  
ATOM    958  CD1 ILE   121      -5.710   5.425  33.055  1.00 61.40           C  
ATOM    959  N   GLY   122     -11.440   5.890  33.872  1.00 70.24           N  
ATOM    960  CA  GLY   122     -12.599   5.749  34.739  1.00 70.15           C  
ATOM    961  C   GLY   122     -13.806   6.531  34.255  1.00 69.88           C  
ATOM    962  O   GLY   122     -13.750   7.186  33.213  1.00 66.70           O  
ATOM    963  N   ALA   123     -14.916   6.325  34.729  1.00 73.69           N  
ATOM    964  CA  ALA   123     -16.184   6.976  34.416  1.00 74.11           C  
ATOM    965  C   ALA   123     -16.847   7.523  35.677  1.00 75.25           C  
ATOM    966  CB  ALA   123     -17.121   6.003  33.705  1.00 70.07           C  
ATOM    967  O   ALA   123     -16.746   6.922  36.749  1.00 73.30           O  
ATOM    968  N   GLY   124     -17.484   8.822  35.727  1.00 72.12           N  
ATOM    969  CA  GLY   124     -18.189   9.454  36.831  1.00 74.18           C  
ATOM    970  C   GLY   124     -17.262   9.964  37.917  1.00 71.79           C  
ATOM    971  O   GLY   124     -16.267  10.632  37.629  1.00 65.45           O  
ATOM    972  N   GLU   125     -17.461   9.734  39.273  1.00 72.68           N  
ATOM    973  CA  GLU   125     -16.722  10.267  40.413  1.00 73.76           C  
ATOM    974  C   GLU   125     -15.352   9.605  40.542  1.00 71.86           C  
ATOM    975  CB  GLU   125     -17.519  10.080  41.707  1.00 65.43           C  
ATOM    976  O   GLU   125     -14.447  10.158  41.170  1.00 68.18           O  
ATOM    977  CG  GLU   125     -18.760  10.957  41.796  1.00 57.45           C  
ATOM    978  CD  GLU   125     -19.497  10.820  43.118  1.00 57.55           C  
ATOM    979  OE1 GLU   125     -19.139   9.931  43.924  1.00 64.17           O  
ATOM    980  OE2 GLU   125     -20.442  11.607  43.350  1.00 56.81           O  
ATOM    981  N   THR   126     -15.139   8.506  39.838  1.00 76.29           N  
ATOM    982  CA  THR   126     -13.883   7.776  39.974  1.00 76.81           C  
ATOM    983  C   THR   126     -12.929   8.122  38.835  1.00 75.69           C  
ATOM    984  CB  THR   126     -14.122   6.255  40.003  1.00 70.51           C  
ATOM    985  O   THR   126     -11.869   7.509  38.697  1.00 71.39           O  
ATOM    986  CG2 THR   126     -14.895   5.842  41.251  1.00 58.31           C  
ATOM    987  OG1 THR   126     -14.870   5.872  38.842  1.00 61.78           O  
ATOM    988  N   SER   127     -13.253   9.052  38.016  1.00 78.20           N  
ATOM    989  CA  SER   127     -12.423   9.489  36.899  1.00 78.67           C  
ATOM    990  C   SER   127     -11.168  10.203  37.389  1.00 78.00           C  
ATOM    991  CB  SER   127     -13.214  10.412  35.971  1.00 74.54           C  
ATOM    992  O   SER   127     -11.232  11.022  38.308  1.00 75.10           O  
ATOM    993  OG  SER   127     -12.377  10.948  34.961  1.00 65.57           O  
ATOM    994  N   ARG   128      -9.991   9.787  37.103  1.00 77.66           N  
ATOM    995  CA  ARG   128      -8.715  10.424  37.413  1.00 78.31           C  
ATOM    996  C   ARG   128      -7.875  10.608  36.154  1.00 78.15           C  
ATOM    997  CB  ARG   128      -7.940   9.602  38.445  1.00 74.28           C  
ATOM    998  O   ARG   128      -7.985   9.827  35.207  1.00 75.89           O  
ATOM    999  CG  ARG   128      -7.595   8.196  37.978  1.00 68.55           C  
ATOM   1000  CD  ARG   128      -6.883   7.401  39.064  1.00 66.85           C  
ATOM   1001  NE  ARG   128      -6.521   6.064  38.602  1.00 57.02           N  
ATOM   1002  NH1 ARG   128      -5.618   5.388  40.619  1.00 45.82           N  
ATOM   1003  NH2 ARG   128      -5.643   3.954  38.830  1.00 41.81           N  
ATOM   1004  CZ  ARG   128      -5.928   5.138  39.352  1.00 59.15           C  
ATOM   1005  N   SER   129      -7.192  11.651  36.126  1.00 80.32           N  
ATOM   1006  CA  SER   129      -6.245  11.950  35.056  1.00 80.29           C  
ATOM   1007  C   SER   129      -4.933  11.199  35.253  1.00 80.52           C  
ATOM   1008  CB  SER   129      -5.976  13.453  34.983  1.00 77.78           C  
ATOM   1009  O   SER   129      -4.383  11.178  36.357  1.00 77.92           O  
ATOM   1010  OG  SER   129      -5.016  13.744  33.981  1.00 70.53           O  
ATOM   1011  N   VAL   130      -4.550  10.392  34.429  1.00 78.87           N  
ATOM   1012  CA  VAL   130      -3.273   9.686  34.458  1.00 78.94           C  
ATOM   1013  C   VAL   130      -2.313  10.313  33.450  1.00 80.39           C  
ATOM   1014  CB  VAL   130      -3.450   8.180  34.160  1.00 76.62           C  
ATOM   1015  O   VAL   130      -2.670  10.519  32.287  1.00 79.16           O  
ATOM   1016  CG1 VAL   130      -2.095   7.476  34.113  1.00 69.59           C  
ATOM   1017  CG2 VAL   130      -4.355   7.533  35.207  1.00 69.90           C  
ATOM   1018  N   HIS   131      -1.162  10.693  34.042  1.00 84.07           N  
ATOM   1019  CA  HIS   131      -0.077  11.253  33.245  1.00 84.76           C  
ATOM   1020  C   HIS   131       0.990  10.203  32.953  1.00 84.65           C  
ATOM   1021  CB  HIS   131       0.548  12.453  33.959  1.00 83.00           C  
ATOM   1022  O   HIS   131       1.539   9.596  33.876  1.00 83.05           O  
ATOM   1023  CG  HIS   131       1.654  13.100  33.187  1.00 80.62           C  
ATOM   1024  CD2 HIS   131       2.993  12.902  33.217  1.00 77.72           C  
ATOM   1025  ND1 HIS   131       1.430  14.086  32.251  1.00 78.84           N  
ATOM   1026  CE1 HIS   131       2.588  14.467  31.737  1.00 77.76           C  
ATOM   1027  NE2 HIS   131       3.552  13.764  32.306  1.00 78.64           N  
ATOM   1028  N   LEU   132       1.256   9.971  31.679  1.00 85.03           N  
ATOM   1029  CA  LEU   132       2.250   8.998  31.240  1.00 85.52           C  
ATOM   1030  C   LEU   132       3.344   9.671  30.417  1.00 86.99           C  
ATOM   1031  CB  LEU   132       1.588   7.888  30.419  1.00 82.71           C  
ATOM   1032  O   LEU   132       3.070  10.236  29.356  1.00 86.18           O  
ATOM   1033  CG  LEU   132       2.508   6.771  29.924  1.00 73.69           C  
ATOM   1034  CD1 LEU   132       2.927   5.876  31.086  1.00 66.48           C  
ATOM   1035  CD2 LEU   132       1.819   5.954  28.835  1.00 66.63           C  
ATOM   1036  N   ASP   133       4.579   9.591  30.960  1.00 88.76           N  
ATOM   1037  CA  ASP   133       5.733  10.064  30.201  1.00 89.10           C  
ATOM   1038  C   ASP   133       6.210   9.003  29.211  1.00 89.40           C  
ATOM   1039  CB  ASP   133       6.872  10.455  31.144  1.00 87.46           C  
ATOM   1040  O   ASP   133       6.421   7.848  29.585  1.00 88.58           O  
ATOM   1041  CG  ASP   133       6.564  11.695  31.964  1.00 83.04           C  
ATOM   1042  OD1 ASP   133       6.104  12.706  31.392  1.00 80.63           O  
ATOM   1043  OD2 ASP   133       6.786  11.661  33.194  1.00 82.53           O  
ATOM   1044  N   LEU   134       6.315   9.438  27.964  1.00 89.86           N  
ATOM   1045  CA  LEU   134       6.751   8.518  26.919  1.00 90.20           C  
ATOM   1046  C   LEU   134       8.228   8.718  26.600  1.00 90.23           C  
ATOM   1047  CB  LEU   134       5.913   8.709  25.652  1.00 89.21           C  
ATOM   1048  O   LEU   134       8.722   9.848  26.610  1.00 89.28           O  
ATOM   1049  CG  LEU   134       4.403   8.516  25.803  1.00 87.08           C  
ATOM   1050  CD1 LEU   134       3.685   8.940  24.526  1.00 83.59           C  
ATOM   1051  CD2 LEU   134       4.080   7.066  26.148  1.00 83.80           C  
ATOM   1052  N   PRO   135       8.973   7.578  26.423  1.00 90.22           N  
ATOM   1053  CA  PRO   135      10.329   7.732  25.891  1.00 90.49           C  
ATOM   1054  C   PRO   135      10.348   8.351  24.495  1.00 91.05           C  
ATOM   1055  CB  PRO   135      10.861   6.297  25.860  1.00 89.71           C  
ATOM   1056  O   PRO   135       9.330   8.343  23.798  1.00 90.72           O  
ATOM   1057  CG  PRO   135       9.662   5.452  25.574  1.00 88.37           C  
ATOM   1058  CD  PRO   135       8.470   6.070  26.246  1.00 87.63           C  
ATOM   1059  N   PRO   136      11.405   8.982  24.229  1.00 90.39           N  
ATOM   1060  CA  PRO   136      11.517   9.419  22.835  1.00 90.36           C  
ATOM   1061  C   PRO   136      11.345   8.272  21.841  1.00 90.81           C  
ATOM   1062  CB  PRO   136      12.932   9.999  22.760  1.00 88.93           C  
ATOM   1063  O   PRO   136      11.957   7.214  22.003  1.00 90.22           O  
ATOM   1064  CG  PRO   136      13.323  10.238  24.182  1.00 85.32           C  
ATOM   1065  CD  PRO   136      12.591   9.255  25.050  1.00 84.39           C  
ATOM   1066  N   PHE   137      10.440   8.359  20.975  1.00 91.96           N  
ATOM   1067  CA  PHE   137      10.159   7.356  19.955  1.00 92.52           C  
ATOM   1068  C   PHE   137       9.840   8.017  18.619  1.00 92.63           C  
ATOM   1069  CB  PHE   137       8.995   6.459  20.388  1.00 92.04           C  
ATOM   1070  O   PHE   137       9.612   9.227  18.558  1.00 92.09           O  
ATOM   1071  CG  PHE   137       7.647   7.116  20.276  1.00 91.79           C  
ATOM   1072  CD1 PHE   137       7.192   7.975  21.269  1.00 90.33           C  
ATOM   1073  CD2 PHE   137       6.833   6.876  19.176  1.00 90.39           C  
ATOM   1074  CE1 PHE   137       5.944   8.586  21.167  1.00 89.77           C  
ATOM   1075  CE2 PHE   137       5.585   7.482  19.068  1.00 89.86           C  
ATOM   1076  CZ  PHE   137       5.142   8.336  20.065  1.00 89.25           C  
ATOM   1077  N   THR   138       9.835   7.247  17.611  1.00 93.94           N  
ATOM   1078  CA  THR   138       9.456   7.699  16.277  1.00 94.04           C  
ATOM   1079  C   THR   138       8.189   6.992  15.805  1.00 94.12           C  
ATOM   1080  CB  THR   138      10.589   7.458  15.262  1.00 93.27           C  
ATOM   1081  O   THR   138       8.103   5.763  15.854  1.00 93.58           O  
ATOM   1082  CG2 THR   138      10.189   7.931  13.868  1.00 90.01           C  
ATOM   1083  OG1 THR   138      11.757   8.175  15.681  1.00 90.28           O  
ATOM   1084  N   LEU   139       7.303   7.802  15.378  1.00 94.21           N  
ATOM   1085  CA  LEU   139       6.114   7.251  14.736  1.00 94.30           C  
ATOM   1086  C   LEU   139       6.287   7.202  13.222  1.00 94.39           C  
ATOM   1087  CB  LEU   139       4.878   8.080  15.094  1.00 93.46           C  
ATOM   1088  O   LEU   139       6.636   8.208  12.600  1.00 93.87           O  
ATOM   1089  CG  LEU   139       3.564   7.658  14.435  1.00 90.36           C  
ATOM   1090  CD1 LEU   139       3.149   6.273  14.919  1.00 84.83           C  
ATOM   1091  CD2 LEU   139       2.470   8.681  14.721  1.00 84.64           C  
ATOM   1092  N   VAL   140       6.094   6.034  12.678  1.00 94.55           N  
ATOM   1093  CA  VAL   140       5.971   5.879  11.233  1.00 94.55           C  
ATOM   1094  C   VAL   140       4.534   5.505  10.873  1.00 94.33           C  
ATOM   1095  CB  VAL   140       6.950   4.813  10.691  1.00 93.95           C  
ATOM   1096  O   VAL   140       4.078   4.401  11.180  1.00 93.57           O  
ATOM   1097  CG1 VAL   140       6.825   4.686   9.174  1.00 92.67           C  
ATOM   1098  CG2 VAL   140       8.385   5.158  11.086  1.00 92.64           C  
ATOM   1099  N   GLY   141       3.873   6.485  10.279  1.00 93.99           N  
ATOM   1100  CA  GLY   141       2.523   6.235   9.800  1.00 93.88           C  
ATOM   1101  C   GLY   141       2.467   5.907   8.320  1.00 93.66           C  
ATOM   1102  O   GLY   141       3.177   6.514   7.516  1.00 92.76           O  
ATOM   1103  N   ALA   142       1.632   4.928   7.992  1.00 92.86           N  
ATOM   1104  CA  ALA   142       1.403   4.611   6.585  1.00 92.73           C  
ATOM   1105  C   ALA   142      -0.064   4.807   6.210  1.00 92.22           C  
ATOM   1106  CB  ALA   142       1.840   3.180   6.283  1.00 91.72           C  
ATOM   1107  O   ALA   142      -0.960   4.433   6.970  1.00 91.04           O  
ATOM   1108  N   THR   143      -0.235   5.385   5.019  1.00 91.13           N  
ATOM   1109  CA  THR   143      -1.612   5.599   4.588  1.00 90.69           C  
ATOM   1110  C   THR   143      -1.710   5.594   3.066  1.00 90.03           C  
ATOM   1111  CB  THR   143      -2.168   6.926   5.136  1.00 89.69           C  
ATOM   1112  O   THR   143      -0.760   5.970   2.376  1.00 88.45           O  
ATOM   1113  CG2 THR   143      -1.327   8.110   4.669  1.00 83.44           C  
ATOM   1114  OG1 THR   143      -3.514   7.100   4.677  1.00 85.79           O  
ATOM   1115  N   THR   144      -2.871   5.127   2.569  1.00 87.57           N  
ATOM   1116  CA  THR   144      -3.198   5.210   1.150  1.00 86.76           C  
ATOM   1117  C   THR   144      -4.054   6.440   0.863  1.00 85.57           C  
ATOM   1118  CB  THR   144      -3.935   3.946   0.672  1.00 85.13           C  
ATOM   1119  O   THR   144      -4.262   6.802  -0.297  1.00 82.68           O  
ATOM   1120  CG2 THR   144      -3.034   2.718   0.760  1.00 78.16           C  
ATOM   1121  OG1 THR   144      -5.092   3.735   1.491  1.00 79.01           O  
ATOM   1122  N   ARG   145      -4.478   7.073   1.922  1.00 84.26           N  
ATOM   1123  CA  ARG   145      -5.384   8.213   1.830  1.00 84.00           C  
ATOM   1124  C   ARG   145      -4.924   9.353   2.733  1.00 84.09           C  
ATOM   1125  CB  ARG   145      -6.811   7.798   2.198  1.00 81.92           C  
ATOM   1126  O   ARG   145      -5.581   9.669   3.727  1.00 81.97           O  
ATOM   1127  CG  ARG   145      -7.395   6.730   1.287  1.00 77.49           C  
ATOM   1128  CD  ARG   145      -8.872   6.493   1.571  1.00 74.46           C  
ATOM   1129  NE  ARG   145      -9.425   5.450   0.712  1.00 67.45           N  
ATOM   1130  NH1 ARG   145     -11.628   5.874   1.266  1.00 56.01           N  
ATOM   1131  NH2 ARG   145     -11.116   4.208  -0.223  1.00 52.71           N  
ATOM   1132  CZ  ARG   145     -10.721   5.179   0.587  1.00 68.17           C  
ATOM   1133  N   ALA   146      -3.896   9.908   2.304  1.00 83.64           N  
ATOM   1134  CA  ALA   146      -3.278  10.950   3.121  1.00 83.54           C  
ATOM   1135  C   ALA   146      -4.257  12.090   3.386  1.00 83.10           C  
ATOM   1136  CB  ALA   146      -2.018  11.482   2.442  1.00 81.76           C  
ATOM   1137  O   ALA   146      -4.202  12.732   4.438  1.00 80.57           O  
ATOM   1138  N   GLY   147      -5.174  12.347   2.520  1.00 82.81           N  
ATOM   1139  CA  GLY   147      -6.150  13.414   2.672  1.00 82.60           C  
ATOM   1140  C   GLY   147      -7.161  13.146   3.770  1.00 82.14           C  
ATOM   1141  O   GLY   147      -7.850  14.062   4.224  1.00 79.51           O  
ATOM   1142  N   MET   148      -7.213  11.975   4.216  1.00 83.58           N  
ATOM   1143  CA  MET   148      -8.183  11.598   5.240  1.00 83.86           C  
ATOM   1144  C   MET   148      -7.618  11.830   6.637  1.00 83.78           C  
ATOM   1145  CB  MET   148      -8.593  10.133   5.079  1.00 81.36           C  
ATOM   1146  O   MET   148      -8.340  11.720   7.630  1.00 81.38           O  
ATOM   1147  CG  MET   148      -9.487   9.875   3.877  1.00 74.84           C  
ATOM   1148  SD  MET   148     -10.322   8.243   3.959  1.00 71.69           S  
ATOM   1149  CE  MET   148     -11.022   8.325   5.631  1.00 61.99           C  
ATOM   1150  N   LEU   149      -6.342  12.078   6.671  1.00 85.83           N  
ATOM   1151  CA  LEU   149      -5.751  12.419   7.961  1.00 85.88           C  
ATOM   1152  C   LEU   149      -6.123  13.839   8.372  1.00 85.41           C  
ATOM   1153  CB  LEU   149      -4.228  12.273   7.908  1.00 83.94           C  
ATOM   1154  O   LEU   149      -6.139  14.747   7.537  1.00 83.06           O  
ATOM   1155  CG  LEU   149      -3.687  10.846   7.802  1.00 79.06           C  
ATOM   1156  CD1 LEU   149      -2.187  10.867   7.528  1.00 72.78           C  
ATOM   1157  CD2 LEU   149      -3.992  10.061   9.073  1.00 73.15           C  
ATOM   1158  N   SER   150      -6.403  13.952   9.582  1.00 83.23           N  
ATOM   1159  CA  SER   150      -6.697  15.296  10.069  1.00 83.57           C  
ATOM   1160  C   SER   150      -5.502  16.225   9.883  1.00 84.18           C  
ATOM   1161  CB  SER   150      -7.098  15.256  11.545  1.00 82.03           C  
ATOM   1162  O   SER   150      -4.352  15.788   9.958  1.00 83.06           O  
ATOM   1163  OG  SER   150      -5.971  15.001  12.365  1.00 79.28           O  
ATOM   1164  N   ASN   151      -5.723  17.461   9.619  1.00 84.78           N  
ATOM   1165  CA  ASN   151      -4.671  18.444   9.383  1.00 85.16           C  
ATOM   1166  C   ASN   151      -3.731  18.558  10.579  1.00 85.60           C  
ATOM   1167  CB  ASN   151      -5.278  19.810   9.053  1.00 82.62           C  
ATOM   1168  O   ASN   151      -2.510  18.590  10.414  1.00 84.27           O  
ATOM   1169  CG  ASN   151      -5.849  19.872   7.651  1.00 75.93           C  
ATOM   1170  ND2 ASN   151      -6.793  20.780   7.434  1.00 71.84           N  
ATOM   1171  OD1 ASN   151      -5.445  19.109   6.769  1.00 71.72           O  
ATOM   1172  N   PRO   152      -4.273  18.555  11.751  1.00 82.78           N  
ATOM   1173  CA  PRO   152      -3.375  18.643  12.905  1.00 82.98           C  
ATOM   1174  C   PRO   152      -2.420  17.455  13.002  1.00 83.45           C  
ATOM   1175  CB  PRO   152      -4.335  18.670  14.098  1.00 81.46           C  
ATOM   1176  O   PRO   152      -1.241  17.630  13.318  1.00 82.19           O  
ATOM   1177  CG  PRO   152      -5.599  19.256  13.557  1.00 79.20           C  
ATOM   1178  CD  PRO   152      -5.762  18.807  12.133  1.00 77.89           C  
ATOM   1179  N   LEU   153      -2.873  16.250  12.779  1.00 84.79           N  
ATOM   1180  CA  LEU   153      -2.007  15.077  12.822  1.00 85.24           C  
ATOM   1181  C   LEU   153      -0.994  15.107  11.683  1.00 85.49           C  
ATOM   1182  CB  LEU   153      -2.838  13.794  12.748  1.00 83.43           C  
ATOM   1183  O   LEU   153       0.198  14.875  11.900  1.00 84.47           O  
ATOM   1184  CG  LEU   153      -2.075  12.480  12.924  1.00 79.86           C  
ATOM   1185  CD1 LEU   153      -1.393  12.442  14.288  1.00 76.17           C  
ATOM   1186  CD2 LEU   153      -3.013  11.289  12.756  1.00 76.80           C  
ATOM   1187  N   ARG   154      -1.467  15.468  10.568  1.00 86.72           N  
ATOM   1188  CA  ARG   154      -0.598  15.509   9.396  1.00 86.61           C  
ATOM   1189  C   ARG   154       0.551  16.491   9.599  1.00 86.68           C  
ATOM   1190  CB  ARG   154      -1.398  15.889   8.147  1.00 84.11           C  
ATOM   1191  O   ARG   154       1.678  16.232   9.173  1.00 85.30           O  
ATOM   1192  CG  ARG   154      -0.620  15.741   6.849  1.00 76.36           C  
ATOM   1193  CD  ARG   154      -1.483  16.058   5.636  1.00 73.14           C  
ATOM   1194  NE  ARG   154      -0.692  16.102   4.409  1.00 66.59           N  
ATOM   1195  NH1 ARG   154      -2.456  16.714   3.049  1.00 54.48           N  
ATOM   1196  NH2 ARG   154      -0.364  16.422   2.158  1.00 50.30           N  
ATOM   1197  CZ  ARG   154      -1.173  16.412   3.208  1.00 65.48           C  
ATOM   1198  N   ALA   155       0.297  17.628  10.155  1.00 86.51           N  
ATOM   1199  CA  ALA   155       1.267  18.706  10.333  1.00 86.20           C  
ATOM   1200  C   ALA   155       2.385  18.286  11.283  1.00 86.26           C  
ATOM   1201  CB  ALA   155       0.576  19.964  10.853  1.00 84.55           C  
ATOM   1202  O   ALA   155       3.446  18.914  11.320  1.00 84.77           O  
ATOM   1203  N   ARG   156       2.319  17.224  11.888  1.00 86.91           N  
ATOM   1204  CA  ARG   156       3.278  16.828  12.914  1.00 86.88           C  
ATOM   1205  C   ARG   156       4.251  15.783  12.379  1.00 87.64           C  
ATOM   1206  CB  ARG   156       2.553  16.286  14.148  1.00 84.43           C  
ATOM   1207  O   ARG   156       5.200  15.400  13.068  1.00 86.32           O  
ATOM   1208  CG  ARG   156       1.910  17.363  15.007  1.00 76.75           C  
ATOM   1209  CD  ARG   156       1.178  16.769  16.202  1.00 72.74           C  
ATOM   1210  NE  ARG   156       0.650  17.808  17.082  1.00 66.54           N  
ATOM   1211  NH1 ARG   156      -1.088  18.401  15.679  1.00 55.18           N  
ATOM   1212  NH2 ARG   156      -0.809  19.477  17.684  1.00 50.51           N  
ATOM   1213  CZ  ARG   156      -0.414  18.560  16.813  1.00 66.63           C  
ATOM   1214  N   PHE   157       3.847  15.332  11.382  1.00 90.47           N  
ATOM   1215  CA  PHE   157       4.846  14.491  10.732  1.00 90.67           C  
ATOM   1216  C   PHE   157       5.958  15.340  10.129  1.00 89.49           C  
ATOM   1217  CB  PHE   157       4.198  13.626   9.647  1.00 90.13           C  
ATOM   1218  O   PHE   157       5.710  16.159   9.242  1.00 87.30           O  
ATOM   1219  CG  PHE   157       3.318  12.531  10.188  1.00 90.31           C  
ATOM   1220  CD1 PHE   157       3.868  11.340  10.644  1.00 88.53           C  
ATOM   1221  CD2 PHE   157       1.940  12.694  10.240  1.00 88.56           C  
ATOM   1222  CE1 PHE   157       3.056  10.325  11.146  1.00 88.80           C  
ATOM   1223  CE2 PHE   157       1.122  11.685  10.739  1.00 88.86           C  
ATOM   1224  CZ  PHE   157       1.682  10.501  11.191  1.00 88.43           C  
ATOM   1225  N   GLY   158       7.081  15.176  10.657  1.00 88.68           N  
ATOM   1226  CA  GLY   158       8.224  15.961  10.220  1.00 88.50           C  
ATOM   1227  C   GLY   158       8.800  15.493   8.897  1.00 88.49           C  
ATOM   1228  O   GLY   158       9.445  16.267   8.186  1.00 86.76           O  
ATOM   1229  N   ILE   159       8.593  14.285   8.569  1.00 91.26           N  
ATOM   1230  CA  ILE   159       9.066  13.683   7.327  1.00 91.48           C  
ATOM   1231  C   ILE   159       7.888  13.087   6.561  1.00 91.32           C  
ATOM   1232  CB  ILE   159      10.134  12.599   7.596  1.00 90.78           C  
ATOM   1233  O   ILE   159       7.110  12.306   7.114  1.00 90.34           O  
ATOM   1234  CG1 ILE   159      11.318  13.194   8.367  1.00 89.40           C  
ATOM   1235  CG2 ILE   159      10.600  11.962   6.284  1.00 88.88           C  
ATOM   1236  CD1 ILE   159      12.298  12.156   8.895  1.00 86.35           C  
ATOM   1237  N   ASN   160       7.799  13.461   5.317  1.00 91.76           N  
ATOM   1238  CA  ASN   160       6.747  12.951   4.445  1.00 91.61           C  
ATOM   1239  C   ASN   160       7.326  12.225   3.233  1.00 90.70           C  
ATOM   1240  CB  ASN   160       5.827  14.087   3.993  1.00 89.24           C  
ATOM   1241  O   ASN   160       8.024  12.830   2.418  1.00 88.40           O  
ATOM   1242  CG  ASN   160       4.998  14.654   5.129  1.00 80.17           C  
ATOM   1243  ND2 ASN   160       5.423  15.793   5.663  1.00 70.35           N  
ATOM   1244  OD1 ASN   160       3.984  14.072   5.524  1.00 71.57           O  
ATOM   1245  N   GLY   161       7.075  10.990   3.189  1.00 92.09           N  
ATOM   1246  CA  GLY   161       7.534  10.179   2.074  1.00 91.92           C  
ATOM   1247  C   GLY   161       6.411   9.742   1.151  1.00 91.71           C  
ATOM   1248  O   GLY   161       5.566   8.930   1.534  1.00 90.16           O  
ATOM   1249  N   HIS   162       6.358  10.298   0.007  1.00 92.04           N  
ATOM   1250  CA  HIS   162       5.391   9.932  -1.022  1.00 92.16           C  
ATOM   1251  C   HIS   162       5.921   8.804  -1.900  1.00 91.93           C  
ATOM   1252  CB  HIS   162       5.039  11.147  -1.883  1.00 90.69           C  
ATOM   1253  O   HIS   162       6.886   8.992  -2.644  1.00 90.90           O  
ATOM   1254  CG  HIS   162       3.973  10.875  -2.896  1.00 86.30           C  
ATOM   1255  CD2 HIS   162       3.009   9.926  -2.940  1.00 81.04           C  
ATOM   1256  ND1 HIS   162       3.820  11.634  -4.036  1.00 80.31           N  
ATOM   1257  CE1 HIS   162       2.804  11.161  -4.739  1.00 81.11           C  
ATOM   1258  NE2 HIS   162       2.295  10.125  -4.096  1.00 81.23           N  
ATOM   1259  N   MET   163       5.219   7.760  -1.822  1.00 92.50           N  
ATOM   1260  CA  MET   163       5.601   6.604  -2.629  1.00 92.38           C  
ATOM   1261  C   MET   163       4.738   6.507  -3.882  1.00 91.58           C  
ATOM   1262  CB  MET   163       5.486   5.316  -1.813  1.00 91.37           C  
ATOM   1263  O   MET   163       3.511   6.587  -3.804  1.00 90.01           O  
ATOM   1264  CG  MET   163       6.411   5.268  -0.608  1.00 87.84           C  
ATOM   1265  SD  MET   163       6.313   3.671   0.291  1.00 87.92           S  
ATOM   1266  CE  MET   163       7.093   2.572  -0.924  1.00 80.41           C  
ATOM   1267  N   GLU   164       5.396   6.258  -4.987  1.00 90.53           N  
ATOM   1268  CA  GLU   164       4.748   6.231  -6.295  1.00 90.34           C  
ATOM   1269  C   GLU   164       4.802   4.835  -6.910  1.00 90.66           C  
ATOM   1270  CB  GLU   164       5.398   7.247  -7.238  1.00 88.49           C  
ATOM   1271  O   GLU   164       5.564   3.980  -6.455  1.00 89.78           O  
ATOM   1272  CG  GLU   164       5.283   8.688  -6.764  1.00 81.09           C  
ATOM   1273  CD  GLU   164       5.882   9.690  -7.738  1.00 77.57           C  
ATOM   1274  OE1 GLU   164       6.574   9.269  -8.693  1.00 73.46           O  
ATOM   1275  OE2 GLU   164       5.658  10.906  -7.545  1.00 70.67           O  
ATOM   1276  N   TYR   165       4.040   4.610  -7.937  1.00 90.57           N  
ATOM   1277  CA  TYR   165       4.106   3.346  -8.661  1.00 90.89           C  
ATOM   1278  C   TYR   165       5.505   3.110  -9.220  1.00 90.98           C  
ATOM   1279  CB  TYR   165       3.080   3.323  -9.798  1.00 90.03           C  
ATOM   1280  O   TYR   165       6.171   4.050  -9.660  1.00 90.28           O  
ATOM   1281  CG  TYR   165       1.654   3.177  -9.325  1.00 88.57           C  
ATOM   1282  CD1 TYR   165       1.183   1.961  -8.835  1.00 85.75           C  
ATOM   1283  CD2 TYR   165       0.775   4.253  -9.369  1.00 85.82           C  
ATOM   1284  CE1 TYR   165      -0.131   1.821  -8.400  1.00 85.75           C  
ATOM   1285  CE2 TYR   165      -0.541   4.125  -8.937  1.00 85.69           C  
ATOM   1286  OH  TYR   165      -2.286   2.774  -8.025  1.00 83.11           O  
ATOM   1287  CZ  TYR   165      -0.984   2.907  -8.454  1.00 84.13           C  
ATOM   1288  N   TYR   166       5.853   1.893  -9.118  1.00 91.97           N  
ATOM   1289  CA  TYR   166       7.187   1.553  -9.600  1.00 92.10           C  
ATOM   1290  C   TYR   166       7.247   1.605 -11.122  1.00 91.49           C  
ATOM   1291  CB  TYR   166       7.599   0.162  -9.108  1.00 91.62           C  
ATOM   1292  O   TYR   166       6.260   1.306 -11.799  1.00 90.42           O  
ATOM   1293  CG  TYR   166       8.064   0.139  -7.672  1.00 91.18           C  
ATOM   1294  CD1 TYR   166       9.415   0.009  -7.359  1.00 89.10           C  
ATOM   1295  CD2 TYR   166       7.153   0.246  -6.627  1.00 88.97           C  
ATOM   1296  CE1 TYR   166       9.848  -0.015  -6.037  1.00 88.94           C  
ATOM   1297  CE2 TYR   166       7.575   0.223  -5.301  1.00 88.86           C  
ATOM   1298  OH  TYR   166       9.344   0.070  -3.707  1.00 86.25           O  
ATOM   1299  CZ  TYR   166       8.922   0.093  -5.017  1.00 88.37           C  
ATOM   1300  N   GLU   167       8.380   1.943 -11.600  1.00 91.20           N  
ATOM   1301  CA  GLU   167       8.643   1.879 -13.035  1.00 91.18           C  
ATOM   1302  C   GLU   167       9.019   0.464 -13.465  1.00 91.78           C  
ATOM   1303  CB  GLU   167       9.753   2.859 -13.422  1.00 89.33           C  
ATOM   1304  O   GLU   167       9.458  -0.343 -12.644  1.00 91.19           O  
ATOM   1305  CG  GLU   167       9.408   4.317 -13.153  1.00 80.17           C  
ATOM   1306  CD  GLU   167      10.423   5.290 -13.733  1.00 75.64           C  
ATOM   1307  OE1 GLU   167      11.535   4.856 -14.109  1.00 71.79           O  
ATOM   1308  OE2 GLU   167      10.103   6.498 -13.810  1.00 68.26           O  
ATOM   1309  N   LEU   168       8.881   0.249 -14.684  1.00 91.79           N  
ATOM   1310  CA  LEU   168       9.039  -1.088 -15.247  1.00 92.18           C  
ATOM   1311  C   LEU   168      10.419  -1.653 -14.927  1.00 92.61           C  
ATOM   1312  CB  LEU   168       8.825  -1.060 -16.762  1.00 90.61           C  
ATOM   1313  O   LEU   168      10.540  -2.804 -14.502  1.00 92.09           O  
ATOM   1314  CG  LEU   168       8.893  -2.408 -17.482  1.00 85.10           C  
ATOM   1315  CD1 LEU   168       7.879  -3.379 -16.885  1.00 79.01           C  
ATOM   1316  CD2 LEU   168       8.655  -2.229 -18.977  1.00 79.20           C  
ATOM   1317  N   PRO   169      11.549  -0.916 -15.072  1.00 92.87           N  
ATOM   1318  CA  PRO   169      12.863  -1.483 -14.760  1.00 93.04           C  
ATOM   1319  C   PRO   169      13.001  -1.879 -13.291  1.00 93.11           C  
ATOM   1320  CB  PRO   169      13.829  -0.348 -15.112  1.00 92.10           C  
ATOM   1321  O   PRO   169      13.626  -2.895 -12.978  1.00 92.57           O  
ATOM   1322  CG  PRO   169      13.106   0.464 -16.138  1.00 89.63           C  
ATOM   1323  CD  PRO   169      11.642   0.464 -15.801  1.00 88.34           C  
ATOM   1324  N   ASP   170      12.428  -1.095 -12.392  1.00 92.84           N  
ATOM   1325  CA  ASP   170      12.478  -1.408 -10.967  1.00 93.18           C  
ATOM   1326  C   ASP   170      11.717  -2.697 -10.661  1.00 93.34           C  
ATOM   1327  CB  ASP   170      11.907  -0.252 -10.143  1.00 92.23           C  
ATOM   1328  O   ASP   170      12.205  -3.550  -9.916  1.00 92.76           O  
ATOM   1329  CG  ASP   170      12.783   0.988 -10.175  1.00 88.94           C  
ATOM   1330  OD1 ASP   170      13.998   0.870 -10.446  1.00 86.44           O  
ATOM   1331  OD2 ASP   170      12.255   2.092  -9.923  1.00 87.48           O  
ATOM   1332  N   LEU   171      10.560  -2.814 -11.276  1.00 93.01           N  
ATOM   1333  CA  LEU   171       9.730  -3.985 -11.016  1.00 93.04           C  
ATOM   1334  C   LEU   171      10.377  -5.246 -11.581  1.00 93.12           C  
ATOM   1335  CB  LEU   171       8.335  -3.799 -11.620  1.00 91.46           C  
ATOM   1336  O   LEU   171      10.305  -6.313 -10.967  1.00 92.36           O  
ATOM   1337  CG  LEU   171       7.369  -2.913 -10.832  1.00 83.48           C  
ATOM   1338  CD1 LEU   171       6.080  -2.705 -11.620  1.00 73.61           C  
ATOM   1339  CD2 LEU   171       7.074  -3.525  -9.467  1.00 73.07           C  
ATOM   1340  N   THR   172      10.985  -5.116 -12.736  1.00 93.68           N  
ATOM   1341  CA  THR   172      11.701  -6.245 -13.320  1.00 93.70           C  
ATOM   1342  C   THR   172      12.827  -6.705 -12.399  1.00 93.48           C  
ATOM   1343  CB  THR   172      12.278  -5.887 -14.702  1.00 92.82           C  
ATOM   1344  O   THR   172      12.999  -7.905 -12.172  1.00 92.71           O  
ATOM   1345  CG2 THR   172      12.979  -7.086 -15.332  1.00 88.45           C  
ATOM   1346  OG1 THR   172      11.213  -5.464 -15.562  1.00 88.96           O  
ATOM   1347  N   GLU   173      13.547  -5.778 -11.848  1.00 93.10           N  
ATOM   1348  CA  GLU   173      14.624  -6.100 -10.916  1.00 92.99           C  
ATOM   1349  C   GLU   173      14.080  -6.761  -9.652  1.00 92.87           C  
ATOM   1350  CB  GLU   173      15.416  -4.842 -10.552  1.00 91.83           C  
ATOM   1351  O   GLU   173      14.680  -7.703  -9.131  1.00 91.93           O  
ATOM   1352  CG  GLU   173      16.671  -5.118  -9.737  1.00 86.22           C  
ATOM   1353  CD  GLU   173      17.483  -3.867  -9.442  1.00 81.79           C  
ATOM   1354  OE1 GLU   173      17.184  -2.799 -10.023  1.00 79.65           O  
ATOM   1355  OE2 GLU   173      18.425  -3.956  -8.624  1.00 77.92           O  
ATOM   1356  N   ILE   174      12.961  -6.294  -9.191  1.00 91.93           N  
ATOM   1357  CA  ILE   174      12.341  -6.871  -8.004  1.00 91.97           C  
ATOM   1358  C   ILE   174      11.952  -8.322  -8.278  1.00 91.79           C  
ATOM   1359  CB  ILE   174      11.103  -6.059  -7.561  1.00 91.42           C  
ATOM   1360  O   ILE   174      12.190  -9.203  -7.448  1.00 90.91           O  
ATOM   1361  CG1 ILE   174      11.533  -4.725  -6.941  1.00 90.19           C  
ATOM   1362  CG2 ILE   174      10.249  -6.868  -6.581  1.00 90.00           C  
ATOM   1363  CD1 ILE   174      10.383  -3.758  -6.693  1.00 88.25           C  
ATOM   1364  N   VAL   175      11.387  -8.554  -9.452  1.00 92.62           N  
ATOM   1365  CA  VAL   175      11.003  -9.910  -9.830  1.00 92.59           C  
ATOM   1366  C   VAL   175      12.243 -10.797  -9.907  1.00 92.28           C  
ATOM   1367  CB  VAL   175      10.248  -9.931 -11.178  1.00 91.94           C  
ATOM   1368  O   VAL   175      12.243 -11.921  -9.401  1.00 91.35           O  
ATOM   1369  CG1 VAL   175      10.082 -11.364 -11.682  1.00 90.25           C  
ATOM   1370  CG2 VAL   175       8.888  -9.250 -11.039  1.00 90.14           C  
ATOM   1371  N   GLU   176      13.265 -10.306 -10.510  1.00 92.67           N  
ATOM   1372  CA  GLU   176      14.508 -11.058 -10.650  1.00 92.43           C  
ATOM   1373  C   GLU   176      15.130 -11.357  -9.289  1.00 91.86           C  
ATOM   1374  CB  GLU   176      15.504 -10.292 -11.526  1.00 91.55           C  
ATOM   1375  O   GLU   176      15.575 -12.478  -9.037  1.00 90.67           O  
ATOM   1376  CG  GLU   176      15.099 -10.210 -12.990  1.00 88.39           C  
ATOM   1377  CD  GLU   176      16.024  -9.336 -13.821  1.00 85.68           C  
ATOM   1378  OE1 GLU   176      16.817  -8.563 -13.236  1.00 83.90           O  
ATOM   1379  OE2 GLU   176      15.956  -9.424 -15.067  1.00 83.39           O  
ATOM   1380  N   ARG   177      15.117 -10.424  -8.443  1.00 90.30           N  
ATOM   1381  CA  ARG   177      15.661 -10.614  -7.102  1.00 89.72           C  
ATOM   1382  C   ARG   177      14.851 -11.646  -6.324  1.00 89.82           C  
ATOM   1383  CB  ARG   177      15.689  -9.287  -6.340  1.00 88.10           C  
ATOM   1384  O   ARG   177      15.419 -12.519  -5.665  1.00 88.68           O  
ATOM   1385  CG  ARG   177      16.300  -9.387  -4.952  1.00 80.67           C  
ATOM   1386  CD  ARG   177      16.419  -8.021  -4.289  1.00 76.49           C  
ATOM   1387  NE  ARG   177      16.933  -8.127  -2.926  1.00 70.13           N  
ATOM   1388  NH1 ARG   177      16.912  -5.853  -2.522  1.00 55.54           N  
ATOM   1389  NH2 ARG   177      17.625  -7.304  -0.897  1.00 51.76           N  
ATOM   1390  CZ  ARG   177      17.156  -7.094  -2.118  1.00 68.11           C  
ATOM   1391  N   THR   178      13.584 -11.439  -6.382  1.00 89.22           N  
ATOM   1392  CA  THR   178      12.730 -12.397  -5.689  1.00 88.96           C  
ATOM   1393  C   THR   178      12.973 -13.812  -6.207  1.00 88.88           C  
ATOM   1394  CB  THR   178      11.242 -12.037  -5.848  1.00 87.79           C  
ATOM   1395  O   THR   178      13.062 -14.759  -5.423  1.00 87.78           O  
ATOM   1396  CG2 THR   178      10.352 -13.042  -5.124  1.00 82.21           C  
ATOM   1397  OG1 THR   178      11.011 -10.732  -5.304  1.00 83.82           O  
ATOM   1398  N   SER   179      13.164 -13.969  -7.497  1.00 90.52           N  
ATOM   1399  CA  SER   179      13.419 -15.269  -8.108  1.00 90.27           C  
ATOM   1400  C   SER   179      14.738 -15.860  -7.620  1.00 89.72           C  
ATOM   1401  CB  SER   179      13.437 -15.152  -9.632  1.00 89.18           C  
ATOM   1402  O   SER   179      14.838 -17.067  -7.395  1.00 88.25           O  
ATOM   1403  OG  SER   179      12.192 -14.677 -10.115  1.00 82.79           O  
ATOM   1404  N   GLU   180      15.709 -15.051  -7.395  1.00 88.82           N  
ATOM   1405  CA  GLU   180      17.004 -15.489  -6.884  1.00 87.96           C  
ATOM   1406  C   GLU   180      16.894 -15.972  -5.440  1.00 87.47           C  
ATOM   1407  CB  GLU   180      18.031 -14.358  -6.982  1.00 85.96           C  
ATOM   1408  O   GLU   180      17.443 -17.018  -5.086  1.00 85.54           O  
ATOM   1409  CG  GLU   180      18.490 -14.066  -8.404  1.00 77.49           C  
ATOM   1410  CD  GLU   180      19.447 -12.888  -8.495  1.00 72.57           C  
ATOM   1411  OE1 GLU   180      19.807 -12.315  -7.442  1.00 68.24           O  
ATOM   1412  OE2 GLU   180      19.840 -12.536  -9.630  1.00 65.63           O  
ATOM   1413  N   ILE   181      16.153 -15.259  -4.657  1.00 85.60           N  
ATOM   1414  CA  ILE   181      16.006 -15.579  -3.242  1.00 84.98           C  
ATOM   1415  C   ILE   181      15.327 -16.938  -3.088  1.00 84.53           C  
ATOM   1416  CB  ILE   181      15.202 -14.491  -2.496  1.00 84.12           C  
ATOM   1417  O   ILE   181      15.720 -17.743  -2.239  1.00 82.63           O  
ATOM   1418  CG1 ILE   181      16.027 -13.204  -2.379  1.00 81.58           C  
ATOM   1419  CG2 ILE   181      14.767 -14.991  -1.116  1.00 80.70           C  
ATOM   1420  CD1 ILE   181      15.229 -11.999  -1.902  1.00 78.71           C  
ATOM   1421  N   PHE   182      14.455 -17.198  -4.069  1.00 84.69           N  
ATOM   1422  CA  PHE   182      13.709 -18.447  -3.955  1.00 84.52           C  
ATOM   1423  C   PHE   182      14.269 -19.500  -4.903  1.00 84.42           C  
ATOM   1424  CB  PHE   182      12.223 -18.215  -4.245  1.00 82.92           C  
ATOM   1425  O   PHE   182      13.628 -20.523  -5.151  1.00 82.46           O  
ATOM   1426  CG  PHE   182      11.480 -17.556  -3.115  1.00 79.84           C  
ATOM   1427  CD1 PHE   182      11.356 -18.187  -1.883  1.00 75.98           C  
ATOM   1428  CD2 PHE   182      10.904 -16.303  -3.285  1.00 76.21           C  
ATOM   1429  CE1 PHE   182      10.669 -17.578  -0.836  1.00 75.42           C  
ATOM   1430  CE2 PHE   182      10.215 -15.689  -2.243  1.00 76.58           C  
ATOM   1431  CZ  PHE   182      10.098 -16.329  -1.019  1.00 71.60           C  
ATOM   1432  N   GLU   183      15.446 -19.230  -5.470  1.00 86.43           N  
ATOM   1433  CA  GLU   183      16.176 -20.152  -6.335  1.00 86.47           C  
ATOM   1434  C   GLU   183      15.311 -20.613  -7.504  1.00 86.52           C  
ATOM   1435  CB  GLU   183      16.669 -21.361  -5.537  1.00 83.95           C  
ATOM   1436  O   GLU   183      15.280 -21.801  -7.830  1.00 84.46           O  
ATOM   1437  CG  GLU   183      17.639 -21.006  -4.419  1.00 79.52           C  
ATOM   1438  CD  GLU   183      18.150 -22.220  -3.659  1.00 76.53           C  
ATOM   1439  OE1 GLU   183      17.660 -23.344  -3.912  1.00 74.68           O  
ATOM   1440  OE2 GLU   183      19.046 -22.045  -2.804  1.00 71.30           O  
ATOM   1441  N   MET   184      14.605 -19.626  -8.034  1.00 88.39           N  
ATOM   1442  CA  MET   184      13.798 -19.858  -9.229  1.00 88.58           C  
ATOM   1443  C   MET   184      14.572 -19.486 -10.489  1.00 88.82           C  
ATOM   1444  CB  MET   184      12.495 -19.061  -9.161  1.00 86.55           C  
ATOM   1445  O   MET   184      15.314 -18.501 -10.499  1.00 87.37           O  
ATOM   1446  CG  MET   184      11.652 -19.367  -7.933  1.00 80.06           C  
ATOM   1447  SD  MET   184      10.198 -18.258  -7.784  1.00 79.01           S  
ATOM   1448  CE  MET   184       9.637 -18.689  -6.114  1.00 69.65           C  
ATOM   1449  N   THR   185      14.323 -20.309 -11.474  1.00 90.20           N  
ATOM   1450  CA  THR   185      14.894 -19.960 -12.770  1.00 90.20           C  
ATOM   1451  C   THR   185      13.876 -19.207 -13.623  1.00 90.80           C  
ATOM   1452  CB  THR   185      15.374 -21.213 -13.525  1.00 88.06           C  
ATOM   1453  O   THR   185      12.813 -19.741 -13.946  1.00 89.86           O  
ATOM   1454  CG2 THR   185      16.105 -20.834 -14.809  1.00 77.56           C  
ATOM   1455  OG1 THR   185      16.263 -21.958 -12.685  1.00 80.38           O  
ATOM   1456  N   ILE   186      14.196 -17.988 -13.904  1.00 92.14           N  
ATOM   1457  CA  ILE   186      13.299 -17.153 -14.694  1.00 92.62           C  
ATOM   1458  C   ILE   186      14.088 -16.439 -15.789  1.00 92.25           C  
ATOM   1459  CB  ILE   186      12.559 -16.124 -13.810  1.00 91.74           C  
ATOM   1460  O   ILE   186      15.202 -15.965 -15.552  1.00 91.08           O  
ATOM   1461  CG1 ILE   186      11.510 -15.368 -14.634  1.00 88.57           C  
ATOM   1462  CG2 ILE   186      13.552 -15.153 -13.165  1.00 87.83           C  
ATOM   1463  CD1 ILE   186      10.526 -14.564 -13.795  1.00 85.77           C  
ATOM   1464  N   THR   187      13.603 -16.414 -17.010  1.00 92.38           N  
ATOM   1465  CA  THR   187      14.243 -15.665 -18.085  1.00 92.35           C  
ATOM   1466  C   THR   187      13.972 -14.170 -17.939  1.00 92.66           C  
ATOM   1467  CB  THR   187      13.758 -16.145 -19.466  1.00 91.28           C  
ATOM   1468  O   THR   187      12.957 -13.771 -17.364  1.00 92.11           O  
ATOM   1469  CG2 THR   187      13.966 -17.647 -19.630  1.00 85.56           C  
ATOM   1470  OG1 THR   187      12.362 -15.849 -19.604  1.00 86.54           O  
ATOM   1471  N   PRO   188      14.832 -13.344 -18.487  1.00 91.47           N  
ATOM   1472  CA  PRO   188      14.614 -11.897 -18.435  1.00 91.70           C  
ATOM   1473  C   PRO   188      13.312 -11.472 -19.109  1.00 91.84           C  
ATOM   1474  CB  PRO   188      15.825 -11.331 -19.181  1.00 90.53           C  
ATOM   1475  O   PRO   188      12.639 -10.552 -18.636  1.00 91.29           O  
ATOM   1476  CG  PRO   188      16.898 -12.356 -19.002  1.00 88.08           C  
ATOM   1477  CD  PRO   188      16.261 -13.717 -18.999  1.00 87.12           C  
ATOM   1478  N   GLU   189      12.956 -12.135 -20.209  1.00 92.32           N  
ATOM   1479  CA  GLU   189      11.721 -11.824 -20.922  1.00 92.44           C  
ATOM   1480  C   GLU   189      10.497 -12.116 -20.059  1.00 93.01           C  
ATOM   1481  CB  GLU   189      11.642 -12.614 -22.231  1.00 90.86           C  
ATOM   1482  O   GLU   189       9.531 -11.350 -20.063  1.00 92.50           O  
ATOM   1483  CG  GLU   189      12.709 -12.231 -23.246  1.00 82.86           C  
ATOM   1484  CD  GLU   189      14.066 -12.851 -22.952  1.00 77.55           C  
ATOM   1485  OE1 GLU   189      14.142 -13.777 -22.113  1.00 75.66           O  
ATOM   1486  OE2 GLU   189      15.062 -12.406 -23.566  1.00 71.78           O  
ATOM   1487  N   ALA   190      10.584 -13.191 -19.328  1.00 93.17           N  
ATOM   1488  CA  ALA   190       9.474 -13.547 -18.447  1.00 93.47           C  
ATOM   1489  C   ALA   190       9.359 -12.566 -17.284  1.00 93.82           C  
ATOM   1490  CB  ALA   190       9.647 -14.971 -17.923  1.00 92.57           C  
ATOM   1491  O   ALA   190       8.255 -12.164 -16.910  1.00 93.48           O  
ATOM   1492  N   ALA   191      10.504 -12.218 -16.754  1.00 93.48           N  
ATOM   1493  CA  ALA   191      10.507 -11.238 -15.670  1.00 93.67           C  
ATOM   1494  C   ALA   191       9.888  -9.918 -16.121  1.00 93.67           C  
ATOM   1495  CB  ALA   191      11.930 -11.010 -15.164  1.00 92.93           C  
ATOM   1496  O   ALA   191       9.095  -9.317 -15.394  1.00 93.15           O  
ATOM   1497  N   LEU   192      10.188  -9.543 -17.301  1.00 93.15           N  
ATOM   1498  CA  LEU   192       9.650  -8.316 -17.878  1.00 93.00           C  
ATOM   1499  C   LEU   192       8.140  -8.420 -18.064  1.00 92.76           C  
ATOM   1500  CB  LEU   192      10.322  -8.015 -19.221  1.00 91.83           C  
ATOM   1501  O   LEU   192       7.408  -7.471 -17.773  1.00 91.85           O  
ATOM   1502  CG  LEU   192       9.882  -6.731 -19.926  1.00 86.95           C  
ATOM   1503  CD1 LEU   192      10.220  -5.515 -19.071  1.00 80.73           C  
ATOM   1504  CD2 LEU   192      10.536  -6.625 -21.300  1.00 80.34           C  
ATOM   1505  N   GLU   193       7.737  -9.509 -18.518  1.00 92.87           N  
ATOM   1506  CA  GLU   193       6.311  -9.730 -18.736  1.00 92.62           C  
ATOM   1507  C   GLU   193       5.536  -9.673 -17.423  1.00 92.96           C  
ATOM   1508  CB  GLU   193       6.076 -11.076 -19.428  1.00 90.91           C  
ATOM   1509  O   GLU   193       4.458  -9.079 -17.358  1.00 92.20           O  
ATOM   1510  CG  GLU   193       4.621 -11.332 -19.796  1.00 80.84           C  
ATOM   1511  CD  GLU   193       4.069 -10.326 -20.794  1.00 75.61           C  
ATOM   1512  OE1 GLU   193       4.865  -9.574 -21.402  1.00 72.15           O  
ATOM   1513  OE2 GLU   193       2.831 -10.288 -20.968  1.00 70.26           O  
ATOM   1514  N   LEU   194       6.081 -10.268 -16.368  1.00 93.36           N  
ATOM   1515  CA  LEU   194       5.452 -10.221 -15.052  1.00 93.42           C  
ATOM   1516  C   LEU   194       5.414  -8.793 -14.518  1.00 93.37           C  
ATOM   1517  CB  LEU   194       6.199 -11.126 -14.069  1.00 92.44           C  
ATOM   1518  O   LEU   194       4.396  -8.355 -13.977  1.00 92.70           O  
ATOM   1519  CG  LEU   194       6.017 -12.633 -14.262  1.00 87.54           C  
ATOM   1520  CD1 LEU   194       7.007 -13.402 -13.393  1.00 79.94           C  
ATOM   1521  CD2 LEU   194       4.584 -13.044 -13.940  1.00 79.50           C  
ATOM   1522  N   ALA   195       6.452  -8.093 -14.712  1.00 92.97           N  
ATOM   1523  CA  ALA   195       6.540  -6.701 -14.278  1.00 92.90           C  
ATOM   1524  C   ALA   195       5.525  -5.832 -15.016  1.00 92.48           C  
ATOM   1525  CB  ALA   195       7.952  -6.164 -14.494  1.00 92.22           C  
ATOM   1526  O   ALA   195       4.854  -4.997 -14.405  1.00 91.48           O  
ATOM   1527  N   ARG   196       5.397  -6.072 -16.268  1.00 91.71           N  
ATOM   1528  CA  ARG   196       4.472  -5.303 -17.093  1.00 90.94           C  
ATOM   1529  C   ARG   196       3.032  -5.501 -16.631  1.00 90.55           C  
ATOM   1530  CB  ARG   196       4.608  -5.698 -18.565  1.00 89.03           C  
ATOM   1531  O   ARG   196       2.241  -4.555 -16.627  1.00 88.97           O  
ATOM   1532  CG  ARG   196       3.909  -4.748 -19.525  1.00 79.97           C  
ATOM   1533  CD  ARG   196       4.053  -5.201 -20.971  1.00 75.36           C  
ATOM   1534  NE  ARG   196       5.325  -4.774 -21.546  1.00 70.06           N  
ATOM   1535  NH1 ARG   196       5.353  -6.382 -23.204  1.00 55.54           N  
ATOM   1536  NH2 ARG   196       7.071  -4.874 -23.035  1.00 50.74           N  
ATOM   1537  CZ  ARG   196       5.913  -5.344 -22.594  1.00 67.62           C  
ATOM   1538  N   ARG   197       2.714  -6.652 -16.143  1.00 91.56           N  
ATOM   1539  CA  ARG   197       1.335  -6.994 -15.811  1.00 91.43           C  
ATOM   1540  C   ARG   197       1.061  -6.784 -14.326  1.00 91.14           C  
ATOM   1541  CB  ARG   197       1.031  -8.442 -16.201  1.00 90.32           C  
ATOM   1542  O   ARG   197      -0.003  -7.159 -13.827  1.00 89.72           O  
ATOM   1543  CG  ARG   197       1.066  -8.697 -17.699  1.00 88.01           C  
ATOM   1544  CD  ARG   197       0.675 -10.129 -18.037  1.00 85.92           C  
ATOM   1545  NE  ARG   197       0.883 -10.425 -19.452  1.00 82.37           N  
ATOM   1546  NH1 ARG   197      -0.751 -12.055 -19.564  1.00 75.49           N  
ATOM   1547  NH2 ARG   197       0.472 -11.521 -21.428  1.00 74.68           N  
ATOM   1548  CZ  ARG   197       0.201 -11.333 -20.144  1.00 82.01           C  
ATOM   1549  N   SER   198       2.015  -6.189 -13.590  1.00 91.22           N  
ATOM   1550  CA  SER   198       1.948  -6.106 -12.135  1.00 91.23           C  
ATOM   1551  C   SER   198       1.431  -4.744 -11.682  1.00 90.74           C  
ATOM   1552  CB  SER   198       3.322  -6.370 -11.518  1.00 89.66           C  
ATOM   1553  O   SER   198       1.534  -4.396 -10.503  1.00 88.72           O  
ATOM   1554  OG  SER   198       4.251  -5.377 -11.917  1.00 78.41           O  
ATOM   1555  N   ARG   199       1.048  -3.890 -12.541  1.00 90.20           N  
ATOM   1556  CA  ARG   199       0.360  -2.633 -12.266  1.00 89.97           C  
ATOM   1557  C   ARG   199       1.266  -1.668 -11.509  1.00 89.45           C  
ATOM   1558  CB  ARG   199      -0.921  -2.885 -11.467  1.00 88.57           C  
ATOM   1559  O   ARG   199       0.786  -0.831 -10.741  1.00 87.47           O  
ATOM   1560  CG  ARG   199      -1.861  -3.892 -12.111  1.00 85.90           C  
ATOM   1561  CD  ARG   199      -3.167  -4.017 -11.339  1.00 83.24           C  
ATOM   1562  NE  ARG   199      -4.096  -4.932 -11.997  1.00 78.41           N  
ATOM   1563  NH1 ARG   199      -5.978  -4.112 -10.938  1.00 68.08           N  
ATOM   1564  NH2 ARG   199      -6.162  -5.830 -12.444  1.00 65.89           N  
ATOM   1565  CZ  ARG   199      -5.410  -4.956 -11.792  1.00 79.72           C  
ATOM   1566  N   GLY   200       2.536  -1.920 -11.571  1.00 90.19           N  
ATOM   1567  CA  GLY   200       3.478  -1.008 -10.943  1.00 90.37           C  
ATOM   1568  C   GLY   200       3.655  -1.260  -9.458  1.00 90.33           C  
ATOM   1569  O   GLY   200       4.135  -0.391  -8.727  1.00 88.70           O  
ATOM   1570  N   THR   201       3.184  -2.401  -8.987  1.00 89.91           N  
ATOM   1571  CA  THR   201       3.243  -2.687  -7.558  1.00 89.84           C  
ATOM   1572  C   THR   201       4.021  -3.973  -7.295  1.00 90.08           C  
ATOM   1573  CB  THR   201       1.831  -2.805  -6.954  1.00 88.05           C  
ATOM   1574  O   THR   201       3.720  -5.017  -7.877  1.00 89.13           O  
ATOM   1575  CG2 THR   201       0.979  -1.590  -7.304  1.00 77.40           C  
ATOM   1576  OG1 THR   201       1.196  -3.984  -7.466  1.00 79.55           O  
ATOM   1577  N   PRO   202       4.999  -3.895  -6.392  1.00 90.28           N  
ATOM   1578  CA  PRO   202       5.769  -5.090  -6.040  1.00 90.26           C  
ATOM   1579  C   PRO   202       4.895  -6.215  -5.490  1.00 89.88           C  
ATOM   1580  CB  PRO   202       6.740  -4.582  -4.971  1.00 89.59           C  
ATOM   1581  O   PRO   202       5.185  -7.393  -5.714  1.00 88.71           O  
ATOM   1582  CG  PRO   202       6.929  -3.133  -5.285  1.00 88.43           C  
ATOM   1583  CD  PRO   202       5.643  -2.595  -5.844  1.00 86.88           C  
ATOM   1584  N   ARG   203       3.757  -5.881  -4.741  1.00 88.24           N  
ATOM   1585  CA  ARG   203       2.855  -6.882  -4.180  1.00 88.05           C  
ATOM   1586  C   ARG   203       2.265  -7.762  -5.276  1.00 88.11           C  
ATOM   1587  CB  ARG   203       1.733  -6.211  -3.385  1.00 87.06           C  
ATOM   1588  O   ARG   203       2.279  -8.990  -5.169  1.00 87.21           O  
ATOM   1589  CG  ARG   203       0.754  -7.189  -2.756  1.00 84.82           C  
ATOM   1590  CD  ARG   203      -0.326  -6.471  -1.959  1.00 83.42           C  
ATOM   1591  NE  ARG   203       0.229  -5.789  -0.793  1.00 79.68           N  
ATOM   1592  NH1 ARG   203      -1.707  -4.631  -0.291  1.00 73.28           N  
ATOM   1593  NH2 ARG   203       0.162  -4.367   1.009  1.00 72.27           N  
ATOM   1594  CZ  ARG   203      -0.440  -4.931  -0.028  1.00 77.83           C  
ATOM   1595  N   ILE   204       1.849  -7.096  -6.285  1.00 89.75           N  
ATOM   1596  CA  ILE   204       1.217  -7.835  -7.373  1.00 90.05           C  
ATOM   1597  C   ILE   204       2.276  -8.612  -8.152  1.00 90.41           C  
ATOM   1598  CB  ILE   204       0.438  -6.894  -8.319  1.00 89.20           C  
ATOM   1599  O   ILE   204       2.054  -9.763  -8.534  1.00 89.86           O  
ATOM   1600  CG1 ILE   204      -0.750  -6.262  -7.584  1.00 86.89           C  
ATOM   1601  CG2 ILE   204      -0.028  -7.648  -9.567  1.00 86.66           C  
ATOM   1602  CD1 ILE   204      -1.569  -5.305  -8.440  1.00 84.03           C  
ATOM   1603  N   ALA   205       3.423  -7.993  -8.371  1.00 91.19           N  
ATOM   1604  CA  ALA   205       4.509  -8.670  -9.075  1.00 91.28           C  
ATOM   1605  C   ALA   205       4.894  -9.968  -8.371  1.00 91.18           C  
ATOM   1606  CB  ALA   205       5.723  -7.750  -9.190  1.00 90.65           C  
ATOM   1607  O   ALA   205       5.022 -11.014  -9.012  1.00 90.41           O  
ATOM   1608  N   ASN   206       5.073  -9.936  -7.050  1.00 89.96           N  
ATOM   1609  CA  ASN   206       5.465 -11.115  -6.284  1.00 89.70           C  
ATOM   1610  C   ASN   206       4.357 -12.163  -6.262  1.00 89.61           C  
ATOM   1611  CB  ASN   206       5.854 -10.723  -4.857  1.00 88.66           C  
ATOM   1612  O   ASN   206       4.631 -13.364  -6.293  1.00 88.58           O  
ATOM   1613  CG  ASN   206       7.204 -10.036  -4.788  1.00 85.11           C  
ATOM   1614  ND2 ASN   206       7.393  -9.202  -3.772  1.00 81.67           N  
ATOM   1615  OD1 ASN   206       8.069 -10.253  -5.640  1.00 82.03           O  
ATOM   1616  N   ARG   207       3.111 -11.696  -6.230  1.00 89.44           N  
ATOM   1617  CA  ARG   207       1.984 -12.622  -6.273  1.00 89.15           C  
ATOM   1618  C   ARG   207       1.935 -13.364  -7.604  1.00 89.73           C  
ATOM   1619  CB  ARG   207       0.667 -11.877  -6.040  1.00 86.97           C  
ATOM   1620  O   ARG   207       1.748 -14.582  -7.636  1.00 88.92           O  
ATOM   1621  CG  ARG   207      -0.536 -12.792  -5.875  1.00 77.56           C  
ATOM   1622  CD  ARG   207      -1.797 -12.009  -5.535  1.00 73.83           C  
ATOM   1623  NE  ARG   207      -2.264 -11.221  -6.672  1.00 67.21           N  
ATOM   1624  NH1 ARG   207      -4.110 -10.360  -5.582  1.00 51.68           N  
ATOM   1625  NH2 ARG   207      -3.686  -9.780  -7.759  1.00 47.06           N  
ATOM   1626  CZ  ARG   207      -3.352 -10.456  -6.668  1.00 64.87           C  
ATOM   1627  N   LEU   208       2.125 -12.632  -8.646  1.00 92.03           N  
ATOM   1628  CA  LEU   208       2.129 -13.251  -9.967  1.00 92.25           C  
ATOM   1629  C   LEU   208       3.298 -14.219 -10.111  1.00 92.29           C  
ATOM   1630  CB  LEU   208       2.200 -12.181 -11.060  1.00 91.71           C  
ATOM   1631  O   LEU   208       3.135 -15.323 -10.636  1.00 91.73           O  
ATOM   1632  CG  LEU   208       0.972 -11.281 -11.209  1.00 90.61           C  
ATOM   1633  CD1 LEU   208       1.183 -10.280 -12.341  1.00 88.51           C  
ATOM   1634  CD2 LEU   208      -0.278 -12.119 -11.455  1.00 88.45           C  
ATOM   1635  N   LEU   209       4.450 -13.783  -9.640  1.00 92.68           N  
ATOM   1636  CA  LEU   209       5.627 -14.641  -9.721  1.00 92.66           C  
ATOM   1637  C   LEU   209       5.394 -15.955  -8.984  1.00 92.18           C  
ATOM   1638  CB  LEU   209       6.852 -13.928  -9.141  1.00 92.12           C  
ATOM   1639  O   LEU   209       5.725 -17.027  -9.496  1.00 91.06           O  
ATOM   1640  CG  LEU   209       8.155 -14.727  -9.121  1.00 90.80           C  
ATOM   1641  CD1 LEU   209       8.534 -15.160 -10.533  1.00 88.02           C  
ATOM   1642  CD2 LEU   209       9.275 -13.907  -8.489  1.00 87.90           C  
ATOM   1643  N   LYS   210       4.793 -15.869  -7.799  1.00 90.65           N  
ATOM   1644  CA  LYS   210       4.500 -17.065  -7.014  1.00 90.32           C  
ATOM   1645  C   LYS   210       3.572 -18.008  -7.775  1.00 90.57           C  
ATOM   1646  CB  LYS   210       3.875 -16.686  -5.671  1.00 88.83           C  
ATOM   1647  O   LYS   210       3.816 -19.215  -7.831  1.00 89.69           O  
ATOM   1648  CG  LYS   210       3.594 -17.873  -4.762  1.00 82.50           C  
ATOM   1649  CD  LYS   210       3.030 -17.427  -3.418  1.00 79.34           C  
ATOM   1650  CE  LYS   210       2.682 -18.617  -2.535  1.00 71.54           C  
ATOM   1651  NZ  LYS   210       2.146 -18.185  -1.209  1.00 64.77           N  
ATOM   1652  N   ARG   211       2.560 -17.452  -8.411  1.00 91.18           N  
ATOM   1653  CA  ARG   211       1.590 -18.269  -9.132  1.00 91.18           C  
ATOM   1654  C   ARG   211       2.198 -18.844 -10.408  1.00 91.58           C  
ATOM   1655  CB  ARG   211       0.342 -17.451  -9.469  1.00 89.78           C  
ATOM   1656  O   ARG   211       1.942 -19.997 -10.758  1.00 90.93           O  
ATOM   1657  CG  ARG   211      -0.448 -17.002  -8.250  1.00 84.07           C  
ATOM   1658  CD  ARG   211      -0.880 -18.183  -7.391  1.00 80.33           C  
ATOM   1659  NE  ARG   211      -1.490 -17.744  -6.139  1.00 75.49           N  
ATOM   1660  NH1 ARG   211      -1.550 -19.850  -5.191  1.00 61.26           N  
ATOM   1661  NH2 ARG   211      -2.347 -18.042  -4.030  1.00 57.59           N  
ATOM   1662  CZ  ARG   211      -1.794 -18.546  -5.123  1.00 73.46           C  
ATOM   1663  N   VAL   212       2.982 -18.089 -11.049  1.00 93.20           N  
ATOM   1664  CA  VAL   212       3.630 -18.544 -12.275  1.00 93.29           C  
ATOM   1665  C   VAL   212       4.644 -19.638 -11.949  1.00 92.88           C  
ATOM   1666  CB  VAL   212       4.322 -17.379 -13.017  1.00 92.75           C  
ATOM   1667  O   VAL   212       4.772 -20.616 -12.689  1.00 91.88           O  
ATOM   1668  CG1 VAL   212       5.166 -17.904 -14.177  1.00 90.50           C  
ATOM   1669  CG2 VAL   212       3.285 -16.375 -13.518  1.00 90.14           C  
ATOM   1670  N   ARG   213       5.313 -19.441 -10.843  1.00 91.96           N  
ATOM   1671  CA  ARG   213       6.223 -20.486 -10.386  1.00 91.75           C  
ATOM   1672  C   ARG   213       5.480 -21.798 -10.157  1.00 91.47           C  
ATOM   1673  CB  ARG   213       6.935 -20.056  -9.102  1.00 90.48           C  
ATOM   1674  O   ARG   213       5.942 -22.861 -10.577  1.00 90.34           O  
ATOM   1675  CG  ARG   213       7.838 -21.127  -8.510  1.00 85.29           C  
ATOM   1676  CD  ARG   213       8.018 -20.946  -7.009  1.00 82.01           C  
ATOM   1677  NE  ARG   213       6.756 -21.104  -6.292  1.00 78.22           N  
ATOM   1678  NH1 ARG   213       7.571 -20.339  -4.270  1.00 66.12           N  
ATOM   1679  NH2 ARG   213       5.382 -20.993  -4.455  1.00 63.56           N  
ATOM   1680  CZ  ARG   213       6.573 -20.812  -5.007  1.00 75.72           C  
ATOM   1681  N   ASP   214       4.353 -21.747  -9.452  1.00 90.56           N  
ATOM   1682  CA  ASP   214       3.552 -22.943  -9.207  1.00 90.58           C  
ATOM   1683  C   ASP   214       3.133 -23.601 -10.520  1.00 90.69           C  
ATOM   1684  CB  ASP   214       2.315 -22.599  -8.374  1.00 89.56           C  
ATOM   1685  O   ASP   214       3.211 -24.823 -10.660  1.00 89.93           O  
ATOM   1686  CG  ASP   214       2.653 -22.208  -6.946  1.00 86.48           C  
ATOM   1687  OD1 ASP   214       3.786 -22.478  -6.491  1.00 85.33           O  
ATOM   1688  OD2 ASP   214       1.777 -21.628  -6.268  1.00 86.05           O  
ATOM   1689  N   TYR   215       2.790 -22.793 -11.425  1.00 92.06           N  
ATOM   1690  CA  TYR   215       2.395 -23.291 -12.738  1.00 92.37           C  
ATOM   1691  C   TYR   215       3.574 -23.945 -13.450  1.00 92.04           C  
ATOM   1692  CB  TYR   215       1.831 -22.156 -13.597  1.00 91.86           C  
ATOM   1693  O   TYR   215       3.440 -25.032 -14.016  1.00 91.04           O  
ATOM   1694  CG  TYR   215       1.293 -22.613 -14.931  1.00 90.84           C  
ATOM   1695  CD1 TYR   215      -0.046 -22.968 -15.079  1.00 88.45           C  
ATOM   1696  CD2 TYR   215       2.122 -22.693 -16.044  1.00 88.38           C  
ATOM   1697  CE1 TYR   215      -0.546 -23.392 -16.306  1.00 88.48           C  
ATOM   1698  CE2 TYR   215       1.633 -23.116 -17.276  1.00 88.79           C  
ATOM   1699  OH  TYR   215      -0.189 -23.881 -18.614  1.00 84.56           O  
ATOM   1700  CZ  TYR   215       0.300 -23.462 -17.397  1.00 87.42           C  
ATOM   1701  N   ALA   216       4.676 -23.325 -13.439  1.00 92.15           N  
ATOM   1702  CA  ALA   216       5.872 -23.827 -14.109  1.00 92.07           C  
ATOM   1703  C   ALA   216       6.306 -25.169 -13.525  1.00 91.04           C  
ATOM   1704  CB  ALA   216       7.008 -22.812 -14.003  1.00 91.19           C  
ATOM   1705  O   ALA   216       6.790 -26.041 -14.250  1.00 89.13           O  
ATOM   1706  N   GLN   217       6.087 -25.368 -12.232  1.00 91.02           N  
ATOM   1707  CA  GLN   217       6.466 -26.599 -11.545  1.00 90.50           C  
ATOM   1708  C   GLN   217       5.571 -27.761 -11.966  1.00 90.06           C  
ATOM   1709  CB  GLN   217       6.402 -26.410 -10.029  1.00 88.12           C  
ATOM   1710  O   GLN   217       6.030 -28.901 -12.064  1.00 88.27           O  
ATOM   1711  CG  GLN   217       7.563 -25.605  -9.460  1.00 77.97           C  
ATOM   1712  CD  GLN   217       7.468 -25.418  -7.958  1.00 73.08           C  
ATOM   1713  NE2 GLN   217       8.612 -25.232  -7.309  1.00 64.46           N  
ATOM   1714  OE1 GLN   217       6.374 -25.438  -7.385  1.00 70.54           O  
ATOM   1715  N   ILE   218       4.346 -27.409 -12.310  1.00 90.87           N  
ATOM   1716  CA  ILE   218       3.376 -28.454 -12.617  1.00 90.39           C  
ATOM   1717  C   ILE   218       3.346 -28.703 -14.123  1.00 89.56           C  
ATOM   1718  CB  ILE   218       1.966 -28.083 -12.107  1.00 89.36           C  
ATOM   1719  O   ILE   218       3.299 -29.853 -14.568  1.00 87.69           O  
ATOM   1720  CG1 ILE   218       1.963 -27.972 -10.578  1.00 86.28           C  
ATOM   1721  CG2 ILE   218       0.933 -29.109 -12.584  1.00 85.01           C  
ATOM   1722  CD1 ILE   218       2.286 -29.276  -9.862  1.00 82.95           C  
ATOM   1723  N   MET   219       3.446 -27.667 -14.855  1.00 89.17           N  
ATOM   1724  CA  MET   219       3.214 -27.784 -16.292  1.00 88.45           C  
ATOM   1725  C   MET   219       4.528 -27.719 -17.063  1.00 85.68           C  
ATOM   1726  CB  MET   219       2.268 -26.683 -16.776  1.00 86.53           C  
ATOM   1727  O   MET   219       4.550 -27.920 -18.278  1.00 80.24           O  
ATOM   1728  CG  MET   219       0.877 -26.759 -16.168  1.00 83.78           C  
ATOM   1729  SD  MET   219       0.029 -28.342 -16.547  1.00 84.90           S  
ATOM   1730  CE  MET   219      -0.402 -28.065 -18.288  1.00 75.70           C  
ATOM   1731  N   GLY   220       5.635 -27.442 -16.468  1.00 85.00           N  
ATOM   1732  CA  GLY   220       6.930 -27.336 -17.122  1.00 84.52           C  
ATOM   1733  C   GLY   220       8.035 -28.058 -16.375  1.00 85.49           C  
ATOM   1734  O   GLY   220       7.780 -29.037 -15.671  1.00 80.55           O  
ATOM   1735  N   ASP   221       9.350 -27.685 -16.635  1.00 82.78           N  
ATOM   1736  CA  ASP   221      10.521 -28.270 -15.989  1.00 82.09           C  
ATOM   1737  C   ASP   221      11.000 -27.400 -14.829  1.00 81.81           C  
ATOM   1738  CB  ASP   221      11.652 -28.464 -17.002  1.00 76.56           C  
ATOM   1739  O   ASP   221      12.132 -27.545 -14.363  1.00 77.82           O  
ATOM   1740  CG  ASP   221      12.069 -27.171 -17.680  1.00 68.93           C  
ATOM   1741  OD1 ASP   221      11.497 -26.105 -17.366  1.00 62.15           O  
ATOM   1742  OD2 ASP   221      12.977 -27.219 -18.539  1.00 67.05           O  
ATOM   1743  N   GLY   222      10.026 -26.323 -14.432  1.00 85.92           N  
ATOM   1744  CA  GLY   222      10.354 -25.452 -13.315  1.00 86.32           C  
ATOM   1745  C   GLY   222      10.976 -24.137 -13.747  1.00 86.03           C  
ATOM   1746  O   GLY   222      11.225 -23.260 -12.917  1.00 83.76           O  
ATOM   1747  N   VAL   223      11.238 -24.026 -15.023  1.00 90.24           N  
ATOM   1748  CA  VAL   223      11.816 -22.806 -15.578  1.00 90.49           C  
ATOM   1749  C   VAL   223      10.701 -21.862 -16.022  1.00 91.17           C  
ATOM   1750  CB  VAL   223      12.758 -23.113 -16.763  1.00 88.99           C  
ATOM   1751  O   VAL   223       9.796 -22.263 -16.757  1.00 90.73           O  
ATOM   1752  CG1 VAL   223      13.292 -21.821 -17.377  1.00 84.53           C  
ATOM   1753  CG2 VAL   223      13.910 -24.009 -16.310  1.00 84.51           C  
ATOM   1754  N   ILE   224      10.774 -20.700 -15.603  1.00 92.78           N  
ATOM   1755  CA  ILE   224       9.784 -19.689 -15.959  1.00 92.90           C  
ATOM   1756  C   ILE   224      10.253 -18.919 -17.191  1.00 92.08           C  
ATOM   1757  CB  ILE   224       9.522 -18.717 -14.786  1.00 91.96           C  
ATOM   1758  O   ILE   224      11.053 -17.986 -17.080  1.00 89.94           O  
ATOM   1759  CG1 ILE   224       9.109 -19.494 -13.531  1.00 89.56           C  
ATOM   1760  CG2 ILE   224       8.457 -17.685 -15.168  1.00 88.77           C  
ATOM   1761  CD1 ILE   224       9.074 -18.650 -12.264  1.00 86.14           C  
ATOM   1762  N   ASP   225       9.843 -19.293 -18.361  1.00 92.01           N  
ATOM   1763  CA  ASP   225      10.109 -18.536 -19.581  1.00 91.73           C  
ATOM   1764  C   ASP   225       8.875 -17.753 -20.021  1.00 91.83           C  
ATOM   1765  CB  ASP   225      10.567 -19.470 -20.703  1.00 90.09           C  
ATOM   1766  O   ASP   225       7.838 -17.790 -19.355  1.00 90.62           O  
ATOM   1767  CG  ASP   225       9.531 -20.521 -21.060  1.00 84.64           C  
ATOM   1768  OD1 ASP   225       8.335 -20.328 -20.753  1.00 80.80           O  
ATOM   1769  OD2 ASP   225       9.915 -21.553 -21.652  1.00 81.60           O  
ATOM   1770  N   ASP   226       8.978 -17.042 -21.099  1.00 89.85           N  
ATOM   1771  CA  ASP   226       7.931 -16.136 -21.562  1.00 89.51           C  
ATOM   1772  C   ASP   226       6.658 -16.902 -21.913  1.00 89.44           C  
ATOM   1773  CB  ASP   226       8.412 -15.334 -22.772  1.00 86.78           C  
ATOM   1774  O   ASP   226       5.550 -16.420 -21.669  1.00 88.04           O  
ATOM   1775  CG  ASP   226       8.952 -16.210 -23.889  1.00 77.19           C  
ATOM   1776  OD1 ASP   226       9.724 -17.152 -23.606  1.00 70.62           O  
ATOM   1777  OD2 ASP   226       8.604 -15.955 -25.062  1.00 74.87           O  
ATOM   1778  N   LYS   227       6.786 -18.036 -22.488  1.00 91.00           N  
ATOM   1779  CA  LYS   227       5.639 -18.857 -22.862  1.00 90.84           C  
ATOM   1780  C   LYS   227       4.886 -19.347 -21.628  1.00 91.61           C  
ATOM   1781  CB  LYS   227       6.085 -20.049 -23.711  1.00 88.82           C  
ATOM   1782  O   LYS   227       3.661 -19.228 -21.554  1.00 91.00           O  
ATOM   1783  CG  LYS   227       4.936 -20.860 -24.291  1.00 79.36           C  
ATOM   1784  CD  LYS   227       5.443 -22.015 -25.146  1.00 75.44           C  
ATOM   1785  CE  LYS   227       4.297 -22.877 -25.659  1.00 66.85           C  
ATOM   1786  NZ  LYS   227       4.793 -24.053 -26.434  1.00 61.33           N  
ATOM   1787  N   ILE   228       5.627 -19.895 -20.661  1.00 91.55           N  
ATOM   1788  CA  ILE   228       5.037 -20.380 -19.418  1.00 91.77           C  
ATOM   1789  C   ILE   228       4.390 -19.220 -18.666  1.00 92.29           C  
ATOM   1790  CB  ILE   228       6.090 -21.076 -18.527  1.00 90.21           C  
ATOM   1791  O   ILE   228       3.287 -19.356 -18.132  1.00 91.71           O  
ATOM   1792  CG1 ILE   228       6.479 -22.435 -19.121  1.00 81.73           C  
ATOM   1793  CG2 ILE   228       5.567 -21.233 -17.096  1.00 81.07           C  
ATOM   1794  CD1 ILE   228       5.377 -23.482 -19.044  1.00 76.48           C  
ATOM   1795  N   ALA   229       5.060 -18.107 -18.627  1.00 92.44           N  
ATOM   1796  CA  ALA   229       4.519 -16.918 -17.974  1.00 92.51           C  
ATOM   1797  C   ALA   229       3.197 -16.497 -18.611  1.00 92.32           C  
ATOM   1798  CB  ALA   229       5.525 -15.772 -18.036  1.00 91.55           C  
ATOM   1799  O   ALA   229       2.219 -16.233 -17.908  1.00 91.40           O  
ATOM   1800  N   ASP   230       3.189 -16.499 -19.951  1.00 91.48           N  
ATOM   1801  CA  ASP   230       1.985 -16.089 -20.666  1.00 91.21           C  
ATOM   1802  C   ASP   230       0.837 -17.065 -20.414  1.00 91.11           C  
ATOM   1803  CB  ASP   230       2.262 -15.979 -22.167  1.00 89.40           C  
ATOM   1804  O   ASP   230      -0.298 -16.648 -20.175  1.00 89.99           O  
ATOM   1805  CG  ASP   230       1.108 -15.364 -22.939  1.00 81.81           C  
ATOM   1806  OD1 ASP   230       0.744 -14.200 -22.668  1.00 76.17           O  
ATOM   1807  OD2 ASP   230       0.557 -16.051 -23.826  1.00 79.48           O  
ATOM   1808  N   GLN   231       1.069 -18.296 -20.467  1.00 91.64           N  
ATOM   1809  CA  GLN   231       0.051 -19.315 -20.235  1.00 91.62           C  
ATOM   1810  C   GLN   231      -0.503 -19.226 -18.816  1.00 91.92           C  
ATOM   1811  CB  GLN   231       0.619 -20.711 -20.491  1.00 90.45           C  
ATOM   1812  O   GLN   231      -1.716 -19.300 -18.611  1.00 91.26           O  
ATOM   1813  CG  GLN   231       0.864 -21.016 -21.963  1.00 85.31           C  
ATOM   1814  CD  GLN   231       1.563 -22.344 -22.179  1.00 82.10           C  
ATOM   1815  NE2 GLN   231       1.463 -22.877 -23.392  1.00 78.35           N  
ATOM   1816  OE1 GLN   231       2.190 -22.888 -21.263  1.00 80.22           O  
ATOM   1817  N   ALA   232       0.435 -19.084 -17.854  1.00 92.56           N  
ATOM   1818  CA  ALA   232       0.033 -18.995 -16.453  1.00 92.69           C  
ATOM   1819  C   ALA   232      -0.823 -17.756 -16.206  1.00 92.53           C  
ATOM   1820  CB  ALA   232       1.261 -18.978 -15.547  1.00 92.01           C  
ATOM   1821  O   ALA   232      -1.866 -17.835 -15.552  1.00 91.70           O  
ATOM   1822  N   LEU   233      -0.403 -16.635 -16.742  1.00 92.37           N  
ATOM   1823  CA  LEU   233      -1.110 -15.377 -16.531  1.00 92.27           C  
ATOM   1824  C   LEU   233      -2.474 -15.398 -17.214  1.00 91.60           C  
ATOM   1825  CB  LEU   233      -0.282 -14.202 -17.058  1.00 91.77           C  
ATOM   1826  O   LEU   233      -3.449 -14.865 -16.679  1.00 90.26           O  
ATOM   1827  CG  LEU   233       1.000 -13.878 -16.290  1.00 91.04           C  
ATOM   1828  CD1 LEU   233       1.854 -12.890 -17.076  1.00 89.07           C  
ATOM   1829  CD2 LEU   233       0.671 -13.326 -14.907  1.00 88.83           C  
ATOM   1830  N   THR   234      -2.562 -16.032 -18.364  1.00 90.64           N  
ATOM   1831  CA  THR   234      -3.840 -16.234 -19.037  1.00 90.17           C  
ATOM   1832  C   THR   234      -4.767 -17.100 -18.190  1.00 90.07           C  
ATOM   1833  CB  THR   234      -3.646 -16.885 -20.420  1.00 89.08           C  
ATOM   1834  O   THR   234      -5.953 -16.795 -18.048  1.00 88.97           O  
ATOM   1835  CG2 THR   234      -4.984 -17.103 -21.118  1.00 82.83           C  
ATOM   1836  OG1 THR   234      -2.829 -16.033 -21.232  1.00 83.96           O  
ATOM   1837  N   MET   235      -4.231 -18.067 -17.631  1.00 90.84           N  
ATOM   1838  CA  MET   235      -5.012 -18.941 -16.761  1.00 90.49           C  
ATOM   1839  C   MET   235      -5.518 -18.182 -15.539  1.00 89.88           C  
ATOM   1840  CB  MET   235      -4.178 -20.146 -16.320  1.00 89.42           C  
ATOM   1841  O   MET   235      -6.612 -18.454 -15.042  1.00 88.17           O  
ATOM   1842  CG  MET   235      -4.935 -21.123 -15.435  1.00 84.38           C  
ATOM   1843  SD  MET   235      -3.830 -22.359 -14.648  1.00 83.78           S  
ATOM   1844  CE  MET   235      -3.078 -21.335 -13.351  1.00 74.77           C  
ATOM   1845  N   LEU   236      -4.713 -17.217 -15.095  1.00 90.52           N  
ATOM   1846  CA  LEU   236      -5.052 -16.412 -13.927  1.00 90.21           C  
ATOM   1847  C   LEU   236      -5.954 -15.245 -14.314  1.00 89.48           C  
ATOM   1848  CB  LEU   236      -3.782 -15.888 -13.250  1.00 88.99           C  
ATOM   1849  O   LEU   236      -6.252 -14.383 -13.483  1.00 87.27           O  
ATOM   1850  CG  LEU   236      -2.886 -16.934 -12.587  1.00 85.64           C  
ATOM   1851  CD1 LEU   236      -1.557 -16.309 -12.174  1.00 80.71           C  
ATOM   1852  CD2 LEU   236      -3.588 -17.555 -11.384  1.00 80.66           C  
ATOM   1853  N   ASP   237      -6.330 -15.163 -15.525  1.00 89.85           N  
ATOM   1854  CA  ASP   237      -7.207 -14.142 -16.087  1.00 89.72           C  
ATOM   1855  C   ASP   237      -6.569 -12.758 -15.995  1.00 89.88           C  
ATOM   1856  CB  ASP   237      -8.561 -14.145 -15.374  1.00 87.27           C  
ATOM   1857  O   ASP   237      -7.254 -11.769 -15.723  1.00 87.99           O  
ATOM   1858  CG  ASP   237      -9.392 -15.378 -15.684  1.00 79.83           C  
ATOM   1859  OD1 ASP   237      -9.435 -15.805 -16.858  1.00 72.04           O  
ATOM   1860  OD2 ASP   237     -10.011 -15.926 -14.747  1.00 78.22           O  
ATOM   1861  N   VAL   238      -5.266 -12.741 -16.165  1.00 91.45           N  
ATOM   1862  CA  VAL   238      -4.538 -11.484 -16.297  1.00 91.61           C  
ATOM   1863  C   VAL   238      -4.115 -11.282 -17.750  1.00 91.08           C  
ATOM   1864  CB  VAL   238      -3.301 -11.444 -15.372  1.00 90.65           C  
ATOM   1865  O   VAL   238      -3.357 -12.084 -18.300  1.00 89.42           O  
ATOM   1866  CG1 VAL   238      -2.593 -10.094 -15.474  1.00 87.59           C  
ATOM   1867  CG2 VAL   238      -3.706 -11.731 -13.927  1.00 87.33           C  
ATOM   1868  N   ASP   239      -4.586 -10.221 -18.347  1.00 88.78           N  
ATOM   1869  CA  ASP   239      -4.308 -10.050 -19.770  1.00 88.77           C  
ATOM   1870  C   ASP   239      -3.049  -9.213 -19.987  1.00 88.75           C  
ATOM   1871  CB  ASP   239      -5.500  -9.399 -20.475  1.00 87.59           C  
ATOM   1872  O   ASP   239      -2.373  -8.838 -19.027  1.00 86.90           O  
ATOM   1873  CG  ASP   239      -5.755  -7.974 -20.015  1.00 85.74           C  
ATOM   1874  OD1 ASP   239      -4.846  -7.351 -19.426  1.00 84.20           O  
ATOM   1875  OD2 ASP   239      -6.877  -7.471 -20.241  1.00 83.15           O  
ATOM   1876  N   HIS   240      -2.764  -8.876 -21.223  1.00 88.22           N  
ATOM   1877  CA  HIS   240      -1.491  -8.257 -21.577  1.00 88.00           C  
ATOM   1878  C   HIS   240      -1.424  -6.815 -21.084  1.00 87.70           C  
ATOM   1879  CB  HIS   240      -1.273  -8.306 -23.090  1.00 84.94           C  
ATOM   1880  O   HIS   240      -0.338  -6.239 -20.982  1.00 85.43           O  
ATOM   1881  CG  HIS   240      -1.027  -9.684 -23.617  1.00 74.89           C  
ATOM   1882  CD2 HIS   240      -1.806 -10.503 -24.362  1.00 67.53           C  
ATOM   1883  ND1 HIS   240       0.145 -10.370 -23.385  1.00 60.81           N  
ATOM   1884  CE1 HIS   240       0.077 -11.555 -23.968  1.00 62.67           C  
ATOM   1885  NE2 HIS   240      -1.097 -11.661 -24.567  1.00 58.39           N  
ATOM   1886  N   GLU   241      -2.562  -6.291 -20.762  1.00 89.13           N  
ATOM   1887  CA  GLU   241      -2.610  -4.945 -20.200  1.00 88.98           C  
ATOM   1888  C   GLU   241      -2.501  -4.978 -18.678  1.00 89.07           C  
ATOM   1889  CB  GLU   241      -3.899  -4.232 -20.619  1.00 87.78           C  
ATOM   1890  O   GLU   241      -2.525  -3.932 -18.026  1.00 87.73           O  
ATOM   1891  CG  GLU   241      -4.002  -3.980 -22.117  1.00 84.10           C  
ATOM   1892  CD  GLU   241      -2.976  -2.983 -22.629  1.00 80.50           C  
ATOM   1893  OE1 GLU   241      -2.513  -2.128 -21.840  1.00 79.54           O  
ATOM   1894  OE2 GLU   241      -2.632  -3.056 -23.830  1.00 77.29           O  
ATOM   1895  N   GLY   242      -2.414  -6.142 -18.144  1.00 89.61           N  
ATOM   1896  CA  GLY   242      -2.353  -6.283 -16.698  1.00 90.04           C  
ATOM   1897  C   GLY   242      -3.719  -6.264 -16.039  1.00 90.16           C  
ATOM   1898  O   GLY   242      -3.821  -6.187 -14.813  1.00 88.68           O  
ATOM   1899  N   LEU   243      -4.823  -6.291 -16.844  1.00 92.13           N  
ATOM   1900  CA  LEU   243      -6.179  -6.307 -16.306  1.00 92.27           C  
ATOM   1901  C   LEU   243      -6.562  -7.707 -15.838  1.00 92.22           C  
ATOM   1902  CB  LEU   243      -7.179  -5.816 -17.357  1.00 91.12           C  
ATOM   1903  O   LEU   243      -6.436  -8.674 -16.592  1.00 91.26           O  
ATOM   1904  CG  LEU   243      -6.903  -4.440 -17.964  1.00 86.83           C  
ATOM   1905  CD1 LEU   243      -8.016  -4.056 -18.934  1.00 80.04           C  
ATOM   1906  CD2 LEU   243      -6.758  -3.390 -16.868  1.00 79.99           C  
ATOM   1907  N   ASP   244      -7.012  -7.786 -14.589  1.00 90.54           N  
ATOM   1908  CA  ASP   244      -7.453  -9.088 -14.098  1.00 90.54           C  
ATOM   1909  C   ASP   244      -8.975  -9.202 -14.135  1.00 90.81           C  
ATOM   1910  CB  ASP   244      -6.941  -9.328 -12.676  1.00 89.44           C  
ATOM   1911  O   ASP   244      -9.652  -8.359 -14.727  1.00 89.71           O  
ATOM   1912  CG  ASP   244      -7.490  -8.329 -11.673  1.00 87.09           C  
ATOM   1913  OD1 ASP   244      -8.515  -7.675 -11.961  1.00 85.29           O  
ATOM   1914  OD2 ASP   244      -6.891  -8.194 -10.584  1.00 84.80           O  
ATOM   1915  N   TYR   245      -9.457 -10.243 -13.525  1.00 90.48           N  
ATOM   1916  CA  TYR   245     -10.877 -10.570 -13.604  1.00 90.63           C  
ATOM   1917  C   TYR   245     -11.731  -9.416 -13.093  1.00 90.93           C  
ATOM   1918  CB  TYR   245     -11.182 -11.839 -12.803  1.00 88.83           C  
ATOM   1919  O   TYR   245     -12.777  -9.107 -13.670  1.00 90.11           O  
ATOM   1920  CG  TYR   245     -12.656 -12.088 -12.598  1.00 81.85           C  
ATOM   1921  CD1 TYR   245     -13.443 -12.612 -13.622  1.00 74.88           C  
ATOM   1922  CD2 TYR   245     -13.266 -11.799 -11.383  1.00 75.32           C  
ATOM   1923  CE1 TYR   245     -14.802 -12.842 -13.439  1.00 74.56           C  
ATOM   1924  CE2 TYR   245     -14.625 -12.025 -11.188  1.00 76.20           C  
ATOM   1925  OH  TYR   245     -16.729 -12.771 -12.034  1.00 53.23           O  
ATOM   1926  CZ  TYR   245     -15.384 -12.546 -12.220  1.00 71.35           C  
ATOM   1927  N   VAL   246     -11.339  -8.758 -12.093  1.00 91.90           N  
ATOM   1928  CA  VAL   246     -12.127  -7.687 -11.491  1.00 92.06           C  
ATOM   1929  C   VAL   246     -12.141  -6.473 -12.416  1.00 92.48           C  
ATOM   1930  CB  VAL   246     -11.579  -7.292 -10.101  1.00 91.13           C  
ATOM   1931  O   VAL   246     -13.185  -5.845 -12.611  1.00 91.94           O  
ATOM   1932  CG1 VAL   246     -12.338  -6.090  -9.544  1.00 88.19           C  
ATOM   1933  CG2 VAL   246     -11.664  -8.475  -9.139  1.00 88.06           C  
ATOM   1934  N   ASP   247     -11.014  -6.165 -13.058  1.00 92.87           N  
ATOM   1935  CA  ASP   247     -10.967  -5.100 -14.055  1.00 93.18           C  
ATOM   1936  C   ASP   247     -11.954  -5.366 -15.190  1.00 93.07           C  
ATOM   1937  CB  ASP   247      -9.551  -4.950 -14.614  1.00 92.69           C  
ATOM   1938  O   ASP   247     -12.695  -4.470 -15.599  1.00 92.48           O  
ATOM   1939  CG  ASP   247      -8.548  -4.490 -13.571  1.00 91.87           C  
ATOM   1940  OD1 ASP   247      -8.762  -3.429 -12.944  1.00 90.47           O  
ATOM   1941  OD2 ASP   247      -7.532  -5.192 -13.376  1.00 89.54           O  
ATOM   1942  N   GLN   248     -11.879  -6.565 -15.617  1.00 92.85           N  
ATOM   1943  CA  GLN   248     -12.742  -6.942 -16.731  1.00 92.79           C  
ATOM   1944  C   GLN   248     -14.215  -6.846 -16.343  1.00 92.92           C  
ATOM   1945  CB  GLN   248     -12.416  -8.359 -17.207  1.00 90.95           C  
ATOM   1946  O   GLN   248     -15.042  -6.390 -17.135  1.00 92.07           O  
ATOM   1947  CG  GLN   248     -11.026  -8.500 -17.812  1.00 81.32           C  
ATOM   1948  CD  GLN   248     -10.726  -9.916 -18.268  1.00 76.28           C  
ATOM   1949  NE2 GLN   248      -9.444 -10.260 -18.329  1.00 67.61           N  
ATOM   1950  OE1 GLN   248     -11.638 -10.694 -18.564  1.00 73.19           O  
ATOM   1951  N   LYS   249     -14.457  -7.248 -15.175  1.00 93.39           N  
ATOM   1952  CA  LYS   249     -15.821  -7.152 -14.661  1.00 93.27           C  
ATOM   1953  C   LYS   249     -16.273  -5.697 -14.571  1.00 93.53           C  
ATOM   1954  CB  LYS   249     -15.926  -7.820 -13.290  1.00 91.79           C  
ATOM   1955  O   LYS   249     -17.417  -5.376 -14.899  1.00 92.92           O  
ATOM   1956  CG  LYS   249     -17.355  -8.007 -12.800  1.00 83.75           C  
ATOM   1957  CD  LYS   249     -17.398  -8.759 -11.476  1.00 80.00           C  
ATOM   1958  CE  LYS   249     -18.824  -8.907 -10.963  1.00 73.03           C  
ATOM   1959  NZ  LYS   249     -18.867  -9.584  -9.632  1.00 66.39           N  
ATOM   1960  N   ILE   250     -15.430  -4.840 -14.124  1.00 94.00           N  
ATOM   1961  CA  ILE   250     -15.730  -3.415 -14.035  1.00 94.14           C  
ATOM   1962  C   ILE   250     -16.067  -2.870 -15.421  1.00 94.12           C  
ATOM   1963  CB  ILE   250     -14.551  -2.628 -13.421  1.00 93.62           C  
ATOM   1964  O   ILE   250     -17.117  -2.254 -15.614  1.00 93.53           O  
ATOM   1965  CG1 ILE   250     -14.420  -2.941 -11.926  1.00 92.25           C  
ATOM   1966  CG2 ILE   250     -14.727  -1.124 -13.652  1.00 92.09           C  
ATOM   1967  CD1 ILE   250     -13.132  -2.426 -11.296  1.00 89.78           C  
ATOM   1968  N   LEU   251     -15.201  -3.122 -16.359  1.00 93.63           N  
ATOM   1969  CA  LEU   251     -15.373  -2.610 -17.714  1.00 93.61           C  
ATOM   1970  C   LEU   251     -16.625  -3.193 -18.361  1.00 93.18           C  
ATOM   1971  CB  LEU   251     -14.145  -2.934 -18.569  1.00 93.10           C  
ATOM   1972  O   LEU   251     -17.404  -2.465 -18.980  1.00 92.17           O  
ATOM   1973  CG  LEU   251     -12.835  -2.260 -18.158  1.00 92.15           C  
ATOM   1974  CD1 LEU   251     -11.707  -2.676 -19.096  1.00 89.95           C  
ATOM   1975  CD2 LEU   251     -12.995  -0.743 -18.146  1.00 89.61           C  
ATOM   1976  N   ARG   252     -16.847  -4.463 -18.182  1.00 92.83           N  
ATOM   1977  CA  ARG   252     -18.021  -5.123 -18.746  1.00 92.51           C  
ATOM   1978  C   ARG   252     -19.306  -4.558 -18.149  1.00 92.64           C  
ATOM   1979  CB  ARG   252     -17.953  -6.633 -18.510  1.00 90.70           C  
ATOM   1980  O   ARG   252     -20.272  -4.304 -18.871  1.00 91.78           O  
ATOM   1981  CG  ARG   252     -19.014  -7.422 -19.261  1.00 81.29           C  
ATOM   1982  CD  ARG   252     -18.857  -8.921 -19.050  1.00 77.30           C  
ATOM   1983  NE  ARG   252     -17.630  -9.426 -19.661  1.00 72.64           N  
ATOM   1984  NH1 ARG   252     -18.180 -11.656 -19.414  1.00 59.03           N  
ATOM   1985  NH2 ARG   252     -16.191 -11.062 -20.388  1.00 54.73           N  
ATOM   1986  CZ  ARG   252     -17.337 -10.713 -19.819  1.00 68.63           C  
ATOM   1987  N   THR   253     -19.321  -4.387 -16.887  1.00 92.52           N  
ATOM   1988  CA  THR   253     -20.495  -3.842 -16.213  1.00 92.29           C  
ATOM   1989  C   THR   253     -20.782  -2.422 -16.691  1.00 92.22           C  
ATOM   1990  CB  THR   253     -20.313  -3.846 -14.684  1.00 91.39           C  
ATOM   1991  O   THR   253     -21.930  -2.079 -16.982  1.00 91.27           O  
ATOM   1992  CG2 THR   253     -21.526  -3.242 -13.985  1.00 86.99           C  
ATOM   1993  OG1 THR   253     -20.138  -5.194 -14.232  1.00 87.71           O  
ATOM   1994  N   MET   254     -19.754  -1.636 -16.790  1.00 91.80           N  
ATOM   1995  CA  MET   254     -19.930  -0.266 -17.263  1.00 91.75           C  
ATOM   1996  C   MET   254     -20.520  -0.247 -18.669  1.00 91.35           C  
ATOM   1997  CB  MET   254     -18.598   0.485 -17.244  1.00 90.95           C  
ATOM   1998  O   MET   254     -21.432   0.531 -18.953  1.00 90.22           O  
ATOM   1999  CG  MET   254     -18.097   0.811 -15.847  1.00 88.30           C  
ATOM   2000  SD  MET   254     -16.470   1.659 -15.863  1.00 89.13           S  
ATOM   2001  CE  MET   254     -16.956   3.270 -16.541  1.00 82.08           C  
ATOM   2002  N   ILE   255     -20.102  -1.125 -19.493  1.00 90.53           N  
ATOM   2003  CA  ILE   255     -20.489  -1.119 -20.900  1.00 90.18           C  
ATOM   2004  C   ILE   255     -21.859  -1.774 -21.061  1.00 89.68           C  
ATOM   2005  CB  ILE   255     -19.442  -1.842 -21.776  1.00 89.75           C  
ATOM   2006  O   ILE   255     -22.781  -1.170 -21.615  1.00 88.29           O  
ATOM   2007  CG1 ILE   255     -18.134  -1.043 -21.815  1.00 88.84           C  
ATOM   2008  CG2 ILE   255     -19.986  -2.070 -23.190  1.00 88.31           C  
ATOM   2009  CD1 ILE   255     -16.962  -1.804 -22.419  1.00 87.37           C  
ATOM   2010  N   GLU   256     -22.045  -2.867 -20.498  1.00 89.21           N  
ATOM   2011  CA  GLU   256     -23.251  -3.653 -20.735  1.00 88.67           C  
ATOM   2012  C   GLU   256     -24.424  -3.127 -19.913  1.00 88.11           C  
ATOM   2013  CB  GLU   256     -23.003  -5.129 -20.413  1.00 87.72           C  
ATOM   2014  O   GLU   256     -25.552  -3.055 -20.405  1.00 86.49           O  
ATOM   2015  CG  GLU   256     -21.988  -5.796 -21.330  1.00 84.80           C  
ATOM   2016  CD  GLU   256     -21.751  -7.261 -20.997  1.00 81.87           C  
ATOM   2017  OE1 GLU   256     -22.310  -7.753 -19.991  1.00 79.90           O  
ATOM   2018  OE2 GLU   256     -20.998  -7.921 -21.748  1.00 78.43           O  
ATOM   2019  N   MET   257     -24.207  -2.738 -18.718  1.00 89.69           N  
ATOM   2020  CA  MET   257     -25.309  -2.373 -17.833  1.00 89.14           C  
ATOM   2021  C   MET   257     -25.568  -0.871 -17.876  1.00 88.71           C  
ATOM   2022  CB  MET   257     -25.015  -2.812 -16.397  1.00 87.66           C  
ATOM   2023  O   MET   257     -26.701  -0.426 -17.686  1.00 86.74           O  
ATOM   2024  CG  MET   257     -24.980  -4.321 -16.212  1.00 81.03           C  
ATOM   2025  SD  MET   257     -24.771  -4.809 -14.456  1.00 78.65           S  
ATOM   2026  CE  MET   257     -26.362  -4.259 -13.779  1.00 68.63           C  
ATOM   2027  N   TYR   258     -24.539  -0.082 -18.195  1.00 88.40           N  
ATOM   2028  CA  TYR   258     -24.712   1.359 -18.054  1.00 88.30           C  
ATOM   2029  C   TYR   258     -24.372   2.080 -19.353  1.00 87.58           C  
ATOM   2030  CB  TYR   258     -23.839   1.896 -16.915  1.00 87.73           C  
ATOM   2031  O   TYR   258     -24.251   3.307 -19.376  1.00 85.40           O  
ATOM   2032  CG  TYR   258     -24.174   1.309 -15.565  1.00 87.80           C  
ATOM   2033  CD1 TYR   258     -25.319   1.704 -14.877  1.00 85.48           C  
ATOM   2034  CD2 TYR   258     -23.345   0.361 -14.975  1.00 85.67           C  
ATOM   2035  CE1 TYR   258     -25.631   1.167 -13.632  1.00 85.30           C  
ATOM   2036  CE2 TYR   258     -23.647  -0.182 -13.730  1.00 86.12           C  
ATOM   2037  OH  TYR   258     -25.094  -0.308 -11.836  1.00 81.55           O  
ATOM   2038  CZ  TYR   258     -24.790   0.226 -13.068  1.00 83.34           C  
ATOM   2039  N   GLY   259     -24.135   1.304 -20.432  1.00 86.90           N  
ATOM   2040  CA  GLY   259     -23.883   1.890 -21.739  1.00 86.43           C  
ATOM   2041  C   GLY   259     -22.582   2.666 -21.805  1.00 86.97           C  
ATOM   2042  O   GLY   259     -22.458   3.617 -22.579  1.00 85.40           O  
ATOM   2043  N   GLY   260     -21.601   2.330 -20.904  1.00 88.48           N  
ATOM   2044  CA  GLY   260     -20.317   3.013 -20.864  1.00 88.45           C  
ATOM   2045  C   GLY   260     -20.263   4.122 -19.831  1.00 88.40           C  
ATOM   2046  O   GLY   260     -19.244   4.802 -19.694  1.00 86.53           O  
ATOM   2047  N   GLY   261     -21.343   4.443 -19.193  1.00 88.03           N  
ATOM   2048  CA  GLY   261     -21.359   5.447 -18.141  1.00 87.93           C  
ATOM   2049  C   GLY   261     -21.996   6.754 -18.573  1.00 87.59           C  
ATOM   2050  O   GLY   261     -22.567   6.842 -19.662  1.00 84.08           O  
ATOM   2051  N   PRO   262     -22.086   7.710 -17.681  1.00 87.72           N  
ATOM   2052  CA  PRO   262     -21.341   7.765 -16.421  1.00 88.14           C  
ATOM   2053  C   PRO   262     -21.975   6.913 -15.324  1.00 88.16           C  
ATOM   2054  CB  PRO   262     -21.382   9.250 -16.052  1.00 86.55           C  
ATOM   2055  O   PRO   262     -23.200   6.770 -15.278  1.00 87.14           O  
ATOM   2056  CG  PRO   262     -22.608   9.777 -16.727  1.00 83.53           C  
ATOM   2057  CD  PRO   262     -22.874   8.947 -17.949  1.00 82.20           C  
ATOM   2058  N   VAL   263     -21.187   6.379 -14.435  1.00 90.20           N  
ATOM   2059  CA  VAL   263     -21.660   5.547 -13.334  1.00 90.03           C  
ATOM   2060  C   VAL   263     -20.867   5.866 -12.068  1.00 90.16           C  
ATOM   2061  CB  VAL   263     -21.546   4.043 -13.669  1.00 88.25           C  
ATOM   2062  O   VAL   263     -19.644   6.015 -12.115  1.00 88.88           O  
ATOM   2063  CG1 VAL   263     -20.093   3.660 -13.943  1.00 75.23           C  
ATOM   2064  CG2 VAL   263     -22.120   3.198 -12.533  1.00 74.37           C  
ATOM   2065  N   GLY   264     -21.598   6.000 -10.939  1.00 90.02           N  
ATOM   2066  CA  GLY   264     -20.947   6.277  -9.668  1.00 90.12           C  
ATOM   2067  C   GLY   264     -20.193   5.084  -9.112  1.00 90.35           C  
ATOM   2068  O   GLY   264     -20.517   3.937  -9.425  1.00 89.36           O  
ATOM   2069  N   LEU   265     -19.228   5.379  -8.289  1.00 89.69           N  
ATOM   2070  CA  LEU   265     -18.367   4.327  -7.762  1.00 89.77           C  
ATOM   2071  C   LEU   265     -19.149   3.393  -6.844  1.00 89.67           C  
ATOM   2072  CB  LEU   265     -17.183   4.933  -7.003  1.00 87.80           C  
ATOM   2073  O   LEU   265     -18.932   2.179  -6.857  1.00 88.24           O  
ATOM   2074  CG  LEU   265     -16.057   3.970  -6.622  1.00 81.86           C  
ATOM   2075  CD1 LEU   265     -15.363   3.445  -7.873  1.00 75.38           C  
ATOM   2076  CD2 LEU   265     -15.057   4.655  -5.697  1.00 75.66           C  
ATOM   2077  N   GLY   266     -20.024   3.865  -6.016  1.00 89.48           N  
ATOM   2078  CA  GLY   266     -20.844   3.054  -5.131  1.00 89.55           C  
ATOM   2079  C   GLY   266     -21.688   2.032  -5.870  1.00 90.24           C  
ATOM   2080  O   GLY   266     -21.717   0.857  -5.497  1.00 89.38           O  
ATOM   2081  N   THR   267     -22.314   2.612  -6.907  1.00 90.25           N  
ATOM   2082  CA  THR   267     -23.163   1.763  -7.735  1.00 90.46           C  
ATOM   2083  C   THR   267     -22.336   0.683  -8.428  1.00 91.06           C  
ATOM   2084  CB  THR   267     -23.921   2.589  -8.790  1.00 88.78           C  
ATOM   2085  O   THR   267     -22.737  -0.482  -8.470  1.00 90.43           O  
ATOM   2086  CG2 THR   267     -24.847   1.705  -9.620  1.00 79.22           C  
ATOM   2087  OG1 THR   267     -24.701   3.594  -8.132  1.00 81.24           O  
ATOM   2088  N   LEU   268     -21.239   1.078  -8.907  1.00 91.12           N  
ATOM   2089  CA  LEU   268     -20.359   0.157  -9.617  1.00 91.48           C  
ATOM   2090  C   LEU   268     -19.854  -0.940  -8.685  1.00 91.33           C  
ATOM   2091  CB  LEU   268     -19.174   0.910 -10.227  1.00 89.74           C  
ATOM   2092  O   LEU   268     -19.892  -2.122  -9.034  1.00 90.27           O  
ATOM   2093  CG  LEU   268     -18.213   0.083 -11.083  1.00 83.36           C  
ATOM   2094  CD1 LEU   268     -18.963  -0.574 -12.237  1.00 76.37           C  
ATOM   2095  CD2 LEU   268     -17.076   0.954 -11.604  1.00 76.62           C  
ATOM   2096  N   SER   269     -19.462  -0.560  -7.474  1.00 91.43           N  
ATOM   2097  CA  SER   269     -18.885  -1.497  -6.516  1.00 91.49           C  
ATOM   2098  C   SER   269     -19.913  -2.531  -6.067  1.00 91.26           C  
ATOM   2099  CB  SER   269     -18.336  -0.751  -5.300  1.00 89.52           C  
ATOM   2100  O   SER   269     -19.589  -3.711  -5.916  1.00 89.83           O  
ATOM   2101  OG  SER   269     -19.353   0.013  -4.676  1.00 76.28           O  
ATOM   2102  N   VAL   270     -21.118  -2.126  -5.912  1.00 91.45           N  
ATOM   2103  CA  VAL   270     -22.193  -3.025  -5.502  1.00 91.23           C  
ATOM   2104  C   VAL   270     -22.464  -4.043  -6.607  1.00 91.16           C  
ATOM   2105  CB  VAL   270     -23.485  -2.248  -5.164  1.00 89.77           C  
ATOM   2106  O   VAL   270     -22.584  -5.241  -6.341  1.00 90.04           O  
ATOM   2107  CG1 VAL   270     -24.666  -3.204  -5.015  1.00 82.43           C  
ATOM   2108  CG2 VAL   270     -23.294  -1.426  -3.890  1.00 81.45           C  
ATOM   2109  N   ASN   271     -22.402  -3.593  -7.823  1.00 90.93           N  
ATOM   2110  CA  ASN   271     -22.774  -4.450  -8.944  1.00 90.84           C  
ATOM   2111  C   ASN   271     -21.689  -5.479  -9.247  1.00 90.26           C  
ATOM   2112  CB  ASN   271     -23.071  -3.609 -10.187  1.00 88.99           C  
ATOM   2113  O   ASN   271     -21.987  -6.586  -9.702  1.00 88.44           O  
ATOM   2114  CG  ASN   271     -24.447  -2.975 -10.149  1.00 80.91           C  
ATOM   2115  ND2 ASN   271     -24.529  -1.711 -10.548  1.00 74.23           N  
ATOM   2116  OD1 ASN   271     -25.428  -3.615  -9.763  1.00 74.78           O  
ATOM   2117  N   ILE   272     -20.499  -5.128  -8.919  1.00 90.57           N  
ATOM   2118  CA  ILE   272     -19.444  -6.093  -9.212  1.00 90.22           C  
ATOM   2119  C   ILE   272     -19.068  -6.849  -7.940  1.00 89.28           C  
ATOM   2120  CB  ILE   272     -18.200  -5.404  -9.815  1.00 88.55           C  
ATOM   2121  O   ILE   272     -18.157  -7.680  -7.951  1.00 86.46           O  
ATOM   2122  CG1 ILE   272     -17.601  -4.411  -8.811  1.00 81.27           C  
ATOM   2123  CG2 ILE   272     -18.553  -4.705 -11.131  1.00 80.76           C  
ATOM   2124  CD1 ILE   272     -16.216  -3.905  -9.193  1.00 77.81           C  
ATOM   2125  N   ALA   273     -19.774  -6.629  -6.804  1.00 90.52           N  
ATOM   2126  CA  ALA   273     -19.597  -7.288  -5.513  1.00 90.09           C  
ATOM   2127  C   ALA   273     -18.178  -7.095  -4.987  1.00 89.22           C  
ATOM   2128  CB  ALA   273     -19.920  -8.776  -5.627  1.00 88.00           C  
ATOM   2129  O   ALA   273     -17.541  -8.049  -4.535  1.00 86.40           O  
ATOM   2130  N   GLU   274     -17.661  -5.882  -5.147  1.00 90.93           N  
ATOM   2131  CA  GLU   274     -16.371  -5.496  -4.583  1.00 90.49           C  
ATOM   2132  C   GLU   274     -16.518  -4.317  -3.625  1.00 89.70           C  
ATOM   2133  CB  GLU   274     -15.379  -5.147  -5.696  1.00 89.11           C  
ATOM   2134  O   GLU   274     -17.425  -3.496  -3.777  1.00 87.37           O  
ATOM   2135  CG  GLU   274     -14.943  -6.345  -6.528  1.00 83.76           C  
ATOM   2136  CD  GLU   274     -14.116  -7.350  -5.744  1.00 78.83           C  
ATOM   2137  OE1 GLU   274     -13.532  -6.975  -4.702  1.00 77.10           O  
ATOM   2138  OE2 GLU   274     -14.049  -8.523  -6.175  1.00 75.99           O  
ATOM   2139  N   GLU   275     -15.615  -4.356  -2.648  1.00 87.84           N  
ATOM   2140  CA  GLU   275     -15.613  -3.228  -1.722  1.00 87.77           C  
ATOM   2141  C   GLU   275     -15.260  -1.927  -2.438  1.00 88.16           C  
ATOM   2142  CB  GLU   275     -14.634  -3.478  -0.572  1.00 85.27           C  
ATOM   2143  O   GLU   275     -14.340  -1.894  -3.257  1.00 86.68           O  
ATOM   2144  CG  GLU   275     -15.050  -4.611   0.355  1.00 75.82           C  
ATOM   2145  CD  GLU   275     -14.142  -4.761   1.565  1.00 71.58           C  
ATOM   2146  OE1 GLU   275     -13.100  -4.070   1.631  1.00 67.95           O  
ATOM   2147  OE2 GLU   275     -14.474  -5.576   2.453  1.00 65.32           O  
ATOM   2148  N   ARG   276     -16.034  -0.885  -2.084  1.00 88.47           N  
ATOM   2149  CA  ARG   276     -15.847   0.412  -2.728  1.00 88.40           C  
ATOM   2150  C   ARG   276     -14.406   0.889  -2.591  1.00 88.15           C  
ATOM   2151  CB  ARG   276     -16.802   1.450  -2.134  1.00 86.66           C  
ATOM   2152  O   ARG   276     -13.817   1.389  -3.552  1.00 86.74           O  
ATOM   2153  CG  ARG   276     -16.639   2.843  -2.720  1.00 81.15           C  
ATOM   2154  CD  ARG   276     -17.566   3.848  -2.050  1.00 77.96           C  
ATOM   2155  NE  ARG   276     -17.207   5.222  -2.390  1.00 71.91           N  
ATOM   2156  NH1 ARG   276     -19.087   6.168  -1.439  1.00 57.84           N  
ATOM   2157  NH2 ARG   276     -17.517   7.497  -2.450  1.00 54.35           N  
ATOM   2158  CZ  ARG   276     -17.938   6.293  -2.092  1.00 71.80           C  
ATOM   2159  N   GLU   277     -13.847   0.694  -1.485  1.00 85.19           N  
ATOM   2160  CA  GLU   277     -12.494   1.163  -1.204  1.00 85.20           C  
ATOM   2161  C   GLU   277     -11.467   0.431  -2.063  1.00 85.87           C  
ATOM   2162  CB  GLU   277     -12.160   0.986   0.280  1.00 82.88           C  
ATOM   2163  O   GLU   277     -10.501   1.035  -2.535  1.00 84.62           O  
ATOM   2164  CG  GLU   277     -12.942   1.911   1.200  1.00 75.34           C  
ATOM   2165  CD  GLU   277     -12.536   1.789   2.660  1.00 71.31           C  
ATOM   2166  OE1 GLU   277     -11.630   0.983   2.973  1.00 67.29           O  
ATOM   2167  OE2 GLU   277     -13.129   2.503   3.499  1.00 63.77           O  
ATOM   2168  N   THR   278     -11.682  -0.774  -2.229  1.00 86.24           N  
ATOM   2169  CA  THR   278     -10.787  -1.570  -3.061  1.00 86.68           C  
ATOM   2170  C   THR   278     -10.848  -1.110  -4.515  1.00 87.50           C  
ATOM   2171  CB  THR   278     -11.133  -3.069  -2.980  1.00 85.19           C  
ATOM   2172  O   THR   278      -9.814  -0.971  -5.172  1.00 87.10           O  
ATOM   2173  CG2 THR   278     -10.202  -3.897  -3.859  1.00 79.97           C  
ATOM   2174  OG1 THR   278     -11.007  -3.509  -1.622  1.00 82.11           O  
ATOM   2175  N   VAL   279     -12.015  -0.859  -4.972  1.00 90.18           N  
ATOM   2176  CA  VAL   279     -12.177  -0.379  -6.340  1.00 90.36           C  
ATOM   2177  C   VAL   279     -11.529   0.996  -6.485  1.00 90.09           C  
ATOM   2178  CB  VAL   279     -13.666  -0.313  -6.746  1.00 89.67           C  
ATOM   2179  O   VAL   279     -10.791   1.244  -7.441  1.00 89.02           O  
ATOM   2180  CG1 VAL   279     -13.817   0.261  -8.154  1.00 87.80           C  
ATOM   2181  CG2 VAL   279     -14.304  -1.698  -6.659  1.00 87.04           C  
ATOM   2182  N   GLU   280     -11.701   1.806  -5.607  1.00 88.61           N  
ATOM   2183  CA  GLU   280     -11.226   3.187  -5.634  1.00 88.13           C  
ATOM   2184  C   GLU   280      -9.708   3.251  -5.499  1.00 87.44           C  
ATOM   2185  CB  GLU   280     -11.888   4.005  -4.523  1.00 86.68           C  
ATOM   2186  O   GLU   280      -9.053   4.052  -6.170  1.00 85.56           O  
ATOM   2187  CG  GLU   280     -11.618   5.500  -4.615  1.00 81.90           C  
ATOM   2188  CD  GLU   280     -12.388   6.313  -3.586  1.00 78.72           C  
ATOM   2189  OE1 GLU   280     -13.020   5.713  -2.688  1.00 76.33           O  
ATOM   2190  OE2 GLU   280     -12.358   7.560  -3.680  1.00 74.12           O  
ATOM   2191  N   ASP   281      -9.112   2.446  -4.686  1.00 85.45           N  
ATOM   2192  CA  ASP   281      -7.699   2.576  -4.343  1.00 85.08           C  
ATOM   2193  C   ASP   281      -6.833   1.697  -5.242  1.00 84.99           C  
ATOM   2194  CB  ASP   281      -7.468   2.215  -2.874  1.00 83.95           C  
ATOM   2195  O   ASP   281      -5.670   2.016  -5.497  1.00 83.47           O  
ATOM   2196  CG  ASP   281      -8.079   3.220  -1.913  1.00 81.54           C  
ATOM   2197  OD1 ASP   281      -8.326   4.377  -2.316  1.00 79.84           O  
ATOM   2198  OD2 ASP   281      -8.314   2.852  -0.742  1.00 78.74           O  
ATOM   2199  N   MET   282      -7.391   0.623  -5.804  1.00 86.73           N  
ATOM   2200  CA  MET   282      -6.555  -0.361  -6.485  1.00 86.90           C  
ATOM   2201  C   MET   282      -6.921  -0.457  -7.963  1.00 87.43           C  
ATOM   2202  CB  MET   282      -6.691  -1.733  -5.823  1.00 84.68           C  
ATOM   2203  O   MET   282      -6.040  -0.499  -8.823  1.00 86.32           O  
ATOM   2204  CG  MET   282      -6.092  -1.803  -4.428  1.00 77.13           C  
ATOM   2205  SD  MET   282      -5.953  -3.524  -3.807  1.00 70.27           S  
ATOM   2206  CE  MET   282      -7.705  -3.998  -3.784  1.00 63.75           C  
ATOM   2207  N   TYR   283      -8.146  -0.435  -8.296  1.00 90.50           N  
ATOM   2208  CA  TYR   283      -8.547  -0.768  -9.658  1.00 90.95           C  
ATOM   2209  C   TYR   283      -8.746   0.492 -10.492  1.00 90.87           C  
ATOM   2210  CB  TYR   283      -9.833  -1.599  -9.653  1.00 90.38           C  
ATOM   2211  O   TYR   283      -8.256   0.581 -11.620  1.00 90.10           O  
ATOM   2212  CG  TYR   283      -9.638  -3.017  -9.174  1.00 90.29           C  
ATOM   2213  CD1 TYR   283      -9.220  -4.017 -10.049  1.00 88.71           C  
ATOM   2214  CD2 TYR   283      -9.871  -3.361  -7.847  1.00 88.73           C  
ATOM   2215  CE1 TYR   283      -9.040  -5.326  -9.613  1.00 88.62           C  
ATOM   2216  CE2 TYR   283      -9.694  -4.666  -7.400  1.00 88.62           C  
ATOM   2217  OH  TYR   283      -9.103  -6.934  -7.852  1.00 85.74           O  
ATOM   2218  CZ  TYR   283      -9.279  -5.640  -8.289  1.00 88.00           C  
ATOM   2219  N   GLU   284      -9.421   1.437  -9.903  1.00 91.57           N  
ATOM   2220  CA  GLU   284      -9.760   2.631 -10.672  1.00 91.52           C  
ATOM   2221  C   GLU   284      -8.504   3.365 -11.133  1.00 91.44           C  
ATOM   2222  CB  GLU   284     -10.644   3.569  -9.846  1.00 90.37           C  
ATOM   2223  O   GLU   284      -8.386   3.727 -12.306  1.00 90.49           O  
ATOM   2224  CG  GLU   284     -10.960   4.886 -10.540  1.00 87.09           C  
ATOM   2225  CD  GLU   284     -11.900   5.775  -9.741  1.00 84.97           C  
ATOM   2226  OE1 GLU   284     -12.012   5.587  -8.509  1.00 83.21           O  
ATOM   2227  OE2 GLU   284     -12.530   6.666 -10.353  1.00 82.52           O  
ATOM   2228  N   PRO   285      -7.508   3.638 -10.259  1.00 89.34           N  
ATOM   2229  CA  PRO   285      -6.327   4.381 -10.703  1.00 89.44           C  
ATOM   2230  C   PRO   285      -5.607   3.703 -11.867  1.00 89.79           C  
ATOM   2231  CB  PRO   285      -5.440   4.412  -9.456  1.00 88.52           C  
ATOM   2232  O   PRO   285      -5.123   4.381 -12.777  1.00 89.11           O  
ATOM   2233  CG  PRO   285      -6.394   4.345  -8.307  1.00 87.33           C  
ATOM   2234  CD  PRO   285      -7.522   3.425  -8.676  1.00 87.28           C  
ATOM   2235  N   TYR   286      -5.609   2.412 -11.814  1.00 90.06           N  
ATOM   2236  CA  TYR   286      -4.930   1.700 -12.890  1.00 90.65           C  
ATOM   2237  C   TYR   286      -5.716   1.798 -14.191  1.00 91.02           C  
ATOM   2238  CB  TYR   286      -4.722   0.230 -12.514  1.00 89.97           C  
ATOM   2239  O   TYR   286      -5.137   2.004 -15.260  1.00 90.54           O  
ATOM   2240  CG  TYR   286      -3.864  -0.532 -13.495  1.00 89.01           C  
ATOM   2241  CD1 TYR   286      -2.523  -0.203 -13.679  1.00 86.75           C  
ATOM   2242  CD2 TYR   286      -4.393  -1.581 -14.240  1.00 86.88           C  
ATOM   2243  CE1 TYR   286      -1.729  -0.901 -14.583  1.00 86.93           C  
ATOM   2244  CE2 TYR   286      -3.608  -2.285 -15.147  1.00 87.03           C  
ATOM   2245  OH  TYR   286      -1.498  -2.633 -16.208  1.00 83.48           O  
ATOM   2246  CZ  TYR   286      -2.279  -1.939 -15.311  1.00 85.72           C  
ATOM   2247  N   LEU   287      -7.025   1.602 -14.104  1.00 92.58           N  
ATOM   2248  CA  LEU   287      -7.876   1.705 -15.284  1.00 92.91           C  
ATOM   2249  C   LEU   287      -7.797   3.103 -15.890  1.00 92.66           C  
ATOM   2250  CB  LEU   287      -9.327   1.370 -14.931  1.00 92.43           C  
ATOM   2251  O   LEU   287      -7.833   3.256 -17.113  1.00 91.88           O  
ATOM   2252  CG  LEU   287      -9.629  -0.098 -14.629  1.00 91.66           C  
ATOM   2253  CD1 LEU   287     -11.070  -0.256 -14.155  1.00 89.68           C  
ATOM   2254  CD2 LEU   287      -9.368  -0.962 -15.858  1.00 89.56           C  
ATOM   2255  N   ILE   288      -7.691   4.135 -15.107  1.00 92.35           N  
ATOM   2256  CA  ILE   288      -7.567   5.515 -15.565  1.00 92.15           C  
ATOM   2257  C   ILE   288      -6.196   5.725 -16.204  1.00 91.73           C  
ATOM   2258  CB  ILE   288      -7.777   6.515 -14.406  1.00 91.31           C  
ATOM   2259  O   ILE   288      -6.093   6.289 -17.295  1.00 90.61           O  
ATOM   2260  CG1 ILE   288      -9.241   6.505 -13.951  1.00 88.40           C  
ATOM   2261  CG2 ILE   288      -7.344   7.924 -14.824  1.00 87.98           C  
ATOM   2262  CD1 ILE   288      -9.509   7.347 -12.711  1.00 85.29           C  
ATOM   2263  N   GLN   289      -5.171   5.230 -15.533  1.00 89.54           N  
ATOM   2264  CA  GLN   289      -3.809   5.357 -16.038  1.00 89.07           C  
ATOM   2265  C   GLN   289      -3.668   4.705 -17.411  1.00 89.09           C  
ATOM   2266  CB  GLN   289      -2.812   4.736 -15.058  1.00 87.38           C  
ATOM   2267  O   GLN   289      -2.998   5.244 -18.294  1.00 87.67           O  
ATOM   2268  CG  GLN   289      -1.361   4.843 -15.507  1.00 80.29           C  
ATOM   2269  CD  GLN   289      -0.405   4.117 -14.579  1.00 76.13           C  
ATOM   2270  NE2 GLN   289       0.883   4.155 -14.906  1.00 68.90           N  
ATOM   2271  OE1 GLN   289      -0.820   3.526 -13.577  1.00 73.75           O  
ATOM   2272  N   LYS   290      -4.372   3.578 -17.602  1.00 90.87           N  
ATOM   2273  CA  LYS   290      -4.270   2.843 -18.860  1.00 90.64           C  
ATOM   2274  C   LYS   290      -5.247   3.389 -19.897  1.00 90.70           C  
ATOM   2275  CB  LYS   290      -4.525   1.352 -18.633  1.00 89.51           C  
ATOM   2276  O   LYS   290      -5.272   2.926 -21.039  1.00 89.58           O  
ATOM   2277  CG  LYS   290      -3.426   0.648 -17.851  1.00 85.81           C  
ATOM   2278  CD  LYS   290      -2.130   0.577 -18.648  1.00 82.57           C  
ATOM   2279  CE  LYS   290      -1.107  -0.327 -17.975  1.00 77.54           C  
ATOM   2280  NZ  LYS   290       0.169  -0.394 -18.750  1.00 72.57           N  
ATOM   2281  N   GLY   291      -6.039   4.323 -19.502  1.00 91.48           N  
ATOM   2282  CA  GLY   291      -6.912   5.023 -20.430  1.00 91.61           C  
ATOM   2283  C   GLY   291      -8.200   4.274 -20.719  1.00 91.86           C  
ATOM   2284  O   GLY   291      -8.844   4.509 -21.743  1.00 90.92           O  
ATOM   2285  N   PHE   292      -8.617   3.340 -19.861  1.00 92.83           N  
ATOM   2286  CA  PHE   292      -9.816   2.538 -20.071  1.00 93.10           C  
ATOM   2287  C   PHE   292     -11.049   3.258 -19.539  1.00 92.83           C  
ATOM   2288  CB  PHE   292      -9.675   1.171 -19.395  1.00 92.73           C  
ATOM   2289  O   PHE   292     -12.158   3.053 -20.038  1.00 91.99           O  
ATOM   2290  CG  PHE   292      -8.728   0.239 -20.103  1.00 92.21           C  
ATOM   2291  CD1 PHE   292      -9.104  -0.392 -21.282  1.00 90.21           C  
ATOM   2292  CD2 PHE   292      -7.462  -0.006 -19.588  1.00 90.16           C  
ATOM   2293  CE1 PHE   292      -8.230  -1.255 -21.939  1.00 89.76           C  
ATOM   2294  CE2 PHE   292      -6.583  -0.867 -20.239  1.00 89.99           C  
ATOM   2295  CZ  PHE   292      -6.969  -1.491 -21.414  1.00 89.37           C  
ATOM   2296  N   ILE   293     -10.892   4.097 -18.538  1.00 93.02           N  
ATOM   2297  CA  ILE   293     -12.007   4.855 -17.980  1.00 92.87           C  
ATOM   2298  C   ILE   293     -11.562   6.285 -17.683  1.00 92.30           C  
ATOM   2299  CB  ILE   293     -12.559   4.189 -16.700  1.00 91.41           C  
ATOM   2300  O   ILE   293     -10.370   6.546 -17.503  1.00 90.75           O  
ATOM   2301  CG1 ILE   293     -11.532   4.282 -15.565  1.00 77.84           C  
ATOM   2302  CG2 ILE   293     -12.944   2.732 -16.972  1.00 77.52           C  
ATOM   2303  CD1 ILE   293     -12.027   3.728 -14.236  1.00 74.03           C  
ATOM   2304  N   MET   294     -12.453   7.175 -17.643  1.00 92.29           N  
ATOM   2305  CA  MET   294     -12.244   8.567 -17.254  1.00 91.66           C  
ATOM   2306  C   MET   294     -13.223   8.979 -16.160  1.00 91.25           C  
ATOM   2307  CB  MET   294     -12.393   9.492 -18.464  1.00 89.65           C  
ATOM   2308  O   MET   294     -14.360   8.505 -16.127  1.00 89.69           O  
ATOM   2309  CG  MET   294     -11.387   9.219 -19.571  1.00 79.58           C  
ATOM   2310  SD  MET   294     -11.545  10.396 -20.969  1.00 73.03           S  
ATOM   2311  CE  MET   294     -13.209   9.974 -21.557  1.00 66.76           C  
ATOM   2312  N   ARG   295     -12.715   9.802 -15.325  1.00 90.20           N  
ATOM   2313  CA  ARG   295     -13.557  10.364 -14.274  1.00 89.65           C  
ATOM   2314  C   ARG   295     -14.235  11.647 -14.743  1.00 89.03           C  
ATOM   2315  CB  ARG   295     -12.733  10.638 -13.014  1.00 86.83           C  
ATOM   2316  O   ARG   295     -13.583  12.531 -15.302  1.00 86.88           O  
ATOM   2317  CG  ARG   295     -13.571  10.838 -11.761  1.00 77.71           C  
ATOM   2318  CD  ARG   295     -12.704  10.942 -10.514  1.00 74.99           C  
ATOM   2319  NE  ARG   295     -13.511  10.944  -9.296  1.00 69.18           N  
ATOM   2320  NH1 ARG   295     -11.706  10.925  -7.854  1.00 56.31           N  
ATOM   2321  NH2 ARG   295     -13.843  10.938  -7.024  1.00 52.34           N  
ATOM   2322  CZ  ARG   295     -13.018  10.936  -8.061  1.00 67.15           C  
ATOM   2323  N   THR   296     -15.553  11.695 -14.550  1.00 87.57           N  
ATOM   2324  CA  THR   296     -16.325  12.898 -14.842  1.00 87.00           C  
ATOM   2325  C   THR   296     -17.001  13.426 -13.580  1.00 86.59           C  
ATOM   2326  CB  THR   296     -17.388  12.631 -15.923  1.00 85.66           C  
ATOM   2327  O   THR   296     -16.937  12.793 -12.524  1.00 84.76           O  
ATOM   2328  CG2 THR   296     -16.782  11.912 -17.124  1.00 79.75           C  
ATOM   2329  OG1 THR   296     -18.431  11.819 -15.370  1.00 80.70           O  
ATOM   2330  N   ARG   297     -17.606  14.585 -13.650  1.00 85.97           N  
ATOM   2331  CA  ARG   297     -18.295  15.188 -12.514  1.00 85.24           C  
ATOM   2332  C   ARG   297     -19.396  14.271 -11.991  1.00 85.03           C  
ATOM   2333  CB  ARG   297     -18.885  16.546 -12.901  1.00 82.44           C  
ATOM   2334  O   ARG   297     -19.647  14.218 -10.786  1.00 82.97           O  
ATOM   2335  CG  ARG   297     -17.846  17.643 -13.069  1.00 73.88           C  
ATOM   2336  CD  ARG   297     -18.493  19.001 -13.307  1.00 69.84           C  
ATOM   2337  NE  ARG   297     -17.494  20.053 -13.472  1.00 60.66           N  
ATOM   2338  NH1 ARG   297     -19.031  21.761 -13.708  1.00 47.14           N  
ATOM   2339  NH2 ARG   297     -16.785  22.213 -13.797  1.00 42.32           N  
ATOM   2340  CZ  ARG   297     -17.772  21.340 -13.659  1.00 60.59           C  
ATOM   2341  N   THR   298     -20.016  13.524 -12.908  1.00 86.56           N  
ATOM   2342  CA  THR   298     -21.199  12.750 -12.548  1.00 86.08           C  
ATOM   2343  C   THR   298     -20.846  11.277 -12.363  1.00 85.84           C  
ATOM   2344  CB  THR   298     -22.302  12.886 -13.614  1.00 83.63           C  
ATOM   2345  O   THR   298     -21.705  10.468 -12.006  1.00 83.41           O  
ATOM   2346  CG2 THR   298     -22.863  14.304 -13.648  1.00 70.81           C  
ATOM   2347  OG1 THR   298     -21.756  12.570 -14.901  1.00 74.88           O  
ATOM   2348  N   GLY   299     -19.574  10.901 -12.571  1.00 87.71           N  
ATOM   2349  CA  GLY   299     -19.166   9.517 -12.391  1.00 88.16           C  
ATOM   2350  C   GLY   299     -18.067   9.090 -13.345  1.00 88.73           C  
ATOM   2351  O   GLY   299     -17.350   9.931 -13.891  1.00 87.65           O  
ATOM   2352  N   ARG   300     -17.948   7.797 -13.581  1.00 91.29           N  
ATOM   2353  CA  ARG   300     -16.915   7.219 -14.435  1.00 91.81           C  
ATOM   2354  C   ARG   300     -17.487   6.813 -15.789  1.00 91.84           C  
ATOM   2355  CB  ARG   300     -16.270   6.009 -13.755  1.00 91.05           C  
ATOM   2356  O   ARG   300     -18.631   6.361 -15.875  1.00 91.15           O  
ATOM   2357  CG  ARG   300     -15.372   6.368 -12.582  1.00 90.18           C  
ATOM   2358  CD  ARG   300     -16.177   6.640 -11.318  1.00 89.50           C  
ATOM   2359  NE  ARG   300     -15.314   7.000 -10.197  1.00 87.64           N  
ATOM   2360  NH1 ARG   300     -16.954   8.137  -9.032  1.00 83.41           N  
ATOM   2361  NH2 ARG   300     -14.835   7.974  -8.173  1.00 82.78           N  
ATOM   2362  CZ  ARG   300     -15.703   7.703  -9.136  1.00 87.27           C  
ATOM   2363  N   VAL   301     -16.634   7.012 -16.788  1.00 90.49           N  
ATOM   2364  CA  VAL   301     -17.054   6.696 -18.149  1.00 90.57           C  
ATOM   2365  C   VAL   301     -16.010   5.805 -18.819  1.00 91.15           C  
ATOM   2366  CB  VAL   301     -17.279   7.975 -18.986  1.00 88.76           C  
ATOM   2367  O   VAL   301     -14.807   6.027 -18.667  1.00 90.58           O  
ATOM   2368  CG1 VAL   301     -17.690   7.621 -20.414  1.00 75.08           C  
ATOM   2369  CG2 VAL   301     -18.333   8.864 -18.328  1.00 75.28           C  
ATOM   2370  N   ALA   302     -16.504   4.749 -19.497  1.00 90.92           N  
ATOM   2371  CA  ALA   302     -15.643   3.878 -20.293  1.00 90.99           C  
ATOM   2372  C   ALA   302     -15.189   4.576 -21.572  1.00 91.00           C  
ATOM   2373  CB  ALA   302     -16.366   2.576 -20.629  1.00 90.12           C  
ATOM   2374  O   ALA   302     -15.988   5.227 -22.249  1.00 90.09           O  
ATOM   2375  N   THR   303     -13.968   4.418 -21.944  1.00 90.53           N  
ATOM   2376  CA  THR   303     -13.428   5.063 -23.136  1.00 90.37           C  
ATOM   2377  C   THR   303     -13.519   4.133 -24.343  1.00 90.48           C  
ATOM   2378  CB  THR   303     -11.965   5.493 -22.924  1.00 89.63           C  
ATOM   2379  O   THR   303     -13.914   2.973 -24.210  1.00 89.62           O  
ATOM   2380  CG2 THR   303     -11.820   6.356 -21.676  1.00 86.59           C  
ATOM   2381  OG1 THR   303     -11.146   4.326 -22.782  1.00 88.01           O  
ATOM   2382  N   ALA   304     -13.072   4.670 -25.495  1.00 88.55           N  
ATOM   2383  CA  ALA   304     -13.040   3.872 -26.717  1.00 88.70           C  
ATOM   2384  C   ALA   304     -12.116   2.668 -26.562  1.00 89.29           C  
ATOM   2385  CB  ALA   304     -12.598   4.729 -27.901  1.00 87.14           C  
ATOM   2386  O   ALA   304     -12.423   1.576 -27.045  1.00 88.67           O  
ATOM   2387  N   LYS   305     -11.072   2.868 -25.865  1.00 91.23           N  
ATOM   2388  CA  LYS   305     -10.119   1.791 -25.616  1.00 91.37           C  
ATOM   2389  C   LYS   305     -10.769   0.653 -24.833  1.00 91.71           C  
ATOM   2390  CB  LYS   305      -8.899   2.317 -24.859  1.00 90.58           C  
ATOM   2391  O   LYS   305     -10.504  -0.521 -25.099  1.00 91.13           O  
ATOM   2392  CG  LYS   305      -7.770   1.306 -24.724  1.00 87.67           C  
ATOM   2393  CD  LYS   305      -6.544   1.922 -24.064  1.00 85.53           C  
ATOM   2394  CE  LYS   305      -5.414   0.910 -23.927  1.00 81.69           C  
ATOM   2395  NZ  LYS   305      -4.207   1.511 -23.285  1.00 77.47           N  
ATOM   2396  N   ALA   306     -11.602   1.034 -23.863  1.00 92.00           N  
ATOM   2397  CA  ALA   306     -12.296   0.020 -23.074  1.00 92.11           C  
ATOM   2398  C   ALA   306     -13.219  -0.821 -23.951  1.00 91.89           C  
ATOM   2399  CB  ALA   306     -13.090   0.675 -21.946  1.00 91.28           C  
ATOM   2400  O   ALA   306     -13.236  -2.050 -23.845  1.00 90.96           O  
ATOM   2401  N   TYR   307     -13.907  -0.167 -24.854  1.00 90.74           N  
ATOM   2402  CA  TYR   307     -14.824  -0.850 -25.759  1.00 90.71           C  
ATOM   2403  C   TYR   307     -14.072  -1.798 -26.685  1.00 90.33           C  
ATOM   2404  CB  TYR   307     -15.621   0.164 -26.585  1.00 90.17           C  
ATOM   2405  O   TYR   307     -14.447  -2.965 -26.828  1.00 89.24           O  
ATOM   2406  CG  TYR   307     -16.805   0.748 -25.852  1.00 89.56           C  
ATOM   2407  CD1 TYR   307     -18.095   0.282 -26.092  1.00 87.67           C  
ATOM   2408  CD2 TYR   307     -16.635   1.766 -24.920  1.00 87.46           C  
ATOM   2409  CE1 TYR   307     -19.190   0.818 -25.421  1.00 87.01           C  
ATOM   2410  CE2 TYR   307     -17.722   2.309 -24.243  1.00 87.04           C  
ATOM   2411  OH  TYR   307     -20.073   2.364 -23.833  1.00 84.40           O  
ATOM   2412  CZ  TYR   307     -18.993   1.829 -24.500  1.00 85.87           C  
ATOM   2413  N   GLU   308     -13.020  -1.318 -27.187  1.00 90.92           N  
ATOM   2414  CA  GLU   308     -12.194  -2.122 -28.083  1.00 90.44           C  
ATOM   2415  C   GLU   308     -11.601  -3.326 -27.356  1.00 90.40           C  
ATOM   2416  CB  GLU   308     -11.075  -1.272 -28.691  1.00 88.55           C  
ATOM   2417  O   GLU   308     -11.636  -4.446 -27.870  1.00 89.09           O  
ATOM   2418  CG  GLU   308     -10.229  -2.011 -29.717  1.00 79.01           C  
ATOM   2419  CD  GLU   308      -9.114  -1.159 -30.302  1.00 73.76           C  
ATOM   2420  OE1 GLU   308      -8.993   0.028 -29.921  1.00 69.89           O  
ATOM   2421  OE2 GLU   308      -8.355  -1.682 -31.148  1.00 66.29           O  
ATOM   2422  N   HIS   309     -11.141  -3.030 -26.222  1.00 91.61           N  
ATOM   2423  CA  HIS   309     -10.494  -4.085 -25.449  1.00 91.33           C  
ATOM   2424  C   HIS   309     -11.481  -5.192 -25.095  1.00 90.69           C  
ATOM   2425  CB  HIS   309      -9.870  -3.510 -24.176  1.00 90.81           C  
ATOM   2426  O   HIS   309     -11.123  -6.372 -25.094  1.00 89.08           O  
ATOM   2427  CG  HIS   309      -9.107  -4.517 -23.375  1.00 89.16           C  
ATOM   2428  CD2 HIS   309      -9.416  -5.154 -22.222  1.00 85.05           C  
ATOM   2429  ND1 HIS   309      -7.859  -4.970 -23.745  1.00 85.80           N  
ATOM   2430  CE1 HIS   309      -7.433  -5.847 -22.850  1.00 85.40           C  
ATOM   2431  NE2 HIS   309      -8.359  -5.976 -21.916  1.00 85.52           N  
ATOM   2432  N   MET   310     -12.759  -4.832 -24.800  1.00 91.43           N  
ATOM   2433  CA  MET   310     -13.767  -5.793 -24.360  1.00 91.05           C  
ATOM   2434  C   MET   310     -14.514  -6.381 -25.553  1.00 90.09           C  
ATOM   2435  CB  MET   310     -14.755  -5.134 -23.397  1.00 89.92           C  
ATOM   2436  O   MET   310     -15.408  -7.211 -25.382  1.00 87.65           O  
ATOM   2437  CG  MET   310     -14.128  -4.689 -22.085  1.00 86.63           C  
ATOM   2438  SD  MET   310     -13.273  -6.058 -21.214  1.00 84.30           S  
ATOM   2439  CE  MET   310     -14.676  -7.166 -20.904  1.00 77.11           C  
ATOM   2440  N   GLY   311     -14.257  -5.984 -26.752  1.00 89.20           N  
ATOM   2441  CA  GLY   311     -14.841  -6.537 -27.963  1.00 88.86           C  
ATOM   2442  C   GLY   311     -16.197  -5.943 -28.297  1.00 88.63           C  
ATOM   2443  O   GLY   311     -17.045  -6.612 -28.891  1.00 86.54           O  
ATOM   2444  N   TYR   312     -16.439  -4.704 -27.854  1.00 87.78           N  
ATOM   2445  CA  TYR   312     -17.683  -3.998 -28.139  1.00 87.58           C  
ATOM   2446  C   TYR   312     -17.443  -2.835 -29.094  1.00 86.29           C  
ATOM   2447  CB  TYR   312     -18.319  -3.486 -26.843  1.00 86.56           C  
ATOM   2448  O   TYR   312     -16.337  -2.294 -29.159  1.00 83.70           O  
ATOM   2449  CG  TYR   312     -18.772  -4.585 -25.913  1.00 85.43           C  
ATOM   2450  CD1 TYR   312     -20.003  -5.212 -26.091  1.00 82.29           C  
ATOM   2451  CD2 TYR   312     -17.970  -4.999 -24.855  1.00 82.53           C  
ATOM   2452  CE1 TYR   312     -20.426  -6.224 -25.236  1.00 82.97           C  
ATOM   2453  CE2 TYR   312     -18.382  -6.011 -23.993  1.00 83.29           C  
ATOM   2454  OH  TYR   312     -20.022  -7.618 -23.342  1.00 78.98           O  
ATOM   2455  CZ  TYR   312     -19.609  -6.616 -24.192  1.00 80.12           C  
ATOM   2456  N   ASP   313     -18.517  -2.505 -29.793  1.00 83.02           N  
ATOM   2457  CA  ASP   313     -18.473  -1.317 -30.640  1.00 82.62           C  
ATOM   2458  C   ASP   313     -18.688  -0.049 -29.818  1.00 81.83           C  
ATOM   2459  CB  ASP   313     -19.522  -1.410 -31.750  1.00 79.40           C  
ATOM   2460  O   ASP   313     -19.587   0.007 -28.976  1.00 78.58           O  
ATOM   2461  CG  ASP   313     -19.186  -2.456 -32.798  1.00 72.54           C  
ATOM   2462  OD1 ASP   313     -17.988  -2.725 -33.029  1.00 68.08           O  
ATOM   2463  OD2 ASP   313     -20.129  -3.013 -33.401  1.00 73.18           O  
ATOM   2464  N   TYR   314     -17.704   0.818 -29.999  1.00 80.08           N  
ATOM   2465  CA  TYR   314     -17.824   2.067 -29.255  1.00 79.71           C  
ATOM   2466  C   TYR   314     -19.041   2.861 -29.715  1.00 77.55           C  
ATOM   2467  CB  TYR   314     -16.558   2.912 -29.416  1.00 76.14           C  
ATOM   2468  O   TYR   314     -19.150   3.215 -30.892  1.00 72.37           O  
ATOM   2469  CG  TYR   314     -16.558   4.171 -28.583  1.00 73.52           C  
ATOM   2470  CD1 TYR   314     -16.596   4.109 -27.192  1.00 70.21           C  
ATOM   2471  CD2 TYR   314     -16.522   5.424 -29.184  1.00 72.00           C  
ATOM   2472  CE1 TYR   314     -16.599   5.266 -26.420  1.00 72.53           C  
ATOM   2473  CE2 TYR   314     -16.524   6.588 -28.422  1.00 71.98           C  
ATOM   2474  OH  TYR   314     -16.565   7.647 -26.284  1.00 63.16           O  
ATOM   2475  CZ  TYR   314     -16.562   6.499 -27.043  1.00 70.22           C  
ATOM   2476  N   THR   315     -20.082   2.828 -29.038  1.00 66.08           N  
ATOM   2477  CA  THR   315     -21.268   3.601 -29.391  1.00 64.35           C  
ATOM   2478  C   THR   315     -21.447   4.781 -28.440  1.00 64.31           C  
ATOM   2479  CB  THR   315     -22.533   2.723 -29.369  1.00 60.01           C  
ATOM   2480  O   THR   315     -21.609   4.593 -27.233  1.00 59.56           O  
ATOM   2481  CG2 THR   315     -22.526   1.720 -30.518  1.00 54.73           C  
ATOM   2482  OG1 THR   315     -22.592   2.010 -28.127  1.00 56.57           O  
ATOM   2483  N   ARG   316     -20.621   5.831 -28.647  1.00 63.14           N  
ATOM   2484  CA  ARG   316     -21.036   7.051 -27.962  1.00 61.48           C  
ATOM   2485  C   ARG   316     -21.981   7.874 -28.833  1.00 62.52           C  
ATOM   2486  CB  ARG   316     -19.817   7.891 -27.574  1.00 56.61           C  
ATOM   2487  O   ARG   316     -21.710   8.095 -30.015  1.00 59.39           O  
ATOM   2488  CG  ARG   316     -19.618   8.029 -26.073  1.00 53.98           C  
ATOM   2489  CD  ARG   316     -18.547   9.058 -25.738  1.00 54.79           C  
ATOM   2490  NE  ARG   316     -18.486   9.326 -24.304  1.00 43.93           N  
ATOM   2491  NH1 ARG   316     -16.711  10.799 -24.445  1.00 34.13           N  
ATOM   2492  NH2 ARG   316     -17.649  10.318 -22.410  1.00 30.05           N  
ATOM   2493  CZ  ARG   316     -17.616  10.147 -23.723  1.00 48.89           C  
ATOM   2494  N   ASP   317     -23.297   7.640 -28.839  1.00 52.57           N  
ATOM   2495  CA  ASP   317     -24.210   8.665 -29.337  1.00 52.87           C  
ATOM   2496  C   ASP   317     -23.712  10.064 -28.980  1.00 52.35           C  
ATOM   2497  CB  ASP   317     -25.617   8.448 -28.778  1.00 48.30           C  
ATOM   2498  O   ASP   317     -23.367  10.330 -27.827  1.00 50.36           O  
ATOM   2499  CG  ASP   317     -26.348   7.294 -29.441  1.00 46.33           C  
ATOM   2500  OD1 ASP   317     -26.057   6.983 -30.616  1.00 46.75           O  
ATOM   2501  OD2 ASP   317     -27.225   6.693 -28.784  1.00 46.38           O  
ATOM   2502  N   ASN   318     -22.827  10.770 -29.804  1.00 39.63           N  
ATOM   2503  CA  ASN   318     -22.611  12.211 -29.872  1.00 47.34           C  
ATOM   2504  C   ASN   318     -23.718  12.978 -29.154  1.00 39.71           C  
ATOM   2505  CB  ASN   318     -22.505  12.671 -31.328  1.00 37.95           C  
ATOM   2506  O   ASN   318     -24.899  12.661 -29.309  1.00 37.72           O  
ATOM   2507  CG  ASN   318     -21.148  12.374 -31.936  1.00 37.59           C  
ATOM   2508  ND2 ASN   318     -21.086  12.344 -33.262  1.00 29.16           N  
ATOM   2509  OD1 ASN   318     -20.164  12.172 -31.220  1.00 36.86           O  
TER    2510      ASN   318
END
