# Supplementary material for: The transformative power of transformers in protein structure prediction
Source: Proc Natl Acad Sci U S A. 2023 Jul 31;120(32):e2303499120. doi: 10.1073/pnas.2303499120 (PMC10410766; doi:10.1073/pnas.2303499120)
Supplement: Supplementary file 2 — Dataset S01 (GZ) [file pnas.2303499120.sd01.gz › SI_Data/predicted_structures/ESMFold/T1158.pdb]

PARENT N/A
ATOM      1  N   MET     1     -16.849  26.529   7.522  1.00 50.43           N  
ATOM      2  CA  MET     1     -16.665  26.501   6.074  1.00 53.32           C  
ATOM      3  C   MET     1     -16.483  25.071   5.576  1.00 52.00           C  
ATOM      4  CB  MET     1     -15.461  27.353   5.668  1.00 46.43           C  
ATOM      5  O   MET     1     -15.617  24.344   6.067  1.00 49.12           O  
ATOM      6  CG  MET     1     -15.744  28.847   5.653  1.00 43.98           C  
ATOM      7  SD  MET     1     -14.243  29.843   5.304  1.00 53.21           S  
ATOM      8  CE  MET     1     -14.964  31.508   5.274  1.00 42.04           C  
ATOM      9  N   GLN     2     -17.305  24.373   4.885  1.00 60.49           N  
ATOM     10  CA  GLN     2     -16.987  23.202   4.075  1.00 59.43           C  
ATOM     11  C   GLN     2     -15.732  23.436   3.238  1.00 61.16           C  
ATOM     12  CB  GLN     2     -18.163  22.842   3.166  1.00 56.90           C  
ATOM     13  O   GLN     2     -15.521  24.535   2.721  1.00 59.11           O  
ATOM     14  CG  GLN     2     -19.353  22.247   3.907  1.00 54.48           C  
ATOM     15  CD  GLN     2     -20.450  21.772   2.973  1.00 54.42           C  
ATOM     16  NE2 GLN     2     -21.280  20.853   3.451  1.00 52.00           N  
ATOM     17  OE1 GLN     2     -20.550  22.230   1.830  1.00 61.62           O  
ATOM     18  N   PRO     3     -14.729  22.589   3.495  1.00 65.46           N  
ATOM     19  CA  PRO     3     -13.754  22.814   2.425  1.00 65.03           C  
ATOM     20  C   PRO     3     -14.412  23.176   1.095  1.00 67.24           C  
ATOM     21  CB  PRO     3     -13.023  21.473   2.326  1.00 63.06           C  
ATOM     22  O   PRO     3     -15.360  22.511   0.670  1.00 66.49           O  
ATOM     23  CG  PRO     3     -14.000  20.467   2.844  1.00 63.11           C  
ATOM     24  CD  PRO     3     -14.900  21.143   3.837  1.00 63.11           C  
ATOM     25  N   VAL     4     -14.247  24.382   0.676  1.00 66.98           N  
ATOM     26  CA  VAL     4     -14.674  24.674  -0.688  1.00 67.53           C  
ATOM     27  C   VAL     4     -13.974  23.730  -1.663  1.00 69.91           C  
ATOM     28  CB  VAL     4     -14.388  26.143  -1.071  1.00 62.07           C  
ATOM     29  O   VAL     4     -12.878  24.025  -2.143  1.00 67.97           O  
ATOM     30  CG1 VAL     4     -14.924  26.452  -2.468  1.00 57.30           C  
ATOM     31  CG2 VAL     4     -14.997  27.091  -0.040  1.00 56.45           C  
ATOM     32  N   TYR     5     -14.546  22.578  -1.776  1.00 75.31           N  
ATOM     33  CA  TYR     5     -14.130  21.831  -2.958  1.00 76.43           C  
ATOM     34  C   TYR     5     -14.408  22.623  -4.230  1.00 77.24           C  
ATOM     35  CB  TYR     5     -14.847  20.478  -3.019  1.00 74.28           C  
ATOM     36  O   TYR     5     -15.398  23.354  -4.310  1.00 76.40           O  
ATOM     37  CG  TYR     5     -14.491  19.551  -1.882  1.00 74.02           C  
ATOM     38  CD1 TYR     5     -13.275  18.872  -1.866  1.00 72.10           C  
ATOM     39  CD2 TYR     5     -15.370  19.352  -0.823  1.00 72.79           C  
ATOM     40  CE1 TYR     5     -12.943  18.015  -0.822  1.00 72.35           C  
ATOM     41  CE2 TYR     5     -15.048  18.497   0.227  1.00 69.48           C  
ATOM     42  OH  TYR     5     -13.512  16.987   1.255  1.00 68.69           O  
ATOM     43  CZ  TYR     5     -13.835  17.834   0.218  1.00 71.05           C  
ATOM     44  N   PRO     6     -13.395  22.637  -5.023  1.00 76.86           N  
ATOM     45  CA  PRO     6     -13.747  23.234  -6.313  1.00 78.59           C  
ATOM     46  C   PRO     6     -15.069  22.707  -6.866  1.00 80.20           C  
ATOM     47  CB  PRO     6     -12.578  22.833  -7.217  1.00 76.31           C  
ATOM     48  O   PRO     6     -15.410  21.540  -6.655  1.00 80.56           O  
ATOM     49  CG  PRO     6     -12.043  21.574  -6.615  1.00 75.49           C  
ATOM     50  CD  PRO     6     -12.268  21.623  -5.131  1.00 76.78           C  
ATOM     51  N   GLU     7     -15.829  23.639  -7.399  1.00 81.89           N  
ATOM     52  CA  GLU     7     -17.075  23.241  -8.048  1.00 83.69           C  
ATOM     53  C   GLU     7     -16.826  22.179  -9.115  1.00 85.33           C  
ATOM     54  CB  GLU     7     -17.771  24.456  -8.666  1.00 80.33           C  
ATOM     55  O   GLU     7     -16.335  22.488 -10.203  1.00 85.22           O  
ATOM     56  CG  GLU     7     -18.414  25.383  -7.644  1.00 75.53           C  
ATOM     57  CD  GLU     7     -19.281  26.461  -8.274  1.00 74.67           C  
ATOM     58  OE1 GLU     7     -19.277  26.593  -9.519  1.00 76.24           O  
ATOM     59  OE2 GLU     7     -19.971  27.179  -7.516  1.00 74.09           O  
ATOM     60  N   VAL     8     -17.141  20.939  -8.696  1.00 84.81           N  
ATOM     61  CA  VAL     8     -16.961  19.804  -9.595  1.00 87.01           C  
ATOM     62  C   VAL     8     -17.946  19.906 -10.758  1.00 88.71           C  
ATOM     63  CB  VAL     8     -17.145  18.459  -8.857  1.00 84.39           C  
ATOM     64  O   VAL     8     -19.142  20.125 -10.550  1.00 88.77           O  
ATOM     65  CG1 VAL     8     -16.858  17.286  -9.792  1.00 78.73           C  
ATOM     66  CG2 VAL     8     -16.242  18.399  -7.626  1.00 78.93           C  
ATOM     67  N   LYS     9     -17.424  19.751 -11.941  1.00 90.76           N  
ATOM     68  CA  LYS     9     -18.219  19.828 -13.164  1.00 92.35           C  
ATOM     69  C   LYS     9     -19.295  18.746 -13.188  1.00 92.82           C  
ATOM     70  CB  LYS     9     -17.322  19.704 -14.396  1.00 91.28           C  
ATOM     71  O   LYS     9     -19.024  17.586 -12.871  1.00 92.80           O  
ATOM     72  CG  LYS     9     -16.413  20.903 -14.624  1.00 89.62           C  
ATOM     73  CD  LYS     9     -15.470  20.674 -15.798  1.00 88.74           C  
ATOM     74  CE  LYS     9     -14.497  21.833 -15.969  1.00 88.03           C  
ATOM     75  NZ  LYS     9     -13.336  21.460 -16.831  1.00 86.70           N  
ATOM     76  N   PRO    10     -20.571  19.117 -13.655  1.00 93.46           N  
ATOM     77  CA  PRO    10     -21.596  18.078 -13.791  1.00 94.24           C  
ATOM     78  C   PRO    10     -21.183  16.965 -14.752  1.00 94.79           C  
ATOM     79  CB  PRO    10     -22.805  18.845 -14.331  1.00 93.02           C  
ATOM     80  O   PRO    10     -20.624  17.240 -15.817  1.00 94.80           O  
ATOM     81  CG  PRO    10     -22.223  20.014 -15.059  1.00 90.74           C  
ATOM     82  CD  PRO    10     -20.958  20.427 -14.363  1.00 90.87           C  
ATOM     83  N   ASN    11     -21.472  15.719 -14.399  1.00 94.98           N  
ATOM     84  CA  ASN    11     -21.150  14.549 -15.210  1.00 95.56           C  
ATOM     85  C   ASN    11     -21.900  14.564 -16.538  1.00 95.75           C  
ATOM     86  CB  ASN    11     -21.456  13.262 -14.441  1.00 94.89           C  
ATOM     87  O   ASN    11     -23.124  14.424 -16.566  1.00 95.39           O  
ATOM     88  CG  ASN    11     -20.879  12.031 -15.111  1.00 92.94           C  
ATOM     89  ND2 ASN    11     -20.494  11.045 -14.309  1.00 91.99           N  
ATOM     90  OD1 ASN    11     -20.780  11.966 -16.339  1.00 91.44           O  
ATOM     91  N   PRO    12     -21.184  14.741 -17.658  1.00 96.10           N  
ATOM     92  CA  PRO    12     -21.841  14.869 -18.962  1.00 96.29           C  
ATOM     93  C   PRO    12     -22.572  13.595 -19.381  1.00 96.11           C  
ATOM     94  CB  PRO    12     -20.681  15.171 -19.913  1.00 95.51           C  
ATOM     95  O   PRO    12     -23.435  13.635 -20.262  1.00 95.53           O  
ATOM     96  CG  PRO    12     -19.479  14.578 -19.251  1.00 94.18           C  
ATOM     97  CD  PRO    12     -19.639  14.713 -17.763  1.00 93.81           C  
ATOM     98  N   LEU    13     -22.386  12.527 -18.723  1.00 96.16           N  
ATOM     99  CA  LEU    13     -23.043  11.249 -18.971  1.00 96.02           C  
ATOM    100  C   LEU    13     -24.552  11.368 -18.785  1.00 95.63           C  
ATOM    101  CB  LEU    13     -22.486  10.170 -18.039  1.00 95.48           C  
ATOM    102  O   LEU    13     -25.323  10.729 -19.504  1.00 94.71           O  
ATOM    103  CG  LEU    13     -23.101   8.775 -18.171  1.00 93.49           C  
ATOM    104  CD1 LEU    13     -22.873   8.227 -19.576  1.00 90.01           C  
ATOM    105  CD2 LEU    13     -22.520   7.832 -17.124  1.00 89.53           C  
ATOM    106  N   ARG    14     -25.061  12.235 -17.955  1.00 95.49           N  
ATOM    107  CA  ARG    14     -26.475  12.446 -17.663  1.00 95.23           C  
ATOM    108  C   ARG    14     -27.213  12.974 -18.889  1.00 95.09           C  
ATOM    109  CB  ARG    14     -26.643  13.417 -16.492  1.00 93.75           C  
ATOM    110  O   ARG    14     -28.352  12.581 -19.151  1.00 94.42           O  
ATOM    111  CG  ARG    14     -28.078  13.558 -16.010  1.00 86.58           C  
ATOM    112  CD  ARG    14     -28.173  14.438 -14.772  1.00 83.89           C  
ATOM    113  NE  ARG    14     -29.553  14.576 -14.314  1.00 81.68           N  
ATOM    114  NH1 ARG    14     -29.045  15.983 -12.553  1.00 77.42           N  
ATOM    115  NH2 ARG    14     -31.217  15.362 -12.940  1.00 73.88           N  
ATOM    116  CZ  ARG    14     -29.935  15.307 -13.270  1.00 76.53           C  
ATOM    117  N   ASN    15     -26.582  13.818 -19.589  1.00 94.77           N  
ATOM    118  CA  ASN    15     -27.149  14.493 -20.751  1.00 95.14           C  
ATOM    119  C   ASN    15     -26.645  13.882 -22.056  1.00 95.22           C  
ATOM    120  CB  ASN    15     -26.833  15.990 -20.710  1.00 94.48           C  
ATOM    121  O   ASN    15     -26.961  14.375 -23.140  1.00 94.76           O  
ATOM    122  CG  ASN    15     -27.462  16.687 -19.519  1.00 92.73           C  
ATOM    123  ND2 ASN    15     -26.792  17.716 -19.013  1.00 92.67           N  
ATOM    124  OD1 ASN    15     -28.540  16.303 -19.058  1.00 91.84           O  
ATOM    125  N   ALA    16     -25.779  12.789 -21.987  1.00 96.41           N  
ATOM    126  CA  ALA    16     -25.256  12.133 -23.183  1.00 96.50           C  
ATOM    127  C   ALA    16     -26.350  11.347 -23.900  1.00 96.46           C  
ATOM    128  CB  ALA    16     -24.094  11.211 -22.819  1.00 95.96           C  
ATOM    129  O   ALA    16     -27.043  10.532 -23.284  1.00 95.95           O  
ATOM    130  N   ASN    17     -26.481  11.571 -25.229  1.00 96.73           N  
ATOM    131  CA  ASN    17     -27.376  10.764 -26.051  1.00 96.74           C  
ATOM    132  C   ASN    17     -26.923   9.308 -26.110  1.00 96.81           C  
ATOM    133  CB  ASN    17     -27.481  11.346 -27.462  1.00 96.06           C  
ATOM    134  O   ASN    17     -25.776   8.997 -25.783  1.00 96.49           O  
ATOM    135  CG  ASN    17     -26.175  11.258 -28.228  1.00 91.68           C  
ATOM    136  ND2 ASN    17     -25.960  12.196 -29.142  1.00 89.81           N  
ATOM    137  OD1 ASN    17     -25.368  10.353 -28.001  1.00 88.35           O  
ATOM    138  N   LEU    18     -27.773   8.366 -26.575  1.00 95.80           N  
ATOM    139  CA  LEU    18     -27.515   6.931 -26.602  1.00 96.00           C  
ATOM    140  C   LEU    18     -26.240   6.622 -27.379  1.00 96.13           C  
ATOM    141  CB  LEU    18     -28.699   6.185 -27.225  1.00 94.75           C  
ATOM    142  O   LEU    18     -25.400   5.846 -26.919  1.00 95.81           O  
ATOM    143  CG  LEU    18     -28.600   4.659 -27.255  1.00 88.87           C  
ATOM    144  CD1 LEU    18     -28.652   4.097 -25.838  1.00 83.63           C  
ATOM    145  CD2 LEU    18     -29.713   4.067 -28.112  1.00 83.38           C  
ATOM    146  N   CYS    19     -26.015   7.312 -28.504  1.00 96.24           N  
ATOM    147  CA  CYS    19     -24.805   7.134 -29.299  1.00 96.40           C  
ATOM    148  C   CYS    19     -23.572   7.579 -28.523  1.00 96.79           C  
ATOM    149  CB  CYS    19     -24.905   7.916 -30.609  1.00 94.93           C  
ATOM    150  O   CYS    19     -22.572   6.860 -28.473  1.00 96.53           O  
ATOM    151  SG  CYS    19     -26.064   7.203 -31.796  1.00 74.35           S  
ATOM    152  N   SER    20     -23.670   8.699 -27.786  1.00 96.43           N  
ATOM    153  CA  SER    20     -22.584   9.209 -26.955  1.00 96.57           C  
ATOM    154  C   SER    20     -22.319   8.290 -25.767  1.00 96.57           C  
ATOM    155  CB  SER    20     -22.905  10.619 -26.458  1.00 96.16           C  
ATOM    156  O   SER    20     -21.170   8.105 -25.363  1.00 96.30           O  
ATOM    157  OG  SER    20     -21.803  11.167 -25.755  1.00 93.30           O  
ATOM    158  N   ARG    21     -23.312   7.572 -25.257  1.00 96.15           N  
ATOM    159  CA  ARG    21     -23.169   6.608 -24.171  1.00 96.23           C  
ATOM    160  C   ARG    21     -22.549   5.307 -24.671  1.00 96.04           C  
ATOM    161  CB  ARG    21     -24.524   6.325 -23.519  1.00 95.74           C  
ATOM    162  O   ARG    21     -21.714   4.709 -23.989  1.00 95.58           O  
ATOM    163  CG  ARG    21     -25.085   7.499 -22.732  1.00 94.22           C  
ATOM    164  CD  ARG    21     -26.434   7.166 -22.109  1.00 92.83           C  
ATOM    165  NE  ARG    21     -26.979   8.300 -21.367  1.00 92.32           N  
ATOM    166  NH1 ARG    21     -28.705   7.104 -20.403  1.00 88.07           N  
ATOM    167  NH2 ARG    21     -28.455   9.336 -19.945  1.00 87.43           N  
ATOM    168  CZ  ARG    21     -28.045   8.244 -20.573  1.00 90.00           C  
ATOM    169  N   ILE    22     -22.871   4.916 -25.932  1.00 95.33           N  
ATOM    170  CA  ILE    22     -22.389   3.676 -26.530  1.00 95.36           C  
ATOM    171  C   ILE    22     -20.944   3.852 -26.989  1.00 95.41           C  
ATOM    172  CB  ILE    22     -23.278   3.237 -27.715  1.00 94.66           C  
ATOM    173  O   ILE    22     -20.090   3.007 -26.710  1.00 95.01           O  
ATOM    174  CG1 ILE    22     -24.642   2.752 -27.209  1.00 92.81           C  
ATOM    175  CG2 ILE    22     -22.582   2.151 -28.539  1.00 92.86           C  
ATOM    176  CD1 ILE    22     -25.675   2.554 -28.309  1.00 90.51           C  
ATOM    177  N   PHE    23     -20.631   4.997 -27.562  1.00 95.40           N  
ATOM    178  CA  PHE    23     -19.316   5.224 -28.149  1.00 95.64           C  
ATOM    179  C   PHE    23     -18.461   6.099 -27.240  1.00 95.79           C  
ATOM    180  CB  PHE    23     -19.446   5.872 -29.530  1.00 95.14           C  
ATOM    181  O   PHE    23     -17.395   6.568 -27.644  1.00 95.34           O  
ATOM    182  CG  PHE    23     -19.985   4.946 -30.587  1.00 94.45           C  
ATOM    183  CD1 PHE    23     -19.195   3.930 -31.109  1.00 92.64           C  
ATOM    184  CD2 PHE    23     -21.284   5.092 -31.058  1.00 92.47           C  
ATOM    185  CE1 PHE    23     -19.691   3.071 -32.087  1.00 91.92           C  
ATOM    186  CE2 PHE    23     -21.787   4.238 -32.035  1.00 91.96           C  
ATOM    187  CZ  PHE    23     -20.989   3.229 -32.549  1.00 91.41           C  
ATOM    188  N   PHE    24     -18.958   6.439 -26.021  1.00 95.54           N  
ATOM    189  CA  PHE    24     -18.311   7.253 -24.999  1.00 95.72           C  
ATOM    190  C   PHE    24     -17.846   8.583 -25.581  1.00 95.69           C  
ATOM    191  CB  PHE    24     -17.124   6.505 -24.386  1.00 95.21           C  
ATOM    192  O   PHE    24     -16.765   9.070 -25.243  1.00 94.87           O  
ATOM    193  CG  PHE    24     -17.511   5.247 -23.655  1.00 94.71           C  
ATOM    194  CD1 PHE    24     -17.757   5.269 -22.288  1.00 92.75           C  
ATOM    195  CD2 PHE    24     -17.629   4.043 -24.337  1.00 92.50           C  
ATOM    196  CE1 PHE    24     -18.115   4.106 -21.609  1.00 91.81           C  
ATOM    197  CE2 PHE    24     -17.987   2.877 -23.665  1.00 91.73           C  
ATOM    198  CZ  PHE    24     -18.229   2.911 -22.301  1.00 91.10           C  
ATOM    199  N   TRP    25     -18.581   9.265 -26.426  1.00 96.03           N  
ATOM    200  CA  TRP    25     -18.249  10.528 -27.078  1.00 96.12           C  
ATOM    201  C   TRP    25     -18.226  11.672 -26.070  1.00 96.15           C  
ATOM    202  CB  TRP    25     -19.250  10.835 -28.195  1.00 94.69           C  
ATOM    203  O   TRP    25     -17.503  12.654 -26.253  1.00 95.41           O  
ATOM    204  CG  TRP    25     -19.072   9.992 -29.422  1.00 82.43           C  
ATOM    205  CD1 TRP    25     -17.969   9.260 -29.766  1.00 71.49           C  
ATOM    206  CD2 TRP    25     -20.025   9.798 -30.471  1.00 72.63           C  
ATOM    207  CE2 TRP    25     -19.433   8.934 -31.420  1.00 69.58           C  
ATOM    208  CE3 TRP    25     -21.324  10.270 -30.701  1.00 66.35           C  
ATOM    209  NE1 TRP    25     -18.180   8.621 -30.966  1.00 83.54           N  
ATOM    210  CH2 TRP    25     -21.368   9.010 -32.782  1.00 73.23           C  
ATOM    211  CZ2 TRP    25     -20.098   8.533 -32.581  1.00 81.16           C  
ATOM    212  CZ3 TRP    25     -21.984   9.870 -31.858  1.00 73.78           C  
ATOM    213  N   TRP    26     -18.961  11.543 -25.025  1.00 96.00           N  
ATOM    214  CA  TRP    26     -19.056  12.522 -23.947  1.00 96.33           C  
ATOM    215  C   TRP    26     -17.716  12.681 -23.236  1.00 96.22           C  
ATOM    216  CB  TRP    26     -20.136  12.113 -22.942  1.00 96.10           C  
ATOM    217  O   TRP    26     -17.467  13.700 -22.587  1.00 95.65           O  
ATOM    218  CG  TRP    26     -19.869  10.804 -22.261  1.00 95.03           C  
ATOM    219  CD1 TRP    26     -20.326   9.572 -22.636  1.00 92.64           C  
ATOM    220  CD2 TRP    26     -19.086  10.600 -21.081  1.00 92.93           C  
ATOM    221  CE2 TRP    26     -19.111   9.216 -20.798  1.00 93.10           C  
ATOM    222  CE3 TRP    26     -18.364  11.453 -20.236  1.00 95.08           C  
ATOM    223  NE1 TRP    26     -19.874   8.612 -21.760  1.00 95.01           N  
ATOM    224  CH2 TRP    26     -17.741   9.523 -18.892  1.00 93.61           C  
ATOM    225  CZ2 TRP    26     -18.440   8.666 -19.702  1.00 94.09           C  
ATOM    226  CZ3 TRP    26     -17.697  10.903 -19.146  1.00 94.16           C  
ATOM    227  N   LEU    27     -16.616  11.718 -23.418  1.00 96.16           N  
ATOM    228  CA  LEU    27     -15.286  11.781 -22.821  1.00 96.14           C  
ATOM    229  C   LEU    27     -14.313  12.517 -23.737  1.00 96.08           C  
ATOM    230  CB  LEU    27     -14.763  10.372 -22.528  1.00 95.61           C  
ATOM    231  O   LEU    27     -13.201  12.855 -23.324  1.00 95.52           O  
ATOM    232  CG  LEU    27     -15.360   9.668 -21.309  1.00 93.80           C  
ATOM    233  CD1 LEU    27     -14.901   8.214 -21.260  1.00 89.44           C  
ATOM    234  CD2 LEU    27     -14.974  10.398 -20.027  1.00 89.01           C  
ATOM    235  N   ASN    28     -14.683  12.927 -24.969  1.00 96.01           N  
ATOM    236  CA  ASN    28     -13.807  13.581 -25.936  1.00 96.08           C  
ATOM    237  C   ASN    28     -13.265  14.902 -25.397  1.00 95.95           C  
ATOM    238  CB  ASN    28     -14.542  13.809 -27.258  1.00 95.74           C  
ATOM    239  O   ASN    28     -12.101  15.238 -25.621  1.00 95.54           O  
ATOM    240  CG  ASN    28     -14.753  12.526 -28.038  1.00 95.16           C  
ATOM    241  ND2 ASN    28     -15.630  12.574 -29.034  1.00 94.31           N  
ATOM    242  OD1 ASN    28     -14.134  11.500 -27.747  1.00 93.63           O  
ATOM    243  N   PRO    29     -14.030  15.696 -24.684  1.00 95.59           N  
ATOM    244  CA  PRO    29     -13.481  16.927 -24.111  1.00 95.74           C  
ATOM    245  C   PRO    29     -12.388  16.661 -23.078  1.00 95.78           C  
ATOM    246  CB  PRO    29     -14.699  17.586 -23.459  1.00 95.24           C  
ATOM    247  O   PRO    29     -11.358  17.341 -23.075  1.00 95.50           O  
ATOM    248  CG  PRO    29     -15.872  17.054 -24.217  1.00 94.33           C  
ATOM    249  CD  PRO    29     -15.603  15.618 -24.567  1.00 93.75           C  
ATOM    250  N   LEU    30     -12.505  15.598 -22.282  1.00 95.50           N  
ATOM    251  CA  LEU    30     -11.507  15.220 -21.288  1.00 95.60           C  
ATOM    252  C   LEU    30     -10.196  14.821 -21.958  1.00 95.55           C  
ATOM    253  CB  LEU    30     -12.022  14.067 -20.422  1.00 95.31           C  
ATOM    254  O   LEU    30      -9.128  15.306 -21.579  1.00 95.11           O  
ATOM    255  CG  LEU    30     -11.119  13.630 -19.267  1.00 94.31           C  
ATOM    256  CD1 LEU    30     -11.134  14.677 -18.159  1.00 92.34           C  
ATOM    257  CD2 LEU    30     -11.556  12.271 -18.731  1.00 92.11           C  
ATOM    258  N   PHE    31     -10.235  14.094 -23.049  1.00 94.65           N  
ATOM    259  CA  PHE    31      -9.057  13.673 -23.797  1.00 94.71           C  
ATOM    260  C   PHE    31      -8.406  14.860 -24.497  1.00 94.14           C  
ATOM    261  CB  PHE    31      -9.427  12.596 -24.823  1.00 94.26           C  
ATOM    262  O   PHE    31      -7.179  14.951 -24.565  1.00 93.22           O  
ATOM    263  CG  PHE    31      -9.475  11.205 -24.252  1.00 93.59           C  
ATOM    264  CD1 PHE    31      -8.310  10.464 -24.091  1.00 91.76           C  
ATOM    265  CD2 PHE    31     -10.685  10.637 -23.876  1.00 91.42           C  
ATOM    266  CE1 PHE    31      -8.352   9.176 -23.563  1.00 90.97           C  
ATOM    267  CE2 PHE    31     -10.734   9.351 -23.347  1.00 90.90           C  
ATOM    268  CZ  PHE    31      -9.567   8.621 -23.193  1.00 90.20           C  
ATOM    269  N   LYS    32      -9.171  15.787 -24.977  1.00 94.95           N  
ATOM    270  CA  LYS    32      -8.660  17.009 -25.592  1.00 94.94           C  
ATOM    271  C   LYS    32      -7.947  17.884 -24.565  1.00 94.69           C  
ATOM    272  CB  LYS    32      -9.795  17.794 -26.251  1.00 94.06           C  
ATOM    273  O   LYS    32      -6.987  18.583 -24.898  1.00 94.16           O  
ATOM    274  CG  LYS    32     -10.261  17.212 -27.577  1.00 89.96           C  
ATOM    275  CD  LYS    32     -11.428  18.003 -28.156  1.00 87.73           C  
ATOM    276  CE  LYS    32     -11.907  17.411 -29.474  1.00 83.79           C  
ATOM    277  NZ  LYS    32     -13.061  18.173 -30.037  1.00 81.03           N  
ATOM    278  N   ILE    33      -8.471  17.857 -23.306  1.00 94.24           N  
ATOM    279  CA  ILE    33      -7.842  18.583 -22.208  1.00 94.30           C  
ATOM    280  C   ILE    33      -6.576  17.853 -21.765  1.00 94.13           C  
ATOM    281  CB  ILE    33      -8.808  18.753 -21.015  1.00 93.93           C  
ATOM    282  O   ILE    33      -5.486  18.430 -21.769  1.00 93.46           O  
ATOM    283  CG1 ILE    33      -9.975  19.670 -21.399  1.00 93.12           C  
ATOM    284  CG2 ILE    33      -8.064  19.296 -19.791  1.00 92.82           C  
ATOM    285  CD1 ILE    33     -11.138  19.635 -20.417  1.00 91.92           C  
ATOM    286  N   GLY    34      -6.606  16.620 -21.517  1.00 93.30           N  
ATOM    287  CA  GLY    34      -5.507  15.787 -21.054  1.00 93.05           C  
ATOM    288  C   GLY    34      -4.358  15.712 -22.043  1.00 92.29           C  
ATOM    289  O   GLY    34      -3.202  15.548 -21.648  1.00 90.52           O  
ATOM    290  N   HIS    35      -4.621  15.983 -23.311  1.00 91.18           N  
ATOM    291  CA  HIS    35      -3.585  16.035 -24.336  1.00 90.95           C  
ATOM    292  C   HIS    35      -2.912  17.403 -24.370  1.00 89.94           C  
ATOM    293  CB  HIS    35      -4.172  15.705 -25.710  1.00 90.21           C  
ATOM    294  O   HIS    35      -1.781  17.532 -24.846  1.00 88.34           O  
ATOM    295  CG  HIS    35      -3.149  15.629 -26.798  1.00 88.70           C  
ATOM    296  CD2 HIS    35      -3.047  16.298 -27.970  1.00 85.53           C  
ATOM    297  ND1 HIS    35      -2.067  14.778 -26.744  1.00 86.76           N  
ATOM    298  CE1 HIS    35      -1.341  14.928 -27.839  1.00 85.47           C  
ATOM    299  NE2 HIS    35      -1.914  15.845 -28.600  1.00 86.19           N  
ATOM    300  N   LYS    36      -3.513  18.466 -23.922  1.00 91.51           N  
ATOM    301  CA  LYS    36      -3.019  19.839 -23.974  1.00 91.38           C  
ATOM    302  C   LYS    36      -2.297  20.213 -22.683  1.00 90.45           C  
ATOM    303  CB  LYS    36      -4.168  20.814 -24.233  1.00 90.58           C  
ATOM    304  O   LYS    36      -1.323  20.969 -22.707  1.00 89.19           O  
ATOM    305  CG  LYS    36      -4.671  20.810 -25.669  1.00 87.93           C  
ATOM    306  CD  LYS    36      -5.769  21.846 -25.880  1.00 86.35           C  
ATOM    307  CE  LYS    36      -6.234  21.882 -27.329  1.00 83.63           C  
ATOM    308  NZ  LYS    36      -7.147  23.035 -27.589  1.00 82.65           N  
ATOM    309  N   ARG    37      -2.995  19.827 -21.584  1.00 90.07           N  
ATOM    310  CA  ARG    37      -2.447  20.070 -20.253  1.00 90.68           C  
ATOM    311  C   ARG    37      -2.737  18.900 -19.319  1.00 90.68           C  
ATOM    312  CB  ARG    37      -3.015  21.364 -19.666  1.00 90.07           C  
ATOM    313  O   ARG    37      -3.570  18.045 -19.626  1.00 89.77           O  
ATOM    314  CG  ARG    37      -4.515  21.321 -19.419  1.00 90.29           C  
ATOM    315  CD  ARG    37      -4.993  22.539 -18.641  1.00 89.35           C  
ATOM    316  NE  ARG    37      -6.437  22.507 -18.424  1.00 89.09           N  
ATOM    317  NH1 ARG    37      -6.337  21.138 -16.566  1.00 83.86           N  
ATOM    318  NH2 ARG    37      -8.362  21.882 -17.339  1.00 81.57           N  
ATOM    319  CZ  ARG    37      -7.042  21.842 -17.443  1.00 88.18           C  
ATOM    320  N   ARG    38      -2.134  18.846 -18.138  1.00 88.49           N  
ATOM    321  CA  ARG    38      -2.384  17.884 -17.069  1.00 89.00           C  
ATOM    322  C   ARG    38      -3.811  18.005 -16.546  1.00 90.02           C  
ATOM    323  CB  ARG    38      -1.388  18.081 -15.924  1.00 86.87           C  
ATOM    324  O   ARG    38      -4.323  19.114 -16.374  1.00 89.59           O  
ATOM    325  CG  ARG    38       0.038  17.687 -16.274  1.00 79.12           C  
ATOM    326  CD  ARG    38       0.964  17.794 -15.071  1.00 75.79           C  
ATOM    327  NE  ARG    38       2.335  17.421 -15.410  1.00 69.42           N  
ATOM    328  NH1 ARG    38       3.157  17.685 -13.267  1.00 52.21           N  
ATOM    329  NH2 ARG    38       4.552  17.025 -14.962  1.00 47.39           N  
ATOM    330  CZ  ARG    38       3.345  17.378 -14.546  1.00 68.26           C  
ATOM    331  N   LEU    39      -4.446  16.967 -16.408  1.00 91.37           N  
ATOM    332  CA  LEU    39      -5.749  16.949 -15.751  1.00 91.72           C  
ATOM    333  C   LEU    39      -5.614  17.270 -14.266  1.00 91.17           C  
ATOM    334  CB  LEU    39      -6.421  15.585 -15.932  1.00 91.51           C  
ATOM    335  O   LEU    39      -4.784  16.679 -13.572  1.00 90.11           O  
ATOM    336  CG  LEU    39      -6.758  15.180 -17.368  1.00 91.69           C  
ATOM    337  CD1 LEU    39      -7.319  13.763 -17.401  1.00 90.65           C  
ATOM    338  CD2 LEU    39      -7.745  16.166 -17.984  1.00 90.58           C  
ATOM    339  N   GLU    40      -6.359  18.171 -13.732  1.00 89.25           N  
ATOM    340  CA  GLU    40      -6.476  18.610 -12.344  1.00 89.52           C  
ATOM    341  C   GLU    40      -7.819  18.199 -11.747  1.00 89.90           C  
ATOM    342  CB  GLU    40      -6.298  20.127 -12.243  1.00 88.44           C  
ATOM    343  O   GLU    40      -8.692  17.695 -12.457  1.00 89.36           O  
ATOM    344  CG  GLU    40      -4.912  20.611 -12.642  1.00 85.96           C  
ATOM    345  CD  GLU    40      -4.774  22.125 -12.613  1.00 84.08           C  
ATOM    346  OE1 GLU    40      -5.761  22.819 -12.278  1.00 83.96           O  
ATOM    347  OE2 GLU    40      -3.670  22.622 -12.930  1.00 81.68           O  
ATOM    348  N   GLU    41      -8.021  18.351 -10.497  1.00 89.89           N  
ATOM    349  CA  GLU    41      -9.231  17.939  -9.792  1.00 90.46           C  
ATOM    350  C   GLU    41     -10.459  18.666 -10.333  1.00 90.52           C  
ATOM    351  CB  GLU    41      -9.090  18.191  -8.289  1.00 89.12           C  
ATOM    352  O   GLU    41     -11.541  18.082 -10.426  1.00 89.81           O  
ATOM    353  CG  GLU    41      -8.088  17.274  -7.602  1.00 86.13           C  
ATOM    354  CD  GLU    41      -7.986  17.511  -6.104  1.00 84.38           C  
ATOM    355  OE1 GLU    41      -8.795  18.294  -5.557  1.00 84.99           O  
ATOM    356  OE2 GLU    41      -7.089  16.909  -5.472  1.00 83.46           O  
ATOM    357  N   ASP    42     -10.260  19.850 -10.890  1.00 91.04           N  
ATOM    358  CA  ASP    42     -11.302  20.688 -11.474  1.00 91.43           C  
ATOM    359  C   ASP    42     -11.756  20.138 -12.824  1.00 92.14           C  
ATOM    360  CB  ASP    42     -10.807  22.127 -11.632  1.00 89.05           C  
ATOM    361  O   ASP    42     -12.804  20.532 -13.340  1.00 91.59           O  
ATOM    362  CG  ASP    42     -10.507  22.800 -10.304  1.00 80.34           C  
ATOM    363  OD1 ASP    42     -10.951  22.296  -9.250  1.00 76.10           O  
ATOM    364  OD2 ASP    42      -9.822  23.846 -10.312  1.00 81.96           O  
ATOM    365  N   ASP    43     -11.021  19.143 -13.338  1.00 93.78           N  
ATOM    366  CA  ASP    43     -11.353  18.496 -14.603  1.00 94.30           C  
ATOM    367  C   ASP    43     -12.185  17.236 -14.374  1.00 94.31           C  
ATOM    368  CB  ASP    43     -10.080  18.151 -15.379  1.00 93.71           C  
ATOM    369  O   ASP    43     -12.688  16.636 -15.326  1.00 93.74           O  
ATOM    370  CG  ASP    43      -9.339  19.379 -15.878  1.00 92.75           C  
ATOM    371  OD1 ASP    43      -9.972  20.271 -16.481  1.00 91.19           O  
ATOM    372  OD2 ASP    43      -8.109  19.453 -15.668  1.00 90.77           O  
ATOM    373  N   MET    44     -12.357  16.867 -13.166  1.00 94.06           N  
ATOM    374  CA  MET    44     -13.159  15.701 -12.807  1.00 94.13           C  
ATOM    375  C   MET    44     -14.648  16.002 -12.939  1.00 94.07           C  
ATOM    376  CB  MET    44     -12.841  15.248 -11.381  1.00 93.04           C  
ATOM    377  O   MET    44     -15.059  17.162 -12.877  1.00 93.20           O  
ATOM    378  CG  MET    44     -11.424  14.728 -11.204  1.00 89.16           C  
ATOM    379  SD  MET    44     -11.183  13.874  -9.598  1.00 89.90           S  
ATOM    380  CE  MET    44     -11.602  15.219  -8.454  1.00 83.31           C  
ATOM    381  N   TYR    45     -15.412  14.953 -13.225  1.00 94.86           N  
ATOM    382  CA  TYR    45     -16.867  15.011 -13.306  1.00 95.11           C  
ATOM    383  C   TYR    45     -17.506  14.509 -12.016  1.00 94.49           C  
ATOM    384  CB  TYR    45     -17.373  14.188 -14.494  1.00 94.48           C  
ATOM    385  O   TYR    45     -17.106  13.473 -11.481  1.00 93.48           O  
ATOM    386  CG  TYR    45     -16.822  14.639 -15.824  1.00 93.38           C  
ATOM    387  CD1 TYR    45     -16.705  15.993 -16.129  1.00 91.16           C  
ATOM    388  CD2 TYR    45     -16.417  13.713 -16.780  1.00 90.99           C  
ATOM    389  CE1 TYR    45     -16.199  16.414 -17.354  1.00 90.89           C  
ATOM    390  CE2 TYR    45     -15.910  14.122 -18.009  1.00 90.49           C  
ATOM    391  OH  TYR    45     -15.303  15.884 -19.501  1.00 87.76           O  
ATOM    392  CZ  TYR    45     -15.804  15.473 -18.286  1.00 89.95           C  
ATOM    393  N   SER    46     -18.478  15.177 -11.505  1.00 94.11           N  
ATOM    394  CA  SER    46     -19.182  14.812 -10.280  1.00 94.26           C  
ATOM    395  C   SER    46     -19.771  13.409 -10.378  1.00 94.39           C  
ATOM    396  CB  SER    46     -20.292  15.819  -9.978  1.00 92.74           C  
ATOM    397  O   SER    46     -20.206  12.986 -11.452  1.00 93.78           O  
ATOM    398  OG  SER    46     -21.234  15.862 -11.036  1.00 84.65           O  
ATOM    399  N   VAL    47     -19.855  12.690  -9.265  1.00 92.97           N  
ATOM    400  CA  VAL    47     -20.526  11.401  -9.136  1.00 93.06           C  
ATOM    401  C   VAL    47     -22.003  11.549  -9.494  1.00 93.35           C  
ATOM    402  CB  VAL    47     -20.379  10.825  -7.710  1.00 90.24           C  
ATOM    403  O   VAL    47     -22.627  12.564  -9.175  1.00 92.41           O  
ATOM    404  CG1 VAL    47     -21.092   9.479  -7.595  1.00 73.34           C  
ATOM    405  CG2 VAL    47     -18.903  10.684  -7.342  1.00 72.94           C  
ATOM    406  N   LEU    48     -22.609  10.488 -10.096  1.00 94.30           N  
ATOM    407  CA  LEU    48     -24.053  10.471 -10.308  1.00 94.59           C  
ATOM    408  C   LEU    48     -24.795  10.335  -8.984  1.00 94.40           C  
ATOM    409  CB  LEU    48     -24.443   9.326 -11.246  1.00 93.79           C  
ATOM    410  O   LEU    48     -24.332   9.641  -8.076  1.00 93.76           O  
ATOM    411  CG  LEU    48     -23.914   9.412 -12.679  1.00 91.70           C  
ATOM    412  CD1 LEU    48     -24.213   8.120 -13.433  1.00 88.99           C  
ATOM    413  CD2 LEU    48     -24.519  10.611 -13.401  1.00 88.71           C  
ATOM    414  N   PRO    49     -25.980  10.927  -8.809  1.00 94.02           N  
ATOM    415  CA  PRO    49     -26.670  10.905  -7.518  1.00 94.71           C  
ATOM    416  C   PRO    49     -26.930   9.488  -7.012  1.00 94.76           C  
ATOM    417  CB  PRO    49     -27.986  11.631  -7.809  1.00 93.39           C  
ATOM    418  O   PRO    49     -26.915   9.248  -5.802  1.00 94.51           O  
ATOM    419  CG  PRO    49     -27.663  12.577  -8.921  1.00 90.96           C  
ATOM    420  CD  PRO    49     -26.702  11.901  -9.857  1.00 90.51           C  
ATOM    421  N   GLU    50     -27.117   8.570  -7.912  1.00 95.58           N  
ATOM    422  CA  GLU    50     -27.396   7.173  -7.592  1.00 95.97           C  
ATOM    423  C   GLU    50     -26.122   6.431  -7.199  1.00 96.44           C  
ATOM    424  CB  GLU    50     -28.068   6.474  -8.777  1.00 94.44           C  
ATOM    425  O   GLU    50     -26.182   5.324  -6.660  1.00 96.01           O  
ATOM    426  CG  GLU    50     -27.259   6.533 -10.065  1.00 87.40           C  
ATOM    427  CD  GLU    50     -27.663   7.683 -10.974  1.00 81.69           C  
ATOM    428  OE1 GLU    50     -27.972   8.783 -10.462  1.00 83.22           O  
ATOM    429  OE2 GLU    50     -27.672   7.482 -12.209  1.00 80.70           O  
ATOM    430  N   ASP    51     -24.896   7.087  -7.430  1.00 95.90           N  
ATOM    431  CA  ASP    51     -23.593   6.499  -7.136  1.00 96.36           C  
ATOM    432  C   ASP    51     -22.932   7.195  -5.948  1.00 96.43           C  
ATOM    433  CB  ASP    51     -22.681   6.573  -8.362  1.00 95.73           C  
ATOM    434  O   ASP    51     -21.751   6.974  -5.670  1.00 95.88           O  
ATOM    435  CG  ASP    51     -23.151   5.691  -9.505  1.00 94.20           C  
ATOM    436  OD1 ASP    51     -23.681   4.589  -9.247  1.00 91.00           O  
ATOM    437  OD2 ASP    51     -22.988   6.100 -10.675  1.00 92.12           O  
ATOM    438  N   ARG    52     -23.628   8.018  -5.252  1.00 96.50           N  
ATOM    439  CA  ARG    52     -23.110   8.675  -4.057  1.00 96.73           C  
ATOM    440  C   ARG    52     -22.907   7.673  -2.925  1.00 97.00           C  
ATOM    441  CB  ARG    52     -24.055   9.791  -3.605  1.00 95.72           C  
ATOM    442  O   ARG    52     -23.777   6.841  -2.662  1.00 96.86           O  
ATOM    443  CG  ARG    52     -24.044  11.012  -4.511  1.00 89.50           C  
ATOM    444  CD  ARG    52     -24.909  12.135  -3.956  1.00 85.79           C  
ATOM    445  NE  ARG    52     -24.897  13.306  -4.828  1.00 84.68           N  
ATOM    446  NH1 ARG    52     -26.117  14.643  -3.392  1.00 77.47           N  
ATOM    447  NH2 ARG    52     -25.399  15.471  -5.405  1.00 72.75           N  
ATOM    448  CZ  ARG    52     -25.471  14.471  -4.540  1.00 79.08           C  
ATOM    449  N   SER    53     -21.907   7.827  -2.140  1.00 97.34           N  
ATOM    450  CA  SER    53     -21.445   6.938  -1.079  1.00 97.43           C  
ATOM    451  C   SER    53     -22.514   6.755  -0.006  1.00 97.43           C  
ATOM    452  CB  SER    53     -20.163   7.479  -0.445  1.00 96.53           C  
ATOM    453  O   SER    53     -22.828   5.627   0.379  1.00 97.06           O  
ATOM    454  OG  SER    53     -19.131   7.587  -1.411  1.00 74.96           O  
ATOM    455  N   GLN    54     -23.131   7.807   0.358  1.00 97.19           N  
ATOM    456  CA  GLN    54     -24.196   7.784   1.356  1.00 97.25           C  
ATOM    457  C   GLN    54     -25.372   6.934   0.886  1.00 97.21           C  
ATOM    458  CB  GLN    54     -24.668   9.205   1.670  1.00 96.50           C  
ATOM    459  O   GLN    54     -25.790   6.005   1.581  1.00 96.83           O  
ATOM    460  CG  GLN    54     -25.741   9.272   2.748  1.00 93.22           C  
ATOM    461  CD  GLN    54     -26.178  10.692   3.054  1.00 90.08           C  
ATOM    462  NE2 GLN    54     -27.063  10.843   4.034  1.00 89.81           N  
ATOM    463  OE1 GLN    54     -25.722  11.647   2.416  1.00 89.79           O  
ATOM    464  N   HIS    55     -25.849   7.191  -0.313  1.00 97.75           N  
ATOM    465  CA  HIS    55     -27.007   6.481  -0.846  1.00 97.88           C  
ATOM    466  C   HIS    55     -26.724   4.989  -0.983  1.00 97.96           C  
ATOM    467  CB  HIS    55     -27.416   7.064  -2.200  1.00 97.34           C  
ATOM    468  O   HIS    55     -27.487   4.160  -0.483  1.00 97.78           O  
ATOM    469  CG  HIS    55     -28.571   6.357  -2.834  1.00 92.99           C  
ATOM    470  CD2 HIS    55     -28.694   5.762  -4.044  1.00 86.61           C  
ATOM    471  ND1 HIS    55     -29.787   6.205  -2.204  1.00 85.42           N  
ATOM    472  CE1 HIS    55     -30.610   5.545  -3.001  1.00 84.65           C  
ATOM    473  NE2 HIS    55     -29.971   5.265  -4.124  1.00 87.45           N  
ATOM    474  N   LEU    56     -25.630   4.611  -1.583  1.00 98.07           N  
ATOM    475  CA  LEU    56     -25.233   3.223  -1.793  1.00 98.21           C  
ATOM    476  C   LEU    56     -24.985   2.521  -0.461  1.00 98.22           C  
ATOM    477  CB  LEU    56     -23.976   3.151  -2.663  1.00 98.12           C  
ATOM    478  O   LEU    56     -25.321   1.345  -0.303  1.00 98.10           O  
ATOM    479  CG  LEU    56     -24.142   3.551  -4.129  1.00 97.75           C  
ATOM    480  CD1 LEU    56     -22.786   3.592  -4.825  1.00 97.01           C  
ATOM    481  CD2 LEU    56     -25.086   2.590  -4.843  1.00 97.03           C  
ATOM    482  N   GLY    57     -24.431   3.192   0.515  1.00 98.37           N  
ATOM    483  CA  GLY    57     -24.162   2.681   1.850  1.00 98.36           C  
ATOM    484  C   GLY    57     -25.422   2.424   2.655  1.00 98.28           C  
ATOM    485  O   GLY    57     -25.569   1.363   3.266  1.00 97.98           O  
ATOM    486  N   GLU    58     -26.367   3.349   2.595  1.00 98.11           N  
ATOM    487  CA  GLU    58     -27.645   3.234   3.290  1.00 98.18           C  
ATOM    488  C   GLU    58     -28.509   2.134   2.679  1.00 98.10           C  
ATOM    489  CB  GLU    58     -28.395   4.568   3.262  1.00 97.97           C  
ATOM    490  O   GLU    58     -29.137   1.358   3.401  1.00 97.92           O  
ATOM    491  CG  GLU    58     -27.797   5.629   4.176  1.00 97.18           C  
ATOM    492  CD  GLU    58     -28.516   6.966   4.093  1.00 95.98           C  
ATOM    493  OE1 GLU    58     -29.436   7.110   3.256  1.00 94.87           O  
ATOM    494  OE2 GLU    58     -28.154   7.878   4.870  1.00 95.17           O  
ATOM    495  N   GLU    59     -28.488   2.022   1.397  1.00 98.20           N  
ATOM    496  CA  GLU    59     -29.193   0.941   0.714  1.00 98.34           C  
ATOM    497  C   GLU    59     -28.654  -0.423   1.135  1.00 98.36           C  
ATOM    498  CB  GLU    59     -29.084   1.104  -0.805  1.00 98.16           C  
ATOM    499  O   GLU    59     -29.410  -1.276   1.604  1.00 98.27           O  
ATOM    500  CG  GLU    59     -29.885   0.077  -1.592  1.00 97.41           C  
ATOM    501  CD  GLU    59     -29.829   0.297  -3.095  1.00 96.11           C  
ATOM    502  OE1 GLU    59     -29.048   1.162  -3.554  1.00 95.16           O  
ATOM    503  OE2 GLU    59     -30.573  -0.400  -3.821  1.00 95.21           O  
ATOM    504  N   LEU    60     -27.355  -0.676   1.128  1.00 98.48           N  
ATOM    505  CA  LEU    60     -26.761  -1.954   1.505  1.00 98.53           C  
ATOM    506  C   LEU    60     -26.882  -2.186   3.008  1.00 98.48           C  
ATOM    507  CB  LEU    60     -25.290  -2.007   1.086  1.00 98.47           C  
ATOM    508  O   LEU    60     -27.126  -3.312   3.449  1.00 98.30           O  
ATOM    509  CG  LEU    60     -24.535  -3.294   1.420  1.00 98.26           C  
ATOM    510  CD1 LEU    60     -25.218  -4.493   0.771  1.00 97.86           C  
ATOM    511  CD2 LEU    60     -23.081  -3.194   0.973  1.00 97.83           C  
ATOM    512  N   GLN    61     -26.806  -1.171   3.835  1.00 98.46           N  
ATOM    513  CA  GLN    61     -27.017  -1.257   5.277  1.00 98.43           C  
ATOM    514  C   GLN    61     -28.432  -1.727   5.599  1.00 98.32           C  
ATOM    515  CB  GLN    61     -26.749   0.095   5.940  1.00 98.24           C  
ATOM    516  O   GLN    61     -28.620  -2.643   6.403  1.00 97.97           O  
ATOM    517  CG  GLN    61     -26.845   0.064   7.460  1.00 97.13           C  
ATOM    518  CD  GLN    61     -25.798  -0.831   8.096  1.00 94.54           C  
ATOM    519  NE2 GLN    61     -26.249  -1.832   8.844  1.00 93.72           N  
ATOM    520  OE1 GLN    61     -24.593  -0.625   7.915  1.00 93.93           O  
ATOM    521  N   GLY    62     -29.463  -1.220   4.859  1.00 97.96           N  
ATOM    522  CA  GLY    62     -30.843  -1.639   5.042  1.00 97.95           C  
ATOM    523  C   GLY    62     -31.061  -3.113   4.755  1.00 97.99           C  
ATOM    524  O   GLY    62     -31.793  -3.790   5.481  1.00 97.76           O  
ATOM    525  N   TYR    63     -30.351  -3.664   3.817  1.00 97.85           N  
ATOM    526  CA  TYR    63     -30.395  -5.095   3.539  1.00 98.03           C  
ATOM    527  C   TYR    63     -29.591  -5.877   4.571  1.00 98.01           C  
ATOM    528  CB  TYR    63     -29.861  -5.386   2.133  1.00 97.92           C  
ATOM    529  O   TYR    63     -29.951  -7.003   4.924  1.00 97.83           O  
ATOM    530  CG  TYR    63     -30.824  -5.019   1.030  1.00 97.56           C  
ATOM    531  CD1 TYR    63     -32.001  -5.739   0.840  1.00 96.86           C  
ATOM    532  CD2 TYR    63     -30.558  -3.955   0.175  1.00 96.85           C  
ATOM    533  CE1 TYR    63     -32.891  -5.406  -0.177  1.00 96.04           C  
ATOM    534  CE2 TYR    63     -31.440  -3.613  -0.844  1.00 95.75           C  
ATOM    535  OH  TYR    63     -33.479  -4.010  -2.020  1.00 94.14           O  
ATOM    536  CZ  TYR    63     -32.602  -4.343  -1.012  1.00 95.50           C  
ATOM    537  N   TRP    64     -28.531  -5.412   5.113  1.00 98.16           N  
ATOM    538  CA  TRP    64     -27.705  -6.019   6.151  1.00 98.26           C  
ATOM    539  C   TRP    64     -28.452  -6.074   7.479  1.00 97.95           C  
ATOM    540  CB  TRP    64     -26.396  -5.242   6.320  1.00 98.27           C  
ATOM    541  O   TRP    64     -28.571  -7.140   8.088  1.00 97.03           O  
ATOM    542  CG  TRP    64     -25.538  -5.732   7.447  1.00 98.09           C  
ATOM    543  CD1 TRP    64     -25.146  -5.027   8.551  1.00 97.61           C  
ATOM    544  CD2 TRP    64     -24.961  -7.035   7.577  1.00 97.50           C  
ATOM    545  CE2 TRP    64     -24.231  -7.050   8.787  1.00 97.46           C  
ATOM    546  CE3 TRP    64     -24.991  -8.193   6.789  1.00 97.60           C  
ATOM    547  NE1 TRP    64     -24.360  -5.814   9.361  1.00 97.47           N  
ATOM    548  CH2 TRP    64     -23.582  -9.299   8.435  1.00 96.71           C  
ATOM    549  CZ2 TRP    64     -23.537  -8.180   9.226  1.00 96.87           C  
ATOM    550  CZ3 TRP    64     -24.299  -9.316   7.227  1.00 97.01           C  
ATOM    551  N   ASP    65     -29.116  -4.943   7.835  1.00 97.75           N  
ATOM    552  CA  ASP    65     -29.896  -4.879   9.068  1.00 97.77           C  
ATOM    553  C   ASP    65     -31.071  -5.853   9.025  1.00 97.69           C  
ATOM    554  CB  ASP    65     -30.401  -3.455   9.309  1.00 97.60           C  
ATOM    555  O   ASP    65     -31.318  -6.578   9.991  1.00 97.35           O  
ATOM    556  CG  ASP    65     -29.278  -2.459   9.539  1.00 96.99           C  
ATOM    557  OD1 ASP    65     -28.154  -2.876   9.890  1.00 95.97           O  
ATOM    558  OD2 ASP    65     -29.521  -1.244   9.369  1.00 95.71           O  
ATOM    559  N   GLN    66     -31.702  -5.972   7.827  1.00 97.60           N  
ATOM    560  CA  GLN    66     -32.766  -6.947   7.613  1.00 97.77           C  
ATOM    561  C   GLN    66     -32.237  -8.373   7.728  1.00 97.72           C  
ATOM    562  CB  GLN    66     -33.419  -6.738   6.246  1.00 97.48           C  
ATOM    563  O   GLN    66     -32.911  -9.249   8.275  1.00 97.52           O  
ATOM    564  CG  GLN    66     -34.323  -5.515   6.176  1.00 95.63           C  
ATOM    565  CD  GLN    66     -34.867  -5.265   4.782  1.00 92.65           C  
ATOM    566  NE2 GLN    66     -35.115  -4.000   4.460  1.00 93.29           N  
ATOM    567  OE1 GLN    66     -35.062  -6.201   4.000  1.00 93.71           O  
ATOM    568  N   GLU    67     -31.013  -8.639   7.256  1.00 98.10           N  
ATOM    569  CA  GLU    67     -30.416  -9.969   7.332  1.00 98.18           C  
ATOM    570  C   GLU    67     -29.949 -10.284   8.751  1.00 98.04           C  
ATOM    571  CB  GLU    67     -29.245 -10.090   6.354  1.00 97.96           C  
ATOM    572  O   GLU    67     -30.125 -11.405   9.233  1.00 97.65           O  
ATOM    573  CG  GLU    67     -28.537 -11.436   6.405  1.00 97.11           C  
ATOM    574  CD  GLU    67     -29.448 -12.606   6.072  1.00 95.03           C  
ATOM    575  OE1 GLU    67     -30.567 -12.377   5.559  1.00 93.91           O  
ATOM    576  OE2 GLU    67     -29.041 -13.761   6.328  1.00 93.76           O  
ATOM    577  N   VAL    68     -29.468  -9.362   9.532  1.00 98.12           N  
ATOM    578  CA  VAL    68     -29.095  -9.519  10.934  1.00 98.04           C  
ATOM    579  C   VAL    68     -30.335  -9.835  11.767  1.00 97.66           C  
ATOM    580  CB  VAL    68     -28.395  -8.254  11.480  1.00 97.90           C  
ATOM    581  O   VAL    68     -30.388 -10.862  12.448  1.00 96.88           O  
ATOM    582  CG1 VAL    68     -28.201  -8.354  12.992  1.00 97.45           C  
ATOM    583  CG2 VAL    68     -27.055  -8.042  10.779  1.00 97.40           C  
ATOM    584  N   LEU    69     -31.456  -9.057  11.598  1.00 97.29           N  
ATOM    585  CA  LEU    69     -32.718  -9.249  12.305  1.00 97.40           C  
ATOM    586  C   LEU    69     -33.327 -10.606  11.972  1.00 97.20           C  
ATOM    587  CB  LEU    69     -33.705  -8.133  11.953  1.00 96.65           C  
ATOM    588  O   LEU    69     -33.906 -11.262  12.841  1.00 96.87           O  
ATOM    589  CG  LEU    69     -33.416  -6.757  12.555  1.00 91.74           C  
ATOM    590  CD1 LEU    69     -34.340  -5.707  11.947  1.00 86.41           C  
ATOM    591  CD2 LEU    69     -33.566  -6.794  14.072  1.00 86.46           C  
ATOM    592  N   ARG    70     -33.166 -11.026  10.721  1.00 97.56           N  
ATOM    593  CA  ARG    70     -33.655 -12.339  10.317  1.00 97.64           C  
ATOM    594  C   ARG    70     -32.788 -13.450  10.899  1.00 97.28           C  
ATOM    595  CB  ARG    70     -33.697 -12.452   8.791  1.00 96.39           C  
ATOM    596  O   ARG    70     -33.302 -14.482  11.336  1.00 96.81           O  
ATOM    597  CG  ARG    70     -34.877 -11.737   8.153  1.00 83.91           C  
ATOM    598  CD  ARG    70     -34.777 -11.729   6.633  1.00 75.73           C  
ATOM    599  NE  ARG    70     -35.883 -10.996   6.024  1.00 77.95           N  
ATOM    600  NH1 ARG    70     -35.126 -11.246   3.856  1.00 71.02           N  
ATOM    601  NH2 ARG    70     -37.068 -10.102   4.272  1.00 62.37           N  
ATOM    602  CZ  ARG    70     -36.023 -10.783   4.719  1.00 70.06           C  
ATOM    603  N   ALA    71     -31.568 -13.247  10.899  1.00 97.84           N  
ATOM    604  CA  ALA    71     -30.626 -14.236  11.416  1.00 97.93           C  
ATOM    605  C   ALA    71     -30.794 -14.418  12.922  1.00 97.59           C  
ATOM    606  CB  ALA    71     -29.192 -13.826  11.089  1.00 97.60           C  
ATOM    607  O   ALA    71     -30.796 -15.546  13.420  1.00 97.05           O  
ATOM    608  N   GLU    72     -31.069 -13.385  13.644  1.00 97.40           N  
ATOM    609  CA  GLU    72     -31.394 -13.413  15.067  1.00 97.35           C  
ATOM    610  C   GLU    72     -32.688 -14.181  15.323  1.00 97.15           C  
ATOM    611  CB  GLU    72     -31.509 -11.990  15.621  1.00 96.35           C  
ATOM    612  O   GLU    72     -32.719 -15.096  16.148  1.00 96.56           O  
ATOM    613  CG  GLU    72     -31.659 -11.929  17.134  1.00 88.73           C  
ATOM    614  CD  GLU    72     -31.664 -10.510  17.680  1.00 81.22           C  
ATOM    615  OE1 GLU    72     -31.635  -9.551  16.876  1.00 86.07           O  
ATOM    616  OE2 GLU    72     -31.696 -10.357  18.921  1.00 82.84           O  
ATOM    617  N   LYS    73     -33.700 -13.941  14.491  1.00 96.95           N  
ATOM    618  CA  LYS    73     -34.984 -14.629  14.591  1.00 97.04           C  
ATOM    619  C   LYS    73     -34.835 -16.117  14.288  1.00 96.69           C  
ATOM    620  CB  LYS    73     -36.005 -14.001  13.642  1.00 95.90           C  
ATOM    621  O   LYS    73     -35.450 -16.956  14.949  1.00 96.44           O  
ATOM    622  CG  LYS    73     -36.522 -12.644  14.098  1.00 85.51           C  
ATOM    623  CD  LYS    73     -37.528 -12.068  13.111  1.00 78.62           C  
ATOM    624  CE  LYS    73     -38.042 -10.708  13.564  1.00 73.99           C  
ATOM    625  NZ  LYS    73     -39.091 -10.177  12.643  1.00 76.14           N  
ATOM    626  N   ASP    74     -33.963 -16.488  13.343  1.00 96.02           N  
ATOM    627  CA  ASP    74     -33.765 -17.856  12.873  1.00 96.37           C  
ATOM    628  C   ASP    74     -32.651 -18.549  13.653  1.00 96.00           C  
ATOM    629  CB  ASP    74     -33.446 -17.868  11.376  1.00 96.02           C  
ATOM    630  O   ASP    74     -32.258 -19.670  13.321  1.00 95.12           O  
ATOM    631  CG  ASP    74     -34.615 -17.421  10.517  1.00 94.81           C  
ATOM    632  OD1 ASP    74     -35.757 -17.362  11.023  1.00 93.24           O  
ATOM    633  OD2 ASP    74     -34.394 -17.128   9.322  1.00 93.64           O  
ATOM    634  N   ALA    75     -32.101 -17.955  14.712  1.00 97.47           N  
ATOM    635  CA  ALA    75     -30.977 -18.408  15.528  1.00 97.40           C  
ATOM    636  C   ALA    75     -29.825 -18.894  14.653  1.00 96.87           C  
ATOM    637  CB  ALA    75     -31.422 -19.516  16.479  1.00 96.61           C  
ATOM    638  O   ALA    75     -29.218 -19.930  14.933  1.00 95.55           O  
ATOM    639  N   ARG    76     -29.525 -18.201  13.424  1.00 97.57           N  
ATOM    640  CA  ARG    76     -28.412 -18.493  12.526  1.00 97.62           C  
ATOM    641  C   ARG    76     -27.471 -17.298  12.415  1.00 97.53           C  
ATOM    642  CB  ARG    76     -28.928 -18.884  11.140  1.00 97.07           C  
ATOM    643  O   ARG    76     -27.871 -16.160  12.670  1.00 97.01           O  
ATOM    644  CG  ARG    76     -29.633 -17.756  10.404  1.00 94.99           C  
ATOM    645  CD  ARG    76     -30.051 -18.173   9.001  1.00 92.19           C  
ATOM    646  NE  ARG    76     -30.742 -17.094   8.301  1.00 92.65           N  
ATOM    647  NH1 ARG    76     -28.816 -16.111   7.487  1.00 87.59           N  
ATOM    648  NH2 ARG    76     -30.864 -15.204   7.001  1.00 84.02           N  
ATOM    649  CZ  ARG    76     -30.139 -16.139   7.598  1.00 87.96           C  
ATOM    650  N   GLU    77     -26.179 -17.425  11.947  1.00 96.98           N  
ATOM    651  CA  GLU    77     -25.243 -16.339  11.674  1.00 97.38           C  
ATOM    652  C   GLU    77     -25.682 -15.524  10.461  1.00 97.83           C  
ATOM    653  CB  GLU    77     -23.831 -16.888  11.456  1.00 96.39           C  
ATOM    654  O   GLU    77     -26.007 -16.087   9.413  1.00 97.71           O  
ATOM    655  CG  GLU    77     -23.196 -17.469  12.711  1.00 91.00           C  
ATOM    656  CD  GLU    77     -21.702 -17.715  12.570  1.00 86.49           C  
ATOM    657  OE1 GLU    77     -21.175 -17.614  11.439  1.00 88.77           O  
ATOM    658  OE2 GLU    77     -21.054 -18.013  13.598  1.00 86.80           O  
ATOM    659  N   PRO    78     -25.758 -14.227  10.556  1.00 97.67           N  
ATOM    660  CA  PRO    78     -26.112 -13.404   9.397  1.00 97.99           C  
ATOM    661  C   PRO    78     -25.103 -13.527   8.257  1.00 97.99           C  
ATOM    662  CB  PRO    78     -26.124 -11.983   9.965  1.00 97.78           C  
ATOM    663  O   PRO    78     -23.896 -13.602   8.501  1.00 97.86           O  
ATOM    664  CG  PRO    78     -25.166 -12.021  11.112  1.00 97.45           C  
ATOM    665  CD  PRO    78     -25.236 -13.380  11.746  1.00 97.06           C  
ATOM    666  N   SER    79     -25.597 -13.589   7.009  1.00 97.83           N  
ATOM    667  CA  SER    79     -24.785 -13.756   5.808  1.00 97.94           C  
ATOM    668  C   SER    79     -24.715 -12.463   5.004  1.00 98.07           C  
ATOM    669  CB  SER    79     -25.344 -14.880   4.935  1.00 97.50           C  
ATOM    670  O   SER    79     -25.663 -12.114   4.297  1.00 97.89           O  
ATOM    671  OG  SER    79     -24.570 -15.034   3.758  1.00 93.91           O  
ATOM    672  N   LEU    80     -23.541 -11.757   5.018  1.00 98.42           N  
ATOM    673  CA  LEU    80     -23.286 -10.541   4.255  1.00 98.48           C  
ATOM    674  C   LEU    80     -23.403 -10.804   2.757  1.00 98.50           C  
ATOM    675  CB  LEU    80     -21.897  -9.984   4.580  1.00 98.39           C  
ATOM    676  O   LEU    80     -23.925  -9.969   2.015  1.00 98.35           O  
ATOM    677  CG  LEU    80     -21.509  -8.679   3.883  1.00 98.04           C  
ATOM    678  CD1 LEU    80     -22.490  -7.571   4.251  1.00 97.29           C  
ATOM    679  CD2 LEU    80     -20.083  -8.281   4.248  1.00 97.25           C  
ATOM    680  N   THR    81     -23.106 -11.967   2.247  1.00 98.06           N  
ATOM    681  CA  THR    81     -23.266 -12.391   0.861  1.00 98.09           C  
ATOM    682  C   THR    81     -24.735 -12.347   0.448  1.00 98.09           C  
ATOM    683  CB  THR    81     -22.712 -13.811   0.643  1.00 97.74           C  
ATOM    684  O   THR    81     -25.064 -11.877  -0.643  1.00 97.88           O  
ATOM    685  CG2 THR    81     -22.662 -14.161  -0.841  1.00 94.92           C  
ATOM    686  OG1 THR    81     -21.388 -13.889   1.185  1.00 95.06           O  
ATOM    687  N   LYS    82     -25.678 -12.804   1.311  1.00 97.71           N  
ATOM    688  CA  LYS    82     -27.109 -12.731   1.033  1.00 97.84           C  
ATOM    689  C   LYS    82     -27.580 -11.282   0.951  1.00 97.99           C  
ATOM    690  CB  LYS    82     -27.903 -13.481   2.104  1.00 97.47           C  
ATOM    691  O   LYS    82     -28.383 -10.933   0.084  1.00 97.92           O  
ATOM    692  CG  LYS    82     -27.774 -14.995   2.025  1.00 95.44           C  
ATOM    693  CD  LYS    82     -28.601 -15.684   3.102  1.00 93.50           C  
ATOM    694  CE  LYS    82     -28.401 -17.193   3.082  1.00 91.44           C  
ATOM    695  NZ  LYS    82     -29.134 -17.864   4.197  1.00 90.25           N  
ATOM    696  N   ALA    83     -27.082 -10.414   1.813  1.00 98.31           N  
ATOM    697  CA  ALA    83     -27.401  -8.989   1.775  1.00 98.35           C  
ATOM    698  C   ALA    83     -26.914  -8.352   0.477  1.00 98.42           C  
ATOM    699  CB  ALA    83     -26.787  -8.274   2.977  1.00 98.21           C  
ATOM    700  O   ALA    83     -27.690  -7.711  -0.237  1.00 98.32           O  
ATOM    701  N   ILE    84     -25.692  -8.626   0.017  1.00 98.35           N  
ATOM    702  CA  ILE    84     -25.080  -8.131  -1.211  1.00 98.33           C  
ATOM    703  C   ILE    84     -25.863  -8.639  -2.419  1.00 98.25           C  
ATOM    704  CB  ILE    84     -23.598  -8.555  -1.316  1.00 98.25           C  
ATOM    705  O   ILE    84     -26.246  -7.857  -3.292  1.00 97.99           O  
ATOM    706  CG1 ILE    84     -22.752  -7.798  -0.286  1.00 97.81           C  
ATOM    707  CG2 ILE    84     -23.069  -8.325  -2.734  1.00 97.86           C  
ATOM    708  CD1 ILE    84     -21.360  -8.381  -0.079  1.00 97.06           C  
ATOM    709  N   ILE    85     -26.210  -9.916  -2.494  1.00 97.80           N  
ATOM    710  CA  ILE    85     -26.955 -10.497  -3.606  1.00 97.74           C  
ATOM    711  C   ILE    85     -28.351  -9.882  -3.669  1.00 97.75           C  
ATOM    712  CB  ILE    85     -27.051 -12.034  -3.480  1.00 97.38           C  
ATOM    713  O   ILE    85     -28.825  -9.510  -4.745  1.00 97.49           O  
ATOM    714  CG1 ILE    85     -25.688 -12.679  -3.756  1.00 95.84           C  
ATOM    715  CG2 ILE    85     -28.121 -12.587  -4.426  1.00 96.01           C  
ATOM    716  CD1 ILE    85     -25.618 -14.157  -3.396  1.00 94.03           C  
ATOM    717  N   LYS    86     -28.972  -9.662  -2.575  1.00 98.04           N  
ATOM    718  CA  LYS    86     -30.306  -9.070  -2.543  1.00 97.98           C  
ATOM    719  C   LYS    86     -30.272  -7.614  -2.997  1.00 97.96           C  
ATOM    720  CB  LYS    86     -30.902  -9.167  -1.138  1.00 97.49           C  
ATOM    721  O   LYS    86     -31.169  -7.160  -3.711  1.00 97.69           O  
ATOM    722  CG  LYS    86     -32.384  -8.828  -1.069  1.00 92.07           C  
ATOM    723  CD  LYS    86     -32.944  -9.050   0.329  1.00 86.20           C  
ATOM    724  CE  LYS    86     -34.424  -8.698   0.402  1.00 81.54           C  
ATOM    725  NZ  LYS    86     -34.941  -8.767   1.802  1.00 81.33           N  
ATOM    726  N   CYS    87     -29.249  -6.854  -2.585  1.00 97.89           N  
ATOM    727  CA  CYS    87     -29.068  -5.457  -2.963  1.00 97.89           C  
ATOM    728  C   CYS    87     -28.784  -5.328  -4.454  1.00 97.72           C  
ATOM    729  CB  CYS    87     -27.929  -4.829  -2.161  1.00 97.68           C  
ATOM    730  O   CYS    87     -29.392  -4.502  -5.137  1.00 97.12           O  
ATOM    731  SG  CYS    87     -27.771  -3.045  -2.396  1.00 97.11           S  
ATOM    732  N   TYR    88     -28.097  -6.274  -5.131  1.00 97.55           N  
ATOM    733  CA  TYR    88     -27.524  -6.039  -6.452  1.00 97.53           C  
ATOM    734  C   TYR    88     -27.971  -7.111  -7.438  1.00 97.35           C  
ATOM    735  CB  TYR    88     -25.995  -6.004  -6.376  1.00 97.37           C  
ATOM    736  O   TYR    88     -27.483  -7.165  -8.569  1.00 96.56           O  
ATOM    737  CG  TYR    88     -25.449  -4.783  -5.677  1.00 97.10           C  
ATOM    738  CD1 TYR    88     -25.396  -3.551  -6.326  1.00 96.28           C  
ATOM    739  CD2 TYR    88     -24.984  -4.858  -4.369  1.00 96.10           C  
ATOM    740  CE1 TYR    88     -24.892  -2.423  -5.686  1.00 94.93           C  
ATOM    741  CE2 TYR    88     -24.479  -3.736  -3.720  1.00 94.84           C  
ATOM    742  OH  TYR    88     -23.937  -1.412  -3.748  1.00 93.81           O  
ATOM    743  CZ  TYR    88     -24.437  -2.525  -4.385  1.00 94.61           C  
ATOM    744  N   TRP    89     -28.987  -7.931  -7.164  1.00 97.50           N  
ATOM    745  CA  TRP    89     -29.404  -9.065  -7.982  1.00 97.49           C  
ATOM    746  C   TRP    89     -29.876  -8.601  -9.356  1.00 97.18           C  
ATOM    747  CB  TRP    89     -30.519  -9.850  -7.284  1.00 96.87           C  
ATOM    748  O   TRP    89     -29.577  -9.237 -10.369  1.00 96.05           O  
ATOM    749  CG  TRP    89     -31.842  -9.144  -7.266  1.00 92.65           C  
ATOM    750  CD1 TRP    89     -32.315  -8.305  -6.296  1.00 86.49           C  
ATOM    751  CD2 TRP    89     -32.864  -9.221  -8.264  1.00 87.14           C  
ATOM    752  CE2 TRP    89     -33.931  -8.401  -7.834  1.00 86.63           C  
ATOM    753  CE3 TRP    89     -32.982  -9.904  -9.483  1.00 87.33           C  
ATOM    754  NE1 TRP    89     -33.571  -7.855  -6.632  1.00 91.02           N  
ATOM    755  CH2 TRP    89     -35.191  -8.925  -9.768  1.00 89.51           C  
ATOM    756  CZ2 TRP    89     -35.101  -8.246  -8.580  1.00 90.00           C  
ATOM    757  CZ3 TRP    89     -34.148  -9.748 -10.224  1.00 89.43           C  
ATOM    758  N   LYS    90     -30.557  -7.407  -9.459  1.00 96.93           N  
ATOM    759  CA  LYS    90     -31.040  -6.857 -10.723  1.00 96.93           C  
ATOM    760  C   LYS    90     -29.881  -6.530 -11.659  1.00 96.85           C  
ATOM    761  CB  LYS    90     -31.882  -5.604 -10.476  1.00 96.68           C  
ATOM    762  O   LYS    90     -29.918  -6.870 -12.844  1.00 96.49           O  
ATOM    763  CG  LYS    90     -33.183  -5.870  -9.732  1.00 95.99           C  
ATOM    764  CD  LYS    90     -34.006  -4.598  -9.574  1.00 94.97           C  
ATOM    765  CE  LYS    90     -35.299  -4.858  -8.812  1.00 94.18           C  
ATOM    766  NZ  LYS    90     -36.097  -3.609  -8.632  1.00 93.25           N  
ATOM    767  N   SER    91     -28.775  -5.928 -11.152  1.00 96.43           N  
ATOM    768  CA  SER    91     -27.571  -5.627 -11.920  1.00 96.50           C  
ATOM    769  C   SER    91     -26.896  -6.902 -12.413  1.00 96.72           C  
ATOM    770  CB  SER    91     -26.587  -4.813 -11.077  1.00 95.82           C  
ATOM    771  O   SER    91     -26.562  -7.017 -13.594  1.00 96.38           O  
ATOM    772  OG  SER    91     -27.162  -3.578 -10.686  1.00 89.25           O  
ATOM    773  N   TYR    92     -26.866  -7.937 -11.670  1.00 96.55           N  
ATOM    774  CA  TYR    92     -26.184  -9.182 -12.004  1.00 96.52           C  
ATOM    775  C   TYR    92     -26.988  -9.990 -13.016  1.00 96.53           C  
ATOM    776  CB  TYR    92     -25.942 -10.018 -10.744  1.00 95.82           C  
ATOM    777  O   TYR    92     -26.419 -10.617 -13.912  1.00 96.02           O  
ATOM    778  CG  TYR    92     -24.775  -9.540  -9.914  1.00 92.60           C  
ATOM    779  CD1 TYR    92     -23.476  -9.581 -10.415  1.00 87.71           C  
ATOM    780  CD2 TYR    92     -24.969  -9.049  -8.627  1.00 87.41           C  
ATOM    781  CE1 TYR    92     -22.397  -9.144  -9.653  1.00 86.18           C  
ATOM    782  CE2 TYR    92     -23.898  -8.609  -7.857  1.00 86.00           C  
ATOM    783  OH  TYR    92     -21.554  -8.226  -7.619  1.00 79.69           O  
ATOM    784  CZ  TYR    92     -22.618  -8.660  -8.377  1.00 85.15           C  
ATOM    785  N   VAL    93     -28.339  -9.949 -12.967  1.00 95.80           N  
ATOM    786  CA  VAL    93     -29.184 -10.602 -13.962  1.00 95.86           C  
ATOM    787  C   VAL    93     -29.039  -9.894 -15.307  1.00 95.76           C  
ATOM    788  CB  VAL    93     -30.666 -10.620 -13.525  1.00 95.54           C  
ATOM    789  O   VAL    93     -28.830 -10.541 -16.336  1.00 95.46           O  
ATOM    790  CG1 VAL    93     -31.565 -11.048 -14.683  1.00 95.21           C  
ATOM    791  CG2 VAL    93     -30.857 -11.546 -12.325  1.00 95.15           C  
ATOM    792  N   VAL    94     -29.062  -8.537 -15.354  1.00 95.51           N  
ATOM    793  CA  VAL    94     -28.885  -7.755 -16.573  1.00 95.50           C  
ATOM    794  C   VAL    94     -27.501  -8.021 -17.161  1.00 95.58           C  
ATOM    795  CB  VAL    94     -29.071  -6.244 -16.311  1.00 95.00           C  
ATOM    796  O   VAL    94     -27.371  -8.311 -18.353  1.00 95.23           O  
ATOM    797  CG1 VAL    94     -28.639  -5.427 -17.527  1.00 93.58           C  
ATOM    798  CG2 VAL    94     -30.523  -5.941 -15.947  1.00 93.51           C  
ATOM    799  N   LEU    95     -26.460  -8.092 -16.360  1.00 96.03           N  
ATOM    800  CA  LEU    95     -25.091  -8.379 -16.773  1.00 96.07           C  
ATOM    801  C   LEU    95     -24.966  -9.811 -17.283  1.00 96.01           C  
ATOM    802  CB  LEU    95     -24.121  -8.152 -15.611  1.00 95.53           C  
ATOM    803  O   LEU    95     -24.302 -10.060 -18.292  1.00 95.47           O  
ATOM    804  CG  LEU    95     -23.899  -6.699 -15.187  1.00 93.41           C  
ATOM    805  CD1 LEU    95     -23.089  -6.642 -13.896  1.00 90.11           C  
ATOM    806  CD2 LEU    95     -23.203  -5.919 -16.296  1.00 89.83           C  
ATOM    807  N   GLY    96     -25.691 -10.728 -16.727  1.00 95.26           N  
ATOM    808  CA  GLY    96     -25.765 -12.109 -17.176  1.00 95.20           C  
ATOM    809  C   GLY    96     -26.389 -12.258 -18.550  1.00 95.09           C  
ATOM    810  O   GLY    96     -25.899 -13.025 -19.381  1.00 94.52           O  
ATOM    811  N   ILE    97     -27.415 -11.499 -18.813  1.00 94.78           N  
ATOM    812  CA  ILE    97     -28.053 -11.478 -20.125  1.00 94.83           C  
ATOM    813  C   ILE    97     -27.093 -10.887 -21.155  1.00 94.83           C  
ATOM    814  CB  ILE    97     -29.373 -10.676 -20.099  1.00 94.47           C  
ATOM    815  O   ILE    97     -26.926 -11.439 -22.245  1.00 94.58           O  
ATOM    816  CG1 ILE    97     -30.434 -11.420 -19.281  1.00 94.41           C  
ATOM    817  CG2 ILE    97     -29.869 -10.406 -21.522  1.00 94.32           C  
ATOM    818  CD1 ILE    97     -31.641 -10.569 -18.912  1.00 93.24           C  
ATOM    819  N   PHE    98     -26.319  -9.804 -20.864  1.00 95.10           N  
ATOM    820  CA  PHE    98     -25.326  -9.222 -21.760  1.00 95.17           C  
ATOM    821  C   PHE    98     -24.210 -10.219 -22.051  1.00 95.16           C  
ATOM    822  CB  PHE    98     -24.742  -7.941 -21.158  1.00 94.42           C  
ATOM    823  O   PHE    98     -23.833 -10.415 -23.209  1.00 94.68           O  
ATOM    824  CG  PHE    98     -25.584  -6.717 -21.400  1.00 92.03           C  
ATOM    825  CD1 PHE    98     -25.845  -6.281 -22.693  1.00 88.93           C  
ATOM    826  CD2 PHE    98     -26.115  -6.004 -20.333  1.00 88.67           C  
ATOM    827  CE1 PHE    98     -26.624  -5.149 -22.920  1.00 88.21           C  
ATOM    828  CE2 PHE    98     -26.895  -4.871 -20.553  1.00 87.83           C  
ATOM    829  CZ  PHE    98     -27.147  -4.445 -21.846  1.00 86.83           C  
ATOM    830  N   THR    99     -23.742 -10.961 -21.110  1.00 95.13           N  
ATOM    831  CA  THR    99     -22.709 -11.978 -21.268  1.00 95.03           C  
ATOM    832  C   THR    99     -23.202 -13.118 -22.155  1.00 95.06           C  
ATOM    833  CB  THR    99     -22.265 -12.541 -19.905  1.00 93.99           C  
ATOM    834  O   THR    99     -22.482 -13.575 -23.045  1.00 94.43           O  
ATOM    835  CG2 THR    99     -21.130 -13.546 -20.067  1.00 88.44           C  
ATOM    836  OG1 THR    99     -21.819 -11.463 -19.072  1.00 89.77           O  
ATOM    837  N   LEU   100     -24.472 -13.510 -22.046  1.00 94.96           N  
ATOM    838  CA  LEU   100     -25.033 -14.587 -22.855  1.00 94.76           C  
ATOM    839  C   LEU   100     -25.144 -14.168 -24.317  1.00 94.84           C  
ATOM    840  CB  LEU   100     -26.409 -14.997 -22.323  1.00 92.68           C  
ATOM    841  O   LEU   100     -24.807 -14.942 -25.216  1.00 94.38           O  
ATOM    842  CG  LEU   100     -26.418 -15.875 -21.071  1.00 81.71           C  
ATOM    843  CD1 LEU   100     -27.844 -16.053 -20.560  1.00 73.90           C  
ATOM    844  CD2 LEU   100     -25.776 -17.227 -21.361  1.00 73.50           C  
ATOM    845  N   ILE   101     -25.620 -12.955 -24.561  1.00 95.24           N  
ATOM    846  CA  ILE   101     -25.739 -12.442 -25.921  1.00 95.31           C  
ATOM    847  C   ILE   101     -24.350 -12.288 -26.537  1.00 95.28           C  
ATOM    848  CB  ILE   101     -26.492 -11.093 -25.953  1.00 95.08           C  
ATOM    849  O   ILE   101     -24.126 -12.680 -27.685  1.00 94.92           O  
ATOM    850  CG1 ILE   101     -27.942 -11.281 -25.494  1.00 94.76           C  
ATOM    851  CG2 ILE   101     -26.436 -10.477 -27.354  1.00 94.75           C  
ATOM    852  CD1 ILE   101     -28.677  -9.976 -25.217  1.00 93.94           C  
ATOM    853  N   GLU   102     -23.352 -11.777 -25.794  1.00 94.73           N  
ATOM    854  CA  GLU   102     -21.968 -11.620 -26.233  1.00 94.79           C  
ATOM    855  C   GLU   102     -21.341 -12.969 -26.574  1.00 94.80           C  
ATOM    856  CB  GLU   102     -21.141 -10.912 -25.157  1.00 94.17           C  
ATOM    857  O   GLU   102     -20.854 -13.169 -27.688  1.00 94.27           O  
ATOM    858  CG  GLU   102     -19.703 -10.633 -25.572  1.00 91.70           C  
ATOM    859  CD  GLU   102     -18.839 -10.118 -24.432  1.00 88.34           C  
ATOM    860  OE1 GLU   102     -19.386  -9.796 -23.353  1.00 88.64           O  
ATOM    861  OE2 GLU   102     -17.605 -10.036 -24.619  1.00 87.86           O  
ATOM    862  N   GLU   103     -21.397 -13.932 -25.672  1.00 95.23           N  
ATOM    863  CA  GLU   103     -20.815 -15.259 -25.849  1.00 95.28           C  
ATOM    864  C   GLU   103     -21.514 -16.024 -26.969  1.00 95.30           C  
ATOM    865  CB  GLU   103     -20.886 -16.056 -24.544  1.00 94.50           C  
ATOM    866  O   GLU   103     -20.862 -16.698 -27.769  1.00 94.86           O  
ATOM    867  CG  GLU   103     -19.932 -15.559 -23.467  1.00 92.04           C  
ATOM    868  CD  GLU   103     -18.475 -15.579 -23.901  1.00 89.55           C  
ATOM    869  OE1 GLU   103     -18.090 -16.468 -24.693  1.00 88.63           O  
ATOM    870  OE2 GLU   103     -17.712 -14.698 -23.443  1.00 88.12           O  
ATOM    871  N   SER   104     -22.851 -15.870 -27.138  1.00 95.85           N  
ATOM    872  CA  SER   104     -23.586 -16.457 -28.254  1.00 95.91           C  
ATOM    873  C   SER   104     -23.134 -15.866 -29.585  1.00 95.81           C  
ATOM    874  CB  SER   104     -25.090 -16.244 -28.077  1.00 95.16           C  
ATOM    875  O   SER   104     -22.892 -16.600 -30.546  1.00 95.46           O  
ATOM    876  OG  SER   104     -25.543 -16.836 -26.872  1.00 88.38           O  
ATOM    877  N   THR   105     -22.918 -14.552 -29.695  1.00 96.14           N  
ATOM    878  CA  THR   105     -22.435 -13.871 -30.891  1.00 96.27           C  
ATOM    879  C   THR   105     -21.015 -14.316 -31.231  1.00 96.38           C  
ATOM    880  CB  THR   105     -22.468 -12.341 -30.716  1.00 95.61           C  
ATOM    881  O   THR   105     -20.694 -14.549 -32.398  1.00 96.06           O  
ATOM    882  CG2 THR   105     -22.088 -11.631 -32.010  1.00 91.30           C  
ATOM    883  OG1 THR   105     -23.789 -11.939 -30.333  1.00 92.01           O  
ATOM    884  N   ARG   106     -20.144 -14.599 -30.267  1.00 95.87           N  
ATOM    885  CA  ARG   106     -18.779 -15.085 -30.443  1.00 95.84           C  
ATOM    886  C   ARG   106     -18.771 -16.498 -31.019  1.00 96.01           C  
ATOM    887  CB  ARG   106     -18.021 -15.057 -29.114  1.00 94.26           C  
ATOM    888  O   ARG   106     -17.890 -16.848 -31.805  1.00 95.42           O  
ATOM    889  CG  ARG   106     -16.514 -15.196 -29.262  1.00 82.83           C  
ATOM    890  CD  ARG   106     -15.809 -15.143 -27.914  1.00 76.81           C  
ATOM    891  NE  ARG   106     -15.464 -13.775 -27.539  1.00 74.92           N  
ATOM    892  NH1 ARG   106     -15.174 -14.243 -25.295  1.00 62.34           N  
ATOM    893  NH2 ARG   106     -14.872 -12.108 -26.074  1.00 55.90           N  
ATOM    894  CZ  ARG   106     -15.171 -13.378 -26.303  1.00 72.28           C  
ATOM    895  N   VAL   107     -19.777 -17.305 -30.710  1.00 97.07           N  
ATOM    896  CA  VAL   107     -19.906 -18.683 -31.172  1.00 97.13           C  
ATOM    897  C   VAL   107     -20.452 -18.702 -32.598  1.00 97.15           C  
ATOM    898  CB  VAL   107     -20.819 -19.511 -30.240  1.00 96.65           C  
ATOM    899  O   VAL   107     -20.112 -19.585 -33.388  1.00 96.86           O  
ATOM    900  CG1 VAL   107     -21.137 -20.869 -30.863  1.00 94.40           C  
ATOM    901  CG2 VAL   107     -20.163 -19.688 -28.872  1.00 94.54           C  
ATOM    902  N   VAL   108     -21.278 -17.718 -33.017  1.00 97.50           N  
ATOM    903  CA  VAL   108     -21.893 -17.635 -34.338  1.00 97.57           C  
ATOM    904  C   VAL   108     -20.851 -17.201 -35.366  1.00 97.75           C  
ATOM    905  CB  VAL   108     -23.089 -16.657 -34.347  1.00 97.24           C  
ATOM    906  O   VAL   108     -20.885 -17.640 -36.518  1.00 97.61           O  
ATOM    907  CG1 VAL   108     -23.539 -16.366 -35.778  1.00 95.98           C  
ATOM    908  CG2 VAL   108     -24.246 -17.223 -33.525  1.00 96.01           C  
ATOM    909  N   GLN   109     -19.784 -16.453 -35.081  1.00 97.62           N  
ATOM    910  CA  GLN   109     -18.777 -15.907 -35.986  1.00 97.61           C  
ATOM    911  C   GLN   109     -17.996 -17.021 -36.676  1.00 97.73           C  
ATOM    912  CB  GLN   109     -17.820 -14.985 -35.229  1.00 97.05           C  
ATOM    913  O   GLN   109     -17.887 -17.041 -37.904  1.00 97.48           O  
ATOM    914  CG  GLN   109     -18.389 -13.600 -34.952  1.00 92.74           C  
ATOM    915  CD  GLN   109     -17.394 -12.682 -34.268  1.00 87.98           C  
ATOM    916  NE2 GLN   109     -17.436 -11.400 -34.613  1.00 86.33           N  
ATOM    917  OE1 GLN   109     -16.595 -13.122 -33.435  1.00 88.02           O  
ATOM    918  N   PRO   110     -17.486 -18.061 -36.034  1.00 97.68           N  
ATOM    919  CA  PRO   110     -16.772 -19.168 -36.675  1.00 97.70           C  
ATOM    920  C   PRO   110     -17.646 -19.942 -37.659  1.00 97.75           C  
ATOM    921  CB  PRO   110     -16.363 -20.053 -35.495  1.00 97.27           C  
ATOM    922  O   PRO   110     -17.151 -20.429 -38.679  1.00 97.55           O  
ATOM    923  CG  PRO   110     -16.241 -19.116 -34.338  1.00 96.13           C  
ATOM    924  CD  PRO   110     -17.316 -18.073 -34.453  1.00 95.60           C  
ATOM    925  N   ILE   111     -18.947 -20.059 -37.441  1.00 97.99           N  
ATOM    926  CA  ILE   111     -19.875 -20.760 -38.321  1.00 98.02           C  
ATOM    927  C   ILE   111     -20.045 -19.978 -39.621  1.00 98.05           C  
ATOM    928  CB  ILE   111     -21.246 -20.974 -37.641  1.00 97.77           C  
ATOM    929  O   ILE   111     -19.958 -20.548 -40.712  1.00 97.93           O  
ATOM    930  CG1 ILE   111     -21.085 -21.810 -36.366  1.00 96.86           C  
ATOM    931  CG2 ILE   111     -22.231 -21.636 -38.609  1.00 96.96           C  
ATOM    932  CD1 ILE   111     -22.349 -21.903 -35.523  1.00 94.58           C  
ATOM    933  N   ILE   112     -20.215 -18.685 -39.490  1.00 98.36           N  
ATOM    934  CA  ILE   112     -20.349 -17.811 -40.650  1.00 98.39           C  
ATOM    935  C   ILE   112     -19.035 -17.782 -41.428  1.00 98.44           C  
ATOM    936  CB  ILE   112     -20.758 -16.380 -40.236  1.00 98.21           C  
ATOM    937  O   ILE   112     -19.033 -17.856 -42.659  1.00 98.34           O  
ATOM    938  CG1 ILE   112     -22.158 -16.384 -39.613  1.00 97.12           C  
ATOM    939  CG2 ILE   112     -20.697 -15.432 -41.438  1.00 97.23           C  
ATOM    940  CD1 ILE   112     -22.485 -15.128 -38.817  1.00 94.82           C  
ATOM    941  N   LEU   113     -17.900 -17.756 -40.669  1.00 98.24           N  
ATOM    942  CA  LEU   113     -16.568 -17.872 -41.255  1.00 98.22           C  
ATOM    943  C   LEU   113     -16.431 -19.173 -42.039  1.00 98.24           C  
ATOM    944  CB  LEU   113     -15.496 -17.804 -40.164  1.00 97.84           C  
ATOM    945  O   LEU   113     -16.000 -19.163 -43.194  1.00 98.03           O  
ATOM    946  CG  LEU   113     -14.050 -17.998 -40.623  1.00 93.01           C  
ATOM    947  CD1 LEU   113     -13.614 -16.837 -41.510  1.00 83.41           C  
ATOM    948  CD2 LEU   113     -13.121 -18.137 -39.421  1.00 82.66           C  
ATOM    949  N   GLY   114     -16.904 -20.273 -41.569  1.00 98.04           N  
ATOM    950  CA  GLY   114     -16.924 -21.568 -42.231  1.00 97.96           C  
ATOM    951  C   GLY   114     -17.723 -21.568 -43.520  1.00 97.94           C  
ATOM    952  O   GLY   114     -17.283 -22.122 -44.530  1.00 97.59           O  
ATOM    953  N   LYS   115     -18.854 -20.869 -43.545  1.00 98.22           N  
ATOM    954  CA  LYS   115     -19.706 -20.740 -44.724  1.00 98.23           C  
ATOM    955  C   LYS   115     -19.030 -19.896 -45.801  1.00 98.25           C  
ATOM    956  CB  LYS   115     -21.055 -20.127 -44.347  1.00 97.89           C  
ATOM    957  O   LYS   115     -19.097 -20.224 -46.987  1.00 98.08           O  
ATOM    958  CG  LYS   115     -21.929 -21.032 -43.491  1.00 94.74           C  
ATOM    959  CD  LYS   115     -22.341 -22.289 -44.246  1.00 90.60           C  
ATOM    960  CE  LYS   115     -23.283 -23.155 -43.420  1.00 87.34           C  
ATOM    961  NZ  LYS   115     -23.634 -24.422 -44.129  1.00 86.12           N  
ATOM    962  N   ILE   116     -18.268 -18.878 -45.429  1.00 98.25           N  
ATOM    963  CA  ILE   116     -17.495 -18.070 -46.366  1.00 98.29           C  
ATOM    964  C   ILE   116     -16.365 -18.909 -46.959  1.00 98.23           C  
ATOM    965  CB  ILE   116     -16.923 -16.807 -45.685  1.00 98.20           C  
ATOM    966  O   ILE   116     -16.182 -18.941 -48.179  1.00 98.00           O  
ATOM    967  CG1 ILE   116     -18.058 -15.859 -45.278  1.00 97.69           C  
ATOM    968  CG2 ILE   116     -15.924 -16.101 -46.607  1.00 97.74           C  
ATOM    969  CD1 ILE   116     -17.617 -14.720 -44.370  1.00 96.65           C  
ATOM    970  N   ILE   117     -15.630 -19.690 -46.159  1.00 97.78           N  
ATOM    971  CA  ILE   117     -14.523 -20.524 -46.616  1.00 97.72           C  
ATOM    972  C   ILE   117     -15.056 -21.648 -47.501  1.00 97.52           C  
ATOM    973  CB  ILE   117     -13.728 -21.108 -45.427  1.00 97.52           C  
ATOM    974  O   ILE   117     -14.506 -21.916 -48.572  1.00 96.98           O  
ATOM    975  CG1 ILE   117     -13.046 -19.985 -44.637  1.00 96.21           C  
ATOM    976  CG2 ILE   117     -12.703 -22.135 -45.916  1.00 96.30           C  
ATOM    977  CD1 ILE   117     -12.539 -20.412 -43.267  1.00 94.58           C  
ATOM    978  N   GLY   118     -16.197 -22.271 -47.195  1.00 96.99           N  
ATOM    979  CA  GLY   118     -16.844 -23.307 -47.984  1.00 96.84           C  
ATOM    980  C   GLY   118     -17.251 -22.836 -49.368  1.00 96.74           C  
ATOM    981  O   GLY   118     -17.214 -23.609 -50.328  1.00 96.11           O  
ATOM    982  N   TYR   119     -17.588 -21.579 -49.486  1.00 97.16           N  
ATOM    983  CA  TYR   119     -17.800 -20.974 -50.796  1.00 97.20           C  
ATOM    984  C   TYR   119     -16.532 -21.041 -51.639  1.00 96.82           C  
ATOM    985  CB  TYR   119     -18.253 -19.518 -50.649  1.00 96.95           C  
ATOM    986  O   TYR   119     -16.576 -21.434 -52.808  1.00 96.23           O  
ATOM    987  CG  TYR   119     -18.210 -18.736 -51.940  1.00 95.67           C  
ATOM    988  CD1 TYR   119     -19.230 -18.853 -52.882  1.00 93.61           C  
ATOM    989  CD2 TYR   119     -17.150 -17.881 -52.220  1.00 93.68           C  
ATOM    990  CE1 TYR   119     -19.193 -18.136 -54.073  1.00 92.29           C  
ATOM    991  CE2 TYR   119     -17.104 -17.158 -53.408  1.00 91.83           C  
ATOM    992  OH  TYR   119     -18.087 -16.580 -55.504  1.00 89.43           O  
ATOM    993  CZ  TYR   119     -18.128 -17.292 -54.326  1.00 91.51           C  
ATOM    994  N   PHE   120     -15.375 -20.804 -51.125  1.00 96.49           N  
ATOM    995  CA  PHE   120     -14.114 -20.825 -51.857  1.00 96.47           C  
ATOM    996  C   PHE   120     -13.703 -22.256 -52.186  1.00 95.33           C  
ATOM    997  CB  PHE   120     -13.011 -20.134 -51.050  1.00 96.54           C  
ATOM    998  O   PHE   120     -13.117 -22.512 -53.240  1.00 93.78           O  
ATOM    999  CG  PHE   120     -13.098 -18.632 -51.066  1.00 96.49           C  
ATOM   1000  CD1 PHE   120     -12.384 -17.889 -51.998  1.00 95.49           C  
ATOM   1001  CD2 PHE   120     -13.896 -17.961 -50.147  1.00 95.34           C  
ATOM   1002  CE1 PHE   120     -12.463 -16.499 -52.014  1.00 94.75           C  
ATOM   1003  CE2 PHE   120     -13.979 -16.572 -50.157  1.00 94.44           C  
ATOM   1004  CZ  PHE   120     -13.262 -15.843 -51.091  1.00 94.58           C  
ATOM   1005  N   GLU   121     -14.101 -23.266 -51.414  1.00 94.79           N  
ATOM   1006  CA  GLU   121     -13.863 -24.686 -51.657  1.00 94.41           C  
ATOM   1007  C   GLU   121     -14.675 -25.186 -52.848  1.00 93.17           C  
ATOM   1008  CB  GLU   121     -14.198 -25.508 -50.410  1.00 94.05           C  
ATOM   1009  O   GLU   121     -14.209 -26.036 -53.610  1.00 91.71           O  
ATOM   1010  CG  GLU   121     -13.189 -25.352 -49.281  1.00 92.73           C  
ATOM   1011  CD  GLU   121     -13.593 -26.082 -48.010  1.00 90.62           C  
ATOM   1012  OE1 GLU   121     -14.756 -26.535 -47.914  1.00 89.88           O  
ATOM   1013  OE2 GLU   121     -12.739 -26.202 -47.103  1.00 89.86           O  
ATOM   1014  N   ASN   122     -15.885 -24.631 -53.041  1.00 93.41           N  
ATOM   1015  CA  ASN   122     -16.827 -25.019 -54.086  1.00 93.38           C  
ATOM   1016  C   ASN   122     -16.979 -23.926 -55.139  1.00 92.97           C  
ATOM   1017  CB  ASN   122     -18.188 -25.365 -53.479  1.00 92.53           C  
ATOM   1018  O   ASN   122     -18.010 -23.842 -55.808  1.00 91.83           O  
ATOM   1019  CG  ASN   122     -18.128 -26.567 -52.556  1.00 90.78           C  
ATOM   1020  ND2 ASN   122     -18.428 -26.350 -51.281  1.00 90.63           N  
ATOM   1021  OD1 ASN   122     -17.814 -27.680 -52.985  1.00 89.74           O  
ATOM   1022  N   TYR   123     -15.873 -23.075 -55.262  1.00 94.43           N  
ATOM   1023  CA  TYR   123     -15.961 -21.911 -56.137  1.00 94.60           C  
ATOM   1024  C   TYR   123     -16.201 -22.332 -57.582  1.00 93.17           C  
ATOM   1025  CB  TYR   123     -14.685 -21.070 -56.044  1.00 94.26           C  
ATOM   1026  O   TYR   123     -15.302 -22.863 -58.238  1.00 90.90           O  
ATOM   1027  CG  TYR   123     -14.688 -19.860 -56.947  1.00 94.67           C  
ATOM   1028  CD1 TYR   123     -15.488 -18.756 -56.661  1.00 93.41           C  
ATOM   1029  CD2 TYR   123     -13.892 -19.819 -58.086  1.00 93.36           C  
ATOM   1030  CE1 TYR   123     -15.496 -17.640 -57.491  1.00 93.06           C  
ATOM   1031  CE2 TYR   123     -13.892 -18.708 -58.923  1.00 92.90           C  
ATOM   1032  OH  TYR   123     -14.699 -16.523 -59.443  1.00 90.88           O  
ATOM   1033  CZ  TYR   123     -14.695 -17.625 -58.618  1.00 92.87           C  
ATOM   1034  N   ASP   124     -17.277 -22.036 -58.120  1.00 93.64           N  
ATOM   1035  CA  ASP   124     -17.673 -22.095 -59.524  1.00 94.10           C  
ATOM   1036  C   ASP   124     -17.887 -20.694 -60.093  1.00 94.45           C  
ATOM   1037  CB  ASP   124     -18.945 -22.929 -59.688  1.00 93.31           C  
ATOM   1038  O   ASP   124     -18.790 -19.974 -59.662  1.00 94.15           O  
ATOM   1039  CG  ASP   124     -19.309 -23.176 -61.142  1.00 92.25           C  
ATOM   1040  OD1 ASP   124     -18.732 -22.519 -62.035  1.00 92.35           O  
ATOM   1041  OD2 ASP   124     -20.182 -24.033 -61.396  1.00 91.10           O  
ATOM   1042  N   PRO   125     -17.182 -20.261 -61.043  1.00 95.09           N  
ATOM   1043  CA  PRO   125     -17.297 -18.926 -61.635  1.00 95.27           C  
ATOM   1044  C   PRO   125     -18.632 -18.709 -62.345  1.00 95.10           C  
ATOM   1045  CB  PRO   125     -16.136 -18.881 -62.631  1.00 93.83           C  
ATOM   1046  O   PRO   125     -19.006 -17.569 -62.629  1.00 94.47           O  
ATOM   1047  CG  PRO   125     -15.167 -19.905 -62.136  1.00 92.18           C  
ATOM   1048  CD  PRO   125     -15.938 -21.005 -61.464  1.00 92.29           C  
ATOM   1049  N   SER   126     -19.327 -19.804 -62.626  1.00 95.94           N  
ATOM   1050  CA  SER   126     -20.600 -19.743 -63.337  1.00 96.12           C  
ATOM   1051  C   SER   126     -21.763 -19.544 -62.372  1.00 96.12           C  
ATOM   1052  CB  SER   126     -20.818 -21.015 -64.157  1.00 95.00           C  
ATOM   1053  O   SER   126     -22.826 -19.059 -62.764  1.00 95.55           O  
ATOM   1054  OG  SER   126     -21.057 -22.125 -63.309  1.00 90.22           O  
ATOM   1055  N   ASP   127     -21.566 -19.841 -61.089  1.00 96.57           N  
ATOM   1056  CA  ASP   127     -22.630 -19.750 -60.094  1.00 97.00           C  
ATOM   1057  C   ASP   127     -22.613 -18.393 -59.395  1.00 97.35           C  
ATOM   1058  CB  ASP   127     -22.500 -20.874 -59.065  1.00 96.52           C  
ATOM   1059  O   ASP   127     -22.004 -18.243 -58.333  1.00 96.99           O  
ATOM   1060  CG  ASP   127     -23.690 -20.959 -58.126  1.00 96.00           C  
ATOM   1061  OD1 ASP   127     -24.588 -20.092 -58.199  1.00 95.43           O  
ATOM   1062  OD2 ASP   127     -23.730 -21.899 -57.303  1.00 94.66           O  
ATOM   1063  N   SER   128     -23.390 -17.375 -59.898  1.00 96.46           N  
ATOM   1064  CA  SER   128     -23.575 -16.026 -59.373  1.00 96.98           C  
ATOM   1065  C   SER   128     -24.370 -16.043 -58.072  1.00 97.11           C  
ATOM   1066  CB  SER   128     -24.285 -15.144 -60.401  1.00 96.04           C  
ATOM   1067  O   SER   128     -24.187 -15.176 -57.215  1.00 97.02           O  
ATOM   1068  OG  SER   128     -25.524 -15.715 -60.784  1.00 91.74           O  
ATOM   1069  N   ALA   129     -25.208 -17.105 -57.836  1.00 96.90           N  
ATOM   1070  CA  ALA   129     -26.010 -17.222 -56.621  1.00 97.38           C  
ATOM   1071  C   ALA   129     -25.128 -17.502 -55.407  1.00 97.69           C  
ATOM   1072  CB  ALA   129     -27.057 -18.322 -56.779  1.00 96.33           C  
ATOM   1073  O   ALA   129     -25.250 -16.835 -54.377  1.00 97.68           O  
ATOM   1074  N   ALA   130     -24.154 -18.308 -55.477  1.00 97.35           N  
ATOM   1075  CA  ALA   130     -23.190 -18.620 -54.425  1.00 97.74           C  
ATOM   1076  C   ALA   130     -22.362 -17.391 -54.057  1.00 98.02           C  
ATOM   1077  CB  ALA   130     -22.276 -19.762 -54.862  1.00 96.96           C  
ATOM   1078  O   ALA   130     -22.099 -17.143 -52.878  1.00 97.97           O  
ATOM   1079  N   LEU   131     -22.033 -16.475 -54.968  1.00 97.11           N  
ATOM   1080  CA  LEU   131     -21.315 -15.231 -54.716  1.00 97.55           C  
ATOM   1081  C   LEU   131     -22.165 -14.270 -53.891  1.00 97.78           C  
ATOM   1082  CB  LEU   131     -20.910 -14.568 -56.035  1.00 97.16           C  
ATOM   1083  O   LEU   131     -21.675 -13.666 -52.934  1.00 97.87           O  
ATOM   1084  CG  LEU   131     -20.123 -13.261 -55.924  1.00 95.94           C  
ATOM   1085  CD1 LEU   131     -18.791 -13.503 -55.222  1.00 94.85           C  
ATOM   1086  CD2 LEU   131     -19.904 -12.650 -57.303  1.00 95.08           C  
ATOM   1087  N   TYR   132     -23.522 -14.165 -54.242  1.00 97.84           N  
ATOM   1088  CA  TYR   132     -24.436 -13.323 -53.478  1.00 98.08           C  
ATOM   1089  C   TYR   132     -24.637 -13.874 -52.071  1.00 98.13           C  
ATOM   1090  CB  TYR   132     -25.786 -13.208 -54.192  1.00 97.73           C  
ATOM   1091  O   TYR   132     -24.711 -13.112 -51.104  1.00 98.08           O  
ATOM   1092  CG  TYR   132     -25.751 -12.329 -55.418  1.00 96.69           C  
ATOM   1093  CD1 TYR   132     -25.355 -10.996 -55.332  1.00 96.02           C  
ATOM   1094  CD2 TYR   132     -26.114 -12.828 -56.664  1.00 96.20           C  
ATOM   1095  CE1 TYR   132     -25.323 -10.181 -56.459  1.00 95.30           C  
ATOM   1096  CE2 TYR   132     -26.086 -12.022 -57.798  1.00 95.28           C  
ATOM   1097  OH  TYR   132     -25.660  -9.900 -58.804  1.00 94.01           O  
ATOM   1098  CZ  TYR   132     -25.689 -10.702 -57.685  1.00 94.07           C  
ATOM   1099  N   GLU   133     -24.622 -15.240 -51.904  1.00 98.13           N  
ATOM   1100  CA  GLU   133     -24.685 -15.889 -50.598  1.00 98.29           C  
ATOM   1101  C   GLU   133     -23.427 -15.607 -49.781  1.00 98.47           C  
ATOM   1102  CB  GLU   133     -24.882 -17.399 -50.756  1.00 97.65           C  
ATOM   1103  O   GLU   133     -23.513 -15.179 -48.627  1.00 98.43           O  
ATOM   1104  CG  GLU   133     -25.182 -18.120 -49.450  1.00 91.23           C  
ATOM   1105  CD  GLU   133     -25.426 -19.610 -49.629  1.00 84.44           C  
ATOM   1106  OE1 GLU   133     -25.431 -20.089 -50.786  1.00 88.65           O  
ATOM   1107  OE2 GLU   133     -25.616 -20.303 -48.605  1.00 83.45           O  
ATOM   1108  N   ALA   134     -22.253 -15.604 -50.347  1.00 98.27           N  
ATOM   1109  CA  ALA   134     -20.980 -15.313 -49.694  1.00 98.41           C  
ATOM   1110  C   ALA   134     -20.903 -13.849 -49.269  1.00 98.53           C  
ATOM   1111  CB  ALA   134     -19.816 -15.656 -50.621  1.00 98.11           C  
ATOM   1112  O   ALA   134     -20.481 -13.542 -48.152  1.00 98.49           O  
ATOM   1113  N   HIS   135     -21.415 -12.900 -50.137  1.00 98.17           N  
ATOM   1114  CA  HIS   135     -21.540 -11.498 -49.756  1.00 98.33           C  
ATOM   1115  C   HIS   135     -22.516 -11.326 -48.597  1.00 98.35           C  
ATOM   1116  CB  HIS   135     -21.991 -10.656 -50.951  1.00 98.11           C  
ATOM   1117  O   HIS   135     -22.261 -10.546 -47.676  1.00 98.26           O  
ATOM   1118  CG  HIS   135     -20.911 -10.415 -51.957  1.00 96.75           C  
ATOM   1119  CD2 HIS   135     -20.077  -9.362 -52.131  1.00 95.07           C  
ATOM   1120  ND1 HIS   135     -20.593 -11.326 -52.941  1.00 94.44           N  
ATOM   1121  CE1 HIS   135     -19.607 -10.843 -53.678  1.00 93.94           C  
ATOM   1122  NE2 HIS   135     -19.276  -9.653 -53.208  1.00 94.24           N  
ATOM   1123  N   GLY   136     -23.589 -12.095 -48.612  1.00 98.51           N  
ATOM   1124  CA  GLY   136     -24.508 -12.161 -47.487  1.00 98.56           C  
ATOM   1125  C   GLY   136     -23.847 -12.628 -46.204  1.00 98.60           C  
ATOM   1126  O   GLY   136     -23.943 -11.961 -45.171  1.00 98.55           O  
ATOM   1127  N   TYR   137     -23.026 -13.621 -46.220  1.00 98.42           N  
ATOM   1128  CA  TYR   137     -22.291 -14.130 -45.068  1.00 98.51           C  
ATOM   1129  C   TYR   137     -21.239 -13.129 -44.606  1.00 98.57           C  
ATOM   1130  CB  TYR   137     -21.625 -15.469 -45.403  1.00 98.39           C  
ATOM   1131  O   TYR   137     -21.098 -12.875 -43.408  1.00 98.50           O  
ATOM   1132  CG  TYR   137     -22.604 -16.598 -45.611  1.00 97.79           C  
ATOM   1133  CD1 TYR   137     -23.651 -16.813 -44.717  1.00 96.69           C  
ATOM   1134  CD2 TYR   137     -22.485 -17.453 -46.702  1.00 96.69           C  
ATOM   1135  CE1 TYR   137     -24.554 -17.854 -44.903  1.00 95.56           C  
ATOM   1136  CE2 TYR   137     -23.383 -18.498 -46.898  1.00 95.33           C  
ATOM   1137  OH  TYR   137     -25.305 -19.721 -46.185  1.00 93.45           O  
ATOM   1138  CZ  TYR   137     -24.413 -18.689 -45.995  1.00 94.82           C  
ATOM   1139  N   ALA   138     -20.562 -12.452 -45.470  1.00 98.43           N  
ATOM   1140  CA  ALA   138     -19.605 -11.405 -45.121  1.00 98.48           C  
ATOM   1141  C   ALA   138     -20.304 -10.220 -44.461  1.00 98.50           C  
ATOM   1142  CB  ALA   138     -18.843 -10.945 -46.361  1.00 98.29           C  
ATOM   1143  O   ALA   138     -19.808  -9.668 -43.476  1.00 98.40           O  
ATOM   1144  N   GLY   139     -21.490  -9.877 -44.936  1.00 98.40           N  
ATOM   1145  CA  GLY   139     -22.354  -8.894 -44.302  1.00 98.45           C  
ATOM   1146  C   GLY   139     -22.793  -9.297 -42.907  1.00 98.40           C  
ATOM   1147  O   GLY   139     -22.690  -8.507 -41.966  1.00 98.31           O  
ATOM   1148  N   VAL   140     -23.169 -10.565 -42.667  1.00 98.19           N  
ATOM   1149  CA  VAL   140     -23.560 -11.081 -41.360  1.00 98.28           C  
ATOM   1150  C   VAL   140     -22.340 -11.149 -40.444  1.00 98.30           C  
ATOM   1151  CB  VAL   140     -24.219 -12.474 -41.474  1.00 98.13           C  
ATOM   1152  O   VAL   140     -22.401 -10.726 -39.287  1.00 98.18           O  
ATOM   1153  CG1 VAL   140     -24.487 -13.059 -40.088  1.00 97.69           C  
ATOM   1154  CG2 VAL   140     -25.513 -12.387 -42.280  1.00 97.69           C  
ATOM   1155  N   LEU   141     -21.156 -11.526 -40.930  1.00 98.29           N  
ATOM   1156  CA  LEU   141     -19.915 -11.536 -40.163  1.00 98.34           C  
ATOM   1157  C   LEU   141     -19.545 -10.127 -39.709  1.00 98.34           C  
ATOM   1158  CB  LEU   141     -18.776 -12.132 -40.994  1.00 98.23           C  
ATOM   1159  O   LEU   141     -19.232  -9.911 -38.537  1.00 98.21           O  
ATOM   1160  CG  LEU   141     -17.419 -12.250 -40.298  1.00 97.70           C  
ATOM   1161  CD1 LEU   141     -17.506 -13.223 -39.127  1.00 96.91           C  
ATOM   1162  CD2 LEU   141     -16.346 -12.691 -41.288  1.00 96.83           C  
ATOM   1163  N   SER   142     -19.717  -9.169 -40.613  1.00 97.78           N  
ATOM   1164  CA  SER   142     -19.449  -7.757 -40.361  1.00 97.78           C  
ATOM   1165  C   SER   142     -20.396  -7.194 -39.307  1.00 97.68           C  
ATOM   1166  CB  SER   142     -19.572  -6.948 -41.653  1.00 97.50           C  
ATOM   1167  O   SER   142     -19.959  -6.547 -38.353  1.00 97.41           O  
ATOM   1168  OG  SER   142     -18.631  -7.391 -42.616  1.00 95.06           O  
ATOM   1169  N   ALA   143     -21.670  -7.536 -39.424  1.00 97.50           N  
ATOM   1170  CA  ALA   143     -22.687  -7.125 -38.460  1.00 97.52           C  
ATOM   1171  C   ALA   143     -22.440  -7.764 -37.096  1.00 97.49           C  
ATOM   1172  CB  ALA   143     -24.080  -7.487 -38.969  1.00 97.09           C  
ATOM   1173  O   ALA   143     -22.431  -7.075 -36.073  1.00 97.26           O  
ATOM   1174  N   CYS   144     -22.106  -9.036 -37.002  1.00 97.51           N  
ATOM   1175  CA  CYS   144     -21.762  -9.741 -35.773  1.00 97.53           C  
ATOM   1176  C   CYS   144     -20.539  -9.117 -35.111  1.00 97.63           C  
ATOM   1177  CB  CYS   144     -21.500 -11.220 -36.057  1.00 96.84           C  
ATOM   1178  O   CYS   144     -20.530  -8.894 -33.899  1.00 97.35           O  
ATOM   1179  SG  CYS   144     -22.999 -12.178 -36.369  1.00 92.81           S  
ATOM   1180  N   THR   145     -19.539  -8.712 -35.839  1.00 97.09           N  
ATOM   1181  CA  THR   145     -18.306  -8.122 -35.330  1.00 97.02           C  
ATOM   1182  C   THR   145     -18.570  -6.739 -34.742  1.00 96.94           C  
ATOM   1183  CB  THR   145     -17.239  -8.017 -36.436  1.00 96.47           C  
ATOM   1184  O   THR   145     -18.102  -6.425 -33.646  1.00 96.49           O  
ATOM   1185  CG2 THR   145     -15.923  -7.482 -35.882  1.00 92.05           C  
ATOM   1186  OG1 THR   145     -17.015  -9.314 -37.001  1.00 92.59           O  
ATOM   1187  N   LEU   146     -19.389  -5.932 -35.360  1.00 95.93           N  
ATOM   1188  CA  LEU   146     -19.772  -4.615 -34.865  1.00 95.92           C  
ATOM   1189  C   LEU   146     -20.650  -4.735 -33.624  1.00 95.89           C  
ATOM   1190  CB  LEU   146     -20.508  -3.827 -35.951  1.00 94.83           C  
ATOM   1191  O   LEU   146     -20.443  -4.020 -32.641  1.00 95.48           O  
ATOM   1192  CG  LEU   146     -19.651  -3.288 -37.098  1.00 88.44           C  
ATOM   1193  CD1 LEU   146     -20.537  -2.731 -38.206  1.00 81.27           C  
ATOM   1194  CD2 LEU   146     -18.687  -2.222 -36.590  1.00 80.79           C  
ATOM   1195  N   VAL   147     -21.581  -5.655 -33.594  1.00 94.98           N  
ATOM   1196  CA  VAL   147     -22.461  -5.911 -32.459  1.00 95.04           C  
ATOM   1197  C   VAL   147     -21.642  -6.420 -31.274  1.00 94.99           C  
ATOM   1198  CB  VAL   147     -23.568  -6.927 -32.817  1.00 94.68           C  
ATOM   1199  O   VAL   147     -21.796  -5.934 -30.151  1.00 94.58           O  
ATOM   1200  CG1 VAL   147     -24.294  -7.401 -31.559  1.00 93.99           C  
ATOM   1201  CG2 VAL   147     -24.555  -6.312 -33.808  1.00 93.87           C  
ATOM   1202  N   LEU   148     -20.698  -7.280 -31.474  1.00 95.49           N  
ATOM   1203  CA  LEU   148     -19.807  -7.789 -30.437  1.00 95.30           C  
ATOM   1204  C   LEU   148     -18.957  -6.667 -29.851  1.00 95.32           C  
ATOM   1205  CB  LEU   148     -18.904  -8.890 -31.000  1.00 94.02           C  
ATOM   1206  O   LEU   148     -18.871  -6.521 -28.630  1.00 94.72           O  
ATOM   1207  CG  LEU   148     -17.960  -9.566 -30.005  1.00 85.84           C  
ATOM   1208  CD1 LEU   148     -18.755 -10.368 -28.980  1.00 76.65           C  
ATOM   1209  CD2 LEU   148     -16.964 -10.461 -30.735  1.00 76.02           C  
ATOM   1210  N   ALA   149     -18.394  -5.828 -30.695  1.00 94.29           N  
ATOM   1211  CA  ALA   149     -17.593  -4.691 -30.249  1.00 94.30           C  
ATOM   1212  C   ALA   149     -18.410  -3.758 -29.360  1.00 94.26           C  
ATOM   1213  CB  ALA   149     -17.038  -3.927 -31.449  1.00 93.46           C  
ATOM   1214  O   ALA   149     -17.952  -3.351 -28.289  1.00 93.74           O  
ATOM   1215  N   ILE   150     -19.654  -3.486 -29.664  1.00 94.07           N  
ATOM   1216  CA  ILE   150     -20.529  -2.601 -28.903  1.00 94.20           C  
ATOM   1217  C   ILE   150     -20.972  -3.296 -27.617  1.00 94.29           C  
ATOM   1218  CB  ILE   150     -21.760  -2.172 -29.732  1.00 93.86           C  
ATOM   1219  O   ILE   150     -20.841  -2.737 -26.525  1.00 94.01           O  
ATOM   1220  CG1 ILE   150     -21.334  -1.254 -30.884  1.00 93.75           C  
ATOM   1221  CG2 ILE   150     -22.799  -1.486 -28.841  1.00 93.64           C  
ATOM   1222  CD1 ILE   150     -22.412  -1.042 -31.938  1.00 92.54           C  
ATOM   1223  N   LEU   151     -21.476  -4.549 -27.650  1.00 94.57           N  
ATOM   1224  CA  LEU   151     -22.008  -5.287 -26.510  1.00 94.58           C  
ATOM   1225  C   LEU   151     -20.914  -5.567 -25.485  1.00 94.57           C  
ATOM   1226  CB  LEU   151     -22.640  -6.603 -26.971  1.00 93.69           C  
ATOM   1227  O   LEU   151     -21.131  -5.412 -24.281  1.00 94.08           O  
ATOM   1228  CG  LEU   151     -23.986  -6.494 -27.689  1.00 90.16           C  
ATOM   1229  CD1 LEU   151     -24.443  -7.867 -28.170  1.00 85.83           C  
ATOM   1230  CD2 LEU   151     -25.032  -5.868 -26.773  1.00 85.50           C  
ATOM   1231  N   HIS   152     -19.727  -5.885 -25.944  1.00 94.15           N  
ATOM   1232  CA  HIS   152     -18.583  -6.177 -25.088  1.00 94.26           C  
ATOM   1233  C   HIS   152     -18.221  -4.975 -24.222  1.00 94.19           C  
ATOM   1234  CB  HIS   152     -17.378  -6.599 -25.931  1.00 93.67           C  
ATOM   1235  O   HIS   152     -18.046  -5.109 -23.009  1.00 93.65           O  
ATOM   1236  CG  HIS   152     -16.187  -6.998 -25.118  1.00 92.22           C  
ATOM   1237  CD2 HIS   152     -14.988  -6.395 -24.943  1.00 89.62           C  
ATOM   1238  ND1 HIS   152     -16.153  -8.153 -24.366  1.00 89.93           N  
ATOM   1239  CE1 HIS   152     -14.980  -8.242 -23.762  1.00 88.91           C  
ATOM   1240  NE2 HIS   152     -14.255  -7.188 -24.095  1.00 89.48           N  
ATOM   1241  N   HIS   153     -18.235  -3.752 -24.748  1.00 93.85           N  
ATOM   1242  CA  HIS   153     -17.839  -2.560 -24.007  1.00 94.07           C  
ATOM   1243  C   HIS   153     -18.966  -2.073 -23.103  1.00 94.02           C  
ATOM   1244  CB  HIS   153     -17.419  -1.447 -24.968  1.00 93.32           C  
ATOM   1245  O   HIS   153     -18.718  -1.616 -21.985  1.00 93.51           O  
ATOM   1246  CG  HIS   153     -16.096  -1.687 -25.623  1.00 91.27           C  
ATOM   1247  CD2 HIS   153     -15.742  -1.711 -26.930  1.00 87.68           C  
ATOM   1248  ND1 HIS   153     -14.947  -1.944 -24.907  1.00 87.63           N  
ATOM   1249  CE1 HIS   153     -13.941  -2.116 -25.748  1.00 86.71           C  
ATOM   1250  NE2 HIS   153     -14.397  -1.980 -26.981  1.00 87.30           N  
ATOM   1251  N   LEU   154     -20.233  -2.227 -23.495  1.00 94.37           N  
ATOM   1252  CA  LEU   154     -21.386  -1.940 -22.649  1.00 94.45           C  
ATOM   1253  C   LEU   154     -21.446  -2.901 -21.466  1.00 94.42           C  
ATOM   1254  CB  LEU   154     -22.682  -2.028 -23.460  1.00 93.41           C  
ATOM   1255  O   LEU   154     -21.634  -2.476 -20.324  1.00 93.95           O  
ATOM   1256  CG  LEU   154     -22.924  -0.910 -24.475  1.00 89.81           C  
ATOM   1257  CD1 LEU   154     -24.179  -1.198 -25.292  1.00 85.60           C  
ATOM   1258  CD2 LEU   154     -23.036   0.438 -23.769  1.00 85.33           C  
ATOM   1259  N   TYR   155     -21.218  -4.132 -21.708  1.00 94.48           N  
ATOM   1260  CA  TYR   155     -21.136  -5.149 -20.666  1.00 94.68           C  
ATOM   1261  C   TYR   155     -20.059  -4.799 -19.645  1.00 94.54           C  
ATOM   1262  CB  TYR   155     -20.849  -6.524 -21.277  1.00 94.22           C  
ATOM   1263  O   TYR   155     -20.353  -4.616 -18.462  1.00 93.94           O  
ATOM   1264  CG  TYR   155     -20.365  -7.545 -20.276  1.00 93.33           C  
ATOM   1265  CD1 TYR   155     -21.233  -8.087 -19.330  1.00 91.37           C  
ATOM   1266  CD2 TYR   155     -19.041  -7.968 -20.272  1.00 91.29           C  
ATOM   1267  CE1 TYR   155     -20.791  -9.026 -18.404  1.00 90.52           C  
ATOM   1268  CE2 TYR   155     -18.588  -8.907 -19.351  1.00 90.71           C  
ATOM   1269  OH  TYR   155     -19.027 -10.359 -17.508  1.00 87.79           O  
ATOM   1270  CZ  TYR   155     -19.470  -9.430 -18.422  1.00 90.00           C  
ATOM   1271  N   PHE   156     -18.798  -4.574 -20.017  1.00 93.66           N  
ATOM   1272  CA  PHE   156     -17.681  -4.304 -19.120  1.00 93.88           C  
ATOM   1273  C   PHE   156     -17.884  -2.984 -18.384  1.00 93.87           C  
ATOM   1274  CB  PHE   156     -16.361  -4.274 -19.897  1.00 92.52           C  
ATOM   1275  O   PHE   156     -17.526  -2.861 -17.211  1.00 93.14           O  
ATOM   1276  CG  PHE   156     -15.655  -5.602 -19.944  1.00 87.29           C  
ATOM   1277  CD1 PHE   156     -14.914  -6.050 -18.857  1.00 80.46           C  
ATOM   1278  CD2 PHE   156     -15.731  -6.402 -21.077  1.00 80.58           C  
ATOM   1279  CE1 PHE   156     -14.259  -7.279 -18.899  1.00 80.76           C  
ATOM   1280  CE2 PHE   156     -15.079  -7.631 -21.126  1.00 80.27           C  
ATOM   1281  CZ  PHE   156     -14.343  -8.067 -20.036  1.00 79.08           C  
ATOM   1282  N   TYR   157     -18.438  -2.002 -19.035  1.00 94.60           N  
ATOM   1283  CA  TYR   157     -18.795  -0.739 -18.398  1.00 94.94           C  
ATOM   1284  C   TYR   157     -19.784  -0.963 -17.261  1.00 94.94           C  
ATOM   1285  CB  TYR   157     -19.388   0.232 -19.423  1.00 94.69           C  
ATOM   1286  O   TYR   157     -19.538  -0.552 -16.125  1.00 94.65           O  
ATOM   1287  CG  TYR   157     -20.013   1.459 -18.805  1.00 94.55           C  
ATOM   1288  CD1 TYR   157     -19.224   2.516 -18.356  1.00 93.65           C  
ATOM   1289  CD2 TYR   157     -21.393   1.564 -18.668  1.00 93.46           C  
ATOM   1290  CE1 TYR   157     -19.795   3.648 -17.784  1.00 92.73           C  
ATOM   1291  CE2 TYR   157     -21.975   2.692 -18.098  1.00 92.58           C  
ATOM   1292  OH  TYR   157     -21.741   4.845 -17.095  1.00 90.75           O  
ATOM   1293  CZ  TYR   157     -21.170   3.727 -17.660  1.00 92.39           C  
ATOM   1294  N   HIS   158     -20.844  -1.684 -17.440  1.00 95.72           N  
ATOM   1295  CA  HIS   158     -21.880  -1.904 -16.438  1.00 95.89           C  
ATOM   1296  C   HIS   158     -21.384  -2.818 -15.323  1.00 95.82           C  
ATOM   1297  CB  HIS   158     -23.133  -2.498 -17.085  1.00 95.24           C  
ATOM   1298  O   HIS   158     -21.709  -2.610 -14.152  1.00 95.42           O  
ATOM   1299  CG  HIS   158     -23.975  -1.490 -17.800  1.00 92.75           C  
ATOM   1300  CD2 HIS   158     -24.268  -1.349 -19.114  1.00 88.59           C  
ATOM   1301  ND1 HIS   158     -24.625  -0.466 -17.147  1.00 88.15           N  
ATOM   1302  CE1 HIS   158     -25.285   0.263 -18.031  1.00 88.35           C  
ATOM   1303  NE2 HIS   158     -25.085  -0.251 -19.232  1.00 89.86           N  
ATOM   1304  N   VAL   159     -20.548  -3.790 -15.614  1.00 95.60           N  
ATOM   1305  CA  VAL   159     -19.929  -4.687 -14.644  1.00 95.65           C  
ATOM   1306  C   VAL   159     -19.014  -3.891 -13.716  1.00 95.76           C  
ATOM   1307  CB  VAL   159     -19.134  -5.814 -15.339  1.00 94.52           C  
ATOM   1308  O   VAL   159     -19.077  -4.042 -12.493  1.00 95.32           O  
ATOM   1309  CG1 VAL   159     -18.252  -6.552 -14.333  1.00 84.52           C  
ATOM   1310  CG2 VAL   159     -20.085  -6.786 -16.035  1.00 84.29           C  
ATOM   1311  N   GLN   160     -18.244  -3.030 -14.239  1.00 94.59           N  
ATOM   1312  CA  GLN   160     -17.321  -2.211 -13.461  1.00 94.80           C  
ATOM   1313  C   GLN   160     -18.072  -1.182 -12.621  1.00 94.85           C  
ATOM   1314  CB  GLN   160     -16.320  -1.509 -14.380  1.00 93.37           C  
ATOM   1315  O   GLN   160     -17.739  -0.962 -11.455  1.00 94.22           O  
ATOM   1316  CG  GLN   160     -15.232  -2.427 -14.920  1.00 86.38           C  
ATOM   1317  CD  GLN   160     -14.316  -1.732 -15.910  1.00 81.06           C  
ATOM   1318  NE2 GLN   160     -13.072  -2.192 -15.990  1.00 76.09           N  
ATOM   1319  OE1 GLN   160     -14.722  -0.789 -16.597  1.00 81.44           O  
ATOM   1320  N   CYS   161     -19.142  -0.615 -13.134  1.00 95.72           N  
ATOM   1321  CA  CYS   161     -20.015   0.264 -12.364  1.00 95.85           C  
ATOM   1322  C   CYS   161     -20.666  -0.488 -11.210  1.00 96.05           C  
ATOM   1323  CB  CYS   161     -21.093   0.869 -13.263  1.00 94.47           C  
ATOM   1324  O   CYS   161     -20.722   0.016 -10.087  1.00 95.70           O  
ATOM   1325  SG  CYS   161     -20.478   2.152 -14.375  1.00 76.70           S  
ATOM   1326  N   ALA   162     -21.091  -1.703 -11.394  1.00 96.55           N  
ATOM   1327  CA  ALA   162     -21.671  -2.538 -10.346  1.00 96.67           C  
ATOM   1328  C   ALA   162     -20.637  -2.871  -9.274  1.00 96.81           C  
ATOM   1329  CB  ALA   162     -22.245  -3.820 -10.944  1.00 96.20           C  
ATOM   1330  O   ALA   162     -20.921  -2.777  -8.078  1.00 96.64           O  
ATOM   1331  N   GLY   163     -19.386  -3.200  -9.666  1.00 96.63           N  
ATOM   1332  CA  GLY   163     -18.268  -3.399  -8.757  1.00 96.70           C  
ATOM   1333  C   GLY   163     -17.924  -2.159  -7.954  1.00 96.85           C  
ATOM   1334  O   GLY   163     -17.819  -2.217  -6.727  1.00 96.60           O  
ATOM   1335  N   MET   164     -17.865  -1.010  -8.551  1.00 96.56           N  
ATOM   1336  CA  MET   164     -17.601   0.277  -7.913  1.00 96.74           C  
ATOM   1337  C   MET   164     -18.684   0.611  -6.893  1.00 96.99           C  
ATOM   1338  CB  MET   164     -17.508   1.387  -8.961  1.00 96.20           C  
ATOM   1339  O   MET   164     -18.381   0.963  -5.752  1.00 96.82           O  
ATOM   1340  CG  MET   164     -17.212   2.759  -8.376  1.00 93.63           C  
ATOM   1341  SD  MET   164     -17.378   4.102  -9.615  1.00 92.31           S  
ATOM   1342  CE  MET   164     -19.182   4.151  -9.794  1.00 87.25           C  
ATOM   1343  N   ARG   165     -19.930   0.451  -7.224  1.00 97.24           N  
ATOM   1344  CA  ARG   165     -21.049   0.722  -6.327  1.00 97.36           C  
ATOM   1345  C   ARG   165     -20.984  -0.165  -5.088  1.00 97.49           C  
ATOM   1346  CB  ARG   165     -22.381   0.515  -7.050  1.00 97.08           C  
ATOM   1347  O   ARG   165     -21.151   0.315  -3.965  1.00 97.36           O  
ATOM   1348  CG  ARG   165     -22.727   1.622  -8.033  1.00 95.96           C  
ATOM   1349  CD  ARG   165     -23.984   1.298  -8.829  1.00 94.56           C  
ATOM   1350  NE  ARG   165     -24.339   2.381  -9.740  1.00 93.61           N  
ATOM   1351  NH1 ARG   165     -26.146   1.284 -10.671  1.00 89.04           N  
ATOM   1352  NH2 ARG   165     -25.592   3.392 -11.378  1.00 88.36           N  
ATOM   1353  CZ  ARG   165     -25.358   2.350 -10.594  1.00 92.01           C  
ATOM   1354  N   LEU   166     -20.689  -1.446  -5.275  1.00 97.87           N  
ATOM   1355  CA  LEU   166     -20.557  -2.385  -4.167  1.00 97.91           C  
ATOM   1356  C   LEU   166     -19.372  -2.017  -3.281  1.00 98.01           C  
ATOM   1357  CB  LEU   166     -20.393  -3.814  -4.691  1.00 97.61           C  
ATOM   1358  O   LEU   166     -19.488  -2.008  -2.053  1.00 97.87           O  
ATOM   1359  CG  LEU   166     -20.195  -4.904  -3.637  1.00 96.20           C  
ATOM   1360  CD1 LEU   166     -21.320  -4.858  -2.609  1.00 93.46           C  
ATOM   1361  CD2 LEU   166     -20.121  -6.278  -4.295  1.00 93.35           C  
ATOM   1362  N   ARG   167     -18.227  -1.624  -3.794  1.00 97.90           N  
ATOM   1363  CA  ARG   167     -17.051  -1.156  -3.067  1.00 97.91           C  
ATOM   1364  C   ARG   167     -17.369   0.099  -2.261  1.00 97.99           C  
ATOM   1365  CB  ARG   167     -15.896  -0.881  -4.032  1.00 97.56           C  
ATOM   1366  O   ARG   167     -17.085   0.163  -1.063  1.00 97.78           O  
ATOM   1367  CG  ARG   167     -14.631  -0.382  -3.353  1.00 95.69           C  
ATOM   1368  CD  ARG   167     -13.531  -0.080  -4.361  1.00 92.86           C  
ATOM   1369  NE  ARG   167     -13.912   0.999  -5.267  1.00 91.88           N  
ATOM   1370  NH1 ARG   167     -13.144   2.696  -3.901  1.00 85.75           N  
ATOM   1371  NH2 ARG   167     -14.105   3.192  -5.922  1.00 83.88           N  
ATOM   1372  CZ  ARG   167     -13.719   2.293  -5.028  1.00 88.90           C  
ATOM   1373  N   VAL   168     -17.979   1.126  -2.888  1.00 98.05           N  
ATOM   1374  CA  VAL   168     -18.328   2.398  -2.263  1.00 98.11           C  
ATOM   1375  C   VAL   168     -19.302   2.158  -1.112  1.00 98.22           C  
ATOM   1376  CB  VAL   168     -18.940   3.382  -3.284  1.00 97.89           C  
ATOM   1377  O   VAL   168     -19.088   2.642   0.002  1.00 98.12           O  
ATOM   1378  CG1 VAL   168     -19.518   4.606  -2.575  1.00 96.80           C  
ATOM   1379  CG2 VAL   168     -17.893   3.803  -4.314  1.00 96.94           C  
ATOM   1380  N   ALA   169     -20.289   1.286  -1.305  1.00 98.38           N  
ATOM   1381  CA  ALA   169     -21.261   0.918  -0.279  1.00 98.40           C  
ATOM   1382  C   ALA   169     -20.578   0.239   0.905  1.00 98.43           C  
ATOM   1383  CB  ALA   169     -22.334   0.004  -0.866  1.00 98.19           C  
ATOM   1384  O   ALA   169     -20.842   0.579   2.061  1.00 98.30           O  
ATOM   1385  N   MET   170     -19.626  -0.630   0.676  1.00 98.57           N  
ATOM   1386  CA  MET   170     -18.878  -1.346   1.705  1.00 98.53           C  
ATOM   1387  C   MET   170     -17.943  -0.402   2.454  1.00 98.50           C  
ATOM   1388  CB  MET   170     -18.078  -2.494   1.088  1.00 98.25           C  
ATOM   1389  O   MET   170     -17.827  -0.480   3.678  1.00 98.27           O  
ATOM   1390  CG  MET   170     -18.929  -3.689   0.689  1.00 93.66           C  
ATOM   1391  SD  MET   170     -19.762  -4.470   2.125  1.00 86.27           S  
ATOM   1392  CE  MET   170     -20.519  -5.906   1.313  1.00 78.38           C  
ATOM   1393  N   CYS   171     -17.324   0.551   1.811  1.00 98.43           N  
ATOM   1394  CA  CYS   171     -16.487   1.567   2.440  1.00 98.40           C  
ATOM   1395  C   CYS   171     -17.299   2.418   3.410  1.00 98.42           C  
ATOM   1396  CB  CYS   171     -15.841   2.460   1.381  1.00 98.08           C  
ATOM   1397  O   CYS   171     -16.904   2.601   4.562  1.00 98.20           O  
ATOM   1398  SG  CYS   171     -14.520   1.651   0.454  1.00 92.17           S  
ATOM   1399  N   HIS   172     -18.450   2.850   2.968  1.00 98.48           N  
ATOM   1400  CA  HIS   172     -19.364   3.623   3.802  1.00 98.51           C  
ATOM   1401  C   HIS   172     -19.774   2.839   5.044  1.00 98.49           C  
ATOM   1402  CB  HIS   172     -20.604   4.029   3.003  1.00 98.43           C  
ATOM   1403  O   HIS   172     -19.648   3.335   6.166  1.00 98.35           O  
ATOM   1404  CG  HIS   172     -21.610   4.792   3.805  1.00 98.07           C  
ATOM   1405  CD2 HIS   172     -22.613   4.368   4.609  1.00 97.39           C  
ATOM   1406  ND1 HIS   172     -21.652   6.170   3.828  1.00 96.53           N  
ATOM   1407  CE1 HIS   172     -22.641   6.560   4.615  1.00 96.64           C  
ATOM   1408  NE2 HIS   172     -23.239   5.487   5.102  1.00 96.64           N  
ATOM   1409  N   MET   173     -20.137   1.556   4.909  1.00 98.72           N  
ATOM   1410  CA  MET   173     -20.601   0.703   5.999  1.00 98.72           C  
ATOM   1411  C   MET   173     -19.477   0.427   6.991  1.00 98.70           C  
ATOM   1412  CB  MET   173     -21.152  -0.616   5.453  1.00 98.61           C  
ATOM   1413  O   MET   173     -19.678   0.515   8.204  1.00 98.59           O  
ATOM   1414  CG  MET   173     -22.511  -0.484   4.786  1.00 97.59           C  
ATOM   1415  SD  MET   173     -23.107  -2.071   4.083  1.00 96.83           S  
ATOM   1416  CE  MET   173     -23.295  -3.044   5.604  1.00 93.48           C  
ATOM   1417  N   ILE   174     -18.276   0.147   6.544  1.00 98.59           N  
ATOM   1418  CA  ILE   174     -17.116  -0.130   7.384  1.00 98.58           C  
ATOM   1419  C   ILE   174     -16.727   1.128   8.157  1.00 98.52           C  
ATOM   1420  CB  ILE   174     -15.920  -0.636   6.547  1.00 98.48           C  
ATOM   1421  O   ILE   174     -16.494   1.074   9.367  1.00 98.32           O  
ATOM   1422  CG1 ILE   174     -16.195  -2.050   6.024  1.00 97.82           C  
ATOM   1423  CG2 ILE   174     -14.630  -0.599   7.372  1.00 97.87           C  
ATOM   1424  CD1 ILE   174     -15.252  -2.494   4.914  1.00 96.51           C  
ATOM   1425  N   TYR   175     -16.709   2.273   7.528  1.00 98.15           N  
ATOM   1426  CA  TYR   175     -16.355   3.523   8.191  1.00 98.18           C  
ATOM   1427  C   TYR   175     -17.408   3.910   9.223  1.00 98.12           C  
ATOM   1428  CB  TYR   175     -16.190   4.649   7.166  1.00 98.14           C  
ATOM   1429  O   TYR   175     -17.078   4.213  10.372  1.00 97.85           O  
ATOM   1430  CG  TYR   175     -15.778   5.968   7.773  1.00 97.90           C  
ATOM   1431  CD1 TYR   175     -14.479   6.169   8.233  1.00 97.36           C  
ATOM   1432  CD2 TYR   175     -16.686   7.014   7.889  1.00 97.25           C  
ATOM   1433  CE1 TYR   175     -14.095   7.382   8.795  1.00 96.55           C  
ATOM   1434  CE2 TYR   175     -16.313   8.231   8.450  1.00 96.47           C  
ATOM   1435  OH  TYR   175     -14.643   9.609   9.454  1.00 94.92           O  
ATOM   1436  CZ  TYR   175     -15.017   8.406   8.899  1.00 96.12           C  
ATOM   1437  N   ARG   176     -18.653   3.801   8.852  1.00 98.23           N  
ATOM   1438  CA  ARG   176     -19.751   4.062   9.777  1.00 98.18           C  
ATOM   1439  C   ARG   176     -19.676   3.140  10.990  1.00 98.07           C  
ATOM   1440  CB  ARG   176     -21.099   3.893   9.074  1.00 97.99           C  
ATOM   1441  O   ARG   176     -19.853   3.585  12.126  1.00 97.76           O  
ATOM   1442  CG  ARG   176     -22.298   4.206   9.955  1.00 96.54           C  
ATOM   1443  CD  ARG   176     -23.607   4.106   9.184  1.00 94.18           C  
ATOM   1444  NE  ARG   176     -24.760   4.357  10.044  1.00 93.71           N  
ATOM   1445  NH1 ARG   176     -26.334   3.910   8.414  1.00 88.37           N  
ATOM   1446  NH2 ARG   176     -27.000   4.509  10.524  1.00 87.44           N  
ATOM   1447  CZ  ARG   176     -26.029   4.258   9.659  1.00 90.93           C  
ATOM   1448  N   LYS   177     -19.418   1.806  10.796  1.00 98.26           N  
ATOM   1449  CA  LYS   177     -19.193   0.841  11.868  1.00 98.19           C  
ATOM   1450  C   LYS   177     -17.980   1.226  12.709  1.00 98.11           C  
ATOM   1451  CB  LYS   177     -19.008  -0.565  11.295  1.00 98.08           C  
ATOM   1452  O   LYS   177     -18.050   1.238  13.940  1.00 97.78           O  
ATOM   1453  CG  LYS   177     -18.795  -1.641  12.350  1.00 97.43           C  
ATOM   1454  CD  LYS   177     -20.037  -1.835  13.209  1.00 96.16           C  
ATOM   1455  CE  LYS   177     -19.891  -3.029  14.143  1.00 95.07           C  
ATOM   1456  NZ  LYS   177     -21.179  -3.361  14.822  1.00 92.71           N  
ATOM   1457  N   ALA   178     -16.942   1.746  12.083  1.00 97.60           N  
ATOM   1458  CA  ALA   178     -15.703   2.124  12.757  1.00 97.46           C  
ATOM   1459  C   ALA   178     -15.932   3.296  13.708  1.00 97.15           C  
ATOM   1460  CB  ALA   178     -14.626   2.476  11.734  1.00 97.22           C  
ATOM   1461  O   ALA   178     -15.395   3.317  14.818  1.00 96.37           O  
ATOM   1462  N   LEU   179     -16.814   4.179  13.395  1.00 97.25           N  
ATOM   1463  CA  LEU   179     -17.143   5.338  14.217  1.00 97.16           C  
ATOM   1464  C   LEU   179     -18.005   4.933  15.408  1.00 96.67           C  
ATOM   1465  CB  LEU   179     -17.868   6.399  13.384  1.00 97.03           C  
ATOM   1466  O   LEU   179     -18.106   5.675  16.388  1.00 95.72           O  
ATOM   1467  CG  LEU   179     -17.026   7.131  12.338  1.00 96.67           C  
ATOM   1468  CD1 LEU   179     -17.882   8.140  11.580  1.00 95.59           C  
ATOM   1469  CD2 LEU   179     -15.835   7.819  12.995  1.00 95.26           C  
ATOM   1470  N   ARG   180     -18.539   3.662  15.417  1.00 96.22           N  
ATOM   1471  CA  ARG   180     -19.480   3.204  16.435  1.00 96.09           C  
ATOM   1472  C   ARG   180     -18.909   2.027  17.218  1.00 95.87           C  
ATOM   1473  CB  ARG   180     -20.814   2.811  15.797  1.00 95.60           C  
ATOM   1474  O   ARG   180     -19.551   1.517  18.139  1.00 95.00           O  
ATOM   1475  CG  ARG   180     -21.570   3.978  15.181  1.00 94.23           C  
ATOM   1476  CD  ARG   180     -22.880   3.530  14.549  1.00 91.94           C  
ATOM   1477  NE  ARG   180     -23.612   4.654  13.972  1.00 91.13           N  
ATOM   1478  NH1 ARG   180     -25.523   3.441  13.509  1.00 86.73           N  
ATOM   1479  NH2 ARG   180     -25.422   5.671  12.989  1.00 85.95           N  
ATOM   1480  CZ  ARG   180     -24.850   4.586  13.492  1.00 89.78           C  
ATOM   1481  N   LEU   181     -17.740   1.575  16.945  1.00 95.69           N  
ATOM   1482  CA  LEU   181     -17.146   0.433  17.630  1.00 95.32           C  
ATOM   1483  C   LEU   181     -16.978   0.718  19.118  1.00 94.19           C  
ATOM   1484  CB  LEU   181     -15.790   0.082  17.010  1.00 94.75           C  
ATOM   1485  O   LEU   181     -16.497   1.788  19.499  1.00 92.52           O  
ATOM   1486  CG  LEU   181     -15.828  -0.637  15.660  1.00 93.22           C  
ATOM   1487  CD1 LEU   181     -14.416  -0.800  15.107  1.00 90.29           C  
ATOM   1488  CD2 LEU   181     -16.515  -1.992  15.795  1.00 89.75           C  
ATOM   1489  N   SER   182     -17.221  -0.265  19.938  1.00 92.31           N  
ATOM   1490  CA  SER   182     -16.904  -0.190  21.360  1.00 92.09           C  
ATOM   1491  C   SER   182     -15.398  -0.231  21.594  1.00 91.46           C  
ATOM   1492  CB  SER   182     -17.578  -1.334  22.120  1.00 91.42           C  
ATOM   1493  O   SER   182     -14.651  -0.762  20.769  1.00 90.34           O  
ATOM   1494  OG  SER   182     -16.964  -2.573  21.811  1.00 90.87           O  
ATOM   1495  N   ASN   183     -14.962   0.209  22.642  1.00 90.09           N  
ATOM   1496  CA  ASN   183     -13.552   0.178  23.015  1.00 89.65           C  
ATOM   1497  C   ASN   183     -13.023  -1.252  23.086  1.00 89.11           C  
ATOM   1498  CB  ASN   183     -13.335   0.892  24.351  1.00 87.25           C  
ATOM   1499  O   ASN   183     -11.890  -1.520  22.681  1.00 87.50           O  
ATOM   1500  CG  ASN   183     -13.441   2.399  24.231  1.00 79.89           C  
ATOM   1501  ND2 ASN   183     -13.776   3.060  25.333  1.00 76.27           N  
ATOM   1502  OD1 ASN   183     -13.223   2.966  23.157  1.00 76.52           O  
ATOM   1503  N   SER   184     -13.832  -2.113  23.614  1.00 87.39           N  
ATOM   1504  CA  SER   184     -13.487  -3.530  23.661  1.00 87.83           C  
ATOM   1505  C   SER   184     -13.308  -4.103  22.259  1.00 88.72           C  
ATOM   1506  CB  SER   184     -14.562  -4.319  24.410  1.00 85.98           C  
ATOM   1507  O   SER   184     -12.411  -4.915  22.025  1.00 88.52           O  
ATOM   1508  OG  SER   184     -15.794  -4.277  23.712  1.00 78.53           O  
ATOM   1509  N   ALA   185     -14.071  -3.653  21.322  1.00 91.36           N  
ATOM   1510  CA  ALA   185     -13.956  -4.051  19.921  1.00 92.00           C  
ATOM   1511  C   ALA   185     -12.773  -3.359  19.250  1.00 91.77           C  
ATOM   1512  CB  ALA   185     -15.248  -3.736  19.171  1.00 91.41           C  
ATOM   1513  O   ALA   185     -12.052  -3.975  18.461  1.00 91.30           O  
ATOM   1514  N   MET   186     -12.453  -2.164  19.589  1.00 91.65           N  
ATOM   1515  CA  MET   186     -11.276  -1.439  19.119  1.00 90.58           C  
ATOM   1516  C   MET   186      -9.995  -2.094  19.626  1.00 88.72           C  
ATOM   1517  CB  MET   186     -11.329   0.023  19.567  1.00 88.19           C  
ATOM   1518  O   MET   186      -8.998  -2.157  18.905  1.00 85.69           O  
ATOM   1519  CG  MET   186     -12.314   0.870  18.778  1.00 79.16           C  
ATOM   1520  SD  MET   186     -11.861   1.008  17.005  1.00 73.32           S  
ATOM   1521  CE  MET   186     -10.306   1.933  17.143  1.00 66.83           C  
ATOM   1522  N   GLY   187     -10.055  -2.647  20.812  1.00 85.87           N  
ATOM   1523  CA  GLY   187      -8.936  -3.409  21.343  1.00 85.24           C  
ATOM   1524  C   GLY   187      -8.695  -4.710  20.602  1.00 84.97           C  
ATOM   1525  O   GLY   187      -7.578  -5.231  20.597  1.00 83.44           O  
ATOM   1526  N   LYS   188      -9.652  -5.183  19.883  1.00 86.91           N  
ATOM   1527  CA  LYS   188      -9.563  -6.420  19.113  1.00 87.70           C  
ATOM   1528  C   LYS   188      -9.234  -6.135  17.650  1.00 87.68           C  
ATOM   1529  CB  LYS   188     -10.870  -7.209  19.211  1.00 87.30           C  
ATOM   1530  O   LYS   188      -8.971  -7.058  16.877  1.00 87.25           O  
ATOM   1531  CG  LYS   188     -11.152  -7.769  20.598  1.00 88.06           C  
ATOM   1532  CD  LYS   188     -12.501  -8.475  20.652  1.00 87.94           C  
ATOM   1533  CE  LYS   188     -12.822  -8.962  22.058  1.00 88.36           C  
ATOM   1534  NZ  LYS   188     -14.203  -9.525  22.148  1.00 88.32           N  
ATOM   1535  N   THR   189      -9.295  -4.925  17.251  1.00 90.70           N  
ATOM   1536  CA  THR   189      -9.025  -4.493  15.884  1.00 90.33           C  
ATOM   1537  C   THR   189      -8.019  -3.346  15.868  1.00 88.78           C  
ATOM   1538  CB  THR   189     -10.318  -4.055  15.170  1.00 87.77           C  
ATOM   1539  O   THR   189      -8.201  -2.344  16.563  1.00 86.11           O  
ATOM   1540  CG2 THR   189     -10.042  -3.669  13.721  1.00 72.96           C  
ATOM   1541  OG1 THR   189     -11.259  -5.136  15.194  1.00 78.28           O  
ATOM   1542  N   THR   190      -7.001  -3.394  15.016  1.00 83.47           N  
ATOM   1543  CA  THR   190      -6.029  -2.314  14.887  1.00 84.32           C  
ATOM   1544  C   THR   190      -6.441  -1.344  13.783  1.00 85.48           C  
ATOM   1545  CB  THR   190      -4.620  -2.862  14.593  1.00 82.53           C  
ATOM   1546  O   THR   190      -7.072  -1.744  12.802  1.00 85.32           O  
ATOM   1547  CG2 THR   190      -4.212  -3.910  15.623  1.00 79.91           C  
ATOM   1548  OG1 THR   190      -4.608  -3.458  13.290  1.00 83.17           O  
ATOM   1549  N   THR   191      -6.023  -0.117  13.841  1.00 87.59           N  
ATOM   1550  CA  THR   191      -6.244   0.877  12.797  1.00 88.81           C  
ATOM   1551  C   THR   191      -5.772   0.354  11.444  1.00 89.13           C  
ATOM   1552  CB  THR   191      -5.521   2.198  13.121  1.00 86.82           C  
ATOM   1553  O   THR   191      -6.476   0.489  10.440  1.00 88.76           O  
ATOM   1554  CG2 THR   191      -5.816   3.259  12.066  1.00 80.87           C  
ATOM   1555  OG1 THR   191      -5.958   2.675  14.399  1.00 84.86           O  
ATOM   1556  N   GLY   192      -4.657  -0.315  11.470  1.00 83.52           N  
ATOM   1557  CA  GLY   192      -4.112  -0.914  10.262  1.00 84.51           C  
ATOM   1558  C   GLY   192      -5.004  -1.990   9.674  1.00 85.58           C  
ATOM   1559  O   GLY   192      -5.137  -2.096   8.453  1.00 85.47           O  
ATOM   1560  N   GLN   193      -5.683  -2.779  10.455  1.00 86.58           N  
ATOM   1561  CA  GLN   193      -6.630  -3.786   9.988  1.00 89.29           C  
ATOM   1562  C   GLN   193      -7.850  -3.137   9.341  1.00 91.00           C  
ATOM   1563  CB  GLN   193      -7.066  -4.690  11.143  1.00 87.77           C  
ATOM   1564  O   GLN   193      -8.290  -3.560   8.270  1.00 92.00           O  
ATOM   1565  CG  GLN   193      -6.017  -5.715  11.551  1.00 84.95           C  
ATOM   1566  CD  GLN   193      -6.376  -6.444  12.833  1.00 83.22           C  
ATOM   1567  NE2 GLN   193      -5.743  -7.589  13.061  1.00 85.36           N  
ATOM   1568  OE1 GLN   193      -7.216  -5.981  13.611  1.00 86.14           O  
ATOM   1569  N   ILE   194      -8.379  -2.089   9.912  1.00 94.20           N  
ATOM   1570  CA  ILE   194      -9.524  -1.369   9.365  1.00 95.07           C  
ATOM   1571  C   ILE   194      -9.130  -0.691   8.055  1.00 95.13           C  
ATOM   1572  CB  ILE   194     -10.067  -0.326  10.366  1.00 94.79           C  
ATOM   1573  O   ILE   194      -9.863  -0.762   7.066  1.00 94.87           O  
ATOM   1574  CG1 ILE   194     -10.502  -1.010  11.667  1.00 94.49           C  
ATOM   1575  CG2 ILE   194     -11.225   0.464   9.749  1.00 94.48           C  
ATOM   1576  CD1 ILE   194     -10.897  -0.042  12.774  1.00 93.13           C  
ATOM   1577  N   VAL   195      -7.943  -0.100   7.968  1.00 92.17           N  
ATOM   1578  CA  VAL   195      -7.400   0.477   6.743  1.00 92.26           C  
ATOM   1579  C   VAL   195      -7.215  -0.616   5.694  1.00 91.82           C  
ATOM   1580  CB  VAL   195      -6.059   1.199   7.002  1.00 91.08           C  
ATOM   1581  O   VAL   195      -7.567  -0.430   4.526  1.00 90.87           O  
ATOM   1582  CG1 VAL   195      -5.407   1.617   5.685  1.00 87.71           C  
ATOM   1583  CG2 VAL   195      -6.273   2.413   7.905  1.00 87.50           C  
ATOM   1584  N   ASN   196      -6.775  -1.753   6.097  1.00 89.68           N  
ATOM   1585  CA  ASN   196      -6.591  -2.878   5.186  1.00 90.47           C  
ATOM   1586  C   ASN   196      -7.928  -3.413   4.679  1.00 91.69           C  
ATOM   1587  CB  ASN   196      -5.795  -3.994   5.865  1.00 88.06           C  
ATOM   1588  O   ASN   196      -8.072  -3.714   3.493  1.00 91.60           O  
ATOM   1589  CG  ASN   196      -5.349  -5.068   4.892  1.00 79.82           C  
ATOM   1590  ND2 ASN   196      -5.484  -6.326   5.294  1.00 77.42           N  
ATOM   1591  OD1 ASN   196      -4.886  -4.769   3.788  1.00 77.71           O  
ATOM   1592  N   LEU   197      -8.964  -3.506   5.472  1.00 95.04           N  
ATOM   1593  CA  LEU   197     -10.318  -3.841   5.044  1.00 95.65           C  
ATOM   1594  C   LEU   197     -10.804  -2.873   3.971  1.00 95.78           C  
ATOM   1595  CB  LEU   197     -11.277  -3.823   6.237  1.00 94.97           C  
ATOM   1596  O   LEU   197     -11.259  -3.296   2.906  1.00 95.59           O  
ATOM   1597  CG  LEU   197     -11.126  -4.963   7.245  1.00 91.75           C  
ATOM   1598  CD1 LEU   197     -12.061  -4.750   8.431  1.00 87.89           C  
ATOM   1599  CD2 LEU   197     -11.398  -6.307   6.578  1.00 87.76           C  
ATOM   1600  N   LEU   198     -10.547  -1.546   4.101  1.00 96.16           N  
ATOM   1601  CA  LEU   198     -11.009  -0.497   3.198  1.00 95.82           C  
ATOM   1602  C   LEU   198     -10.131  -0.427   1.953  1.00 94.95           C  
ATOM   1603  CB  LEU   198     -11.015   0.858   3.909  1.00 94.33           C  
ATOM   1604  O   LEU   198     -10.616  -0.120   0.862  1.00 93.22           O  
ATOM   1605  CG  LEU   198     -12.217   1.145   4.811  1.00 85.28           C  
ATOM   1606  CD1 LEU   198     -11.957   2.382   5.664  1.00 75.46           C  
ATOM   1607  CD2 LEU   198     -13.482   1.319   3.978  1.00 75.01           C  
ATOM   1608  N   SER   199      -8.851  -0.758   2.143  1.00 93.41           N  
ATOM   1609  CA  SER   199      -7.917  -0.550   1.042  1.00 92.65           C  
ATOM   1610  C   SER   199      -7.792  -1.802   0.179  1.00 91.24           C  
ATOM   1611  CB  SER   199      -6.541  -0.148   1.573  1.00 91.02           C  
ATOM   1612  O   SER   199      -7.637  -1.709  -1.040  1.00 88.81           O  
ATOM   1613  OG  SER   199      -5.983  -1.186   2.360  1.00 80.37           O  
ATOM   1614  N   ASN   200      -7.786  -2.985   0.775  1.00 90.84           N  
ATOM   1615  CA  ASN   200      -7.481  -4.228   0.074  1.00 91.45           C  
ATOM   1616  C   ASN   200      -8.719  -5.109  -0.070  1.00 92.23           C  
ATOM   1617  CB  ASN   200      -6.367  -4.991   0.794  1.00 89.86           C  
ATOM   1618  O   ASN   200      -9.012  -5.603  -1.160  1.00 91.88           O  
ATOM   1619  CG  ASN   200      -5.033  -4.274   0.729  1.00 85.06           C  
ATOM   1620  ND2 ASN   200      -4.302  -4.281   1.838  1.00 82.85           N  
ATOM   1621  OD1 ASN   200      -4.662  -3.719  -0.308  1.00 83.54           O  
ATOM   1622  N   ASP   201      -9.504  -5.310   0.948  1.00 93.90           N  
ATOM   1623  CA  ASP   201     -10.596  -6.280   0.959  1.00 95.03           C  
ATOM   1624  C   ASP   201     -11.790  -5.771   0.155  1.00 95.50           C  
ATOM   1625  CB  ASP   201     -11.023  -6.591   2.395  1.00 94.17           C  
ATOM   1626  O   ASP   201     -12.343  -6.498  -0.674  1.00 95.48           O  
ATOM   1627  CG  ASP   201     -10.044  -7.497   3.121  1.00 91.66           C  
ATOM   1628  OD1 ASP   201      -9.149  -8.076   2.468  1.00 90.32           O  
ATOM   1629  OD2 ASP   201     -10.171  -7.635   4.357  1.00 90.77           O  
ATOM   1630  N   VAL   202     -12.139  -4.497   0.210  1.00 97.25           N  
ATOM   1631  CA  VAL   202     -13.275  -3.924  -0.504  1.00 97.16           C  
ATOM   1632  C   VAL   202     -12.962  -3.844  -1.996  1.00 96.80           C  
ATOM   1633  CB  VAL   202     -13.640  -2.524   0.040  1.00 96.39           C  
ATOM   1634  O   VAL   202     -13.855  -3.996  -2.833  1.00 95.89           O  
ATOM   1635  CG1 VAL   202     -14.743  -1.888  -0.803  1.00 86.19           C  
ATOM   1636  CG2 VAL   202     -14.067  -2.615   1.504  1.00 86.12           C  
ATOM   1637  N   ASN   203     -11.710  -3.722  -2.399  1.00 95.37           N  
ATOM   1638  CA  ASN   203     -11.302  -3.644  -3.797  1.00 95.22           C  
ATOM   1639  C   ASN   203     -11.460  -4.988  -4.503  1.00 94.71           C  
ATOM   1640  CB  ASN   203      -9.856  -3.154  -3.908  1.00 94.04           C  
ATOM   1641  O   ASN   203     -11.460  -5.052  -5.733  1.00 93.48           O  
ATOM   1642  CG  ASN   203      -9.708  -1.689  -3.549  1.00 89.78           C  
ATOM   1643  ND2 ASN   203      -8.615  -1.351  -2.875  1.00 85.73           N  
ATOM   1644  OD1 ASN   203     -10.569  -0.867  -3.873  1.00 85.08           O  
ATOM   1645  N   LYS   204     -11.611  -6.069  -3.811  1.00 94.65           N  
ATOM   1646  CA  LYS   204     -11.835  -7.394  -4.383  1.00 94.99           C  
ATOM   1647  C   LYS   204     -13.232  -7.503  -4.987  1.00 95.24           C  
ATOM   1648  CB  LYS   204     -11.637  -8.477  -3.322  1.00 93.65           C  
ATOM   1649  O   LYS   204     -13.466  -8.320  -5.880  1.00 94.84           O  
ATOM   1650  CG  LYS   204     -10.235  -8.515  -2.731  1.00 87.27           C  
ATOM   1651  CD  LYS   204      -9.176  -8.685  -3.812  1.00 82.29           C  
ATOM   1652  CE  LYS   204      -7.776  -8.760  -3.218  1.00 78.50           C  
ATOM   1653  NZ  LYS   204      -6.727  -8.831  -4.279  1.00 74.43           N  
ATOM   1654  N   PHE   205     -14.126  -6.601  -4.637  1.00 95.84           N  
ATOM   1655  CA  PHE   205     -15.486  -6.595  -5.163  1.00 96.07           C  
ATOM   1656  C   PHE   205     -15.511  -6.068  -6.592  1.00 95.38           C  
ATOM   1657  CB  PHE   205     -16.403  -5.749  -4.274  1.00 95.93           C  
ATOM   1658  O   PHE   205     -16.293  -6.540  -7.420  1.00 94.45           O  
ATOM   1659  CG  PHE   205     -16.636  -6.336  -2.909  1.00 95.91           C  
ATOM   1660  CD1 PHE   205     -17.329  -7.531  -2.760  1.00 94.86           C  
ATOM   1661  CD2 PHE   205     -16.162  -5.692  -1.773  1.00 94.68           C  
ATOM   1662  CE1 PHE   205     -17.547  -8.077  -1.497  1.00 93.92           C  
ATOM   1663  CE2 PHE   205     -16.376  -6.232  -0.508  1.00 93.67           C  
ATOM   1664  CZ  PHE   205     -17.069  -7.423  -0.372  1.00 93.48           C  
ATOM   1665  N   ASP   206     -14.581  -5.206  -6.935  1.00 94.92           N  
ATOM   1666  CA  ASP   206     -14.410  -4.765  -8.316  1.00 94.73           C  
ATOM   1667  C   ASP   206     -14.010  -5.931  -9.218  1.00 94.11           C  
ATOM   1668  CB  ASP   206     -13.363  -3.653  -8.399  1.00 93.65           C  
ATOM   1669  O   ASP   206     -14.579  -6.112 -10.296  1.00 92.92           O  
ATOM   1670  CG  ASP   206     -13.780  -2.391  -7.663  1.00 88.87           C  
ATOM   1671  OD1 ASP   206     -14.991  -2.194  -7.428  1.00 84.72           O  
ATOM   1672  OD2 ASP   206     -12.888  -1.585  -7.319  1.00 86.87           O  
ATOM   1673  N   GLN   207     -13.152  -6.729  -8.747  1.00 93.33           N  
ATOM   1674  CA  GLN   207     -12.607  -7.854  -9.499  1.00 93.59           C  
ATOM   1675  C   GLN   207     -13.611  -9.001  -9.577  1.00 93.66           C  
ATOM   1676  CB  GLN   207     -11.301  -8.341  -8.869  1.00 92.37           C  
ATOM   1677  O   GLN   207     -13.829  -9.571 -10.648  1.00 93.06           O  
ATOM   1678  CG  GLN   207     -10.186  -7.304  -8.886  1.00 88.10           C  
ATOM   1679  CD  GLN   207      -8.892  -7.823  -8.288  1.00 85.21           C  
ATOM   1680  NE2 GLN   207      -7.840  -7.015  -8.358  1.00 83.88           N  
ATOM   1681  OE1 GLN   207      -8.839  -8.942  -7.766  1.00 85.06           O  
ATOM   1682  N   VAL   208     -14.323  -9.329  -8.541  1.00 95.62           N  
ATOM   1683  CA  VAL   208     -15.280 -10.429  -8.496  1.00 95.65           C  
ATOM   1684  C   VAL   208     -16.454 -10.130  -9.426  1.00 95.65           C  
ATOM   1685  CB  VAL   208     -15.789 -10.680  -7.059  1.00 94.51           C  
ATOM   1686  O   VAL   208     -16.913 -11.009 -10.159  1.00 95.04           O  
ATOM   1687  CG1 VAL   208     -16.992 -11.622  -7.069  1.00 83.81           C  
ATOM   1688  CG2 VAL   208     -14.669 -11.248  -6.189  1.00 83.03           C  
ATOM   1689  N   THR   209     -16.855  -8.931  -9.513  1.00 95.88           N  
ATOM   1690  CA  THR   209     -17.994  -8.555 -10.342  1.00 95.73           C  
ATOM   1691  C   THR   209     -17.692  -8.798 -11.818  1.00 95.17           C  
ATOM   1692  CB  THR   209     -18.376  -7.078 -10.131  1.00 94.70           C  
ATOM   1693  O   THR   209     -18.557  -9.257 -12.567  1.00 93.96           O  
ATOM   1694  CG2 THR   209     -19.653  -6.727 -10.887  1.00 84.35           C  
ATOM   1695  OG1 THR   209     -18.581  -6.839  -8.732  1.00 86.53           O  
ATOM   1696  N   ILE   210     -16.506  -8.678 -12.230  1.00 93.93           N  
ATOM   1697  CA  ILE   210     -16.055  -8.906 -13.598  1.00 93.80           C  
ATOM   1698  C   ILE   210     -16.078 -10.401 -13.907  1.00 93.56           C  
ATOM   1699  CB  ILE   210     -14.638  -8.333 -13.828  1.00 92.85           C  
ATOM   1700  O   ILE   210     -16.472 -10.809 -15.002  1.00 92.55           O  
ATOM   1701  CG1 ILE   210     -14.654  -6.805 -13.702  1.00 88.94           C  
ATOM   1702  CG2 ILE   210     -14.097  -8.764 -15.195  1.00 88.69           C  
ATOM   1703  CD1 ILE   210     -13.269  -6.175 -13.643  1.00 85.37           C  
ATOM   1704  N   PHE   211     -15.650 -11.269 -12.950  1.00 93.55           N  
ATOM   1705  CA  PHE   211     -15.377 -12.673 -13.236  1.00 93.93           C  
ATOM   1706  C   PHE   211     -16.560 -13.547 -12.834  1.00 93.92           C  
ATOM   1707  CB  PHE   211     -14.111 -13.135 -12.507  1.00 93.26           C  
ATOM   1708  O   PHE   211     -16.693 -14.676 -13.309  1.00 93.30           O  
ATOM   1709  CG  PHE   211     -12.835 -12.648 -13.139  1.00 92.53           C  
ATOM   1710  CD1 PHE   211     -12.359 -13.223 -14.310  1.00 90.41           C  
ATOM   1711  CD2 PHE   211     -12.112 -11.613 -12.560  1.00 90.45           C  
ATOM   1712  CE1 PHE   211     -11.178 -12.774 -14.897  1.00 89.79           C  
ATOM   1713  CE2 PHE   211     -10.931 -11.158 -13.140  1.00 89.77           C  
ATOM   1714  CZ  PHE   211     -10.466 -11.741 -14.308  1.00 89.05           C  
ATOM   1715  N   LEU   212     -17.528 -13.084 -12.086  1.00 95.29           N  
ATOM   1716  CA  LEU   212     -18.617 -13.854 -11.493  1.00 95.27           C  
ATOM   1717  C   LEU   212     -19.487 -14.486 -12.574  1.00 94.98           C  
ATOM   1718  CB  LEU   212     -19.473 -12.964 -10.588  1.00 94.54           C  
ATOM   1719  O   LEU   212     -19.906 -15.639 -12.444  1.00 94.18           O  
ATOM   1720  CG  LEU   212     -20.639 -13.646  -9.872  1.00 92.32           C  
ATOM   1721  CD1 LEU   212     -20.121 -14.706  -8.906  1.00 88.92           C  
ATOM   1722  CD2 LEU   212     -21.492 -12.618  -9.139  1.00 88.68           C  
ATOM   1723  N   HIS   213     -19.665 -13.859 -13.717  1.00 95.63           N  
ATOM   1724  CA  HIS   213     -20.537 -14.308 -14.796  1.00 95.59           C  
ATOM   1725  C   HIS   213     -19.898 -15.448 -15.582  1.00 95.56           C  
ATOM   1726  CB  HIS   213     -20.871 -13.146 -15.733  1.00 93.93           C  
ATOM   1727  O   HIS   213     -20.602 -16.296 -16.136  1.00 94.60           O  
ATOM   1728  CG  HIS   213     -21.645 -12.048 -15.076  1.00 85.25           C  
ATOM   1729  CD2 HIS   213     -21.327 -10.753 -14.841  1.00 76.02           C  
ATOM   1730  ND1 HIS   213     -22.913 -12.232 -14.568  1.00 72.64           N  
ATOM   1731  CE1 HIS   213     -23.342 -11.094 -14.049  1.00 73.00           C  
ATOM   1732  NE2 HIS   213     -22.399 -10.181 -14.202  1.00 71.42           N  
ATOM   1733  N   PHE   214     -18.603 -15.556 -15.593  1.00 93.56           N  
ATOM   1734  CA  PHE   214     -17.899 -16.611 -16.313  1.00 93.76           C  
ATOM   1735  C   PHE   214     -17.994 -17.934 -15.563  1.00 93.72           C  
ATOM   1736  CB  PHE   214     -16.430 -16.231 -16.524  1.00 93.26           C  
ATOM   1737  O   PHE   214     -17.694 -18.992 -16.120  1.00 92.93           O  
ATOM   1738  CG  PHE   214     -16.227 -15.116 -17.513  1.00 93.04           C  
ATOM   1739  CD1 PHE   214     -16.452 -15.321 -18.869  1.00 91.23           C  
ATOM   1740  CD2 PHE   214     -15.811 -13.861 -17.087  1.00 91.18           C  
ATOM   1741  CE1 PHE   214     -16.266 -14.290 -19.787  1.00 90.19           C  
ATOM   1742  CE2 PHE   214     -15.623 -12.826 -17.999  1.00 89.94           C  
ATOM   1743  CZ  PHE   214     -15.849 -13.043 -19.348  1.00 89.60           C  
ATOM   1744  N   LEU   215     -18.523 -18.020 -14.320  1.00 95.00           N  
ATOM   1745  CA  LEU   215     -18.725 -19.248 -13.560  1.00 94.92           C  
ATOM   1746  C   LEU   215     -19.852 -20.081 -14.160  1.00 94.54           C  
ATOM   1747  CB  LEU   215     -19.036 -18.927 -12.095  1.00 94.17           C  
ATOM   1748  O   LEU   215     -19.804 -21.313 -14.130  1.00 93.57           O  
ATOM   1749  CG  LEU   215     -17.871 -18.403 -11.254  1.00 91.55           C  
ATOM   1750  CD1 LEU   215     -18.341 -18.084  -9.839  1.00 87.54           C  
ATOM   1751  CD2 LEU   215     -16.731 -19.416 -11.228  1.00 87.09           C  
ATOM   1752  N   TRP   216     -20.933 -19.420 -14.613  1.00 94.83           N  
ATOM   1753  CA  TRP   216     -22.047 -20.143 -15.219  1.00 95.74           C  
ATOM   1754  C   TRP   216     -22.007 -20.029 -16.739  1.00 95.33           C  
ATOM   1755  CB  TRP   216     -23.383 -19.614 -14.689  1.00 94.91           C  
ATOM   1756  O   TRP   216     -22.393 -20.961 -17.448  1.00 94.14           O  
ATOM   1757  CG  TRP   216     -23.655 -18.183 -15.043  1.00 92.94           C  
ATOM   1758  CD1 TRP   216     -23.393 -17.081 -14.277  1.00 89.85           C  
ATOM   1759  CD2 TRP   216     -24.247 -17.700 -16.253  1.00 90.98           C  
ATOM   1760  CE2 TRP   216     -24.313 -16.292 -16.153  1.00 91.41           C  
ATOM   1761  CE3 TRP   216     -24.727 -18.321 -17.413  1.00 92.78           C  
ATOM   1762  NE1 TRP   216     -23.787 -15.941 -14.939  1.00 93.17           N  
ATOM   1763  CH2 TRP   216     -25.305 -16.129 -18.296  1.00 91.48           C  
ATOM   1764  CZ2 TRP   216     -24.842 -15.496 -17.171  1.00 92.12           C  
ATOM   1765  CZ3 TRP   216     -25.252 -17.526 -18.426  1.00 92.14           C  
ATOM   1766  N   ALA   217     -21.485 -18.916 -17.413  1.00 94.58           N  
ATOM   1767  CA  ALA   217     -21.418 -18.687 -18.854  1.00 94.65           C  
ATOM   1768  C   ALA   217     -20.391 -19.607 -19.509  1.00 94.98           C  
ATOM   1769  CB  ALA   217     -21.082 -17.227 -19.146  1.00 93.69           C  
ATOM   1770  O   ALA   217     -20.628 -20.138 -20.596  1.00 94.60           O  
ATOM   1771  N   GLY   218     -19.279 -19.933 -18.914  1.00 94.45           N  
ATOM   1772  CA  GLY   218     -18.220 -20.788 -19.427  1.00 94.41           C  
ATOM   1773  C   GLY   218     -18.674 -22.214 -19.678  1.00 94.91           C  
ATOM   1774  O   GLY   218     -18.589 -22.709 -20.804  1.00 94.50           O  
ATOM   1775  N   PRO   219     -19.227 -22.944 -18.646  1.00 95.12           N  
ATOM   1776  CA  PRO   219     -19.779 -24.284 -18.856  1.00 95.45           C  
ATOM   1777  C   PRO   219     -20.893 -24.306 -19.901  1.00 95.81           C  
ATOM   1778  CB  PRO   219     -20.319 -24.663 -17.475  1.00 94.94           C  
ATOM   1779  O   PRO   219     -20.937 -25.207 -20.742  1.00 95.80           O  
ATOM   1780  CG  PRO   219     -19.456 -23.917 -16.509  1.00 94.52           C  
ATOM   1781  CD  PRO   219     -19.151 -22.566 -17.089  1.00 94.61           C  
ATOM   1782  N   LEU   220     -21.745 -23.283 -19.919  1.00 96.53           N  
ATOM   1783  CA  LEU   220     -22.818 -23.198 -20.904  1.00 96.61           C  
ATOM   1784  C   LEU   220     -22.254 -23.034 -22.311  1.00 96.82           C  
ATOM   1785  CB  LEU   220     -23.754 -22.031 -20.577  1.00 96.10           C  
ATOM   1786  O   LEU   220     -22.650 -23.753 -23.231  1.00 96.62           O  
ATOM   1787  CG  LEU   220     -24.919 -21.805 -21.542  1.00 93.46           C  
ATOM   1788  CD1 LEU   220     -25.825 -23.031 -21.575  1.00 90.34           C  
ATOM   1789  CD2 LEU   220     -25.707 -20.561 -21.147  1.00 90.06           C  
ATOM   1790  N   GLN   221     -21.277 -22.183 -22.517  1.00 96.53           N  
ATOM   1791  CA  GLN   221     -20.579 -21.996 -23.785  1.00 96.62           C  
ATOM   1792  C   GLN   221     -19.853 -23.271 -24.207  1.00 96.89           C  
ATOM   1793  CB  GLN   221     -19.587 -20.836 -23.686  1.00 96.06           C  
ATOM   1794  O   GLN   221     -19.907 -23.665 -25.373  1.00 96.65           O  
ATOM   1795  CG  GLN   221     -18.915 -20.488 -25.007  1.00 93.18           C  
ATOM   1796  CD  GLN   221     -17.871 -19.396 -24.865  1.00 89.46           C  
ATOM   1797  NE2 GLN   221     -17.697 -18.601 -25.915  1.00 88.10           N  
ATOM   1798  OE1 GLN   221     -17.227 -19.267 -23.819  1.00 89.37           O  
ATOM   1799  N   ALA   222     -19.226 -24.019 -23.304  1.00 96.84           N  
ATOM   1800  CA  ALA   222     -18.536 -25.270 -23.606  1.00 96.90           C  
ATOM   1801  C   ALA   222     -19.513 -26.325 -24.117  1.00 97.07           C  
ATOM   1802  CB  ALA   222     -17.800 -25.784 -22.371  1.00 96.39           C  
ATOM   1803  O   ALA   222     -19.221 -27.034 -25.083  1.00 96.84           O  
ATOM   1804  N   ILE   223     -20.749 -26.431 -23.589  1.00 97.27           N  
ATOM   1805  CA  ILE   223     -21.798 -27.349 -24.019  1.00 97.40           C  
ATOM   1806  C   ILE   223     -22.274 -26.969 -25.419  1.00 97.59           C  
ATOM   1807  CB  ILE   223     -22.986 -27.353 -23.031  1.00 97.17           C  
ATOM   1808  O   ILE   223     -22.338 -27.818 -26.312  1.00 97.52           O  
ATOM   1809  CG1 ILE   223     -22.567 -27.975 -21.694  1.00 96.63           C  
ATOM   1810  CG2 ILE   223     -24.183 -28.097 -23.630  1.00 96.70           C  
ATOM   1811  CD1 ILE   223     -23.539 -27.705 -20.554  1.00 95.52           C  
ATOM   1812  N   VAL   224     -22.554 -25.664 -25.688  1.00 97.53           N  
ATOM   1813  CA  VAL   224     -23.040 -25.177 -26.974  1.00 97.60           C  
ATOM   1814  C   VAL   224     -21.974 -25.392 -28.045  1.00 97.79           C  
ATOM   1815  CB  VAL   224     -23.432 -23.683 -26.904  1.00 97.29           C  
ATOM   1816  O   VAL   224     -22.263 -25.925 -29.119  1.00 97.66           O  
ATOM   1817  CG1 VAL   224     -23.729 -23.137 -28.300  1.00 95.58           C  
ATOM   1818  CG2 VAL   224     -24.635 -23.490 -25.984  1.00 95.64           C  
ATOM   1819  N   VAL   225     -20.698 -25.087 -27.785  1.00 97.95           N  
ATOM   1820  CA  VAL   225     -19.588 -25.245 -28.719  1.00 97.95           C  
ATOM   1821  C   VAL   225     -19.333 -26.729 -28.972  1.00 98.04           C  
ATOM   1822  CB  VAL   225     -18.303 -24.566 -28.194  1.00 97.65           C  
ATOM   1823  O   VAL   225     -19.097 -27.140 -30.111  1.00 97.84           O  
ATOM   1824  CG1 VAL   225     -17.093 -24.982 -29.028  1.00 95.13           C  
ATOM   1825  CG2 VAL   225     -18.463 -23.047 -28.200  1.00 95.43           C  
ATOM   1826  N   THR   226     -19.462 -27.643 -27.994  1.00 98.10           N  
ATOM   1827  CA  THR   226     -19.334 -29.084 -28.179  1.00 98.14           C  
ATOM   1828  C   THR   226     -20.414 -29.607 -29.121  1.00 98.15           C  
ATOM   1829  CB  THR   226     -19.418 -29.830 -26.834  1.00 97.96           C  
ATOM   1830  O   THR   226     -20.127 -30.384 -30.033  1.00 98.00           O  
ATOM   1831  CG2 THR   226     -19.224 -31.330 -27.024  1.00 97.50           C  
ATOM   1832  OG1 THR   226     -18.399 -29.335 -25.956  1.00 97.40           O  
ATOM   1833  N   ALA   227     -21.667 -29.111 -28.971  1.00 98.33           N  
ATOM   1834  CA  ALA   227     -22.775 -29.507 -29.838  1.00 98.34           C  
ATOM   1835  C   ALA   227     -22.544 -29.037 -31.271  1.00 98.30           C  
ATOM   1836  CB  ALA   227     -24.093 -28.951 -29.304  1.00 98.07           C  
ATOM   1837  O   ALA   227     -22.775 -29.788 -32.222  1.00 98.15           O  
ATOM   1838  N   LEU   228     -22.011 -27.883 -31.470  1.00 98.22           N  
ATOM   1839  CA  LEU   228     -21.704 -27.336 -32.786  1.00 98.23           C  
ATOM   1840  C   LEU   228     -20.522 -28.066 -33.416  1.00 98.24           C  
ATOM   1841  CB  LEU   228     -21.400 -25.839 -32.687  1.00 98.10           C  
ATOM   1842  O   LEU   228     -20.570 -28.434 -34.592  1.00 98.08           O  
ATOM   1843  CG  LEU   228     -22.583 -24.927 -32.357  1.00 97.32           C  
ATOM   1844  CD1 LEU   228     -22.102 -23.500 -32.119  1.00 95.86           C  
ATOM   1845  CD2 LEU   228     -23.619 -24.968 -33.476  1.00 95.63           C  
ATOM   1846  N   LEU   229     -19.446 -28.407 -32.667  1.00 98.40           N  
ATOM   1847  CA  LEU   229     -18.304 -29.193 -33.121  1.00 98.39           C  
ATOM   1848  C   LEU   229     -18.727 -30.616 -33.471  1.00 98.38           C  
ATOM   1849  CB  LEU   229     -17.212 -29.223 -32.047  1.00 98.28           C  
ATOM   1850  O   LEU   229     -18.232 -31.194 -34.441  1.00 98.20           O  
ATOM   1851  CG  LEU   229     -16.343 -27.970 -31.930  1.00 97.52           C  
ATOM   1852  CD1 LEU   229     -15.497 -28.029 -30.662  1.00 95.94           C  
ATOM   1853  CD2 LEU   229     -15.458 -27.816 -33.162  1.00 95.75           C  
ATOM   1854  N   TRP   230     -19.719 -31.194 -32.817  1.00 98.45           N  
ATOM   1855  CA  TRP   230     -20.293 -32.500 -33.124  1.00 98.48           C  
ATOM   1856  C   TRP   230     -20.973 -32.489 -34.489  1.00 98.31           C  
ATOM   1857  CB  TRP   230     -21.296 -32.914 -32.043  1.00 98.37           C  
ATOM   1858  O   TRP   230     -20.797 -33.415 -35.284  1.00 97.81           O  
ATOM   1859  CG  TRP   230     -21.981 -34.219 -32.316  1.00 96.99           C  
ATOM   1860  CD1 TRP   230     -23.164 -34.407 -32.976  1.00 94.60           C  
ATOM   1861  CD2 TRP   230     -21.525 -35.520 -31.931  1.00 94.67           C  
ATOM   1862  CE2 TRP   230     -22.482 -36.451 -32.391  1.00 94.77           C  
ATOM   1863  CE3 TRP   230     -20.399 -35.988 -31.241  1.00 95.14           C  
ATOM   1864  NE1 TRP   230     -23.471 -35.747 -33.025  1.00 95.92           N  
ATOM   1865  CH2 TRP   230     -21.235 -38.257 -31.505  1.00 95.16           C  
ATOM   1866  CZ2 TRP   230     -22.346 -37.826 -32.183  1.00 95.17           C  
ATOM   1867  CZ3 TRP   230     -20.266 -37.356 -31.035  1.00 95.24           C  
ATOM   1868  N   MET   231     -21.624 -31.376 -34.825  1.00 98.19           N  
ATOM   1869  CA  MET   231     -22.307 -31.216 -36.105  1.00 98.13           C  
ATOM   1870  C   MET   231     -21.305 -31.011 -37.236  1.00 97.92           C  
ATOM   1871  CB  MET   231     -23.282 -30.038 -36.051  1.00 97.83           C  
ATOM   1872  O   MET   231     -21.524 -31.474 -38.357  1.00 97.43           O  
ATOM   1873  CG  MET   231     -24.495 -30.286 -35.168  1.00 95.74           C  
ATOM   1874  SD  MET   231     -25.608 -28.830 -35.078  1.00 95.16           S  
ATOM   1875  CE  MET   231     -26.195 -28.770 -36.793  1.00 90.05           C  
ATOM   1876  N   GLU   232     -20.125 -30.408 -36.970  1.00 97.72           N  
ATOM   1877  CA  GLU   232     -19.148 -30.017 -37.982  1.00 97.61           C  
ATOM   1878  C   GLU   232     -18.115 -31.118 -38.207  1.00 97.52           C  
ATOM   1879  CB  GLU   232     -18.450 -28.715 -37.582  1.00 96.96           C  
ATOM   1880  O   GLU   232     -17.800 -31.457 -39.349  1.00 96.90           O  
ATOM   1881  CG  GLU   232     -19.337 -27.483 -37.691  1.00 91.23           C  
ATOM   1882  CD  GLU   232     -19.776 -27.184 -39.115  1.00 81.94           C  
ATOM   1883  OE1 GLU   232     -19.061 -27.574 -40.066  1.00 84.70           O  
ATOM   1884  OE2 GLU   232     -20.844 -26.554 -39.282  1.00 81.54           O  
ATOM   1885  N   ILE   233     -17.620 -31.822 -37.064  1.00 98.01           N  
ATOM   1886  CA  ILE   233     -16.483 -32.728 -37.182  1.00 97.87           C  
ATOM   1887  C   ILE   233     -16.827 -34.073 -36.546  1.00 97.92           C  
ATOM   1888  CB  ILE   233     -15.216 -32.134 -36.526  1.00 97.12           C  
ATOM   1889  O   ILE   233     -15.968 -34.950 -36.430  1.00 97.32           O  
ATOM   1890  CG1 ILE   233     -15.494 -31.768 -35.064  1.00 83.96           C  
ATOM   1891  CG2 ILE   233     -14.723 -30.915 -37.312  1.00 84.85           C  
ATOM   1892  CD1 ILE   233     -14.262 -31.305 -34.297  1.00 78.02           C  
ATOM   1893  N   GLY   234     -17.974 -34.298 -36.075  1.00 98.25           N  
ATOM   1894  CA  GLY   234     -18.470 -35.558 -35.546  1.00 98.27           C  
ATOM   1895  C   GLY   234     -17.789 -35.973 -34.255  1.00 98.39           C  
ATOM   1896  O   GLY   234     -17.402 -35.124 -33.451  1.00 98.23           O  
ATOM   1897  N   ILE   235     -17.609 -37.225 -34.067  1.00 98.50           N  
ATOM   1898  CA  ILE   235     -17.202 -37.854 -32.816  1.00 98.53           C  
ATOM   1899  C   ILE   235     -15.766 -37.457 -32.482  1.00 98.57           C  
ATOM   1900  CB  ILE   235     -17.330 -39.392 -32.889  1.00 98.15           C  
ATOM   1901  O   ILE   235     -15.345 -37.540 -31.325  1.00 98.43           O  
ATOM   1902  CG1 ILE   235     -17.187 -40.007 -31.492  1.00 92.25           C  
ATOM   1903  CG2 ILE   235     -16.292 -39.975 -33.852  1.00 91.96           C  
ATOM   1904  CD1 ILE   235     -17.627 -41.462 -31.407  1.00 88.51           C  
ATOM   1905  N   SER   236     -15.003 -36.875 -33.403  1.00 98.19           N  
ATOM   1906  CA  SER   236     -13.615 -36.466 -33.216  1.00 98.21           C  
ATOM   1907  C   SER   236     -13.512 -35.275 -32.270  1.00 98.36           C  
ATOM   1908  CB  SER   236     -12.973 -36.118 -34.560  1.00 97.68           C  
ATOM   1909  O   SER   236     -12.514 -35.122 -31.562  1.00 98.23           O  
ATOM   1910  OG  SER   236     -13.765 -35.178 -35.267  1.00 81.13           O  
ATOM   1911  N   CYS   237     -14.618 -34.481 -32.094  1.00 98.50           N  
ATOM   1912  CA  CYS   237     -14.656 -33.336 -31.192  1.00 98.49           C  
ATOM   1913  C   CYS   237     -14.533 -33.781 -29.740  1.00 98.54           C  
ATOM   1914  CB  CYS   237     -15.949 -32.544 -31.384  1.00 98.08           C  
ATOM   1915  O   CYS   237     -13.946 -33.075 -28.917  1.00 98.38           O  
ATOM   1916  SG  CYS   237     -17.419 -33.389 -30.761  1.00 92.26           S  
ATOM   1917  N   LEU   238     -15.022 -35.043 -29.413  1.00 98.45           N  
ATOM   1918  CA  LEU   238     -15.008 -35.551 -28.046  1.00 98.49           C  
ATOM   1919  C   LEU   238     -13.581 -35.834 -27.587  1.00 98.47           C  
ATOM   1920  CB  LEU   238     -15.853 -36.822 -27.938  1.00 98.38           C  
ATOM   1921  O   LEU   238     -13.262 -35.676 -26.406  1.00 98.37           O  
ATOM   1922  CG  LEU   238     -17.356 -36.659 -28.172  1.00 98.04           C  
ATOM   1923  CD1 LEU   238     -18.071 -37.992 -27.976  1.00 97.62           C  
ATOM   1924  CD2 LEU   238     -17.930 -35.596 -27.242  1.00 97.61           C  
ATOM   1925  N   ALA   239     -12.665 -36.156 -28.498  1.00 98.31           N  
ATOM   1926  CA  ALA   239     -11.254 -36.360 -28.177  1.00 98.32           C  
ATOM   1927  C   ALA   239     -10.601 -35.057 -27.725  1.00 98.40           C  
ATOM   1928  CB  ALA   239     -10.512 -36.934 -29.381  1.00 98.06           C  
ATOM   1929  O   ALA   239      -9.936 -35.017 -26.687  1.00 98.30           O  
ATOM   1930  N   GLY   240     -10.829 -33.905 -28.368  1.00 97.74           N  
ATOM   1931  CA  GLY   240     -10.374 -32.583 -27.969  1.00 97.76           C  
ATOM   1932  C   GLY   240     -11.024 -32.089 -26.690  1.00 97.90           C  
ATOM   1933  O   GLY   240     -10.348 -31.542 -25.816  1.00 97.73           O  
ATOM   1934  N   MET   241     -12.315 -32.420 -26.470  1.00 98.02           N  
ATOM   1935  CA  MET   241     -13.051 -32.044 -25.266  1.00 97.98           C  
ATOM   1936  C   MET   241     -12.577 -32.853 -24.064  1.00 97.94           C  
ATOM   1937  CB  MET   241     -14.554 -32.241 -25.470  1.00 97.62           C  
ATOM   1938  O   MET   241     -12.486 -32.326 -22.953  1.00 97.64           O  
ATOM   1939  CG  MET   241     -15.186 -31.219 -26.402  1.00 95.51           C  
ATOM   1940  SD  MET   241     -14.912 -29.494 -25.841  1.00 94.33           S  
ATOM   1941  CE  MET   241     -16.025 -29.443 -24.409  1.00 88.84           C  
ATOM   1942  N   ALA   242     -12.179 -34.090 -24.311  1.00 97.91           N  
ATOM   1943  CA  ALA   242     -11.588 -34.918 -23.262  1.00 97.87           C  
ATOM   1944  C   ALA   242     -10.266 -34.329 -22.779  1.00 97.80           C  
ATOM   1945  CB  ALA   242     -11.380 -36.345 -23.763  1.00 97.57           C  
ATOM   1946  O   ALA   242     -10.025 -34.234 -21.573  1.00 97.54           O  
ATOM   1947  N   VAL   243      -9.404 -33.788 -23.651  1.00 97.00           N  
ATOM   1948  CA  VAL   243      -8.174 -33.088 -23.292  1.00 96.97           C  
ATOM   1949  C   VAL   243      -8.509 -31.833 -22.490  1.00 96.96           C  
ATOM   1950  CB  VAL   243      -7.348 -32.716 -24.544  1.00 96.62           C  
ATOM   1951  O   VAL   243      -7.900 -31.574 -21.449  1.00 96.58           O  
ATOM   1952  CG1 VAL   243      -6.135 -31.871 -24.158  1.00 95.31           C  
ATOM   1953  CG2 VAL   243      -6.910 -33.976 -25.287  1.00 95.40           C  
ATOM   1954  N   LEU   244      -9.544 -31.065 -22.829  1.00 96.93           N  
ATOM   1955  CA  LEU   244      -9.986 -29.868 -22.122  1.00 96.75           C  
ATOM   1956  C   LEU   244     -10.466 -30.213 -20.716  1.00 96.75           C  
ATOM   1957  CB  LEU   244     -11.104 -29.168 -22.899  1.00 95.73           C  
ATOM   1958  O   LEU   244     -10.065 -29.571 -19.743  1.00 96.18           O  
ATOM   1959  CG  LEU   244     -11.589 -27.832 -22.334  1.00 87.70           C  
ATOM   1960  CD1 LEU   244     -10.510 -26.766 -22.495  1.00 78.86           C  
ATOM   1961  CD2 LEU   244     -12.882 -27.399 -23.018  1.00 78.24           C  
ATOM   1962  N   ILE   245     -11.248 -31.278 -20.538  1.00 96.24           N  
ATOM   1963  CA  ILE   245     -11.794 -31.749 -19.270  1.00 96.25           C  
ATOM   1964  C   ILE   245     -10.660 -32.234 -18.369  1.00 96.25           C  
ATOM   1965  CB  ILE   245     -12.828 -32.877 -19.484  1.00 95.98           C  
ATOM   1966  O   ILE   245     -10.698 -32.035 -17.152  1.00 95.95           O  
ATOM   1967  CG1 ILE   245     -14.112 -32.313 -20.103  1.00 95.24           C  
ATOM   1968  CG2 ILE   245     -13.125 -33.595 -18.164  1.00 95.29           C  
ATOM   1969  CD1 ILE   245     -15.056 -33.377 -20.647  1.00 94.23           C  
ATOM   1970  N   ILE   246      -9.541 -32.852 -18.934  1.00 96.25           N  
ATOM   1971  CA  ILE   246      -8.369 -33.301 -18.189  1.00 96.25           C  
ATOM   1972  C   ILE   246      -7.538 -32.094 -17.760  1.00 96.11           C  
ATOM   1973  CB  ILE   246      -7.508 -34.276 -19.022  1.00 96.11           C  
ATOM   1974  O   ILE   246      -6.963 -32.085 -16.668  1.00 95.68           O  
ATOM   1975  CG1 ILE   246      -8.228 -35.619 -19.184  1.00 95.58           C  
ATOM   1976  CG2 ILE   246      -6.132 -34.467 -18.379  1.00 95.55           C  
ATOM   1977  CD1 ILE   246      -7.652 -36.503 -20.282  1.00 95.09           C  
ATOM   1978  N   LEU   247      -7.474 -31.046 -18.520  1.00 94.60           N  
ATOM   1979  CA  LEU   247      -6.673 -29.859 -18.242  1.00 94.39           C  
ATOM   1980  C   LEU   247      -7.327 -29.002 -17.163  1.00 94.38           C  
ATOM   1981  CB  LEU   247      -6.478 -29.034 -19.517  1.00 93.53           C  
ATOM   1982  O   LEU   247      -6.634 -28.355 -16.374  1.00 93.63           O  
ATOM   1983  CG  LEU   247      -5.484 -29.589 -20.538  1.00 90.82           C  
ATOM   1984  CD1 LEU   247      -5.493 -28.738 -21.804  1.00 87.79           C  
ATOM   1985  CD2 LEU   247      -4.082 -29.654 -19.941  1.00 87.46           C  
ATOM   1986  N   LEU   248      -8.649 -29.014 -16.906  1.00 93.41           N  
ATOM   1987  CA  LEU   248      -9.381 -28.212 -15.933  1.00 93.14           C  
ATOM   1988  C   LEU   248      -8.994 -28.598 -14.509  1.00 93.34           C  
ATOM   1989  CB  LEU   248     -10.890 -28.378 -16.126  1.00 91.65           C  
ATOM   1990  O   LEU   248      -8.596 -27.742 -13.715  1.00 92.70           O  
ATOM   1991  CG  LEU   248     -11.506 -27.638 -17.315  1.00 86.54           C  
ATOM   1992  CD1 LEU   248     -12.980 -28.003 -17.459  1.00 82.25           C  
ATOM   1993  CD2 LEU   248     -11.336 -26.132 -17.154  1.00 81.86           C  
ATOM   1994  N   PRO   249      -9.060 -29.863 -14.082  1.00 93.76           N  
ATOM   1995  CA  PRO   249      -8.585 -30.218 -12.743  1.00 93.90           C  
ATOM   1996  C   PRO   249      -7.082 -30.005 -12.575  1.00 93.99           C  
ATOM   1997  CB  PRO   249      -8.943 -31.701 -12.623  1.00 93.40           C  
ATOM   1998  O   PRO   249      -6.628 -29.600 -11.501  1.00 93.62           O  
ATOM   1999  CG  PRO   249      -9.040 -32.186 -14.034  1.00 93.38           C  
ATOM   2000  CD  PRO   249      -9.534 -31.057 -14.893  1.00 93.64           C  
ATOM   2001  N   LEU   250      -6.266 -30.218 -13.647  1.00 93.46           N  
ATOM   2002  CA  LEU   250      -4.834 -29.949 -13.591  1.00 93.57           C  
ATOM   2003  C   LEU   250      -4.569 -28.470 -13.328  1.00 93.47           C  
ATOM   2004  CB  LEU   250      -4.156 -30.376 -14.895  1.00 93.07           C  
ATOM   2005  O   LEU   250      -3.807 -28.123 -12.422  1.00 92.99           O  
ATOM   2006  CG  LEU   250      -2.649 -30.136 -14.987  1.00 91.74           C  
ATOM   2007  CD1 LEU   250      -1.921 -30.913 -13.895  1.00 90.19           C  
ATOM   2008  CD2 LEU   250      -2.127 -30.526 -16.366  1.00 89.87           C  
ATOM   2009  N   GLN   251      -5.266 -27.537 -13.977  1.00 91.97           N  
ATOM   2010  CA  GLN   251      -5.181 -26.095 -13.771  1.00 91.72           C  
ATOM   2011  C   GLN   251      -5.711 -25.704 -12.395  1.00 91.51           C  
ATOM   2012  CB  GLN   251      -5.951 -25.350 -14.862  1.00 90.04           C  
ATOM   2013  O   GLN   251      -5.120 -24.864 -11.712  1.00 90.50           O  
ATOM   2014  CG  GLN   251      -5.241 -25.325 -16.209  1.00 83.74           C  
ATOM   2015  CD  GLN   251      -6.048 -24.625 -17.285  1.00 79.35           C  
ATOM   2016  NE2 GLN   251      -5.382 -24.234 -18.367  1.00 73.91           N  
ATOM   2017  OE1 GLN   251      -7.261 -24.436 -17.147  1.00 79.20           O  
ATOM   2018  N   SER   252      -6.776 -26.346 -11.924  1.00 89.96           N  
ATOM   2019  CA  SER   252      -7.322 -26.132 -10.588  1.00 90.07           C  
ATOM   2020  C   SER   252      -6.341 -26.582  -9.511  1.00 90.17           C  
ATOM   2021  CB  SER   252      -8.648 -26.876 -10.425  1.00 88.80           C  
ATOM   2022  O   SER   252      -6.188 -25.915  -8.485  1.00 89.74           O  
ATOM   2023  OG  SER   252      -9.609 -26.399 -11.351  1.00 85.50           O  
ATOM   2024  N   CYS   253      -5.592 -27.684  -9.721  1.00 92.68           N  
ATOM   2025  CA  CYS   253      -4.538 -28.159  -8.831  1.00 92.95           C  
ATOM   2026  C   CYS   253      -3.374 -27.176  -8.793  1.00 93.14           C  
ATOM   2027  CB  CYS   253      -4.042 -29.535  -9.273  1.00 90.97           C  
ATOM   2028  O   CYS   253      -2.915 -26.793  -7.715  1.00 92.59           O  
ATOM   2029  SG  CYS   253      -2.909 -30.311  -8.101  1.00 82.63           S  
ATOM   2030  N   ILE   254      -2.949 -26.661  -9.956  1.00 91.89           N  
ATOM   2031  CA  ILE   254      -1.904 -25.649 -10.063  1.00 92.14           C  
ATOM   2032  C   ILE   254      -2.364 -24.359  -9.387  1.00 91.88           C  
ATOM   2033  CB  ILE   254      -1.528 -25.378 -11.537  1.00 91.77           C  
ATOM   2034  O   ILE   254      -1.623 -23.766  -8.599  1.00 91.15           O  
ATOM   2035  CG1 ILE   254      -0.817 -26.594 -12.140  1.00 91.28           C  
ATOM   2036  CG2 ILE   254      -0.658 -24.123 -11.650  1.00 91.08           C  
ATOM   2037  CD1 ILE   254      -0.653 -26.529 -13.652  1.00 90.36           C  
ATOM   2038  N   GLY   255      -3.617 -23.968  -9.528  1.00 89.35           N  
ATOM   2039  CA  GLY   255      -4.208 -22.796  -8.902  1.00 89.36           C  
ATOM   2040  C   GLY   255      -4.249 -22.885  -7.388  1.00 89.68           C  
ATOM   2041  O   GLY   255      -3.920 -21.920  -6.695  1.00 89.06           O  
ATOM   2042  N   LYS   256      -4.561 -23.998  -6.805  1.00 89.24           N  
ATOM   2043  CA  LYS   256      -4.553 -24.224  -5.363  1.00 89.67           C  
ATOM   2044  C   LYS   256      -3.135 -24.151  -4.803  1.00 90.06           C  
ATOM   2045  CB  LYS   256      -5.179 -25.579  -5.028  1.00 88.27           C  
ATOM   2046  O   LYS   256      -2.904 -23.532  -3.762  1.00 89.97           O  
ATOM   2047  CG  LYS   256      -6.695 -25.609  -5.161  1.00 83.90           C  
ATOM   2048  CD  LYS   256      -7.252 -27.001  -4.889  1.00 82.31           C  
ATOM   2049  CE  LYS   256      -8.764 -27.042  -5.059  1.00 78.80           C  
ATOM   2050  NZ  LYS   256      -9.309 -28.416  -4.843  1.00 79.67           N  
ATOM   2051  N   LEU   257      -2.192 -24.757  -5.478  1.00 93.38           N  
ATOM   2052  CA  LEU   257      -0.791 -24.704  -5.076  1.00 93.67           C  
ATOM   2053  C   LEU   257      -0.254 -23.279  -5.162  1.00 93.75           C  
ATOM   2054  CB  LEU   257       0.053 -25.634  -5.951  1.00 92.07           C  
ATOM   2055  O   LEU   257       0.405 -22.803  -4.235  1.00 93.23           O  
ATOM   2056  CG  LEU   257       1.543 -25.716  -5.613  1.00 83.75           C  
ATOM   2057  CD1 LEU   257       1.736 -26.242  -4.195  1.00 76.96           C  
ATOM   2058  CD2 LEU   257       2.272 -26.599  -6.620  1.00 77.05           C  
ATOM   2059  N   PHE   258      -0.612 -22.561  -6.175  1.00 91.11           N  
ATOM   2060  CA  PHE   258      -0.269 -21.159  -6.383  1.00 91.31           C  
ATOM   2061  C   PHE   258      -0.846 -20.291  -5.271  1.00 90.78           C  
ATOM   2062  CB  PHE   258      -0.778 -20.676  -7.744  1.00 90.31           C  
ATOM   2063  O   PHE   258      -0.118 -19.534  -4.626  1.00 89.73           O  
ATOM   2064  CG  PHE   258      -0.556 -19.208  -7.989  1.00 87.39           C  
ATOM   2065  CD1 PHE   258       0.716 -18.719  -8.259  1.00 83.93           C  
ATOM   2066  CD2 PHE   258      -1.620 -18.317  -7.949  1.00 84.12           C  
ATOM   2067  CE1 PHE   258       0.925 -17.360  -8.487  1.00 84.10           C  
ATOM   2068  CE2 PHE   258      -1.420 -16.958  -8.175  1.00 84.99           C  
ATOM   2069  CZ  PHE   258      -0.146 -16.482  -8.443  1.00 82.63           C  
ATOM   2070  N   SER   259      -2.165 -20.444  -4.926  1.00 88.49           N  
ATOM   2071  CA  SER   259      -2.834 -19.717  -3.852  1.00 88.54           C  
ATOM   2072  C   SER   259      -2.168 -19.982  -2.506  1.00 88.81           C  
ATOM   2073  CB  SER   259      -4.312 -20.102  -3.784  1.00 86.89           C  
ATOM   2074  O   SER   259      -1.932 -19.053  -1.731  1.00 88.24           O  
ATOM   2075  OG  SER   259      -4.987 -19.333  -2.802  1.00 80.73           O  
ATOM   2076  N   SER   260      -1.735 -21.186  -2.196  1.00 91.76           N  
ATOM   2077  CA  SER   260      -1.021 -21.554  -0.977  1.00 92.56           C  
ATOM   2078  C   SER   260       0.346 -20.882  -0.913  1.00 92.73           C  
ATOM   2079  CB  SER   260      -0.858 -23.072  -0.890  1.00 92.03           C  
ATOM   2080  O   SER   260       0.749 -20.381   0.138  1.00 92.67           O  
ATOM   2081  OG  SER   260      -0.242 -23.442   0.332  1.00 91.73           O  
ATOM   2082  N   LEU   261       1.103 -20.806  -1.997  1.00 94.10           N  
ATOM   2083  CA  LEU   261       2.412 -20.166  -2.059  1.00 94.46           C  
ATOM   2084  C   LEU   261       2.281 -18.649  -1.964  1.00 93.97           C  
ATOM   2085  CB  LEU   261       3.134 -20.547  -3.354  1.00 94.08           C  
ATOM   2086  O   LEU   261       3.057 -17.998  -1.261  1.00 93.28           O  
ATOM   2087  CG  LEU   261       3.701 -21.966  -3.422  1.00 93.20           C  
ATOM   2088  CD1 LEU   261       4.192 -22.273  -4.833  1.00 91.51           C  
ATOM   2089  CD2 LEU   261       4.827 -22.141  -2.409  1.00 91.36           C  
ATOM   2090  N   ARG   262       1.246 -18.128  -2.498  1.00 91.30           N  
ATOM   2091  CA  ARG   262       0.961 -16.700  -2.411  1.00 90.81           C  
ATOM   2092  C   ARG   262       0.644 -16.291  -0.976  1.00 90.56           C  
ATOM   2093  CB  ARG   262      -0.202 -16.326  -3.332  1.00 87.64           C  
ATOM   2094  O   ARG   262       1.140 -15.272  -0.491  1.00 89.04           O  
ATOM   2095  CG  ARG   262      -0.437 -14.829  -3.451  1.00 76.20           C  
ATOM   2096  CD  ARG   262      -1.472 -14.503  -4.519  1.00 72.30           C  
ATOM   2097  NE  ARG   262      -1.677 -13.064  -4.651  1.00 67.04           N  
ATOM   2098  NH1 ARG   262      -3.181 -13.228  -6.396  1.00 54.53           N  
ATOM   2099  NH2 ARG   262      -2.595 -11.171  -5.572  1.00 48.59           N  
ATOM   2100  CZ  ARG   262      -2.484 -12.491  -5.539  1.00 65.87           C  
ATOM   2101  N   SER   263      -0.147 -17.118  -0.263  1.00 89.22           N  
ATOM   2102  CA  SER   263      -0.431 -16.868   1.146  1.00 89.87           C  
ATOM   2103  C   SER   263       0.844 -16.899   1.982  1.00 90.53           C  
ATOM   2104  CB  SER   263      -1.427 -17.897   1.683  1.00 87.78           C  
ATOM   2105  O   SER   263       1.052 -16.038   2.839  1.00 90.34           O  
ATOM   2106  OG  SER   263      -2.652 -17.830   0.972  1.00 79.26           O  
ATOM   2107  N   LYS   264       1.754 -17.767   1.693  1.00 92.95           N  
ATOM   2108  CA  LYS   264       3.049 -17.839   2.364  1.00 94.00           C  
ATOM   2109  C   LYS   264       3.936 -16.660   1.974  1.00 93.82           C  
ATOM   2110  CB  LYS   264       3.752 -19.156   2.033  1.00 94.00           C  
ATOM   2111  O   LYS   264       4.662 -16.119   2.810  1.00 93.60           O  
ATOM   2112  CG  LYS   264       3.116 -20.377   2.681  1.00 94.47           C  
ATOM   2113  CD  LYS   264       3.778 -21.667   2.214  1.00 93.73           C  
ATOM   2114  CE  LYS   264       3.108 -22.892   2.821  1.00 93.89           C  
ATOM   2115  NZ  LYS   264       3.652 -24.161   2.250  1.00 93.12           N  
ATOM   2116  N   THR   265       3.887 -16.215   0.746  1.00 94.31           N  
ATOM   2117  CA  THR   265       4.590 -15.025   0.278  1.00 94.47           C  
ATOM   2118  C   THR   265       4.094 -13.781   1.009  1.00 94.09           C  
ATOM   2119  CB  THR   265       4.416 -14.835  -1.240  1.00 93.45           C  
ATOM   2120  O   THR   265       4.893 -13.007   1.540  1.00 93.21           O  
ATOM   2121  CG2 THR   265       5.110 -13.564  -1.718  1.00 85.96           C  
ATOM   2122  OG1 THR   265       4.979 -15.961  -1.925  1.00 88.98           O  
ATOM   2123  N   ALA   266       2.795 -13.644   1.121  1.00 91.03           N  
ATOM   2124  CA  ALA   266       2.192 -12.512   1.818  1.00 91.14           C  
ATOM   2125  C   ALA   266       2.636 -12.467   3.278  1.00 90.79           C  
ATOM   2126  CB  ALA   266       0.669 -12.583   1.731  1.00 89.59           C  
ATOM   2127  O   ALA   266       3.027 -11.412   3.782  1.00 89.78           O  
ATOM   2128  N   ALA   267       2.686 -13.582   3.946  1.00 91.16           N  
ATOM   2129  CA  ALA   267       3.126 -13.669   5.336  1.00 92.05           C  
ATOM   2130  C   ALA   267       4.591 -13.267   5.474  1.00 92.49           C  
ATOM   2131  CB  ALA   267       2.912 -15.082   5.874  1.00 90.74           C  
ATOM   2132  O   ALA   267       4.968 -12.593   6.436  1.00 92.32           O  
ATOM   2133  N   PHE   268       5.461 -13.575   4.520  1.00 93.89           N  
ATOM   2134  CA  PHE   268       6.858 -13.158   4.527  1.00 94.55           C  
ATOM   2135  C   PHE   268       6.984 -11.679   4.182  1.00 94.39           C  
ATOM   2136  CB  PHE   268       7.676 -13.998   3.541  1.00 94.30           C  
ATOM   2137  O   PHE   268       7.787 -10.962   4.782  1.00 94.02           O  
ATOM   2138  CG  PHE   268       8.042 -15.361   4.063  1.00 93.84           C  
ATOM   2139  CD1 PHE   268       8.897 -15.499   5.150  1.00 92.59           C  
ATOM   2140  CD2 PHE   268       7.530 -16.506   3.467  1.00 92.55           C  
ATOM   2141  CE1 PHE   268       9.238 -16.759   5.635  1.00 91.97           C  
ATOM   2142  CE2 PHE   268       7.865 -17.769   3.946  1.00 92.06           C  
ATOM   2143  CZ  PHE   268       8.720 -17.894   5.030  1.00 91.50           C  
ATOM   2144  N   THR   269       6.159 -11.163   3.310  1.00 94.26           N  
ATOM   2145  CA  THR   269       6.098  -9.746   2.969  1.00 94.32           C  
ATOM   2146  C   THR   269       5.672  -8.917   4.177  1.00 93.49           C  
ATOM   2147  CB  THR   269       5.127  -9.493   1.801  1.00 93.64           C  
ATOM   2148  O   THR   269       6.332  -7.936   4.527  1.00 92.16           O  
ATOM   2149  CG2 THR   269       5.114  -8.020   1.406  1.00 90.32           C  
ATOM   2150  OG1 THR   269       5.534 -10.276   0.672  1.00 91.88           O  
ATOM   2151  N   ASP   270       4.659  -9.383   4.922  1.00 90.18           N  
ATOM   2152  CA  ASP   270       4.180  -8.701   6.120  1.00 90.34           C  
ATOM   2153  C   ASP   270       5.251  -8.684   7.208  1.00 90.41           C  
ATOM   2154  CB  ASP   270       2.907  -9.369   6.644  1.00 87.51           C  
ATOM   2155  O   ASP   270       5.514  -7.642   7.812  1.00 89.37           O  
ATOM   2156  CG  ASP   270       1.712  -9.168   5.730  1.00 78.50           C  
ATOM   2157  OD1 ASP   270       1.737  -8.246   4.887  1.00 75.16           O  
ATOM   2158  OD2 ASP   270       0.735  -9.938   5.855  1.00 80.64           O  
ATOM   2159  N   THR   271       5.910  -9.775   7.403  1.00 91.76           N  
ATOM   2160  CA  THR   271       7.003  -9.864   8.365  1.00 92.60           C  
ATOM   2161  C   THR   271       8.146  -8.933   7.972  1.00 93.04           C  
ATOM   2162  CB  THR   271       7.529 -11.306   8.482  1.00 91.84           C  
ATOM   2163  O   THR   271       8.673  -8.199   8.812  1.00 92.91           O  
ATOM   2164  CG2 THR   271       8.638 -11.405   9.524  1.00 88.87           C  
ATOM   2165  OG1 THR   271       6.452 -12.172   8.864  1.00 90.93           O  
ATOM   2166  N   ARG   272       8.519  -8.852   6.726  1.00 94.84           N  
ATOM   2167  CA  ARG   272       9.556  -7.963   6.212  1.00 95.23           C  
ATOM   2168  C   ARG   272       9.151  -6.501   6.370  1.00 94.91           C  
ATOM   2169  CB  ARG   272       9.847  -8.270   4.742  1.00 95.11           C  
ATOM   2170  O   ARG   272       9.931  -5.685   6.866  1.00 94.25           O  
ATOM   2171  CG  ARG   272      10.931  -7.395   4.133  1.00 95.07           C  
ATOM   2172  CD  ARG   272      11.193  -7.752   2.676  1.00 93.79           C  
ATOM   2173  NE  ARG   272       9.999  -7.574   1.855  1.00 93.62           N  
ATOM   2174  NH1 ARG   272      10.331  -5.316   1.496  1.00 90.47           N  
ATOM   2175  NH2 ARG   272       8.513  -6.371   0.582  1.00 90.12           N  
ATOM   2176  CZ  ARG   272       9.617  -6.421   1.313  1.00 93.00           C  
ATOM   2177  N   ILE   273       7.931  -6.127   6.011  1.00 93.37           N  
ATOM   2178  CA  ILE   273       7.447  -4.753   6.085  1.00 93.05           C  
ATOM   2179  C   ILE   273       7.376  -4.309   7.545  1.00 91.50           C  
ATOM   2180  CB  ILE   273       6.065  -4.604   5.411  1.00 91.79           C  
ATOM   2181  O   ILE   273       7.761  -3.186   7.878  1.00 89.36           O  
ATOM   2182  CG1 ILE   273       6.187  -4.792   3.895  1.00 87.56           C  
ATOM   2183  CG2 ILE   273       5.445  -3.244   5.746  1.00 87.18           C  
ATOM   2184  CD1 ILE   273       7.125  -3.800   3.221  1.00 85.09           C  
ATOM   2185  N   ARG   274       6.934  -5.157   8.407  1.00 89.75           N  
ATOM   2186  CA  ARG   274       6.927  -4.879   9.840  1.00 89.82           C  
ATOM   2187  C   ARG   274       8.340  -4.625  10.355  1.00 90.32           C  
ATOM   2188  CB  ARG   274       6.289  -6.037  10.610  1.00 87.13           C  
ATOM   2189  O   ARG   274       8.599  -3.604  10.994  1.00 89.73           O  
ATOM   2190  CG  ARG   274       6.188  -5.798  12.108  1.00 79.34           C  
ATOM   2191  CD  ARG   274       5.438  -6.923  12.809  1.00 77.54           C  
ATOM   2192  NE  ARG   274       6.165  -8.187  12.728  1.00 73.23           N  
ATOM   2193  NH1 ARG   274       4.446  -9.467  13.592  1.00 66.86           N  
ATOM   2194  NH2 ARG   274       6.424 -10.454  12.986  1.00 62.01           N  
ATOM   2195  CZ  ARG   274       5.677  -9.367  13.102  1.00 71.64           C  
ATOM   2196  N   THR   275       9.267  -5.492  10.058  1.00 92.87           N  
ATOM   2197  CA  THR   275      10.657  -5.337  10.471  1.00 93.49           C  
ATOM   2198  C   THR   275      11.266  -4.079   9.858  1.00 93.69           C  
ATOM   2199  CB  THR   275      11.499  -6.564  10.074  1.00 92.87           C  
ATOM   2200  O   THR   275      12.005  -3.352  10.526  1.00 93.40           O  
ATOM   2201  CG2 THR   275      12.923  -6.450  10.607  1.00 90.56           C  
ATOM   2202  OG1 THR   275      10.892  -7.746  10.611  1.00 91.70           O  
ATOM   2203  N   MET   276      10.943  -3.734   8.718  1.00 95.37           N  
ATOM   2204  CA  MET   276      11.394  -2.508   8.066  1.00 95.11           C  
ATOM   2205  C   MET   276      10.807  -1.279   8.752  1.00 94.51           C  
ATOM   2206  CB  MET   276      11.011  -2.514   6.585  1.00 92.83           C  
ATOM   2207  O   MET   276      11.501  -0.278   8.941  1.00 92.98           O  
ATOM   2208  CG  MET   276      11.892  -3.407   5.727  1.00 78.65           C  
ATOM   2209  SD  MET   276      11.328  -3.483   3.982  1.00 69.98           S  
ATOM   2210  CE  MET   276      11.842  -1.841   3.408  1.00 65.51           C  
ATOM   2211  N   ASN   277       9.541  -1.319   9.085  1.00 92.50           N  
ATOM   2212  CA  ASN   277       8.928  -0.234   9.844  1.00 92.19           C  
ATOM   2213  C   ASN   277       9.639  -0.010  11.175  1.00 91.15           C  
ATOM   2214  CB  ASN   277       7.442  -0.514  10.076  1.00 90.55           C  
ATOM   2215  O   ASN   277       9.947   1.128  11.535  1.00 89.55           O  
ATOM   2216  CG  ASN   277       6.759   0.580  10.872  1.00 86.16           C  
ATOM   2217  ND2 ASN   277       6.282   0.237  12.063  1.00 85.70           N  
ATOM   2218  OD1 ASN   277       6.660   1.724  10.420  1.00 84.98           O  
ATOM   2219  N   GLU   278       9.997  -1.037  11.863  1.00 90.33           N  
ATOM   2220  CA  GLU   278      10.775  -0.957  13.096  1.00 90.88           C  
ATOM   2221  C   GLU   278      12.151  -0.349  12.842  1.00 91.46           C  
ATOM   2222  CB  GLU   278      10.921  -2.343  13.729  1.00 89.43           C  
ATOM   2223  O   GLU   278      12.579   0.554  13.563  1.00 91.26           O  
ATOM   2224  CG  GLU   278       9.625  -2.897  14.303  1.00 85.03           C  
ATOM   2225  CD  GLU   278       9.754  -4.326  14.807  1.00 83.25           C  
ATOM   2226  OE1 GLU   278      10.892  -4.841  14.886  1.00 84.53           O  
ATOM   2227  OE2 GLU   278       8.708  -4.935  15.125  1.00 83.12           O  
ATOM   2228  N   VAL   279      12.780  -0.769  11.774  1.00 94.18           N  
ATOM   2229  CA  VAL   279      14.094  -0.268  11.383  1.00 94.42           C  
ATOM   2230  C   VAL   279      14.001   1.218  11.045  1.00 94.20           C  
ATOM   2231  CB  VAL   279      14.666  -1.053  10.182  1.00 94.27           C  
ATOM   2232  O   VAL   279      14.813   2.020  11.514  1.00 93.64           O  
ATOM   2233  CG1 VAL   279      15.902  -0.353   9.619  1.00 93.18           C  
ATOM   2234  CG2 VAL   279      15.001  -2.486  10.592  1.00 93.07           C  
ATOM   2235  N   ILE   280      13.020   1.647  10.296  1.00 93.79           N  
ATOM   2236  CA  ILE   280      12.873   3.032   9.864  1.00 93.39           C  
ATOM   2237  C   ILE   280      12.449   3.899  11.047  1.00 91.45           C  
ATOM   2238  CB  ILE   280      11.851   3.160   8.712  1.00 92.97           C  
ATOM   2239  O   ILE   280      12.953   5.011  11.223  1.00 88.92           O  
ATOM   2240  CG1 ILE   280      12.389   2.487   7.444  1.00 90.93           C  
ATOM   2241  CG2 ILE   280      11.513   4.630   8.451  1.00 90.59           C  
ATOM   2242  CD1 ILE   280      11.338   2.272   6.364  1.00 89.77           C  
ATOM   2243  N   THR   281      11.641   3.407  11.947  1.00 89.80           N  
ATOM   2244  CA  THR   281      11.235   4.106  13.161  1.00 89.19           C  
ATOM   2245  C   THR   281      12.407   4.231  14.131  1.00 88.16           C  
ATOM   2246  CB  THR   281      10.065   3.386  13.856  1.00 87.22           C  
ATOM   2247  O   THR   281      12.570   5.263  14.785  1.00 86.28           O  
ATOM   2248  CG2 THR   281       9.617   4.140  15.104  1.00 78.09           C  
ATOM   2249  OG1 THR   281       8.961   3.293  12.946  1.00 81.33           O  
ATOM   2250  N   GLY   282      13.229   3.207  14.175  1.00 92.11           N  
ATOM   2251  CA  GLY   282      14.396   3.156  15.041  1.00 92.71           C  
ATOM   2252  C   GLY   282      15.667   3.625  14.359  1.00 93.08           C  
ATOM   2253  O   GLY   282      16.768   3.418  14.874  1.00 92.35           O  
ATOM   2254  N   ILE   283      15.628   4.300  13.256  1.00 94.93           N  
ATOM   2255  CA  ILE   283      16.772   4.486  12.371  1.00 95.14           C  
ATOM   2256  C   ILE   283      17.825   5.349  13.063  1.00 94.46           C  
ATOM   2257  CB  ILE   283      16.352   5.128  11.030  1.00 94.33           C  
ATOM   2258  O   ILE   283      19.025   5.089  12.946  1.00 93.04           O  
ATOM   2259  CG1 ILE   283      17.524   5.116  10.041  1.00 90.22           C  
ATOM   2260  CG2 ILE   283      15.836   6.553  11.251  1.00 89.36           C  
ATOM   2261  CD1 ILE   283      18.015   3.721   9.680  1.00 88.06           C  
ATOM   2262  N   ARG   284      17.479   6.280  13.879  1.00 93.43           N  
ATOM   2263  CA  ARG   284      18.423   7.095  14.637  1.00 93.61           C  
ATOM   2264  C   ARG   284      19.228   6.239  15.608  1.00 93.62           C  
ATOM   2265  CB  ARG   284      17.689   8.202  15.397  1.00 91.20           C  
ATOM   2266  O   ARG   284      20.453   6.361  15.684  1.00 92.70           O  
ATOM   2267  CG  ARG   284      17.114   9.288  14.502  1.00 83.12           C  
ATOM   2268  CD  ARG   284      16.493  10.417  15.313  1.00 80.84           C  
ATOM   2269  NE  ARG   284      15.922  11.448  14.451  1.00 77.89           N  
ATOM   2270  NH1 ARG   284      15.894  13.085  16.081  1.00 68.39           N  
ATOM   2271  NH2 ARG   284      15.133  13.551  13.969  1.00 63.64           N  
ATOM   2272  CZ  ARG   284      15.651  12.692  14.836  1.00 75.41           C  
ATOM   2273  N   ILE   285      18.529   5.408  16.263  1.00 93.49           N  
ATOM   2274  CA  ILE   285      19.160   4.495  17.210  1.00 94.16           C  
ATOM   2275  C   ILE   285      20.038   3.498  16.457  1.00 94.99           C  
ATOM   2276  CB  ILE   285      18.109   3.748  18.061  1.00 92.80           C  
ATOM   2277  O   ILE   285      21.206   3.304  16.804  1.00 94.82           O  
ATOM   2278  CG1 ILE   285      17.297   4.742  18.900  1.00 87.00           C  
ATOM   2279  CG2 ILE   285      18.782   2.701  18.953  1.00 86.67           C  
ATOM   2280  CD1 ILE   285      16.124   4.114  19.640  1.00 83.22           C  
ATOM   2281  N   ILE   286      19.571   2.949  15.411  1.00 94.99           N  
ATOM   2282  CA  ILE   286      20.316   2.010  14.580  1.00 95.47           C  
ATOM   2283  C   ILE   286      21.597   2.670  14.076  1.00 95.44           C  
ATOM   2284  CB  ILE   286      19.466   1.511  13.389  1.00 95.27           C  
ATOM   2285  O   ILE   286      22.669   2.061  14.102  1.00 95.08           O  
ATOM   2286  CG1 ILE   286      18.352   0.580  13.881  1.00 94.52           C  
ATOM   2287  CG2 ILE   286      20.348   0.810  12.352  1.00 94.53           C  
ATOM   2288  CD1 ILE   286      17.346   0.195  12.805  1.00 93.47           C  
ATOM   2289  N   LYS   287      21.557   3.917  13.681  1.00 95.58           N  
ATOM   2290  CA  LYS   287      22.720   4.679  13.238  1.00 95.57           C  
ATOM   2291  C   LYS   287      23.647   4.997  14.408  1.00 94.84           C  
ATOM   2292  CB  LYS   287      22.284   5.973  12.549  1.00 95.13           C  
ATOM   2293  O   LYS   287      24.851   4.739  14.342  1.00 93.72           O  
ATOM   2294  CG  LYS   287      21.709   5.768  11.155  1.00 94.36           C  
ATOM   2295  CD  LYS   287      21.381   7.095  10.484  1.00 92.70           C  
ATOM   2296  CE  LYS   287      20.997   6.905   9.023  1.00 91.39           C  
ATOM   2297  NZ  LYS   287      22.172   7.069   8.116  1.00 89.11           N  
ATOM   2298  N   MET   288      23.156   5.419  15.514  1.00 95.35           N  
ATOM   2299  CA  MET   288      23.957   5.777  16.681  1.00 95.33           C  
ATOM   2300  C   MET   288      24.674   4.554  17.245  1.00 94.65           C  
ATOM   2301  CB  MET   288      23.081   6.413  17.761  1.00 94.46           C  
ATOM   2302  O   MET   288      25.814   4.653  17.700  1.00 93.27           O  
ATOM   2303  CG  MET   288      22.623   7.823  17.426  1.00 90.99           C  
ATOM   2304  SD  MET   288      21.447   8.494  18.666  1.00 90.43           S  
ATOM   2305  CE  MET   288      21.108  10.121  17.938  1.00 83.69           C  
ATOM   2306  N   TYR   289      24.057   3.370  17.104  1.00 94.82           N  
ATOM   2307  CA  TYR   289      24.659   2.134  17.592  1.00 94.84           C  
ATOM   2308  C   TYR   289      25.466   1.451  16.495  1.00 94.44           C  
ATOM   2309  CB  TYR   289      23.580   1.182  18.117  1.00 94.19           C  
ATOM   2310  O   TYR   289      26.068   0.399  16.722  1.00 93.20           O  
ATOM   2311  CG  TYR   289      23.157   1.468  19.537  1.00 93.09           C  
ATOM   2312  CD1 TYR   289      23.958   1.093  20.613  1.00 90.07           C  
ATOM   2313  CD2 TYR   289      21.954   2.113  19.806  1.00 89.86           C  
ATOM   2314  CE1 TYR   289      23.571   1.353  21.924  1.00 89.76           C  
ATOM   2315  CE2 TYR   289      21.557   2.379  21.113  1.00 89.39           C  
ATOM   2316  OH  TYR   289      21.983   2.256  23.458  1.00 87.07           O  
ATOM   2317  CZ  TYR   289      22.371   1.996  22.163  1.00 88.99           C  
ATOM   2318  N   ALA   290      25.543   1.959  15.284  1.00 94.06           N  
ATOM   2319  CA  ALA   290      26.210   1.421  14.101  1.00 94.17           C  
ATOM   2320  C   ALA   290      25.693   0.025  13.768  1.00 94.04           C  
ATOM   2321  CB  ALA   290      27.722   1.389  14.311  1.00 92.60           C  
ATOM   2322  O   ALA   290      26.478  -0.886  13.493  1.00 92.78           O  
ATOM   2323  N   TRP   291      24.348  -0.198  13.792  1.00 93.45           N  
ATOM   2324  CA  TRP   291      23.688  -1.487  13.614  1.00 94.34           C  
ATOM   2325  C   TRP   291      23.136  -1.626  12.200  1.00 94.12           C  
ATOM   2326  CB  TRP   291      22.559  -1.659  14.635  1.00 93.53           C  
ATOM   2327  O   TRP   291      22.459  -2.608  11.884  1.00 92.95           O  
ATOM   2328  CG  TRP   291      23.036  -1.864  16.042  1.00 92.11           C  
ATOM   2329  CD1 TRP   291      24.321  -2.088  16.451  1.00 88.67           C  
ATOM   2330  CD2 TRP   291      22.231  -1.869  17.224  1.00 89.63           C  
ATOM   2331  CE2 TRP   291      23.095  -2.101  18.317  1.00 90.73           C  
ATOM   2332  CE3 TRP   291      20.862  -1.699  17.466  1.00 92.42           C  
ATOM   2333  NE1 TRP   291      24.364  -2.231  17.819  1.00 92.25           N  
ATOM   2334  CH2 TRP   291      21.289  -1.998  19.843  1.00 90.55           C  
ATOM   2335  CZ2 TRP   291      22.633  -2.167  19.634  1.00 91.28           C  
ATOM   2336  CZ3 TRP   291      20.403  -1.765  18.777  1.00 91.44           C  
ATOM   2337  N   GLU   292      23.481  -0.784  11.230  1.00 94.00           N  
ATOM   2338  CA  GLU   292      22.967  -0.760   9.864  1.00 94.33           C  
ATOM   2339  C   GLU   292      23.225  -2.086   9.154  1.00 94.22           C  
ATOM   2340  CB  GLU   292      23.595   0.391   9.074  1.00 93.62           C  
ATOM   2341  O   GLU   292      22.320  -2.652   8.538  1.00 93.76           O  
ATOM   2342  CG  GLU   292      23.293   1.768   9.648  1.00 92.42           C  
ATOM   2343  CD  GLU   292      24.351   2.255  10.625  1.00 90.99           C  
ATOM   2344  OE1 GLU   292      24.985   1.415  11.302  1.00 90.09           O  
ATOM   2345  OE2 GLU   292      24.546   3.488  10.716  1.00 90.21           O  
ATOM   2346  N   LYS   293      24.411  -2.655   9.314  1.00 92.52           N  
ATOM   2347  CA  LYS   293      24.768  -3.903   8.646  1.00 92.68           C  
ATOM   2348  C   LYS   293      23.934  -5.068   9.172  1.00 92.49           C  
ATOM   2349  CB  LYS   293      26.257  -4.202   8.826  1.00 91.69           C  
ATOM   2350  O   LYS   293      23.388  -5.850   8.391  1.00 91.79           O  
ATOM   2351  CG  LYS   293      26.735  -5.440   8.083  1.00 88.86           C  
ATOM   2352  CD  LYS   293      28.236  -5.645   8.244  1.00 86.65           C  
ATOM   2353  CE  LYS   293      28.709  -6.904   7.530  1.00 83.75           C  
ATOM   2354  NZ  LYS   293      30.163  -7.159   7.762  1.00 82.61           N  
ATOM   2355  N   SER   294      23.755  -5.196  10.495  1.00 92.18           N  
ATOM   2356  CA  SER   294      22.977  -6.262  11.116  1.00 92.35           C  
ATOM   2357  C   SER   294      21.523  -6.224  10.657  1.00 92.91           C  
ATOM   2358  CB  SER   294      23.042  -6.156  12.640  1.00 90.73           C  
ATOM   2359  O   SER   294      20.942  -7.261  10.332  1.00 92.54           O  
ATOM   2360  OG  SER   294      24.375  -6.299  13.098  1.00 79.25           O  
ATOM   2361  N   PHE   295      20.982  -5.071  10.540  1.00 93.83           N  
ATOM   2362  CA  PHE   295      19.598  -4.916  10.107  1.00 94.37           C  
ATOM   2363  C   PHE   295      19.485  -5.058   8.594  1.00 94.50           C  
ATOM   2364  CB  PHE   295      19.043  -3.559  10.550  1.00 93.92           C  
ATOM   2365  O   PHE   295      18.492  -5.584   8.087  1.00 94.10           O  
ATOM   2366  CG  PHE   295      18.519  -3.549  11.961  1.00 93.43           C  
ATOM   2367  CD1 PHE   295      17.273  -4.086  12.258  1.00 91.76           C  
ATOM   2368  CD2 PHE   295      19.273  -3.000  12.990  1.00 91.73           C  
ATOM   2369  CE1 PHE   295      16.785  -4.078  13.563  1.00 90.86           C  
ATOM   2370  CE2 PHE   295      18.792  -2.988  14.296  1.00 90.98           C  
ATOM   2371  CZ  PHE   295      17.548  -3.527  14.580  1.00 90.57           C  
ATOM   2372  N   ALA   296      20.543  -4.683   7.861  1.00 94.87           N  
ATOM   2373  CA  ALA   296      20.617  -4.981   6.433  1.00 94.96           C  
ATOM   2374  C   ALA   296      20.617  -6.487   6.186  1.00 94.88           C  
ATOM   2375  CB  ALA   296      21.862  -4.344   5.820  1.00 94.06           C  
ATOM   2376  O   ALA   296      19.827  -6.991   5.384  1.00 94.38           O  
ATOM   2377  N   ASP   297      21.466  -7.236   6.928  1.00 93.84           N  
ATOM   2378  CA  ASP   297      21.549  -8.691   6.847  1.00 94.12           C  
ATOM   2379  C   ASP   297      20.230  -9.341   7.259  1.00 94.08           C  
ATOM   2380  CB  ASP   297      22.689  -9.214   7.724  1.00 93.48           C  
ATOM   2381  O   ASP   297      19.755 -10.266   6.597  1.00 93.69           O  
ATOM   2382  CG  ASP   297      24.064  -8.865   7.180  1.00 91.78           C  
ATOM   2383  OD1 ASP   297      24.201  -8.660   5.955  1.00 90.55           O  
ATOM   2384  OD2 ASP   297      25.018  -8.796   7.984  1.00 90.98           O  
ATOM   2385  N   LEU   298      19.528  -8.808   8.293  1.00 94.24           N  
ATOM   2386  CA  LEU   298      18.233  -9.288   8.762  1.00 94.59           C  
ATOM   2387  C   LEU   298      17.169  -9.124   7.681  1.00 95.04           C  
ATOM   2388  CB  LEU   298      17.809  -8.539  10.028  1.00 94.04           C  
ATOM   2389  O   LEU   298      16.488 -10.087   7.323  1.00 94.84           O  
ATOM   2390  CG  LEU   298      16.411  -8.851  10.565  1.00 92.01           C  
ATOM   2391  CD1 LEU   298      16.302 -10.327  10.934  1.00 89.31           C  
ATOM   2392  CD2 LEU   298      16.090  -7.969  11.766  1.00 89.28           C  
ATOM   2393  N   ILE   299      17.085  -7.987   7.038  1.00 96.17           N  
ATOM   2394  CA  ILE   299      16.077  -7.683   6.028  1.00 96.28           C  
ATOM   2395  C   ILE   299      16.404  -8.424   4.733  1.00 96.44           C  
ATOM   2396  CB  ILE   299      15.979  -6.164   5.766  1.00 95.69           C  
ATOM   2397  O   ILE   299      15.513  -8.980   4.087  1.00 96.08           O  
ATOM   2398  CG1 ILE   299      15.388  -5.449   6.987  1.00 92.44           C  
ATOM   2399  CG2 ILE   299      15.146  -5.885   4.512  1.00 92.34           C  
ATOM   2400  CD1 ILE   299      13.968  -5.878   7.329  1.00 89.39           C  
ATOM   2401  N   THR   300      17.644  -8.552   4.358  1.00 96.36           N  
ATOM   2402  CA  THR   300      18.090  -9.310   3.195  1.00 96.39           C  
ATOM   2403  C   THR   300      17.757 -10.791   3.354  1.00 96.26           C  
ATOM   2404  CB  THR   300      19.604  -9.143   2.965  1.00 95.66           C  
ATOM   2405  O   THR   300      17.296 -11.434   2.409  1.00 95.81           O  
ATOM   2406  CG2 THR   300      20.072  -9.962   1.767  1.00 90.37           C  
ATOM   2407  OG1 THR   300      19.895  -7.760   2.728  1.00 92.05           O  
ATOM   2408  N   ASN   301      17.897 -11.361   4.536  1.00 96.33           N  
ATOM   2409  CA  ASN   301      17.548 -12.746   4.833  1.00 96.36           C  
ATOM   2410  C   ASN   301      16.039 -12.967   4.780  1.00 96.39           C  
ATOM   2411  CB  ASN   301      18.096 -13.157   6.201  1.00 95.42           C  
ATOM   2412  O   ASN   301      15.573 -13.972   4.240  1.00 96.00           O  
ATOM   2413  CG  ASN   301      19.593 -13.399   6.181  1.00 89.06           C  
ATOM   2414  ND2 ASN   301      20.257 -13.097   7.291  1.00 86.62           N  
ATOM   2415  OD1 ASN   301      20.148 -13.852   5.177  1.00 85.12           O  
ATOM   2416  N   LEU   302      15.221 -11.986   5.274  1.00 96.24           N  
ATOM   2417  CA  LEU   302      13.770 -12.038   5.140  1.00 96.46           C  
ATOM   2418  C   LEU   302      13.356 -11.941   3.675  1.00 96.65           C  
ATOM   2419  CB  LEU   302      13.117 -10.909   5.942  1.00 96.00           C  
ATOM   2420  O   LEU   302      12.564 -12.755   3.194  1.00 96.40           O  
ATOM   2421  CG  LEU   302      13.154 -11.050   7.464  1.00 94.18           C  
ATOM   2422  CD1 LEU   302      12.602  -9.791   8.126  1.00 91.44           C  
ATOM   2423  CD2 LEU   302      12.369 -12.280   7.907  1.00 91.30           C  
ATOM   2424  N   ARG   303      14.014 -11.129   2.912  1.00 97.51           N  
ATOM   2425  CA  ARG   303      13.763 -10.943   1.487  1.00 97.55           C  
ATOM   2426  C   ARG   303      14.143 -12.191   0.696  1.00 97.52           C  
ATOM   2427  CB  ARG   303      14.534  -9.732   0.957  1.00 97.40           C  
ATOM   2428  O   ARG   303      13.391 -12.634  -0.174  1.00 97.20           O  
ATOM   2429  CG  ARG   303      14.325  -9.469  -0.526  1.00 96.86           C  
ATOM   2430  CD  ARG   303      12.855  -9.256  -0.859  1.00 95.85           C  
ATOM   2431  NE  ARG   303      12.668  -8.884  -2.258  1.00 94.75           N  
ATOM   2432  NH1 ARG   303      10.360  -8.952  -2.183  1.00 91.21           N  
ATOM   2433  NH2 ARG   303      11.432  -8.405  -4.134  1.00 91.06           N  
ATOM   2434  CZ  ARG   303      11.487  -8.748  -2.855  1.00 94.16           C  
ATOM   2435  N   ARG   304      15.200 -12.879   1.040  1.00 97.68           N  
ATOM   2436  CA  ARG   304      15.630 -14.119   0.401  1.00 97.60           C  
ATOM   2437  C   ARG   304      14.607 -15.229   0.618  1.00 97.52           C  
ATOM   2438  CB  ARG   304      16.997 -14.554   0.934  1.00 96.72           C  
ATOM   2439  O   ARG   304      14.283 -15.972  -0.311  1.00 97.17           O  
ATOM   2440  CG  ARG   304      17.591 -15.747   0.203  1.00 87.57           C  
ATOM   2441  CD  ARG   304      18.928 -16.165   0.800  1.00 81.36           C  
ATOM   2442  NE  ARG   304      19.973 -15.184   0.521  1.00 81.83           N  
ATOM   2443  NH1 ARG   304      21.517 -16.112   1.967  1.00 73.99           N  
ATOM   2444  NH2 ARG   304      22.054 -14.242   0.756  1.00 67.65           N  
ATOM   2445  CZ  ARG   304      21.179 -15.182   1.082  1.00 74.37           C  
ATOM   2446  N   LYS   305      14.058 -15.319   1.808  1.00 97.09           N  
ATOM   2447  CA  LYS   305      13.001 -16.277   2.118  1.00 97.16           C  
ATOM   2448  C   LYS   305      11.721 -15.950   1.355  1.00 97.03           C  
ATOM   2449  CB  LYS   305      12.723 -16.302   3.622  1.00 96.94           C  
ATOM   2450  O   LYS   305      11.050 -16.848   0.842  1.00 96.68           O  
ATOM   2451  CG  LYS   305      13.851 -16.898   4.450  1.00 96.19           C  
ATOM   2452  CD  LYS   305      13.544 -16.832   5.941  1.00 95.04           C  
ATOM   2453  CE  LYS   305      14.685 -17.402   6.773  1.00 94.20           C  
ATOM   2454  NZ  LYS   305      14.400 -17.318   8.237  1.00 92.80           N  
ATOM   2455  N   GLU   306      11.391 -14.680   1.194  1.00 96.82           N  
ATOM   2456  CA  GLU   306      10.254 -14.183   0.425  1.00 96.95           C  
ATOM   2457  C   GLU   306      10.429 -14.467  -1.064  1.00 97.03           C  
ATOM   2458  CB  GLU   306      10.064 -12.682   0.655  1.00 96.74           C  
ATOM   2459  O   GLU   306       9.588 -15.126  -1.679  1.00 96.65           O  
ATOM   2460  CG  GLU   306       8.833 -12.105  -0.030  1.00 95.80           C  
ATOM   2461  CD  GLU   306       8.758 -10.589   0.048  1.00 93.04           C  
ATOM   2462  OE1 GLU   306       9.739  -9.955   0.500  1.00 92.90           O  
ATOM   2463  OE2 GLU   306       7.710 -10.030  -0.345  1.00 92.99           O  
ATOM   2464  N   ILE   307      11.589 -14.138  -1.690  1.00 97.35           N  
ATOM   2465  CA  ILE   307      11.902 -14.314  -3.104  1.00 97.23           C  
ATOM   2466  C   ILE   307      11.858 -15.797  -3.461  1.00 97.12           C  
ATOM   2467  CB  ILE   307      13.284 -13.718  -3.455  1.00 96.52           C  
ATOM   2468  O   ILE   307      11.343 -16.173  -4.517  1.00 96.61           O  
ATOM   2469  CG1 ILE   307      13.216 -12.187  -3.476  1.00 89.45           C  
ATOM   2470  CG2 ILE   307      13.781 -14.262  -4.797  1.00 89.80           C  
ATOM   2471  CD1 ILE   307      12.350 -11.621  -4.592  1.00 84.42           C  
ATOM   2472  N   SER   308      12.298 -16.704  -2.547  1.00 97.07           N  
ATOM   2473  CA  SER   308      12.241 -18.143  -2.781  1.00 96.96           C  
ATOM   2474  C   SER   308      10.802 -18.619  -2.952  1.00 96.81           C  
ATOM   2475  CB  SER   308      12.903 -18.900  -1.628  1.00 96.43           C  
ATOM   2476  O   SER   308      10.533 -19.525  -3.744  1.00 96.36           O  
ATOM   2477  OG  SER   308      12.804 -20.300  -1.824  1.00 89.71           O  
ATOM   2478  N   LYS   309       9.839 -17.983  -2.277  1.00 96.17           N  
ATOM   2479  CA  LYS   309       8.419 -18.292  -2.416  1.00 96.22           C  
ATOM   2480  C   LYS   309       7.823 -17.600  -3.639  1.00 95.96           C  
ATOM   2481  CB  LYS   309       7.654 -17.880  -1.157  1.00 95.90           C  
ATOM   2482  O   LYS   309       7.042 -18.201  -4.380  1.00 95.38           O  
ATOM   2483  CG  LYS   309       8.168 -18.528   0.120  1.00 95.00           C  
ATOM   2484  CD  LYS   309       8.278 -20.041  -0.026  1.00 93.32           C  
ATOM   2485  CE  LYS   309       8.802 -20.690   1.248  1.00 92.21           C  
ATOM   2486  NZ  LYS   309       9.144 -22.128   1.037  1.00 90.40           N  
ATOM   2487  N   ILE   310       8.249 -16.358  -3.983  1.00 96.14           N  
ATOM   2488  CA  ILE   310       7.829 -15.616  -5.167  1.00 96.25           C  
ATOM   2489  C   ILE   310       8.259 -16.365  -6.425  1.00 96.12           C  
ATOM   2490  CB  ILE   310       8.409 -14.183  -5.171  1.00 96.06           C  
ATOM   2491  O   ILE   310       7.441 -16.626  -7.311  1.00 95.61           O  
ATOM   2492  CG1 ILE   310       7.759 -13.340  -4.068  1.00 94.95           C  
ATOM   2493  CG2 ILE   310       8.221 -13.529  -6.543  1.00 94.93           C  
ATOM   2494  CD1 ILE   310       8.463 -12.017  -3.804  1.00 93.43           C  
ATOM   2495  N   LEU   311       9.496 -16.870  -6.498  1.00 96.30           N  
ATOM   2496  CA  LEU   311       9.996 -17.620  -7.644  1.00 96.21           C  
ATOM   2497  C   LEU   311       9.217 -18.918  -7.827  1.00 95.98           C  
ATOM   2498  CB  LEU   311      11.487 -17.926  -7.476  1.00 95.47           C  
ATOM   2499  O   LEU   311       8.765 -19.226  -8.932  1.00 95.41           O  
ATOM   2500  CG  LEU   311      12.451 -16.769  -7.746  1.00 91.83           C  
ATOM   2501  CD1 LEU   311      13.873 -17.163  -7.360  1.00 86.48           C  
ATOM   2502  CD2 LEU   311      12.386 -16.350  -9.211  1.00 85.99           C  
ATOM   2503  N   ARG   312       8.910 -19.676  -6.767  1.00 95.86           N  
ATOM   2504  CA  ARG   312       8.110 -20.894  -6.843  1.00 95.85           C  
ATOM   2505  C   ARG   312       6.691 -20.589  -7.310  1.00 95.48           C  
ATOM   2506  CB  ARG   312       8.075 -21.601  -5.487  1.00 95.34           C  
ATOM   2507  O   ARG   312       6.134 -21.314  -8.137  1.00 94.82           O  
ATOM   2508  CG  ARG   312       9.380 -22.288  -5.116  1.00 93.05           C  
ATOM   2509  CD  ARG   312       9.317 -22.908  -3.727  1.00 90.64           C  
ATOM   2510  NE  ARG   312      10.597 -23.493  -3.339  1.00 91.03           N  
ATOM   2511  NH1 ARG   312       9.795 -24.483  -1.412  1.00 84.38           N  
ATOM   2512  NH2 ARG   312      12.001 -24.712  -1.991  1.00 82.66           N  
ATOM   2513  CZ  ARG   312      10.795 -24.228  -2.248  1.00 87.83           C  
ATOM   2514  N   SER   313       6.132 -19.486  -6.805  1.00 95.08           N  
ATOM   2515  CA  SER   313       4.811 -19.045  -7.241  1.00 94.86           C  
ATOM   2516  C   SER   313       4.832 -18.590  -8.696  1.00 94.64           C  
ATOM   2517  CB  SER   313       4.304 -17.909  -6.351  1.00 93.38           C  
ATOM   2518  O   SER   313       3.953 -18.957  -9.479  1.00 93.69           O  
ATOM   2519  OG  SER   313       5.106 -16.751  -6.508  1.00 72.50           O  
ATOM   2520  N   SER   314       5.878 -17.909  -9.133  1.00 94.21           N  
ATOM   2521  CA  SER   314       6.060 -17.409 -10.492  1.00 94.22           C  
ATOM   2522  C   SER   314       6.278 -18.553 -11.477  1.00 93.86           C  
ATOM   2523  CB  SER   314       7.241 -16.440 -10.553  1.00 93.45           C  
ATOM   2524  O   SER   314       5.716 -18.550 -12.574  1.00 93.04           O  
ATOM   2525  OG  SER   314       6.989 -15.289  -9.765  1.00 89.65           O  
ATOM   2526  N   TYR   315       6.961 -19.646 -11.106  1.00 94.42           N  
ATOM   2527  CA  TYR   315       7.139 -20.832 -11.935  1.00 94.50           C  
ATOM   2528  C   TYR   315       5.816 -21.561 -12.135  1.00 93.96           C  
ATOM   2529  CB  TYR   315       8.167 -21.779 -11.307  1.00 93.94           C  
ATOM   2530  O   TYR   315       5.467 -21.931 -13.259  1.00 93.24           O  
ATOM   2531  CG  TYR   315       9.572 -21.228 -11.297  1.00 92.59           C  
ATOM   2532  CD1 TYR   315      10.000 -20.339 -12.280  1.00 90.30           C  
ATOM   2533  CD2 TYR   315      10.475 -21.597 -10.305  1.00 90.15           C  
ATOM   2534  CE1 TYR   315      11.295 -19.830 -12.275  1.00 89.56           C  
ATOM   2535  CE2 TYR   315      11.772 -21.095 -10.291  1.00 89.64           C  
ATOM   2536  OH  TYR   315      13.455 -19.713 -11.270  1.00 87.07           O  
ATOM   2537  CZ  TYR   315      12.172 -20.213 -11.279  1.00 88.93           C  
ATOM   2538  N   LEU   316       5.014 -21.719 -11.131  1.00 94.27           N  
ATOM   2539  CA  LEU   316       3.698 -22.338 -11.252  1.00 94.19           C  
ATOM   2540  C   LEU   316       2.780 -21.496 -12.132  1.00 93.60           C  
ATOM   2541  CB  LEU   316       3.066 -22.528  -9.871  1.00 93.66           C  
ATOM   2542  O   LEU   316       2.051 -22.034 -12.968  1.00 92.65           O  
ATOM   2543  CG  LEU   316       3.684 -23.611  -8.986  1.00 91.99           C  
ATOM   2544  CD1 LEU   316       3.007 -23.630  -7.619  1.00 89.45           C  
ATOM   2545  CD2 LEU   316       3.579 -24.976  -9.659  1.00 89.19           C  
ATOM   2546  N   ARG   317       2.893 -20.242 -12.036  1.00 92.11           N  
ATOM   2547  CA  ARG   317       2.131 -19.331 -12.884  1.00 91.65           C  
ATOM   2548  C   ARG   317       2.608 -19.403 -14.331  1.00 91.46           C  
ATOM   2549  CB  ARG   317       2.241 -17.895 -12.367  1.00 89.91           C  
ATOM   2550  O   ARG   317       1.796 -19.420 -15.258  1.00 90.30           O  
ATOM   2551  CG  ARG   317       1.334 -16.910 -13.086  1.00 82.43           C  
ATOM   2552  CD  ARG   317       1.348 -15.541 -12.421  1.00 78.59           C  
ATOM   2553  NE  ARG   317       0.376 -14.636 -13.029  1.00 74.33           N  
ATOM   2554  NH1 ARG   317       0.763 -12.899 -11.556  1.00 63.46           N  
ATOM   2555  NH2 ARG   317      -0.785 -12.665 -13.231  1.00 58.83           N  
ATOM   2556  CZ  ARG   317       0.120 -13.402 -12.604  1.00 72.76           C  
ATOM   2557  N   GLY   318       3.913 -19.379 -14.577  1.00 91.65           N  
ATOM   2558  CA  GLY   318       4.489 -19.610 -15.892  1.00 91.57           C  
ATOM   2559  C   GLY   318       4.038 -20.915 -16.520  1.00 91.30           C  
ATOM   2560  O   GLY   318       3.655 -20.946 -17.692  1.00 90.38           O  
ATOM   2561  N   MET   319       3.968 -21.996 -15.719  1.00 91.87           N  
ATOM   2562  CA  MET   319       3.461 -23.298 -16.142  1.00 91.77           C  
ATOM   2563  C   MET   319       1.972 -23.223 -16.463  1.00 91.44           C  
ATOM   2564  CB  MET   319       3.711 -24.351 -15.061  1.00 90.12           C  
ATOM   2565  O   MET   319       1.520 -23.782 -17.464  1.00 90.47           O  
ATOM   2566  CG  MET   319       5.170 -24.755 -14.924  1.00 82.87           C  
ATOM   2567  SD  MET   319       5.414 -26.104 -13.704  1.00 80.34           S  
ATOM   2568  CE  MET   319       4.633 -27.481 -14.590  1.00 71.95           C  
ATOM   2569  N   ASN   320       1.220 -22.447 -15.683  1.00 91.21           N  
ATOM   2570  CA  ASN   320      -0.198 -22.227 -15.944  1.00 91.11           C  
ATOM   2571  C   ASN   320      -0.416 -21.448 -17.238  1.00 90.75           C  
ATOM   2572  CB  ASN   320      -0.854 -21.499 -14.769  1.00 90.13           C  
ATOM   2573  O   ASN   320      -1.239 -21.834 -18.070  1.00 89.79           O  
ATOM   2574  CG  ASN   320      -2.368 -21.485 -14.862  1.00 86.48           C  
ATOM   2575  ND2 ASN   320      -2.972 -20.350 -14.529  1.00 84.63           N  
ATOM   2576  OD1 ASN   320      -2.988 -22.485 -15.230  1.00 84.43           O  
ATOM   2577  N   LEU   321       0.370 -20.464 -17.529  1.00 90.12           N  
ATOM   2578  CA  LEU   321       0.320 -19.681 -18.759  1.00 89.71           C  
ATOM   2579  C   LEU   321       0.780 -20.512 -19.952  1.00 89.62           C  
ATOM   2580  CB  LEU   321       1.189 -18.426 -18.632  1.00 87.86           C  
ATOM   2581  O   LEU   321       0.145 -20.493 -21.009  1.00 88.41           O  
ATOM   2582  CG  LEU   321       1.123 -17.435 -19.795  1.00 80.53           C  
ATOM   2583  CD1 LEU   321      -0.254 -16.783 -19.858  1.00 74.11           C  
ATOM   2584  CD2 LEU   321       2.215 -16.379 -19.660  1.00 73.90           C  
ATOM   2585  N   ALA   322       1.854 -21.312 -19.772  1.00 89.50           N  
ATOM   2586  CA  ALA   322       2.301 -22.238 -20.808  1.00 89.51           C  
ATOM   2587  C   ALA   322       1.226 -23.276 -21.117  1.00 89.28           C  
ATOM   2588  CB  ALA   322       3.596 -22.928 -20.384  1.00 88.34           C  
ATOM   2589  O   ALA   322       0.906 -23.519 -22.283  1.00 88.39           O  
ATOM   2590  N   SER   323       0.546 -23.853 -20.090  1.00 90.73           N  
ATOM   2591  CA  SER   323      -0.537 -24.816 -20.264  1.00 90.56           C  
ATOM   2592  C   SER   323      -1.708 -24.199 -21.021  1.00 90.27           C  
ATOM   2593  CB  SER   323      -1.013 -25.339 -18.908  1.00 88.89           C  
ATOM   2594  O   SER   323      -2.295 -24.839 -21.896  1.00 89.18           O  
ATOM   2595  OG  SER   323      -1.739 -24.341 -18.211  1.00 78.68           O  
ATOM   2596  N   PHE   324      -1.945 -22.943 -20.799  1.00 89.95           N  
ATOM   2597  CA  PHE   324      -2.994 -22.198 -21.484  1.00 89.81           C  
ATOM   2598  C   PHE   324      -2.706 -22.105 -22.978  1.00 89.21           C  
ATOM   2599  CB  PHE   324      -3.135 -20.794 -20.888  1.00 88.72           C  
ATOM   2600  O   PHE   324      -3.564 -22.427 -23.802  1.00 87.86           O  
ATOM   2601  CG  PHE   324      -4.013 -19.877 -21.696  1.00 85.73           C  
ATOM   2602  CD1 PHE   324      -5.397 -20.001 -21.655  1.00 81.95           C  
ATOM   2603  CD2 PHE   324      -3.455 -18.890 -22.498  1.00 82.08           C  
ATOM   2604  CE1 PHE   324      -6.212 -19.154 -22.402  1.00 82.25           C  
ATOM   2605  CE2 PHE   324      -4.263 -18.040 -23.248  1.00 83.04           C  
ATOM   2606  CZ  PHE   324      -5.641 -18.174 -23.199  1.00 80.40           C  
ATOM   2607  N   PHE   325      -1.527 -21.813 -23.450  1.00 88.90           N  
ATOM   2608  CA  PHE   325      -1.156 -21.667 -24.853  1.00 88.82           C  
ATOM   2609  C   PHE   325      -1.025 -23.029 -25.523  1.00 88.26           C  
ATOM   2610  CB  PHE   325       0.157 -20.888 -24.984  1.00 87.59           C  
ATOM   2611  O   PHE   325      -1.450 -23.208 -26.666  1.00 86.84           O  
ATOM   2612  CG  PHE   325       0.006 -19.405 -24.777  1.00 85.17           C  
ATOM   2613  CD1 PHE   325      -0.725 -18.635 -25.673  1.00 82.09           C  
ATOM   2614  CD2 PHE   325       0.597 -18.782 -23.685  1.00 82.09           C  
ATOM   2615  CE1 PHE   325      -0.866 -17.262 -25.483  1.00 81.79           C  
ATOM   2616  CE2 PHE   325       0.460 -17.410 -23.490  1.00 81.33           C  
ATOM   2617  CZ  PHE   325      -0.270 -16.652 -24.390  1.00 79.76           C  
ATOM   2618  N   VAL   326      -0.580 -23.966 -24.758  1.00 88.56           N  
ATOM   2619  CA  VAL   326      -0.330 -25.320 -25.240  1.00 88.70           C  
ATOM   2620  C   VAL   326      -1.650 -26.076 -25.369  1.00 89.21           C  
ATOM   2621  CB  VAL   326       0.633 -26.086 -24.305  1.00 87.25           C  
ATOM   2622  O   VAL   326      -1.846 -26.839 -26.318  1.00 88.73           O  
ATOM   2623  CG1 VAL   326       0.679 -27.568 -24.674  1.00 82.65           C  
ATOM   2624  CG2 VAL   326       2.032 -25.474 -24.363  1.00 82.24           C  
ATOM   2625  N   ALA   327      -2.597 -25.776 -24.493  1.00 92.56           N  
ATOM   2626  CA  ALA   327      -3.882 -26.469 -24.450  1.00 92.75           C  
ATOM   2627  C   ALA   327      -4.602 -26.374 -25.793  1.00 92.74           C  
ATOM   2628  CB  ALA   327      -4.758 -25.897 -23.339  1.00 91.36           C  
ATOM   2629  O   ALA   327      -5.033 -27.388 -26.346  1.00 91.97           O  
ATOM   2630  N   SER   328      -4.640 -25.199 -26.485  1.00 93.02           N  
ATOM   2631  CA  SER   328      -5.337 -24.997 -27.751  1.00 92.98           C  
ATOM   2632  C   SER   328      -4.727 -25.848 -28.860  1.00 93.25           C  
ATOM   2633  CB  SER   328      -5.304 -23.522 -28.152  1.00 91.06           C  
ATOM   2634  O   SER   328      -5.449 -26.475 -29.637  1.00 92.53           O  
ATOM   2635  OG  SER   328      -3.968 -23.068 -28.291  1.00 79.41           O  
ATOM   2636  N   LYS   329      -3.441 -25.945 -28.901  1.00 94.19           N  
ATOM   2637  CA  LYS   329      -2.711 -26.660 -29.943  1.00 94.43           C  
ATOM   2638  C   LYS   329      -2.792 -28.169 -29.735  1.00 94.53           C  
ATOM   2639  CB  LYS   329      -1.249 -26.213 -29.977  1.00 93.75           C  
ATOM   2640  O   LYS   329      -2.973 -28.925 -30.692  1.00 94.16           O  
ATOM   2641  CG  LYS   329      -1.060 -24.733 -30.277  1.00 92.69           C  
ATOM   2642  CD  LYS   329      -1.706 -24.345 -31.601  1.00 91.43           C  
ATOM   2643  CE  LYS   329      -1.459 -22.880 -31.936  1.00 89.75           C  
ATOM   2644  NZ  LYS   329      -1.979 -22.526 -33.291  1.00 87.97           N  
ATOM   2645  N   ILE   330      -2.786 -28.648 -28.462  1.00 94.68           N  
ATOM   2646  CA  ILE   330      -2.972 -30.060 -28.147  1.00 95.14           C  
ATOM   2647  C   ILE   330      -4.403 -30.478 -28.477  1.00 95.62           C  
ATOM   2648  CB  ILE   330      -2.657 -30.355 -26.663  1.00 94.36           C  
ATOM   2649  O   ILE   330      -4.626 -31.528 -29.085  1.00 95.51           O  
ATOM   2650  CG1 ILE   330      -1.164 -30.148 -26.384  1.00 91.93           C  
ATOM   2651  CG2 ILE   330      -3.092 -31.775 -26.290  1.00 91.93           C  
ATOM   2652  CD1 ILE   330      -0.794 -30.222 -24.909  1.00 88.98           C  
ATOM   2653  N   ILE   331      -5.412 -29.631 -28.148  1.00 96.44           N  
ATOM   2654  CA  ILE   331      -6.820 -29.894 -28.426  1.00 96.59           C  
ATOM   2655  C   ILE   331      -7.033 -30.022 -29.933  1.00 96.78           C  
ATOM   2656  CB  ILE   331      -7.727 -28.783 -27.849  1.00 96.09           C  
ATOM   2657  O   ILE   331      -7.615 -31.003 -30.402  1.00 96.57           O  
ATOM   2658  CG1 ILE   331      -7.766 -28.867 -26.319  1.00 94.22           C  
ATOM   2659  CG2 ILE   331      -9.137 -28.877 -28.439  1.00 94.30           C  
ATOM   2660  CD1 ILE   331      -8.261 -27.597 -25.642  1.00 91.31           C  
ATOM   2661  N   VAL   332      -6.520 -29.120 -30.728  1.00 96.34           N  
ATOM   2662  CA  VAL   332      -6.626 -29.126 -32.183  1.00 96.35           C  
ATOM   2663  C   VAL   332      -5.872 -30.326 -32.752  1.00 96.46           C  
ATOM   2664  CB  VAL   332      -6.082 -27.816 -32.796  1.00 95.69           C  
ATOM   2665  O   VAL   332      -6.412 -31.075 -33.570  1.00 96.08           O  
ATOM   2666  CG1 VAL   332      -5.976 -27.934 -34.316  1.00 92.64           C  
ATOM   2667  CG2 VAL   332      -6.973 -26.636 -32.410  1.00 92.89           C  
ATOM   2668  N   PHE   333      -4.676 -30.625 -32.261  1.00 95.75           N  
ATOM   2669  CA  PHE   333      -3.851 -31.745 -32.699  1.00 95.87           C  
ATOM   2670  C   PHE   333      -4.565 -33.070 -32.460  1.00 95.94           C  
ATOM   2671  CB  PHE   333      -2.502 -31.737 -31.973  1.00 95.45           C  
ATOM   2672  O   PHE   333      -4.729 -33.868 -33.385  1.00 95.57           O  
ATOM   2673  CG  PHE   333      -1.665 -32.960 -32.234  1.00 94.29           C  
ATOM   2674  CD1 PHE   333      -1.041 -33.143 -33.461  1.00 92.36           C  
ATOM   2675  CD2 PHE   333      -1.503 -33.927 -31.250  1.00 92.15           C  
ATOM   2676  CE1 PHE   333      -0.265 -34.274 -33.705  1.00 91.38           C  
ATOM   2677  CE2 PHE   333      -0.729 -35.060 -31.486  1.00 91.31           C  
ATOM   2678  CZ  PHE   333      -0.112 -35.232 -32.715  1.00 91.01           C  
ATOM   2679  N   VAL   334      -5.049 -33.339 -31.221  1.00 97.04           N  
ATOM   2680  CA  VAL   334      -5.706 -34.588 -30.848  1.00 97.16           C  
ATOM   2681  C   VAL   334      -7.016 -34.734 -31.618  1.00 97.36           C  
ATOM   2682  CB  VAL   334      -5.971 -34.657 -29.327  1.00 96.82           C  
ATOM   2683  O   VAL   334      -7.338 -35.818 -32.109  1.00 97.21           O  
ATOM   2684  CG1 VAL   334      -6.852 -35.858 -28.987  1.00 95.58           C  
ATOM   2685  CG2 VAL   334      -4.652 -34.723 -28.559  1.00 95.66           C  
ATOM   2686  N   THR   335      -7.778 -33.623 -31.881  1.00 97.55           N  
ATOM   2687  CA  THR   335      -9.030 -33.627 -32.629  1.00 97.56           C  
ATOM   2688  C   THR   335      -8.786 -33.990 -34.091  1.00 97.53           C  
ATOM   2689  CB  THR   335      -9.734 -32.260 -32.547  1.00 97.31           C  
ATOM   2690  O   THR   335      -9.427 -34.897 -34.626  1.00 97.23           O  
ATOM   2691  CG2 THR   335     -11.045 -32.269 -33.326  1.00 96.24           C  
ATOM   2692  OG1 THR   335     -10.007 -31.951 -31.175  1.00 96.08           O  
ATOM   2693  N   PHE   336      -7.833 -33.355 -34.780  1.00 96.59           N  
ATOM   2694  CA  PHE   336      -7.609 -33.583 -36.203  1.00 96.46           C  
ATOM   2695  C   PHE   336      -6.875 -34.899 -36.432  1.00 96.18           C  
ATOM   2696  CB  PHE   336      -6.815 -32.426 -36.816  1.00 95.94           C  
ATOM   2697  O   PHE   336      -7.139 -35.601 -37.410  1.00 95.39           O  
ATOM   2698  CG  PHE   336      -7.634 -31.185 -37.052  1.00 94.50           C  
ATOM   2699  CD1 PHE   336      -8.820 -31.246 -37.773  1.00 91.68           C  
ATOM   2700  CD2 PHE   336      -7.217 -29.958 -36.553  1.00 91.38           C  
ATOM   2701  CE1 PHE   336      -9.580 -30.099 -37.994  1.00 90.04           C  
ATOM   2702  CE2 PHE   336      -7.971 -28.808 -36.769  1.00 89.38           C  
ATOM   2703  CZ  PHE   336      -9.152 -28.881 -37.490  1.00 88.99           C  
ATOM   2704  N   THR   337      -6.015 -35.339 -35.482  1.00 96.20           N  
ATOM   2705  CA  THR   337      -5.455 -36.685 -35.529  1.00 96.11           C  
ATOM   2706  C   THR   337      -6.561 -37.734 -35.462  1.00 96.03           C  
ATOM   2707  CB  THR   337      -4.456 -36.915 -34.380  1.00 95.47           C  
ATOM   2708  O   THR   337      -6.636 -38.620 -36.316  1.00 95.53           O  
ATOM   2709  CG2 THR   337      -3.883 -38.328 -34.423  1.00 91.54           C  
ATOM   2710  OG1 THR   337      -3.382 -35.972 -34.492  1.00 92.66           O  
ATOM   2711  N   THR   338      -7.529 -37.635 -34.508  1.00 97.27           N  
ATOM   2712  CA  THR   338      -8.676 -38.529 -34.392  1.00 97.34           C  
ATOM   2713  C   THR   338      -9.565 -38.431 -35.629  1.00 97.33           C  
ATOM   2714  CB  THR   338      -9.505 -38.213 -33.134  1.00 96.88           C  
ATOM   2715  O   THR   338     -10.006 -39.450 -36.165  1.00 97.07           O  
ATOM   2716  CG2 THR   338     -10.624 -39.231 -32.943  1.00 92.96           C  
ATOM   2717  OG1 THR   338      -8.649 -38.240 -31.985  1.00 93.53           O  
ATOM   2718  N   TYR   339      -9.815 -37.268 -36.183  1.00 96.50           N  
ATOM   2719  CA  TYR   339     -10.634 -37.012 -37.363  1.00 96.60           C  
ATOM   2720  C   TYR   339     -10.068 -37.725 -38.585  1.00 96.10           C  
ATOM   2721  CB  TYR   339     -10.730 -35.508 -37.634  1.00 96.58           C  
ATOM   2722  O   TYR   339     -10.795 -38.424 -39.295  1.00 95.36           O  
ATOM   2723  CG  TYR   339     -11.665 -35.154 -38.766  1.00 96.32           C  
ATOM   2724  CD1 TYR   339     -13.042 -35.103 -38.567  1.00 95.45           C  
ATOM   2725  CD2 TYR   339     -11.172 -34.870 -40.035  1.00 95.21           C  
ATOM   2726  CE1 TYR   339     -13.908 -34.779 -39.607  1.00 94.82           C  
ATOM   2727  CE2 TYR   339     -12.028 -34.545 -41.082  1.00 94.78           C  
ATOM   2728  OH  TYR   339     -14.243 -34.181 -41.892  1.00 92.59           O  
ATOM   2729  CZ  TYR   339     -13.392 -34.502 -40.859  1.00 94.67           C  
ATOM   2730  N   VAL   340      -8.729 -37.721 -38.755  1.00 94.93           N  
ATOM   2731  CA  VAL   340      -7.987 -38.352 -39.842  1.00 94.45           C  
ATOM   2732  C   VAL   340      -7.969 -39.866 -39.645  1.00 93.90           C  
ATOM   2733  CB  VAL   340      -6.543 -37.809 -39.933  1.00 93.61           C  
ATOM   2734  O   VAL   340      -8.201 -40.624 -40.589  1.00 92.76           O  
ATOM   2735  CG1 VAL   340      -5.704 -38.664 -40.881  1.00 89.02           C  
ATOM   2736  CG2 VAL   340      -6.550 -36.351 -40.388  1.00 89.04           C  
ATOM   2737  N   PHE   341      -7.800 -40.397 -38.440  1.00 95.28           N  
ATOM   2738  CA  PHE   341      -7.781 -41.824 -38.143  1.00 95.04           C  
ATOM   2739  C   PHE   341      -9.156 -42.442 -38.364  1.00 94.57           C  
ATOM   2740  CB  PHE   341      -7.321 -42.068 -36.702  1.00 94.46           C  
ATOM   2741  O   PHE   341      -9.267 -43.632 -38.665  1.00 93.70           O  
ATOM   2742  CG  PHE   341      -5.826 -42.139 -36.545  1.00 91.89           C  
ATOM   2743  CD1 PHE   341      -5.090 -43.117 -37.202  1.00 88.30           C  
ATOM   2744  CD2 PHE   341      -5.157 -41.226 -35.740  1.00 87.73           C  
ATOM   2745  CE1 PHE   341      -3.706 -43.185 -37.058  1.00 87.09           C  
ATOM   2746  CE2 PHE   341      -3.774 -41.288 -35.591  1.00 87.16           C  
ATOM   2747  CZ  PHE   341      -3.051 -42.268 -36.251  1.00 85.89           C  
ATOM   2748  N   LEU   342     -10.266 -41.642 -38.304  1.00 96.15           N  
ATOM   2749  CA  LEU   342     -11.634 -42.064 -38.584  1.00 95.99           C  
ATOM   2750  C   LEU   342     -11.913 -42.046 -40.083  1.00 95.41           C  
ATOM   2751  CB  LEU   342     -12.633 -41.160 -37.856  1.00 95.95           C  
ATOM   2752  O   LEU   342     -13.035 -42.321 -40.513  1.00 94.26           O  
ATOM   2753  CG  LEU   342     -12.743 -41.351 -36.343  1.00 95.47           C  
ATOM   2754  CD1 LEU   342     -13.609 -40.255 -35.732  1.00 94.09           C  
ATOM   2755  CD2 LEU   342     -13.307 -42.729 -36.017  1.00 93.68           C  
ATOM   2756  N   GLY   343     -11.009 -41.819 -40.969  1.00 92.35           N  
ATOM   2757  CA  GLY   343     -11.094 -41.855 -42.421  1.00 92.57           C  
ATOM   2758  C   GLY   343     -11.777 -40.635 -43.009  1.00 92.29           C  
ATOM   2759  O   GLY   343     -12.150 -40.633 -44.184  1.00 91.28           O  
ATOM   2760  N   ASN   344     -11.909 -39.451 -42.207  1.00 93.39           N  
ATOM   2761  CA  ASN   344     -12.559 -38.234 -42.678  1.00 93.59           C  
ATOM   2762  C   ASN   344     -11.574 -37.313 -43.394  1.00 93.43           C  
ATOM   2763  CB  ASN   344     -13.226 -37.496 -41.515  1.00 93.61           C  
ATOM   2764  O   ASN   344     -10.409 -37.222 -43.005  1.00 92.76           O  
ATOM   2765  CG  ASN   344     -14.339 -38.301 -40.875  1.00 93.58           C  
ATOM   2766  ND2 ASN   344     -14.144 -38.690 -39.620  1.00 92.75           N  
ATOM   2767  OD1 ASN   344     -15.366 -38.572 -41.503  1.00 92.63           O  
ATOM   2768  N   VAL   345     -12.034 -36.567 -44.398  1.00 90.88           N  
ATOM   2769  CA  VAL   345     -11.249 -35.621 -45.185  1.00 91.21           C  
ATOM   2770  C   VAL   345     -11.263 -34.251 -44.511  1.00 91.95           C  
ATOM   2771  CB  VAL   345     -11.781 -35.508 -46.631  1.00 89.82           C  
ATOM   2772  O   VAL   345     -12.329 -33.718 -44.194  1.00 91.59           O  
ATOM   2773  CG1 VAL   345     -10.951 -34.508 -47.435  1.00 85.48           C  
ATOM   2774  CG2 VAL   345     -11.776 -36.877 -47.309  1.00 84.79           C  
ATOM   2775  N   ILE   346     -10.086 -33.706 -44.293  1.00 93.76           N  
ATOM   2776  CA  ILE   346      -9.915 -32.363 -43.749  1.00 93.99           C  
ATOM   2777  C   ILE   346     -10.184 -31.327 -44.838  1.00 93.87           C  
ATOM   2778  CB  ILE   346      -8.499 -32.167 -43.161  1.00 93.04           C  
ATOM   2779  O   ILE   346      -9.475 -31.278 -45.846  1.00 92.99           O  
ATOM   2780  CG1 ILE   346      -8.264 -33.140 -42.000  1.00 89.01           C  
ATOM   2781  CG2 ILE   346      -8.297 -30.717 -42.710  1.00 88.86           C  
ATOM   2782  CD1 ILE   346      -6.862 -33.074 -41.411  1.00 85.92           C  
ATOM   2783  N   THR   347     -11.153 -30.534 -44.690  1.00 94.52           N  
ATOM   2784  CA  THR   347     -11.432 -29.366 -45.519  1.00 94.95           C  
ATOM   2785  C   THR   347     -11.041 -28.082 -44.792  1.00 95.66           C  
ATOM   2786  CB  THR   347     -12.918 -29.303 -45.915  1.00 94.08           C  
ATOM   2787  O   THR   347     -11.095 -28.018 -43.562  1.00 95.59           O  
ATOM   2788  CG2 THR   347     -13.352 -30.580 -46.628  1.00 90.22           C  
ATOM   2789  OG1 THR   347     -13.714 -29.134 -44.735  1.00 91.50           O  
ATOM   2790  N   ALA   348     -10.666 -27.013 -45.510  1.00 96.05           N  
ATOM   2791  CA  ALA   348     -10.280 -25.735 -44.919  1.00 96.45           C  
ATOM   2792  C   ALA   348     -11.402 -25.171 -44.051  1.00 96.90           C  
ATOM   2793  CB  ALA   348      -9.902 -24.736 -46.010  1.00 95.57           C  
ATOM   2794  O   ALA   348     -11.173 -24.785 -42.902  1.00 96.86           O  
ATOM   2795  N   SER   349     -12.643 -25.246 -44.467  1.00 97.20           N  
ATOM   2796  CA  SER   349     -13.811 -24.802 -43.713  1.00 97.29           C  
ATOM   2797  C   SER   349     -13.892 -25.498 -42.358  1.00 97.53           C  
ATOM   2798  CB  SER   349     -15.092 -25.063 -44.506  1.00 96.37           C  
ATOM   2799  O   SER   349     -13.882 -24.841 -41.315  1.00 97.39           O  
ATOM   2800  OG  SER   349     -16.222 -24.554 -43.818  1.00 76.35           O  
ATOM   2801  N   ARG   350     -13.857 -26.758 -42.293  1.00 96.93           N  
ATOM   2802  CA  ARG   350     -13.976 -27.528 -41.059  1.00 97.15           C  
ATOM   2803  C   ARG   350     -12.801 -27.252 -40.126  1.00 97.28           C  
ATOM   2804  CB  ARG   350     -14.062 -29.025 -41.365  1.00 96.84           C  
ATOM   2805  O   ARG   350     -12.978 -27.147 -38.911  1.00 97.20           O  
ATOM   2806  CG  ARG   350     -15.397 -29.458 -41.950  1.00 95.93           C  
ATOM   2807  CD  ARG   350     -15.397 -30.934 -42.321  1.00 94.87           C  
ATOM   2808  NE  ARG   350     -16.694 -31.359 -42.840  1.00 93.78           N  
ATOM   2809  NH1 ARG   350     -16.019 -33.510 -43.346  1.00 89.79           N  
ATOM   2810  NH2 ARG   350     -18.175 -32.853 -43.763  1.00 89.32           N  
ATOM   2811  CZ  ARG   350     -16.959 -32.573 -43.315  1.00 92.33           C  
ATOM   2812  N   VAL   351     -11.593 -27.071 -40.690  1.00 96.74           N  
ATOM   2813  CA  VAL   351     -10.397 -26.765 -39.911  1.00 96.87           C  
ATOM   2814  C   VAL   351     -10.558 -25.408 -39.229  1.00 97.16           C  
ATOM   2815  CB  VAL   351      -9.128 -26.772 -40.792  1.00 96.26           C  
ATOM   2816  O   VAL   351     -10.455 -25.306 -38.005  1.00 97.03           O  
ATOM   2817  CG1 VAL   351      -7.924 -26.251 -40.010  1.00 93.59           C  
ATOM   2818  CG2 VAL   351      -8.856 -28.178 -41.323  1.00 93.83           C  
ATOM   2819  N   PHE   352     -10.898 -24.413 -39.939  1.00 97.06           N  
ATOM   2820  CA  PHE   352     -10.916 -23.059 -39.397  1.00 97.24           C  
ATOM   2821  C   PHE   352     -12.143 -22.842 -38.521  1.00 97.30           C  
ATOM   2822  CB  PHE   352     -10.889 -22.026 -40.528  1.00 96.95           C  
ATOM   2823  O   PHE   352     -12.075 -22.140 -37.510  1.00 97.08           O  
ATOM   2824  CG  PHE   352      -9.528 -21.831 -41.140  1.00 96.22           C  
ATOM   2825  CD1 PHE   352      -8.509 -21.217 -40.422  1.00 94.60           C  
ATOM   2826  CD2 PHE   352      -9.267 -22.262 -42.434  1.00 94.41           C  
ATOM   2827  CE1 PHE   352      -7.248 -21.035 -40.986  1.00 93.23           C  
ATOM   2828  CE2 PHE   352      -8.010 -22.084 -43.004  1.00 92.80           C  
ATOM   2829  CZ  PHE   352      -7.002 -21.469 -42.279  1.00 92.37           C  
ATOM   2830  N   VAL   353     -13.281 -23.517 -38.756  1.00 97.74           N  
ATOM   2831  CA  VAL   353     -14.423 -23.535 -37.848  1.00 97.79           C  
ATOM   2832  C   VAL   353     -14.032 -24.215 -36.538  1.00 97.88           C  
ATOM   2833  CB  VAL   353     -15.638 -24.251 -38.478  1.00 97.48           C  
ATOM   2834  O   VAL   353     -14.203 -23.643 -35.459  1.00 97.75           O  
ATOM   2835  CG1 VAL   353     -16.741 -24.457 -37.441  1.00 95.89           C  
ATOM   2836  CG2 VAL   353     -16.165 -23.457 -39.672  1.00 96.02           C  
ATOM   2837  N   ALA   354     -13.420 -25.350 -36.595  1.00 97.56           N  
ATOM   2838  CA  ALA   354     -13.022 -26.088 -35.398  1.00 97.59           C  
ATOM   2839  C   ALA   354     -11.979 -25.314 -34.598  1.00 97.63           C  
ATOM   2840  CB  ALA   354     -12.484 -27.465 -35.777  1.00 97.25           C  
ATOM   2841  O   ALA   354     -12.138 -25.109 -33.392  1.00 97.45           O  
ATOM   2842  N   VAL   355     -10.938 -24.742 -35.248  1.00 96.75           N  
ATOM   2843  CA  VAL   355      -9.883 -23.965 -34.605  1.00 96.73           C  
ATOM   2844  C   VAL   355     -10.483 -22.730 -33.938  1.00 96.72           C  
ATOM   2845  CB  VAL   355      -8.789 -23.548 -35.614  1.00 96.25           C  
ATOM   2846  O   VAL   355     -10.161 -22.418 -32.789  1.00 96.41           O  
ATOM   2847  CG1 VAL   355      -7.857 -22.505 -34.999  1.00 93.54           C  
ATOM   2848  CG2 VAL   355      -7.998 -24.769 -36.078  1.00 93.56           C  
ATOM   2849  N   SER   356     -11.400 -22.052 -34.565  1.00 96.59           N  
ATOM   2850  CA  SER   356     -12.030 -20.843 -34.046  1.00 96.68           C  
ATOM   2851  C   SER   356     -12.980 -21.163 -32.897  1.00 96.75           C  
ATOM   2852  CB  SER   356     -12.788 -20.115 -35.157  1.00 96.23           C  
ATOM   2853  O   SER   356     -12.969 -20.483 -31.869  1.00 96.52           O  
ATOM   2854  OG  SER   356     -11.911 -19.745 -36.207  1.00 89.48           O  
ATOM   2855  N   LEU   357     -13.757 -22.263 -32.969  1.00 97.27           N  
ATOM   2856  CA  LEU   357     -14.660 -22.713 -31.915  1.00 97.34           C  
ATOM   2857  C   LEU   357     -13.878 -23.190 -30.696  1.00 97.32           C  
ATOM   2858  CB  LEU   357     -15.566 -23.836 -32.427  1.00 97.24           C  
ATOM   2859  O   LEU   357     -14.191 -22.812 -29.565  1.00 97.13           O  
ATOM   2860  CG  LEU   357     -16.718 -23.414 -33.340  1.00 96.82           C  
ATOM   2861  CD1 LEU   357     -17.450 -24.642 -33.872  1.00 96.02           C  
ATOM   2862  CD2 LEU   357     -17.680 -22.492 -32.598  1.00 95.78           C  
ATOM   2863  N   TYR   358     -12.762 -23.918 -30.874  1.00 96.39           N  
ATOM   2864  CA  TYR   358     -11.874 -24.298 -29.781  1.00 96.46           C  
ATOM   2865  C   TYR   358     -11.184 -23.074 -29.189  1.00 96.05           C  
ATOM   2866  CB  TYR   358     -10.826 -25.305 -30.265  1.00 96.32           C  
ATOM   2867  O   TYR   358     -10.985 -22.994 -27.975  1.00 95.42           O  
ATOM   2868  CG  TYR   358     -11.348 -26.716 -30.381  1.00 96.05           C  
ATOM   2869  CD1 TYR   358     -11.971 -27.340 -29.302  1.00 95.23           C  
ATOM   2870  CD2 TYR   358     -11.220 -27.429 -31.568  1.00 94.98           C  
ATOM   2871  CE1 TYR   358     -12.452 -28.641 -29.403  1.00 94.19           C  
ATOM   2872  CE2 TYR   358     -11.697 -28.730 -31.681  1.00 94.18           C  
ATOM   2873  OH  TYR   358     -12.786 -30.615 -30.701  1.00 92.55           O  
ATOM   2874  CZ  TYR   358     -12.311 -29.327 -30.595  1.00 93.82           C  
ATOM   2875  N   GLY   359     -10.871 -22.070 -29.989  1.00 95.18           N  
ATOM   2876  CA  GLY   359     -10.356 -20.790 -29.531  1.00 95.10           C  
ATOM   2877  C   GLY   359     -11.305 -20.064 -28.597  1.00 95.03           C  
ATOM   2878  O   GLY   359     -10.900 -19.600 -27.529  1.00 94.47           O  
ATOM   2879  N   ALA   360     -12.579 -20.069 -28.897  1.00 94.67           N  
ATOM   2880  CA  ALA   360     -13.627 -19.441 -28.097  1.00 94.89           C  
ATOM   2881  C   ALA   360     -13.807 -20.164 -26.765  1.00 94.97           C  
ATOM   2882  CB  ALA   360     -14.944 -19.418 -28.869  1.00 94.23           C  
ATOM   2883  O   ALA   360     -13.735 -19.544 -25.701  1.00 94.65           O  
ATOM   2884  N   VAL   361     -13.950 -21.479 -26.691  1.00 95.78           N  
ATOM   2885  CA  VAL   361     -14.151 -22.284 -25.491  1.00 95.78           C  
ATOM   2886  C   VAL   361     -12.898 -22.232 -24.619  1.00 95.61           C  
ATOM   2887  CB  VAL   361     -14.495 -23.749 -25.842  1.00 95.01           C  
ATOM   2888  O   VAL   361     -12.992 -22.136 -23.393  1.00 95.02           O  
ATOM   2889  CG1 VAL   361     -14.578 -24.602 -24.577  1.00 89.24           C  
ATOM   2890  CG2 VAL   361     -15.806 -23.816 -26.622  1.00 88.69           C  
ATOM   2891  N   ARG   362     -11.769 -22.220 -25.244  1.00 94.35           N  
ATOM   2892  CA  ARG   362     -10.488 -22.145 -24.549  1.00 94.24           C  
ATOM   2893  C   ARG   362     -10.391 -20.871 -23.716  1.00 93.77           C  
ATOM   2894  CB  ARG   362      -9.330 -22.209 -25.547  1.00 93.31           C  
ATOM   2895  O   ARG   362     -10.032 -20.919 -22.538  1.00 92.80           O  
ATOM   2896  CG  ARG   362      -7.956 -22.134 -24.902  1.00 90.69           C  
ATOM   2897  CD  ARG   362      -6.862 -21.882 -25.930  1.00 88.04           C  
ATOM   2898  NE  ARG   362      -6.896 -20.510 -26.428  1.00 86.16           N  
ATOM   2899  NH1 ARG   362      -5.050 -20.742 -27.798  1.00 79.57           N  
ATOM   2900  NH2 ARG   362      -6.157 -18.737 -27.688  1.00 77.52           N  
ATOM   2901  CZ  ARG   362      -6.034 -20.000 -27.303  1.00 84.20           C  
ATOM   2902  N   LEU   363     -10.636 -19.733 -24.254  1.00 92.78           N  
ATOM   2903  CA  LEU   363     -10.545 -18.450 -23.567  1.00 92.74           C  
ATOM   2904  C   LEU   363     -11.451 -18.424 -22.341  1.00 92.88           C  
ATOM   2905  CB  LEU   363     -10.917 -17.306 -24.515  1.00 91.24           C  
ATOM   2906  O   LEU   363     -11.015 -18.052 -21.249  1.00 92.18           O  
ATOM   2907  CG  LEU   363     -10.756 -15.889 -23.963  1.00 85.00           C  
ATOM   2908  CD1 LEU   363      -9.283 -15.579 -23.720  1.00 78.52           C  
ATOM   2909  CD2 LEU   363     -11.372 -14.871 -24.917  1.00 78.21           C  
ATOM   2910  N   THR   364     -12.678 -18.952 -22.409  1.00 93.20           N  
ATOM   2911  CA  THR   364     -13.674 -18.915 -21.344  1.00 93.36           C  
ATOM   2912  C   THR   364     -13.356 -19.951 -20.270  1.00 93.39           C  
ATOM   2913  CB  THR   364     -15.091 -19.161 -21.895  1.00 92.05           C  
ATOM   2914  O   THR   364     -13.348 -19.635 -19.078  1.00 92.73           O  
ATOM   2915  CG2 THR   364     -16.145 -18.961 -20.811  1.00 83.89           C  
ATOM   2916  OG1 THR   364     -15.345 -18.246 -22.968  1.00 85.70           O  
ATOM   2917  N   VAL   365     -12.969 -21.170 -20.662  1.00 93.51           N  
ATOM   2918  CA  VAL   365     -12.870 -22.304 -19.749  1.00 93.55           C  
ATOM   2919  C   VAL   365     -11.480 -22.341 -19.118  1.00 92.71           C  
ATOM   2920  CB  VAL   365     -13.164 -23.639 -20.469  1.00 93.06           C  
ATOM   2921  O   VAL   365     -11.337 -22.652 -17.934  1.00 91.43           O  
ATOM   2922  CG1 VAL   365     -12.885 -24.824 -19.545  1.00 92.13           C  
ATOM   2923  CG2 VAL   365     -14.609 -23.672 -20.963  1.00 91.89           C  
ATOM   2924  N   THR   366     -10.384 -21.945 -19.792  1.00 91.85           N  
ATOM   2925  CA  THR   366      -9.031 -22.120 -19.276  1.00 91.55           C  
ATOM   2926  C   THR   366      -8.502 -20.813 -18.692  1.00 90.08           C  
ATOM   2927  CB  THR   366      -8.074 -22.618 -20.375  1.00 89.91           C  
ATOM   2928  O   THR   366      -7.632 -20.824 -17.819  1.00 87.36           O  
ATOM   2929  CG2 THR   366      -8.613 -23.878 -21.044  1.00 82.55           C  
ATOM   2930  OG1 THR   366      -7.919 -21.594 -21.366  1.00 83.92           O  
ATOM   2931  N   LEU   367      -9.033 -19.632 -19.128  1.00 90.05           N  
ATOM   2932  CA  LEU   367      -8.555 -18.347 -18.630  1.00 90.12           C  
ATOM   2933  C   LEU   367      -9.557 -17.733 -17.658  1.00 90.15           C  
ATOM   2934  CB  LEU   367      -8.297 -17.384 -19.791  1.00 89.18           C  
ATOM   2935  O   LEU   367      -9.232 -17.495 -16.493  1.00 89.15           O  
ATOM   2936  CG  LEU   367      -7.759 -16.002 -19.420  1.00 87.59           C  
ATOM   2937  CD1 LEU   367      -6.393 -16.127 -18.753  1.00 85.04           C  
ATOM   2938  CD2 LEU   367      -7.677 -15.109 -20.654  1.00 85.12           C  
ATOM   2939  N   PHE   368     -10.824 -17.578 -18.005  1.00 90.63           N  
ATOM   2940  CA  PHE   368     -11.778 -16.789 -17.234  1.00 91.33           C  
ATOM   2941  C   PHE   368     -12.401 -17.626 -16.123  1.00 91.47           C  
ATOM   2942  CB  PHE   368     -12.873 -16.226 -18.145  1.00 90.61           C  
ATOM   2943  O   PHE   368     -12.559 -17.153 -14.996  1.00 91.05           O  
ATOM   2944  CG  PHE   368     -12.385 -15.173 -19.102  1.00 90.06           C  
ATOM   2945  CD1 PHE   368     -11.624 -14.102 -18.650  1.00 88.26           C  
ATOM   2946  CD2 PHE   368     -12.688 -15.254 -20.455  1.00 88.42           C  
ATOM   2947  CE1 PHE   368     -11.170 -13.126 -19.534  1.00 88.05           C  
ATOM   2948  CE2 PHE   368     -12.239 -14.282 -21.345  1.00 88.07           C  
ATOM   2949  CZ  PHE   368     -11.481 -13.218 -20.882  1.00 87.29           C  
ATOM   2950  N   PHE   369     -12.652 -18.939 -16.309  1.00 91.99           N  
ATOM   2951  CA  PHE   369     -13.326 -19.781 -15.327  1.00 92.46           C  
ATOM   2952  C   PHE   369     -12.428 -20.032 -14.122  1.00 91.92           C  
ATOM   2953  CB  PHE   369     -13.744 -21.114 -15.957  1.00 92.25           C  
ATOM   2954  O   PHE   369     -12.821 -19.770 -12.983  1.00 91.20           O  
ATOM   2955  CG  PHE   369     -14.409 -22.059 -14.993  1.00 92.64           C  
ATOM   2956  CD1 PHE   369     -15.772 -21.971 -14.741  1.00 91.73           C  
ATOM   2957  CD2 PHE   369     -13.669 -23.036 -14.339  1.00 91.49           C  
ATOM   2958  CE1 PHE   369     -16.390 -22.845 -13.849  1.00 91.21           C  
ATOM   2959  CE2 PHE   369     -14.280 -23.912 -13.446  1.00 91.02           C  
ATOM   2960  CZ  PHE   369     -15.640 -23.814 -13.202  1.00 90.97           C  
ATOM   2961  N   PRO   370     -11.050 -20.475 -14.277  1.00 88.55           N  
ATOM   2962  CA  PRO   370     -10.183 -20.604 -13.103  1.00 88.48           C  
ATOM   2963  C   PRO   370      -9.955 -19.274 -12.389  1.00 88.03           C  
ATOM   2964  CB  PRO   370      -8.875 -21.141 -13.689  1.00 87.56           C  
ATOM   2965  O   PRO   370      -9.981 -19.218 -11.157  1.00 86.86           O  
ATOM   2966  CG  PRO   370      -9.280 -21.854 -14.939  1.00 87.37           C  
ATOM   2967  CD  PRO   370     -10.385 -21.077 -15.594  1.00 88.48           C  
ATOM   2968  N   SER   371      -9.832 -18.106 -13.112  1.00 89.22           N  
ATOM   2969  CA  SER   371      -9.705 -16.767 -12.545  1.00 89.70           C  
ATOM   2970  C   SER   371     -10.970 -16.362 -11.796  1.00 89.95           C  
ATOM   2971  CB  SER   371      -9.404 -15.746 -13.643  1.00 88.82           C  
ATOM   2972  O   SER   371     -10.896 -15.746 -10.731  1.00 89.47           O  
ATOM   2973  OG  SER   371      -8.179 -16.047 -14.288  1.00 87.79           O  
ATOM   2974  N   ALA   372     -12.098 -16.756 -12.310  1.00 92.55           N  
ATOM   2975  CA  ALA   372     -13.367 -16.503 -11.633  1.00 93.00           C  
ATOM   2976  C   ALA   372     -13.443 -17.259 -10.310  1.00 92.89           C  
ATOM   2977  CB  ALA   372     -14.537 -16.892 -12.533  1.00 92.33           C  
ATOM   2978  O   ALA   372     -13.768 -16.676  -9.272  1.00 92.45           O  
ATOM   2979  N   VAL   373     -13.091 -18.578 -10.279  1.00 90.66           N  
ATOM   2980  CA  VAL   373     -13.066 -19.399  -9.073  1.00 90.79           C  
ATOM   2981  C   VAL   373     -12.085 -18.806  -8.065  1.00 90.03           C  
ATOM   2982  CB  VAL   373     -12.685 -20.863  -9.391  1.00 90.24           C  
ATOM   2983  O   VAL   373     -12.405 -18.678  -6.880  1.00 89.08           O  
ATOM   2984  CG1 VAL   373     -12.502 -21.664  -8.103  1.00 89.51           C  
ATOM   2985  CG2 VAL   373     -13.746 -21.509 -10.280  1.00 89.15           C  
ATOM   2986  N   GLU   374     -10.894 -18.282  -8.518  1.00 88.10           N  
ATOM   2987  CA  GLU   374      -9.893 -17.631  -7.679  1.00 88.54           C  
ATOM   2988  C   GLU   374     -10.436 -16.342  -7.070  1.00 88.95           C  
ATOM   2989  CB  GLU   374      -8.624 -17.338  -8.484  1.00 87.52           C  
ATOM   2990  O   GLU   374     -10.437 -16.178  -5.848  1.00 88.48           O  
ATOM   2991  CG  GLU   374      -7.497 -16.734  -7.659  1.00 85.09           C  
ATOM   2992  CD  GLU   374      -6.320 -16.268  -8.500  1.00 83.09           C  
ATOM   2993  OE1 GLU   374      -6.254 -16.620  -9.700  1.00 83.61           O  
ATOM   2994  OE2 GLU   374      -5.455 -15.546  -7.955  1.00 81.26           O  
ATOM   2995  N   LYS   375     -10.947 -15.421  -7.834  1.00 91.16           N  
ATOM   2996  CA  LYS   375     -11.423 -14.106  -7.414  1.00 91.78           C  
ATOM   2997  C   LYS   375     -12.656 -14.226  -6.523  1.00 92.00           C  
ATOM   2998  CB  LYS   375     -11.739 -13.235  -8.631  1.00 90.92           C  
ATOM   2999  O   LYS   375     -12.788 -13.499  -5.536  1.00 91.66           O  
ATOM   3000  CG  LYS   375     -10.516 -12.848  -9.450  1.00 88.77           C  
ATOM   3001  CD  LYS   375      -9.399 -12.310  -8.565  1.00 86.53           C  
ATOM   3002  CE  LYS   375      -8.159 -11.962  -9.378  1.00 84.50           C  
ATOM   3003  NZ  LYS   375      -6.973 -11.720  -8.503  1.00 82.37           N  
ATOM   3004  N   VAL   376     -13.534 -15.194  -6.759  1.00 93.69           N  
ATOM   3005  CA  VAL   376     -14.693 -15.465  -5.914  1.00 94.06           C  
ATOM   3006  C   VAL   376     -14.232 -16.034  -4.573  1.00 93.65           C  
ATOM   3007  CB  VAL   376     -15.677 -16.440  -6.597  1.00 93.67           C  
ATOM   3008  O   VAL   376     -14.714 -15.618  -3.517  1.00 93.06           O  
ATOM   3009  CG1 VAL   376     -16.730 -16.928  -5.604  1.00 92.75           C  
ATOM   3010  CG2 VAL   376     -16.342 -15.772  -7.799  1.00 92.52           C  
ATOM   3011  N   SER   377     -13.245 -16.929  -4.565  1.00 90.95           N  
ATOM   3012  CA  SER   377     -12.669 -17.469  -3.338  1.00 90.89           C  
ATOM   3013  C   SER   377     -12.019 -16.371  -2.502  1.00 90.36           C  
ATOM   3014  CB  SER   377     -11.640 -18.553  -3.660  1.00 88.92           C  
ATOM   3015  O   SER   377     -12.245 -16.288  -1.293  1.00 89.18           O  
ATOM   3016  OG  SER   377     -11.148 -19.149  -2.471  1.00 77.50           O  
ATOM   3017  N   GLU   378     -11.261 -15.394  -3.103  1.00 88.99           N  
ATOM   3018  CA  GLU   378     -10.652 -14.243  -2.443  1.00 89.93           C  
ATOM   3019  C   GLU   378     -11.715 -13.305  -1.879  1.00 90.61           C  
ATOM   3020  CB  GLU   378      -9.742 -13.485  -3.413  1.00 88.59           C  
ATOM   3021  O   GLU   378     -11.593 -12.828  -0.749  1.00 90.40           O  
ATOM   3022  CG  GLU   378      -8.457 -14.224  -3.756  1.00 85.23           C  
ATOM   3023  CD  GLU   378      -7.525 -13.423  -4.650  1.00 83.39           C  
ATOM   3024  OE1 GLU   378      -7.902 -12.308  -5.077  1.00 84.42           O  
ATOM   3025  OE2 GLU   378      -6.408 -13.915  -4.928  1.00 83.02           O  
ATOM   3026  N   ALA   379     -12.725 -13.078  -2.595  1.00 95.13           N  
ATOM   3027  CA  ALA   379     -13.829 -12.216  -2.182  1.00 95.58           C  
ATOM   3028  C   ALA   379     -14.599 -12.832  -1.017  1.00 95.73           C  
ATOM   3029  CB  ALA   379     -14.768 -11.954  -3.357  1.00 94.77           C  
ATOM   3030  O   ALA   379     -14.985 -12.130  -0.080  1.00 95.41           O  
ATOM   3031  N   PHE   380     -14.775 -14.151  -0.947  1.00 95.44           N  
ATOM   3032  CA  PHE   380     -15.444 -14.814   0.166  1.00 95.66           C  
ATOM   3033  C   PHE   380     -14.625 -14.684   1.444  1.00 95.21           C  
ATOM   3034  CB  PHE   380     -15.686 -16.293  -0.155  1.00 94.63           C  
ATOM   3035  O   PHE   380     -15.181 -14.487   2.527  1.00 94.51           O  
ATOM   3036  CG  PHE   380     -16.944 -16.546  -0.940  1.00 90.87           C  
ATOM   3037  CD1 PHE   380     -18.182 -16.160  -0.440  1.00 86.37           C  
ATOM   3038  CD2 PHE   380     -16.889 -17.169  -2.180  1.00 86.26           C  
ATOM   3039  CE1 PHE   380     -19.348 -16.393  -1.165  1.00 86.49           C  
ATOM   3040  CE2 PHE   380     -18.050 -17.406  -2.910  1.00 85.76           C  
ATOM   3041  CZ  PHE   380     -19.279 -17.017  -2.400  1.00 85.07           C  
ATOM   3042  N   VAL   381     -13.324 -14.749   1.346  1.00 92.79           N  
ATOM   3043  CA  VAL   381     -12.447 -14.509   2.487  1.00 93.46           C  
ATOM   3044  C   VAL   381     -12.572 -13.055   2.938  1.00 93.88           C  
ATOM   3045  CB  VAL   381     -10.975 -14.838   2.150  1.00 92.08           C  
ATOM   3046  O   VAL   381     -12.703 -12.779   4.132  1.00 93.64           O  
ATOM   3047  CG1 VAL   381     -10.055 -14.441   3.303  1.00 87.61           C  
ATOM   3048  CG2 VAL   381     -10.821 -16.323   1.827  1.00 87.30           C  
ATOM   3049  N   SER   382     -12.606 -12.035   2.051  1.00 95.91           N  
ATOM   3050  CA  SER   382     -12.789 -10.614   2.328  1.00 96.48           C  
ATOM   3051  C   SER   382     -14.159 -10.343   2.942  1.00 96.95           C  
ATOM   3052  CB  SER   382     -12.623  -9.793   1.049  1.00 95.73           C  
ATOM   3053  O   SER   382     -14.259  -9.702   3.990  1.00 96.83           O  
ATOM   3054  OG  SER   382     -11.296  -9.888   0.559  1.00 88.77           O  
ATOM   3055  N   ILE   383     -15.229 -10.973   2.385  1.00 97.92           N  
ATOM   3056  CA  ILE   383     -16.597 -10.859   2.878  1.00 98.06           C  
ATOM   3057  C   ILE   383     -16.674 -11.379   4.312  1.00 98.01           C  
ATOM   3058  CB  ILE   383     -17.589 -11.628   1.976  1.00 97.84           C  
ATOM   3059  O   ILE   383     -17.307 -10.759   5.170  1.00 97.81           O  
ATOM   3060  CG1 ILE   383     -17.798 -10.881   0.654  1.00 96.76           C  
ATOM   3061  CG2 ILE   383     -18.922 -11.843   2.700  1.00 96.81           C  
ATOM   3062  CD1 ILE   383     -18.495 -11.705  -0.419  1.00 94.65           C  
ATOM   3063  N   ARG   384     -15.981 -12.465   4.594  1.00 97.52           N  
ATOM   3064  CA  ARG   384     -15.958 -13.013   5.947  1.00 97.56           C  
ATOM   3065  C   ARG   384     -15.264 -12.058   6.913  1.00 97.38           C  
ATOM   3066  CB  ARG   384     -15.260 -14.374   5.963  1.00 96.60           C  
ATOM   3067  O   ARG   384     -15.745 -11.835   8.026  1.00 97.01           O  
ATOM   3068  CG  ARG   384     -15.268 -15.054   7.323  1.00 90.74           C  
ATOM   3069  CD  ARG   384     -14.558 -16.401   7.284  1.00 87.55           C  
ATOM   3070  NE  ARG   384     -15.272 -17.363   6.450  1.00 87.64           N  
ATOM   3071  NH1 ARG   384     -13.744 -19.069   6.748  1.00 82.54           N  
ATOM   3072  NH2 ARG   384     -15.597 -19.399   5.439  1.00 79.30           N  
ATOM   3073  CZ  ARG   384     -14.869 -18.608   6.214  1.00 80.60           C  
ATOM   3074  N   ARG   385     -14.165 -11.426   6.566  1.00 96.08           N  
ATOM   3075  CA  ARG   385     -13.453 -10.459   7.396  1.00 96.58           C  
ATOM   3076  C   ARG   385     -14.291  -9.204   7.615  1.00 96.90           C  
ATOM   3077  CB  ARG   385     -12.111 -10.089   6.760  1.00 95.46           C  
ATOM   3078  O   ARG   385     -14.451  -8.749   8.750  1.00 96.72           O  
ATOM   3079  CG  ARG   385     -11.075 -11.201   6.816  1.00 90.68           C  
ATOM   3080  CD  ARG   385      -9.704 -10.717   6.366  1.00 87.52           C  
ATOM   3081  NE  ARG   385      -9.704 -10.332   4.958  1.00 87.37           N  
ATOM   3082  NH1 ARG   385      -7.465 -10.788   4.619  1.00 81.97           N  
ATOM   3083  NH2 ARG   385      -8.752  -9.999   2.894  1.00 78.96           N  
ATOM   3084  CZ  ARG   385      -8.640 -10.374   4.161  1.00 83.76           C  
ATOM   3085  N   ILE   386     -14.923  -8.728   6.593  1.00 98.28           N  
ATOM   3086  CA  ILE   386     -15.799  -7.565   6.682  1.00 98.40           C  
ATOM   3087  C   ILE   386     -17.019  -7.902   7.535  1.00 98.44           C  
ATOM   3088  CB  ILE   386     -16.240  -7.081   5.282  1.00 98.33           C  
ATOM   3089  O   ILE   386     -17.396  -7.132   8.422  1.00 98.33           O  
ATOM   3090  CG1 ILE   386     -15.039  -6.531   4.504  1.00 97.88           C  
ATOM   3091  CG2 ILE   386     -17.346  -6.028   5.399  1.00 97.93           C  
ATOM   3092  CD1 ILE   386     -15.305  -6.327   3.019  1.00 96.95           C  
ATOM   3093  N   LYS   387     -17.595  -9.104   7.379  1.00 98.40           N  
ATOM   3094  CA  LYS   387     -18.686  -9.578   8.226  1.00 98.42           C  
ATOM   3095  C   LYS   387     -18.271  -9.603   9.694  1.00 98.21           C  
ATOM   3096  CB  LYS   387     -19.141 -10.971   7.787  1.00 98.32           C  
ATOM   3097  O   LYS   387     -18.968  -9.054  10.551  1.00 97.90           O  
ATOM   3098  CG  LYS   387     -20.285 -11.538   8.614  1.00 97.96           C  
ATOM   3099  CD  LYS   387     -20.539 -13.004   8.286  1.00 97.34           C  
ATOM   3100  CE  LYS   387     -19.485 -13.908   8.911  1.00 96.73           C  
ATOM   3101  NZ  LYS   387     -19.828 -15.353   8.748  1.00 95.21           N  
ATOM   3102  N   ASN   388     -17.151 -10.260   9.932  1.00 98.04           N  
ATOM   3103  CA  ASN   388     -16.652 -10.321  11.301  1.00 98.06           C  
ATOM   3104  C   ASN   388     -16.447  -8.926  11.886  1.00 97.98           C  
ATOM   3105  CB  ASN   388     -15.348 -11.119  11.363  1.00 97.83           C  
ATOM   3106  O   ASN   388     -16.781  -8.679  13.046  1.00 97.72           O  
ATOM   3107  CG  ASN   388     -15.552 -12.594  11.080  1.00 96.71           C  
ATOM   3108  ND2 ASN   388     -14.455 -13.334  10.966  1.00 96.48           N  
ATOM   3109  OD1 ASN   388     -16.687 -13.066  10.965  1.00 96.02           O  
ATOM   3110  N   PHE   389     -16.047  -7.969  11.112  1.00 97.79           N  
ATOM   3111  CA  PHE   389     -15.879  -6.579  11.521  1.00 97.99           C  
ATOM   3112  C   PHE   389     -17.232  -5.914  11.749  1.00 98.04           C  
ATOM   3113  CB  PHE   389     -15.083  -5.801  10.469  1.00 98.03           C  
ATOM   3114  O   PHE   389     -17.444  -5.261  12.773  1.00 97.84           O  
ATOM   3115  CG  PHE   389     -14.990  -4.325  10.747  1.00 97.88           C  
ATOM   3116  CD1 PHE   389     -14.014  -3.824  11.600  1.00 97.40           C  
ATOM   3117  CD2 PHE   389     -15.880  -3.437  10.155  1.00 97.37           C  
ATOM   3118  CE1 PHE   389     -13.925  -2.458  11.859  1.00 96.77           C  
ATOM   3119  CE2 PHE   389     -15.798  -2.071  10.410  1.00 96.75           C  
ATOM   3120  CZ  PHE   389     -14.820  -1.584  11.263  1.00 96.47           C  
ATOM   3121  N   LEU   390     -18.246  -6.143  10.931  1.00 98.56           N  
ATOM   3122  CA  LEU   390     -19.570  -5.535  11.012  1.00 98.53           C  
ATOM   3123  C   LEU   390     -20.367  -6.120  12.173  1.00 98.27           C  
ATOM   3124  CB  LEU   390     -20.333  -5.736   9.700  1.00 98.52           C  
ATOM   3125  O   LEU   390     -21.287  -5.478  12.686  1.00 97.65           O  
ATOM   3126  CG  LEU   390     -19.859  -4.907   8.506  1.00 98.38           C  
ATOM   3127  CD1 LEU   390     -20.651  -5.277   7.256  1.00 98.00           C  
ATOM   3128  CD2 LEU   390     -19.986  -3.417   8.804  1.00 97.89           C  
ATOM   3129  N   LEU   391     -19.940  -7.306  12.731  1.00 98.03           N  
ATOM   3130  CA  LEU   391     -20.588  -7.976  13.853  1.00 97.89           C  
ATOM   3131  C   LEU   391     -19.914  -7.605  15.170  1.00 97.29           C  
ATOM   3132  CB  LEU   391     -20.558  -9.495  13.661  1.00 97.79           C  
ATOM   3133  O   LEU   391     -20.313  -8.086  16.233  1.00 96.07           O  
ATOM   3134  CG  LEU   391     -21.466 -10.058  12.568  1.00 97.55           C  
ATOM   3135  CD1 LEU   391     -21.254 -11.562  12.425  1.00 96.85           C  
ATOM   3136  CD2 LEU   391     -22.927  -9.746  12.873  1.00 96.62           C  
ATOM   3137  N   LEU   392     -18.813  -6.764  15.217  1.00 96.81           N  
ATOM   3138  CA  LEU   392     -18.202  -6.276  16.449  1.00 96.60           C  
ATOM   3139  C   LEU   392     -19.166  -5.377  17.215  1.00 95.87           C  
ATOM   3140  CB  LEU   392     -16.910  -5.514  16.141  1.00 96.50           C  
ATOM   3141  O   LEU   392     -20.011  -4.711  16.613  1.00 94.50           O  
ATOM   3142  CG  LEU   392     -15.762  -6.336  15.552  1.00 96.07           C  
ATOM   3143  CD1 LEU   392     -14.573  -5.434  15.237  1.00 94.77           C  
ATOM   3144  CD2 LEU   392     -15.355  -7.450  16.510  1.00 94.33           C  
ATOM   3145  N   ASP   393     -18.990  -5.372  18.483  1.00 94.20           N  
ATOM   3146  CA  ASP   393     -19.882  -4.647  19.383  1.00 94.45           C  
ATOM   3147  C   ASP   393     -19.821  -3.143  19.123  1.00 94.91           C  
ATOM   3148  CB  ASP   393     -19.530  -4.943  20.842  1.00 93.06           C  
ATOM   3149  O   ASP   393     -18.736  -2.561  19.068  1.00 94.55           O  
ATOM   3150  CG  ASP   393     -19.723  -6.402  21.214  1.00 88.00           C  
ATOM   3151  OD1 ASP   393     -20.662  -7.045  20.697  1.00 85.96           O  
ATOM   3152  OD2 ASP   393     -18.931  -6.914  22.035  1.00 87.35           O  
ATOM   3153  N   GLU   394     -20.971  -2.480  18.924  1.00 94.62           N  
ATOM   3154  CA  GLU   394     -21.107  -1.027  18.888  1.00 94.59           C  
ATOM   3155  C   GLU   394     -21.367  -0.463  20.282  1.00 92.84           C  
ATOM   3156  CB  GLU   394     -22.232  -0.615  17.936  1.00 94.31           C  
ATOM   3157  O   GLU   394     -21.893  -1.160  21.152  1.00 90.76           O  
ATOM   3158  CG  GLU   394     -21.975  -0.989  16.483  1.00 94.31           C  
ATOM   3159  CD  GLU   394     -23.039  -0.464  15.532  1.00 93.11           C  
ATOM   3160  OE1 GLU   394     -24.048   0.106  16.005  1.00 92.18           O  
ATOM   3161  OE2 GLU   394     -22.862  -0.625  14.303  1.00 92.79           O  
ATOM   3162  N   ILE   395     -20.969   0.734  20.421  1.00 93.07           N  
ATOM   3163  CA  ILE   395     -21.333   1.435  21.648  1.00 92.27           C  
ATOM   3164  C   ILE   395     -22.843   1.659  21.687  1.00 91.12           C  
ATOM   3165  CB  ILE   395     -20.588   2.783  21.771  1.00 90.58           C  
ATOM   3166  O   ILE   395     -23.393   2.369  20.842  1.00 88.55           O  
ATOM   3167  CG1 ILE   395     -19.073   2.553  21.826  1.00 82.25           C  
ATOM   3168  CG2 ILE   395     -21.069   3.555  23.003  1.00 81.66           C  
ATOM   3169  CD1 ILE   395     -18.251   3.834  21.789  1.00 78.76           C  
ATOM   3170  N   THR   396     -23.440   0.990  22.623  1.00 86.86           N  
ATOM   3171  CA  THR   396     -24.787   1.434  22.963  1.00 86.33           C  
ATOM   3172  C   THR   396     -24.766   2.861  23.504  1.00 85.05           C  
ATOM   3173  CB  THR   396     -25.439   0.499  23.999  1.00 84.18           C  
ATOM   3174  O   THR   396     -24.256   3.108  24.599  1.00 82.26           O  
ATOM   3175  CG2 THR   396     -26.932   0.779  24.130  1.00 78.90           C  
ATOM   3176  OG1 THR   396     -25.253  -0.861  23.590  1.00 81.27           O  
ATOM   3177  N   GLN   397     -25.169   3.849  22.644  1.00 81.25           N  
ATOM   3178  CA  GLN   397     -25.232   5.228  23.118  1.00 80.91           C  
ATOM   3179  C   GLN   397     -25.974   5.320  24.448  1.00 80.04           C  
ATOM   3180  CB  GLN   397     -25.906   6.123  22.077  1.00 77.88           C  
ATOM   3181  O   GLN   397     -27.146   4.949  24.537  1.00 76.09           O  
ATOM   3182  CG  GLN   397     -25.095   6.302  20.801  1.00 78.17           C  
ATOM   3183  CD  GLN   397     -25.713   7.308  19.848  1.00 77.53           C  
ATOM   3184  NE2 GLN   397     -25.089   7.488  18.689  1.00 79.20           N  
ATOM   3185  OE1 GLN   397     -26.743   7.918  20.151  1.00 79.21           O  
ATOM   3186  N   LEU   398     -25.192   5.700  25.382  1.00 76.26           N  
ATOM   3187  CA  LEU   398     -25.892   6.067  26.608  1.00 75.14           C  
ATOM   3188  C   LEU   398     -26.918   7.164  26.341  1.00 74.55           C  
ATOM   3189  CB  LEU   398     -24.897   6.532  27.674  1.00 70.73           C  
ATOM   3190  O   LEU   398     -26.551   8.314  26.087  1.00 68.26           O  
ATOM   3191  CG  LEU   398     -24.041   5.444  28.324  1.00 68.53           C  
ATOM   3192  CD1 LEU   398     -22.905   6.070  29.126  1.00 65.68           C  
ATOM   3193  CD2 LEU   398     -24.899   4.549  29.213  1.00 66.91           C  
ATOM   3194  N   HIS   399     -28.129   6.741  25.966  1.00 66.99           N  
ATOM   3195  CA  HIS   399     -29.193   7.738  25.957  1.00 68.11           C  
ATOM   3196  C   HIS   399     -29.187   8.563  27.239  1.00 66.41           C  
ATOM   3197  CB  HIS   399     -30.555   7.067  25.770  1.00 58.85           C  
ATOM   3198  O   HIS   399     -29.711   8.124  28.266  1.00 60.46           O  
ATOM   3199  CG  HIS   399     -30.803   6.591  24.374  1.00 52.51           C  
ATOM   3200  CD2 HIS   399     -31.945   6.211  23.754  1.00 51.29           C  
ATOM   3201  ND1 HIS   399     -29.796   6.461  23.442  1.00 57.06           N  
ATOM   3202  CE1 HIS   399     -30.310   6.022  22.306  1.00 49.02           C  
ATOM   3203  NE2 HIS   399     -31.612   5.861  22.469  1.00 45.42           N  
ATOM   3204  N   SER   400     -28.576   9.669  27.120  1.00 73.29           N  
ATOM   3205  CA  SER   400     -28.806  10.665  28.162  1.00 72.92           C  
ATOM   3206  C   SER   400     -30.287  11.005  28.285  1.00 74.29           C  
ATOM   3207  CB  SER   400     -28.005  11.936  27.875  1.00 68.27           C  
ATOM   3208  O   SER   400     -30.788  11.886  27.583  1.00 69.86           O  
ATOM   3209  OG  SER   400     -28.319  12.449  26.592  1.00 65.21           O  
ATOM   3210  N   GLN   401     -31.053  10.145  28.825  1.00 72.33           N  
ATOM   3211  CA  GLN   401     -32.295  10.769  29.267  1.00 71.73           C  
ATOM   3212  C   GLN   401     -32.019  11.957  30.184  1.00 72.40           C  
ATOM   3213  CB  GLN   401     -33.184   9.750  29.981  1.00 68.97           C  
ATOM   3214  O   GLN   401     -31.471  11.791  31.275  1.00 68.98           O  
ATOM   3215  CG  GLN   401     -33.694   8.637  29.076  1.00 68.88           C  
ATOM   3216  CD  GLN   401     -34.653   7.698  29.783  1.00 69.24           C  
ATOM   3217  NE2 GLN   401     -35.208   6.747  29.039  1.00 72.40           N  
ATOM   3218  OE1 GLN   401     -34.892   7.825  30.988  1.00 73.54           O  
ATOM   3219  N   LEU   402     -32.144  13.229  29.615  1.00 67.01           N  
ATOM   3220  CA  LEU   402     -32.066  14.398  30.485  1.00 67.33           C  
ATOM   3221  C   LEU   402     -32.914  14.201  31.737  1.00 68.44           C  
ATOM   3222  CB  LEU   402     -32.522  15.654  29.738  1.00 62.57           C  
ATOM   3223  O   LEU   402     -34.079  13.808  31.648  1.00 65.63           O  
ATOM   3224  CG  LEU   402     -31.568  16.192  28.671  1.00 60.67           C  
ATOM   3225  CD1 LEU   402     -32.268  17.243  27.816  1.00 59.37           C  
ATOM   3226  CD2 LEU   402     -30.314  16.771  29.318  1.00 61.55           C  
ATOM   3227  N   PRO   403     -32.351  14.331  32.862  1.00 71.96           N  
ATOM   3228  CA  PRO   403     -33.263  14.395  34.007  1.00 73.39           C  
ATOM   3229  C   PRO   403     -34.337  15.468  33.846  1.00 75.31           C  
ATOM   3230  CB  PRO   403     -32.335  14.723  35.179  1.00 69.43           C  
ATOM   3231  O   PRO   403     -34.058  16.554  33.331  1.00 72.28           O  
ATOM   3232  CG  PRO   403     -31.018  15.038  34.548  1.00 69.11           C  
ATOM   3233  CD  PRO   403     -31.118  14.764  33.074  1.00 69.67           C  
ATOM   3234  N   SER   404     -35.474  15.275  34.240  1.00 73.71           N  
ATOM   3235  CA  SER   404     -36.631  16.151  34.081  1.00 75.97           C  
ATOM   3236  C   SER   404     -36.392  17.507  34.737  1.00 76.30           C  
ATOM   3237  CB  SER   404     -37.881  15.501  34.676  1.00 71.39           C  
ATOM   3238  O   SER   404     -37.130  18.462  34.486  1.00 74.27           O  
ATOM   3239  OG  SER   404     -37.579  14.857  35.902  1.00 69.88           O  
ATOM   3240  N   ASP   405     -35.315  17.617  35.565  1.00 81.42           N  
ATOM   3241  CA  ASP   405     -35.110  18.806  36.386  1.00 82.06           C  
ATOM   3242  C   ASP   405     -34.145  19.779  35.712  1.00 79.56           C  
ATOM   3243  CB  ASP   405     -34.584  18.419  37.770  1.00 76.93           C  
ATOM   3244  O   ASP   405     -33.915  20.881  36.214  1.00 74.48           O  
ATOM   3245  CG  ASP   405     -33.255  17.686  37.716  1.00 69.93           C  
ATOM   3246  OD1 ASP   405     -32.845  17.246  36.621  1.00 65.10           O  
ATOM   3247  OD2 ASP   405     -32.614  17.545  38.780  1.00 73.14           O  
ATOM   3248  N   GLY   406     -33.514  19.383  34.596  1.00 76.71           N  
ATOM   3249  CA  GLY   406     -32.624  20.196  33.783  1.00 77.83           C  
ATOM   3250  C   GLY   406     -31.295  20.483  34.457  1.00 78.14           C  
ATOM   3251  O   GLY   406     -30.488  21.260  33.943  1.00 75.43           O  
ATOM   3252  N   LYS   407     -31.004  19.903  35.676  1.00 82.03           N  
ATOM   3253  CA  LYS   407     -29.748  20.162  36.372  1.00 83.11           C  
ATOM   3254  C   LYS   407     -28.601  19.372  35.748  1.00 84.74           C  
ATOM   3255  CB  LYS   407     -29.875  19.817  37.857  1.00 80.33           C  
ATOM   3256  O   LYS   407     -28.644  18.142  35.694  1.00 83.10           O  
ATOM   3257  CG  LYS   407     -30.761  20.773  38.641  1.00 81.35           C  
ATOM   3258  CD  LYS   407     -30.854  20.373  40.108  1.00 81.78           C  
ATOM   3259  CE  LYS   407     -31.820  21.268  40.872  1.00 81.63           C  
ATOM   3260  NZ  LYS   407     -32.132  20.718  42.226  1.00 80.80           N  
ATOM   3261  N   MET   408     -27.580  20.028  35.277  1.00 71.73           N  
ATOM   3262  CA  MET   408     -26.312  19.447  34.846  1.00 81.65           C  
ATOM   3263  C   MET   408     -25.630  18.714  35.997  1.00 77.83           C  
ATOM   3264  CB  MET   408     -25.384  20.530  34.293  1.00 70.22           C  
ATOM   3265  O   MET   408     -25.338  19.313  37.033  1.00 73.15           O  
ATOM   3266  CG  MET   408     -25.935  21.244  33.070  1.00 62.43           C  
ATOM   3267  SD  MET   408     -24.773  22.498  32.404  1.00 75.15           S  
ATOM   3268  CE  MET   408     -25.011  23.830  33.613  1.00 61.84           C  
ATOM   3269  N   ILE   409     -25.366  17.491  35.860  1.00 87.09           N  
ATOM   3270  CA  ILE   409     -24.725  16.688  36.896  1.00 89.71           C  
ATOM   3271  C   ILE   409     -24.003  15.504  36.257  1.00 91.62           C  
ATOM   3272  CB  ILE   409     -25.749  16.191  37.941  1.00 83.42           C  
ATOM   3273  O   ILE   409     -24.521  14.881  35.328  1.00 90.45           O  
ATOM   3274  CG1 ILE   409     -26.410  17.380  38.648  1.00 69.19           C  
ATOM   3275  CG2 ILE   409     -25.078  15.257  38.952  1.00 66.14           C  
ATOM   3276  CD1 ILE   409     -27.556  16.992  39.571  1.00 66.94           C  
ATOM   3277  N   VAL   410     -22.803  15.255  36.677  1.00 94.49           N  
ATOM   3278  CA  VAL   410     -22.180  13.940  36.566  1.00 95.05           C  
ATOM   3279  C   VAL   410     -22.366  13.168  37.870  1.00 94.70           C  
ATOM   3280  CB  VAL   410     -20.678  14.051  36.222  1.00 94.70           C  
ATOM   3281  O   VAL   410     -21.826  13.554  38.910  1.00 93.68           O  
ATOM   3282  CG1 VAL   410     -20.056  12.665  36.065  1.00 94.03           C  
ATOM   3283  CG2 VAL   410     -20.481  14.875  34.951  1.00 93.95           C  
ATOM   3284  N   ASN   411     -23.118  12.117  37.852  1.00 93.90           N  
ATOM   3285  CA  ASN   411     -23.363  11.242  38.993  1.00 94.14           C  
ATOM   3286  C   ASN   411     -22.925   9.809  38.704  1.00 94.28           C  
ATOM   3287  CB  ASN   411     -24.841  11.276  39.388  1.00 93.11           C  
ATOM   3288  O   ASN   411     -23.462   9.160  37.804  1.00 93.81           O  
ATOM   3289  CG  ASN   411     -25.120  10.517  40.671  1.00 90.45           C  
ATOM   3290  ND2 ASN   411     -26.328   9.977  40.789  1.00 89.73           N  
ATOM   3291  OD1 ASN   411     -24.259  10.419  41.548  1.00 89.10           O  
ATOM   3292  N   VAL   412     -21.922   9.379  39.391  1.00 96.08           N  
ATOM   3293  CA  VAL   412     -21.399   8.017  39.394  1.00 96.22           C  
ATOM   3294  C   VAL   412     -21.818   7.304  40.678  1.00 95.90           C  
ATOM   3295  CB  VAL   412     -19.860   7.999  39.253  1.00 96.03           C  
ATOM   3296  O   VAL   412     -21.505   7.762  41.780  1.00 95.04           O  
ATOM   3297  CG1 VAL   412     -19.342   6.565  39.164  1.00 94.92           C  
ATOM   3298  CG2 VAL   412     -19.428   8.804  38.029  1.00 94.95           C  
ATOM   3299  N   GLN   413     -22.588   6.237  40.592  1.00 95.94           N  
ATOM   3300  CA  GLN   413     -23.098   5.477  41.727  1.00 95.93           C  
ATOM   3301  C   GLN   413     -22.714   4.004  41.620  1.00 96.01           C  
ATOM   3302  CB  GLN   413     -24.618   5.617  41.829  1.00 94.54           C  
ATOM   3303  O   GLN   413     -23.101   3.324  40.667  1.00 95.44           O  
ATOM   3304  CG  GLN   413     -25.085   7.034  42.133  1.00 87.77           C  
ATOM   3305  CD  GLN   413     -26.594   7.141  42.253  1.00 84.37           C  
ATOM   3306  NE2 GLN   413     -27.077   8.321  42.626  1.00 81.68           N  
ATOM   3307  OE1 GLN   413     -27.320   6.171  42.011  1.00 83.92           O  
ATOM   3308  N   ASP   414     -21.916   3.519  42.601  1.00 97.19           N  
ATOM   3309  CA  ASP   414     -21.462   2.147  42.807  1.00 97.39           C  
ATOM   3310  C   ASP   414     -20.965   1.530  41.501  1.00 97.63           C  
ATOM   3311  CB  ASP   414     -22.585   1.293  43.399  1.00 96.42           C  
ATOM   3312  O   ASP   414     -21.195   0.347  41.241  1.00 97.23           O  
ATOM   3313  CG  ASP   414     -23.009   1.748  44.784  1.00 92.75           C  
ATOM   3314  OD1 ASP   414     -22.143   2.177  45.578  1.00 90.81           O  
ATOM   3315  OD2 ASP   414     -24.220   1.675  45.087  1.00 92.17           O  
ATOM   3316  N   PHE   415     -20.271   2.360  40.676  1.00 96.85           N  
ATOM   3317  CA  PHE   415     -19.877   2.022  39.313  1.00 97.15           C  
ATOM   3318  C   PHE   415     -18.683   1.075  39.314  1.00 97.28           C  
ATOM   3319  CB  PHE   415     -19.542   3.289  38.520  1.00 97.14           C  
ATOM   3320  O   PHE   415     -17.589   1.447  39.745  1.00 96.98           O  
ATOM   3321  CG  PHE   415     -19.165   3.026  37.087  1.00 96.96           C  
ATOM   3322  CD1 PHE   415     -20.145   2.841  36.119  1.00 96.31           C  
ATOM   3323  CD2 PHE   415     -17.831   2.965  36.707  1.00 96.29           C  
ATOM   3324  CE1 PHE   415     -19.799   2.597  34.792  1.00 95.56           C  
ATOM   3325  CE2 PHE   415     -17.478   2.722  35.383  1.00 95.64           C  
ATOM   3326  CZ  PHE   415     -18.464   2.537  34.427  1.00 95.51           C  
ATOM   3327  N   THR   416     -18.838  -0.106  38.780  1.00 97.35           N  
ATOM   3328  CA  THR   416     -17.831  -1.122  38.494  1.00 97.51           C  
ATOM   3329  C   THR   416     -17.812  -1.462  37.007  1.00 97.30           C  
ATOM   3330  CB  THR   416     -18.081  -2.402  39.313  1.00 97.23           C  
ATOM   3331  O   THR   416     -18.858  -1.727  36.412  1.00 96.85           O  
ATOM   3332  CG2 THR   416     -17.029  -3.464  39.008  1.00 96.34           C  
ATOM   3333  OG1 THR   416     -18.034  -2.086  40.710  1.00 96.36           O  
ATOM   3334  N   ALA   417     -16.601  -1.460  36.401  1.00 94.78           N  
ATOM   3335  CA  ALA   417     -16.503  -1.707  34.965  1.00 94.95           C  
ATOM   3336  C   ALA   417     -15.215  -2.451  34.623  1.00 94.67           C  
ATOM   3337  CB  ALA   417     -16.575  -0.392  34.193  1.00 94.40           C  
ATOM   3338  O   ALA   417     -14.206  -2.311  35.319  1.00 93.80           O  
ATOM   3339  N   PHE   418     -15.258  -3.192  33.560  1.00 92.34           N  
ATOM   3340  CA  PHE   418     -14.158  -3.943  32.966  1.00 92.48           C  
ATOM   3341  C   PHE   418     -13.824  -3.407  31.579  1.00 91.09           C  
ATOM   3342  CB  PHE   418     -14.505  -5.432  32.884  1.00 91.96           C  
ATOM   3343  O   PHE   418     -14.720  -3.164  30.769  1.00 89.38           O  
ATOM   3344  CG  PHE   418     -14.763  -6.070  34.222  1.00 92.06           C  
ATOM   3345  CD1 PHE   418     -13.779  -6.826  34.848  1.00 90.68           C  
ATOM   3346  CD2 PHE   418     -15.989  -5.914  34.855  1.00 90.53           C  
ATOM   3347  CE1 PHE   418     -14.014  -7.418  36.087  1.00 90.91           C  
ATOM   3348  CE2 PHE   418     -16.232  -6.502  36.093  1.00 90.81           C  
ATOM   3349  CZ  PHE   418     -15.243  -7.255  36.707  1.00 90.42           C  
ATOM   3350  N   TRP   419     -12.490  -3.224  31.325  1.00 89.93           N  
ATOM   3351  CA  TRP   419     -12.081  -2.939  29.953  1.00 89.84           C  
ATOM   3352  C   TRP   419     -12.324  -4.144  29.051  1.00 87.38           C  
ATOM   3353  CB  TRP   419     -10.604  -2.538  29.904  1.00 88.68           C  
ATOM   3354  O   TRP   419     -12.864  -4.006  27.951  1.00 83.66           O  
ATOM   3355  CG  TRP   419     -10.366  -1.069  30.087  1.00 85.94           C  
ATOM   3356  CD1 TRP   419      -9.781  -0.457  31.161  1.00 82.19           C  
ATOM   3357  CD2 TRP   419     -10.711  -0.027  29.170  1.00 82.77           C  
ATOM   3358  CE2 TRP   419     -10.306   1.194  29.753  1.00 85.85           C  
ATOM   3359  CE3 TRP   419     -11.325  -0.007  27.910  1.00 83.49           C  
ATOM   3360  NE1 TRP   419      -9.742   0.904  30.966  1.00 83.41           N  
ATOM   3361  CH2 TRP   419     -11.097   2.415  27.886  1.00 82.13           C  
ATOM   3362  CZ2 TRP   419     -10.494   2.424  29.118  1.00 82.63           C  
ATOM   3363  CZ3 TRP   419     -11.511   1.218  27.280  1.00 82.54           C  
ATOM   3364  N   ASP   420     -11.918  -5.264  29.503  1.00 86.58           N  
ATOM   3365  CA  ASP   420     -12.144  -6.576  28.905  1.00 87.02           C  
ATOM   3366  C   ASP   420     -13.074  -7.421  29.772  1.00 87.58           C  
ATOM   3367  CB  ASP   420     -10.815  -7.305  28.694  1.00 84.75           C  
ATOM   3368  O   ASP   420     -12.781  -7.675  30.942  1.00 86.79           O  
ATOM   3369  CG  ASP   420     -10.951  -8.548  27.831  1.00 80.60           C  
ATOM   3370  OD1 ASP   420     -12.091  -8.935  27.495  1.00 80.18           O  
ATOM   3371  OD2 ASP   420      -9.909  -9.147  27.488  1.00 82.48           O  
ATOM   3372  N   LYS   421     -14.151  -7.878  29.229  1.00 88.21           N  
ATOM   3373  CA  LYS   421     -15.149  -8.695  29.914  1.00 88.33           C  
ATOM   3374  C   LYS   421     -14.565 -10.041  30.332  1.00 86.88           C  
ATOM   3375  CB  LYS   421     -16.372  -8.909  29.022  1.00 87.65           C  
ATOM   3376  O   LYS   421     -15.145 -10.745  31.161  1.00 85.27           O  
ATOM   3377  CG  LYS   421     -17.226  -7.664  28.832  1.00 88.43           C  
ATOM   3378  CD  LYS   421     -18.478  -7.963  28.019  1.00 88.40           C  
ATOM   3379  CE  LYS   421     -19.337  -6.719  27.834  1.00 88.13           C  
ATOM   3380  NZ  LYS   421     -20.531  -6.992  26.980  1.00 88.20           N  
ATOM   3381  N   ALA   422     -13.490 -10.331  29.724  1.00 86.12           N  
ATOM   3382  CA  ALA   422     -12.810 -11.589  30.023  1.00 86.85           C  
ATOM   3383  C   ALA   422     -11.863 -11.432  31.209  1.00 86.82           C  
ATOM   3384  CB  ALA   422     -12.046 -12.085  28.797  1.00 84.87           C  
ATOM   3385  O   ALA   422     -11.280 -12.412  31.680  1.00 85.67           O  
ATOM   3386  N   SER   423     -11.550 -10.150  31.647  1.00 86.74           N  
ATOM   3387  CA  SER   423     -10.732  -9.910  32.831  1.00 87.23           C  
ATOM   3388  C   SER   423     -11.512 -10.196  34.110  1.00 88.26           C  
ATOM   3389  CB  SER   423     -10.221  -8.469  32.847  1.00 85.04           C  
ATOM   3390  O   SER   423     -12.601  -9.656  34.312  1.00 87.70           O  
ATOM   3391  OG  SER   423      -9.334  -8.261  33.933  1.00 78.26           O  
ATOM   3392  N   ASP   424     -10.833 -11.015  35.026  1.00 89.10           N  
ATOM   3393  CA  ASP   424     -11.420 -11.344  36.321  1.00 90.44           C  
ATOM   3394  C   ASP   424     -11.354 -10.152  37.273  1.00 90.59           C  
ATOM   3395  CB  ASP   424     -10.712 -12.552  36.939  1.00 88.38           C  
ATOM   3396  O   ASP   424     -12.104 -10.089  38.250  1.00 89.96           O  
ATOM   3397  CG  ASP   424     -10.934 -13.834  36.157  1.00 86.37           C  
ATOM   3398  OD1 ASP   424     -12.044 -14.036  35.618  1.00 88.22           O  
ATOM   3399  OD2 ASP   424      -9.991 -14.651  36.080  1.00 89.63           O  
ATOM   3400  N   THR   425     -10.487  -9.194  37.016  1.00 89.86           N  
ATOM   3401  CA  THR   425     -10.309  -8.005  37.841  1.00 90.91           C  
ATOM   3402  C   THR   425     -10.962  -6.791  37.188  1.00 92.71           C  
ATOM   3403  CB  THR   425      -8.817  -7.716  38.091  1.00 88.19           C  
ATOM   3404  O   THR   425     -10.630  -6.434  36.056  1.00 92.57           O  
ATOM   3405  CG2 THR   425      -8.174  -8.823  38.921  1.00 80.36           C  
ATOM   3406  OG1 THR   425      -8.138  -7.622  36.833  1.00 83.87           O  
ATOM   3407  N   PRO   426     -11.942  -6.126  37.869  1.00 94.00           N  
ATOM   3408  CA  PRO   426     -12.537  -4.900  37.333  1.00 94.90           C  
ATOM   3409  C   PRO   426     -11.540  -3.745  37.256  1.00 95.07           C  
ATOM   3410  CB  PRO   426     -13.658  -4.588  38.328  1.00 94.27           C  
ATOM   3411  O   PRO   426     -10.783  -3.515  38.202  1.00 94.86           O  
ATOM   3412  CG  PRO   426     -13.199  -5.183  39.620  1.00 93.88           C  
ATOM   3413  CD  PRO   426     -12.374  -6.401  39.318  1.00 93.75           C  
ATOM   3414  N   THR   427     -11.579  -2.945  36.135  1.00 93.24           N  
ATOM   3415  CA  THR   427     -10.761  -1.762  35.890  1.00 94.05           C  
ATOM   3416  C   THR   427     -11.161  -0.625  36.826  1.00 95.11           C  
ATOM   3417  CB  THR   427     -10.880  -1.294  34.428  1.00 93.07           C  
ATOM   3418  O   THR   427     -10.311   0.154  37.263  1.00 95.07           O  
ATOM   3419  CG2 THR   427      -9.897  -0.166  34.130  1.00 88.44           C  
ATOM   3420  OG1 THR   427     -10.605  -2.396  33.555  1.00 90.14           O  
ATOM   3421  N   LEU   428     -12.355  -0.543  37.140  1.00 96.62           N  
ATOM   3422  CA  LEU   428     -12.948   0.369  38.112  1.00 96.99           C  
ATOM   3423  C   LEU   428     -13.891  -0.376  39.051  1.00 97.01           C  
ATOM   3424  CB  LEU   428     -13.702   1.495  37.400  1.00 96.90           C  
ATOM   3425  O   LEU   428     -14.704  -1.189  38.605  1.00 96.72           O  
ATOM   3426  CG  LEU   428     -12.869   2.403  36.494  1.00 96.45           C  
ATOM   3427  CD1 LEU   428     -13.766   3.407  35.779  1.00 95.42           C  
ATOM   3428  CD2 LEU   428     -11.792   3.120  37.301  1.00 95.27           C  
ATOM   3429  N   GLN   429     -13.822  -0.082  40.344  1.00 97.60           N  
ATOM   3430  CA  GLN   429     -14.529  -0.836  41.373  1.00 97.64           C  
ATOM   3431  C   GLN   429     -15.308   0.094  42.299  1.00 97.66           C  
ATOM   3432  CB  GLN   429     -13.550  -1.686  42.185  1.00 96.77           C  
ATOM   3433  O   GLN   429     -14.718   0.928  42.990  1.00 97.25           O  
ATOM   3434  CG  GLN   429     -12.762  -2.685  41.348  1.00 91.41           C  
ATOM   3435  CD  GLN   429     -11.817  -3.531  42.180  1.00 88.08           C  
ATOM   3436  NE2 GLN   429     -10.673  -3.882  41.604  1.00 86.82           N  
ATOM   3437  OE1 GLN   429     -12.113  -3.866  43.331  1.00 87.85           O  
ATOM   3438  N   SER   430     -16.667  -0.066  42.323  1.00 97.99           N  
ATOM   3439  CA  SER   430     -17.647   0.509  43.238  1.00 98.00           C  
ATOM   3440  C   SER   430     -17.403   2.000  43.444  1.00 98.01           C  
ATOM   3441  CB  SER   430     -17.612  -0.213  44.585  1.00 97.05           C  
ATOM   3442  O   SER   430     -17.418   2.486  44.577  1.00 97.49           O  
ATOM   3443  OG  SER   430     -17.878  -1.596  44.422  1.00 86.64           O  
ATOM   3444  N   LEU   431     -17.172   2.800  42.374  1.00 98.43           N  
ATOM   3445  CA  LEU   431     -16.950   4.241  42.431  1.00 98.47           C  
ATOM   3446  C   LEU   431     -18.267   4.987  42.620  1.00 98.47           C  
ATOM   3447  CB  LEU   431     -16.253   4.727  41.157  1.00 98.36           C  
ATOM   3448  O   LEU   431     -19.203   4.810  41.837  1.00 98.30           O  
ATOM   3449  CG  LEU   431     -14.881   4.120  40.861  1.00 97.68           C  
ATOM   3450  CD1 LEU   431     -14.265   4.777  39.630  1.00 96.35           C  
ATOM   3451  CD2 LEU   431     -13.960   4.264  42.068  1.00 96.33           C  
ATOM   3452  N   SER   432     -18.340   5.889  43.597  1.00 97.80           N  
ATOM   3453  CA  SER   432     -19.523   6.708  43.843  1.00 97.88           C  
ATOM   3454  C   SER   432     -19.144   8.160  44.110  1.00 97.77           C  
ATOM   3455  CB  SER   432     -20.322   6.155  45.023  1.00 97.38           C  
ATOM   3456  O   SER   432     -18.502   8.464  45.118  1.00 97.40           O  
ATOM   3457  OG  SER   432     -20.866   4.884  44.712  1.00 94.40           O  
ATOM   3458  N   PHE   433     -19.539   9.123  43.243  1.00 97.79           N  
ATOM   3459  CA  PHE   433     -19.334  10.554  43.432  1.00 97.90           C  
ATOM   3460  C   PHE   433     -20.282  11.357  42.550  1.00 97.94           C  
ATOM   3461  CB  PHE   433     -17.882  10.936  43.127  1.00 97.90           C  
ATOM   3462  O   PHE   433     -20.795  10.845  41.553  1.00 97.65           O  
ATOM   3463  CG  PHE   433     -17.486  10.718  41.692  1.00 97.79           C  
ATOM   3464  CD1 PHE   433     -16.970   9.497  41.276  1.00 97.30           C  
ATOM   3465  CD2 PHE   433     -17.630  11.736  40.758  1.00 97.25           C  
ATOM   3466  CE1 PHE   433     -16.603   9.293  39.948  1.00 96.43           C  
ATOM   3467  CE2 PHE   433     -17.265  11.540  39.429  1.00 96.35           C  
ATOM   3468  CZ  PHE   433     -16.751  10.318  39.026  1.00 96.30           C  
ATOM   3469  N   THR   434     -20.530  12.592  42.871  1.00 96.71           N  
ATOM   3470  CA  THR   434     -21.301  13.571  42.112  1.00 96.87           C  
ATOM   3471  C   THR   434     -20.491  14.846  41.894  1.00 97.16           C  
ATOM   3472  CB  THR   434     -22.623  13.914  42.823  1.00 95.81           C  
ATOM   3473  O   THR   434     -19.785  15.301  42.797  1.00 96.98           O  
ATOM   3474  CG2 THR   434     -23.463  14.875  41.988  1.00 87.38           C  
ATOM   3475  OG1 THR   434     -23.369  12.710  43.040  1.00 90.41           O  
ATOM   3476  N   VAL   435     -20.556  15.374  40.630  1.00 97.26           N  
ATOM   3477  CA  VAL   435     -19.959  16.660  40.285  1.00 97.32           C  
ATOM   3478  C   VAL   435     -21.035  17.603  39.753  1.00 97.31           C  
ATOM   3479  CB  VAL   435     -18.828  16.499  39.244  1.00 97.21           C  
ATOM   3480  O   VAL   435     -21.826  17.226  38.885  1.00 96.86           O  
ATOM   3481  CG1 VAL   435     -18.005  17.782  39.139  1.00 96.06           C  
ATOM   3482  CG2 VAL   435     -17.934  15.315  39.607  1.00 96.26           C  
ATOM   3483  N   ARG   436     -21.097  18.848  40.334  1.00 96.01           N  
ATOM   3484  CA  ARG   436     -22.118  19.847  40.037  1.00 96.22           C  
ATOM   3485  C   ARG   436     -21.544  20.982  39.194  1.00 96.57           C  
ATOM   3486  CB  ARG   436     -22.717  20.406  41.329  1.00 95.61           C  
ATOM   3487  O   ARG   436     -20.325  21.128  39.089  1.00 96.43           O  
ATOM   3488  CG  ARG   436     -23.455  19.371  42.163  1.00 93.94           C  
ATOM   3489  CD  ARG   436     -23.998  19.969  43.453  1.00 92.36           C  
ATOM   3490  NE  ARG   436     -24.717  18.976  44.247  1.00 91.57           N  
ATOM   3491  NH1 ARG   436     -24.923  20.317  46.117  1.00 88.33           N  
ATOM   3492  NH2 ARG   436     -25.785  18.193  46.124  1.00 87.40           N  
ATOM   3493  CZ  ARG   436     -25.140  19.165  45.494  1.00 89.72           C  
ATOM   3494  N   PRO   437     -22.339  21.871  38.490  1.00 96.01           N  
ATOM   3495  CA  PRO   437     -21.844  23.062  37.796  1.00 96.09           C  
ATOM   3496  C   PRO   437     -20.990  23.955  38.693  1.00 96.35           C  
ATOM   3497  CB  PRO   437     -23.126  23.782  37.371  1.00 95.28           C  
ATOM   3498  O   PRO   437     -21.316  24.150  39.867  1.00 96.12           O  
ATOM   3499  CG  PRO   437     -24.161  22.705  37.295  1.00 93.80           C  
ATOM   3500  CD  PRO   437     -23.900  21.715  38.393  1.00 93.45           C  
ATOM   3501  N   GLY   438     -19.957  24.356  38.169  1.00 97.05           N  
ATOM   3502  CA  GLY   438     -18.994  25.201  38.858  1.00 97.20           C  
ATOM   3503  C   GLY   438     -17.959  24.412  39.639  1.00 97.23           C  
ATOM   3504  O   GLY   438     -16.916  24.950  40.017  1.00 96.83           O  
ATOM   3505  N   GLU   439     -18.085  23.086  39.794  1.00 97.94           N  
ATOM   3506  CA  GLU   439     -17.134  22.269  40.542  1.00 98.11           C  
ATOM   3507  C   GLU   439     -16.011  21.764  39.640  1.00 98.36           C  
ATOM   3508  CB  GLU   439     -17.846  21.088  41.207  1.00 97.92           C  
ATOM   3509  O   GLU   439     -16.260  21.331  38.513  1.00 98.32           O  
ATOM   3510  CG  GLU   439     -18.809  21.494  42.313  1.00 97.07           C  
ATOM   3511  CD  GLU   439     -19.480  20.309  42.990  1.00 95.76           C  
ATOM   3512  OE1 GLU   439     -19.354  19.171  42.485  1.00 94.62           O  
ATOM   3513  OE2 GLU   439     -20.138  20.522  44.033  1.00 94.27           O  
ATOM   3514  N   LEU   440     -14.844  21.855  40.074  1.00 98.41           N  
ATOM   3515  CA  LEU   440     -13.668  21.161  39.560  1.00 98.53           C  
ATOM   3516  C   LEU   440     -13.351  19.931  40.403  1.00 98.55           C  
ATOM   3517  CB  LEU   440     -12.460  22.101  39.532  1.00 98.45           C  
ATOM   3518  O   LEU   440     -12.888  20.054  41.539  1.00 98.41           O  
ATOM   3519  CG  LEU   440     -11.137  21.491  39.067  1.00 98.28           C  
ATOM   3520  CD1 LEU   440     -11.266  20.970  37.640  1.00 97.83           C  
ATOM   3521  CD2 LEU   440     -10.011  22.514  39.169  1.00 97.82           C  
ATOM   3522  N   LEU   441     -13.584  18.749  39.902  1.00 98.63           N  
ATOM   3523  CA  LEU   441     -13.108  17.481  40.444  1.00 98.67           C  
ATOM   3524  C   LEU   441     -11.739  17.125  39.873  1.00 98.68           C  
ATOM   3525  CB  LEU   441     -14.106  16.360  40.142  1.00 98.64           C  
ATOM   3526  O   LEU   441     -11.619  16.809  38.687  1.00 98.57           O  
ATOM   3527  CG  LEU   441     -13.723  14.962  40.630  1.00 98.50           C  
ATOM   3528  CD1 LEU   441     -13.667  14.929  42.154  1.00 98.23           C  
ATOM   3529  CD2 LEU   441     -14.708  13.923  40.104  1.00 98.22           C  
ATOM   3530  N   ALA   442     -10.755  17.155  40.727  1.00 98.49           N  
ATOM   3531  CA  ALA   442      -9.435  16.643  40.369  1.00 98.50           C  
ATOM   3532  C   ALA   442      -9.322  15.153  40.680  1.00 98.49           C  
ATOM   3533  CB  ALA   442      -8.345  17.420  41.103  1.00 98.26           C  
ATOM   3534  O   ALA   442      -9.518  14.734  41.823  1.00 98.26           O  
ATOM   3535  N   VAL   443      -9.011  14.317  39.724  1.00 98.13           N  
ATOM   3536  CA  VAL   443      -8.756  12.888  39.873  1.00 98.10           C  
ATOM   3537  C   VAL   443      -7.253  12.623  39.823  1.00 97.91           C  
ATOM   3538  CB  VAL   443      -9.478  12.065  38.782  1.00 98.06           C  
ATOM   3539  O   VAL   443      -6.607  12.865  38.801  1.00 97.36           O  
ATOM   3540  CG1 VAL   443      -9.283  10.568  39.017  1.00 97.83           C  
ATOM   3541  CG2 VAL   443     -10.965  12.415  38.748  1.00 97.88           C  
ATOM   3542  N   VAL   444      -6.742  12.092  40.979  1.00 96.25           N  
ATOM   3543  CA  VAL   444      -5.312  11.851  41.141  1.00 95.94           C  
ATOM   3544  C   VAL   444      -5.075  10.398  41.546  1.00 95.21           C  
ATOM   3545  CB  VAL   444      -4.690  12.804  42.186  1.00 94.99           C  
ATOM   3546  O   VAL   444      -5.988   9.725  42.030  1.00 93.73           O  
ATOM   3547  CG1 VAL   444      -4.762  14.253  41.706  1.00 89.50           C  
ATOM   3548  CG2 VAL   444      -5.393  12.649  43.533  1.00 89.39           C  
ATOM   3549  N   GLY   445      -3.934   9.845  41.312  1.00 91.38           N  
ATOM   3550  CA  GLY   445      -3.523   8.482  41.610  1.00 91.15           C  
ATOM   3551  C   GLY   445      -2.346   8.017  40.774  1.00 90.42           C  
ATOM   3552  O   GLY   445      -1.975   8.670  39.796  1.00 89.20           O  
ATOM   3553  N   PRO   446      -1.787   6.914  41.200  1.00 84.41           N  
ATOM   3554  CA  PRO   446      -0.634   6.416  40.446  1.00 84.62           C  
ATOM   3555  C   PRO   446      -0.975   6.093  38.992  1.00 85.39           C  
ATOM   3556  CB  PRO   446      -0.236   5.149  41.207  1.00 83.74           C  
ATOM   3557  O   PRO   446      -2.144   6.144  38.603  1.00 85.12           O  
ATOM   3558  CG  PRO   446      -1.506   4.656  41.820  1.00 83.70           C  
ATOM   3559  CD  PRO   446      -2.366   5.841  42.154  1.00 84.56           C  
ATOM   3560  N   VAL   447       0.091   5.892  38.147  1.00 80.96           N  
ATOM   3561  CA  VAL   447      -0.095   5.397  36.787  1.00 82.00           C  
ATOM   3562  C   VAL   447      -0.787   4.036  36.822  1.00 81.94           C  
ATOM   3563  CB  VAL   447       1.249   5.293  36.032  1.00 79.89           C  
ATOM   3564  O   VAL   447      -0.446   3.181  37.642  1.00 81.36           O  
ATOM   3565  CG1 VAL   447       1.032   4.771  34.612  1.00 78.45           C  
ATOM   3566  CG2 VAL   447       1.952   6.649  36.004  1.00 76.58           C  
ATOM   3567  N   GLY   448      -1.833   3.810  36.125  1.00 83.85           N  
ATOM   3568  CA  GLY   448      -2.584   2.565  36.083  1.00 84.63           C  
ATOM   3569  C   GLY   448      -3.725   2.522  37.083  1.00 85.47           C  
ATOM   3570  O   GLY   448      -4.538   1.595  37.066  1.00 85.33           O  
ATOM   3571  N   ALA   449      -3.979   3.627  37.781  1.00 90.28           N  
ATOM   3572  CA  ALA   449      -4.984   3.667  38.840  1.00 91.07           C  
ATOM   3573  C   ALA   449      -6.393   3.716  38.257  1.00 92.18           C  
ATOM   3574  CB  ALA   449      -4.747   4.866  39.754  1.00 90.19           C  
ATOM   3575  O   ALA   449      -7.377   3.768  38.999  1.00 92.18           O  
ATOM   3576  N   GLY   450      -6.541   3.854  37.012  1.00 93.65           N  
ATOM   3577  CA  GLY   450      -7.829   3.882  36.338  1.00 94.64           C  
ATOM   3578  C   GLY   450      -8.339   5.288  36.085  1.00 95.50           C  
ATOM   3579  O   GLY   450      -9.523   5.484  35.802  1.00 95.17           O  
ATOM   3580  N   LYS   451      -7.515   6.313  36.108  1.00 95.71           N  
ATOM   3581  CA  LYS   451      -7.908   7.713  35.978  1.00 96.23           C  
ATOM   3582  C   LYS   451      -8.513   7.989  34.604  1.00 96.58           C  
ATOM   3583  CB  LYS   451      -6.709   8.632  36.216  1.00 95.93           C  
ATOM   3584  O   LYS   451      -9.656   8.437  34.502  1.00 96.51           O  
ATOM   3585  CG  LYS   451      -6.055   8.455  37.579  1.00 95.45           C  
ATOM   3586  CD  LYS   451      -5.028   9.546  37.852  1.00 94.33           C  
ATOM   3587  CE  LYS   451      -3.880   9.497  36.852  1.00 93.72           C  
ATOM   3588  NZ  LYS   451      -2.836   8.509  37.256  1.00 92.41           N  
ATOM   3589  N   SER   452      -7.778   7.645  33.552  1.00 95.75           N  
ATOM   3590  CA  SER   452      -8.290   7.786  32.192  1.00 96.13           C  
ATOM   3591  C   SER   452      -9.459   6.840  31.940  1.00 96.23           C  
ATOM   3592  CB  SER   452      -7.181   7.523  31.172  1.00 95.48           C  
ATOM   3593  O   SER   452     -10.399   7.183  31.221  1.00 95.86           O  
ATOM   3594  OG  SER   452      -6.037   8.309  31.458  1.00 93.15           O  
ATOM   3595  N   SER   453      -9.520   5.710  32.573  1.00 95.78           N  
ATOM   3596  CA  SER   453     -10.642   4.778  32.518  1.00 96.31           C  
ATOM   3597  C   SER   453     -11.890   5.377  33.158  1.00 96.80           C  
ATOM   3598  CB  SER   453     -10.283   3.464  33.214  1.00 95.37           C  
ATOM   3599  O   SER   453     -13.005   5.161  32.679  1.00 96.69           O  
ATOM   3600  OG  SER   453      -9.067   2.943  32.706  1.00 88.40           O  
ATOM   3601  N   LEU   454     -11.753   6.131  34.188  1.00 97.47           N  
ATOM   3602  CA  LEU   454     -12.855   6.863  34.802  1.00 97.62           C  
ATOM   3603  C   LEU   454     -13.412   7.911  33.844  1.00 97.85           C  
ATOM   3604  CB  LEU   454     -12.396   7.535  36.099  1.00 97.60           C  
ATOM   3605  O   LEU   454     -14.630   8.035  33.693  1.00 97.79           O  
ATOM   3606  CG  LEU   454     -13.420   8.429  36.799  1.00 97.37           C  
ATOM   3607  CD1 LEU   454     -14.667   7.627  37.158  1.00 96.83           C  
ATOM   3608  CD2 LEU   454     -12.812   9.067  38.044  1.00 96.75           C  
ATOM   3609  N   LEU   455     -12.573   8.636  33.110  1.00 97.21           N  
ATOM   3610  CA  LEU   455     -13.045   9.568  32.092  1.00 97.26           C  
ATOM   3611  C   LEU   455     -13.746   8.825  30.960  1.00 97.28           C  
ATOM   3612  CB  LEU   455     -11.880  10.389  31.535  1.00 97.17           C  
ATOM   3613  O   LEU   455     -14.825   9.230  30.521  1.00 97.00           O  
ATOM   3614  CG  LEU   455     -11.147  11.289  32.531  1.00 96.66           C  
ATOM   3615  CD1 LEU   455     -10.115  12.149  31.809  1.00 95.54           C  
ATOM   3616  CD2 LEU   455     -12.138  12.162  33.293  1.00 95.21           C  
ATOM   3617  N   SER   456     -13.245   7.681  30.578  1.00 95.81           N  
ATOM   3618  CA  SER   456     -13.860   6.823  29.571  1.00 95.81           C  
ATOM   3619  C   SER   456     -15.211   6.297  30.043  1.00 95.70           C  
ATOM   3620  CB  SER   456     -12.939   5.652  29.228  1.00 94.88           C  
ATOM   3621  O   SER   456     -16.154   6.195  29.255  1.00 95.00           O  
ATOM   3622  OG  SER   456     -11.700   6.117  28.720  1.00 84.86           O  
ATOM   3623  N   ALA   457     -15.358   5.996  31.321  1.00 95.25           N  
ATOM   3624  CA  ALA   457     -16.620   5.596  31.937  1.00 95.39           C  
ATOM   3625  C   ALA   457     -17.636   6.733  31.894  1.00 95.55           C  
ATOM   3626  CB  ALA   457     -16.390   5.147  33.378  1.00 94.80           C  
ATOM   3627  O   ALA   457     -18.787   6.531  31.498  1.00 95.24           O  
ATOM   3628  N   VAL   458     -17.229   7.965  32.101  1.00 95.37           N  
ATOM   3629  CA  VAL   458     -18.075   9.153  32.059  1.00 95.51           C  
ATOM   3630  C   VAL   458     -18.433   9.481  30.612  1.00 95.25           C  
ATOM   3631  CB  VAL   458     -17.385  10.365  32.725  1.00 95.46           C  
ATOM   3632  O   VAL   458     -19.535   9.960  30.332  1.00 94.70           O  
ATOM   3633  CG1 VAL   458     -18.218  11.631  32.536  1.00 95.15           C  
ATOM   3634  CG2 VAL   458     -17.149  10.093  34.210  1.00 95.16           C  
ATOM   3635  N   LEU   459     -17.614   9.150  29.687  1.00 94.89           N  
ATOM   3636  CA  LEU   459     -17.857   9.309  28.257  1.00 94.56           C  
ATOM   3637  C   LEU   459     -18.818   8.240  27.747  1.00 93.73           C  
ATOM   3638  CB  LEU   459     -16.540   9.243  27.479  1.00 93.88           C  
ATOM   3639  O   LEU   459     -19.325   8.339  26.627  1.00 92.21           O  
ATOM   3640  CG  LEU   459     -15.671  10.501  27.507  1.00 91.64           C  
ATOM   3641  CD1 LEU   459     -14.300  10.212  26.906  1.00 87.56           C  
ATOM   3642  CD2 LEU   459     -16.357  11.642  26.763  1.00 87.09           C  
ATOM   3643  N   GLY   460     -19.095   7.193  28.502  1.00 93.23           N  
ATOM   3644  CA  GLY   460     -19.906   6.055  28.097  1.00 93.10           C  
ATOM   3645  C   GLY   460     -19.143   5.048  27.258  1.00 92.81           C  
ATOM   3646  O   GLY   460     -19.743   4.164  26.642  1.00 91.68           O  
ATOM   3647  N   GLU   461     -17.839   5.166  27.266  1.00 93.50           N  
ATOM   3648  CA  GLU   461     -16.955   4.298  26.494  1.00 93.29           C  
ATOM   3649  C   GLU   461     -16.652   3.007  27.249  1.00 92.58           C  
ATOM   3650  CB  GLU   461     -15.652   5.025  26.151  1.00 92.71           C  
ATOM   3651  O   GLU   461     -16.234   2.014  26.649  1.00 91.22           O  
ATOM   3652  CG  GLU   461     -15.830   6.181  25.177  1.00 91.58           C  
ATOM   3653  CD  GLU   461     -16.150   5.728  23.761  1.00 88.58           C  
ATOM   3654  OE1 GLU   461     -15.911   4.543  23.434  1.00 88.15           O  
ATOM   3655  OE2 GLU   461     -16.644   6.564  22.973  1.00 87.89           O  
ATOM   3656  N   LEU   462     -16.741   3.006  28.508  1.00 93.23           N  
ATOM   3657  CA  LEU   462     -16.600   1.864  29.405  1.00 93.03           C  
ATOM   3658  C   LEU   462     -17.939   1.501  30.038  1.00 92.53           C  
ATOM   3659  CB  LEU   462     -15.571   2.166  30.498  1.00 91.68           C  
ATOM   3660  O   LEU   462     -18.386   2.161  30.978  1.00 91.10           O  
ATOM   3661  CG  LEU   462     -15.157   0.989  31.383  1.00 87.85           C  
ATOM   3662  CD1 LEU   462     -14.503  -0.102  30.542  1.00 82.88           C  
ATOM   3663  CD2 LEU   462     -14.215   1.456  32.488  1.00 82.54           C  
ATOM   3664  N   PRO   463     -18.699   0.473  29.547  1.00 90.45           N  
ATOM   3665  CA  PRO   463     -20.013   0.107  30.080  1.00 90.87           C  
ATOM   3666  C   PRO   463     -19.948  -0.385  31.524  1.00 91.67           C  
ATOM   3667  CB  PRO   463     -20.475  -1.012  29.143  1.00 89.67           C  
ATOM   3668  O   PRO   463     -19.036  -1.133  31.885  1.00 91.45           O  
ATOM   3669  CG  PRO   463     -19.212  -1.639  28.645  1.00 88.58           C  
ATOM   3670  CD  PRO   463     -18.159  -0.574  28.544  1.00 89.25           C  
ATOM   3671  N   PRO   464     -20.965  -0.046  32.317  1.00 92.82           N  
ATOM   3672  CA  PRO   464     -21.017  -0.554  33.690  1.00 93.11           C  
ATOM   3673  C   PRO   464     -21.328  -2.048  33.754  1.00 92.73           C  
ATOM   3674  CB  PRO   464     -22.140   0.266  34.328  1.00 92.39           C  
ATOM   3675  O   PRO   464     -22.249  -2.520  33.083  1.00 91.87           O  
ATOM   3676  CG  PRO   464     -23.076   0.572  33.203  1.00 92.23           C  
ATOM   3677  CD  PRO   464     -22.276   0.699  31.938  1.00 92.01           C  
ATOM   3678  N   ASN   465     -20.548  -2.755  34.600  1.00 94.50           N  
ATOM   3679  CA  ASN   465     -20.895  -4.095  35.059  1.00 94.34           C  
ATOM   3680  C   ASN   465     -21.835  -4.050  36.261  1.00 94.02           C  
ATOM   3681  CB  ASN   465     -19.633  -4.889  35.402  1.00 92.89           C  
ATOM   3682  O   ASN   465     -22.736  -4.882  36.381  1.00 92.79           O  
ATOM   3683  CG  ASN   465     -19.925  -6.343  35.715  1.00 84.43           C  
ATOM   3684  ND2 ASN   465     -19.714  -6.734  36.966  1.00 80.67           N  
ATOM   3685  OD1 ASN   465     -20.335  -7.109  34.839  1.00 78.32           O  
ATOM   3686  N   GLN   466     -21.665  -3.202  37.149  1.00 95.87           N  
ATOM   3687  CA  GLN   466     -22.502  -2.861  38.295  1.00 96.41           C  
ATOM   3688  C   GLN   466     -22.577  -1.350  38.492  1.00 96.53           C  
ATOM   3689  CB  GLN   466     -21.973  -3.530  39.565  1.00 96.07           C  
ATOM   3690  O   GLN   466     -21.658  -0.622  38.111  1.00 96.50           O  
ATOM   3691  CG  GLN   466     -21.917  -5.049  39.482  1.00 94.71           C  
ATOM   3692  CD  GLN   466     -21.336  -5.684  40.731  1.00 93.42           C  
ATOM   3693  NE2 GLN   466     -21.181  -7.004  40.709  1.00 93.57           N  
ATOM   3694  OE1 GLN   466     -21.028  -4.994  41.708  1.00 93.31           O  
ATOM   3695  N   GLY   467     -23.662  -0.822  39.067  1.00 95.34           N  
ATOM   3696  CA  GLY   467     -23.883   0.597  39.299  1.00 95.42           C  
ATOM   3697  C   GLY   467     -24.274   1.354  38.044  1.00 95.14           C  
ATOM   3698  O   GLY   467     -24.728   0.754  37.067  1.00 93.99           O  
ATOM   3699  N   GLN   468     -24.259   2.739  38.143  1.00 92.20           N  
ATOM   3700  CA  GLN   468     -24.690   3.574  37.026  1.00 92.60           C  
ATOM   3701  C   GLN   468     -23.872   4.861  36.955  1.00 93.52           C  
ATOM   3702  CB  GLN   468     -26.178   3.904  37.145  1.00 91.01           C  
ATOM   3703  O   GLN   468     -23.502   5.425  37.986  1.00 93.37           O  
ATOM   3704  CG  GLN   468     -26.541   4.664  38.414  1.00 84.91           C  
ATOM   3705  CD  GLN   468     -28.026   4.952  38.521  1.00 82.29           C  
ATOM   3706  NE2 GLN   468     -28.408   5.730  39.529  1.00 79.39           N  
ATOM   3707  OE1 GLN   468     -28.824   4.481  37.705  1.00 82.68           O  
ATOM   3708  N   VAL   469     -23.579   5.325  35.715  1.00 93.17           N  
ATOM   3709  CA  VAL   469     -23.081   6.663  35.410  1.00 93.40           C  
ATOM   3710  C   VAL   469     -24.168   7.472  34.707  1.00 92.98           C  
ATOM   3711  CB  VAL   469     -21.807   6.609  34.537  1.00 93.09           C  
ATOM   3712  O   VAL   469     -24.619   7.104  33.619  1.00 92.03           O  
ATOM   3713  CG1 VAL   469     -21.264   8.014  34.287  1.00 91.52           C  
ATOM   3714  CG2 VAL   469     -20.745   5.731  35.196  1.00 91.17           C  
ATOM   3715  N   SER   470     -24.655   8.489  35.347  1.00 91.26           N  
ATOM   3716  CA  SER   470     -25.599   9.444  34.774  1.00 91.50           C  
ATOM   3717  C   SER   470     -24.926  10.782  34.487  1.00 92.28           C  
ATOM   3718  CB  SER   470     -26.787   9.653  35.714  1.00 90.06           C  
ATOM   3719  O   SER   470     -24.496  11.477  35.410  1.00 92.06           O  
ATOM   3720  OG  SER   470     -27.424   8.420  36.002  1.00 83.58           O  
ATOM   3721  N   VAL   471     -24.834  11.140  33.189  1.00 92.59           N  
ATOM   3722  CA  VAL   471     -24.208  12.364  32.701  1.00 92.66           C  
ATOM   3723  C   VAL   471     -25.251  13.235  32.003  1.00 91.87           C  
ATOM   3724  CB  VAL   471     -23.037  12.060  31.740  1.00 92.11           C  
ATOM   3725  O   VAL   471     -25.872  12.807  31.027  1.00 90.50           O  
ATOM   3726  CG1 VAL   471     -22.335  13.350  31.319  1.00 90.09           C  
ATOM   3727  CG2 VAL   471     -22.048  11.098  32.393  1.00 89.64           C  
ATOM   3728  N   HIS   472     -25.409  14.394  32.536  1.00 90.62           N  
ATOM   3729  CA  HIS   472     -26.368  15.358  32.007  1.00 90.79           C  
ATOM   3730  C   HIS   472     -25.668  16.626  31.530  1.00 91.11           C  
ATOM   3731  CB  HIS   472     -27.419  15.704  33.063  1.00 88.98           C  
ATOM   3732  O   HIS   472     -25.282  17.470  32.342  1.00 90.35           O  
ATOM   3733  CG  HIS   472     -28.170  14.515  33.573  1.00 83.42           C  
ATOM   3734  CD2 HIS   472     -28.084  13.846  34.747  1.00 78.68           C  
ATOM   3735  ND1 HIS   472     -29.147  13.881  32.837  1.00 77.83           N  
ATOM   3736  CE1 HIS   472     -29.631  12.869  33.538  1.00 77.87           C  
ATOM   3737  NE2 HIS   472     -29.003  12.826  34.701  1.00 76.68           N  
ATOM   3738  N   GLY   473     -25.661  16.846  30.136  1.00 91.37           N  
ATOM   3739  CA  GLY   473     -25.018  17.977  29.485  1.00 91.95           C  
ATOM   3740  C   GLY   473     -24.182  17.577  28.284  1.00 92.30           C  
ATOM   3741  O   GLY   473     -24.035  16.389  27.990  1.00 91.94           O  
ATOM   3742  N   ARG   474     -23.706  18.543  27.550  1.00 92.06           N  
ATOM   3743  CA  ARG   474     -22.752  18.348  26.463  1.00 92.95           C  
ATOM   3744  C   ARG   474     -21.340  18.149  27.003  1.00 93.89           C  
ATOM   3745  CB  ARG   474     -22.782  19.538  25.501  1.00 92.20           C  
ATOM   3746  O   ARG   474     -20.872  18.929  27.834  1.00 93.97           O  
ATOM   3747  CG  ARG   474     -24.146  19.793  24.878  1.00 91.02           C  
ATOM   3748  CD  ARG   474     -24.158  21.069  24.049  1.00 89.89           C  
ATOM   3749  NE  ARG   474     -23.868  22.245  24.866  1.00 89.69           N  
ATOM   3750  NH1 ARG   474     -23.384  23.624  23.077  1.00 85.77           N  
ATOM   3751  NH2 ARG   474     -23.268  24.434  25.218  1.00 84.24           N  
ATOM   3752  CZ  ARG   474     -23.507  23.432  24.385  1.00 88.38           C  
ATOM   3753  N   ILE   475     -20.671  17.125  26.542  1.00 94.31           N  
ATOM   3754  CA  ILE   475     -19.321  16.777  26.972  1.00 94.84           C  
ATOM   3755  C   ILE   475     -18.305  17.306  25.962  1.00 95.15           C  
ATOM   3756  CB  ILE   475     -19.158  15.250  27.146  1.00 94.60           C  
ATOM   3757  O   ILE   475     -18.465  17.117  24.754  1.00 94.93           O  
ATOM   3758  CG1 ILE   475     -20.193  14.713  28.141  1.00 94.10           C  
ATOM   3759  CG2 ILE   475     -17.736  14.906  27.596  1.00 94.08           C  
ATOM   3760  CD1 ILE   475     -20.166  13.200  28.306  1.00 93.26           C  
ATOM   3761  N   ALA   476     -17.292  17.972  26.442  1.00 96.90           N  
ATOM   3762  CA  ALA   476     -16.025  18.200  25.750  1.00 97.04           C  
ATOM   3763  C   ALA   476     -14.911  17.349  26.353  1.00 97.25           C  
ATOM   3764  CB  ALA   476     -15.649  19.679  25.802  1.00 96.39           C  
ATOM   3765  O   ALA   476     -14.737  17.316  27.573  1.00 97.01           O  
ATOM   3766  N   TYR   477     -14.108  16.715  25.571  1.00 97.08           N  
ATOM   3767  CA  TYR   477     -13.027  15.836  26.003  1.00 97.24           C  
ATOM   3768  C   TYR   477     -11.685  16.316  25.464  1.00 97.06           C  
ATOM   3769  CB  TYR   477     -13.289  14.398  25.547  1.00 97.19           C  
ATOM   3770  O   TYR   477     -11.533  16.526  24.258  1.00 96.52           O  
ATOM   3771  CG  TYR   477     -12.182  13.436  25.907  1.00 97.09           C  
ATOM   3772  CD1 TYR   477     -11.804  13.243  27.234  1.00 96.50           C  
ATOM   3773  CD2 TYR   477     -11.512  12.720  24.921  1.00 96.35           C  
ATOM   3774  CE1 TYR   477     -10.784  12.359  27.570  1.00 95.66           C  
ATOM   3775  CE2 TYR   477     -10.490  11.834  25.245  1.00 95.61           C  
ATOM   3776  OH  TYR   477      -9.123  10.784  26.897  1.00 93.98           O  
ATOM   3777  CZ  TYR   477     -10.134  11.660  26.570  1.00 95.52           C  
ATOM   3778  N   VAL   478     -10.753  16.502  26.294  1.00 97.88           N  
ATOM   3779  CA  VAL   478      -9.349  16.771  25.999  1.00 97.85           C  
ATOM   3780  C   VAL   478      -8.500  15.560  26.380  1.00 97.47           C  
ATOM   3781  CB  VAL   478      -8.845  18.029  26.740  1.00 97.61           C  
ATOM   3782  O   VAL   478      -8.318  15.269  27.564  1.00 96.66           O  
ATOM   3783  CG1 VAL   478      -7.408  18.354  26.335  1.00 96.99           C  
ATOM   3784  CG2 VAL   478      -9.764  19.217  26.459  1.00 97.03           C  
ATOM   3785  N   SER   479      -8.000  14.870  25.411  1.00 96.12           N  
ATOM   3786  CA  SER   479      -7.197  13.666  25.601  1.00 95.99           C  
ATOM   3787  C   SER   479      -5.787  14.009  26.068  1.00 95.41           C  
ATOM   3788  CB  SER   479      -7.130  12.857  24.305  1.00 94.68           C  
ATOM   3789  O   SER   479      -5.246  15.057  25.709  1.00 94.12           O  
ATOM   3790  OG  SER   479      -6.569  13.630  23.258  1.00 84.47           O  
ATOM   3791  N   GLN   480      -5.210  13.091  26.772  1.00 92.50           N  
ATOM   3792  CA  GLN   480      -3.829  13.194  27.229  1.00 92.34           C  
ATOM   3793  C   GLN   480      -2.871  13.361  26.053  1.00 90.77           C  
ATOM   3794  CB  GLN   480      -3.441  11.964  28.052  1.00 91.42           C  
ATOM   3795  O   GLN   480      -1.949  14.177  26.107  1.00 88.87           O  
ATOM   3796  CG  GLN   480      -2.047  12.045  28.660  1.00 89.99           C  
ATOM   3797  CD  GLN   480      -1.695  10.821  29.484  1.00 88.28           C  
ATOM   3798  NE2 GLN   480      -0.716  10.966  30.371  1.00 88.71           N  
ATOM   3799  OE1 GLN   480      -2.298   9.755  29.326  1.00 88.13           O  
ATOM   3800  N   GLN   481      -3.091  12.631  25.003  1.00 89.46           N  
ATOM   3801  CA  GLN   481      -2.426  12.858  23.725  1.00 90.18           C  
ATOM   3802  C   GLN   481      -3.243  13.794  22.838  1.00 91.29           C  
ATOM   3803  CB  GLN   481      -2.180  11.532  23.003  1.00 87.24           C  
ATOM   3804  O   GLN   481      -4.324  13.428  22.370  1.00 90.60           O  
ATOM   3805  CG  GLN   481      -1.211  10.608  23.728  1.00 78.74           C  
ATOM   3806  CD  GLN   481      -0.956   9.317  22.973  1.00 75.81           C  
ATOM   3807  NE2 GLN   481      -0.065   8.486  23.504  1.00 68.77           N  
ATOM   3808  OE1 GLN   481      -1.554   9.068  21.922  1.00 75.08           O  
ATOM   3809  N   PRO   482      -2.756  15.011  22.664  1.00 91.66           N  
ATOM   3810  CA  PRO   482      -3.529  15.960  21.859  1.00 92.58           C  
ATOM   3811  C   PRO   482      -3.758  15.471  20.430  1.00 92.54           C  
ATOM   3812  CB  PRO   482      -2.663  17.221  21.872  1.00 91.31           C  
ATOM   3813  O   PRO   482      -2.818  15.422  19.633  1.00 92.08           O  
ATOM   3814  CG  PRO   482      -1.267  16.724  22.067  1.00 90.22           C  
ATOM   3815  CD  PRO   482      -1.321  15.449  22.858  1.00 90.41           C  
ATOM   3816  N   TRP   483      -4.978  15.211  20.075  1.00 91.84           N  
ATOM   3817  CA  TRP   483      -5.409  14.832  18.734  1.00 93.92           C  
ATOM   3818  C   TRP   483      -5.848  16.056  17.937  1.00 93.02           C  
ATOM   3819  CB  TRP   483      -6.552  13.816  18.802  1.00 93.03           C  
ATOM   3820  O   TRP   483      -6.689  16.834  18.394  1.00 91.39           O  
ATOM   3821  CG  TRP   483      -7.136  13.464  17.467  1.00 92.50           C  
ATOM   3822  CD1 TRP   483      -6.579  12.662  16.510  1.00 89.97           C  
ATOM   3823  CD2 TRP   483      -8.389  13.908  16.939  1.00 90.84           C  
ATOM   3824  CE2 TRP   483      -8.528  13.335  15.655  1.00 92.41           C  
ATOM   3825  CE3 TRP   483      -9.409  14.736  17.427  1.00 91.65           C  
ATOM   3826  NE1 TRP   483      -7.412  12.580  15.418  1.00 91.20           N  
ATOM   3827  CH2 TRP   483     -10.632  14.377  15.355  1.00 90.26           C  
ATOM   3828  CZ2 TRP   483      -9.649  13.564  14.853  1.00 90.72           C  
ATOM   3829  CZ3 TRP   483     -10.524  14.962  16.627  1.00 90.90           C  
ATOM   3830  N   VAL   484      -5.220  16.217  16.745  1.00 94.83           N  
ATOM   3831  CA  VAL   484      -5.610  17.176  15.717  1.00 94.75           C  
ATOM   3832  C   VAL   484      -5.804  16.455  14.384  1.00 94.09           C  
ATOM   3833  CB  VAL   484      -4.563  18.303  15.565  1.00 93.51           C  
ATOM   3834  O   VAL   484      -5.064  15.522  14.063  1.00 92.77           O  
ATOM   3835  CG1 VAL   484      -4.503  19.157  16.830  1.00 86.68           C  
ATOM   3836  CG2 VAL   484      -3.189  17.715  15.248  1.00 86.11           C  
ATOM   3837  N   PHE   485      -6.768  16.866  13.578  1.00 93.01           N  
ATOM   3838  CA  PHE   485      -7.027  16.277  12.270  1.00 93.04           C  
ATOM   3839  C   PHE   485      -6.526  17.189  11.156  1.00 91.62           C  
ATOM   3840  CB  PHE   485      -8.523  16.002  12.090  1.00 92.24           C  
ATOM   3841  O   PHE   485      -6.315  18.384  11.373  1.00 89.10           O  
ATOM   3842  CG  PHE   485      -9.375  17.243  12.106  1.00 92.02           C  
ATOM   3843  CD1 PHE   485      -9.834  17.771  13.306  1.00 89.68           C  
ATOM   3844  CD2 PHE   485      -9.716  17.881  10.921  1.00 89.80           C  
ATOM   3845  CE1 PHE   485     -10.623  18.919  13.325  1.00 89.53           C  
ATOM   3846  CE2 PHE   485     -10.503  19.029  10.931  1.00 89.78           C  
ATOM   3847  CZ  PHE   485     -10.956  19.546  12.134  1.00 89.15           C  
ATOM   3848  N   SER   486      -6.293  16.592   9.983  1.00 86.99           N  
ATOM   3849  CA  SER   486      -5.840  17.336   8.812  1.00 86.66           C  
ATOM   3850  C   SER   486      -6.849  18.408   8.414  1.00 86.03           C  
ATOM   3851  CB  SER   486      -5.599  16.388   7.636  1.00 84.43           C  
ATOM   3852  O   SER   486      -8.008  18.101   8.128  1.00 83.67           O  
ATOM   3853  OG  SER   486      -4.630  15.409   7.969  1.00 76.59           O  
ATOM   3854  N   GLY   487      -6.411  19.633   8.496  1.00 87.89           N  
ATOM   3855  CA  GLY   487      -7.153  20.864   8.274  1.00 88.37           C  
ATOM   3856  C   GLY   487      -6.443  22.094   8.808  1.00 88.76           C  
ATOM   3857  O   GLY   487      -5.308  22.006   9.279  1.00 88.15           O  
ATOM   3858  N   THR   488      -7.147  23.235   8.734  1.00 87.53           N  
ATOM   3859  CA  THR   488      -6.540  24.446   9.273  1.00 89.32           C  
ATOM   3860  C   THR   488      -6.585  24.442  10.798  1.00 91.14           C  
ATOM   3861  CB  THR   488      -7.243  25.708   8.739  1.00 88.37           C  
ATOM   3862  O   THR   488      -7.424  23.767  11.398  1.00 91.97           O  
ATOM   3863  CG2 THR   488      -7.265  25.722   7.214  1.00 87.46           C  
ATOM   3864  OG1 THR   488      -8.590  25.739   9.226  1.00 89.34           O  
ATOM   3865  N   VAL   489      -5.720  25.197  11.453  1.00 93.72           N  
ATOM   3866  CA  VAL   489      -5.770  25.389  12.899  1.00 94.66           C  
ATOM   3867  C   VAL   489      -7.158  25.878  13.307  1.00 95.23           C  
ATOM   3868  CB  VAL   489      -4.692  26.388  13.376  1.00 94.28           C  
ATOM   3869  O   VAL   489      -7.761  25.346  14.242  1.00 95.19           O  
ATOM   3870  CG1 VAL   489      -4.797  26.616  14.883  1.00 93.47           C  
ATOM   3871  CG2 VAL   489      -3.298  25.885  13.005  1.00 93.53           C  
ATOM   3872  N   ARG   490      -7.716  26.758  12.528  1.00 94.21           N  
ATOM   3873  CA  ARG   490      -9.063  27.281  12.733  1.00 94.64           C  
ATOM   3874  C   ARG   490     -10.102  26.169  12.638  1.00 94.32           C  
ATOM   3875  CB  ARG   490      -9.375  28.378  11.712  1.00 94.31           C  
ATOM   3876  O   ARG   490     -10.944  26.022  13.526  1.00 93.79           O  
ATOM   3877  CG  ARG   490     -10.731  29.036  11.911  1.00 94.18           C  
ATOM   3878  CD  ARG   490     -10.998  30.106  10.861  1.00 93.37           C  
ATOM   3879  NE  ARG   490     -10.143  31.273  11.053  1.00 93.45           N  
ATOM   3880  NH1 ARG   490     -10.930  32.412   9.203  1.00 90.46           N  
ATOM   3881  NH2 ARG   490      -9.311  33.349  10.528  1.00 90.11           N  
ATOM   3882  CZ  ARG   490     -10.130  32.342  10.261  1.00 92.70           C  
ATOM   3883  N   SER   491     -10.024  25.307  11.623  1.00 93.43           N  
ATOM   3884  CA  SER   491     -10.996  24.232  11.452  1.00 93.49           C  
ATOM   3885  C   SER   491     -10.884  23.202  12.571  1.00 93.88           C  
ATOM   3886  CB  SER   491     -10.806  23.548  10.098  1.00 92.10           C  
ATOM   3887  O   SER   491     -11.896  22.703  13.066  1.00 93.29           O  
ATOM   3888  OG  SER   491      -9.568  22.860  10.050  1.00 83.00           O  
ATOM   3889  N   ASN   492      -9.680  23.046  13.149  1.00 95.09           N  
ATOM   3890  CA  ASN   492      -9.432  22.174  14.292  1.00 95.60           C  
ATOM   3891  C   ASN   492     -10.037  22.742  15.573  1.00 95.82           C  
ATOM   3892  CB  ASN   492      -7.931  21.939  14.473  1.00 95.39           C  
ATOM   3893  O   ASN   492     -10.556  21.995  16.404  1.00 95.59           O  
ATOM   3894  CG  ASN   492      -7.441  20.702  13.747  1.00 94.76           C  
ATOM   3895  ND2 ASN   492      -6.986  20.879  12.512  1.00 93.67           N  
ATOM   3896  OD1 ASN   492      -7.473  19.595  14.291  1.00 93.02           O  
ATOM   3897  N   ILE   493     -10.077  24.034  15.729  1.00 97.11           N  
ATOM   3898  CA  ILE   493     -10.644  24.706  16.892  1.00 97.22           C  
ATOM   3899  C   ILE   493     -12.162  24.790  16.751  1.00 97.10           C  
ATOM   3900  CB  ILE   493     -10.045  26.118  17.078  1.00 97.21           C  
ATOM   3901  O   ILE   493     -12.899  24.442  17.677  1.00 96.68           O  
ATOM   3902  CG1 ILE   493      -8.562  26.023  17.455  1.00 97.00           C  
ATOM   3903  CG2 ILE   493     -10.829  26.904  18.133  1.00 97.13           C  
ATOM   3904  CD1 ILE   493      -7.822  27.353  17.397  1.00 96.53           C  
ATOM   3905  N   LEU   494     -12.705  25.099  15.628  1.00 95.03           N  
ATOM   3906  CA  LEU   494     -14.136  25.255  15.389  1.00 95.02           C  
ATOM   3907  C   LEU   494     -14.847  23.908  15.445  1.00 94.56           C  
ATOM   3908  CB  LEU   494     -14.384  25.921  14.033  1.00 94.79           C  
ATOM   3909  O   LEU   494     -16.005  23.829  15.863  1.00 93.70           O  
ATOM   3910  CG  LEU   494     -13.893  27.361  13.884  1.00 94.60           C  
ATOM   3911  CD1 LEU   494     -14.223  27.893  12.494  1.00 93.39           C  
ATOM   3912  CD2 LEU   494     -14.506  28.249  14.962  1.00 93.12           C  
ATOM   3913  N   PHE   495     -14.222  22.831  14.958  1.00 95.19           N  
ATOM   3914  CA  PHE   495     -14.659  21.440  14.956  1.00 94.99           C  
ATOM   3915  C   PHE   495     -16.105  21.328  14.487  1.00 93.47           C  
ATOM   3916  CB  PHE   495     -14.511  20.827  16.352  1.00 94.63           C  
ATOM   3917  O   PHE   495     -16.919  20.654  15.122  1.00 89.89           O  
ATOM   3918  CG  PHE   495     -14.300  19.337  16.341  1.00 94.53           C  
ATOM   3919  CD1 PHE   495     -13.075  18.797  15.967  1.00 92.21           C  
ATOM   3920  CD2 PHE   495     -15.327  18.475  16.704  1.00 92.05           C  
ATOM   3921  CE1 PHE   495     -12.876  17.419  15.956  1.00 91.67           C  
ATOM   3922  CE2 PHE   495     -15.136  17.097  16.696  1.00 92.06           C  
ATOM   3923  CZ  PHE   495     -13.910  16.570  16.320  1.00 91.81           C  
ATOM   3924  N   GLY   496     -16.448  22.284  13.508  1.00 90.51           N  
ATOM   3925  CA  GLY   496     -17.731  22.240  12.826  1.00 89.83           C  
ATOM   3926  C   GLY   496     -18.726  23.253  13.359  1.00 88.76           C  
ATOM   3927  O   GLY   496     -19.794  23.449  12.775  1.00 86.09           O  
ATOM   3928  N   LYS   497     -18.364  23.973  14.293  1.00 92.96           N  
ATOM   3929  CA  LYS   497     -19.198  25.090  14.727  1.00 92.64           C  
ATOM   3930  C   LYS   497     -18.992  26.310  13.833  1.00 92.03           C  
ATOM   3931  CB  LYS   497     -18.899  25.450  16.183  1.00 91.43           C  
ATOM   3932  O   LYS   497     -17.946  26.449  13.195  1.00 90.82           O  
ATOM   3933  CG  LYS   497     -19.493  24.482  17.195  1.00 86.31           C  
ATOM   3934  CD  LYS   497     -19.573  25.103  18.583  1.00 83.69           C  
ATOM   3935  CE  LYS   497     -20.226  24.158  19.583  1.00 80.56           C  
ATOM   3936  NZ  LYS   497     -20.275  24.750  20.953  1.00 79.75           N  
ATOM   3937  N   LYS   498     -20.003  27.198  13.806  1.00 90.60           N  
ATOM   3938  CA  LYS   498     -19.896  28.484  13.124  1.00 91.72           C  
ATOM   3939  C   LYS   498     -18.809  29.352  13.752  1.00 92.64           C  
ATOM   3940  CB  LYS   498     -21.237  29.220  13.153  1.00 89.72           C  
ATOM   3941  O   LYS   498     -18.710  29.441  14.977  1.00 92.63           O  
ATOM   3942  CG  LYS   498     -21.277  30.469  12.285  1.00 83.33           C  
ATOM   3943  CD  LYS   498     -22.642  31.142  12.336  1.00 81.41           C  
ATOM   3944  CE  LYS   498     -22.657  32.439  11.539  1.00 78.37           C  
ATOM   3945  NZ  LYS   498     -23.943  33.180  11.709  1.00 78.82           N  
ATOM   3946  N   TYR   499     -17.989  30.005  12.922  1.00 90.69           N  
ATOM   3947  CA  TYR   499     -16.973  30.960  13.350  1.00 92.67           C  
ATOM   3948  C   TYR   499     -17.613  32.207  13.947  1.00 92.01           C  
ATOM   3949  CB  TYR   499     -16.071  31.348  12.175  1.00 92.63           C  
ATOM   3950  O   TYR   499     -18.266  32.977  13.239  1.00 90.89           O  
ATOM   3951  CG  TYR   499     -15.011  32.362  12.532  1.00 94.90           C  
ATOM   3952  CD1 TYR   499     -13.937  32.017  13.349  1.00 94.37           C  
ATOM   3953  CD2 TYR   499     -15.082  33.666  12.054  1.00 94.29           C  
ATOM   3954  CE1 TYR   499     -12.959  32.949  13.682  1.00 94.85           C  
ATOM   3955  CE2 TYR   499     -14.110  34.606  12.381  1.00 94.86           C  
ATOM   3956  OH  TYR   499     -12.089  35.165  13.521  1.00 92.71           O  
ATOM   3957  CZ  TYR   499     -13.054  34.238  13.194  1.00 94.88           C  
ATOM   3958  N   GLU   500     -17.475  32.363  15.171  1.00 94.78           N  
ATOM   3959  CA  GLU   500     -17.823  33.562  15.927  1.00 95.51           C  
ATOM   3960  C   GLU   500     -16.573  34.304  16.391  1.00 96.25           C  
ATOM   3961  CB  GLU   500     -18.699  33.204  17.130  1.00 94.82           C  
ATOM   3962  O   GLU   500     -15.848  33.824  17.264  1.00 96.18           O  
ATOM   3963  CG  GLU   500     -20.062  32.642  16.753  1.00 92.63           C  
ATOM   3964  CD  GLU   500     -20.823  32.068  17.937  1.00 90.55           C  
ATOM   3965  OE1 GLU   500     -20.497  32.416  19.095  1.00 90.51           O  
ATOM   3966  OE2 GLU   500     -21.753  31.263  17.706  1.00 89.38           O  
ATOM   3967  N   LYS   501     -16.223  35.435  15.781  1.00 96.22           N  
ATOM   3968  CA  LYS   501     -14.950  36.141  15.890  1.00 96.87           C  
ATOM   3969  C   LYS   501     -14.627  36.472  17.344  1.00 96.81           C  
ATOM   3970  CB  LYS   501     -14.973  37.421  15.054  1.00 96.44           C  
ATOM   3971  O   LYS   501     -13.545  36.144  17.836  1.00 96.60           O  
ATOM   3972  CG  LYS   501     -13.659  38.190  15.062  1.00 96.49           C  
ATOM   3973  CD  LYS   501     -13.729  39.425  14.173  1.00 96.13           C  
ATOM   3974  CE  LYS   501     -12.451  40.248  14.258  1.00 95.83           C  
ATOM   3975  NZ  LYS   501     -12.562  41.525  13.491  1.00 95.34           N  
ATOM   3976  N   GLU   502     -15.580  37.083  18.086  1.00 97.56           N  
ATOM   3977  CA  GLU   502     -15.355  37.504  19.466  1.00 97.81           C  
ATOM   3978  C   GLU   502     -15.084  36.306  20.371  1.00 97.99           C  
ATOM   3979  CB  GLU   502     -16.555  38.298  19.988  1.00 96.97           C  
ATOM   3980  O   GLU   502     -14.179  36.346  21.208  1.00 97.86           O  
ATOM   3981  CG  GLU   502     -16.810  39.595  19.234  1.00 91.40           C  
ATOM   3982  CD  GLU   502     -17.955  40.410  19.812  1.00 85.98           C  
ATOM   3983  OE1 GLU   502     -18.523  40.007  20.853  1.00 89.70           O  
ATOM   3984  OE2 GLU   502     -18.289  41.460  19.219  1.00 87.21           O  
ATOM   3985  N   ARG   503     -15.838  35.216  20.223  1.00 97.56           N  
ATOM   3986  CA  ARG   503     -15.645  33.971  20.959  1.00 97.80           C  
ATOM   3987  C   ARG   503     -14.316  33.319  20.594  1.00 98.07           C  
ATOM   3988  CB  ARG   503     -16.797  33.001  20.687  1.00 97.50           C  
ATOM   3989  O   ARG   503     -13.577  32.868  21.472  1.00 97.99           O  
ATOM   3990  CG  ARG   503     -16.726  31.718  21.499  1.00 96.30           C  
ATOM   3991  CD  ARG   503     -17.901  30.796  21.201  1.00 94.55           C  
ATOM   3992  NE  ARG   503     -17.862  29.591  22.024  1.00 93.72           N  
ATOM   3993  NH1 ARG   503     -19.838  28.718  21.203  1.00 90.16           N  
ATOM   3994  NH2 ARG   503     -18.650  27.577  22.797  1.00 89.32           N  
ATOM   3995  CZ  ARG   503     -18.783  28.631  22.006  1.00 92.47           C  
ATOM   3996  N   TYR   504     -14.011  33.322  19.380  1.00 97.69           N  
ATOM   3997  CA  TYR   504     -12.762  32.755  18.882  1.00 97.97           C  
ATOM   3998  C   TYR   504     -11.560  33.504  19.447  1.00 97.88           C  
ATOM   3999  CB  TYR   504     -12.727  32.792  17.352  1.00 97.97           C  
ATOM   4000  O   TYR   504     -10.656  32.894  20.023  1.00 97.57           O  
ATOM   4001  CG  TYR   504     -11.544  32.069  16.754  1.00 98.04           C  
ATOM   4002  CD1 TYR   504     -11.577  30.692  16.547  1.00 97.66           C  
ATOM   4003  CD2 TYR   504     -10.392  32.760  16.396  1.00 97.51           C  
ATOM   4004  CE1 TYR   504     -10.490  30.021  15.998  1.00 97.27           C  
ATOM   4005  CE2 TYR   504      -9.298  32.100  15.847  1.00 97.23           C  
ATOM   4006  OH  TYR   504      -8.277  30.073  15.108  1.00 96.06           O  
ATOM   4007  CZ  TYR   504      -9.356  30.732  15.651  1.00 97.09           C  
ATOM   4008  N   GLU   505     -11.596  34.849  19.420  1.00 97.89           N  
ATOM   4009  CA  GLU   505     -10.519  35.677  19.955  1.00 97.96           C  
ATOM   4010  C   GLU   505     -10.380  35.496  21.463  1.00 97.93           C  
ATOM   4011  CB  GLU   505     -10.759  37.152  19.622  1.00 97.45           C  
ATOM   4012  O   GLU   505      -9.265  35.404  21.983  1.00 97.69           O  
ATOM   4013  CG  GLU   505     -10.482  37.507  18.168  1.00 95.38           C  
ATOM   4014  CD  GLU   505     -10.737  38.972  17.850  1.00 93.61           C  
ATOM   4015  OE1 GLU   505     -11.051  39.750  18.780  1.00 93.29           O  
ATOM   4016  OE2 GLU   505     -10.623  39.345  16.661  1.00 93.22           O  
ATOM   4017  N   LYS   506     -11.473  35.316  22.209  1.00 97.47           N  
ATOM   4018  CA  LYS   506     -11.467  34.996  23.633  1.00 97.79           C  
ATOM   4019  C   LYS   506     -10.839  33.629  23.887  1.00 98.06           C  
ATOM   4020  CB  LYS   506     -12.887  35.034  24.198  1.00 97.50           C  
ATOM   4021  O   LYS   506     -10.024  33.473  24.798  1.00 98.04           O  
ATOM   4022  CG  LYS   506     -13.440  36.439  24.390  1.00 96.26           C  
ATOM   4023  CD  LYS   506     -14.901  36.411  24.820  1.00 94.84           C  
ATOM   4024  CE  LYS   506     -15.481  37.815  24.924  1.00 94.22           C  
ATOM   4025  NZ  LYS   506     -16.937  37.790  25.257  1.00 93.51           N  
ATOM   4026  N   VAL   507     -11.073  32.601  23.034  1.00 98.27           N  
ATOM   4027  CA  VAL   507     -10.533  31.250  23.139  1.00 98.41           C  
ATOM   4028  C   VAL   507      -9.040  31.263  22.819  1.00 98.53           C  
ATOM   4029  CB  VAL   507     -11.271  30.269  22.200  1.00 98.37           C  
ATOM   4030  O   VAL   507      -8.233  30.707  23.569  1.00 98.46           O  
ATOM   4031  CG1 VAL   507     -10.521  28.942  22.109  1.00 97.83           C  
ATOM   4032  CG2 VAL   507     -12.703  30.045  22.682  1.00 97.91           C  
ATOM   4033  N   ILE   508      -8.631  31.963  21.849  1.00 98.19           N  
ATOM   4034  CA  ILE   508      -7.229  32.082  21.463  1.00 98.19           C  
ATOM   4035  C   ILE   508      -6.434  32.721  22.599  1.00 98.01           C  
ATOM   4036  CB  ILE   508      -7.068  32.907  20.166  1.00 97.84           C  
ATOM   4037  O   ILE   508      -5.338  32.264  22.932  1.00 97.58           O  
ATOM   4038  CG1 ILE   508      -7.640  32.138  18.969  1.00 95.10           C  
ATOM   4039  CG2 ILE   508      -5.598  33.267  19.934  1.00 95.27           C  
ATOM   4040  CD1 ILE   508      -7.015  30.765  18.760  1.00 93.16           C  
ATOM   4041  N   LYS   509      -7.023  33.720  23.223  1.00 97.43           N  
ATOM   4042  CA  LYS   509      -6.414  34.392  24.368  1.00 97.49           C  
ATOM   4043  C   LYS   509      -6.378  33.475  25.588  1.00 97.40           C  
ATOM   4044  CB  LYS   509      -7.172  35.678  24.701  1.00 97.08           C  
ATOM   4045  O   LYS   509      -5.339  33.337  26.236  1.00 97.16           O  
ATOM   4046  CG  LYS   509      -6.535  36.502  25.810  1.00 95.61           C  
ATOM   4047  CD  LYS   509      -7.328  37.772  26.088  1.00 94.50           C  
ATOM   4048  CE  LYS   509      -6.716  38.577  27.227  1.00 93.49           C  
ATOM   4049  NZ  LYS   509      -7.549  39.766  27.575  1.00 92.77           N  
ATOM   4050  N   ALA   510      -7.402  32.708  25.902  1.00 97.78           N  
ATOM   4051  CA  ALA   510      -7.515  31.820  27.056  1.00 97.88           C  
ATOM   4052  C   ALA   510      -6.575  30.625  26.923  1.00 98.05           C  
ATOM   4053  CB  ALA   510      -8.956  31.343  27.221  1.00 97.57           C  
ATOM   4054  O   ALA   510      -5.955  30.204  27.902  1.00 97.88           O  
ATOM   4055  N   CYS   511      -6.319  30.187  25.719  1.00 98.30           N  
ATOM   4056  CA  CYS   511      -5.525  28.990  25.465  1.00 98.26           C  
ATOM   4057  C   CYS   511      -4.099  29.356  25.070  1.00 98.19           C  
ATOM   4058  CB  CYS   511      -6.167  28.144  24.366  1.00 97.97           C  
ATOM   4059  O   CYS   511      -3.367  28.524  24.531  1.00 97.45           O  
ATOM   4060  SG  CYS   511      -7.772  27.453  24.824  1.00 96.54           S  
ATOM   4061  N   ALA   512      -3.654  30.599  25.218  1.00 96.58           N  
ATOM   4062  CA  ALA   512      -2.312  31.129  24.993  1.00 96.41           C  
ATOM   4063  C   ALA   512      -1.835  30.830  23.574  1.00 96.45           C  
ATOM   4064  CB  ALA   512      -1.333  30.551  26.012  1.00 94.87           C  
ATOM   4065  O   ALA   512      -0.638  30.642  23.341  1.00 95.17           O  
ATOM   4066  N   LEU   513      -2.714  30.886  22.569  1.00 97.23           N  
ATOM   4067  CA  LEU   513      -2.407  30.516  21.192  1.00 97.28           C  
ATOM   4068  C   LEU   513      -1.973  31.735  20.386  1.00 96.82           C  
ATOM   4069  CB  LEU   513      -3.620  29.856  20.530  1.00 97.10           C  
ATOM   4070  O   LEU   513      -1.434  31.597  19.285  1.00 95.72           O  
ATOM   4071  CG  LEU   513      -3.817  28.365  20.809  1.00 96.72           C  
ATOM   4072  CD1 LEU   513      -5.191  27.913  20.325  1.00 95.49           C  
ATOM   4073  CD2 LEU   513      -2.714  27.546  20.147  1.00 95.26           C  
ATOM   4074  N   LYS   514      -2.131  32.902  20.905  1.00 96.45           N  
ATOM   4075  CA  LYS   514      -1.899  34.117  20.130  1.00 96.35           C  
ATOM   4076  C   LYS   514      -0.464  34.174  19.613  1.00 95.24           C  
ATOM   4077  CB  LYS   514      -2.202  35.357  20.973  1.00 95.90           C  
ATOM   4078  O   LYS   514      -0.232  34.481  18.442  1.00 94.05           O  
ATOM   4079  CG  LYS   514      -2.120  36.666  20.200  1.00 95.14           C  
ATOM   4080  CD  LYS   514      -2.559  37.847  21.055  1.00 94.49           C  
ATOM   4081  CE  LYS   514      -2.482  39.157  20.282  1.00 93.86           C  
ATOM   4082  NZ  LYS   514      -2.902  40.320  21.119  1.00 92.76           N  
ATOM   4083  N   LYS   515       0.555  33.854  20.471  1.00 91.34           N  
ATOM   4084  CA  LYS   515       1.965  33.853  20.094  1.00 91.32           C  
ATOM   4085  C   LYS   515       2.260  32.760  19.071  1.00 92.18           C  
ATOM   4086  CB  LYS   515       2.850  33.667  21.328  1.00 88.31           C  
ATOM   4087  O   LYS   515       3.022  32.977  18.126  1.00 91.59           O  
ATOM   4088  CG  LYS   515       2.870  34.868  22.262  1.00 79.65           C  
ATOM   4089  CD  LYS   515       3.857  34.672  23.405  1.00 77.59           C  
ATOM   4090  CE  LYS   515       3.872  35.870  24.345  1.00 71.78           C  
ATOM   4091  NZ  LYS   515       4.827  35.674  25.477  1.00 71.54           N  
ATOM   4092  N   ASP   516       1.651  31.603  19.161  1.00 91.09           N  
ATOM   4093  CA  ASP   516       1.838  30.489  18.236  1.00 91.83           C  
ATOM   4094  C   ASP   516       1.278  30.822  16.855  1.00 92.45           C  
ATOM   4095  CB  ASP   516       1.176  29.222  18.781  1.00 91.21           C  
ATOM   4096  O   ASP   516       1.950  30.621  15.842  1.00 92.11           O  
ATOM   4097  CG  ASP   516       1.764  28.768  20.105  1.00 89.73           C  
ATOM   4098  OD1 ASP   516       2.979  28.959  20.331  1.00 89.52           O  
ATOM   4099  OD2 ASP   516       1.007  28.212  20.930  1.00 90.27           O  
ATOM   4100  N   LEU   517       0.158  31.495  16.815  1.00 93.82           N  
ATOM   4101  CA  LEU   517      -0.508  31.861  15.570  1.00 93.78           C  
ATOM   4102  C   LEU   517       0.261  32.960  14.845  1.00 92.03           C  
ATOM   4103  CB  LEU   517      -1.942  32.322  15.845  1.00 94.47           C  
ATOM   4104  O   LEU   517       0.260  33.016  13.613  1.00 90.59           O  
ATOM   4105  CG  LEU   517      -2.915  31.251  16.340  1.00 96.06           C  
ATOM   4106  CD1 LEU   517      -4.297  31.854  16.568  1.00 95.82           C  
ATOM   4107  CD2 LEU   517      -2.988  30.095  15.348  1.00 95.56           C  
ATOM   4108  N   GLN   518       0.964  33.724  15.540  1.00 91.80           N  
ATOM   4109  CA  GLN   518       1.826  34.753  14.966  1.00 91.45           C  
ATOM   4110  C   GLN   518       3.106  34.145  14.401  1.00 88.68           C  
ATOM   4111  CB  GLN   518       2.166  35.814  16.013  1.00 91.54           C  
ATOM   4112  O   GLN   518       3.797  34.776  13.598  1.00 86.65           O  
ATOM   4113  CG  GLN   518       1.030  36.789  16.292  1.00 93.22           C  
ATOM   4114  CD  GLN   518       1.337  37.737  17.436  1.00 92.99           C  
ATOM   4115  NE2 GLN   518       0.662  38.882  17.455  1.00 93.80           N  
ATOM   4116  OE1 GLN   518       2.174  37.444  18.295  1.00 92.62           O  
ATOM   4117  N   LEU   519       3.441  32.945  14.930  1.00 85.49           N  
ATOM   4118  CA  LEU   519       4.639  32.238  14.491  1.00 85.20           C  
ATOM   4119  C   LEU   519       4.322  31.299  13.332  1.00 84.47           C  
ATOM   4120  CB  LEU   519       5.251  31.449  15.651  1.00 84.15           C  
ATOM   4121  O   LEU   519       5.230  30.825  12.645  1.00 83.08           O  
ATOM   4122  CG  LEU   519       5.906  32.273  16.760  1.00 83.27           C  
ATOM   4123  CD1 LEU   519       6.295  31.373  17.929  1.00 81.67           C  
ATOM   4124  CD2 LEU   519       7.124  33.018  16.225  1.00 81.82           C  
ATOM   4125  N   LEU   520       3.024  30.990  13.047  1.00 85.65           N  
ATOM   4126  CA  LEU   520       2.570  30.172  11.927  1.00 86.21           C  
ATOM   4127  C   LEU   520       2.401  31.018  10.669  1.00 85.70           C  
ATOM   4128  CB  LEU   520       1.250  29.478  12.270  1.00 86.40           C  
ATOM   4129  O   LEU   520       1.834  32.112  10.723  1.00 85.00           O  
ATOM   4130  CG  LEU   520       1.321  28.368  13.320  1.00 88.59           C  
ATOM   4131  CD1 LEU   520      -0.080  27.876  13.667  1.00 87.69           C  
ATOM   4132  CD2 LEU   520       2.188  27.216  12.823  1.00 87.66           C  
ATOM   4133  N   GLU   521       2.786  30.512   9.569  1.00 81.66           N  
ATOM   4134  CA  GLU   521       2.879  31.229   8.301  1.00 82.27           C  
ATOM   4135  C   GLU   521       1.535  31.839   7.913  1.00 82.75           C  
ATOM   4136  CB  GLU   521       3.374  30.298   7.191  1.00 79.85           C  
ATOM   4137  O   GLU   521       1.444  33.042   7.658  1.00 81.55           O  
ATOM   4138  CG  GLU   521       3.643  31.004   5.870  1.00 74.74           C  
ATOM   4139  CD  GLU   521       4.376  30.133   4.863  1.00 72.44           C  
ATOM   4140  OE1 GLU   521       4.565  28.924   5.129  1.00 72.68           O  
ATOM   4141  OE2 GLU   521       4.764  30.663   3.798  1.00 67.31           O  
ATOM   4142  N   ASP   522       0.524  31.159   7.989  1.00 84.39           N  
ATOM   4143  CA  ASP   522      -0.818  31.585   7.603  1.00 85.56           C  
ATOM   4144  C   ASP   522      -1.703  31.789   8.829  1.00 87.11           C  
ATOM   4145  CB  ASP   522      -1.454  30.562   6.659  1.00 83.86           C  
ATOM   4146  O   ASP   522      -2.929  31.692   8.740  1.00 86.62           O  
ATOM   4147  CG  ASP   522      -0.723  30.443   5.333  1.00 82.02           C  
ATOM   4148  OD1 ASP   522      -0.350  31.482   4.747  1.00 82.81           O  
ATOM   4149  OD2 ASP   522      -0.521  29.300   4.870  1.00 85.41           O  
ATOM   4150  N   GLY   523      -1.056  31.990   9.974  1.00 89.25           N  
ATOM   4151  CA  GLY   523      -1.769  32.128  11.234  1.00 91.17           C  
ATOM   4152  C   GLY   523      -2.681  30.953  11.534  1.00 93.55           C  
ATOM   4153  O   GLY   523      -2.231  29.807  11.580  1.00 93.15           O  
ATOM   4154  N   ASP   524      -3.914  31.134  11.712  1.00 93.45           N  
ATOM   4155  CA  ASP   524      -4.904  30.117  12.054  1.00 94.19           C  
ATOM   4156  C   ASP   524      -5.401  29.392  10.806  1.00 93.74           C  
ATOM   4157  CB  ASP   524      -6.082  30.744  12.802  1.00 93.72           C  
ATOM   4158  O   ASP   524      -6.078  28.367  10.905  1.00 92.60           O  
ATOM   4159  CG  ASP   524      -6.900  31.686  11.936  1.00 93.10           C  
ATOM   4160  OD1 ASP   524      -6.346  32.275  10.983  1.00 91.52           O  
ATOM   4161  OD2 ASP   524      -8.110  31.842  12.211  1.00 92.45           O  
ATOM   4162  N   LEU   525      -5.024  29.928   9.698  1.00 87.98           N  
ATOM   4163  CA  LEU   525      -5.329  29.295   8.420  1.00 87.79           C  
ATOM   4164  C   LEU   525      -4.205  28.355   7.997  1.00 86.32           C  
ATOM   4165  CB  LEU   525      -5.559  30.354   7.338  1.00 87.03           C  
ATOM   4166  O   LEU   525      -4.327  27.645   6.996  1.00 84.34           O  
ATOM   4167  CG  LEU   525      -6.748  31.292   7.549  1.00 88.52           C  
ATOM   4168  CD1 LEU   525      -6.851  32.285   6.396  1.00 87.60           C  
ATOM   4169  CD2 LEU   525      -8.040  30.494   7.690  1.00 87.47           C  
ATOM   4170  N   THR   526      -3.119  28.263   8.765  1.00 86.86           N  
ATOM   4171  CA  THR   526      -2.055  27.293   8.532  1.00 86.93           C  
ATOM   4172  C   THR   526      -2.621  25.879   8.448  1.00 86.77           C  
ATOM   4173  CB  THR   526      -0.987  27.357   9.640  1.00 86.52           C  
ATOM   4174  O   THR   526      -3.305  25.423   9.367  1.00 85.96           O  
ATOM   4175  CG2 THR   526       0.152  26.382   9.362  1.00 84.43           C  
ATOM   4176  OG1 THR   526      -0.457  28.687   9.708  1.00 88.10           O  
ATOM   4177  N   MET   527      -2.369  25.217   7.399  1.00 85.90           N  
ATOM   4178  CA  MET   527      -2.744  23.826   7.156  1.00 86.06           C  
ATOM   4179  C   MET   527      -1.961  22.885   8.065  1.00 85.65           C  
ATOM   4180  CB  MET   527      -2.509  23.454   5.691  1.00 83.57           C  
ATOM   4181  O   MET   527      -0.731  22.846   8.014  1.00 83.52           O  
ATOM   4182  CG  MET   527      -3.469  24.130   4.725  1.00 77.05           C  
ATOM   4183  SD  MET   527      -5.214  23.639   5.010  1.00 74.78           S  
ATOM   4184  CE  MET   527      -5.137  21.890   4.535  1.00 63.49           C  
ATOM   4185  N   ILE   528      -2.636  22.169   8.875  1.00 87.67           N  
ATOM   4186  CA  ILE   528      -2.098  21.080   9.682  1.00 87.34           C  
ATOM   4187  C   ILE   528      -2.019  19.806   8.844  1.00 85.53           C  
ATOM   4188  CB  ILE   528      -2.955  20.837  10.945  1.00 87.38           C  
ATOM   4189  O   ILE   528      -3.041  19.301   8.373  1.00 82.93           O  
ATOM   4190  CG1 ILE   528      -3.073  22.126  11.766  1.00 89.18           C  
ATOM   4191  CG2 ILE   528      -2.364  19.703  11.789  1.00 88.53           C  
ATOM   4192  CD1 ILE   528      -3.973  22.002  12.988  1.00 89.29           C  
ATOM   4193  N   GLY   529      -0.794  19.358   8.618  1.00 80.59           N  
ATOM   4194  CA  GLY   529      -0.572  18.107   7.910  1.00 80.51           C  
ATOM   4195  C   GLY   529      -0.994  16.887   8.707  1.00 80.53           C  
ATOM   4196  O   GLY   529      -1.426  17.008   9.855  1.00 78.84           O  
ATOM   4197  N   ASP   530      -0.782  15.787   8.172  1.00 79.03           N  
ATOM   4198  CA  ASP   530      -1.102  14.513   8.809  1.00 79.27           C  
ATOM   4199  C   ASP   530      -0.469  14.417  10.195  1.00 78.86           C  
ATOM   4200  CB  ASP   530      -0.636  13.346   7.936  1.00 76.76           C  
ATOM   4201  O   ASP   530       0.721  14.695  10.361  1.00 75.84           O  
ATOM   4202  CG  ASP   530      -1.499  13.146   6.703  1.00 72.36           C  
ATOM   4203  OD1 ASP   530      -2.625  13.686   6.652  1.00 70.28           O  
ATOM   4204  OD2 ASP   530      -1.051  12.438   5.775  1.00 73.36           O  
ATOM   4205  N   ARG   531      -1.330  14.140  11.180  1.00 78.50           N  
ATOM   4206  CA  ARG   531      -0.995  13.916  12.582  1.00 78.66           C  
ATOM   4207  C   ARG   531      -0.489  15.198  13.236  1.00 79.03           C  
ATOM   4208  CB  ARG   531       0.056  12.811  12.714  1.00 76.64           C  
ATOM   4209  O   ARG   531       0.087  15.160  14.325  1.00 77.83           O  
ATOM   4210  CG  ARG   531      -0.415  11.452  12.221  1.00 75.94           C  
ATOM   4211  CD  ARG   531       0.614  10.364  12.499  1.00 75.74           C  
ATOM   4212  NE  ARG   531       0.138   9.051  12.075  1.00 67.54           N  
ATOM   4213  NH1 ARG   531       2.067   7.929  12.672  1.00 66.14           N  
ATOM   4214  NH2 ARG   531       0.308   6.784  11.750  1.00 62.83           N  
ATOM   4215  CZ  ARG   531       0.839   7.924  12.167  1.00 70.06           C  
ATOM   4216  N   GLY   532      -0.544  16.263  12.545  1.00 83.21           N  
ATOM   4217  CA  GLY   532      -0.149  17.547  13.103  1.00 83.78           C  
ATOM   4218  C   GLY   532       1.351  17.771  13.079  1.00 82.07           C  
ATOM   4219  O   GLY   532       1.911  18.358  14.007  1.00 77.01           O  
ATOM   4220  N   THR   533       2.000  17.375  12.037  1.00 76.58           N  
ATOM   4221  CA  THR   533       3.450  17.422  11.885  1.00 76.15           C  
ATOM   4222  C   THR   533       3.945  18.866  11.863  1.00 75.97           C  
ATOM   4223  CB  THR   533       3.901  16.702  10.601  1.00 73.67           C  
ATOM   4224  O   THR   533       5.097  19.138  12.204  1.00 72.93           O  
ATOM   4225  CG2 THR   533       3.760  15.190  10.740  1.00 70.62           C  
ATOM   4226  OG1 THR   533       3.095  17.147   9.503  1.00 75.04           O  
ATOM   4227  N   THR   534       3.103  19.771  11.689  1.00 78.90           N  
ATOM   4228  CA  THR   534       3.431  21.186  11.559  1.00 79.90           C  
ATOM   4229  C   THR   534       3.340  21.889  12.910  1.00 80.97           C  
ATOM   4230  CB  THR   534       2.501  21.885  10.550  1.00 77.61           C  
ATOM   4231  O   THR   534       3.802  23.023  13.058  1.00 80.53           O  
ATOM   4232  CG2 THR   534       2.766  21.398   9.129  1.00 72.53           C  
ATOM   4233  OG1 THR   534       1.138  21.604  10.892  1.00 76.50           O  
ATOM   4234  N   LEU   535       2.797  21.206  13.906  1.00 86.01           N  
ATOM   4235  CA  LEU   535       2.636  21.775  15.239  1.00 86.70           C  
ATOM   4236  C   LEU   535       3.499  21.034  16.255  1.00 85.52           C  
ATOM   4237  CB  LEU   535       1.167  21.727  15.669  1.00 86.58           C  
ATOM   4238  O   LEU   535       3.516  19.802  16.280  1.00 84.32           O  
ATOM   4239  CG  LEU   535       0.184  22.526  14.811  1.00 89.11           C  
ATOM   4240  CD1 LEU   535      -1.226  22.418  15.383  1.00 88.59           C  
ATOM   4241  CD2 LEU   535       0.619  23.984  14.717  1.00 88.69           C  
ATOM   4242  N   SER   536       4.136  21.790  17.200  1.00 81.51           N  
ATOM   4243  CA  SER   536       4.809  21.199  18.352  1.00 82.26           C  
ATOM   4244  C   SER   536       3.815  20.506  19.277  1.00 83.20           C  
ATOM   4245  CB  SER   536       5.583  22.266  19.128  1.00 81.25           C  
ATOM   4246  O   SER   536       2.626  20.832  19.276  1.00 83.31           O  
ATOM   4247  OG  SER   536       4.698  23.089  19.868  1.00 84.54           O  
ATOM   4248  N   GLY   537       4.271  19.611  20.104  1.00 82.76           N  
ATOM   4249  CA  GLY   537       3.427  18.922  21.068  1.00 84.25           C  
ATOM   4250  C   GLY   537       2.622  19.868  21.940  1.00 85.86           C  
ATOM   4251  O   GLY   537       1.412  19.697  22.097  1.00 86.47           O  
ATOM   4252  N   GLY   538       3.258  20.884  22.436  1.00 85.96           N  
ATOM   4253  CA  GLY   538       2.594  21.911  23.223  1.00 88.04           C  
ATOM   4254  C   GLY   538       1.603  22.731  22.418  1.00 89.82           C  
ATOM   4255  O   GLY   538       0.525  23.069  22.911  1.00 90.40           O  
ATOM   4256  N   GLN   539       1.850  23.018  21.179  1.00 90.34           N  
ATOM   4257  CA  GLN   539       0.902  23.677  20.286  1.00 92.45           C  
ATOM   4258  C   GLN   539      -0.311  22.790  20.020  1.00 93.51           C  
ATOM   4259  CB  GLN   539       1.578  24.050  18.966  1.00 91.71           C  
ATOM   4260  O   GLN   539      -1.453  23.238  20.146  1.00 93.93           O  
ATOM   4261  CG  GLN   539       2.533  25.231  19.077  1.00 91.15           C  
ATOM   4262  CD  GLN   539       3.375  25.424  17.830  1.00 89.87           C  
ATOM   4263  NE2 GLN   539       3.731  26.671  17.541  1.00 91.32           N  
ATOM   4264  OE1 GLN   539       3.705  24.459  17.132  1.00 90.66           O  
ATOM   4265  N   LYS   540      -0.150  21.566  19.787  1.00 93.19           N  
ATOM   4266  CA  LYS   540      -1.238  20.604  19.633  1.00 94.31           C  
ATOM   4267  C   LYS   540      -2.102  20.545  20.890  1.00 94.92           C  
ATOM   4268  CB  LYS   540      -0.686  19.215  19.310  1.00 92.93           C  
ATOM   4269  O   LYS   540      -3.332  20.565  20.806  1.00 94.78           O  
ATOM   4270  CG  LYS   540      -0.046  19.108  17.934  1.00 89.08           C  
ATOM   4271  CD  LYS   540       0.534  17.720  17.694  1.00 86.84           C  
ATOM   4272  CE  LYS   540       1.275  17.644  16.365  1.00 86.01           C  
ATOM   4273  NZ  LYS   540       1.965  16.332  16.190  1.00 84.14           N  
ATOM   4274  N   ALA   541      -1.488  20.518  22.024  1.00 94.60           N  
ATOM   4275  CA  ALA   541      -2.204  20.502  23.297  1.00 95.31           C  
ATOM   4276  C   ALA   541      -3.054  21.759  23.464  1.00 96.09           C  
ATOM   4277  CB  ALA   541      -1.221  20.370  24.458  1.00 93.69           C  
ATOM   4278  O   ALA   541      -4.240  21.675  23.792  1.00 95.99           O  
ATOM   4279  N   ARG   542      -2.541  22.879  23.113  1.00 95.92           N  
ATOM   4280  CA  ARG   542      -3.247  24.153  23.218  1.00 96.64           C  
ATOM   4281  C   ARG   542      -4.350  24.256  22.171  1.00 97.06           C  
ATOM   4282  CB  ARG   542      -2.271  25.322  23.069  1.00 96.05           C  
ATOM   4283  O   ARG   542      -5.463  24.689  22.475  1.00 97.06           O  
ATOM   4284  CG  ARG   542      -1.391  25.550  24.288  1.00 94.91           C  
ATOM   4285  CD  ARG   542      -0.517  26.787  24.129  1.00 94.18           C  
ATOM   4286  NE  ARG   542       0.554  26.569  23.161  1.00 92.50           N  
ATOM   4287  NH1 ARG   542       1.431  28.699  23.343  1.00 88.72           N  
ATOM   4288  NH2 ARG   542       2.387  27.178  21.919  1.00 88.04           N  
ATOM   4289  CZ  ARG   542       1.455  27.482  22.810  1.00 91.32           C  
ATOM   4290  N   VAL   543      -4.185  23.778  20.973  1.00 97.70           N  
ATOM   4291  CA  VAL   543      -5.217  23.712  19.944  1.00 97.86           C  
ATOM   4292  C   VAL   543      -6.315  22.740  20.373  1.00 98.04           C  
ATOM   4293  CB  VAL   543      -4.631  23.285  18.579  1.00 97.69           C  
ATOM   4294  O   VAL   543      -7.504  23.032  20.224  1.00 97.92           O  
ATOM   4295  CG1 VAL   543      -5.749  22.968  17.587  1.00 96.85           C  
ATOM   4296  CG2 VAL   543      -3.716  24.376  18.028  1.00 96.94           C  
ATOM   4297  N   ASN   544      -5.944  21.607  20.902  1.00 97.71           N  
ATOM   4298  CA  ASN   544      -6.880  20.628  21.444  1.00 97.79           C  
ATOM   4299  C   ASN   544      -7.706  21.214  22.585  1.00 97.97           C  
ATOM   4300  CB  ASN   544      -6.135  19.377  21.916  1.00 97.07           C  
ATOM   4301  O   ASN   544      -8.928  21.054  22.618  1.00 97.76           O  
ATOM   4302  CG  ASN   544      -7.073  18.248  22.298  1.00 90.53           C  
ATOM   4303  ND2 ASN   544      -6.750  17.549  23.379  1.00 86.94           N  
ATOM   4304  OD1 ASN   544      -8.078  18.006  21.625  1.00 84.94           O  
ATOM   4305  N   LEU   545      -7.067  21.967  23.489  1.00 98.36           N  
ATOM   4306  CA  LEU   545      -7.763  22.641  24.580  1.00 98.42           C  
ATOM   4307  C   LEU   545      -8.615  23.791  24.054  1.00 98.50           C  
ATOM   4308  CB  LEU   545      -6.761  23.165  25.613  1.00 98.15           C  
ATOM   4309  O   LEU   545      -9.775  23.940  24.446  1.00 98.39           O  
ATOM   4310  CG  LEU   545      -7.353  23.818  26.862  1.00 96.47           C  
ATOM   4311  CD1 LEU   545      -8.257  22.834  27.597  1.00 93.11           C  
ATOM   4312  CD2 LEU   545      -6.244  24.322  27.779  1.00 93.05           C  
ATOM   4313  N   ALA   546      -8.172  24.568  23.101  1.00 98.45           N  
ATOM   4314  CA  ALA   546      -8.919  25.642  22.450  1.00 98.50           C  
ATOM   4315  C   ALA   546     -10.177  25.103  21.776  1.00 98.53           C  
ATOM   4316  CB  ALA   546      -8.038  26.361  21.431  1.00 98.34           C  
ATOM   4317  O   ALA   546     -11.253  25.695  21.892  1.00 98.40           O  
ATOM   4318  N   ARG   547     -10.078  23.960  21.174  1.00 98.09           N  
ATOM   4319  CA  ARG   547     -11.228  23.245  20.630  1.00 98.09           C  
ATOM   4320  C   ARG   547     -12.263  22.967  21.714  1.00 98.06           C  
ATOM   4321  CB  ARG   547     -10.787  21.934  19.977  1.00 97.86           C  
ATOM   4322  O   ARG   547     -13.435  23.319  21.566  1.00 97.74           O  
ATOM   4323  CG  ARG   547     -11.930  21.127  19.381  1.00 96.88           C  
ATOM   4324  CD  ARG   547     -11.469  19.751  18.921  1.00 95.30           C  
ATOM   4325  NE  ARG   547     -10.458  19.844  17.872  1.00 94.14           N  
ATOM   4326  NH1 ARG   547      -9.351  17.910  18.481  1.00 89.22           N  
ATOM   4327  NH2 ARG   547      -8.610  19.148  16.700  1.00 88.84           N  
ATOM   4328  CZ  ARG   547      -9.475  18.967  17.687  1.00 93.08           C  
ATOM   4329  N   ALA   548     -11.870  22.382  22.789  1.00 98.35           N  
ATOM   4330  CA  ALA   548     -12.777  22.056  23.887  1.00 98.35           C  
ATOM   4331  C   ALA   548     -13.458  23.311  24.427  1.00 98.32           C  
ATOM   4332  CB  ALA   548     -12.024  21.340  25.005  1.00 98.02           C  
ATOM   4333  O   ALA   548     -14.684  23.352  24.557  1.00 98.06           O  
ATOM   4334  N   VAL   549     -12.720  24.402  24.605  1.00 98.33           N  
ATOM   4335  CA  VAL   549     -13.231  25.664  25.129  1.00 98.34           C  
ATOM   4336  C   VAL   549     -14.171  26.304  24.110  1.00 98.28           C  
ATOM   4337  CB  VAL   549     -12.084  26.638  25.481  1.00 98.14           C  
ATOM   4338  O   VAL   549     -15.227  26.828  24.474  1.00 98.02           O  
ATOM   4339  CG1 VAL   549     -12.642  27.974  25.971  1.00 96.98           C  
ATOM   4340  CG2 VAL   549     -11.165  26.021  26.533  1.00 97.13           C  
ATOM   4341  N   TYR   550     -13.923  26.241  22.843  1.00 98.03           N  
ATOM   4342  CA  TYR   550     -14.745  26.821  21.786  1.00 97.98           C  
ATOM   4343  C   TYR   550     -16.072  26.082  21.660  1.00 97.59           C  
ATOM   4344  CB  TYR   550     -14.001  26.789  20.447  1.00 97.91           C  
ATOM   4345  O   TYR   550     -17.098  26.687  21.342  1.00 96.71           O  
ATOM   4346  CG  TYR   550     -14.672  27.593  19.360  1.00 97.60           C  
ATOM   4347  CD1 TYR   550     -14.380  28.944  19.184  1.00 96.93           C  
ATOM   4348  CD2 TYR   550     -15.600  27.004  18.508  1.00 96.68           C  
ATOM   4349  CE1 TYR   550     -14.998  29.689  18.185  1.00 96.04           C  
ATOM   4350  CE2 TYR   550     -16.224  27.739  17.506  1.00 95.88           C  
ATOM   4351  OH  TYR   550     -16.532  29.811  16.361  1.00 94.03           O  
ATOM   4352  CZ  TYR   550     -15.917  29.078  17.352  1.00 95.71           C  
ATOM   4353  N   GLN   551     -16.082  24.803  22.024  1.00 97.42           N  
ATOM   4354  CA  GLN   551     -17.282  23.976  21.950  1.00 96.89           C  
ATOM   4355  C   GLN   551     -18.308  24.400  22.997  1.00 96.23           C  
ATOM   4356  CB  GLN   551     -16.928  22.499  22.129  1.00 95.77           C  
ATOM   4357  O   GLN   551     -19.500  24.120  22.855  1.00 94.23           O  
ATOM   4358  CG  GLN   551     -16.194  21.894  20.940  1.00 90.56           C  
ATOM   4359  CD  GLN   551     -16.976  22.015  19.645  1.00 85.19           C  
ATOM   4360  NE2 GLN   551     -16.276  22.316  18.556  1.00 81.53           N  
ATOM   4361  OE1 GLN   551     -18.198  21.838  19.623  1.00 83.47           O  
ATOM   4362  N   ASP   552     -17.818  25.119  23.999  1.00 96.29           N  
ATOM   4363  CA  ASP   552     -18.653  25.617  25.088  1.00 96.22           C  
ATOM   4364  C   ASP   552     -19.583  24.525  25.612  1.00 95.58           C  
ATOM   4365  CB  ASP   552     -19.469  26.827  24.627  1.00 95.35           C  
ATOM   4366  O   ASP   552     -20.806  24.647  25.520  1.00 94.20           O  
ATOM   4367  CG  ASP   552     -20.210  27.510  25.763  1.00 93.99           C  
ATOM   4368  OD1 ASP   552     -19.732  27.465  26.917  1.00 93.48           O  
ATOM   4369  OD2 ASP   552     -21.283  28.095  25.502  1.00 93.03           O  
ATOM   4370  N   ALA   553     -19.012  23.404  26.014  1.00 96.38           N  
ATOM   4371  CA  ALA   553     -19.734  22.263  26.572  1.00 96.35           C  
ATOM   4372  C   ALA   553     -20.114  22.514  28.028  1.00 96.35           C  
ATOM   4373  CB  ALA   553     -18.894  20.993  26.456  1.00 96.00           C  
ATOM   4374  O   ALA   553     -19.602  23.442  28.659  1.00 95.78           O  
ATOM   4375  N   ASP   554     -20.939  21.710  28.497  1.00 94.10           N  
ATOM   4376  CA  ASP   554     -21.413  21.778  29.876  1.00 94.57           C  
ATOM   4377  C   ASP   554     -20.481  21.018  30.816  1.00 95.10           C  
ATOM   4378  CB  ASP   554     -22.835  21.223  29.983  1.00 93.67           C  
ATOM   4379  O   ASP   554     -20.269  21.432  31.958  1.00 94.96           O  
ATOM   4380  CG  ASP   554     -23.802  21.878  29.012  1.00 91.49           C  
ATOM   4381  OD1 ASP   554     -23.857  23.126  28.954  1.00 90.67           O  
ATOM   4382  OD2 ASP   554     -24.518  21.140  28.301  1.00 90.81           O  
ATOM   4383  N   ILE   555     -19.841  20.036  30.366  1.00 95.86           N  
ATOM   4384  CA  ILE   555     -18.932  19.140  31.072  1.00 96.26           C  
ATOM   4385  C   ILE   555     -17.615  19.032  30.306  1.00 96.68           C  
ATOM   4386  CB  ILE   555     -19.555  17.739  31.265  1.00 96.05           C  
ATOM   4387  O   ILE   555     -17.610  18.751  29.105  1.00 96.59           O  
ATOM   4388  CG1 ILE   555     -20.909  17.851  31.976  1.00 95.23           C  
ATOM   4389  CG2 ILE   555     -18.602  16.826  32.043  1.00 95.41           C  
ATOM   4390  CD1 ILE   555     -21.733  16.571  31.942  1.00 94.46           C  
ATOM   4391  N   TYR   556     -16.559  19.252  30.961  1.00 98.03           N  
ATOM   4392  CA  TYR   556     -15.200  19.163  30.439  1.00 98.14           C  
ATOM   4393  C   TYR   556     -14.436  18.021  31.098  1.00 98.08           C  
ATOM   4394  CB  TYR   556     -14.453  20.483  30.655  1.00 97.98           C  
ATOM   4395  O   TYR   556     -14.174  18.055  32.303  1.00 97.72           O  
ATOM   4396  CG  TYR   556     -14.976  21.621  29.812  1.00 97.60           C  
ATOM   4397  CD1 TYR   556     -14.326  22.002  28.641  1.00 96.72           C  
ATOM   4398  CD2 TYR   556     -16.120  22.318  30.186  1.00 96.65           C  
ATOM   4399  CE1 TYR   556     -14.803  23.052  27.862  1.00 95.70           C  
ATOM   4400  CE2 TYR   556     -16.606  23.369  29.415  1.00 95.64           C  
ATOM   4401  OH  TYR   556     -16.419  24.767  27.489  1.00 94.15           O  
ATOM   4402  CZ  TYR   556     -15.942  23.727  28.256  1.00 95.42           C  
ATOM   4403  N   LEU   557     -14.105  17.022  30.352  1.00 97.92           N  
ATOM   4404  CA  LEU   557     -13.232  15.918  30.739  1.00 97.97           C  
ATOM   4405  C   LEU   557     -11.808  16.154  30.248  1.00 98.01           C  
ATOM   4406  CB  LEU   557     -13.764  14.594  30.183  1.00 97.81           C  
ATOM   4407  O   LEU   557     -11.559  16.181  29.040  1.00 97.74           O  
ATOM   4408  CG  LEU   557     -15.213  14.247  30.528  1.00 97.19           C  
ATOM   4409  CD1 LEU   557     -15.583  12.885  29.952  1.00 95.90           C  
ATOM   4410  CD2 LEU   557     -15.424  14.271  32.038  1.00 95.75           C  
ATOM   4411  N   LEU   558     -10.949  16.415  31.089  1.00 98.49           N  
ATOM   4412  CA  LEU   558      -9.577  16.845  30.839  1.00 98.49           C  
ATOM   4413  C   LEU   558      -8.583  15.783  31.297  1.00 98.35           C  
ATOM   4414  CB  LEU   558      -9.292  18.169  31.553  1.00 98.40           C  
ATOM   4415  O   LEU   558      -8.265  15.695  32.486  1.00 97.88           O  
ATOM   4416  CG  LEU   558     -10.274  19.310  31.283  1.00 98.08           C  
ATOM   4417  CD1 LEU   558      -9.949  20.509  32.167  1.00 97.39           C  
ATOM   4418  CD2 LEU   558     -10.247  19.701  29.810  1.00 97.28           C  
ATOM   4419  N   ASP   559      -8.077  14.976  30.396  1.00 97.26           N  
ATOM   4420  CA  ASP   559      -7.114  13.915  30.672  1.00 97.16           C  
ATOM   4421  C   ASP   559      -5.681  14.424  30.534  1.00 96.17           C  
ATOM   4422  CB  ASP   559      -7.342  12.726  29.737  1.00 96.83           C  
ATOM   4423  O   ASP   559      -5.155  14.521  29.423  1.00 94.07           O  
ATOM   4424  CG  ASP   559      -6.664  11.455  30.217  1.00 95.84           C  
ATOM   4425  OD1 ASP   559      -6.098  11.449  31.331  1.00 93.69           O  
ATOM   4426  OD2 ASP   559      -6.693  10.451  29.472  1.00 93.62           O  
ATOM   4427  N   ASP   560      -5.161  14.843  31.592  1.00 95.23           N  
ATOM   4428  CA  ASP   560      -3.841  15.423  31.816  1.00 95.05           C  
ATOM   4429  C   ASP   560      -3.476  16.405  30.705  1.00 95.18           C  
ATOM   4430  CB  ASP   560      -2.781  14.323  31.914  1.00 93.30           C  
ATOM   4431  O   ASP   560      -2.423  16.277  30.077  1.00 93.96           O  
ATOM   4432  CG  ASP   560      -1.485  14.803  32.542  1.00 89.63           C  
ATOM   4433  OD1 ASP   560      -1.473  15.887  33.165  1.00 88.01           O  
ATOM   4434  OD2 ASP   560      -0.464  14.093  32.410  1.00 87.44           O  
ATOM   4435  N   PRO   561      -4.208  17.483  30.436  1.00 96.91           N  
ATOM   4436  CA  PRO   561      -4.127  18.356  29.263  1.00 96.95           C  
ATOM   4437  C   PRO   561      -2.910  19.277  29.295  1.00 96.02           C  
ATOM   4438  CB  PRO   561      -5.425  19.165  29.335  1.00 96.84           C  
ATOM   4439  O   PRO   561      -2.634  19.977  28.317  1.00 94.62           O  
ATOM   4440  CG  PRO   561      -5.730  19.269  30.795  1.00 96.99           C  
ATOM   4441  CD  PRO   561      -5.338  17.979  31.457  1.00 96.61           C  
ATOM   4442  N   LEU   562      -2.256  19.293  30.450  1.00 94.70           N  
ATOM   4443  CA  LEU   562      -1.200  20.255  30.744  1.00 94.34           C  
ATOM   4444  C   LEU   562       0.167  19.579  30.744  1.00 91.52           C  
ATOM   4445  CB  LEU   562      -1.449  20.929  32.096  1.00 94.35           C  
ATOM   4446  O   LEU   562       1.194  20.245  30.897  1.00 87.99           O  
ATOM   4447  CG  LEU   562      -2.780  21.665  32.251  1.00 95.41           C  
ATOM   4448  CD1 LEU   562      -2.892  22.270  33.647  1.00 94.64           C  
ATOM   4449  CD2 LEU   562      -2.923  22.744  31.183  1.00 94.23           C  
ATOM   4450  N   SER   563       0.247  18.276  30.484  1.00 87.90           N  
ATOM   4451  CA  SER   563       1.468  17.493  30.638  1.00 86.83           C  
ATOM   4452  C   SER   563       2.442  17.756  29.494  1.00 84.51           C  
ATOM   4453  CB  SER   563       1.143  16.000  30.708  1.00 85.61           C  
ATOM   4454  O   SER   563       3.654  17.600  29.655  1.00 80.87           O  
ATOM   4455  OG  SER   563       0.345  15.607  29.605  1.00 83.96           O  
ATOM   4456  N   ALA   564       1.876  18.277  28.339  1.00 85.17           N  
ATOM   4457  CA  ALA   564       2.691  18.470  27.142  1.00 85.34           C  
ATOM   4458  C   ALA   564       3.072  19.938  26.970  1.00 84.82           C  
ATOM   4459  CB  ALA   564       1.949  17.968  25.906  1.00 83.77           C  
ATOM   4460  O   ALA   564       3.520  20.347  25.896  1.00 82.95           O  
ATOM   4461  N   VAL   565       2.833  20.762  28.008  1.00 87.42           N  
ATOM   4462  CA  VAL   565       3.071  22.200  27.927  1.00 87.22           C  
ATOM   4463  C   VAL   565       4.025  22.630  29.039  1.00 85.07           C  
ATOM   4464  CB  VAL   565       1.752  22.999  28.018  1.00 85.39           C  
ATOM   4465  O   VAL   565       4.057  22.017  30.109  1.00 82.31           O  
ATOM   4466  CG1 VAL   565       0.864  22.716  26.808  1.00 78.35           C  
ATOM   4467  CG2 VAL   565       1.015  22.666  29.314  1.00 76.15           C  
ATOM   4468  N   ASP   566       4.912  23.710  28.784  1.00 80.65           N  
ATOM   4469  CA  ASP   566       5.845  24.225  29.782  1.00 80.96           C  
ATOM   4470  C   ASP   566       5.103  24.744  31.012  1.00 81.73           C  
ATOM   4471  CB  ASP   566       6.712  25.335  29.184  1.00 78.46           C  
ATOM   4472  O   ASP   566       3.921  25.086  30.932  1.00 80.79           O  
ATOM   4473  CG  ASP   566       5.909  26.556  28.769  1.00 73.09           C  
ATOM   4474  OD1 ASP   566       5.678  27.450  29.611  1.00 70.22           O  
ATOM   4475  OD2 ASP   566       5.500  26.622  27.589  1.00 73.70           O  
ATOM   4476  N   ALA   567       5.782  24.821  32.157  1.00 80.64           N  
ATOM   4477  CA  ALA   567       5.190  25.071  33.469  1.00 82.02           C  
ATOM   4478  C   ALA   567       4.525  26.444  33.518  1.00 82.47           C  
ATOM   4479  CB  ALA   567       6.250  24.957  34.562  1.00 79.65           C  
ATOM   4480  O   ALA   567       3.496  26.619  34.175  1.00 82.19           O  
ATOM   4481  N   GLU   568       5.123  27.440  32.827  1.00 82.23           N  
ATOM   4482  CA  GLU   568       4.543  28.777  32.752  1.00 84.49           C  
ATOM   4483  C   GLU   568       3.249  28.772  31.943  1.00 86.09           C  
ATOM   4484  CB  GLU   568       5.542  29.763  32.140  1.00 82.41           C  
ATOM   4485  O   GLU   568       2.214  29.246  32.416  1.00 86.89           O  
ATOM   4486  CG  GLU   568       5.077  31.212  32.178  1.00 79.65           C  
ATOM   4487  CD  GLU   568       6.062  32.175  31.535  1.00 78.89           C  
ATOM   4488  OE1 GLU   568       7.200  31.758  31.219  1.00 81.56           O  
ATOM   4489  OE2 GLU   568       5.694  33.356  31.347  1.00 79.02           O  
ATOM   4490  N   VAL   569       3.285  28.201  30.774  1.00 89.53           N  
ATOM   4491  CA  VAL   569       2.117  28.062  29.911  1.00 91.72           C  
ATOM   4492  C   VAL   569       1.090  27.148  30.575  1.00 93.02           C  
ATOM   4493  CB  VAL   569       2.502  27.509  28.520  1.00 91.10           C  
ATOM   4494  O   VAL   569      -0.112  27.421  30.534  1.00 93.44           O  
ATOM   4495  CG1 VAL   569       1.257  27.293  27.661  1.00 90.17           C  
ATOM   4496  CG2 VAL   569       3.479  28.453  27.823  1.00 90.02           C  
ATOM   4497  N   SER   570       1.518  26.118  31.176  1.00 92.09           N  
ATOM   4498  CA  SER   570       0.652  25.214  31.926  1.00 93.19           C  
ATOM   4499  C   SER   570      -0.116  25.959  33.013  1.00 93.37           C  
ATOM   4500  CB  SER   570       1.470  24.084  32.553  1.00 90.69           C  
ATOM   4501  O   SER   570      -1.340  25.847  33.103  1.00 92.74           O  
ATOM   4502  OG  SER   570       0.633  23.196  33.272  1.00 79.59           O  
ATOM   4503  N   ARG   571       0.580  26.777  33.825  1.00 90.33           N  
ATOM   4504  CA  ARG   571      -0.056  27.617  34.834  1.00 91.51           C  
ATOM   4505  C   ARG   571      -1.053  28.579  34.197  1.00 92.39           C  
ATOM   4506  CB  ARG   571       0.996  28.399  35.624  1.00 88.48           C  
ATOM   4507  O   ARG   571      -2.207  28.658  34.623  1.00 92.46           O  
ATOM   4508  CG  ARG   571       0.425  29.210  36.776  1.00 82.05           C  
ATOM   4509  CD  ARG   571       1.504  30.009  37.493  1.00 81.37           C  
ATOM   4510  NE  ARG   571       2.549  29.142  38.030  1.00 79.87           N  
ATOM   4511  NH1 ARG   571       4.021  30.859  38.500  1.00 76.95           N  
ATOM   4512  NH2 ARG   571       4.598  28.689  38.962  1.00 72.87           N  
ATOM   4513  CZ  ARG   571       3.720  29.565  38.496  1.00 76.00           C  
ATOM   4514  N   HIS   572      -0.654  29.244  33.107  1.00 93.59           N  
ATOM   4515  CA  HIS   572      -1.534  30.151  32.378  1.00 94.93           C  
ATOM   4516  C   HIS   572      -2.785  29.430  31.889  1.00 95.82           C  
ATOM   4517  CB  HIS   572      -0.794  30.779  31.196  1.00 93.99           C  
ATOM   4518  O   HIS   572      -3.904  29.902  32.106  1.00 96.00           O  
ATOM   4519  CG  HIS   572      -1.618  31.761  30.426  1.00 91.41           C  
ATOM   4520  CD2 HIS   572      -2.415  31.597  29.344  1.00 88.98           C  
ATOM   4521  ND1 HIS   572      -1.676  33.099  30.749  1.00 89.09           N  
ATOM   4522  CE1 HIS   572      -2.477  33.718  29.897  1.00 88.85           C  
ATOM   4523  NE2 HIS   572      -2.939  32.828  29.034  1.00 90.37           N  
ATOM   4524  N   LEU   573      -2.717  28.278  31.292  1.00 96.74           N  
ATOM   4525  CA  LEU   573      -3.822  27.462  30.799  1.00 97.44           C  
ATOM   4526  C   LEU   573      -4.707  26.995  31.949  1.00 97.52           C  
ATOM   4527  CB  LEU   573      -3.291  26.253  30.024  1.00 97.24           C  
ATOM   4528  O   LEU   573      -5.935  27.006  31.837  1.00 97.37           O  
ATOM   4529  CG  LEU   573      -2.649  26.547  28.668  1.00 96.61           C  
ATOM   4530  CD1 LEU   573      -2.131  25.258  28.037  1.00 94.95           C  
ATOM   4531  CD2 LEU   573      -3.644  27.239  27.742  1.00 94.96           C  
ATOM   4532  N   PHE   574      -4.169  26.641  33.045  1.00 97.57           N  
ATOM   4533  CA  PHE   574      -4.948  26.236  34.209  1.00 97.88           C  
ATOM   4534  C   PHE   574      -5.742  27.412  34.765  1.00 97.64           C  
ATOM   4535  CB  PHE   574      -4.035  25.659  35.295  1.00 97.66           C  
ATOM   4536  O   PHE   574      -6.964  27.330  34.909  1.00 97.23           O  
ATOM   4537  CG  PHE   574      -4.772  25.176  36.515  1.00 97.45           C  
ATOM   4538  CD1 PHE   574      -5.382  23.928  36.527  1.00 96.49           C  
ATOM   4539  CD2 PHE   574      -4.855  25.971  37.651  1.00 96.43           C  
ATOM   4540  CE1 PHE   574      -6.065  23.478  37.654  1.00 95.94           C  
ATOM   4541  CE2 PHE   574      -5.536  25.529  38.781  1.00 95.69           C  
ATOM   4542  CZ  PHE   574      -6.141  24.283  38.781  1.00 95.34           C  
ATOM   4543  N   GLU   575      -5.090  28.576  35.031  1.00 96.56           N  
ATOM   4544  CA  GLU   575      -5.708  29.741  35.657  1.00 96.76           C  
ATOM   4545  C   GLU   575      -6.727  30.392  34.727  1.00 96.84           C  
ATOM   4546  CB  GLU   575      -4.642  30.760  36.066  1.00 95.79           C  
ATOM   4547  O   GLU   575      -7.886  30.580  35.102  1.00 96.48           O  
ATOM   4548  CG  GLU   575      -3.807  30.331  37.264  1.00 93.22           C  
ATOM   4549  CD  GLU   575      -2.647  31.270  37.555  1.00 91.29           C  
ATOM   4550  OE1 GLU   575      -2.542  32.328  36.894  1.00 90.64           O  
ATOM   4551  OE2 GLU   575      -1.836  30.944  38.450  1.00 91.16           O  
ATOM   4552  N   LEU   576      -6.379  30.711  33.499  1.00 96.61           N  
ATOM   4553  CA  LEU   576      -7.218  31.510  32.613  1.00 97.11           C  
ATOM   4554  C   LEU   576      -8.198  30.625  31.849  1.00 97.50           C  
ATOM   4555  CB  LEU   576      -6.355  32.304  31.629  1.00 96.18           C  
ATOM   4556  O   LEU   576      -9.351  31.007  31.638  1.00 97.39           O  
ATOM   4557  CG  LEU   576      -5.493  33.416  32.227  1.00 92.95           C  
ATOM   4558  CD1 LEU   576      -4.748  34.161  31.124  1.00 88.76           C  
ATOM   4559  CD2 LEU   576      -6.351  34.377  33.043  1.00 89.08           C  
ATOM   4560  N   CYS   577      -7.772  29.437  31.421  1.00 97.99           N  
ATOM   4561  CA  CYS   577      -8.648  28.565  30.646  1.00 98.12           C  
ATOM   4562  C   CYS   577      -9.497  27.691  31.561  1.00 98.25           C  
ATOM   4563  CB  CYS   577      -7.829  27.685  29.702  1.00 96.81           C  
ATOM   4564  O   CYS   577     -10.723  27.813  31.580  1.00 97.81           O  
ATOM   4565  SG  CYS   577      -8.833  26.714  28.557  1.00 78.65           S  
ATOM   4566  N   ILE   578      -8.944  26.875  32.436  1.00 98.44           N  
ATOM   4567  CA  ILE   578      -9.658  25.833  33.166  1.00 98.53           C  
ATOM   4568  C   ILE   578     -10.391  26.447  34.357  1.00 98.27           C  
ATOM   4569  CB  ILE   578      -8.700  24.719  33.642  1.00 98.39           C  
ATOM   4570  O   ILE   578     -11.539  26.094  34.636  1.00 97.82           O  
ATOM   4571  CG1 ILE   578      -8.072  24.005  32.440  1.00 97.88           C  
ATOM   4572  CG2 ILE   578      -9.435  23.725  34.546  1.00 97.93           C  
ATOM   4573  CD1 ILE   578      -7.035  22.955  32.815  1.00 97.09           C  
ATOM   4574  N   CYS   579      -9.802  27.435  35.086  1.00 98.21           N  
ATOM   4575  CA  CYS   579     -10.404  28.019  36.280  1.00 98.18           C  
ATOM   4576  C   CYS   579     -11.324  29.178  35.916  1.00 97.89           C  
ATOM   4577  CB  CYS   579      -9.322  28.498  37.247  1.00 97.34           C  
ATOM   4578  O   CYS   579     -12.428  29.291  36.450  1.00 97.07           O  
ATOM   4579  SG  CYS   579      -8.448  27.157  38.083  1.00 95.86           S  
ATOM   4580  N   GLN   580     -10.908  30.058  35.006  1.00 97.58           N  
ATOM   4581  CA  GLN   580     -11.665  31.276  34.736  1.00 97.63           C  
ATOM   4582  C   GLN   580     -12.635  31.074  33.575  1.00 97.61           C  
ATOM   4583  CB  GLN   580     -10.720  32.440  34.434  1.00 96.59           C  
ATOM   4584  O   GLN   580     -13.847  31.235  33.737  1.00 97.10           O  
ATOM   4585  CG  GLN   580      -9.929  32.919  35.643  1.00 91.30           C  
ATOM   4586  CD  GLN   580      -8.970  34.046  35.308  1.00 86.10           C  
ATOM   4587  NE2 GLN   580      -8.085  34.370  36.245  1.00 86.32           N  
ATOM   4588  OE1 GLN   580      -9.025  34.622  34.217  1.00 88.03           O  
ATOM   4589  N   ALA   581     -12.200  30.583  32.388  1.00 97.85           N  
ATOM   4590  CA  ALA   581     -13.041  30.508  31.196  1.00 98.06           C  
ATOM   4591  C   ALA   581     -14.085  29.403  31.330  1.00 98.13           C  
ATOM   4592  CB  ALA   581     -12.184  30.279  29.954  1.00 97.70           C  
ATOM   4593  O   ALA   581     -15.160  29.480  30.730  1.00 97.93           O  
ATOM   4594  N   LEU   582     -13.899  28.403  32.206  1.00 97.98           N  
ATOM   4595  CA  LEU   582     -14.783  27.257  32.385  1.00 98.15           C  
ATOM   4596  C   LEU   582     -15.386  27.249  33.786  1.00 97.91           C  
ATOM   4597  CB  LEU   582     -14.025  25.951  32.136  1.00 97.98           C  
ATOM   4598  O   LEU   582     -15.910  26.228  34.235  1.00 97.14           O  
ATOM   4599  CG  LEU   582     -13.407  25.780  30.748  1.00 97.66           C  
ATOM   4600  CD1 LEU   582     -12.735  24.415  30.631  1.00 96.45           C  
ATOM   4601  CD2 LEU   582     -14.466  25.955  29.665  1.00 96.42           C  
ATOM   4602  N   HIS   583     -15.402  28.393  34.561  1.00 97.73           N  
ATOM   4603  CA  HIS   583     -15.684  28.472  35.990  1.00 97.67           C  
ATOM   4604  C   HIS   583     -17.121  28.057  36.291  1.00 97.07           C  
ATOM   4605  CB  HIS   583     -15.427  29.887  36.510  1.00 96.65           C  
ATOM   4606  O   HIS   583     -17.392  27.457  37.334  1.00 95.75           O  
ATOM   4607  CG  HIS   583     -16.443  30.887  36.058  1.00 92.11           C  
ATOM   4608  CD2 HIS   583     -17.524  31.403  36.688  1.00 85.89           C  
ATOM   4609  ND1 HIS   583     -16.408  31.471  34.810  1.00 86.55           N  
ATOM   4610  CE1 HIS   583     -17.426  32.306  34.693  1.00 83.28           C  
ATOM   4611  NE2 HIS   583     -18.119  32.283  35.818  1.00 85.70           N  
ATOM   4612  N   GLU   584     -18.060  28.207  35.351  1.00 96.37           N  
ATOM   4613  CA  GLU   584     -19.475  27.902  35.538  1.00 96.54           C  
ATOM   4614  C   GLU   584     -19.798  26.481  35.083  1.00 96.75           C  
ATOM   4615  CB  GLU   584     -20.347  28.907  34.782  1.00 95.87           C  
ATOM   4616  O   GLU   584     -20.939  26.030  35.202  1.00 96.29           O  
ATOM   4617  CG  GLU   584     -20.217  30.337  35.288  1.00 94.07           C  
ATOM   4618  CD  GLU   584     -21.139  31.312  34.575  1.00 91.88           C  
ATOM   4619  OE1 GLU   584     -21.791  30.916  33.582  1.00 91.58           O  
ATOM   4620  OE2 GLU   584     -21.211  32.482  35.011  1.00 91.48           O  
ATOM   4621  N   LYS   585     -18.796  25.713  34.534  1.00 97.28           N  
ATOM   4622  CA  LYS   585     -18.969  24.404  33.911  1.00 97.42           C  
ATOM   4623  C   LYS   585     -18.565  23.284  34.865  1.00 97.55           C  
ATOM   4624  CB  LYS   585     -18.155  24.312  32.620  1.00 97.28           C  
ATOM   4625  O   LYS   585     -17.869  23.524  35.854  1.00 97.28           O  
ATOM   4626  CG  LYS   585     -18.396  25.462  31.653  1.00 96.81           C  
ATOM   4627  CD  LYS   585     -19.865  25.569  31.267  1.00 95.52           C  
ATOM   4628  CE  LYS   585     -20.092  26.648  30.217  1.00 94.25           C  
ATOM   4629  NZ  LYS   585     -21.484  26.613  29.677  1.00 92.51           N  
ATOM   4630  N   ILE   586     -18.996  22.072  34.624  1.00 97.42           N  
ATOM   4631  CA  ILE   586     -18.449  20.902  35.301  1.00 97.61           C  
ATOM   4632  C   ILE   586     -17.078  20.564  34.720  1.00 97.90           C  
ATOM   4633  CB  ILE   586     -19.395  19.686  35.184  1.00 97.39           C  
ATOM   4634  O   ILE   586     -16.932  20.412  33.504  1.00 97.79           O  
ATOM   4635  CG1 ILE   586     -20.735  19.985  35.866  1.00 95.99           C  
ATOM   4636  CG2 ILE   586     -18.744  18.435  35.781  1.00 96.17           C  
ATOM   4637  CD1 ILE   586     -21.777  18.888  35.692  1.00 94.50           C  
ATOM   4638  N   ARG   587     -16.084  20.431  35.568  1.00 98.40           N  
ATOM   4639  CA  ARG   587     -14.717  20.111  35.170  1.00 98.51           C  
ATOM   4640  C   ARG   587     -14.205  18.881  35.912  1.00 98.45           C  
ATOM   4641  CB  ARG   587     -13.790  21.301  35.425  1.00 98.34           C  
ATOM   4642  O   ARG   587     -14.094  18.892  37.140  1.00 98.24           O  
ATOM   4643  CG  ARG   587     -14.132  22.535  34.605  1.00 97.93           C  
ATOM   4644  CD  ARG   587     -13.520  23.795  35.201  1.00 97.15           C  
ATOM   4645  NE  ARG   587     -14.155  24.156  36.466  1.00 96.24           N  
ATOM   4646  NH1 ARG   587     -12.568  25.730  37.050  1.00 92.31           N  
ATOM   4647  NH2 ARG   587     -14.345  25.317  38.438  1.00 92.21           N  
ATOM   4648  CZ  ARG   587     -13.688  25.067  37.315  1.00 95.54           C  
ATOM   4649  N   ILE   588     -13.875  17.836  35.226  1.00 98.61           N  
ATOM   4650  CA  ILE   588     -13.149  16.684  35.749  1.00 98.62           C  
ATOM   4651  C   ILE   588     -11.742  16.648  35.156  1.00 98.66           C  
ATOM   4652  CB  ILE   588     -13.892  15.363  35.447  1.00 98.56           C  
ATOM   4653  O   ILE   588     -11.573  16.411  33.958  1.00 98.54           O  
ATOM   4654  CG1 ILE   588     -15.339  15.438  35.949  1.00 98.33           C  
ATOM   4655  CG2 ILE   588     -13.156  14.175  36.073  1.00 98.37           C  
ATOM   4656  CD1 ILE   588     -16.143  14.168  35.710  1.00 97.81           C  
ATOM   4657  N   LEU   589     -10.802  16.961  35.976  1.00 98.63           N  
ATOM   4658  CA  LEU   589      -9.390  17.064  35.623  1.00 98.64           C  
ATOM   4659  C   LEU   589      -8.606  15.872  36.161  1.00 98.56           C  
ATOM   4660  CB  LEU   589      -8.796  18.367  36.164  1.00 98.55           C  
ATOM   4661  O   LEU   589      -8.388  15.761  37.370  1.00 98.29           O  
ATOM   4662  CG  LEU   589      -7.295  18.569  35.948  1.00 98.30           C  
ATOM   4663  CD1 LEU   589      -6.983  18.669  34.459  1.00 97.79           C  
ATOM   4664  CD2 LEU   589      -6.811  19.813  36.686  1.00 97.75           C  
ATOM   4665  N   VAL   590      -8.192  14.995  35.252  1.00 97.59           N  
ATOM   4666  CA  VAL   590      -7.118  14.061  35.574  1.00 97.46           C  
ATOM   4667  C   VAL   590      -5.769  14.769  35.471  1.00 97.02           C  
ATOM   4668  CB  VAL   590      -7.144  12.826  34.646  1.00 97.25           C  
ATOM   4669  O   VAL   590      -5.475  15.415  34.463  1.00 96.10           O  
ATOM   4670  CG1 VAL   590      -5.908  11.955  34.871  1.00 95.62           C  
ATOM   4671  CG2 VAL   590      -8.420  12.016  34.871  1.00 95.62           C  
ATOM   4672  N   THR   591      -4.955  14.619  36.557  1.00 96.44           N  
ATOM   4673  CA  THR   591      -3.654  15.278  36.517  1.00 96.05           C  
ATOM   4674  C   THR   591      -2.652  14.552  37.409  1.00 94.58           C  
ATOM   4675  CB  THR   591      -3.760  16.751  36.952  1.00 95.60           C  
ATOM   4676  O   THR   591      -3.029  13.962  38.424  1.00 92.37           O  
ATOM   4677  CG2 THR   591      -4.165  16.864  38.418  1.00 92.45           C  
ATOM   4678  OG1 THR   591      -2.491  17.391  36.768  1.00 93.64           O  
ATOM   4679  N   HIS   592      -1.455  14.755  37.033  1.00 88.76           N  
ATOM   4680  CA  HIS   592      -0.318  14.345  37.849  1.00 88.20           C  
ATOM   4681  C   HIS   592       0.291  15.535  38.583  1.00 86.96           C  
ATOM   4682  CB  HIS   592       0.744  13.663  36.983  1.00 86.34           C  
ATOM   4683  O   HIS   592       1.205  15.368  39.394  1.00 84.53           O  
ATOM   4684  CG  HIS   592       0.302  12.351  36.415  1.00 82.34           C  
ATOM   4685  CD2 HIS   592      -0.098  12.013  35.167  1.00 78.37           C  
ATOM   4686  ND1 HIS   592       0.237  11.199  37.168  1.00 76.30           N  
ATOM   4687  CE1 HIS   592      -0.186  10.205  36.404  1.00 78.31           C  
ATOM   4688  NE2 HIS   592      -0.396  10.673  35.185  1.00 77.08           N  
ATOM   4689  N   GLN   593      -0.086  16.742  38.272  1.00 87.76           N  
ATOM   4690  CA  GLN   593       0.475  17.981  38.802  1.00 88.45           C  
ATOM   4691  C   GLN   593      -0.290  18.446  40.038  1.00 88.66           C  
ATOM   4692  CB  GLN   593       0.463  19.076  37.735  1.00 86.81           C  
ATOM   4693  O   GLN   593      -1.359  19.049  39.922  1.00 87.85           O  
ATOM   4694  CG  GLN   593       1.307  18.749  36.510  1.00 83.66           C  
ATOM   4695  CD  GLN   593       1.374  19.898  35.521  1.00 81.74           C  
ATOM   4696  NE2 GLN   593       1.717  19.588  34.275  1.00 81.50           N  
ATOM   4697  OE1 GLN   593       1.120  21.054  35.873  1.00 82.50           O  
ATOM   4698  N   LEU   594       0.325  18.286  41.214  1.00 89.26           N  
ATOM   4699  CA  LEU   594      -0.300  18.454  42.521  1.00 90.25           C  
ATOM   4700  C   LEU   594      -0.576  19.926  42.807  1.00 90.48           C  
ATOM   4701  CB  LEU   594       0.589  17.866  43.620  1.00 88.22           C  
ATOM   4702  O   LEU   594      -1.498  20.255  43.557  1.00 90.00           O  
ATOM   4703  CG  LEU   594       0.886  16.369  43.524  1.00 85.85           C  
ATOM   4704  CD1 LEU   594       1.746  15.922  44.702  1.00 83.58           C  
ATOM   4705  CD2 LEU   594      -0.411  15.569  43.469  1.00 83.92           C  
ATOM   4706  N   GLN   595       0.159  20.792  42.119  1.00 87.56           N  
ATOM   4707  CA  GLN   595       0.046  22.227  42.359  1.00 89.26           C  
ATOM   4708  C   GLN   595      -1.338  22.741  41.973  1.00 91.73           C  
ATOM   4709  CB  GLN   595       1.123  22.988  41.584  1.00 87.39           C  
ATOM   4710  O   GLN   595      -1.792  23.765  42.490  1.00 91.95           O  
ATOM   4711  CG  GLN   595       1.014  22.840  40.073  1.00 85.79           C  
ATOM   4712  CD  GLN   595       2.230  23.376  39.341  1.00 84.78           C  
ATOM   4713  NE2 GLN   595       2.139  23.457  38.018  1.00 84.96           N  
ATOM   4714  OE1 GLN   595       3.244  23.716  39.960  1.00 84.85           O  
ATOM   4715  N   TYR   596      -2.112  22.010  41.180  1.00 93.75           N  
ATOM   4716  CA  TYR   596      -3.425  22.431  40.704  1.00 95.18           C  
ATOM   4717  C   TYR   596      -4.525  21.948  41.641  1.00 95.77           C  
ATOM   4718  CB  TYR   596      -3.677  21.905  39.287  1.00 94.69           C  
ATOM   4719  O   TYR   596      -5.672  22.391  41.541  1.00 95.45           O  
ATOM   4720  CG  TYR   596      -2.684  22.407  38.267  1.00 94.28           C  
ATOM   4721  CD1 TYR   596      -2.309  23.748  38.233  1.00 91.80           C  
ATOM   4722  CD2 TYR   596      -2.119  21.541  37.337  1.00 91.94           C  
ATOM   4723  CE1 TYR   596      -1.396  24.215  37.293  1.00 91.53           C  
ATOM   4724  CE2 TYR   596      -1.205  21.998  36.393  1.00 91.34           C  
ATOM   4725  OH  TYR   596       0.054  23.791  35.447  1.00 88.55           O  
ATOM   4726  CZ  TYR   596      -0.850  23.334  36.379  1.00 91.27           C  
ATOM   4727  N   LEU   597      -4.227  21.101  42.586  1.00 96.00           N  
ATOM   4728  CA  LEU   597      -5.201  20.507  43.496  1.00 96.41           C  
ATOM   4729  C   LEU   597      -5.764  21.555  44.449  1.00 96.21           C  
ATOM   4730  CB  LEU   597      -4.563  19.366  44.293  1.00 95.75           C  
ATOM   4731  O   LEU   597      -6.904  21.437  44.904  1.00 95.65           O  
ATOM   4732  CG  LEU   597      -4.037  18.182  43.479  1.00 94.64           C  
ATOM   4733  CD1 LEU   597      -3.606  17.051  44.407  1.00 92.11           C  
ATOM   4734  CD2 LEU   597      -5.096  17.697  42.494  1.00 91.91           C  
ATOM   4735  N   LYS   598      -5.029  22.634  44.691  1.00 94.81           N  
ATOM   4736  CA  LYS   598      -5.451  23.711  45.582  1.00 95.11           C  
ATOM   4737  C   LYS   598      -6.690  24.418  45.041  1.00 95.91           C  
ATOM   4738  CB  LYS   598      -4.317  24.719  45.779  1.00 92.73           C  
ATOM   4739  O   LYS   598      -7.466  24.995  45.806  1.00 95.64           O  
ATOM   4740  CG  LYS   598      -3.158  24.191  46.611  1.00 84.04           C  
ATOM   4741  CD  LYS   598      -2.105  25.266  46.848  1.00 80.99           C  
ATOM   4742  CE  LYS   598      -0.937  24.736  47.668  1.00 76.17           C  
ATOM   4743  NZ  LYS   598       0.097  25.787  47.905  1.00 77.79           N  
ATOM   4744  N   ALA   599      -6.897  24.369  43.730  1.00 96.81           N  
ATOM   4745  CA  ALA   599      -8.020  25.046  43.086  1.00 97.28           C  
ATOM   4746  C   ALA   599      -9.183  24.085  42.859  1.00 97.74           C  
ATOM   4747  CB  ALA   599      -7.579  25.665  41.762  1.00 96.60           C  
ATOM   4748  O   ALA   599     -10.240  24.486  42.365  1.00 97.62           O  
ATOM   4749  N   ALA   600      -9.006  22.814  43.123  1.00 98.24           N  
ATOM   4750  CA  ALA   600     -10.070  21.828  42.957  1.00 98.32           C  
ATOM   4751  C   ALA   600     -11.116  21.959  44.060  1.00 98.31           C  
ATOM   4752  CB  ALA   600      -9.490  20.416  42.943  1.00 98.08           C  
ATOM   4753  O   ALA   600     -10.774  22.045  45.242  1.00 98.10           O  
ATOM   4754  N   SER   601     -12.405  21.880  43.651  1.00 98.01           N  
ATOM   4755  CA  SER   601     -13.517  21.820  44.594  1.00 98.00           C  
ATOM   4756  C   SER   601     -13.533  20.495  45.347  1.00 97.97           C  
ATOM   4757  CB  SER   601     -14.848  22.018  43.867  1.00 97.56           C  
ATOM   4758  O   SER   601     -13.815  20.459  46.547  1.00 97.68           O  
ATOM   4759  OG  SER   601     -14.781  23.129  42.989  1.00 92.94           O  
ATOM   4760  N   GLN   602     -13.198  19.487  44.693  1.00 98.41           N  
ATOM   4761  CA  GLN   602     -13.067  18.126  45.203  1.00 98.45           C  
ATOM   4762  C   GLN   602     -11.872  17.416  44.573  1.00 98.55           C  
ATOM   4763  CB  GLN   602     -14.346  17.329  44.945  1.00 98.20           C  
ATOM   4764  O   GLN   602     -11.577  17.613  43.393  1.00 98.47           O  
ATOM   4765  CG  GLN   602     -15.582  17.915  45.615  1.00 95.80           C  
ATOM   4766  CD  GLN   602     -16.809  17.038  45.455  1.00 92.03           C  
ATOM   4767  NE2 GLN   602     -17.987  17.635  45.593  1.00 90.34           N  
ATOM   4768  OE1 GLN   602     -16.698  15.832  45.209  1.00 92.21           O  
ATOM   4769  N   ILE   603     -11.226  16.623  45.317  1.00 98.06           N  
ATOM   4770  CA  ILE   603     -10.160  15.720  44.895  1.00 98.14           C  
ATOM   4771  C   ILE   603     -10.591  14.273  45.121  1.00 98.18           C  
ATOM   4772  CB  ILE   603      -8.842  16.011  45.646  1.00 97.88           C  
ATOM   4773  O   ILE   603     -11.058  13.920  46.206  1.00 97.94           O  
ATOM   4774  CG1 ILE   603      -8.406  17.463  45.418  1.00 96.48           C  
ATOM   4775  CG2 ILE   603      -7.745  15.035  45.211  1.00 96.67           C  
ATOM   4776  CD1 ILE   603      -7.298  17.931  46.351  1.00 95.07           C  
ATOM   4777  N   LEU   604     -10.477  13.468  44.141  1.00 98.19           N  
ATOM   4778  CA  LEU   604     -10.683  12.023  44.153  1.00 98.18           C  
ATOM   4779  C   LEU   604      -9.364  11.285  43.952  1.00 98.12           C  
ATOM   4780  CB  LEU   604     -11.681  11.615  43.066  1.00 97.97           C  
ATOM   4781  O   LEU   604      -8.735  11.404  42.898  1.00 97.72           O  
ATOM   4782  CG  LEU   604     -12.113  10.148  43.059  1.00 96.54           C  
ATOM   4783  CD1 LEU   604     -13.494  10.006  42.428  1.00 93.37           C  
ATOM   4784  CD2 LEU   604     -11.091   9.293  42.319  1.00 93.06           C  
ATOM   4785  N   ILE   605      -8.966  10.514  44.911  1.00 96.10           N  
ATOM   4786  CA  ILE   605      -7.795   9.650  44.811  1.00 96.12           C  
ATOM   4787  C   ILE   605      -8.219   8.256  44.354  1.00 96.13           C  
ATOM   4788  CB  ILE   605      -7.037   9.566  46.155  1.00 95.42           C  
ATOM   4789  O   ILE   605      -8.987   7.578  45.041  1.00 95.52           O  
ATOM   4790  CG1 ILE   605      -6.618  10.966  46.620  1.00 93.03           C  
ATOM   4791  CG2 ILE   605      -5.821   8.643  46.033  1.00 93.21           C  
ATOM   4792  CD1 ILE   605      -5.882  10.981  47.952  1.00 90.88           C  
ATOM   4793  N   LEU   606      -7.702   7.831  43.255  1.00 96.17           N  
ATOM   4794  CA  LEU   606      -7.889   6.486  42.722  1.00 95.96           C  
ATOM   4795  C   LEU   606      -6.642   5.637  42.941  1.00 95.22           C  
ATOM   4796  CB  LEU   606      -8.227   6.543  41.230  1.00 95.25           C  
ATOM   4797  O   LEU   606      -5.526   6.081  42.662  1.00 93.81           O  
ATOM   4798  CG  LEU   606      -9.618   7.067  40.869  1.00 91.60           C  
ATOM   4799  CD1 LEU   606      -9.812   7.058  39.356  1.00 85.72           C  
ATOM   4800  CD2 LEU   606     -10.697   6.238  41.557  1.00 84.89           C  
ATOM   4801  N   LYS   607      -6.799   4.450  43.360  1.00 91.64           N  
ATOM   4802  CA  LYS   607      -5.800   3.389  43.447  1.00 91.66           C  
ATOM   4803  C   LYS   607      -6.400   2.037  43.070  1.00 91.12           C  
ATOM   4804  CB  LYS   607      -5.205   3.325  44.854  1.00 90.97           C  
ATOM   4805  O   LYS   607      -7.476   1.675  43.549  1.00 90.12           O  
ATOM   4806  CG  LYS   607      -4.028   2.370  44.986  1.00 89.94           C  
ATOM   4807  CD  LYS   607      -3.436   2.403  46.389  1.00 89.11           C  
ATOM   4808  CE  LYS   607      -2.272   1.430  46.528  1.00 87.81           C  
ATOM   4809  NZ  LYS   607      -1.708   1.436  47.911  1.00 86.91           N  
ATOM   4810  N   ASP   608      -5.812   1.300  42.088  1.00 90.73           N  
ATOM   4811  CA  ASP   608      -6.183  -0.027  41.606  1.00 91.27           C  
ATOM   4812  C   ASP   608      -7.668  -0.089  41.256  1.00 92.17           C  
ATOM   4813  CB  ASP   608      -5.843  -1.092  42.651  1.00 90.01           C  
ATOM   4814  O   ASP   608      -8.363  -1.032  41.640  1.00 91.69           O  
ATOM   4815  CG  ASP   608      -4.382  -1.073  43.064  1.00 88.09           C  
ATOM   4816  OD1 ASP   608      -3.501  -0.954  42.186  1.00 87.91           O  
ATOM   4817  OD2 ASP   608      -4.109  -1.181  44.279  1.00 88.34           O  
ATOM   4818  N   GLY   609      -8.197   0.986  40.687  1.00 95.38           N  
ATOM   4819  CA  GLY   609      -9.570   1.115  40.224  1.00 95.96           C  
ATOM   4820  C   GLY   609     -10.539   1.492  41.328  1.00 96.20           C  
ATOM   4821  O   GLY   609     -11.724   1.717  41.071  1.00 95.78           O  
ATOM   4822  N   GLN   610     -10.069   1.594  42.490  1.00 96.46           N  
ATOM   4823  CA  GLN   610     -10.911   1.911  43.639  1.00 96.75           C  
ATOM   4824  C   GLN   610     -10.733   3.365  44.066  1.00 97.00           C  
ATOM   4825  CB  GLN   610     -10.598   0.978  44.809  1.00 96.13           C  
ATOM   4826  O   GLN   610      -9.625   3.903  44.012  1.00 96.85           O  
ATOM   4827  CG  GLN   610     -10.876  -0.491  44.516  1.00 93.75           C  
ATOM   4828  CD  GLN   610     -10.632  -1.385  45.717  1.00 91.96           C  
ATOM   4829  NE2 GLN   610     -10.914  -2.675  45.562  1.00 91.76           N  
ATOM   4830  OE1 GLN   610     -10.194  -0.922  46.774  1.00 91.62           O  
ATOM   4831  N   MET   611     -11.779   4.006  44.521  1.00 97.79           N  
ATOM   4832  CA  MET   611     -11.728   5.313  45.169  1.00 97.74           C  
ATOM   4833  C   MET   611     -11.232   5.189  46.606  1.00 97.40           C  
ATOM   4834  CB  MET   611     -13.105   5.980  45.147  1.00 97.58           C  
ATOM   4835  O   MET   611     -11.981   4.774  47.492  1.00 96.55           O  
ATOM   4836  CG  MET   611     -13.113   7.388  45.718  1.00 97.02           C  
ATOM   4837  SD  MET   611     -14.748   8.205  45.551  1.00 96.13           S  
ATOM   4838  CE  MET   611     -15.740   7.163  46.657  1.00 94.44           C  
ATOM   4839  N   VAL   612     -10.021   5.588  46.899  1.00 94.69           N  
ATOM   4840  CA  VAL   612      -9.403   5.541  48.220  1.00 94.42           C  
ATOM   4841  C   VAL   612     -10.040   6.592  49.126  1.00 94.36           C  
ATOM   4842  CB  VAL   612      -7.876   5.761  48.140  1.00 93.82           C  
ATOM   4843  O   VAL   612     -10.390   6.303  50.273  1.00 93.57           O  
ATOM   4844  CG1 VAL   612      -7.257   5.761  49.537  1.00 90.57           C  
ATOM   4845  CG2 VAL   612      -7.228   4.689  47.266  1.00 90.49           C  
ATOM   4846  N   GLN   613     -10.117   7.770  48.673  1.00 96.18           N  
ATOM   4847  CA  GLN   613     -10.664   8.899  49.417  1.00 96.60           C  
ATOM   4848  C   GLN   613     -11.187   9.978  48.473  1.00 97.23           C  
ATOM   4849  CB  GLN   613      -9.608   9.488  50.353  1.00 95.78           C  
ATOM   4850  O   GLN   613     -10.613  10.209  47.407  1.00 97.22           O  
ATOM   4851  CG  GLN   613     -10.155  10.528  51.321  1.00 91.63           C  
ATOM   4852  CD  GLN   613      -9.152  10.921  52.389  1.00 88.32           C  
ATOM   4853  NE2 GLN   613      -9.515  11.900  53.212  1.00 88.20           N  
ATOM   4854  OE1 GLN   613      -8.061  10.350  52.475  1.00 89.69           O  
ATOM   4855  N   LYS   614     -12.168  10.693  48.910  1.00 98.06           N  
ATOM   4856  CA  LYS   614     -12.746  11.879  48.286  1.00 98.10           C  
ATOM   4857  C   LYS   614     -12.909  13.010  49.298  1.00 98.05           C  
ATOM   4858  CB  LYS   614     -14.096  11.547  47.649  1.00 97.81           C  
ATOM   4859  O   LYS   614     -13.405  12.791  50.405  1.00 97.75           O  
ATOM   4860  CG  LYS   614     -14.735  12.713  46.909  1.00 96.51           C  
ATOM   4861  CD  LYS   614     -16.141  12.370  46.433  1.00 94.83           C  
ATOM   4862  CE  LYS   614     -16.822  13.570  45.789  1.00 93.17           C  
ATOM   4863  NZ  LYS   614     -18.236  13.268  45.412  1.00 91.39           N  
ATOM   4864  N   GLY   615     -12.500  14.243  48.864  1.00 97.88           N  
ATOM   4865  CA  GLY   615     -12.631  15.404  49.729  1.00 97.92           C  
ATOM   4866  C   GLY   615     -12.098  16.678  49.103  1.00 98.12           C  
ATOM   4867  O   GLY   615     -11.678  16.678  47.944  1.00 97.97           O  
ATOM   4868  N   THR   616     -12.106  17.757  49.836  1.00 97.79           N  
ATOM   4869  CA  THR   616     -11.483  19.025  49.471  1.00 97.88           C  
ATOM   4870  C   THR   616      -9.986  18.996  49.764  1.00 97.92           C  
ATOM   4871  CB  THR   616     -12.132  20.203  50.221  1.00 97.71           C  
ATOM   4872  O   THR   616      -9.519  18.181  50.562  1.00 97.75           O  
ATOM   4873  CG2 THR   616     -13.636  20.253  49.968  1.00 97.31           C  
ATOM   4874  OG1 THR   616     -11.900  20.053  51.627  1.00 97.40           O  
ATOM   4875  N   TYR   617      -9.272  19.948  49.257  1.00 96.14           N  
ATOM   4876  CA  TYR   617      -7.841  20.081  49.505  1.00 96.29           C  
ATOM   4877  C   TYR   617      -7.559  20.246  50.994  1.00 95.24           C  
ATOM   4878  CB  TYR   617      -7.269  21.272  48.731  1.00 96.15           C  
ATOM   4879  O   TYR   617      -6.630  19.635  51.528  1.00 93.90           O  
ATOM   4880  CG  TYR   617      -5.774  21.427  48.873  1.00 96.11           C  
ATOM   4881  CD1 TYR   617      -4.899  20.623  48.145  1.00 95.07           C  
ATOM   4882  CD2 TYR   617      -5.234  22.376  49.734  1.00 94.79           C  
ATOM   4883  CE1 TYR   617      -3.521  20.761  48.274  1.00 94.56           C  
ATOM   4884  CE2 TYR   617      -3.857  22.522  49.871  1.00 94.55           C  
ATOM   4885  OH  TYR   617      -1.647  21.852  49.269  1.00 92.81           O  
ATOM   4886  CZ  TYR   617      -3.010  21.712  49.138  1.00 94.59           C  
ATOM   4887  N   THR   618      -8.449  21.039  51.701  1.00 96.01           N  
ATOM   4888  CA  THR   618      -8.343  21.323  53.128  1.00 96.15           C  
ATOM   4889  C   THR   618      -8.629  20.070  53.950  1.00 95.85           C  
ATOM   4890  CB  THR   618      -9.309  22.446  53.547  1.00 94.62           C  
ATOM   4891  O   THR   618      -7.987  19.834  54.976  1.00 95.26           O  
ATOM   4892  CG2 THR   618      -8.805  23.808  53.080  1.00 85.53           C  
ATOM   4893  OG1 THR   618     -10.597  22.202  52.968  1.00 89.62           O  
ATOM   4894  N   GLU   619      -9.579  19.197  53.563  1.00 97.24           N  
ATOM   4895  CA  GLU   619      -9.880  17.930  54.223  1.00 97.34           C  
ATOM   4896  C   GLU   619      -8.724  16.945  54.078  1.00 97.05           C  
ATOM   4897  CB  GLU   619     -11.165  17.321  53.657  1.00 97.29           C  
ATOM   4898  O   GLU   619      -8.335  16.289  55.046  1.00 96.50           O  
ATOM   4899  CG  GLU   619     -12.433  18.034  54.104  1.00 96.97           C  
ATOM   4900  CD  GLU   619     -13.634  17.730  53.224  1.00 95.89           C  
ATOM   4901  OE1 GLU   619     -13.448  17.203  52.103  1.00 94.99           O  
ATOM   4902  OE2 GLU   619     -14.771  18.022  53.657  1.00 94.90           O  
ATOM   4903  N   PHE   620      -8.072  16.870  52.954  1.00 96.31           N  
ATOM   4904  CA  PHE   620      -6.904  16.027  52.725  1.00 96.08           C  
ATOM   4905  C   PHE   620      -5.723  16.500  53.565  1.00 94.59           C  
ATOM   4906  CB  PHE   620      -6.525  16.022  51.241  1.00 96.04           C  
ATOM   4907  O   PHE   620      -5.053  15.693  54.212  1.00 92.20           O  
ATOM   4908  CG  PHE   620      -7.333  15.062  50.411  1.00 95.64           C  
ATOM   4909  CD1 PHE   620      -7.142  13.690  50.527  1.00 93.65           C  
ATOM   4910  CD2 PHE   620      -8.285  15.530  49.515  1.00 93.13           C  
ATOM   4911  CE1 PHE   620      -7.888  12.799  49.760  1.00 93.32           C  
ATOM   4912  CE2 PHE   620      -9.035  14.646  48.746  1.00 93.13           C  
ATOM   4913  CZ  PHE   620      -8.834  13.280  48.869  1.00 93.23           C  
ATOM   4914  N   LEU   621      -5.505  17.847  53.744  1.00 93.85           N  
ATOM   4915  CA  LEU   621      -4.468  18.400  54.608  1.00 93.61           C  
ATOM   4916  C   LEU   621      -4.743  18.064  56.070  1.00 92.36           C  
ATOM   4917  CB  LEU   621      -4.374  19.918  54.430  1.00 92.92           C  
ATOM   4918  O   LEU   621      -3.834  17.668  56.802  1.00 90.98           O  
ATOM   4919  CG  LEU   621      -3.727  20.409  53.134  1.00 91.48           C  
ATOM   4920  CD1 LEU   621      -3.698  21.933  53.101  1.00 89.38           C  
ATOM   4921  CD2 LEU   621      -2.320  19.839  52.989  1.00 88.90           C  
ATOM   4922  N   LYS   622      -5.952  18.056  56.508  1.00 94.93           N  
ATOM   4923  CA  LYS   622      -6.363  17.742  57.873  1.00 94.99           C  
ATOM   4924  C   LYS   622      -6.245  16.246  58.153  1.00 93.69           C  
ATOM   4925  CB  LYS   622      -7.797  18.210  58.124  1.00 95.07           C  
ATOM   4926  O   LYS   622      -5.985  15.840  59.288  1.00 92.44           O  
ATOM   4927  CG  LYS   622      -7.932  19.712  58.326  1.00 95.18           C  
ATOM   4928  CD  LYS   622      -9.390  20.126  58.482  1.00 94.29           C  
ATOM   4929  CE  LYS   622      -9.527  21.632  58.660  1.00 93.94           C  
ATOM   4930  NZ  LYS   622     -10.953  22.041  58.835  1.00 93.12           N  
ATOM   4931  N   SER   623      -6.439  15.372  57.145  1.00 94.75           N  
ATOM   4932  CA  SER   623      -6.359  13.922  57.284  1.00 94.00           C  
ATOM   4933  C   SER   623      -4.910  13.453  57.368  1.00 92.34           C  
ATOM   4934  CB  SER   623      -7.059  13.231  56.113  1.00 93.15           C  
ATOM   4935  O   SER   623      -4.647  12.269  57.586  1.00 89.28           O  
ATOM   4936  OG  SER   623      -6.387  13.501  54.895  1.00 86.64           O  
ATOM   4937  N   GLY   624      -3.948  14.276  57.226  1.00 90.90           N  
ATOM   4938  CA  GLY   624      -2.533  13.941  57.275  1.00 90.69           C
[truncated: 464,162 more chars]
