# Supplementary material for: The transformative power of transformers in protein structure prediction
Source: Proc Natl Acad Sci U S A. 2023 Jul 31;120(32):e2303499120. doi: 10.1073/pnas.2303499120 (PMC10410766; doi:10.1073/pnas.2303499120)
Supplement: Supplementary file 2 — Dataset S01 (GZ) [file pnas.2303499120.sd01.gz › SI_Data/predicted_structures/ESMFold/T1106s1.pdb]

PARENT N/A
ATOM      1  N   MET     1      23.343   5.221   9.080  1.00 20.14           N  
ATOM      2  CA  MET     1      22.257   5.068  10.044  1.00 27.72           C  
ATOM      3  C   MET     1      20.927   4.836   9.333  1.00 18.17           C  
ATOM      4  CB  MET     1      22.160   6.299  10.946  1.00 20.57           C  
ATOM      5  O   MET     1      20.475   5.684   8.562  1.00 19.39           O  
ATOM      6  CG  MET     1      23.125   6.277  12.120  1.00 21.69           C  
ATOM      7  SD  MET     1      23.062   7.820  13.111  1.00 16.95           S  
ATOM      8  CE  MET     1      23.900   7.264  14.621  1.00 16.66           C  
ATOM      9  N   SER     2      20.629   3.681   8.724  1.00 27.73           N  
ATOM     10  CA  SER     2      19.342   3.489   8.064  1.00 30.68           C  
ATOM     11  C   SER     2      18.207   4.107   8.874  1.00 27.97           C  
ATOM     12  CB  SER     2      19.070   2.000   7.843  1.00 26.85           C  
ATOM     13  O   SER     2      18.080   3.847  10.073  1.00 28.03           O  
ATOM     14  OG  SER     2      19.290   1.644   6.489  1.00 29.68           O  
ATOM     15  N   ARG     3      17.861   5.375   8.732  1.00 28.25           N  
ATOM     16  CA  ARG     3      16.676   5.755   9.493  1.00 28.22           C  
ATOM     17  C   ARG     3      15.485   4.875   9.129  1.00 28.33           C  
ATOM     18  CB  ARG     3      16.332   7.227   9.254  1.00 26.34           C  
ATOM     19  O   ARG     3      15.090   4.808   7.963  1.00 27.44           O  
ATOM     20  CG  ARG     3      16.947   8.176  10.270  1.00 26.54           C  
ATOM     21  CD  ARG     3      16.531   9.619  10.018  1.00 31.69           C  
ATOM     22  NE  ARG     3      17.060  10.519  11.039  1.00 22.96           N  
ATOM     23  NH1 ARG     3      16.237  12.444  10.063  1.00 20.35           N  
ATOM     24  NH2 ARG     3      17.431  12.564  12.016  1.00 16.84           N  
ATOM     25  CZ  ARG     3      16.908  11.840  11.037  1.00 21.98           C  
ATOM     26  N   ILE     4      15.330   3.708   9.698  1.00 29.50           N  
ATOM     27  CA  ILE     4      14.023   3.061   9.729  1.00 29.18           C  
ATOM     28  C   ILE     4      12.935   4.107   9.962  1.00 29.60           C  
ATOM     29  CB  ILE     4      13.959   1.969  10.820  1.00 27.61           C  
ATOM     30  O   ILE     4      12.960   4.824  10.965  1.00 28.59           O  
ATOM     31  CG1 ILE     4      15.009   0.885  10.552  1.00 26.54           C  
ATOM     32  CG2 ILE     4      12.554   1.363  10.896  1.00 26.59           C  
ATOM     33  CD1 ILE     4      15.123  -0.154  11.660  1.00 23.84           C  
ATOM     34  N   ILE     5      12.522   4.838   8.986  1.00 27.78           N  
ATOM     35  CA  ILE     5      11.255   5.507   9.259  1.00 28.84           C  
ATOM     36  C   ILE     5      10.207   4.477   9.673  1.00 27.82           C  
ATOM     37  CB  ILE     5      10.763   6.308   8.032  1.00 26.24           C  
ATOM     38  O   ILE     5       9.933   3.528   8.935  1.00 26.96           O  
ATOM     39  CG1 ILE     5      11.818   7.337   7.609  1.00 24.20           C  
ATOM     40  CG2 ILE     5       9.425   6.989   8.333  1.00 25.14           C  
ATOM     41  CD1 ILE     5      11.477   8.081   6.325  1.00 23.79           C  
ATOM     42  N   THR     6      10.185   4.071  10.937  1.00 28.30           N  
ATOM     43  CA  THR     6       9.028   3.461  11.581  1.00 28.56           C  
ATOM     44  C   THR     6       7.751   4.221  11.232  1.00 28.37           C  
ATOM     45  CB  THR     6       9.199   3.415  13.111  1.00 26.37           C  
ATOM     46  O   THR     6       7.678   5.439  11.413  1.00 26.94           O  
ATOM     47  CG2 THR     6       9.656   2.035  13.572  1.00 25.25           C  
ATOM     48  OG1 THR     6      10.175   4.387  13.506  1.00 20.93           O  
ATOM     49  N   ALA     7       7.115   4.059  10.014  1.00 33.44           N  
ATOM     50  CA  ALA     7       5.735   4.537  10.004  1.00 33.36           C  
ATOM     51  C   ALA     7       5.139   4.525  11.409  1.00 33.45           C  
ATOM     52  CB  ALA     7       4.884   3.688   9.062  1.00 31.94           C  
ATOM     53  O   ALA     7       5.485   3.672  12.229  1.00 32.33           O  
ATOM     54  N   PRO     8       4.975   5.733  12.054  1.00 31.69           N  
ATOM     55  CA  PRO     8       4.242   5.663  13.321  1.00 31.39           C  
ATOM     56  C   PRO     8       3.284   4.475  13.383  1.00 31.78           C  
ATOM     57  CB  PRO     8       3.475   6.986  13.358  1.00 29.68           C  
ATOM     58  O   PRO     8       2.663   4.125  12.376  1.00 30.50           O  
ATOM     59  CG  PRO     8       3.613   7.547  11.980  1.00 28.48           C  
ATOM     60  CD  PRO     8       4.642   6.743  11.239  1.00 32.47           C  
ATOM     61  N   HIS     9       3.732   3.270  13.975  1.00 31.87           N  
ATOM     62  CA  HIS     9       2.819   2.251  14.480  1.00 33.61           C  
ATOM     63  C   HIS     9       1.380   2.757  14.491  1.00 31.86           C  
ATOM     64  CB  HIS     9       3.231   1.811  15.886  1.00 29.59           C  
ATOM     65  O   HIS     9       1.035   3.644  15.276  1.00 29.97           O  
ATOM     66  CG  HIS     9       4.238   0.705  15.898  1.00 28.47           C  
ATOM     67  CD2 HIS     9       5.554   0.704  16.217  1.00 27.80           C  
ATOM     68  ND1 HIS     9       3.924  -0.590  15.546  1.00 18.81           N  
ATOM     69  CE1 HIS     9       5.007  -1.342  15.649  1.00 26.14           C  
ATOM     70  NE2 HIS     9       6.010  -0.581  16.054  1.00 24.68           N  
ATOM     71  N   ILE    10       0.859   3.126  13.305  1.00 31.89           N  
ATOM     72  CA  ILE    10      -0.590   3.230  13.443  1.00 32.54           C  
ATOM     73  C   ILE    10      -1.178   1.856  13.757  1.00 32.04           C  
ATOM     74  CB  ILE    10      -1.239   3.813  12.168  1.00 30.34           C  
ATOM     75  O   ILE    10      -1.034   0.918  12.969  1.00 30.93           O  
ATOM     76  CG1 ILE    10      -0.668   5.203  11.866  1.00 29.36           C  
ATOM     77  CG2 ILE    10      -2.763   3.867  12.315  1.00 29.34           C  
ATOM     78  CD1 ILE    10      -1.174   5.811  10.565  1.00 28.26           C  
ATOM     79  N   GLY    11      -1.138   1.458  15.015  1.00 38.11           N  
ATOM     80  CA  GLY    11      -1.937   0.330  15.466  1.00 35.32           C  
ATOM     81  C   GLY    11      -3.258   0.203  14.730  1.00 38.20           C  
ATOM     82  O   GLY    11      -3.811   1.199  14.260  1.00 36.36           O  
ATOM     83  N   ILE    12      -3.461  -0.953  13.946  1.00 37.24           N  
ATOM     84  CA  ILE    12      -4.726  -1.306  13.309  1.00 37.57           C  
ATOM     85  C   ILE    12      -5.882  -0.651  14.060  1.00 37.36           C  
ATOM     86  CB  ILE    12      -4.922  -2.838  13.254  1.00 35.90           C  
ATOM     87  O   ILE    12      -6.860  -0.213  13.447  1.00 36.15           O  
ATOM     88  CG1 ILE    12      -4.148  -3.433  12.072  1.00 31.81           C  
ATOM     89  CG2 ILE    12      -6.410  -3.188  13.166  1.00 32.20           C  
ATOM     90  CD1 ILE    12      -4.013  -4.949  12.121  1.00 30.96           C  
ATOM     91  N   GLU    13      -5.775  -0.632  15.350  1.00 36.27           N  
ATOM     92  CA  GLU    13      -6.839  -0.020  16.141  1.00 37.38           C  
ATOM     93  C   GLU    13      -7.018   1.452  15.780  1.00 36.30           C  
ATOM     94  CB  GLU    13      -6.546  -0.162  17.637  1.00 33.49           C  
ATOM     95  O   GLU    13      -8.144   1.951  15.729  1.00 34.22           O  
ATOM     96  CG  GLU    13      -6.443  -1.605  18.109  1.00 31.97           C  
ATOM     97  CD  GLU    13      -6.134  -1.731  19.592  1.00 36.13           C  
ATOM     98  OE1 GLU    13      -5.928  -0.692  20.259  1.00 40.57           O  
ATOM     99  OE2 GLU    13      -6.098  -2.878  20.091  1.00 37.33           O  
ATOM    100  N   LYS    14      -5.947   2.275  15.545  1.00 35.45           N  
ATOM    101  CA  LYS    14      -6.083   3.678  15.165  1.00 35.34           C  
ATOM    102  C   LYS    14      -6.479   3.815  13.697  1.00 35.42           C  
ATOM    103  CB  LYS    14      -4.781   4.435  15.429  1.00 32.94           C  
ATOM    104  O   LYS    14      -7.180   4.757  13.323  1.00 33.21           O  
ATOM    105  CG  LYS    14      -4.608   4.886  16.872  1.00 30.97           C  
ATOM    106  CD  LYS    14      -3.356   5.735  17.046  1.00 35.47           C  
ATOM    107  CE  LYS    14      -3.161   6.154  18.497  1.00 29.35           C  
ATOM    108  NZ  LYS    14      -1.938   6.994  18.671  1.00 31.06           N  
ATOM    109  N   LEU    15      -6.217   2.776  12.918  1.00 35.97           N  
ATOM    110  CA  LEU    15      -6.647   2.827  11.525  1.00 36.54           C  
ATOM    111  C   LEU    15      -8.143   2.556  11.407  1.00 36.07           C  
ATOM    112  CB  LEU    15      -5.865   1.814  10.685  1.00 34.74           C  
ATOM    113  O   LEU    15      -8.826   3.166  10.581  1.00 35.09           O  
ATOM    114  CG  LEU    15      -4.444   2.217  10.286  1.00 33.68           C  
ATOM    115  CD1 LEU    15      -3.630   0.985   9.906  1.00 30.43           C  
ATOM    116  CD2 LEU    15      -4.475   3.219   9.137  1.00 33.47           C  
ATOM    117  N   SER    16      -8.577   1.572  12.152  1.00 37.57           N  
ATOM    118  CA  SER    16     -10.021   1.368  12.217  1.00 37.76           C  
ATOM    119  C   SER    16     -10.739   2.640  12.655  1.00 37.67           C  
ATOM    120  CB  SER    16     -10.359   0.226  13.175  1.00 35.23           C  
ATOM    121  O   SER    16     -11.909   2.844  12.325  1.00 35.75           O  
ATOM    122  OG  SER    16      -9.719   0.412  14.426  1.00 30.67           O  
ATOM    123  N   ALA    17     -10.011   3.521  13.339  1.00 37.54           N  
ATOM    124  CA  ALA    17     -10.677   4.713  13.858  1.00 37.85           C  
ATOM    125  C   ALA    17     -10.618   5.857  12.850  1.00 37.74           C  
ATOM    126  CB  ALA    17     -10.048   5.140  15.182  1.00 35.06           C  
ATOM    127  O   ALA    17     -11.292   6.876  13.018  1.00 35.88           O  
ATOM    128  N   ILE    18      -9.822   5.765  11.787  1.00 36.74           N  
ATOM    129  CA  ILE    18      -9.764   6.848  10.812  1.00 37.66           C  
ATOM    130  C   ILE    18     -10.949   6.745   9.855  1.00 36.92           C  
ATOM    131  CB  ILE    18      -8.435   6.828  10.024  1.00 35.36           C  
ATOM    132  O   ILE    18     -11.207   5.680   9.288  1.00 35.78           O  
ATOM    133  CG1 ILE    18      -7.245   6.955  10.981  1.00 33.46           C  
ATOM    134  CG2 ILE    18      -8.414   7.942   8.973  1.00 33.24           C  
ATOM    135  CD1 ILE    18      -5.889   6.793  10.307  1.00 32.90           C  
ATOM    136  N   SER    19     -11.885   7.704  10.019  1.00 37.12           N  
ATOM    137  CA  SER    19     -13.039   7.793   9.130  1.00 36.80           C  
ATOM    138  C   SER    19     -12.609   7.811   7.667  1.00 37.08           C  
ATOM    139  CB  SER    19     -13.862   9.043   9.443  1.00 34.26           C  
ATOM    140  O   SER    19     -11.488   8.214   7.348  1.00 35.36           O  
ATOM    141  OG  SER    19     -13.210  10.208   8.966  1.00 31.51           O  
ATOM    142  N   LEU    20     -13.232   6.986   6.745  1.00 38.37           N  
ATOM    143  CA  LEU    20     -13.064   6.968   5.296  1.00 38.89           C  
ATOM    144  C   LEU    20     -12.848   8.378   4.757  1.00 38.31           C  
ATOM    145  CB  LEU    20     -14.284   6.333   4.623  1.00 36.73           C  
ATOM    146  O   LEU    20     -12.063   8.579   3.828  1.00 37.55           O  
ATOM    147  CG  LEU    20     -14.105   4.905   4.105  1.00 35.18           C  
ATOM    148  CD1 LEU    20     -15.294   4.041   4.512  1.00 30.97           C  
ATOM    149  CD2 LEU    20     -13.930   4.904   2.590  1.00 33.96           C  
ATOM    150  N   GLU    21     -13.452   9.321   5.229  1.00 36.35           N  
ATOM    151  CA  GLU    21     -13.354  10.738   4.893  1.00 36.99           C  
ATOM    152  C   GLU    21     -11.985  11.300   5.266  1.00 36.05           C  
ATOM    153  CB  GLU    21     -14.457  11.535   5.594  1.00 33.44           C  
ATOM    154  O   GLU    21     -11.354  11.995   4.466  1.00 33.87           O  
ATOM    155  CG  GLU    21     -15.393  12.261   4.638  1.00 31.24           C  
ATOM    156  CD  GLU    21     -16.826  12.332   5.141  1.00 33.04           C  
ATOM    157  OE1 GLU    21     -17.090  11.902   6.287  1.00 37.73           O  
ATOM    158  OE2 GLU    21     -17.693  12.822   4.382  1.00 36.42           O  
ATOM    159  N   GLU    22     -11.489  11.112   6.469  1.00 35.82           N  
ATOM    160  CA  GLU    22     -10.141  11.465   6.904  1.00 35.06           C  
ATOM    161  C   GLU    22      -9.087  10.707   6.103  1.00 35.52           C  
ATOM    162  CB  GLU    22      -9.968  11.186   8.399  1.00 33.24           C  
ATOM    163  O   GLU    22      -8.045  11.265   5.754  1.00 33.42           O  
ATOM    164  CG  GLU    22     -10.405  12.337   9.294  1.00 31.18           C  
ATOM    165  CD  GLU    22     -10.327  12.007  10.776  1.00 34.24           C  
ATOM    166  OE1 GLU    22     -10.494  10.822  11.144  1.00 39.19           O  
ATOM    167  OE2 GLU    22     -10.099  12.941  11.577  1.00 35.22           O  
ATOM    168  N   LEU    23      -9.418   9.492   5.734  1.00 34.52           N  
ATOM    169  CA  LEU    23      -8.581   8.730   4.814  1.00 34.10           C  
ATOM    170  C   LEU    23      -8.626   9.331   3.413  1.00 34.42           C  
ATOM    171  CB  LEU    23      -9.030   7.267   4.769  1.00 32.72           C  
ATOM    172  O   LEU    23      -7.613   9.356   2.711  1.00 32.94           O  
ATOM    173  CG  LEU    23      -8.487   6.357   5.872  1.00 31.17           C  
ATOM    174  CD1 LEU    23      -9.437   5.188   6.111  1.00 27.67           C  
ATOM    175  CD2 LEU    23      -7.093   5.854   5.513  1.00 30.69           C  
ATOM    176  N   SER    24      -9.698   9.793   2.866  1.00 34.50           N  
ATOM    177  CA  SER    24      -9.903  10.408   1.559  1.00 34.44           C  
ATOM    178  C   SER    24      -9.263  11.791   1.492  1.00 34.35           C  
ATOM    179  CB  SER    24     -11.395  10.511   1.243  1.00 31.65           C  
ATOM    180  O   SER    24      -8.796  12.214   0.432  1.00 32.13           O  
ATOM    181  OG  SER    24     -12.123  10.931   2.385  1.00 29.23           O  
ATOM    182  N   CYS    25      -9.097  12.605   2.623  1.00 28.25           N  
ATOM    183  CA  CYS    25      -8.655  13.993   2.701  1.00 30.80           C  
ATOM    184  C   CYS    25      -7.143  14.076   2.869  1.00 28.37           C  
ATOM    185  CB  CYS    25      -9.346  14.711   3.860  1.00 26.28           C  
ATOM    186  O   CYS    25      -6.563  15.160   2.786  1.00 26.74           O  
ATOM    187  SG  CYS    25     -11.128  14.906   3.637  1.00 22.04           S  
ATOM    188  N   GLY    26      -6.336  12.834   2.610  1.00 34.50           N  
ATOM    189  CA  GLY    26      -4.889  12.934   2.716  1.00 33.14           C  
ATOM    190  C   GLY    26      -4.377  12.705   4.126  1.00 34.35           C  
ATOM    191  O   GLY    26      -5.046  13.055   5.100  1.00 32.38           O  
ATOM    192  N   LEU    27      -3.950  11.452   4.414  1.00 33.24           N  
ATOM    193  CA  LEU    27      -3.094  11.227   5.573  1.00 32.97           C  
ATOM    194  C   LEU    27      -2.322  12.492   5.932  1.00 33.20           C  
ATOM    195  CB  LEU    27      -2.119  10.078   5.305  1.00 31.52           C  
ATOM    196  O   LEU    27      -1.916  13.249   5.047  1.00 32.02           O  
ATOM    197  CG  LEU    27      -2.717   8.670   5.289  1.00 29.81           C  
ATOM    198  CD1 LEU    27      -1.715   7.675   4.715  1.00 27.05           C  
ATOM    199  CD2 LEU    27      -3.147   8.256   6.692  1.00 30.00           C  
ATOM    200  N   PRO    28      -2.630  13.057   7.093  1.00 32.49           N  
ATOM    201  CA  PRO    28      -1.883  14.218   7.582  1.00 31.56           C  
ATOM    202  C   PRO    28      -0.463  14.283   7.023  1.00 32.49           C  
ATOM    203  CB  PRO    28      -1.864  14.012   9.098  1.00 29.86           C  
ATOM    204  O   PRO    28       0.129  13.248   6.708  1.00 30.75           O  
ATOM    205  CG  PRO    28      -2.628  12.748   9.322  1.00 27.97           C  
ATOM    206  CD  PRO    28      -2.952  12.143   7.986  1.00 30.55           C  
ATOM    207  N   ASP    29      -0.013  15.343   6.140  1.00 33.52           N  
ATOM    208  CA  ASP    29       1.329  15.786   5.775  1.00 33.91           C  
ATOM    209  C   ASP    29       2.394  14.957   6.490  1.00 33.37           C  
ATOM    210  CB  ASP    29       1.512  17.270   6.099  1.00 30.84           C  
ATOM    211  O   ASP    29       3.478  14.729   5.949  1.00 30.98           O  
ATOM    212  CG  ASP    29       0.758  18.182   5.147  1.00 28.84           C  
ATOM    213  OD1 ASP    29       0.406  17.742   4.031  1.00 29.13           O  
ATOM    214  OD2 ASP    29       0.515  19.351   5.516  1.00 27.22           O  
ATOM    215  N   ARG    30       2.183  14.547   7.692  1.00 29.63           N  
ATOM    216  CA  ARG    30       3.121  13.733   8.458  1.00 29.64           C  
ATOM    217  C   ARG    30       3.275  12.347   7.839  1.00 29.61           C  
ATOM    218  CB  ARG    30       2.664  13.610   9.913  1.00 26.84           C  
ATOM    219  O   ARG    30       4.229  11.629   8.143  1.00 27.72           O  
ATOM    220  CG  ARG    30       1.223  13.152  10.069  1.00 25.08           C  
ATOM    221  CD  ARG    30       0.818  13.054  11.534  1.00 28.74           C  
ATOM    222  NE  ARG    30      -0.567  12.616  11.682  1.00 20.38           N  
ATOM    223  NH1 ARG    30      -0.759  13.283  13.885  1.00 20.93           N  
ATOM    224  NH2 ARG    30      -2.537  12.303  12.820  1.00 19.08           N  
ATOM    225  CZ  ARG    30      -1.284  12.735  12.795  1.00 21.64           C  
ATOM    226  N   TYR    31       2.454  11.962   6.851  1.00 32.44           N  
ATOM    227  CA  TYR    31       2.568  10.778   6.007  1.00 32.53           C  
ATOM    228  C   TYR    31       2.838  11.165   4.558  1.00 32.42           C  
ATOM    229  CB  TYR    31       1.295   9.931   6.093  1.00 30.19           C  
ATOM    230  O   TYR    31       2.912  10.300   3.682  1.00 30.51           O  
ATOM    231  CG  TYR    31       0.999   9.418   7.481  1.00 28.13           C  
ATOM    232  CD1 TYR    31       1.737   8.372   8.030  1.00 25.83           C  
ATOM    233  CD2 TYR    31      -0.019   9.977   8.247  1.00 28.15           C  
ATOM    234  CE1 TYR    31       1.467   7.894   9.309  1.00 27.54           C  
ATOM    235  CE2 TYR    31      -0.297   9.507   9.526  1.00 29.08           C  
ATOM    236  OH  TYR    31       0.179   7.999  11.314  1.00 21.93           O  
ATOM    237  CZ  TYR    31       0.450   8.468  10.048  1.00 26.74           C  
ATOM    238  N   ALA    32       2.915  12.453   4.194  1.00 31.78           N  
ATOM    239  CA  ALA    32       3.469  13.061   2.987  1.00 31.39           C  
ATOM    240  C   ALA    32       4.944  12.708   2.823  1.00 31.66           C  
ATOM    241  CB  ALA    32       3.288  14.577   3.023  1.00 29.72           C  
ATOM    242  O   ALA    32       5.703  12.719   3.795  1.00 30.13           O  
ATOM    243  N   LEU    33       5.196  11.670   1.989  1.00 33.68           N  
ATOM    244  CA  LEU    33       6.542  11.392   1.500  1.00 33.52           C  
ATOM    245  C   LEU    33       7.350  12.679   1.371  1.00 33.61           C  
ATOM    246  CB  LEU    33       6.484  10.675   0.149  1.00 31.95           C  
ATOM    247  O   LEU    33       6.786  13.751   1.138  1.00 32.27           O  
ATOM    248  CG  LEU    33       5.889   9.266   0.154  1.00 30.11           C  
ATOM    249  CD1 LEU    33       5.667   8.779  -1.274  1.00 27.45           C  
ATOM    250  CD2 LEU    33       6.795   8.306   0.918  1.00 29.96           C  
ATOM    251  N   PRO    34       8.449  12.667   2.169  1.00 34.85           N  
ATOM    252  CA  PRO    34       9.309  13.852   2.200  1.00 34.17           C  
ATOM    253  C   PRO    34       9.303  14.620   0.880  1.00 35.03           C  
ATOM    254  CB  PRO    34      10.697  13.274   2.489  1.00 32.58           C  
ATOM    255  O   PRO    34       9.206  14.014  -0.190  1.00 33.46           O  
ATOM    256  CG  PRO    34      10.550  11.802   2.271  1.00 30.76           C  
ATOM    257  CD  PRO    34       9.087  11.479   2.166  1.00 34.25           C  
ATOM    258  N   PRO    35       8.781  15.884   0.909  1.00 32.75           N  
ATOM    259  CA  PRO    35       9.065  16.885  -0.123  1.00 31.66           C  
ATOM    260  C   PRO    35      10.447  16.710  -0.749  1.00 32.74           C  
ATOM    261  CB  PRO    35       8.974  18.210   0.637  1.00 30.27           C  
ATOM    262  O   PRO    35      11.348  16.151  -0.118  1.00 31.08           O  
ATOM    263  CG  PRO    35       8.825  17.819   2.072  1.00 28.54           C  
ATOM    264  CD  PRO    35       8.706  16.324   2.148  1.00 32.01           C  
ATOM    265  N   ASP    36      10.561  16.362  -2.025  1.00 35.49           N  
ATOM    266  CA  ASP    36      11.769  16.593  -2.812  1.00 37.02           C  
ATOM    267  C   ASP    36      13.019  16.503  -1.939  1.00 35.52           C  
ATOM    268  CB  ASP    36      11.707  17.956  -3.503  1.00 32.12           C  
ATOM    269  O   ASP    36      13.115  17.178  -0.912  1.00 33.10           O  
ATOM    270  CG  ASP    36      10.572  18.061  -4.507  1.00 30.45           C  
ATOM    271  OD1 ASP    36      10.125  17.019  -5.033  1.00 32.07           O  
ATOM    272  OD2 ASP    36      10.122  19.196  -4.776  1.00 31.57           O  
ATOM    273  N   GLY    37      13.722  15.219  -2.033  1.00 35.19           N  
ATOM    274  CA  GLY    37      15.148  15.130  -1.759  1.00 34.48           C  
ATOM    275  C   GLY    37      15.484  14.141  -0.660  1.00 35.16           C  
ATOM    276  O   GLY    37      16.651  13.979  -0.299  1.00 32.69           O  
ATOM    277  N   HIS    38      14.568  13.363  -0.163  1.00 31.64           N  
ATOM    278  CA  HIS    38      15.071  12.339   0.746  1.00 33.96           C  
ATOM    279  C   HIS    38      15.248  11.005   0.029  1.00 31.67           C  
ATOM    280  CB  HIS    38      14.128  12.173   1.939  1.00 29.39           C  
ATOM    281  O   HIS    38      14.376  10.585  -0.734  1.00 30.48           O  
ATOM    282  CG  HIS    38      14.365  13.163   3.035  1.00 28.54           C  
ATOM    283  CD2 HIS    38      13.631  14.222   3.449  1.00 28.63           C  
ATOM    284  ND1 HIS    38      15.478  13.124   3.845  1.00 18.86           N  
ATOM    285  CE1 HIS    38      15.418  14.119   4.715  1.00 26.62           C  
ATOM    286  NE2 HIS    38      14.307  14.800   4.496  1.00 26.04           N  
ATOM    287  N   PRO    39      16.596  10.555  -0.320  1.00 34.05           N  
ATOM    288  CA  PRO    39      16.941   9.251  -0.890  1.00 33.92           C  
ATOM    289  C   PRO    39      15.973   8.148  -0.468  1.00 34.05           C  
ATOM    290  CB  PRO    39      18.344   8.985  -0.340  1.00 31.86           C  
ATOM    291  O   PRO    39      15.646   8.027   0.715  1.00 32.45           O  
ATOM    292  CG  PRO    39      18.549  10.034   0.705  1.00 30.15           C  
ATOM    293  CD  PRO    39      17.433  11.034   0.603  1.00 32.66           C  
ATOM    294  N   VAL    40      14.902   7.989  -1.254  1.00 35.44           N  
ATOM    295  CA  VAL    40      14.194   6.716  -1.164  1.00 35.65           C  
ATOM    296  C   VAL    40      15.167   5.610  -0.763  1.00 35.42           C  
ATOM    297  CB  VAL    40      13.500   6.358  -2.498  1.00 33.98           C  
ATOM    298  O   VAL    40      16.313   5.589  -1.217  1.00 34.18           O  
ATOM    299  CG1 VAL    40      12.507   5.214  -2.300  1.00 31.93           C  
ATOM    300  CG2 VAL    40      12.799   7.584  -3.080  1.00 31.72           C  
ATOM    301  N   GLU    41      15.145   5.172   0.421  1.00 36.95           N  
ATOM    302  CA  GLU    41      15.934   4.133   1.076  1.00 38.12           C  
ATOM    303  C   GLU    41      16.322   3.033   0.092  1.00 37.10           C  
ATOM    304  CB  GLU    41      15.162   3.535   2.256  1.00 34.94           C  
ATOM    305  O   GLU    41      15.495   2.586  -0.705  1.00 35.91           O  
ATOM    306  CG  GLU    41      15.296   4.333   3.545  1.00 33.47           C  
ATOM    307  CD  GLU    41      14.509   3.739   4.702  1.00 38.68           C  
ATOM    308  OE1 GLU    41      13.782   2.741   4.493  1.00 40.83           O  
ATOM    309  OE2 GLU    41      14.619   4.276   5.827  1.00 38.50           O  
ATOM    310  N   PRO    42      17.615   2.950  -0.338  1.00 37.52           N  
ATOM    311  CA  PRO    42      18.193   1.922  -1.205  1.00 36.35           C  
ATOM    312  C   PRO    42      17.406   0.614  -1.177  1.00 37.54           C  
ATOM    313  CB  PRO    42      19.598   1.725  -0.630  1.00 35.29           C  
ATOM    314  O   PRO    42      17.389  -0.122  -2.167  1.00 35.70           O  
ATOM    315  CG  PRO    42      19.822   2.915   0.247  1.00 33.46           C  
ATOM    316  CD  PRO    42      18.487   3.500   0.606  1.00 36.29           C  
ATOM    317  N   HIS    43      16.562   0.228  -0.098  1.00 31.12           N  
ATOM    318  CA  HIS    43      15.808  -1.020  -0.069  1.00 33.03           C  
ATOM    319  C   HIS    43      14.535  -0.915  -0.903  1.00 31.38           C  
ATOM    320  CB  HIS    43      15.462  -1.403   1.371  1.00 28.95           C  
ATOM    321  O   HIS    43      14.053  -1.917  -1.436  1.00 29.57           O  
ATOM    322  CG  HIS    43      16.615  -1.287   2.317  1.00 28.20           C  
ATOM    323  CD2 HIS    43      16.839  -0.436   3.345  1.00 26.64           C  
ATOM    324  ND1 HIS    43      17.714  -2.117   2.255  1.00 17.71           N  
ATOM    325  CE1 HIS    43      18.566  -1.780   3.208  1.00 23.05           C  
ATOM    326  NE2 HIS    43      18.059  -0.763   3.884  1.00 24.48           N  
ATOM    327  N   LEU    44      14.009   0.242  -1.169  1.00 35.08           N  
ATOM    328  CA  LEU    44      13.005   0.398  -2.216  1.00 34.61           C  
ATOM    329  C   LEU    44      13.636   0.259  -3.598  1.00 35.09           C  
ATOM    330  CB  LEU    44      12.310   1.757  -2.095  1.00 33.78           C  
ATOM    331  O   LEU    44      13.001  -0.248  -4.526  1.00 33.58           O  
ATOM    332  CG  LEU    44      11.317   1.909  -0.941  1.00 32.46           C  
ATOM    333  CD1 LEU    44      10.944   3.376  -0.754  1.00 29.52           C  
ATOM    334  CD2 LEU    44      10.073   1.063  -1.191  1.00 32.18           C  
ATOM    335  N   GLU    45      14.843   0.752  -3.810  1.00 34.38           N  
ATOM    336  CA  GLU    45      15.642   0.543  -5.013  1.00 34.99           C  
ATOM    337  C   GLU    45      15.743  -0.940  -5.358  1.00 34.37           C  
ATOM    338  CB  GLU    45      17.041   1.140  -4.841  1.00 32.09           C  
ATOM    339  O   GLU    45      15.778  -1.309  -6.534  1.00 32.23           O  
ATOM    340  CG  GLU    45      17.138   2.605  -5.241  1.00 30.72           C  
ATOM    341  CD  GLU    45      18.528   3.190  -5.045  1.00 35.40           C  
ATOM    342  OE1 GLU    45      19.419   2.476  -4.532  1.00 37.39           O  
ATOM    343  OE2 GLU    45      18.726   4.371  -5.407  1.00 34.97           O  
ATOM    344  N   ARG    46      15.852  -1.832  -4.298  1.00 34.85           N  
ATOM    345  CA  ARG    46      15.993  -3.265  -4.539  1.00 34.02           C  
ATOM    346  C   ARG    46      14.659  -3.886  -4.941  1.00 34.83           C  
ATOM    347  CB  ARG    46      16.544  -3.967  -3.296  1.00 31.51           C  
ATOM    348  O   ARG    46      14.625  -4.863  -5.692  1.00 32.46           O  
ATOM    349  CG  ARG    46      18.044  -4.211  -3.342  1.00 29.32           C  
ATOM    350  CD  ARG    46      18.540  -4.913  -2.085  1.00 32.72           C  
ATOM    351  NE  ARG    46      19.787  -5.633  -2.326  1.00 26.58           N  
ATOM    352  NH1 ARG    46      20.156  -6.155  -0.106  1.00 22.46           N  
ATOM    353  NH2 ARG    46      21.644  -6.837  -1.711  1.00 19.25           N  
ATOM    354  CZ  ARG    46      20.526  -6.207  -1.381  1.00 24.70           C  
ATOM    355  N   LEU    47      13.591  -3.439  -4.445  1.00 34.00           N  
ATOM    356  CA  LEU    47      12.320  -4.052  -4.818  1.00 33.43           C  
ATOM    357  C   LEU    47      11.857  -3.553  -6.183  1.00 34.01           C  
ATOM    358  CB  LEU    47      11.252  -3.754  -3.763  1.00 31.79           C  
ATOM    359  O   LEU    47      11.168  -4.273  -6.910  1.00 32.48           O  
ATOM    360  CG  LEU    47      11.345  -4.550  -2.460  1.00 30.24           C  
ATOM    361  CD1 LEU    47      10.590  -3.833  -1.346  1.00 26.72           C  
ATOM    362  CD2 LEU    47      10.805  -5.962  -2.656  1.00 29.75           C  
ATOM    363  N   TYR    48      12.461  -2.428  -6.733  1.00 33.81           N  
ATOM    364  CA  TYR    48      12.054  -1.889  -8.025  1.00 34.51           C  
ATOM    365  C   TYR    48      13.268  -1.523  -8.871  1.00 34.00           C  
ATOM    366  CB  TYR    48      11.159  -0.660  -7.837  1.00 32.62           C  
ATOM    367  O   TYR    48      13.754  -0.391  -8.813  1.00 32.98           O  
ATOM    368  CG  TYR    48       9.827  -0.971  -7.199  1.00 31.25           C  
ATOM    369  CD1 TYR    48       8.768  -1.466  -7.957  1.00 29.39           C  
ATOM    370  CD2 TYR    48       9.624  -0.770  -5.838  1.00 32.46           C  
ATOM    371  CE1 TYR    48       7.538  -1.753  -7.374  1.00 31.89           C  
ATOM    372  CE2 TYR    48       8.398  -1.052  -5.244  1.00 33.45           C  
ATOM    373  OH  TYR    48       6.148  -1.825  -5.437  1.00 25.92           O  
ATOM    374  CZ  TYR    48       7.363  -1.543  -6.019  1.00 31.91           C  
ATOM    375  N   PRO    49      13.957  -2.484  -9.302  1.00 36.37           N  
ATOM    376  CA  PRO    49      15.284  -2.421  -9.919  1.00 35.39           C  
ATOM    377  C   PRO    49      15.319  -1.517 -11.150  1.00 36.44           C  
ATOM    378  CB  PRO    49      15.564  -3.876 -10.302  1.00 33.08           C  
ATOM    379  O   PRO    49      16.389  -1.045 -11.543  1.00 34.31           O  
ATOM    380  CG  PRO    49      14.293  -4.602 -10.002  1.00 31.30           C  
ATOM    381  CD  PRO    49      13.349  -3.651  -9.324  1.00 34.04           C  
ATOM    382  N   THR    50      14.138  -1.093 -11.665  1.00 34.39           N  
ATOM    383  CA  THR    50      14.311  -0.408 -12.941  1.00 34.85           C  
ATOM    384  C   THR    50      13.895   1.056 -12.830  1.00 34.33           C  
ATOM    385  CB  THR    50      13.499  -1.092 -14.056  1.00 31.18           C  
ATOM    386  O   THR    50      12.976   1.390 -12.079  1.00 32.49           O  
ATOM    387  CG2 THR    50      14.166  -2.388 -14.507  1.00 29.44           C  
ATOM    388  OG1 THR    50      12.184  -1.389 -13.569  1.00 27.18           O  
ATOM    389  N   ALA    51      14.823   2.080 -12.801  1.00 34.11           N  
ATOM    390  CA  ALA    51      14.650   3.513 -13.023  1.00 32.96           C  
ATOM    391  C   ALA    51      13.269   3.817 -13.597  1.00 33.90           C  
ATOM    392  CB  ALA    51      15.738   4.043 -13.954  1.00 30.63           C  
ATOM    393  O   ALA    51      12.651   4.823 -13.244  1.00 31.18           O  
ATOM    394  N   GLN    52      12.649   3.056 -14.551  1.00 34.07           N  
ATOM    395  CA  GLN    52      11.292   3.188 -15.071  1.00 33.78           C  
ATOM    396  C   GLN    52      10.257   2.950 -13.975  1.00 33.97           C  
ATOM    397  CB  GLN    52      11.063   2.216 -16.229  1.00 31.12           C  
ATOM    398  O   GLN    52       9.186   3.561 -13.982  1.00 31.75           O  
ATOM    399  CG  GLN    52      11.190   2.857 -17.605  1.00 28.95           C  
ATOM    400  CD  GLN    52      10.987   1.866 -18.735  1.00 32.48           C  
ATOM    401  NE2 GLN    52      11.002   2.362 -19.968  1.00 25.67           N  
ATOM    402  OE1 GLN    52      10.820   0.665 -18.503  1.00 34.87           O  
ATOM    403  N   SER    53      10.493   2.335 -12.844  1.00 32.80           N  
ATOM    404  CA  SER    53       9.667   2.192 -11.649  1.00 32.54           C  
ATOM    405  C   SER    53       9.897   3.346 -10.678  1.00 32.76           C  
ATOM    406  CB  SER    53       9.958   0.863 -10.952  1.00 30.71           C  
ATOM    407  O   SER    53       9.000   3.708  -9.913  1.00 31.11           O  
ATOM    408  OG  SER    53      11.336   0.748 -10.641  1.00 28.56           O  
ATOM    409  N   LYS    54      11.066   3.980 -10.593  1.00 32.79           N  
ATOM    410  CA  LYS    54      11.311   5.185  -9.806  1.00 31.86           C  
ATOM    411  C   LYS    54      10.352   6.305 -10.202  1.00 32.62           C  
ATOM    412  CB  LYS    54      12.758   5.651  -9.972  1.00 30.32           C  
ATOM    413  O   LYS    54       9.848   7.031  -9.342  1.00 30.56           O  
ATOM    414  CG  LYS    54      13.773   4.790  -9.235  1.00 28.59           C  
ATOM    415  CD  LYS    54      15.168   5.401  -9.289  1.00 31.67           C  
ATOM    416  CE  LYS    54      16.188   4.532  -8.567  1.00 25.95           C  
ATOM    417  NZ  LYS    54      17.548   5.150  -8.576  1.00 27.45           N  
ATOM    418  N   ARG    55      10.190   6.520 -11.549  1.00 33.43           N  
ATOM    419  CA  ARG    55       9.296   7.522 -12.120  1.00 32.57           C  
ATOM    420  C   ARG    55       7.836   7.168 -11.853  1.00 33.40           C  
ATOM    421  CB  ARG    55       9.535   7.661 -13.625  1.00 30.18           C  
ATOM    422  O   ARG    55       7.003   8.056 -11.659  1.00 30.94           O  
ATOM    423  CG  ARG    55      10.548   8.733 -13.991  1.00 28.22           C  
ATOM    424  CD  ARG    55      10.688   8.886 -15.499  1.00 31.67           C  
ATOM    425  NE  ARG    55      11.805   9.757 -15.852  1.00 26.40           N  
ATOM    426  NH1 ARG    55      11.426   9.667 -18.129  1.00 22.72           N  
ATOM    427  NH2 ARG    55      13.166  10.907 -17.300  1.00 19.73           N  
ATOM    428  CZ  ARG    55      12.130  10.109 -17.093  1.00 24.58           C  
ATOM    429  N   SER    56       7.518   5.870 -11.502  1.00 35.07           N  
ATOM    430  CA  SER    56       6.120   5.452 -11.491  1.00 34.60           C  
ATOM    431  C   SER    56       5.486   5.679 -10.123  1.00 35.07           C  
ATOM    432  CB  SER    56       5.998   3.978 -11.880  1.00 31.98           C  
ATOM    433  O   SER    56       4.301   6.004 -10.028  1.00 32.99           O  
ATOM    434  OG  SER    56       6.404   3.140 -10.811  1.00 28.58           O  
ATOM    435  N   LEU    57       6.241   5.687  -9.066  1.00 36.62           N  
ATOM    436  CA  LEU    57       5.557   5.971  -7.809  1.00 36.13           C  
ATOM    437  C   LEU    57       5.379   7.473  -7.614  1.00 36.54           C  
ATOM    438  CB  LEU    57       6.334   5.380  -6.630  1.00 34.96           C  
ATOM    439  O   LEU    57       4.371   7.916  -7.059  1.00 35.15           O  
ATOM    440  CG  LEU    57       6.034   3.921  -6.283  1.00 32.91           C  
ATOM    441  CD1 LEU    57       7.266   3.255  -5.679  1.00 29.72           C  
ATOM    442  CD2 LEU    57       4.849   3.831  -5.327  1.00 32.57           C  
ATOM    443  N   TRP    58       6.285   8.294  -8.210  1.00 27.60           N  
ATOM    444  CA  TRP    58       6.319   9.751  -8.149  1.00 34.45           C  
ATOM    445  C   TRP    58       5.384  10.362  -9.188  1.00 28.37           C  
ATOM    446  CB  TRP    58       7.745  10.266  -8.362  1.00 26.98           C  
ATOM    447  O   TRP    58       4.824  11.439  -8.972  1.00 25.60           O  
ATOM    448  CG  TRP    58       8.684   9.941  -7.239  1.00 27.36           C  
ATOM    449  CD1 TRP    58       9.680   9.005  -7.242  1.00 23.18           C  
ATOM    450  CD2 TRP    58       8.710  10.550  -5.945  1.00 17.81           C  
ATOM    451  CE2 TRP    58       9.749   9.934  -5.214  1.00  9.56           C  
ATOM    452  CE3 TRP    58       7.954  11.559  -5.332  1.00 19.39           C  
ATOM    453  NE1 TRP    58      10.325   8.996  -6.027  1.00 19.74           N  
ATOM    454  CH2 TRP    58       9.298  11.284  -3.323  1.00 19.01           C  
ATOM    455  CZ2 TRP    58      10.052  10.295  -3.898  1.00 18.09           C  
ATOM    456  CZ3 TRP    58       8.258  11.917  -4.023  1.00 18.58           C  
ATOM    457  N   ASP    59       5.330   9.636 -10.404  1.00 34.25           N  
ATOM    458  CA  ASP    59       4.482  10.205 -11.447  1.00 34.23           C  
ATOM    459  C   ASP    59       3.049  10.385 -10.952  1.00 34.20           C  
ATOM    460  CB  ASP    59       4.501   9.322 -12.696  1.00 31.90           C  
ATOM    461  O   ASP    59       2.363  11.329 -11.349  1.00 32.35           O  
ATOM    462  CG  ASP    59       5.747   9.517 -13.541  1.00 29.85           C  
ATOM    463  OD1 ASP    59       6.438  10.546 -13.381  1.00 30.21           O  
ATOM    464  OD2 ASP    59       6.039   8.636 -14.378  1.00 28.34           O  
ATOM    465  N   PHE    60       2.611   9.849  -9.844  1.00 34.96           N  
ATOM    466  CA  PHE    60       1.214   9.977  -9.448  1.00 35.63           C  
ATOM    467  C   PHE    60       1.031  11.136  -8.475  1.00 34.98           C  
ATOM    468  CB  PHE    60       0.712   8.675  -8.815  1.00 32.78           C  
ATOM    469  O   PHE    60      -0.058  11.705  -8.377  1.00 33.34           O  
ATOM    470  CG  PHE    60       0.432   7.584  -9.812  1.00 30.69           C  
ATOM    471  CD1 PHE    60      -0.777   7.540 -10.495  1.00 27.73           C  
ATOM    472  CD2 PHE    60       1.380   6.601 -10.067  1.00 30.96           C  
ATOM    473  CE1 PHE    60      -1.039   6.531 -11.419  1.00 31.19           C  
ATOM    474  CE2 PHE    60       1.126   5.589 -10.989  1.00 32.29           C  
ATOM    475  CZ  PHE    60      -0.084   5.555 -11.663  1.00 29.82           C  
ATOM    476  N   ALA    61       2.080  11.628  -7.869  1.00 36.80           N  
ATOM    477  CA  ALA    61       1.869  12.660  -6.857  1.00 36.43           C  
ATOM    478  C   ALA    61       1.862  14.050  -7.484  1.00 36.83           C  
ATOM    479  CB  ALA    61       2.944  12.572  -5.776  1.00 34.62           C  
ATOM    480  O   ALA    61       1.513  15.033  -6.826  1.00 34.92           O  
ATOM    481  N   SER    62       1.875  14.110  -8.849  1.00 32.05           N  
ATOM    482  CA  SER    62       1.941  15.467  -9.382  1.00 31.92           C  
ATOM    483  C   SER    62       0.575  15.937  -9.870  1.00 32.16           C  
ATOM    484  CB  SER    62       2.955  15.546 -10.524  1.00 29.51           C  
ATOM    485  O   SER    62      -0.131  15.197 -10.560  1.00 30.39           O  
ATOM    486  OG  SER    62       4.276  15.633 -10.018  1.00 27.66           O  
ATOM    487  N   PRO    63      -0.125  16.940  -9.189  1.00 31.46           N  
ATOM    488  CA  PRO    63      -1.225  17.774  -9.679  1.00 30.89           C  
ATOM    489  C   PRO    63      -0.994  18.278 -11.102  1.00 31.51           C  
ATOM    490  CB  PRO    63      -1.255  18.938  -8.686  1.00 28.72           C  
ATOM    491  O   PRO    63       0.042  18.886 -11.385  1.00 29.79           O  
ATOM    492  CG  PRO    63      -0.249  18.575  -7.641  1.00 27.14           C  
ATOM    493  CD  PRO    63       0.552  17.405  -8.136  1.00 30.99           C  
ATOM    494  N   GLY    64      -1.026  17.350 -12.178  1.00 29.33           N  
ATOM    495  CA  GLY    64      -1.193  17.792 -13.553  1.00 28.83           C  
ATOM    496  C   GLY    64      -1.047  16.670 -14.563  1.00 29.40           C  
ATOM    497  O   GLY    64      -1.270  16.871 -15.758  1.00 27.37           O  
ATOM    498  N   TYR    65      -1.068  15.478 -14.137  1.00 26.94           N  
ATOM    499  CA  TYR    65      -0.909  14.514 -15.221  1.00 28.50           C  
ATOM    500  C   TYR    65      -2.103  13.570 -15.290  1.00 26.86           C  
ATOM    501  CB  TYR    65       0.383  13.711 -15.040  1.00 24.86           C  
ATOM    502  O   TYR    65      -2.493  12.978 -14.281  1.00 25.77           O  
ATOM    503  CG  TYR    65       1.467  14.076 -16.025  1.00 24.31           C  
ATOM    504  CD1 TYR    65       1.561  13.433 -17.257  1.00 21.93           C  
ATOM    505  CD2 TYR    65       2.400  15.062 -15.724  1.00 22.35           C  
ATOM    506  CE1 TYR    65       2.560  13.764 -18.167  1.00 16.61           C  
ATOM    507  CE2 TYR    65       3.403  15.402 -16.626  1.00 19.79           C  
ATOM    508  OH  TYR    65       4.465  15.081 -18.740  1.00  9.54           O  
ATOM    509  CZ  TYR    65       3.474  14.749 -17.843  1.00 20.35           C  
ATOM    510  N   THR    66      -3.120  13.842 -16.211  1.00 29.59           N  
ATOM    511  CA  THR    66      -4.196  13.378 -17.080  1.00 29.84           C  
ATOM    512  C   THR    66      -3.919  11.960 -17.572  1.00 29.57           C  
ATOM    513  CB  THR    66      -4.382  14.315 -18.287  1.00 26.76           C  
ATOM    514  O   THR    66      -2.775  11.612 -17.869  1.00 27.86           O  
ATOM    515  CG2 THR    66      -5.362  15.439 -17.964  1.00 24.81           C  
ATOM    516  OG1 THR    66      -3.117  14.887 -18.641  1.00 19.31           O  
ATOM    517  N   PHE    67      -4.425  10.940 -16.890  1.00 29.14           N  
ATOM    518  CA  PHE    67      -4.866   9.579 -17.168  1.00 30.15           C  
ATOM    519  C   PHE    67      -4.481   9.164 -18.583  1.00 29.09           C  
ATOM    520  CB  PHE    67      -6.381   9.454 -16.978  1.00 26.93           C  
ATOM    521  O   PHE    67      -5.136   9.556 -19.551  1.00 27.49           O  
ATOM    522  CG  PHE    67      -6.777   8.673 -15.754  1.00 25.77           C  
ATOM    523  CD1 PHE    67      -6.941   7.295 -15.815  1.00 23.18           C  
ATOM    524  CD2 PHE    67      -6.985   9.318 -14.542  1.00 25.02           C  
ATOM    525  CE1 PHE    67      -7.307   6.569 -14.683  1.00 22.93           C  
ATOM    526  CE2 PHE    67      -7.351   8.600 -13.407  1.00 25.97           C  
ATOM    527  CZ  PHE    67      -7.512   7.226 -13.480  1.00 24.03           C  
ATOM    528  N   HIS    68      -3.215   9.393 -19.100  1.00 30.96           N  
ATOM    529  CA  HIS    68      -2.842   8.782 -20.371  1.00 32.14           C  
ATOM    530  C   HIS    68      -2.343   7.355 -20.170  1.00 31.02           C  
ATOM    531  CB  HIS    68      -1.770   9.618 -21.073  1.00 27.74           C  
ATOM    532  O   HIS    68      -2.331   6.559 -21.112  1.00 28.83           O  
ATOM    533  CG  HIS    68      -2.323  10.769 -21.852  1.00 26.52           C  
ATOM    534  CD2 HIS    68      -2.147  12.104 -21.712  1.00 26.63           C  
ATOM    535  ND1 HIS    68      -3.174  10.602 -22.924  1.00 18.24           N  
ATOM    536  CE1 HIS    68      -3.497  11.789 -23.410  1.00 23.92           C  
ATOM    537  NE2 HIS    68      -2.888  12.717 -22.693  1.00 22.23           N  
ATOM    538  N   GLY    69      -2.677   6.686 -19.008  1.00 32.64           N  
ATOM    539  CA  GLY    69      -2.185   5.324 -18.874  1.00 31.68           C  
ATOM    540  C   GLY    69      -3.290   4.286 -18.895  1.00 32.83           C  
ATOM    541  O   GLY    69      -3.966   4.071 -17.886  1.00 30.78           O  
ATOM    542  N   LEU    70      -4.427   4.284 -19.538  1.00 28.86           N  
ATOM    543  CA  LEU    70      -5.440   3.245 -19.689  1.00 29.01           C  
ATOM    544  C   LEU    70      -4.792   1.877 -19.878  1.00 28.66           C  
ATOM    545  CB  LEU    70      -6.355   3.558 -20.875  1.00 26.45           C  
ATOM    546  O   LEU    70      -5.246   0.886 -19.303  1.00 26.69           O  
ATOM    547  CG  LEU    70      -7.692   4.223 -20.543  1.00 24.97           C  
ATOM    548  CD1 LEU    70      -8.048   5.256 -21.606  1.00 19.99           C  
ATOM    549  CD2 LEU    70      -8.794   3.176 -20.418  1.00 21.70           C  
ATOM    550  N   HIS    71      -3.760   1.753 -20.622  1.00 31.91           N  
ATOM    551  CA  HIS    71      -3.080   0.477 -20.814  1.00 32.40           C  
ATOM    552  C   HIS    71      -2.463  -0.019 -19.510  1.00 31.73           C  
ATOM    553  CB  HIS    71      -2.001   0.602 -21.891  1.00 28.34           C  
ATOM    554  O   HIS    71      -2.496  -1.217 -19.220  1.00 29.24           O  
ATOM    555  CG  HIS    71      -2.465   0.198 -23.254  1.00 26.72           C  
ATOM    556  CD2 HIS    71      -2.647   0.923 -24.383  1.00 24.55           C  
ATOM    557  ND1 HIS    71      -2.806  -1.100 -23.570  1.00 16.28           N  
ATOM    558  CE1 HIS    71      -3.177  -1.155 -24.838  1.00 18.42           C  
ATOM    559  NE2 HIS    71      -3.090   0.059 -25.354  1.00 19.18           N  
ATOM    560  N   ARG    72      -2.242   0.821 -18.507  1.00 37.51           N  
ATOM    561  CA  ARG    72      -1.642   0.457 -17.227  1.00 36.76           C  
ATOM    562  C   ARG    72      -2.711   0.073 -16.211  1.00 37.50           C  
ATOM    563  CB  ARG    72      -0.793   1.609 -16.685  1.00 34.60           C  
ATOM    564  O   ARG    72      -2.467  -0.753 -15.328  1.00 35.15           O  
ATOM    565  CG  ARG    72       0.561   1.748 -17.362  1.00 31.51           C  
ATOM    566  CD  ARG    72       1.446   2.764 -16.651  1.00 35.82           C  
ATOM    567  NE  ARG    72       2.636   3.083 -17.434  1.00 31.14           N  
ATOM    568  NH1 ARG    72       3.550   4.496 -15.851  1.00 26.99           N  
ATOM    569  NH2 ARG    72       4.647   4.120 -17.828  1.00 24.29           N  
ATOM    570  CZ  ARG    72       3.608   3.899 -17.036  1.00 29.03           C  
ATOM    571  N   ALA    73      -3.964   0.380 -16.447  1.00 40.78           N  
ATOM    572  CA  ALA    73      -5.041  -0.134 -15.605  1.00 40.01           C  
ATOM    573  C   ALA    73      -5.062  -1.660 -15.613  1.00 40.83           C  
ATOM    574  CB  ALA    73      -6.388   0.416 -16.068  1.00 38.63           C  
ATOM    575  O   ALA    73      -5.238  -2.291 -14.568  1.00 38.98           O  
ATOM    576  N   GLN    74      -4.706  -2.247 -16.833  1.00 42.61           N  
ATOM    577  CA  GLN    74      -4.741  -3.701 -16.949  1.00 41.70           C  
ATOM    578  C   GLN    74      -3.597  -4.343 -16.169  1.00 42.64           C  
ATOM    579  CB  GLN    74      -4.679  -4.125 -18.417  1.00 39.59           C  
ATOM    580  O   GLN    74      -3.792  -5.351 -15.487  1.00 40.14           O  
ATOM    581  CG  GLN    74      -6.032  -4.128 -19.115  1.00 37.25           C  
ATOM    582  CD  GLN    74      -5.937  -4.509 -20.580  1.00 40.68           C  
ATOM    583  NE2 GLN    74      -7.086  -4.665 -21.228  1.00 32.33           N  
ATOM    584  OE1 GLN    74      -4.839  -4.660 -21.126  1.00 39.05           O  
ATOM    585  N   ASP    75      -2.339  -3.830 -16.391  1.00 46.01           N  
ATOM    586  CA  ASP    75      -1.226  -4.329 -15.589  1.00 44.79           C  
ATOM    587  C   ASP    75      -1.519  -4.192 -14.097  1.00 45.81           C  
ATOM    588  CB  ASP    75       0.065  -3.586 -15.942  1.00 43.65           C  
ATOM    589  O   ASP    75      -1.334  -5.142 -13.333  1.00 43.91           O  
ATOM    590  CG  ASP    75       0.602  -3.950 -17.315  1.00 41.50           C  
ATOM    591  OD1 ASP    75       0.291  -5.051 -17.820  1.00 42.95           O  
ATOM    592  OD2 ASP    75       1.344  -3.130 -17.897  1.00 41.69           O  
ATOM    593  N   TYR    76      -2.071  -3.090 -13.731  1.00 47.17           N  
ATOM    594  CA  TYR    76      -2.486  -2.837 -12.356  1.00 47.65           C  
ATOM    595  C   TYR    76      -3.496  -3.879 -11.890  1.00 47.31           C  
ATOM    596  CB  TYR    76      -3.086  -1.433 -12.225  1.00 46.28           C  
ATOM    597  O   TYR    76      -3.383  -4.411 -10.784  1.00 46.70           O  
ATOM    598  CG  TYR    76      -3.250  -0.974 -10.797  1.00 45.94           C  
ATOM    599  CD1 TYR    76      -2.164  -0.486 -10.073  1.00 44.02           C  
ATOM    600  CD2 TYR    76      -4.489  -1.027 -10.168  1.00 45.33           C  
ATOM    601  CE1 TYR    76      -2.309  -0.063  -8.756  1.00 41.96           C  
ATOM    602  CE2 TYR    76      -4.646  -0.607  -8.851  1.00 41.76           C  
ATOM    603  OH  TYR    76      -3.702   0.290  -6.851  1.00 31.04           O  
ATOM    604  CZ  TYR    76      -3.552  -0.127  -8.154  1.00 45.41           C  
ATOM    605  N   ARG    77      -4.592  -4.139 -12.673  1.00 48.17           N  
ATOM    606  CA  ARG    77      -5.566  -5.177 -12.349  1.00 48.54           C  
ATOM    607  C   ARG    77      -4.878  -6.515 -12.101  1.00 48.51           C  
ATOM    608  CB  ARG    77      -6.597  -5.317 -13.471  1.00 47.00           C  
ATOM    609  O   ARG    77      -5.190  -7.209 -11.132  1.00 47.43           O  
ATOM    610  CG  ARG    77      -7.937  -5.866 -13.011  1.00 45.97           C  
ATOM    611  CD  ARG    77      -9.070  -5.433 -13.931  1.00 48.86           C  
ATOM    612  NE  ARG    77     -10.372  -5.844 -13.414  1.00 45.84           N  
ATOM    613  NH1 ARG    77     -11.581  -4.965 -15.175  1.00 35.05           N  
ATOM    614  NH2 ARG    77     -12.661  -6.032 -13.458  1.00 30.83           N  
ATOM    615  CZ  ARG    77     -11.535  -5.613 -14.017  1.00 42.65           C  
ATOM    616  N   ARG    78      -3.885  -6.819 -12.931  1.00 52.61           N  
ATOM    617  CA  ARG    78      -3.182  -8.089 -12.778  1.00 51.22           C  
ATOM    618  C   ARG    78      -2.428  -8.142 -11.454  1.00 52.55           C  
ATOM    619  CB  ARG    78      -2.213  -8.311 -13.942  1.00 50.12           C  
ATOM    620  O   ARG    78      -2.431  -9.169 -10.772  1.00 51.33           O  
ATOM    621  CG  ARG    78      -2.463  -9.597 -14.714  1.00 47.88           C  
ATOM    622  CD  ARG    78      -1.473  -9.769 -15.858  1.00 48.56           C  
ATOM    623  NE  ARG    78      -2.086 -10.429 -17.007  1.00 43.38           N  
ATOM    624  NH1 ARG    78      -0.319 -10.032 -18.440  1.00 36.63           N  
ATOM    625  NH2 ARG    78      -2.172 -11.160 -19.182  1.00 33.29           N  
ATOM    626  CZ  ARG    78      -1.524 -10.538 -18.207  1.00 46.35           C  
ATOM    627  N   GLU    79      -1.706  -7.038 -11.110  1.00 51.94           N  
ATOM    628  CA  GLU    79      -0.964  -6.979  -9.854  1.00 51.61           C  
ATOM    629  C   GLU    79      -1.901  -7.095  -8.654  1.00 51.78           C  
ATOM    630  CB  GLU    79      -0.156  -5.682  -9.766  1.00 50.47           C  
ATOM    631  O   GLU    79      -1.631  -7.855  -7.721  1.00 51.34           O  
ATOM    632  CG  GLU    79       1.077  -5.664 -10.657  1.00 49.95           C  
ATOM    633  CD  GLU    79       1.837  -4.348 -10.604  1.00 51.87           C  
ATOM    634  OE1 GLU    79       1.399  -3.423  -9.883  1.00 50.74           O  
ATOM    635  OE2 GLU    79       2.878  -4.241 -11.290  1.00 47.61           O  
ATOM    636  N   LEU    80      -3.060  -6.393  -8.722  1.00 52.93           N  
ATOM    637  CA  LEU    80      -4.067  -6.487  -7.670  1.00 53.09           C  
ATOM    638  C   LEU    80      -4.580  -7.917  -7.536  1.00 53.37           C  
ATOM    639  CB  LEU    80      -5.233  -5.538  -7.956  1.00 51.94           C  
ATOM    640  O   LEU    80      -4.704  -8.435  -6.424  1.00 53.37           O  
ATOM    641  CG  LEU    80      -5.067  -4.096  -7.477  1.00 51.65           C  
ATOM    642  CD1 LEU    80      -5.954  -3.161  -8.292  1.00 48.72           C  
ATOM    643  CD2 LEU    80      -5.389  -3.985  -5.991  1.00 49.63           C  
ATOM    644  N   ASP    81      -4.921  -8.582  -8.668  1.00 55.89           N  
ATOM    645  CA  ASP    81      -5.382  -9.966  -8.649  1.00 55.44           C  
ATOM    646  C   ASP    81      -4.347 -10.881  -7.998  1.00 56.36           C  
ATOM    647  CB  ASP    81      -5.692 -10.449 -10.067  1.00 53.86           C  
ATOM    648  O   ASP    81      -4.698 -11.770  -7.219  1.00 56.00           O  
ATOM    649  CG  ASP    81      -6.968  -9.849 -10.632  1.00 52.13           C  
ATOM    650  OD1 ASP    81      -7.811  -9.360  -9.849  1.00 53.50           O  
ATOM    651  OD2 ASP    81      -7.134  -9.869 -11.871  1.00 54.47           O  
ATOM    652  N   THR    82      -3.030 -10.681  -8.395  1.00 55.88           N  
ATOM    653  CA  THR    82      -1.962 -11.481  -7.807  1.00 54.50           C  
ATOM    654  C   THR    82      -1.897 -11.269  -6.297  1.00 55.61           C  
ATOM    655  CB  THR    82      -0.598 -11.139  -8.435  1.00 52.75           C  
ATOM    656  O   THR    82      -1.819 -12.233  -5.532  1.00 54.49           O  
ATOM    657  CG2 THR    82       0.513 -11.997  -7.837  1.00 50.00           C  
ATOM    658  OG1 THR    82      -0.657 -11.371  -9.847  1.00 49.65           O  
ATOM    659  N   LEU    83      -1.913 -10.076  -5.891  1.00 55.57           N  
ATOM    660  CA  LEU    83      -1.866  -9.763  -4.466  1.00 55.15           C  
ATOM    661  C   LEU    83      -3.053 -10.380  -3.735  1.00 55.38           C  
ATOM    662  CB  LEU    83      -1.850  -8.248  -4.250  1.00 53.50           C  
ATOM    663  O   LEU    83      -2.885 -11.006  -2.686  1.00 54.99           O  
ATOM    664  CG  LEU    83      -1.375  -7.763  -2.879  1.00 52.68           C  
ATOM    665  CD1 LEU    83       0.092  -7.351  -2.943  1.00 49.98           C  
ATOM    666  CD2 LEU    83      -2.240  -6.607  -2.391  1.00 50.95           C  
ATOM    667  N   GLN    84      -4.265 -10.127  -4.305  1.00 55.21           N  
ATOM    668  CA  GLN    84      -5.444 -10.784  -3.751  1.00 55.43           C  
ATOM    669  C   GLN    84      -5.217 -12.285  -3.599  1.00 55.91           C  
ATOM    670  CB  GLN    84      -6.667 -10.525  -4.632  1.00 53.77           C  
ATOM    671  O   GLN    84      -5.552 -12.867  -2.565  1.00 56.48           O  
ATOM    672  CG  GLN    84      -7.993 -10.632  -3.890  1.00 52.89           C  
ATOM    673  CD  GLN    84      -9.174 -10.182  -4.730  1.00 54.27           C  
ATOM    674  NE2 GLN    84     -10.373 -10.282  -4.168  1.00 44.54           N  
ATOM    675  OE1 GLN    84      -9.009  -9.748  -5.874  1.00 53.21           O  
ATOM    676  N   SER    85      -4.709 -12.951  -4.645  1.00 56.48           N  
ATOM    677  CA  SER    85      -4.461 -14.387  -4.583  1.00 55.94           C  
ATOM    678  C   SER    85      -3.515 -14.736  -3.438  1.00 56.46           C  
ATOM    679  CB  SER    85      -3.880 -14.889  -5.906  1.00 53.92           C  
ATOM    680  O   SER    85      -3.746 -15.703  -2.708  1.00 56.12           O  
ATOM    681  OG  SER    85      -4.873 -15.543  -6.676  1.00 53.30           O  
ATOM    682  N   LEU    86      -2.471 -13.954  -3.278  1.00 55.59           N  
ATOM    683  CA  LEU    86      -1.498 -14.188  -2.216  1.00 54.88           C  
ATOM    684  C   LEU    86      -2.141 -14.021  -0.843  1.00 54.37           C  
ATOM    685  CB  LEU    86      -0.312 -13.230  -2.356  1.00 52.07           C  
ATOM    686  O   LEU    86      -1.931 -14.846   0.049  1.00 53.39           O  
ATOM    687  CG  LEU    86       0.669 -13.528  -3.491  1.00 50.02           C  
ATOM    688  CD1 LEU    86       1.600 -12.340  -3.712  1.00 47.49           C  
ATOM    689  CD2 LEU    86       1.469 -14.791  -3.189  1.00 48.97           C  
ATOM    690  N   LEU    87      -2.964 -12.968  -0.789  1.00 55.34           N  
ATOM    691  CA  LEU    87      -3.591 -12.654   0.491  1.00 54.99           C  
ATOM    692  C   LEU    87      -4.619 -13.716   0.868  1.00 55.22           C  
ATOM    693  CB  LEU    87      -4.257 -11.277   0.439  1.00 53.07           C  
ATOM    694  O   LEU    87      -4.718 -14.104   2.034  1.00 55.29           O  
ATOM    695  CG  LEU    87      -3.319 -10.072   0.370  1.00 51.87           C  
ATOM    696  CD1 LEU    87      -4.113  -8.795   0.115  1.00 49.63           C  
ATOM    697  CD2 LEU    87      -2.505  -9.953   1.654  1.00 50.88           C  
ATOM    698  N   THR    88      -5.457 -14.223  -0.098  1.00 54.52           N  
ATOM    699  CA  THR    88      -6.476 -15.236   0.153  1.00 54.51           C  
ATOM    700  C   THR    88      -5.837 -16.548   0.598  1.00 54.89           C  
ATOM    701  CB  THR    88      -7.341 -15.481  -1.098  1.00 51.95           C  
ATOM    702  O   THR    88      -6.462 -17.341   1.306  1.00 55.03           O  
ATOM    703  CG2 THR    88      -8.571 -14.579  -1.101  1.00 47.67           C  
ATOM    704  OG1 THR    88      -6.561 -15.212  -2.270  1.00 46.08           O  
ATOM    705  N   THR    89      -4.620 -16.783   0.096  1.00 52.55           N  
ATOM    706  CA  THR    89      -3.983 -18.047   0.448  1.00 52.75           C  
ATOM    707  C   THR    89      -3.279 -17.941   1.798  1.00 52.05           C  
ATOM    708  CB  THR    89      -2.971 -18.482  -0.628  1.00 49.17           C  
ATOM    709  O   THR    89      -2.818 -18.945   2.344  1.00 51.20           O  
ATOM    710  CG2 THR    89      -3.681 -18.911  -1.908  1.00 43.84           C  
ATOM    711  OG1 THR    89      -2.097 -17.386  -0.924  1.00 42.22           O  
ATOM    712  N   SER    90      -3.244 -16.791   2.324  1.00 53.17           N  
ATOM    713  CA  SER    90      -2.554 -16.575   3.591  1.00 55.75           C  
ATOM    714  C   SER    90      -3.415 -17.011   4.771  1.00 53.52           C  
ATOM    715  CB  SER    90      -2.168 -15.103   3.747  1.00 50.30           C  
ATOM    716  O   SER    90      -4.641 -16.889   4.730  1.00 53.19           O  
ATOM    717  OG  SER    90      -1.568 -14.871   5.010  1.00 42.06           O  
ATOM    718  N   GLN    91      -2.843 -17.721   5.762  1.00 49.73           N  
ATOM    719  CA  GLN    91      -3.493 -18.172   6.988  1.00 49.83           C  
ATOM    720  C   GLN    91      -3.581 -17.044   8.011  1.00 49.19           C  
ATOM    721  CB  GLN    91      -2.744 -19.365   7.585  1.00 43.13           C  
ATOM    722  O   GLN    91      -4.244 -17.183   9.041  1.00 46.67           O  
ATOM    723  CG  GLN    91      -2.829 -20.629   6.741  1.00 39.50           C  
ATOM    724  CD  GLN    91      -2.718 -21.896   7.568  1.00 43.76           C  
ATOM    725  NE2 GLN    91      -3.209 -23.005   7.024  1.00 36.84           N  
ATOM    726  OE1 GLN    91      -2.195 -21.879   8.687  1.00 50.80           O  
ATOM    727  N   SER    92      -2.976 -15.980   7.748  1.00 58.66           N  
ATOM    728  CA  SER    92      -2.987 -14.843   8.664  1.00 59.72           C  
ATOM    729  C   SER    92      -4.281 -14.046   8.540  1.00 58.82           C  
ATOM    730  CB  SER    92      -1.789 -13.931   8.400  1.00 54.18           C  
ATOM    731  O   SER    92      -4.697 -13.695   7.434  1.00 56.89           O  
ATOM    732  OG  SER    92      -1.993 -12.653   8.978  1.00 47.73           O  
ATOM    733  N   SER    93      -5.096 -13.914   9.635  1.00 58.58           N  
ATOM    734  CA  SER    93      -6.343 -13.158   9.682  1.00 57.52           C  
ATOM    735  C   SER    93      -6.154 -11.745   9.143  1.00 58.39           C  
ATOM    736  CB  SER    93      -6.880 -13.099  11.113  1.00 54.03           C  
ATOM    737  O   SER    93      -7.046 -11.199   8.489  1.00 57.15           O  
ATOM    738  OG  SER    93      -5.907 -12.564  11.994  1.00 51.89           O  
ATOM    739  N   GLU    94      -4.969 -11.108   9.502  1.00 56.88           N  
ATOM    740  CA  GLU    94      -4.654  -9.762   9.031  1.00 56.32           C  
ATOM    741  C   GLU    94      -4.617  -9.707   7.506  1.00 56.28           C  
ATOM    742  CB  GLU    94      -3.317  -9.290   9.607  1.00 54.00           C  
ATOM    743  O   GLU    94      -5.143  -8.770   6.901  1.00 55.78           O  
ATOM    744  CG  GLU    94      -3.337  -9.080  11.114  1.00 52.18           C  
ATOM    745  CD  GLU    94      -1.948  -9.024  11.730  1.00 53.62           C  
ATOM    746  OE1 GLU    94      -0.967  -9.403  11.051  1.00 54.10           O  
ATOM    747  OE2 GLU    94      -1.841  -8.600  12.902  1.00 50.44           O  
ATOM    748  N   LEU    95      -4.046 -10.712   6.895  1.00 55.38           N  
ATOM    749  CA  LEU    95      -3.900 -10.760   5.444  1.00 55.11           C  
ATOM    750  C   LEU    95      -5.235 -11.065   4.773  1.00 55.59           C  
ATOM    751  CB  LEU    95      -2.862 -11.812   5.044  1.00 53.33           C  
ATOM    752  O   LEU    95      -5.538 -10.523   3.708  1.00 55.42           O  
ATOM    753  CG  LEU    95      -1.405 -11.488   5.377  1.00 51.62           C  
ATOM    754  CD1 LEU    95      -0.503 -12.659   5.002  1.00 48.00           C  
ATOM    755  CD2 LEU    95      -0.963 -10.215   4.664  1.00 49.26           C  
ATOM    756  N   GLN    96      -6.030 -11.853   5.451  1.00 56.89           N  
ATOM    757  CA  GLN    96      -7.383 -12.091   4.959  1.00 55.90           C  
ATOM    758  C   GLN    96      -8.210 -10.808   4.981  1.00 56.61           C  
ATOM    759  CB  GLN    96      -8.073 -13.175   5.788  1.00 53.39           C  
ATOM    760  O   GLN    96      -8.960 -10.532   4.043  1.00 55.58           O  
ATOM    761  CG  GLN    96      -7.569 -14.583   5.501  1.00 50.48           C  
ATOM    762  CD  GLN    96      -8.268 -15.638   6.338  1.00 50.97           C  
ATOM    763  NE2 GLN    96      -7.962 -16.904   6.072  1.00 46.21           N  
ATOM    764  OE1 GLN    96      -9.076 -15.319   7.216  1.00 56.32           O  
ATOM    765  N   ALA    97      -8.065 -10.035   6.130  1.00 56.63           N  
ATOM    766  CA  ALA    97      -8.742  -8.743   6.208  1.00 54.82           C  
ATOM    767  C   ALA    97      -8.276  -7.812   5.092  1.00 55.81           C  
ATOM    768  CB  ALA    97      -8.501  -8.097   7.571  1.00 53.21           C  
ATOM    769  O   ALA    97      -9.093  -7.160   4.437  1.00 54.68           O  
ATOM    770  N   ALA    98      -7.028  -7.807   4.864  1.00 55.60           N  
ATOM    771  CA  ALA    98      -6.473  -6.993   3.786  1.00 54.47           C  
ATOM    772  C   ALA    98      -7.022  -7.428   2.431  1.00 55.38           C  
ATOM    773  CB  ALA    98      -4.948  -7.074   3.790  1.00 53.74           C  
ATOM    774  O   ALA    98      -7.406  -6.590   1.611  1.00 55.12           O  
ATOM    775  N   ALA    99      -7.091  -8.765   2.157  1.00 53.31           N  
ATOM    776  CA  ALA    99      -7.678  -9.313   0.937  1.00 52.22           C  
ATOM    777  C   ALA    99      -9.118  -8.838   0.761  1.00 53.47           C  
ATOM    778  CB  ALA    99      -7.624 -10.839   0.959  1.00 50.84           C  
ATOM    779  O   ALA    99      -9.532  -8.492  -0.348  1.00 52.82           O  
ATOM    780  N   ALA   100      -9.957  -8.914   1.881  1.00 54.85           N  
ATOM    781  CA  ALA   100     -11.346  -8.462   1.856  1.00 53.09           C  
ATOM    782  C   ALA   100     -11.434  -6.982   1.492  1.00 54.43           C  
ATOM    783  CB  ALA   100     -12.013  -8.715   3.206  1.00 51.49           C  
ATOM    784  O   ALA   100     -12.288  -6.582   0.697  1.00 53.14           O  
ATOM    785  N   LEU   101     -10.590  -6.193   1.989  1.00 52.52           N  
ATOM    786  CA  LEU   101     -10.573  -4.771   1.666  1.00 51.58           C  
ATOM    787  C   LEU   101     -10.248  -4.552   0.192  1.00 51.82           C  
ATOM    788  CB  LEU   101      -9.554  -4.035   2.540  1.00 50.63           C  
ATOM    789  O   LEU   101     -10.870  -3.716  -0.468  1.00 51.15           O  
ATOM    790  CG  LEU   101     -10.029  -3.624   3.934  1.00 49.35           C  
ATOM    791  CD1 LEU   101      -8.853  -3.590   4.906  1.00 46.11           C  
ATOM    792  CD2 LEU   101     -10.727  -2.269   3.884  1.00 47.23           C  
ATOM    793  N   LEU   102      -9.225  -5.325  -0.364  1.00 53.64           N  
ATOM    794  CA  LEU   102      -8.891  -5.240  -1.781  1.00 53.20           C  
ATOM    795  C   LEU   102     -10.112  -5.534  -2.647  1.00 53.56           C  
ATOM    796  CB  LEU   102      -7.761  -6.214  -2.125  1.00 51.98           C  
ATOM    797  O   LEU   102     -10.315  -4.892  -3.679  1.00 53.10           O  
ATOM    798  CG  LEU   102      -6.338  -5.729  -1.841  1.00 50.99           C  
ATOM    799  CD1 LEU   102      -5.378  -6.912  -1.774  1.00 47.49           C  
ATOM    800  CD2 LEU   102      -5.891  -4.731  -2.904  1.00 48.52           C  
ATOM    801  N   LYS   103     -10.907  -6.668  -2.222  1.00 50.38           N  
ATOM    802  CA  LYS   103     -12.118  -7.033  -2.951  1.00 49.60           C  
ATOM    803  C   LYS   103     -13.096  -5.863  -3.014  1.00 50.18           C  
ATOM    804  CB  LYS   103     -12.791  -8.244  -2.303  1.00 47.88           C  
ATOM    805  O   LYS   103     -13.832  -5.714  -3.991  1.00 48.79           O  
ATOM    806  CG  LYS   103     -12.686  -9.522  -3.121  1.00 46.22           C  
ATOM    807  CD  LYS   103     -13.309 -10.706  -2.391  1.00 49.13           C  
ATOM    808  CE  LYS   103     -13.180 -11.991  -3.197  1.00 39.98           C  
ATOM    809  NZ  LYS   103     -13.739 -13.165  -2.462  1.00 37.55           N  
ATOM    810  N   CYS   104     -13.263  -5.054  -1.852  1.00 41.37           N  
ATOM    811  CA  CYS   104     -14.301  -4.040  -1.701  1.00 43.65           C  
ATOM    812  C   CYS   104     -13.919  -2.757  -2.428  1.00 41.28           C  
ATOM    813  CB  CYS   104     -14.550  -3.744  -0.222  1.00 39.37           C  
ATOM    814  O   CYS   104     -14.790  -2.017  -2.890  1.00 40.23           O  
ATOM    815  SG  CYS   104     -15.373  -5.088   0.661  1.00 40.00           S  
ATOM    816  N   GLN   105     -12.645  -2.642  -2.876  1.00 41.55           N  
ATOM    817  CA  GLN   105     -12.276  -1.310  -3.344  1.00 41.44           C  
ATOM    818  C   GLN   105     -11.423  -1.387  -4.607  1.00 41.59           C  
ATOM    819  CB  GLN   105     -11.528  -0.544  -2.252  1.00 38.68           C  
ATOM    820  O   GLN   105     -10.382  -2.047  -4.620  1.00 40.44           O  
ATOM    821  CG  GLN   105     -12.443   0.131  -1.238  1.00 36.54           C  
ATOM    822  CD  GLN   105     -11.737   1.211  -0.439  1.00 41.30           C  
ATOM    823  NE2 GLN   105     -12.511   2.023   0.273  1.00 32.97           N  
ATOM    824  OE1 GLN   105     -10.507   1.314  -0.461  1.00 41.56           O  
ATOM    825  N   GLN   106     -11.968  -1.565  -5.764  1.00 45.09           N  
ATOM    826  CA  GLN   106     -11.570  -1.642  -7.165  1.00 44.25           C  
ATOM    827  C   GLN   106     -10.825  -0.382  -7.595  1.00 44.99           C  
ATOM    828  CB  GLN   106     -12.791  -1.861  -8.060  1.00 41.62           C  
ATOM    829  O   GLN   106      -9.970  -0.432  -8.483  1.00 42.93           O  
ATOM    830  CG  GLN   106     -13.347  -3.278  -8.004  1.00 39.26           C  
ATOM    831  CD  GLN   106     -14.487  -3.499  -8.981  1.00 41.86           C  
ATOM    832  NE2 GLN   106     -14.827  -4.761  -9.219  1.00 33.70           N  
ATOM    833  OE1 GLN   106     -15.057  -2.543  -9.517  1.00 39.82           O  
ATOM    834  N   ASP   107     -10.745   0.749  -6.751  1.00 42.56           N  
ATOM    835  CA  ASP   107     -10.348   2.018  -7.353  1.00 42.33           C  
ATOM    836  C   ASP   107      -9.541   2.863  -6.370  1.00 42.68           C  
ATOM    837  CB  ASP   107     -11.578   2.795  -7.828  1.00 39.27           C  
ATOM    838  O   ASP   107      -9.202   4.012  -6.663  1.00 41.03           O  
ATOM    839  CG  ASP   107     -12.157   2.254  -9.123  1.00 37.16           C  
ATOM    840  OD1 ASP   107     -11.411   1.636  -9.913  1.00 37.55           O  
ATOM    841  OD2 ASP   107     -13.369   2.450  -9.357  1.00 33.42           O  
ATOM    842  N   ASP   108      -9.068   2.375  -5.215  1.00 45.42           N  
ATOM    843  CA  ASP   108      -8.382   3.266  -4.283  1.00 44.73           C  
ATOM    844  C   ASP   108      -6.937   2.825  -4.065  1.00 45.68           C  
ATOM    845  CB  ASP   108      -9.124   3.317  -2.945  1.00 42.76           C  
ATOM    846  O   ASP   108      -6.686   1.745  -3.527  1.00 44.81           O  
ATOM    847  CG  ASP   108      -9.566   4.719  -2.566  1.00 40.87           C  
ATOM    848  OD1 ASP   108      -8.994   5.701  -3.086  1.00 43.32           O  
ATOM    849  OD2 ASP   108     -10.494   4.843  -1.737  1.00 39.45           O  
ATOM    850  N   ASP   109      -5.996   3.363  -4.971  1.00 50.82           N  
ATOM    851  CA  ASP   109      -4.539   3.313  -4.884  1.00 50.41           C  
ATOM    852  C   ASP   109      -4.075   3.347  -3.430  1.00 51.34           C  
ATOM    853  CB  ASP   109      -3.915   4.472  -5.663  1.00 47.99           C  
ATOM    854  O   ASP   109      -3.081   2.710  -3.075  1.00 50.93           O  
ATOM    855  CG  ASP   109      -4.003   4.292  -7.168  1.00 46.96           C  
ATOM    856  OD1 ASP   109      -4.185   3.147  -7.635  1.00 48.18           O  
ATOM    857  OD2 ASP   109      -3.888   5.303  -7.894  1.00 44.02           O  
ATOM    858  N   ARG   110      -4.740   4.065  -2.576  1.00 50.10           N  
ATOM    859  CA  ARG   110      -4.421   4.279  -1.168  1.00 49.75           C  
ATOM    860  C   ARG   110      -4.514   2.976  -0.381  1.00 50.22           C  
ATOM    861  CB  ARG   110      -5.355   5.327  -0.558  1.00 47.57           C  
ATOM    862  O   ARG   110      -3.692   2.717   0.500  1.00 49.55           O  
ATOM    863  CG  ARG   110      -4.977   6.760  -0.895  1.00 46.11           C  
ATOM    864  CD  ARG   110      -5.937   7.760  -0.267  1.00 48.55           C  
ATOM    865  NE  ARG   110      -5.675   9.121  -0.726  1.00 44.40           N  
ATOM    866  NH1 ARG   110      -7.559  10.034   0.250  1.00 35.33           N  
ATOM    867  NH2 ARG   110      -6.118  11.365  -0.937  1.00 31.62           N  
ATOM    868  CZ  ARG   110      -6.451  10.170  -0.470  1.00 45.27           C  
ATOM    869  N   LEU   111      -5.500   2.182  -0.666  1.00 49.26           N  
ATOM    870  CA  LEU   111      -5.665   0.894  -0.002  1.00 48.99           C  
ATOM    871  C   LEU   111      -4.497  -0.035  -0.319  1.00 49.17           C  
ATOM    872  CB  LEU   111      -6.982   0.238  -0.423  1.00 47.27           C  
ATOM    873  O   LEU   111      -3.982  -0.717   0.570  1.00 48.34           O  
ATOM    874  CG  LEU   111      -7.506  -0.877   0.484  1.00 46.14           C  
ATOM    875  CD1 LEU   111      -8.377  -0.294   1.591  1.00 43.44           C  
ATOM    876  CD2 LEU   111      -8.282  -1.907  -0.329  1.00 44.79           C  
ATOM    877  N   LEU   112      -3.989   0.029  -1.592  1.00 53.95           N  
ATOM    878  CA  LEU   112      -2.800  -0.759  -1.898  1.00 53.38           C  
ATOM    879  C   LEU   112      -1.639  -0.365  -0.990  1.00 54.28           C  
ATOM    880  CB  LEU   112      -2.400  -0.577  -3.365  1.00 51.95           C  
ATOM    881  O   LEU   112      -0.940  -1.231  -0.458  1.00 54.08           O  
ATOM    882  CG  LEU   112      -1.417  -1.603  -3.931  1.00 50.77           C  
ATOM    883  CD1 LEU   112      -2.159  -2.857  -4.381  1.00 47.57           C  
ATOM    884  CD2 LEU   112      -0.623  -1.002  -5.086  1.00 48.72           C  
ATOM    885  N   GLN   113      -1.411   0.957  -0.827  1.00 55.56           N  
ATOM    886  CA  GLN   113      -0.345   1.345   0.091  1.00 56.00           C  
ATOM    887  C   GLN   113      -0.564   0.741   1.475  1.00 55.99           C  
ATOM    888  CB  GLN   113      -0.252   2.868   0.192  1.00 54.75           C  
ATOM    889  O   GLN   113       0.385   0.282   2.115  1.00 56.77           O  
ATOM    890  CG  GLN   113       0.867   3.473  -0.645  1.00 54.04           C  
ATOM    891  CD  GLN   113       1.336   4.816  -0.116  1.00 55.16           C  
ATOM    892  NE2 GLN   113       2.257   5.447  -0.836  1.00 46.52           N  
ATOM    893  OE1 GLN   113       0.873   5.282   0.930  1.00 54.63           O  
ATOM    894  N   ILE   114      -1.727   0.725   1.945  1.00 55.94           N  
ATOM    895  CA  ILE   114      -2.058   0.182   3.257  1.00 54.91           C  
ATOM    896  C   ILE   114      -1.704  -1.302   3.306  1.00 55.90           C  
ATOM    897  CB  ILE   114      -3.553   0.388   3.593  1.00 53.81           C  
ATOM    898  O   ILE   114      -1.064  -1.763   4.254  1.00 55.56           O  
ATOM    899  CG1 ILE   114      -3.849   1.875   3.819  1.00 49.52           C  
ATOM    900  CG2 ILE   114      -3.951  -0.442   4.816  1.00 51.36           C  
ATOM    901  CD1 ILE   114      -5.334   2.205   3.898  1.00 50.25           C  
ATOM    902  N   ILE   115      -2.070  -2.035   2.326  1.00 54.68           N  
ATOM    903  CA  ILE   115      -1.845  -3.476   2.291  1.00 54.32           C  
ATOM    904  C   ILE   115      -0.346  -3.762   2.224  1.00 54.89           C  
ATOM    905  CB  ILE   115      -2.570  -4.133   1.096  1.00 53.11           C  
ATOM    906  O   ILE   115       0.165  -4.605   2.965  1.00 54.61           O  
ATOM    907  CG1 ILE   115      -4.089  -4.087   1.302  1.00 49.11           C  
ATOM    908  CG2 ILE   115      -2.088  -5.573   0.897  1.00 50.88           C  
ATOM    909  CD1 ILE   115      -4.893  -4.466   0.066  1.00 49.73           C  
ATOM    910  N   LEU   116       0.358  -3.042   1.340  1.00 57.32           N  
ATOM    911  CA  LEU   116       1.800  -3.239   1.244  1.00 56.88           C  
ATOM    912  C   LEU   116       2.474  -2.986   2.589  1.00 58.19           C  
ATOM    913  CB  LEU   116       2.398  -2.315   0.179  1.00 56.01           C  
ATOM    914  O   LEU   116       3.369  -3.734   2.989  1.00 59.36           O  
ATOM    915  CG  LEU   116       2.100  -2.677  -1.277  1.00 54.83           C  
ATOM    916  CD1 LEU   116       2.575  -1.566  -2.207  1.00 51.97           C  
ATOM    917  CD2 LEU   116       2.756  -4.005  -1.642  1.00 52.87           C  
ATOM    918  N   ASN   117       2.013  -1.888   3.312  1.00 59.63           N  
ATOM    919  CA  ASN   117       2.545  -1.628   4.645  1.00 59.89           C  
ATOM    920  C   ASN   117       2.262  -2.787   5.597  1.00 59.96           C  
ATOM    921  CB  ASN   117       1.970  -0.327   5.208  1.00 58.35           C  
ATOM    922  O   ASN   117       3.088  -3.108   6.454  1.00 60.91           O  
ATOM    923  CG  ASN   117       2.604   0.906   4.595  1.00 56.54           C  
ATOM    924  ND2 ASN   117       1.908   2.033   4.674  1.00 53.59           N  
ATOM    925  OD1 ASN   117       3.711   0.845   4.052  1.00 57.17           O  
ATOM    926  N   LEU   118       1.142  -3.385   5.434  1.00 53.64           N  
ATOM    927  CA  LEU   118       0.765  -4.499   6.296  1.00 54.12           C  
ATOM    928  C   LEU   118       1.603  -5.735   5.985  1.00 53.73           C  
ATOM    929  CB  LEU   118      -0.723  -4.824   6.132  1.00 51.97           C  
ATOM    930  O   LEU   118       2.069  -6.420   6.899  1.00 53.82           O  
ATOM    931  CG  LEU   118      -1.701  -3.909   6.870  1.00 50.91           C  
ATOM    932  CD1 LEU   118      -3.114  -4.097   6.327  1.00 48.08           C  
ATOM    933  CD2 LEU   118      -1.659  -4.178   8.370  1.00 49.59           C  
ATOM    934  N   LEU   119       1.832  -6.026   4.633  1.00 54.09           N  
ATOM    935  CA  LEU   119       2.671  -7.149   4.228  1.00 54.75           C  
ATOM    936  C   LEU   119       4.093  -6.982   4.754  1.00 54.81           C  
ATOM    937  CB  LEU   119       2.691  -7.280   2.703  1.00 52.60           C  
ATOM    938  O   LEU   119       4.765  -7.969   5.060  1.00 55.82           O  
ATOM    939  CG  LEU   119       1.424  -7.840   2.054  1.00 51.39           C  
ATOM    940  CD1 LEU   119       1.513  -7.729   0.536  1.00 48.49           C  
ATOM    941  CD2 LEU   119       1.200  -9.287   2.478  1.00 49.75           C  
ATOM    942  N   HIS   120       4.588  -5.681   4.806  1.00 55.30           N  
ATOM    943  CA  HIS   120       5.919  -5.446   5.355  1.00 58.40           C  
ATOM    944  C   HIS   120       6.018  -5.944   6.793  1.00 57.12           C  
ATOM    945  CB  HIS   120       6.272  -3.959   5.289  1.00 55.21           C  
ATOM    946  O   HIS   120       7.118  -6.172   7.301  1.00 59.99           O  
ATOM    947  CG  HIS   120       6.847  -3.536   3.974  1.00 53.38           C  
ATOM    948  CD2 HIS   120       7.935  -3.974   3.299  1.00 51.28           C  
ATOM    949  ND1 HIS   120       6.287  -2.542   3.203  1.00 52.24           N  
ATOM    950  CE1 HIS   120       7.008  -2.386   2.105  1.00 47.43           C  
ATOM    951  NE2 HIS   120       8.014  -3.243   2.139  1.00 46.86           N  
ATOM    952  N   LYS   121       4.865  -5.988   7.464  1.00 53.74           N  
ATOM    953  CA  LYS   121       4.871  -6.271   8.896  1.00 56.22           C  
ATOM    954  C   LYS   121       4.836  -7.774   9.160  1.00 52.89           C  
ATOM    955  CB  LYS   121       3.687  -5.590   9.584  1.00 52.70           C  
ATOM    956  O   LYS   121       5.110  -8.220  10.276  1.00 53.25           O  
ATOM    957  CG  LYS   121       3.830  -4.081   9.712  1.00 50.77           C  
ATOM    958  CD  LYS   121       2.616  -3.460  10.390  1.00 53.42           C  
ATOM    959  CE  LYS   121       2.743  -1.946  10.490  1.00 49.54           C  
ATOM    960  NZ  LYS   121       1.562  -1.334  11.170  1.00 46.09           N  
ATOM    961  N   VAL   122       4.289  -8.475   8.175  1.00 43.72           N  
ATOM    962  CA  VAL   122       4.223  -9.928   8.298  1.00 48.51           C  
ATOM    963  C   VAL   122       5.551 -10.544   7.863  1.00 42.50           C  
ATOM    964  CB  VAL   122       3.063 -10.516   7.463  1.00 44.53           C  
ATOM    965  O   VAL   122       6.067 -11.450   8.522  1.00 43.23           O  
ATOM    966  CG1 VAL   122       3.010 -12.036   7.609  1.00 37.93           C  
ATOM    967  CG2 VAL   122       1.735  -9.889   7.881  1.00 36.50           C  
TER     968      VAL   122
END
