# Supplementary material for: The transformative power of transformers in protein structure prediction
Source: Proc Natl Acad Sci U S A. 2023 Jul 31;120(32):e2303499120. doi: 10.1073/pnas.2303499120 (PMC10410766; doi:10.1073/pnas.2303499120)
Supplement: Supplementary file 2 — Dataset S01 (GZ) [file pnas.2303499120.sd01.gz › SI_Data/predicted_structures/ESMFold/T1159.pdb]

PARENT N/A
ATOM      1  N   MET     1      -4.421 -15.979 -20.248  1.00 24.98           N  
ATOM      2  CA  MET     1      -5.846 -15.727 -20.057  1.00 29.69           C  
ATOM      3  C   MET     1      -6.107 -14.246 -19.803  1.00 24.43           C  
ATOM      4  CB  MET     1      -6.388 -16.560 -18.894  1.00 24.52           C  
ATOM      5  O   MET     1      -5.407 -13.615 -19.009  1.00 24.38           O  
ATOM      6  CG  MET     1      -7.814 -17.045 -19.101  1.00 23.09           C  
ATOM      7  SD  MET     1      -8.419 -18.068 -17.702  1.00 15.70           S  
ATOM      8  CE  MET     1      -7.760 -19.688 -18.183  1.00 11.73           C  
ATOM      9  N   ASN     2      -6.707 -13.409 -20.769  1.00 35.82           N  
ATOM     10  CA  ASN     2      -6.826 -11.957 -20.849  1.00 36.48           C  
ATOM     11  C   ASN     2      -7.536 -11.384 -19.626  1.00 35.85           C  
ATOM     12  CB  ASN     2      -7.559 -11.549 -22.129  1.00 33.83           C  
ATOM     13  O   ASN     2      -8.219 -12.111 -18.902  1.00 34.84           O  
ATOM     14  CG  ASN     2      -7.305 -10.104 -22.511  1.00 32.77           C  
ATOM     15  ND2 ASN     2      -7.880  -9.677 -23.629  1.00 30.43           N  
ATOM     16  OD1 ASN     2      -6.597  -9.378 -21.809  1.00 32.51           O  
ATOM     17  N   LEU     3      -6.976 -10.345 -18.811  1.00 39.63           N  
ATOM     18  CA  LEU     3      -7.760  -9.796 -17.710  1.00 40.78           C  
ATOM     19  C   LEU     3      -9.253  -9.955 -17.973  1.00 39.86           C  
ATOM     20  CB  LEU     3      -7.422  -8.317 -17.497  1.00 37.95           C  
ATOM     21  O   LEU     3     -10.020 -10.263 -17.058  1.00 38.83           O  
ATOM     22  CG  LEU     3      -6.309  -8.014 -16.493  1.00 36.63           C  
ATOM     23  CD1 LEU     3      -5.626  -6.696 -16.841  1.00 33.36           C  
ATOM     24  CD2 LEU     3      -6.865  -7.976 -15.073  1.00 36.07           C  
ATOM     25  N   THR     4      -9.566  -9.526 -19.254  1.00 38.58           N  
ATOM     26  CA  THR     4     -10.980  -9.659 -19.588  1.00 38.77           C  
ATOM     27  C   THR     4     -11.483 -11.062 -19.262  1.00 38.57           C  
ATOM     28  CB  THR     4     -11.234  -9.352 -21.075  1.00 34.93           C  
ATOM     29  O   THR     4     -12.537 -11.221 -18.642  1.00 36.50           O  
ATOM     30  CG2 THR     4     -12.377  -8.357 -21.244  1.00 31.08           C  
ATOM     31  OG1 THR     4     -10.044  -8.799 -21.653  1.00 29.68           O  
ATOM     32  N   GLU     5     -10.740 -12.064 -19.697  1.00 40.92           N  
ATOM     33  CA  GLU     5     -11.249 -13.415 -19.480  1.00 40.48           C  
ATOM     34  C   GLU     5     -11.182 -13.800 -18.004  1.00 40.80           C  
ATOM     35  CB  GLU     5     -10.467 -14.426 -20.323  1.00 37.55           C  
ATOM     36  O   GLU     5     -12.137 -14.355 -17.458  1.00 38.63           O  
ATOM     37  CG  GLU     5     -11.218 -14.909 -21.555  1.00 35.21           C  
ATOM     38  CD  GLU     5     -10.459 -15.965 -22.344  1.00 39.48           C  
ATOM     39  OE1 GLU     5      -9.268 -16.208 -22.043  1.00 42.32           O  
ATOM     40  OE2 GLU     5     -11.059 -16.552 -23.271  1.00 37.57           O  
ATOM     41  N   LYS     6     -10.022 -13.511 -17.217  1.00 42.38           N  
ATOM     42  CA  LYS     6      -9.969 -13.775 -15.782  1.00 41.84           C  
ATOM     43  C   LYS     6     -10.803 -12.761 -15.005  1.00 42.33           C  
ATOM     44  CB  LYS     6      -8.523 -13.755 -15.285  1.00 40.37           C  
ATOM     45  O   LYS     6     -11.462 -13.112 -14.023  1.00 41.15           O  
ATOM     46  CG  LYS     6      -7.738 -15.017 -15.610  1.00 38.35           C  
ATOM     47  CD  LYS     6      -6.384 -15.029 -14.914  1.00 42.51           C  
ATOM     48  CE  LYS     6      -5.577 -16.267 -15.279  1.00 35.55           C  
ATOM     49  NZ  LYS     6      -4.265 -16.304 -14.567  1.00 35.33           N  
ATOM     50  N   GLY     7     -10.538 -11.483 -15.355  1.00 46.13           N  
ATOM     51  CA  GLY     7     -11.473 -10.567 -14.721  1.00 44.20           C  
ATOM     52  C   GLY     7     -12.922 -10.988 -14.882  1.00 46.70           C  
ATOM     53  O   GLY     7     -13.676 -11.018 -13.907  1.00 45.70           O  
ATOM     54  N   THR     8     -13.177 -11.366 -16.125  1.00 43.17           N  
ATOM     55  CA  THR     8     -14.546 -11.832 -16.318  1.00 44.23           C  
ATOM     56  C   THR     8     -14.812 -13.086 -15.489  1.00 43.61           C  
ATOM     57  CB  THR     8     -14.833 -12.124 -17.802  1.00 39.50           C  
ATOM     58  O   THR     8     -15.907 -13.261 -14.952  1.00 41.91           O  
ATOM     59  CG2 THR     8     -15.772 -11.080 -18.396  1.00 34.44           C  
ATOM     60  OG1 THR     8     -13.600 -12.113 -18.533  1.00 31.93           O  
ATOM     61  N   LYS     9     -13.727 -14.001 -15.465  1.00 51.22           N  
ATOM     62  CA  LYS     9     -14.019 -15.163 -14.631  1.00 50.53           C  
ATOM     63  C   LYS     9     -14.147 -14.768 -13.163  1.00 51.57           C  
ATOM     64  CB  LYS     9     -12.933 -16.228 -14.795  1.00 48.27           C  
ATOM     65  O   LYS     9     -14.995 -15.299 -12.443  1.00 50.52           O  
ATOM     66  CG  LYS     9     -13.074 -17.066 -16.057  1.00 46.51           C  
ATOM     67  CD  LYS     9     -12.056 -18.199 -16.092  1.00 49.14           C  
ATOM     68  CE  LYS     9     -12.170 -19.015 -17.373  1.00 42.02           C  
ATOM     69  NZ  LYS     9     -11.184 -20.136 -17.405  1.00 38.96           N  
ATOM     70  N   THR    10     -13.223 -13.751 -12.795  1.00 53.44           N  
ATOM     71  CA  THR    10     -13.285 -13.415 -11.377  1.00 53.95           C  
ATOM     72  C   THR    10     -14.431 -12.447 -11.100  1.00 54.54           C  
ATOM     73  CB  THR    10     -11.960 -12.800 -10.891  1.00 51.97           C  
ATOM     74  O   THR    10     -14.920 -12.363  -9.971  1.00 54.58           O  
ATOM     75  CG2 THR    10     -10.856 -13.850 -10.825  1.00 48.46           C  
ATOM     76  OG1 THR    10     -11.562 -11.761 -11.795  1.00 47.04           O  
ATOM     77  N   ALA    11     -14.691 -11.661 -12.166  1.00 56.71           N  
ATOM     78  CA  ALA    11     -15.763 -10.693 -11.952  1.00 55.99           C  
ATOM     79  C   ALA    11     -17.017 -11.374 -11.410  1.00 57.75           C  
ATOM     80  CB  ALA    11     -16.081  -9.955 -13.250  1.00 53.00           C  
ATOM     81  O   ALA    11     -17.811 -10.752 -10.700  1.00 57.20           O  
ATOM     82  N   LYS    12     -17.087 -12.747 -11.767  1.00 55.93           N  
ATOM     83  CA  LYS    12     -18.307 -13.433 -11.350  1.00 55.94           C  
ATOM     84  C   LYS    12     -18.142 -14.057  -9.968  1.00 57.22           C  
ATOM     85  CB  LYS    12     -18.693 -14.508 -12.368  1.00 52.28           C  
ATOM     86  O   LYS    12     -19.099 -14.591  -9.404  1.00 56.31           O  
ATOM     87  CG  LYS    12     -19.083 -13.957 -13.732  1.00 49.87           C  
ATOM     88  CD  LYS    12     -19.548 -15.064 -14.669  1.00 52.78           C  
ATOM     89  CE  LYS    12     -19.934 -14.515 -16.036  1.00 42.50           C  
ATOM     90  NZ  LYS    12     -20.355 -15.602 -16.970  1.00 39.03           N  
ATOM     91  N   LEU    13     -16.849 -14.074  -9.521  1.00 61.29           N  
ATOM     92  CA  LEU    13     -16.549 -14.735  -8.256  1.00 61.42           C  
ATOM     93  C   LEU    13     -16.871 -13.824  -7.077  1.00 62.34           C  
ATOM     94  CB  LEU    13     -15.078 -15.155  -8.205  1.00 57.91           C  
ATOM     95  O   LEU    13     -16.840 -12.598  -7.208  1.00 60.94           O  
ATOM     96  CG  LEU    13     -14.625 -16.166  -9.260  1.00 54.93           C  
ATOM     97  CD1 LEU    13     -13.131 -16.443  -9.121  1.00 50.76           C  
ATOM     98  CD2 LEU    13     -15.426 -17.458  -9.142  1.00 52.55           C  
ATOM     99  N   SER    14     -17.421 -14.412  -6.046  1.00 64.91           N  
ATOM    100  CA  SER    14     -17.530 -13.678  -4.790  1.00 63.88           C  
ATOM    101  C   SER    14     -16.168 -13.176  -4.323  1.00 64.89           C  
ATOM    102  CB  SER    14     -18.157 -14.557  -3.707  1.00 60.67           C  
ATOM    103  O   SER    14     -15.132 -13.652  -4.791  1.00 62.51           O  
ATOM    104  OG  SER    14     -17.242 -15.549  -3.273  1.00 60.26           O  
ATOM    105  N   ALA    15     -16.155 -12.157  -3.475  1.00 62.25           N  
ATOM    106  CA  ALA    15     -14.900 -11.656  -2.922  1.00 61.43           C  
ATOM    107  C   ALA    15     -14.066 -12.793  -2.337  1.00 63.03           C  
ATOM    108  CB  ALA    15     -15.172 -10.598  -1.856  1.00 60.07           C  
ATOM    109  O   ALA    15     -12.852 -12.852  -2.548  1.00 63.20           O  
ATOM    110  N   SER    16     -14.717 -13.719  -1.628  1.00 65.58           N  
ATOM    111  CA  SER    16     -13.996 -14.832  -1.019  1.00 65.39           C  
ATOM    112  C   SER    16     -13.392 -15.746  -2.080  1.00 65.52           C  
ATOM    113  CB  SER    16     -14.923 -15.637  -0.108  1.00 62.90           C  
ATOM    114  O   SER    16     -12.250 -16.191  -1.947  1.00 64.30           O  
ATOM    115  OG  SER    16     -16.098 -16.022  -0.800  1.00 60.21           O  
ATOM    116  N   ASP    17     -14.246 -16.077  -3.106  1.00 66.64           N  
ATOM    117  CA  ASP    17     -13.747 -16.926  -4.183  1.00 65.50           C  
ATOM    118  C   ASP    17     -12.609 -16.244  -4.938  1.00 65.89           C  
ATOM    119  CB  ASP    17     -14.878 -17.288  -5.148  1.00 62.90           C  
ATOM    120  O   ASP    17     -11.666 -16.905  -5.379  1.00 63.38           O  
ATOM    121  CG  ASP    17     -15.903 -18.226  -4.537  1.00 59.16           C  
ATOM    122  OD1 ASP    17     -15.570 -18.948  -3.572  1.00 62.90           O  
ATOM    123  OD2 ASP    17     -17.053 -18.247  -5.026  1.00 64.55           O  
ATOM    124  N   ARG    18     -12.622 -14.889  -5.043  1.00 65.99           N  
ATOM    125  CA  ARG    18     -11.572 -14.155  -5.743  1.00 65.30           C  
ATOM    126  C   ARG    18     -10.246 -14.249  -4.995  1.00 65.42           C  
ATOM    127  CB  ARG    18     -11.969 -12.688  -5.922  1.00 63.88           C  
ATOM    128  O   ARG    18      -9.191 -14.412  -5.610  1.00 63.72           O  
ATOM    129  CG  ARG    18     -13.045 -12.465  -6.973  1.00 61.46           C  
ATOM    130  CD  ARG    18     -13.282 -10.984  -7.233  1.00 60.53           C  
ATOM    131  NE  ARG    18     -14.675 -10.612  -6.998  1.00 53.63           N  
ATOM    132  NH1 ARG    18     -14.519  -8.559  -8.046  1.00 45.25           N  
ATOM    133  NH2 ARG    18     -16.507  -9.233  -7.123  1.00 40.66           N  
ATOM    134  CZ  ARG    18     -15.230  -9.469  -7.389  1.00 56.37           C  
ATOM    135  N   ILE    19     -10.395 -14.164  -3.672  1.00 61.39           N  
ATOM    136  CA  ILE    19      -9.203 -14.287  -2.840  1.00 60.77           C  
ATOM    137  C   ILE    19      -8.592 -15.675  -3.015  1.00 61.32           C  
ATOM    138  CB  ILE    19      -9.524 -14.026  -1.351  1.00 59.44           C  
ATOM    139  O   ILE    19      -7.382 -15.807  -3.217  1.00 60.31           O  
ATOM    140  CG1 ILE    19      -9.872 -12.550  -1.130  1.00 55.07           C  
ATOM    141  CG2 ILE    19      -8.351 -14.451  -0.463  1.00 56.37           C  
ATOM    142  CD1 ILE    19     -10.473 -12.254   0.237  1.00 54.49           C  
ATOM    143  N   ILE    20      -9.500 -16.675  -2.817  1.00 63.30           N  
ATOM    144  CA  ILE    20      -9.030 -18.046  -2.983  1.00 62.15           C  
ATOM    145  C   ILE    20      -8.384 -18.206  -4.358  1.00 62.79           C  
ATOM    146  CB  ILE    20     -10.180 -19.063  -2.809  1.00 60.00           C  
ATOM    147  O   ILE    20      -7.313 -18.805  -4.481  1.00 60.79           O  
ATOM    148  CG1 ILE    20     -10.653 -19.090  -1.351  1.00 54.41           C  
ATOM    149  CG2 ILE    20      -9.742 -20.457  -3.269  1.00 56.61           C  
ATOM    150  CD1 ILE    20     -11.901 -19.931  -1.121  1.00 54.05           C  
ATOM    151  N   TYR    21      -9.125 -17.604  -5.378  1.00 62.63           N  
ATOM    152  CA  TYR    21      -8.576 -17.610  -6.729  1.00 61.56           C  
ATOM    153  C   TYR    21      -7.213 -16.929  -6.767  1.00 61.86           C  
ATOM    154  CB  TYR    21      -9.534 -16.916  -7.702  1.00 59.92           C  
ATOM    155  O   TYR    21      -6.261 -17.463  -7.341  1.00 59.75           O  
ATOM    156  CG  TYR    21      -9.044 -16.903  -9.130  1.00 57.64           C  
ATOM    157  CD1 TYR    21      -9.315 -17.964  -9.990  1.00 55.94           C  
ATOM    158  CD2 TYR    21      -8.308 -15.830  -9.621  1.00 56.26           C  
ATOM    159  CE1 TYR    21      -8.864 -17.957 -11.306  1.00 54.92           C  
ATOM    160  CE2 TYR    21      -7.852 -15.812 -10.935  1.00 53.82           C  
ATOM    161  OH  TYR    21      -7.686 -16.866 -13.071  1.00 58.05           O  
ATOM    162  CZ  TYR    21      -8.135 -16.878 -11.769  1.00 56.27           C  
ATOM    163  N   ALA    22      -7.080 -15.693  -6.225  1.00 59.38           N  
ATOM    164  CA  ALA    22      -5.812 -14.968  -6.188  1.00 58.79           C  
ATOM    165  C   ALA    22      -4.740 -15.775  -5.462  1.00 59.24           C  
ATOM    166  CB  ALA    22      -5.996 -13.609  -5.518  1.00 57.73           C  
ATOM    167  O   ALA    22      -3.609 -15.889  -5.942  1.00 58.07           O  
ATOM    168  N   ASP    23      -5.109 -16.252  -4.309  1.00 58.44           N  
ATOM    169  CA  ASP    23      -4.169 -17.030  -3.509  1.00 57.87           C  
ATOM    170  C   ASP    23      -3.702 -18.272  -4.264  1.00 58.28           C  
ATOM    171  CB  ASP    23      -4.803 -17.433  -2.176  1.00 56.25           C  
ATOM    172  O   ASP    23      -2.531 -18.651  -4.183  1.00 56.93           O  
ATOM    173  CG  ASP    23      -4.836 -16.297  -1.168  1.00 54.27           C  
ATOM    174  OD1 ASP    23      -4.207 -15.245  -1.414  1.00 54.32           O  
ATOM    175  OD2 ASP    23      -5.494 -16.457  -0.117  1.00 56.32           O  
ATOM    176  N   ASN    24      -4.600 -18.896  -5.025  1.00 56.73           N  
ATOM    177  CA  ASN    24      -4.311 -20.169  -5.677  1.00 55.88           C  
ATOM    178  C   ASN    24      -3.688 -19.964  -7.055  1.00 56.15           C  
ATOM    179  CB  ASN    24      -5.581 -21.015  -5.789  1.00 53.47           C  
ATOM    180  O   ASN    24      -3.015 -20.856  -7.575  1.00 53.78           O  
ATOM    181  CG  ASN    24      -5.993 -21.629  -4.465  1.00 50.78           C  
ATOM    182  ND2 ASN    24      -7.282 -21.909  -4.317  1.00 46.72           N  
ATOM    183  OD1 ASN    24      -5.159 -21.848  -3.583  1.00 51.51           O  
ATOM    184  N   HIS    25      -3.952 -18.914  -7.758  1.00 52.08           N  
ATOM    185  CA  HIS    25      -3.568 -18.756  -9.156  1.00 51.80           C  
ATOM    186  C   HIS    25      -2.465 -17.716  -9.310  1.00 51.57           C  
ATOM    187  CB  HIS    25      -4.781 -18.366 -10.003  1.00 49.47           C  
ATOM    188  O   HIS    25      -1.725 -17.730 -10.297  1.00 49.22           O  
ATOM    189  CG  HIS    25      -5.783 -19.464 -10.159  1.00 47.55           C  
ATOM    190  CD2 HIS    25      -6.013 -20.321 -11.182  1.00 45.36           C  
ATOM    191  ND1 HIS    25      -6.701 -19.777  -9.180  1.00 49.26           N  
ATOM    192  CE1 HIS    25      -7.453 -20.783  -9.595  1.00 44.95           C  
ATOM    193  NE2 HIS    25      -7.056 -21.131 -10.807  1.00 38.35           N  
ATOM    194  N   LEU    26      -2.440 -16.697  -8.374  1.00 46.60           N  
ATOM    195  CA  LEU    26      -1.366 -15.714  -8.469  1.00 46.26           C  
ATOM    196  C   LEU    26      -0.064 -16.277  -7.910  1.00 46.66           C  
ATOM    197  CB  LEU    26      -1.744 -14.432  -7.722  1.00 43.79           C  
ATOM    198  O   LEU    26       1.023 -15.834  -8.289  1.00 44.74           O  
ATOM    199  CG  LEU    26      -2.808 -13.553  -8.381  1.00 41.61           C  
ATOM    200  CD1 LEU    26      -3.304 -12.497  -7.399  1.00 38.06           C  
ATOM    201  CD2 LEU    26      -2.255 -12.899  -9.643  1.00 39.80           C  
ATOM    202  N   ILE    27      -0.222 -17.283  -7.094  1.00 41.94           N  
ATOM    203  CA  ILE    27       0.948 -17.952  -6.537  1.00 41.14           C  
ATOM    204  C   ILE    27       1.820 -18.494  -7.668  1.00 41.99           C  
ATOM    205  CB  ILE    27       0.544 -19.094  -5.577  1.00 37.80           C  
ATOM    206  O   ILE    27       3.042 -18.585  -7.529  1.00 39.32           O  
ATOM    207  CG1 ILE    27      -0.336 -18.553  -4.445  1.00 33.01           C  
ATOM    208  CG2 ILE    27       1.785 -19.795  -5.019  1.00 33.75           C  
ATOM    209  CD1 ILE    27      -0.903 -19.631  -3.532  1.00 30.16           C  
ATOM    210  N   HIS    28       1.293 -18.578  -8.898  1.00 36.88           N  
ATOM    211  CA  HIS    28       2.107 -19.374  -9.808  1.00 37.76           C  
ATOM    212  C   HIS    28       2.779 -18.496 -10.858  1.00 37.04           C  
ATOM    213  CB  HIS    28       1.256 -20.448 -10.489  1.00 33.42           C  
ATOM    214  O   HIS    28       3.596 -18.977 -11.646  1.00 34.81           O  
ATOM    215  CG  HIS    28       0.811 -21.536  -9.564  1.00 31.73           C  
ATOM    216  CD2 HIS    28      -0.409 -21.825  -9.053  1.00 30.19           C  
ATOM    217  ND1 HIS    28       1.676 -22.482  -9.057  1.00 21.02           N  
ATOM    218  CE1 HIS    28       1.005 -23.308  -8.272  1.00 29.20           C  
ATOM    219  NE2 HIS    28      -0.262 -22.932  -8.253  1.00 26.54           N  
ATOM    220  N   GLY    29       3.296 -17.171 -10.473  1.00 35.87           N  
ATOM    221  CA  GLY    29       4.430 -16.559 -11.145  1.00 34.99           C  
ATOM    222  C   GLY    29       4.058 -15.318 -11.934  1.00 35.91           C  
ATOM    223  O   GLY    29       2.875 -15.017 -12.106  1.00 34.37           O  
ATOM    224  N   PRO    30       5.024 -14.273 -12.017  1.00 39.61           N  
ATOM    225  CA  PRO    30       4.977 -13.028 -12.786  1.00 38.39           C  
ATOM    226  C   PRO    30       4.147 -13.154 -14.062  1.00 39.68           C  
ATOM    227  CB  PRO    30       6.447 -12.761 -13.115  1.00 36.60           C  
ATOM    228  O   PRO    30       3.583 -12.164 -14.536  1.00 37.56           O  
ATOM    229  CG  PRO    30       7.158 -14.020 -12.737  1.00 33.78           C  
ATOM    230  CD  PRO    30       6.221 -14.873 -11.930  1.00 35.99           C  
ATOM    231  N   ASP    31       4.139 -14.324 -14.681  1.00 38.56           N  
ATOM    232  CA  ASP    31       3.621 -14.404 -16.044  1.00 38.10           C  
ATOM    233  C   ASP    31       2.145 -14.015 -16.094  1.00 38.51           C  
ATOM    234  CB  ASP    31       3.813 -15.812 -16.609  1.00 34.94           C  
ATOM    235  O   ASP    31       1.673 -13.478 -17.098  1.00 35.90           O  
ATOM    236  CG  ASP    31       5.274 -16.214 -16.716  1.00 32.27           C  
ATOM    237  OD1 ASP    31       6.149 -15.324 -16.770  1.00 32.89           O  
ATOM    238  OD2 ASP    31       5.552 -17.433 -16.749  1.00 31.65           O  
ATOM    239  N   ASP    32       1.490 -14.163 -14.955  1.00 40.30           N  
ATOM    240  CA  ASP    32       0.049 -13.987 -15.102  1.00 40.30           C  
ATOM    241  C   ASP    32      -0.358 -12.540 -14.835  1.00 40.28           C  
ATOM    242  CB  ASP    32      -0.705 -14.929 -14.161  1.00 37.66           C  
ATOM    243  O   ASP    32      -1.237 -12.001 -15.512  1.00 38.37           O  
ATOM    244  CG  ASP    32      -2.011 -15.434 -14.749  1.00 35.33           C  
ATOM    245  OD1 ASP    32      -2.489 -14.864 -15.753  1.00 35.36           O  
ATOM    246  OD2 ASP    32      -2.569 -16.410 -14.201  1.00 32.48           O  
ATOM    247  N   ILE    33       0.281 -11.782 -14.003  1.00 44.24           N  
ATOM    248  CA  ILE    33      -0.051 -10.377 -13.793  1.00 43.59           C  
ATOM    249  C   ILE    33       0.631  -9.521 -14.858  1.00 44.49           C  
ATOM    250  CB  ILE    33       0.359  -9.904 -12.381  1.00 42.38           C  
ATOM    251  O   ILE    33       0.086  -8.502 -15.287  1.00 43.36           O  
ATOM    252  CG1 ILE    33      -0.504 -10.591 -11.316  1.00 37.87           C  
ATOM    253  CG2 ILE    33       0.253  -8.380 -12.270  1.00 39.10           C  
ATOM    254  CD1 ILE    33      -0.017 -10.373  -9.890  1.00 37.06           C  
ATOM    255  N   THR    34       1.812  -9.884 -15.241  1.00 38.70           N  
ATOM    256  CA  THR    34       2.564  -9.164 -16.262  1.00 38.39           C  
ATOM    257  C   THR    34       1.832  -9.201 -17.600  1.00 38.82           C  
ATOM    258  CB  THR    34       3.978  -9.750 -16.431  1.00 35.67           C  
ATOM    259  O   THR    34       1.936  -8.266 -18.397  1.00 36.77           O  
ATOM    260  CG2 THR    34       4.851  -9.441 -15.219  1.00 32.12           C  
ATOM    261  OG1 THR    34       3.884 -11.172 -16.589  1.00 30.15           O  
ATOM    262  N   ALA    35       1.037 -10.270 -17.796  1.00 37.73           N  
ATOM    263  CA  ALA    35       0.486 -10.317 -19.147  1.00 36.71           C  
ATOM    264  C   ALA    35      -0.548  -9.214 -19.357  1.00 37.72           C  
ATOM    265  CB  ALA    35      -0.136 -11.684 -19.421  1.00 33.93           C  
ATOM    266  O   ALA    35      -0.757  -8.757 -20.483  1.00 35.31           O  
ATOM    267  N   TYR    36      -0.979  -8.581 -18.370  1.00 40.27           N  
ATOM    268  CA  TYR    36      -1.979  -7.567 -18.686  1.00 40.80           C  
ATOM    269  C   TYR    36      -1.634  -6.237 -18.028  1.00 40.36           C  
ATOM    270  CB  TYR    36      -3.370  -8.026 -18.238  1.00 37.08           C  
ATOM    271  O   TYR    36      -2.085  -5.180 -18.475  1.00 38.02           O  
ATOM    272  CG  TYR    36      -3.954  -9.122 -19.097  1.00 34.94           C  
ATOM    273  CD1 TYR    36      -4.578  -8.828 -20.307  1.00 31.18           C  
ATOM    274  CD2 TYR    36      -3.882 -10.453 -18.700  1.00 33.55           C  
ATOM    275  CE1 TYR    36      -5.119  -9.835 -21.100  1.00 33.43           C  
ATOM    276  CE2 TYR    36      -4.419 -11.467 -19.485  1.00 35.39           C  
ATOM    277  OH  TYR    36      -5.568 -12.150 -21.463  1.00 26.25           O  
ATOM    278  CZ  TYR    36      -5.034 -11.149 -20.682  1.00 31.52           C  
ATOM    279  N   MET    37      -0.858  -6.344 -16.978  1.00 42.43           N  
ATOM    280  CA  MET    37      -0.442  -5.168 -16.219  1.00 42.13           C  
ATOM    281  C   MET    37       1.003  -4.797 -16.538  1.00 42.67           C  
ATOM    282  CB  MET    37      -0.600  -5.412 -14.717  1.00 40.08           C  
ATOM    283  O   MET    37       1.837  -5.675 -16.765  1.00 41.47           O  
ATOM    284  CG  MET    37      -2.039  -5.634 -14.280  1.00 38.10           C  
ATOM    285  SD  MET    37      -2.216  -5.707 -12.455  1.00 40.93           S  
ATOM    286  CE  MET    37      -1.983  -3.956 -12.041  1.00 33.53           C  
ATOM    287  N   LYS    38       1.123  -3.856 -17.562  1.00 44.33           N  
ATOM    288  CA  LYS    38       2.495  -3.509 -17.923  1.00 42.92           C  
ATOM    289  C   LYS    38       3.478  -3.967 -16.849  1.00 44.37           C  
ATOM    290  CB  LYS    38       2.627  -2.002 -18.146  1.00 40.22           C  
ATOM    291  O   LYS    38       4.691  -3.810 -17.004  1.00 42.06           O  
ATOM    292  CG  LYS    38       1.990  -1.509 -19.438  1.00 37.12           C  
ATOM    293  CD  LYS    38       2.398  -0.076 -19.751  1.00 39.37           C  
ATOM    294  CE  LYS    38       1.750   0.423 -21.035  1.00 31.12           C  
ATOM    295  NZ  LYS    38       2.167   1.821 -21.359  1.00 30.85           N  
ATOM    296  N   GLY    39       2.801  -4.762 -15.828  1.00 50.85           N  
ATOM    297  CA  GLY    39       3.791  -5.251 -14.882  1.00 48.87           C  
ATOM    298  C   GLY    39       4.325  -4.169 -13.963  1.00 51.27           C  
ATOM    299  O   GLY    39       5.504  -4.176 -13.605  1.00 48.33           O  
ATOM    300  N   VAL    40       3.458  -3.100 -13.773  1.00 67.51           N  
ATOM    301  CA  VAL    40       4.080  -2.149 -12.858  1.00 67.24           C  
ATOM    302  C   VAL    40       3.328  -2.142 -11.529  1.00 68.05           C  
ATOM    303  CB  VAL    40       4.115  -0.725 -13.457  1.00 64.27           C  
ATOM    304  O   VAL    40       2.195  -2.622 -11.447  1.00 65.03           O  
ATOM    305  CG1 VAL    40       5.151  -0.636 -14.576  1.00 55.93           C  
ATOM    306  CG2 VAL    40       2.733  -0.329 -13.972  1.00 56.27           C  
ATOM    307  N   CYS    41       3.921  -1.835 -10.502  1.00 74.39           N  
ATOM    308  CA  CYS    41       3.547  -1.966  -9.099  1.00 74.71           C  
ATOM    309  C   CYS    41       2.127  -1.464  -8.864  1.00 75.32           C  
ATOM    310  CB  CYS    41       4.523  -1.198  -8.209  1.00 72.90           C  
ATOM    311  O   CYS    41       1.347  -2.104  -8.156  1.00 73.97           O  
ATOM    312  SG  CYS    41       4.669   0.553  -8.631  1.00 76.41           S  
ATOM    313  N   TYR    42       1.662  -0.407  -9.535  1.00 79.38           N  
ATOM    314  CA  TYR    42       0.351   0.179  -9.276  1.00 79.54           C  
ATOM    315  C   TYR    42      -0.758  -0.685  -9.865  1.00 79.47           C  
ATOM    316  CB  TYR    42       0.272   1.595  -9.853  1.00 78.43           C  
ATOM    317  O   TYR    42      -1.787  -0.908  -9.222  1.00 77.76           O  
ATOM    318  CG  TYR    42       1.188   2.581  -9.170  1.00 78.92           C  
ATOM    319  CD1 TYR    42       0.941   3.003  -7.866  1.00 77.91           C  
ATOM    320  CD2 TYR    42       2.302   3.093  -9.827  1.00 78.78           C  
ATOM    321  CE1 TYR    42       1.782   3.913  -7.233  1.00 76.97           C  
ATOM    322  CE2 TYR    42       3.149   4.003  -9.204  1.00 77.81           C  
ATOM    323  OH  TYR    42       3.717   5.307  -7.287  1.00 74.98           O  
ATOM    324  CZ  TYR    42       2.882   4.406  -7.909  1.00 69.06           C  
ATOM    325  N   ASP    43      -0.548  -1.220 -10.992  1.00 73.87           N  
ATOM    326  CA  ASP    43      -1.539  -2.091 -11.615  1.00 73.41           C  
ATOM    327  C   ASP    43      -1.737  -3.368 -10.801  1.00 73.68           C  
ATOM    328  CB  ASP    43      -1.125  -2.440 -13.046  1.00 71.75           C  
ATOM    329  O   ASP    43      -2.868  -3.820 -10.610  1.00 71.27           O  
ATOM    330  CG  ASP    43      -1.196  -1.252 -13.990  1.00 67.17           C  
ATOM    331  OD1 ASP    43      -2.053  -0.364 -13.789  1.00 64.45           O  
ATOM    332  OD2 ASP    43      -0.389  -1.204 -14.943  1.00 66.57           O  
ATOM    333  N   ALA    44      -0.624  -3.791 -10.282  1.00 71.90           N  
ATOM    334  CA  ALA    44      -0.681  -5.003  -9.470  1.00 71.60           C  
ATOM    335  C   ALA    44      -1.450  -4.759  -8.174  1.00 72.39           C  
ATOM    336  CB  ALA    44       0.727  -5.505  -9.163  1.00 69.96           C  
ATOM    337  O   ALA    44      -2.275  -5.582  -7.770  1.00 71.03           O  
ATOM    338  N   ALA    45      -1.192  -3.586  -7.583  1.00 77.67           N  
ATOM    339  CA  ALA    45      -1.923  -3.251  -6.364  1.00 77.87           C  
ATOM    340  C   ALA    45      -3.417  -3.115  -6.640  1.00 78.22           C  
ATOM    341  CB  ALA    45      -1.378  -1.961  -5.754  1.00 76.59           C  
ATOM    342  O   ALA    45      -4.245  -3.600  -5.865  1.00 77.06           O  
ATOM    343  N   ALA    46      -3.804  -2.503  -7.767  1.00 78.26           N  
ATOM    344  CA  ALA    46      -5.204  -2.326  -8.143  1.00 77.93           C  
ATOM    345  C   ALA    46      -5.880  -3.671  -8.391  1.00 77.98           C  
ATOM    346  CB  ALA    46      -5.314  -1.441  -9.382  1.00 76.71           C  
ATOM    347  O   ALA    46      -6.995  -3.909  -7.922  1.00 76.13           O  
ATOM    348  N   TYR    47      -5.208  -4.523  -9.053  1.00 72.80           N  
ATOM    349  CA  TYR    47      -5.762  -5.844  -9.325  1.00 72.24           C  
ATOM    350  C   TYR    47      -5.977  -6.622  -8.032  1.00 72.69           C  
ATOM    351  CB  TYR    47      -4.839  -6.632 -10.260  1.00 70.77           C  
ATOM    352  O   TYR    47      -7.034  -7.226  -7.832  1.00 70.74           O  
ATOM    353  CG  TYR    47      -5.384  -7.983 -10.655  1.00 67.17           C  
ATOM    354  CD1 TYR    47      -6.553  -8.093 -11.405  1.00 64.09           C  
ATOM    355  CD2 TYR    47      -4.733  -9.152 -10.277  1.00 64.70           C  
ATOM    356  CE1 TYR    47      -7.060  -9.336 -11.769  1.00 61.88           C  
ATOM    357  CE2 TYR    47      -5.232 -10.401 -10.635  1.00 62.65           C  
ATOM    358  OH  TYR    47      -6.891 -11.715 -11.738  1.00 59.24           O  
ATOM    359  CZ  TYR    47      -6.393 -10.482 -11.380  1.00 60.90           C  
ATOM    360  N   MET    48      -5.045  -6.539  -7.095  1.00 71.30           N  
ATOM    361  CA  MET    48      -5.165  -7.218  -5.808  1.00 71.19           C  
ATOM    362  C   MET    48      -6.334  -6.659  -5.005  1.00 71.46           C  
ATOM    363  CB  MET    48      -3.869  -7.086  -5.006  1.00 69.25           C  
ATOM    364  O   MET    48      -7.071  -7.413  -4.366  1.00 69.26           O  
ATOM    365  CG  MET    48      -2.725  -7.930  -5.546  1.00 65.31           C  
ATOM    366  SD  MET    48      -1.256  -7.908  -4.446  1.00 54.90           S  
ATOM    367  CE  MET    48      -0.485  -6.353  -4.974  1.00 53.74           C  
ATOM    368  N   ARG    49      -6.370  -5.469  -5.122  1.00 76.58           N  
ATOM    369  CA  ARG    49      -7.479  -4.858  -4.396  1.00 76.31           C  
ATOM    370  C   ARG    49      -8.820  -5.319  -4.956  1.00 76.41           C  
ATOM    371  CB  ARG    49      -7.383  -3.332  -4.454  1.00 74.81           C  
ATOM    372  O   ARG    49      -9.775  -5.523  -4.204  1.00 74.58           O  
ATOM    373  CG  ARG    49      -6.383  -2.740  -3.474  1.00 71.90           C  
ATOM    374  CD  ARG    49      -6.556  -1.234  -3.333  1.00 69.57           C  
ATOM    375  NE  ARG    49      -7.806  -0.895  -2.659  1.00 57.63           N  
ATOM    376  NH1 ARG    49      -7.295   1.341  -2.387  1.00 52.76           N  
ATOM    377  NH2 ARG    49      -9.293   0.517  -1.624  1.00 49.30           N  
ATOM    378  CZ  ARG    49      -8.128   0.320  -2.225  1.00 61.99           C  
ATOM    379  N   TYR    50      -8.826  -5.343  -6.296  1.00 73.77           N  
ATOM    380  CA  TYR    50     -10.024  -5.857  -6.952  1.00 73.15           C  
ATOM    381  C   TYR    50     -10.347  -7.266  -6.471  1.00 73.28           C  
ATOM    382  CB  TYR    50      -9.848  -5.851  -8.473  1.00 71.57           C  
ATOM    383  O   TYR    50     -11.503  -7.580  -6.179  1.00 71.06           O  
ATOM    384  CG  TYR    50     -10.892  -6.657  -9.208  1.00 68.54           C  
ATOM    385  CD1 TYR    50     -12.176  -6.155  -9.405  1.00 66.84           C  
ATOM    386  CD2 TYR    50     -10.596  -7.922  -9.705  1.00 67.57           C  
ATOM    387  CE1 TYR    50     -13.142  -6.896 -10.079  1.00 65.33           C  
ATOM    388  CE2 TYR    50     -11.553  -8.671 -10.381  1.00 65.32           C  
ATOM    389  OH  TYR    50     -13.773  -8.887 -11.232  1.00 62.88           O  
ATOM    390  CZ  TYR    50     -12.821  -8.150 -10.563  1.00 63.14           C  
ATOM    391  N   LEU    51      -9.360  -8.035  -6.212  1.00 68.91           N  
ATOM    392  CA  LEU    51      -9.554  -9.413  -5.775  1.00 68.25           C  
ATOM    393  C   LEU    51     -10.042  -9.462  -4.330  1.00 68.50           C  
ATOM    394  CB  LEU    51      -8.254 -10.209  -5.913  1.00 66.64           C  
ATOM    395  O   LEU    51     -10.865 -10.309  -3.976  1.00 66.40           O  
ATOM    396  CG  LEU    51      -7.722 -10.396  -7.335  1.00 63.73           C  
ATOM    397  CD1 LEU    51      -6.406 -11.166  -7.311  1.00 61.22           C  
ATOM    398  CD2 LEU    51      -8.751 -11.113  -8.201  1.00 61.63           C  
ATOM    399  N   TYR    52      -9.632  -8.416  -3.477  1.00 68.28           N  
ATOM    400  CA  TYR    52      -9.947  -8.395  -2.053  1.00 68.05           C  
ATOM    401  C   TYR    52     -11.269  -7.681  -1.797  1.00 68.01           C  
ATOM    402  CB  TYR    52      -8.824  -7.715  -1.264  1.00 66.05           C  
ATOM    403  O   TYR    52     -12.000  -8.029  -0.868  1.00 65.83           O  
ATOM    404  CG  TYR    52      -7.618  -8.594  -1.044  1.00 63.48           C  
ATOM    405  CD1 TYR    52      -7.624  -9.588  -0.069  1.00 60.27           C  
ATOM    406  CD2 TYR    52      -6.468  -8.433  -1.811  1.00 60.73           C  
ATOM    407  CE1 TYR    52      -6.514 -10.400   0.139  1.00 57.47           C  
ATOM    408  CE2 TYR    52      -5.352  -9.238  -1.612  1.00 56.93           C  
ATOM    409  OH  TYR    52      -4.282 -11.019  -0.435  1.00 55.20           O  
ATOM    410  CZ  TYR    52      -5.385 -10.218  -0.637  1.00 58.51           C  
ATOM    411  N   ASN    53     -11.517  -6.492  -2.419  1.00 62.96           N  
ATOM    412  CA  ASN    53     -12.470  -5.525  -1.885  1.00 61.52           C  
ATOM    413  C   ASN    53     -13.437  -5.038  -2.959  1.00 62.53           C  
ATOM    414  CB  ASN    53     -11.736  -4.339  -1.255  1.00 57.16           C  
ATOM    415  O   ASN    53     -14.146  -4.050  -2.761  1.00 58.58           O  
ATOM    416  CG  ASN    53     -12.625  -3.520  -0.341  1.00 53.64           C  
ATOM    417  ND2 ASN    53     -12.019  -2.626   0.432  1.00 50.20           N  
ATOM    418  OD1 ASN    53     -13.847  -3.690  -0.328  1.00 55.29           O  
ATOM    419  N   ALA    54     -14.084  -5.842  -3.705  1.00 58.58           N  
ATOM    420  CA  ALA    54     -15.046  -5.513  -4.753  1.00 57.51           C  
ATOM    421  C   ALA    54     -15.159  -4.003  -4.941  1.00 59.44           C  
ATOM    422  CB  ALA    54     -16.414  -6.108  -4.426  1.00 51.12           C  
ATOM    423  O   ALA    54     -15.987  -3.527  -5.721  1.00 56.42           O  
ATOM    424  N   LYS    55     -14.409  -3.069  -4.228  1.00 67.27           N  
ATOM    425  CA  LYS    55     -14.593  -1.633  -4.416  1.00 66.53           C  
ATOM    426  C   LYS    55     -13.894  -1.151  -5.685  1.00 66.71           C  
ATOM    427  CB  LYS    55     -14.069  -0.861  -3.204  1.00 63.51           C  
ATOM    428  O   LYS    55     -14.132  -0.032  -6.144  1.00 63.81           O  
ATOM    429  CG  LYS    55     -14.897  -1.055  -1.942  1.00 59.90           C  
ATOM    430  CD  LYS    55     -14.555  -0.014  -0.884  1.00 59.33           C  
ATOM    431  CE  LYS    55     -15.406  -0.187   0.367  1.00 52.58           C  
ATOM    432  NZ  LYS    55     -15.068   0.826   1.411  1.00 46.08           N  
ATOM    433  N   ILE    56     -13.062  -1.885  -6.203  1.00 72.70           N  
ATOM    434  CA  ILE    56     -12.549  -1.605  -7.540  1.00 72.54           C  
ATOM    435  C   ILE    56     -13.280  -2.469  -8.564  1.00 72.71           C  
ATOM    436  CB  ILE    56     -11.025  -1.850  -7.622  1.00 70.45           C  
ATOM    437  O   ILE    56     -13.328  -3.695  -8.432  1.00 70.64           O  
ATOM    438  CG1 ILE    56     -10.279  -0.896  -6.682  1.00 66.54           C  
ATOM    439  CG2 ILE    56     -10.531  -1.695  -9.064  1.00 66.71           C  
ATOM    440  CD1 ILE    56      -8.777  -1.134  -6.624  1.00 65.07           C  
ATOM    441  N   SER    57     -14.018  -1.776  -9.416  1.00 70.82           N  
ATOM    442  CA  SER    57     -14.775  -2.524 -10.415  1.00 70.12           C  
ATOM    443  C   SER    57     -13.859  -3.076 -11.503  1.00 70.87           C  
ATOM    444  CB  SER    57     -15.852  -1.639 -11.045  1.00 68.51           C  
ATOM    445  O   SER    57     -12.745  -2.584 -11.692  1.00 69.18           O  
ATOM    446  OG  SER    57     -15.268  -0.640 -11.863  1.00 66.47           O  
ATOM    447  N   PHE    58     -14.346  -4.187 -12.141  1.00 67.66           N  
ATOM    448  CA  PHE    58     -13.596  -4.752 -13.256  1.00 67.05           C  
ATOM    449  C   PHE    58     -13.392  -3.713 -14.353  1.00 67.73           C  
ATOM    450  CB  PHE    58     -14.316  -5.979 -13.823  1.00 65.38           C  
ATOM    451  O   PHE    58     -12.328  -3.658 -14.972  1.00 66.53           O  
ATOM    452  CG  PHE    58     -13.522  -6.721 -14.865  1.00 62.56           C  
ATOM    453  CD1 PHE    58     -12.407  -7.469 -14.508  1.00 59.38           C  
ATOM    454  CD2 PHE    58     -13.893  -6.670 -16.203  1.00 59.87           C  
ATOM    455  CE1 PHE    58     -11.671  -8.156 -15.470  1.00 56.65           C  
ATOM    456  CE2 PHE    58     -13.162  -7.354 -17.170  1.00 56.56           C  
ATOM    457  CZ  PHE    58     -12.051  -8.096 -16.802  1.00 57.77           C  
ATOM    458  N   ASP    59     -14.398  -2.864 -14.638  1.00 67.96           N  
ATOM    459  CA  ASP    59     -14.292  -1.793 -15.624  1.00 67.82           C  
ATOM    460  C   ASP    59     -13.161  -0.830 -15.270  1.00 67.97           C  
ATOM    461  CB  ASP    59     -15.615  -1.032 -15.735  1.00 65.61           C  
ATOM    462  O   ASP    59     -12.411  -0.396 -16.147  1.00 66.56           O  
ATOM    463  CG  ASP    59     -16.693  -1.818 -16.461  1.00 62.08           C  
ATOM    464  OD1 ASP    59     -16.372  -2.839 -17.107  1.00 61.45           O  
ATOM    465  OD2 ASP    59     -17.873  -1.412 -16.389  1.00 63.29           O  
ATOM    466  N   GLN    60     -13.012  -0.470 -13.989  1.00 72.91           N  
ATOM    467  CA  GLN    60     -11.913   0.391 -13.566  1.00 72.09           C  
ATOM    468  C   GLN    60     -10.562  -0.265 -13.840  1.00 72.18           C  
ATOM    469  CB  GLN    60     -12.039   0.734 -12.081  1.00 70.77           C  
ATOM    470  O   GLN    60      -9.634   0.390 -14.319  1.00 70.47           O  
ATOM    471  CG  GLN    60     -13.087   1.797 -11.781  1.00 68.02           C  
ATOM    472  CD  GLN    60     -13.264   2.044 -10.295  1.00 67.07           C  
ATOM    473  NE2 GLN    60     -13.236   3.311  -9.897  1.00 63.24           N  
ATOM    474  OE1 GLN    60     -13.426   1.104  -9.511  1.00 65.99           O  
ATOM    475  N   LEU    61     -10.508  -1.565 -13.625  1.00 70.07           N  
ATOM    476  CA  LEU    61      -9.265  -2.314 -13.781  1.00 69.39           C  
ATOM    477  C   LEU    61      -8.808  -2.309 -15.236  1.00 69.25           C  
ATOM    478  CB  LEU    61      -9.442  -3.754 -13.294  1.00 67.68           C  
ATOM    479  O   LEU    61      -7.608  -2.259 -15.514  1.00 66.68           O  
ATOM    480  CG  LEU    61      -8.166  -4.495 -12.891  1.00 64.01           C  
ATOM    481  CD1 LEU    61      -8.149  -4.741 -11.386  1.00 60.04           C  
ATOM    482  CD2 LEU    61      -8.046  -5.809 -13.655  1.00 60.91           C  
ATOM    483  N   THR    62      -9.717  -2.307 -16.114  1.00 65.50           N  
ATOM    484  CA  THR    62      -9.365  -2.418 -17.525  1.00 64.78           C  
ATOM    485  C   THR    62      -9.204  -1.036 -18.153  1.00 65.25           C  
ATOM    486  CB  THR    62     -10.424  -3.219 -18.304  1.00 62.88           C  
ATOM    487  O   THR    62      -8.637  -0.904 -19.239  1.00 63.77           O  
ATOM    488  CG2 THR    62     -10.502  -4.658 -17.806  1.00 59.89           C  
ATOM    489  OG1 THR    62     -11.704  -2.597 -18.135  1.00 62.34           O  
ATOM    490  N   SER    63      -9.714  -0.033 -17.446  1.00 68.19           N  
ATOM    491  CA  SER    63      -9.714   1.283 -18.076  1.00 67.69           C  
ATOM    492  C   SER    63      -8.591   2.158 -17.529  1.00 67.84           C  
ATOM    493  CB  SER    63     -11.060   1.977 -17.868  1.00 65.10           C  
ATOM    494  O   SER    63      -8.217   3.156 -18.148  1.00 66.14           O  
ATOM    495  OG  SER    63     -11.289   2.227 -16.492  1.00 63.80           O  
ATOM    496  N   ILE    64      -8.092   1.844 -16.308  1.00 68.33           N  
ATOM    497  CA  ILE    64      -7.111   2.704 -15.655  1.00 66.57           C  
ATOM    498  C   ILE    64      -5.711   2.121 -15.837  1.00 67.17           C  
ATOM    499  CB  ILE    64      -7.427   2.881 -14.153  1.00 62.69           C  
ATOM    500  O   ILE    64      -5.490   0.933 -15.590  1.00 62.73           O  
ATOM    501  CG1 ILE    64      -8.780   3.577 -13.970  1.00 58.19           C  
ATOM    502  CG2 ILE    64      -6.310   3.663 -13.455  1.00 57.53           C  
ATOM    503  CD1 ILE    64      -9.236   3.673 -12.521  1.00 55.69           C  
ATOM    504  N   SER    65      -4.879   2.749 -16.497  1.00 62.17           N  
ATOM    505  CA  SER    65      -3.477   2.401 -16.701  1.00 60.88           C  
ATOM    506  C   SER    65      -2.638   2.746 -15.475  1.00 61.86           C  
ATOM    507  CB  SER    65      -2.919   3.121 -17.930  1.00 57.48           C  
ATOM    508  O   SER    65      -3.105   3.445 -14.573  1.00 58.79           O  
ATOM    509  OG  SER    65      -2.730   4.500 -17.663  1.00 55.32           O  
ATOM    510  N   ALA    66      -1.513   2.092 -15.285  1.00 59.93           N  
ATOM    511  CA  ALA    66      -0.692   2.045 -14.078  1.00 58.64           C  
ATOM    512  C   ALA    66      -0.644   3.408 -13.393  1.00 60.77           C  
ATOM    513  CB  ALA    66       0.721   1.572 -14.414  1.00 55.82           C  
ATOM    514  O   ALA    66      -1.061   3.545 -12.241  1.00 59.07           O  
ATOM    515  N   GLN    67      -0.101   4.490 -14.033  1.00 58.11           N  
ATOM    516  CA  GLN    67       0.084   5.781 -13.378  1.00 57.58           C  
ATOM    517  C   GLN    67      -1.258   6.422 -13.038  1.00 58.93           C  
ATOM    518  CB  GLN    67       0.904   6.721 -14.264  1.00 53.53           C  
ATOM    519  O   GLN    67      -1.342   7.260 -12.137  1.00 57.12           O  
ATOM    520  CG  GLN    67       2.334   6.252 -14.498  1.00 50.84           C  
ATOM    521  CD  GLN    67       3.191   7.301 -15.182  1.00 52.20           C  
ATOM    522  NE2 GLN    67       4.459   6.976 -15.407  1.00 42.77           N  
ATOM    523  OE1 GLN    67       2.716   8.394 -15.506  1.00 52.49           O  
ATOM    524  N   ASN    68      -2.279   5.851 -13.553  1.00 73.73           N  
ATOM    525  CA  ASN    68      -3.563   6.501 -13.310  1.00 73.84           C  
ATOM    526  C   ASN    68      -4.234   5.964 -12.050  1.00 74.66           C  
ATOM    527  CB  ASN    68      -4.488   6.332 -14.518  1.00 69.11           C  
ATOM    528  O   ASN    68      -5.296   6.446 -11.652  1.00 71.09           O  
ATOM    529  CG  ASN    68      -4.032   7.135 -15.720  1.00 63.32           C  
ATOM    530  ND2 ASN    68      -4.459   6.720 -16.907  1.00 59.45           N  
ATOM    531  OD1 ASN    68      -3.301   8.120 -15.583  1.00 62.16           O  
ATOM    532  N   TRP    69      -3.421   5.018 -11.440  1.00 79.76           N  
ATOM    533  CA  TRP    69      -4.033   4.497 -10.222  1.00 81.52           C  
ATOM    534  C   TRP    69      -3.700   5.380  -9.024  1.00 81.17           C  
ATOM    535  CB  TRP    69      -3.567   3.062  -9.958  1.00 78.24           C  
ATOM    536  O   TRP    69      -4.396   5.345  -8.007  1.00 78.91           O  
ATOM    537  CG  TRP    69      -4.268   2.031 -10.792  1.00 71.82           C  
ATOM    538  CD1 TRP    69      -3.755   1.347 -11.858  1.00 65.25           C  
ATOM    539  CD2 TRP    69      -5.613   1.573 -10.630  1.00 67.90           C  
ATOM    540  CE2 TRP    69      -5.849   0.608 -11.635  1.00 68.05           C  
ATOM    541  CE3 TRP    69      -6.643   1.884  -9.733  1.00 76.63           C  
ATOM    542  NE1 TRP    69      -4.701   0.489 -12.369  1.00 76.31           N  
ATOM    543  CH2 TRP    69      -8.066   0.274 -10.874  1.00 71.79           C  
ATOM    544  CZ2 TRP    69      -7.075  -0.049 -11.765  1.00 74.35           C  
ATOM    545  CZ3 TRP    69      -7.862   1.229  -9.864  1.00 72.56           C  
ATOM    546  N   LEU    70      -2.626   6.167  -9.139  1.00 79.75           N  
ATOM    547  CA  LEU    70      -2.194   7.003  -8.024  1.00 80.67           C  
ATOM    548  C   LEU    70      -3.304   7.958  -7.598  1.00 81.06           C  
ATOM    549  CB  LEU    70      -0.940   7.796  -8.404  1.00 77.95           C  
ATOM    550  O   LEU    70      -3.627   8.051  -6.412  1.00 79.94           O  
ATOM    551  CG  LEU    70      -0.334   8.672  -7.306  1.00 72.75           C  
ATOM    552  CD1 LEU    70       0.092   7.815  -6.119  1.00 67.15           C  
ATOM    553  CD2 LEU    70       0.848   9.468  -7.849  1.00 68.08           C  
ATOM    554  N   PRO    71      -3.930   8.576  -8.519  1.00 80.77           N  
ATOM    555  CA  PRO    71      -5.038   9.439  -8.103  1.00 81.16           C  
ATOM    556  C   PRO    71      -6.222   8.652  -7.547  1.00 81.06           C  
ATOM    557  CB  PRO    71      -5.423  10.165  -9.394  1.00 78.86           C  
ATOM    558  O   PRO    71      -7.021   9.192  -6.778  1.00 79.35           O  
ATOM    559  CG  PRO    71      -4.210  10.071 -10.262  1.00 76.35           C  
ATOM    560  CD  PRO    71      -3.475   8.807  -9.918  1.00 74.99           C  
ATOM    561  N   VAL    72      -6.320   7.413  -7.931  1.00 82.01           N  
ATOM    562  CA  VAL    72      -7.435   6.593  -7.468  1.00 82.31           C  
ATOM    563  C   VAL    72      -7.171   6.123  -6.039  1.00 82.05           C  
ATOM    564  CB  VAL    72      -7.670   5.379  -8.394  1.00 80.35           C  
ATOM    565  O   VAL    72      -8.058   6.185  -5.185  1.00 80.39           O  
ATOM    566  CG1 VAL    72      -8.775   4.482  -7.838  1.00 74.96           C  
ATOM    567  CG2 VAL    72      -8.015   5.845  -9.807  1.00 73.57           C  
ATOM    568  N   PHE    73      -5.951   5.668  -5.767  1.00 84.13           N  
ATOM    569  CA  PHE    73      -5.617   5.179  -4.434  1.00 84.70           C  
ATOM    570  C   PHE    73      -5.652   6.314  -3.417  1.00 84.32           C  
ATOM    571  CB  PHE    73      -4.237   4.516  -4.434  1.00 83.65           C  
ATOM    572  O   PHE    73      -5.963   6.094  -2.244  1.00 82.86           O  
ATOM    573  CG  PHE    73      -4.185   3.222  -5.201  1.00 82.79           C  
ATOM    574  CD1 PHE    73      -5.226   2.305  -5.116  1.00 80.27           C  
ATOM    575  CD2 PHE    73      -3.095   2.922  -6.007  1.00 80.92           C  
ATOM    576  CE1 PHE    73      -5.181   1.107  -5.825  1.00 80.98           C  
ATOM    577  CE2 PHE    73      -3.043   1.727  -6.718  1.00 81.88           C  
ATOM    578  CZ  PHE    73      -4.086   0.820  -6.625  1.00 78.50           C  
ATOM    579  N   LYS    74      -5.349   7.566  -3.878  1.00 85.22           N  
ATOM    580  CA  LYS    74      -5.334   8.728  -2.994  1.00 85.89           C  
ATOM    581  C   LYS    74      -4.506   8.455  -1.742  1.00 86.10           C  
ATOM    582  CB  LYS    74      -6.759   9.124  -2.604  1.00 83.04           C  
ATOM    583  O   LYS    74      -4.980   8.654  -0.622  1.00 84.29           O  
ATOM    584  CG  LYS    74      -7.628   9.545  -3.779  1.00 76.88           C  
ATOM    585  CD  LYS    74      -8.987  10.054  -3.315  1.00 73.75           C  
ATOM    586  CE  LYS    74      -9.814  10.583  -4.480  1.00 69.43           C  
ATOM    587  NZ  LYS    74     -11.110  11.164  -4.019  1.00 60.15           N  
ATOM    588  N   PHE    75      -3.344   8.068  -1.938  1.00 89.08           N  
ATOM    589  CA  PHE    75      -2.494   7.700  -0.811  1.00 89.84           C  
ATOM    590  C   PHE    75      -2.269   8.894   0.109  1.00 89.18           C  
ATOM    591  CB  PHE    75      -1.149   7.158  -1.306  1.00 88.99           C  
ATOM    592  O   PHE    75      -2.292   8.753   1.334  1.00 87.86           O  
ATOM    593  CG  PHE    75      -1.243   5.802  -1.952  1.00 88.04           C  
ATOM    594  CD1 PHE    75      -1.774   4.721  -1.259  1.00 85.42           C  
ATOM    595  CD2 PHE    75      -0.799   5.609  -3.254  1.00 85.85           C  
ATOM    596  CE1 PHE    75      -1.861   3.465  -1.856  1.00 86.94           C  
ATOM    597  CE2 PHE    75      -0.883   4.357  -3.856  1.00 87.18           C  
ATOM    598  CZ  PHE    75      -1.413   3.286  -3.155  1.00 86.18           C  
ATOM    599  N   ALA    76      -2.114  10.075  -0.466  1.00 89.84           N  
ATOM    600  CA  ALA    76      -1.825  11.275   0.315  1.00 89.89           C  
ATOM    601  C   ALA    76      -2.994  11.629   1.230  1.00 88.93           C  
ATOM    602  CB  ALA    76      -1.505  12.447  -0.611  1.00 88.27           C  
ATOM    603  O   ALA    76      -2.812  12.302   2.247  1.00 86.83           O  
ATOM    604  N   GLU    77      -4.158  11.147   0.902  1.00 89.39           N  
ATOM    605  CA  GLU    77      -5.351  11.404   1.704  1.00 89.82           C  
ATOM    606  C   GLU    77      -5.545  10.325   2.766  1.00 88.92           C  
ATOM    607  CB  GLU    77      -6.591  11.492   0.810  1.00 87.88           C  
ATOM    608  O   GLU    77      -6.444  10.426   3.603  1.00 86.95           O  
ATOM    609  CG  GLU    77      -6.543  12.633  -0.196  1.00 82.06           C  
ATOM    610  CD  GLU    77      -7.742  12.658  -1.131  1.00 78.82           C  
ATOM    611  OE1 GLU    77      -8.780  12.038  -0.804  1.00 79.91           O  
ATOM    612  OE2 GLU    77      -7.643  13.302  -2.199  1.00 77.78           O  
ATOM    613  N   GLY    78      -4.809   9.285   2.631  1.00 89.94           N  
ATOM    614  CA  GLY    78      -4.906   8.191   3.584  1.00 90.09           C  
ATOM    615  C   GLY    78      -4.133   8.444   4.864  1.00 89.81           C  
ATOM    616  O   GLY    78      -3.862   9.595   5.214  1.00 88.07           O  
ATOM    617  N   ARG    79      -3.905   7.355   5.524  1.00 90.92           N  
ATOM    618  CA  ARG    79      -3.202   7.477   6.797  1.00 91.01           C  
ATOM    619  C   ARG    79      -1.766   6.976   6.679  1.00 91.27           C  
ATOM    620  CB  ARG    79      -3.938   6.705   7.894  1.00 88.65           C  
ATOM    621  O   ARG    79      -1.515   5.931   6.077  1.00 90.30           O  
ATOM    622  CG  ARG    79      -3.262   6.774   9.255  1.00 78.69           C  
ATOM    623  CD  ARG    79      -4.055   6.025  10.317  1.00 75.09           C  
ATOM    624  NE  ARG    79      -4.001   4.581  10.111  1.00 69.82           N  
ATOM    625  NH1 ARG    79      -5.326   4.064  11.931  1.00 54.57           N  
ATOM    626  NH2 ARG    79      -4.491   2.392  10.604  1.00 50.12           N  
ATOM    627  CZ  ARG    79      -4.606   3.682  10.883  1.00 67.02           C  
ATOM    628  N   MET    80      -0.894   7.704   7.264  1.00 91.16           N  
ATOM    629  CA  MET    80       0.491   7.248   7.347  1.00 91.54           C  
ATOM    630  C   MET    80       0.627   6.103   8.344  1.00 90.77           C  
ATOM    631  CB  MET    80       1.414   8.401   7.745  1.00 89.70           C  
ATOM    632  O   MET    80       0.026   6.135   9.419  1.00 89.05           O  
ATOM    633  CG  MET    80       2.890   8.105   7.533  1.00 82.52           C  
ATOM    634  SD  MET    80       3.951   9.573   7.827  1.00 78.32           S  
ATOM    635  CE  MET    80       3.669   9.822   9.602  1.00 74.08           C  
ATOM    636  N   TRP    81       1.328   5.125   7.958  1.00 89.54           N  
ATOM    637  CA  TRP    81       1.579   3.993   8.843  1.00 90.48           C  
ATOM    638  C   TRP    81       2.628   4.344   9.893  1.00 89.15           C  
ATOM    639  CB  TRP    81       2.032   2.771   8.039  1.00 88.03           C  
ATOM    640  O   TRP    81       3.671   4.918   9.570  1.00 86.77           O  
ATOM    641  CG  TRP    81       2.157   1.519   8.853  1.00 79.20           C  
ATOM    642  CD1 TRP    81       1.226   0.993   9.705  1.00 70.97           C  
ATOM    643  CD2 TRP    81       3.283   0.636   8.896  1.00 73.73           C  
ATOM    644  CE2 TRP    81       2.964  -0.405   9.795  1.00 77.73           C  
ATOM    645  CE3 TRP    81       4.531   0.625   8.259  1.00 78.61           C  
ATOM    646  NE1 TRP    81       1.705  -0.164  10.274  1.00 80.97           N  
ATOM    647  CH2 TRP    81       5.064  -1.436   9.437  1.00 74.83           C  
ATOM    648  CZ2 TRP    81       3.850  -1.449  10.073  1.00 77.88           C  
ATOM    649  CZ3 TRP    81       5.412  -0.415   8.537  1.00 76.03           C  
ATOM    650  N   ASP    82       2.405   3.944  11.124  1.00 88.20           N  
ATOM    651  CA  ASP    82       3.288   4.331  12.220  1.00 87.88           C  
ATOM    652  C   ASP    82       4.285   3.220  12.541  1.00 87.21           C  
ATOM    653  CB  ASP    82       2.474   4.683  13.467  1.00 86.05           C  
ATOM    654  O   ASP    82       5.118   3.366  13.438  1.00 85.00           O  
ATOM    655  CG  ASP    82       1.652   3.516  13.988  1.00 82.52           C  
ATOM    656  OD1 ASP    82       1.802   2.387  13.473  1.00 79.66           O  
ATOM    657  OD2 ASP    82       0.846   3.729  14.919  1.00 81.17           O  
ATOM    658  N   GLY    83       4.169   2.076  11.807  1.00 86.96           N  
ATOM    659  CA  GLY    83       5.094   0.976  12.032  1.00 86.64           C  
ATOM    660  C   GLY    83       4.653   0.043  13.144  1.00 85.20           C  
ATOM    661  O   GLY    83       5.260  -1.009  13.356  1.00 82.09           O  
ATOM    662  N   ARG    84       3.622   0.419  13.967  1.00 84.83           N  
ATOM    663  CA  ARG    84       3.205  -0.360  15.128  1.00 84.57           C  
ATOM    664  C   ARG    84       1.926  -1.138  14.835  1.00 83.81           C  
ATOM    665  CB  ARG    84       2.998   0.550  16.341  1.00 81.96           C  
ATOM    666  O   ARG    84       1.815  -2.315  15.184  1.00 81.14           O  
ATOM    667  CG  ARG    84       4.276   1.199  16.848  1.00 75.22           C  
ATOM    668  CD  ARG    84       4.030   2.020  18.107  1.00 72.07           C  
ATOM    669  NE  ARG    84       3.265   3.230  17.821  1.00 62.82           N  
ATOM    670  NH1 ARG    84       3.218   3.967  20.010  1.00 50.37           N  
ATOM    671  NH2 ARG    84       2.201   5.192  18.361  1.00 46.05           N  
ATOM    672  CZ  ARG    84       2.896   4.127  18.731  1.00 64.27           C  
ATOM    673  N   ASN    85       1.066  -0.504  14.198  1.00 84.55           N  
ATOM    674  CA  ASN    85      -0.245  -1.099  13.960  1.00 84.78           C  
ATOM    675  C   ASN    85      -0.228  -2.024  12.746  1.00 85.38           C  
ATOM    676  CB  ASN    85      -1.305  -0.010  13.782  1.00 82.56           C  
ATOM    677  O   ASN    85       0.585  -1.849  11.838  1.00 83.96           O  
ATOM    678  CG  ASN    85      -1.557   0.773  15.056  1.00 77.23           C  
ATOM    679  ND2 ASN    85      -1.892   2.050  14.910  1.00 73.31           N  
ATOM    680  OD1 ASN    85      -1.451   0.235  16.161  1.00 74.40           O  
ATOM    681  N   SER    86      -1.065  -3.035  12.801  1.00 86.18           N  
ATOM    682  CA  SER    86      -1.217  -3.941  11.667  1.00 86.41           C  
ATOM    683  C   SER    86      -1.780  -3.214  10.450  1.00 86.49           C  
ATOM    684  CB  SER    86      -2.126  -5.114  12.036  1.00 84.26           C  
ATOM    685  O   SER    86      -2.501  -2.224  10.590  1.00 84.98           O  
ATOM    686  OG  SER    86      -1.557  -5.882  13.083  1.00 74.64           O  
ATOM    687  N   LEU    87      -1.335  -3.681   9.401  1.00 85.37           N  
ATOM    688  CA  LEU    87      -1.906  -3.208   8.145  1.00 85.53           C  
ATOM    689  C   LEU    87      -3.202  -3.945   7.825  1.00 84.65           C  
ATOM    690  CB  LEU    87      -0.906  -3.388   6.999  1.00 84.09           C  
ATOM    691  O   LEU    87      -3.254  -5.175   7.891  1.00 82.56           O  
ATOM    692  CG  LEU    87       0.423  -2.644   7.136  1.00 81.87           C  
ATOM    693  CD1 LEU    87       1.421  -3.146   6.098  1.00 78.38           C  
ATOM    694  CD2 LEU    87       0.211  -1.140   6.998  1.00 79.19           C  
ATOM    695  N   PRO    88      -4.271  -3.218   7.583  1.00 83.16           N  
ATOM    696  CA  PRO    88      -5.523  -3.906   7.260  1.00 83.08           C  
ATOM    697  C   PRO    88      -5.436  -4.714   5.967  1.00 83.12           C  
ATOM    698  CB  PRO    88      -6.529  -2.761   7.122  1.00 81.71           C  
ATOM    699  O   PRO    88      -5.034  -4.183   4.929  1.00 81.58           O  
ATOM    700  CG  PRO    88      -5.870  -1.592   7.779  1.00 79.67           C  
ATOM    701  CD  PRO    88      -4.382  -1.759   7.669  1.00 78.49           C  
ATOM    702  N   GLY    89      -5.765  -5.954   6.064  1.00 79.21           N  
ATOM    703  CA  GLY    89      -5.748  -6.806   4.885  1.00 78.88           C  
ATOM    704  C   GLY    89      -6.558  -6.245   3.732  1.00 78.84           C  
ATOM    705  O   GLY    89      -7.634  -5.680   3.938  1.00 76.61           O  
ATOM    706  N   GLY    90      -5.974  -6.302   2.516  1.00 78.02           N  
ATOM    707  CA  GLY    90      -6.673  -5.891   1.309  1.00 77.82           C  
ATOM    708  C   GLY    90      -6.514  -4.414   1.001  1.00 78.09           C  
ATOM    709  O   GLY    90      -6.971  -3.939  -0.040  1.00 76.65           O  
ATOM    710  N   LYS    91      -5.868  -3.629   1.881  1.00 83.07           N  
ATOM    711  CA  LYS    91      -5.666  -2.205   1.626  1.00 83.21           C  
ATOM    712  C   LYS    91      -4.445  -1.974   0.740  1.00 83.57           C  
ATOM    713  CB  LYS    91      -5.511  -1.441   2.942  1.00 81.93           C  
ATOM    714  O   LYS    91      -3.444  -2.685   0.855  1.00 82.96           O  
ATOM    715  CG  LYS    91      -6.771  -1.415   3.794  1.00 79.43           C  
ATOM    716  CD  LYS    91      -7.855  -0.549   3.164  1.00 78.13           C  
ATOM    717  CE  LYS    91      -9.051  -0.386   4.092  1.00 72.37           C  
ATOM    718  NZ  LYS    91     -10.092   0.507   3.501  1.00 70.35           N  
ATOM    719  N   ALA    92      -4.632  -0.980  -0.161  1.00 85.08           N  
ATOM    720  CA  ALA    92      -3.482  -0.519  -0.935  1.00 85.57           C  
ATOM    721  C   ALA    92      -2.512   0.268  -0.060  1.00 86.16           C  
ATOM    722  CB  ALA    92      -3.943   0.334  -2.114  1.00 84.09           C  
ATOM    723  O   ALA    92      -2.931   1.085   0.764  1.00 85.65           O  
ATOM    724  N   ILE    93      -1.254  -0.026  -0.215  1.00 87.38           N  
ATOM    725  CA  ILE    93      -0.162   0.615   0.509  1.00 87.92           C  
ATOM    726  C   ILE    93       0.715   1.397  -0.466  1.00 87.75           C  
ATOM    727  CB  ILE    93       0.688  -0.419   1.282  1.00 86.23           C  
ATOM    728  O   ILE    93       1.154   0.859  -1.485  1.00 86.76           O  
ATOM    729  CG1 ILE    93      -0.215  -1.336   2.115  1.00 78.81           C  
ATOM    730  CG2 ILE    93       1.720   0.285   2.168  1.00 77.52           C  
ATOM    731  CD1 ILE    93      -1.062  -0.601   3.145  1.00 76.19           C  
ATOM    732  N   GLY    94       0.927   2.651  -0.154  1.00 89.09           N  
ATOM    733  CA  GLY    94       1.782   3.500  -0.967  1.00 89.45           C  
ATOM    734  C   GLY    94       3.082   3.872  -0.279  1.00 89.55           C  
ATOM    735  O   GLY    94       3.105   4.103   0.932  1.00 88.77           O  
ATOM    736  N   PHE    95       4.131   3.956  -1.084  1.00 88.75           N  
ATOM    737  CA  PHE    95       5.450   4.349  -0.602  1.00 89.31           C  
ATOM    738  C   PHE    95       5.912   5.635  -1.277  1.00 88.71           C  
ATOM    739  CB  PHE    95       6.469   3.231  -0.848  1.00 88.07           C  
ATOM    740  O   PHE    95       5.812   5.772  -2.498  1.00 87.53           O  
ATOM    741  CG  PHE    95       6.075   1.908  -0.249  1.00 85.85           C  
ATOM    742  CD1 PHE    95       6.535   1.535   1.008  1.00 82.63           C  
ATOM    743  CD2 PHE    95       5.245   1.038  -0.943  1.00 83.40           C  
ATOM    744  CE1 PHE    95       6.173   0.311   1.566  1.00 84.20           C  
ATOM    745  CE2 PHE    95       4.879  -0.187  -0.392  1.00 84.50           C  
ATOM    746  CZ  PHE    95       5.344  -0.549   0.861  1.00 83.94           C  
ATOM    747  N   CYS    96       6.416   6.546  -0.452  1.00 90.17           N  
ATOM    748  CA  CYS    96       6.916   7.782  -1.045  1.00 90.45           C  
ATOM    749  C   CYS    96       8.170   8.263  -0.326  1.00 89.91           C  
ATOM    750  CB  CYS    96       5.843   8.870  -1.001  1.00 89.27           C  
ATOM    751  O   CYS    96       8.427   7.870   0.813  1.00 88.59           O  
ATOM    752  SG  CYS    96       5.379   9.368   0.672  1.00 90.13           S  
ATOM    753  N   ARG    97       8.948   9.179  -1.019  1.00 88.62           N  
ATOM    754  CA  ARG    97      10.187   9.721  -0.472  1.00 88.20           C  
ATOM    755  C   ARG    97       9.954  11.087   0.164  1.00 88.09           C  
ATOM    756  CB  ARG    97      11.256   9.825  -1.562  1.00 86.07           C  
ATOM    757  O   ARG    97      10.741  11.530   1.002  1.00 86.45           O  
ATOM    758  CG  ARG    97      11.758   8.481  -2.064  1.00 78.59           C  
ATOM    759  CD  ARG    97      12.885   8.641  -3.074  1.00 75.67           C  
ATOM    760  NE  ARG    97      13.320   7.353  -3.606  1.00 69.32           N  
ATOM    761  NH1 ARG    97      13.074   7.952  -5.824  1.00 57.36           N  
ATOM    762  NH2 ARG    97      13.808   5.851  -5.273  1.00 53.84           N  
ATOM    763  CZ  ARG    97      13.400   7.055  -4.900  1.00 67.84           C  
ATOM    764  N   VAL    98       9.013  11.705  -0.332  1.00 89.55           N  
ATOM    765  CA  VAL    98       8.581  12.974   0.243  1.00 90.60           C  
ATOM    766  C   VAL    98       7.223  12.801   0.918  1.00 90.74           C  
ATOM    767  CB  VAL    98       8.506  14.086  -0.828  1.00 88.67           C  
ATOM    768  O   VAL    98       6.302  12.224   0.336  1.00 90.04           O  
ATOM    769  CG1 VAL    98       8.054  15.406  -0.205  1.00 81.77           C  
ATOM    770  CG2 VAL    98       9.858  14.253  -1.519  1.00 80.50           C  
ATOM    771  N   LYS    99       7.086  13.240   2.149  1.00 90.93           N  
ATOM    772  CA  LYS    99       5.899  13.005   2.967  1.00 91.70           C  
ATOM    773  C   LYS    99       4.627  13.362   2.204  1.00 90.72           C  
ATOM    774  CB  LYS    99       5.974  13.810   4.265  1.00 90.18           C  
ATOM    775  O   LYS    99       4.371  14.536   1.927  1.00 88.97           O  
ATOM    776  CG  LYS    99       4.888  13.461   5.273  1.00 87.00           C  
ATOM    777  CD  LYS    99       5.122  14.155   6.609  1.00 84.91           C  
ATOM    778  CE  LYS    99       4.073  13.756   7.638  1.00 85.17           C  
ATOM    779  NZ  LYS    99       4.363  14.342   8.981  1.00 80.73           N  
ATOM    780  N   GLY   100       3.891  12.390   1.811  1.00 90.00           N  
ATOM    781  CA  GLY   100       2.597  12.559   1.169  1.00 90.40           C  
ATOM    782  C   GLY   100       2.702  12.896  -0.306  1.00 88.40           C  
ATOM    783  O   GLY   100       1.698  13.206  -0.951  1.00 85.62           O  
ATOM    784  N   MET   101       4.047  12.908  -0.735  1.00 88.02           N  
ATOM    785  CA  MET   101       4.288  13.285  -2.125  1.00 89.05           C  
ATOM    786  C   MET   101       5.264  12.320  -2.790  1.00 86.53           C  
ATOM    787  CB  MET   101       4.827  14.714  -2.209  1.00 85.70           C  
ATOM    788  O   MET   101       5.995  11.601  -2.106  1.00 83.32           O  
ATOM    789  CG  MET   101       3.881  15.761  -1.643  1.00 77.27           C  
ATOM    790  SD  MET   101       4.559  17.462  -1.766  1.00 76.16           S  
ATOM    791  CE  MET   101       4.520  17.692  -3.565  1.00 72.91           C  
ATOM    792  N   GLU   102       5.241  12.201  -4.138  1.00 87.22           N  
ATOM    793  CA  GLU   102       6.193  11.439  -4.941  1.00 86.80           C  
ATOM    794  C   GLU   102       6.093   9.945  -4.645  1.00 86.36           C  
ATOM    795  CB  GLU   102       7.621  11.930  -4.691  1.00 85.12           C  
ATOM    796  O   GLU   102       7.099   9.296  -4.350  1.00 83.65           O  
ATOM    797  CG  GLU   102       7.869  13.359  -5.150  1.00 80.74           C  
ATOM    798  CD  GLU   102       9.313  13.803  -4.977  1.00 76.66           C  
ATOM    799  OE1 GLU   102      10.128  13.021  -4.438  1.00 76.72           O  
ATOM    800  OE2 GLU   102       9.631  14.943  -5.384  1.00 74.73           O  
ATOM    801  N   PHE   103       4.931   9.413  -4.626  1.00 88.04           N  
ATOM    802  CA  PHE   103       4.754   7.975  -4.462  1.00 88.20           C  
ATOM    803  C   PHE   103       5.386   7.216  -5.623  1.00 86.72           C  
ATOM    804  CB  PHE   103       3.267   7.624  -4.353  1.00 87.28           C  
ATOM    805  O   PHE   103       5.133   7.531  -6.788  1.00 84.41           O  
ATOM    806  CG  PHE   103       2.621   8.107  -3.082  1.00 86.88           C  
ATOM    807  CD1 PHE   103       2.572   7.292  -1.957  1.00 84.70           C  
ATOM    808  CD2 PHE   103       2.063   9.376  -3.012  1.00 85.14           C  
ATOM    809  CE1 PHE   103       1.975   7.737  -0.780  1.00 85.63           C  
ATOM    810  CE2 PHE   103       1.464   9.827  -1.839  1.00 85.77           C  
ATOM    811  CZ  PHE   103       1.421   9.006  -0.725  1.00 85.30           C  
ATOM    812  N   PHE   104       6.207   6.211  -5.308  1.00 83.78           N  
ATOM    813  CA  PHE   104       6.969   5.551  -6.361  1.00 83.52           C  
ATOM    814  C   PHE   104       6.654   4.060  -6.405  1.00 83.04           C  
ATOM    815  CB  PHE   104       8.472   5.764  -6.154  1.00 82.34           C  
ATOM    816  O   PHE   104       7.092   3.354  -7.316  1.00 80.98           O  
ATOM    817  CG  PHE   104       8.991   5.202  -4.858  1.00 80.70           C  
ATOM    818  CD1 PHE   104       8.994   5.972  -3.702  1.00 78.20           C  
ATOM    819  CD2 PHE   104       9.478   3.902  -4.797  1.00 78.59           C  
ATOM    820  CE1 PHE   104       9.474   5.454  -2.501  1.00 76.97           C  
ATOM    821  CE2 PHE   104       9.959   3.378  -3.601  1.00 78.56           C  
ATOM    822  CZ  PHE   104       9.958   4.156  -2.454  1.00 72.24           C  
ATOM    823  N   HIS   105       5.996   3.589  -5.378  1.00 83.20           N  
ATOM    824  CA  HIS   105       5.681   2.167  -5.299  1.00 83.55           C  
ATOM    825  C   HIS   105       4.349   1.937  -4.592  1.00 83.83           C  
ATOM    826  CB  HIS   105       6.796   1.410  -4.576  1.00 82.27           C  
ATOM    827  O   HIS   105       3.939   2.742  -3.754  1.00 83.10           O  
ATOM    828  CG  HIS   105       6.708  -0.076  -4.726  1.00 79.25           C  
ATOM    829  CD2 HIS   105       6.525  -1.053  -3.807  1.00 76.90           C  
ATOM    830  ND1 HIS   105       6.816  -0.708  -5.946  1.00 76.83           N  
ATOM    831  CE1 HIS   105       6.701  -2.014  -5.769  1.00 76.30           C  
ATOM    832  NE2 HIS   105       6.525  -2.249  -4.481  1.00 73.93           N  
ATOM    833  N   ALA   106       3.691   0.833  -4.984  1.00 83.54           N  
ATOM    834  CA  ALA   106       2.453   0.403  -4.340  1.00 83.66           C  
ATOM    835  C   ALA   106       2.463  -1.101  -4.082  1.00 83.54           C  
ATOM    836  CB  ALA   106       1.247   0.785  -5.195  1.00 82.33           C  
ATOM    837  O   ALA   106       3.107  -1.858  -4.812  1.00 82.42           O  
ATOM    838  N   ALA   107       1.792  -1.444  -3.001  1.00 82.76           N  
ATOM    839  CA  ALA   107       1.617  -2.831  -2.576  1.00 82.88           C  
ATOM    840  C   ALA   107       0.235  -3.048  -1.968  1.00 82.93           C  
ATOM    841  CB  ALA   107       2.703  -3.222  -1.576  1.00 81.75           C  
ATOM    842  O   ALA   107      -0.557  -2.110  -1.860  1.00 82.02           O  
ATOM    843  N   VAL   108      -0.108  -4.307  -1.575  1.00 81.45           N  
ATOM    844  CA  VAL   108      -1.339  -4.623  -0.858  1.00 81.45           C  
ATOM    845  C   VAL   108      -1.006  -5.314   0.462  1.00 81.84           C  
ATOM    846  CB  VAL   108      -2.276  -5.514  -1.704  1.00 79.99           C  
ATOM    847  O   VAL   108      -0.168  -6.218   0.503  1.00 80.90           O  
ATOM    848  CG1 VAL   108      -3.498  -5.937  -0.891  1.00 74.71           C  
ATOM    849  CG2 VAL   108      -2.704  -4.782  -2.975  1.00 74.47           C  
ATOM    850  N   ALA   109      -1.673  -4.845   1.475  1.00 82.74           N  
ATOM    851  CA  ALA   109      -1.556  -5.496   2.777  1.00 82.87           C  
ATOM    852  C   ALA   109      -2.302  -6.827   2.794  1.00 82.34           C  
ATOM    853  CB  ALA   109      -2.084  -4.580   3.879  1.00 81.41           C  
ATOM    854  O   ALA   109      -3.435  -6.917   2.314  1.00 80.79           O  
ATOM    855  N   VAL   110      -1.682  -7.920   3.320  1.00 78.59           N  
ATOM    856  CA  VAL   110      -2.349  -9.218   3.312  1.00 77.86           C  
ATOM    857  C   VAL   110      -2.670  -9.643   4.743  1.00 77.54           C  
ATOM    858  CB  VAL   110      -1.487 -10.295   2.616  1.00 76.15           C  
ATOM    859  O   VAL   110      -3.334 -10.659   4.962  1.00 74.49           O  
ATOM    860  CG1 VAL   110      -1.336  -9.987   1.128  1.00 69.38           C  
ATOM    861  CG2 VAL   110      -0.118 -10.397   3.286  1.00 69.45           C  
ATOM    862  N   GLY   111      -2.354  -8.832   5.670  1.00 75.38           N  
ATOM    863  CA  GLY   111      -2.564  -9.092   7.085  1.00 75.32           C  
ATOM    864  C   GLY   111      -1.315  -8.888   7.922  1.00 76.31           C  
ATOM    865  O   GLY   111      -0.197  -9.024   7.421  1.00 75.09           O  
ATOM    866  N   GLY   112      -1.612  -8.434   9.133  1.00 82.87           N  
ATOM    867  CA  GLY   112      -0.480  -8.114   9.987  1.00 82.94           C  
ATOM    868  C   GLY   112       0.353  -6.958   9.466  1.00 82.68           C  
ATOM    869  O   GLY   112      -0.177  -5.878   9.195  1.00 79.29           O  
ATOM    870  N   THR   113       1.676  -7.165   9.203  1.00 85.78           N  
ATOM    871  CA  THR   113       2.564  -6.160   8.630  1.00 86.04           C  
ATOM    872  C   THR   113       3.109  -6.625   7.283  1.00 85.50           C  
ATOM    873  CB  THR   113       3.735  -5.843   9.579  1.00 84.32           C  
ATOM    874  O   THR   113       4.088  -6.070   6.779  1.00 83.11           O  
ATOM    875  CG2 THR   113       3.237  -5.207  10.873  1.00 77.88           C  
ATOM    876  OG1 THR   113       4.430  -7.056   9.893  1.00 79.79           O  
ATOM    877  N   GLU   114       2.400  -7.662   6.794  1.00 83.21           N  
ATOM    878  CA  GLU   114       2.880  -8.259   5.551  1.00 83.24           C  
ATOM    879  C   GLU   114       2.224  -7.608   4.337  1.00 83.44           C  
ATOM    880  CB  GLU   114       2.622  -9.768   5.544  1.00 81.68           C  
ATOM    881  O   GLU   114       1.039  -7.271   4.371  1.00 82.17           O  
ATOM    882  CG  GLU   114       3.454 -10.539   6.558  1.00 77.73           C  
ATOM    883  CD  GLU   114       3.295 -12.047   6.442  1.00 75.86           C  
ATOM    884  OE1 GLU   114       2.162 -12.520   6.196  1.00 72.81           O  
ATOM    885  OE2 GLU   114       4.310 -12.760   6.600  1.00 70.21           O  
ATOM    886  N   ILE   115       3.049  -7.481   3.285  1.00 82.79           N  
ATOM    887  CA  ILE   115       2.546  -6.920   2.036  1.00 82.64           C  
ATOM    888  C   ILE   115       2.942  -7.822   0.869  1.00 82.24           C  
ATOM    889  CB  ILE   115       3.074  -5.486   1.808  1.00 81.66           C  
ATOM    890  O   ILE   115       3.934  -8.550   0.947  1.00 80.68           O  
ATOM    891  CG1 ILE   115       4.605  -5.488   1.717  1.00 80.71           C  
ATOM    892  CG2 ILE   115       2.593  -4.550   2.920  1.00 80.25           C  
ATOM    893  CD1 ILE   115       5.194  -4.197   1.167  1.00 79.04           C  
ATOM    894  N   ARG   116       2.093  -7.733  -0.165  1.00 78.59           N  
ATOM    895  CA  ARG   116       2.431  -8.306  -1.464  1.00 78.27           C  
ATOM    896  C   ARG   116       2.573  -7.216  -2.522  1.00 78.39           C  
ATOM    897  CB  ARG   116       1.371  -9.321  -1.897  1.00 76.83           C  
ATOM    898  O   ARG   116       1.812  -6.247  -2.528  1.00 76.89           O  
ATOM    899  CG  ARG   116       1.378 -10.604  -1.080  1.00 73.45           C  
ATOM    900  CD  ARG   116       0.340 -11.598  -1.583  1.00 71.24           C  
ATOM    901  NE  ARG   116       0.305 -12.803  -0.760  1.00 63.72           N  
ATOM    902  NH1 ARG   116      -0.489 -14.177  -2.439  1.00 58.46           N  
ATOM    903  NH2 ARG   116      -0.080 -15.030  -0.351  1.00 55.56           N  
ATOM    904  CZ  ARG   116      -0.088 -14.000  -1.185  1.00 64.39           C  
ATOM    905  N   ALA   117       3.612  -7.403  -3.414  1.00 75.88           N  
ATOM    906  CA  ALA   117       3.847  -6.442  -4.489  1.00 75.40           C  
ATOM    907  C   ALA   117       4.421  -7.131  -5.724  1.00 75.09           C  
ATOM    908  CB  ALA   117       4.786  -5.334  -4.017  1.00 73.95           C  
ATOM    909  O   ALA   117       4.693  -8.334  -5.701  1.00 72.53           O  
ATOM    910  N   ILE   118       4.384  -6.416  -6.853  1.00 69.05           N  
ATOM    911  CA  ILE   118       5.076  -6.808  -8.076  1.00 68.58           C  
ATOM    912  C   ILE   118       6.154  -5.780  -8.412  1.00 68.58           C  
ATOM    913  CB  ILE   118       4.093  -6.959  -9.259  1.00 66.63           C  
ATOM    914  O   ILE   118       6.041  -4.610  -8.040  1.00 65.44           O  
ATOM    915  CG1 ILE   118       3.031  -8.018  -8.938  1.00 61.21           C  
ATOM    916  CG2 ILE   118       4.845  -7.310 -10.545  1.00 61.34           C  
ATOM    917  CD1 ILE   118       2.023  -8.242 -10.058  1.00 59.12           C  
ATOM    918  N   ASN   119       7.259  -6.275  -9.186  1.00 60.11           N  
ATOM    919  CA  ASN   119       8.448  -5.554  -9.628  1.00 59.60           C  
ATOM    920  C   ASN   119       9.468  -5.412  -8.502  1.00 60.08           C  
ATOM    921  CB  ASN   119       8.069  -4.177 -10.177  1.00 56.15           C  
ATOM    922  O   ASN   119       9.751  -4.300  -8.051  1.00 57.29           O  
ATOM    923  CG  ASN   119       8.567  -3.955 -11.591  1.00 53.05           C  
ATOM    924  ND2 ASN   119       8.292  -2.777 -12.139  1.00 47.73           N  
ATOM    925  OD1 ASN   119       9.194  -4.835 -12.187  1.00 52.71           O  
ATOM    926  N   GLY   120       9.745  -6.608  -7.734  1.00 51.85           N  
ATOM    927  CA  GLY   120      10.816  -7.108  -6.886  1.00 50.46           C  
ATOM    928  C   GLY   120      11.829  -6.042  -6.512  1.00 52.18           C  
ATOM    929  O   GLY   120      12.823  -6.330  -5.844  1.00 48.86           O  
ATOM    930  N   GLY   121      11.719  -4.858  -7.071  1.00 49.56           N  
ATOM    931  CA  GLY   121      12.758  -3.884  -6.775  1.00 48.44           C  
ATOM    932  C   GLY   121      12.531  -3.149  -5.467  1.00 49.73           C  
ATOM    933  O   GLY   121      13.464  -2.963  -4.683  1.00 46.95           O  
ATOM    934  N   LEU   122      11.315  -3.045  -5.042  1.00 54.87           N  
ATOM    935  CA  LEU   122      11.087  -2.445  -3.732  1.00 54.16           C  
ATOM    936  C   LEU   122      10.595  -3.489  -2.735  1.00 54.39           C  
ATOM    937  CB  LEU   122      10.072  -1.303  -3.836  1.00 49.63           C  
ATOM    938  O   LEU   122       9.670  -4.249  -3.031  1.00 51.38           O  
ATOM    939  CG  LEU   122      10.551   0.073  -3.369  1.00 46.68           C  
ATOM    940  CD1 LEU   122      10.560   1.055  -4.536  1.00 42.13           C  
ATOM    941  CD2 LEU   122       9.671   0.589  -2.236  1.00 44.82           C  
ATOM    942  N   LEU   123      11.447  -3.705  -1.595  1.00 56.15           N  
ATOM    943  CA  LEU   123      11.253  -4.471  -0.369  1.00 55.33           C  
ATOM    944  C   LEU   123      11.363  -5.968  -0.639  1.00 56.43           C  
ATOM    945  CB  LEU   123       9.891  -4.151   0.253  1.00 50.65           C  
ATOM    946  O   LEU   123      11.221  -6.781   0.277  1.00 54.20           O  
ATOM    947  CG  LEU   123       9.663  -2.699   0.676  1.00 46.84           C  
ATOM    948  CD1 LEU   123       8.198  -2.476   1.038  1.00 41.97           C  
ATOM    949  CD2 LEU   123      10.570  -2.333   1.846  1.00 47.37           C  
ATOM    950  N   GLY   124      11.824  -6.327  -1.933  1.00 51.85           N  
ATOM    951  CA  GLY   124      11.906  -7.758  -2.179  1.00 49.94           C  
ATOM    952  C   GLY   124      10.547  -8.428  -2.259  1.00 52.23           C  
ATOM    953  O   GLY   124      10.444  -9.651  -2.145  1.00 49.13           O  
ATOM    954  N   ALA   125       9.611  -7.543  -2.123  1.00 53.65           N  
ATOM    955  CA  ALA   125       8.270  -8.117  -2.188  1.00 49.38           C  
ATOM    956  C   ALA   125       7.923  -8.542  -3.612  1.00 53.88           C  
ATOM    957  CB  ALA   125       7.238  -7.119  -1.667  1.00 47.32           C  
ATOM    958  O   ALA   125       8.179  -7.804  -4.566  1.00 51.22           O  
ATOM    959  N   GLY   126       7.905  -9.806  -3.805  1.00 54.86           N  
ATOM    960  CA  GLY   126       7.345 -10.463  -4.975  1.00 52.74           C  
ATOM    961  C   GLY   126       5.974 -11.061  -4.724  1.00 54.78           C  
ATOM    962  O   GLY   126       5.462 -11.007  -3.604  1.00 52.30           O  
ATOM    963  N   TRP   127       5.313 -11.278  -5.814  1.00 54.47           N  
ATOM    964  CA  TRP   127       3.979 -11.862  -5.722  1.00 60.70           C  
ATOM    965  C   TRP   127       3.966 -13.038  -4.751  1.00 55.74           C  
ATOM    966  CB  TRP   127       3.495 -12.317  -7.101  1.00 52.68           C  
ATOM    967  O   TRP   127       3.054 -13.164  -3.931  1.00 53.27           O  
ATOM    968  CG  TRP   127       2.073 -12.793  -7.121  1.00 50.53           C  
ATOM    969  CD1 TRP   127       1.638 -14.085  -7.226  1.00 43.45           C  
ATOM    970  CD2 TRP   127       0.899 -11.980  -7.037  1.00 44.38           C  
ATOM    971  CE2 TRP   127      -0.215 -12.846  -7.098  1.00 41.88           C  
ATOM    972  CE3 TRP   127       0.680 -10.601  -6.917  1.00 38.66           C  
ATOM    973  NE1 TRP   127       0.263 -14.123  -7.212  1.00 36.65           N  
ATOM    974  CH2 TRP   127      -1.715 -11.024  -6.923  1.00 28.07           C  
ATOM    975  CZ2 TRP   127      -1.530 -12.377  -7.041  1.00 31.22           C  
ATOM    976  CZ3 TRP   127      -0.628 -10.136  -6.861  1.00 30.65           C  
ATOM    977  N   LEU   128       4.893 -13.956  -4.705  1.00 56.04           N  
ATOM    978  CA  LEU   128       4.848 -15.221  -3.979  1.00 55.68           C  
ATOM    979  C   LEU   128       5.444 -15.068  -2.584  1.00 56.66           C  
ATOM    980  CB  LEU   128       5.599 -16.309  -4.752  1.00 51.59           C  
ATOM    981  O   LEU   128       5.257 -15.934  -1.726  1.00 54.71           O  
ATOM    982  CG  LEU   128       5.000 -16.722  -6.097  1.00 48.80           C  
ATOM    983  CD1 LEU   128       5.932 -17.689  -6.818  1.00 43.42           C  
ATOM    984  CD2 LEU   128       3.622 -17.346  -5.900  1.00 44.85           C  
ATOM    985  N   HIS   129       5.936 -13.976  -2.366  1.00 68.29           N  
ATOM    986  CA  HIS   129       6.680 -13.855  -1.117  1.00 68.20           C  
ATOM    987  C   HIS   129       6.292 -12.586  -0.365  1.00 69.07           C  
ATOM    988  CB  HIS   129       8.186 -13.866  -1.388  1.00 65.06           C  
ATOM    989  O   HIS   129       6.860 -11.519  -0.606  1.00 66.77           O  
ATOM    990  CG  HIS   129       8.660 -15.096  -2.094  1.00 60.98           C  
ATOM    991  CD2 HIS   129       9.183 -15.265  -3.331  1.00 57.00           C  
ATOM    992  ND1 HIS   129       8.618 -16.347  -1.518  1.00 54.42           N  
ATOM    993  CE1 HIS   129       9.098 -17.235  -2.373  1.00 52.72           C  
ATOM    994  NE2 HIS   129       9.448 -16.604  -3.481  1.00 48.25           N  
ATOM    995  N   PRO   130       5.175 -12.792   0.458  1.00 75.45           N  
ATOM    996  CA  PRO   130       4.920 -11.590   1.256  1.00 75.69           C  
ATOM    997  C   PRO   130       6.145 -11.136   2.046  1.00 76.12           C  
ATOM    998  CB  PRO   130       3.793 -12.025   2.196  1.00 74.02           C  
ATOM    999  O   PRO   130       6.973 -11.963   2.439  1.00 75.05           O  
ATOM   1000  CG  PRO   130       3.257 -13.283   1.594  1.00 71.79           C  
ATOM   1001  CD  PRO   130       4.324 -13.891   0.730  1.00 70.79           C  
ATOM   1002  N   VAL   131       6.244  -9.901   2.163  1.00 80.63           N  
ATOM   1003  CA  VAL   131       7.341  -9.310   2.922  1.00 80.92           C  
ATOM   1004  C   VAL   131       6.797  -8.635   4.179  1.00 81.58           C  
ATOM   1005  CB  VAL   131       8.136  -8.293   2.072  1.00 79.26           C  
ATOM   1006  O   VAL   131       5.796  -7.916   4.121  1.00 80.96           O  
ATOM   1007  CG1 VAL   131       9.164  -7.559   2.930  1.00 72.70           C  
ATOM   1008  CG2 VAL   131       8.817  -8.995   0.899  1.00 72.45           C  
ATOM   1009  N   ASP   132       7.435  -8.894   5.239  1.00 83.51           N  
ATOM   1010  CA  ASP   132       7.136  -8.203   6.490  1.00 84.26           C  
ATOM   1011  C   ASP   132       7.779  -6.818   6.519  1.00 84.32           C  
ATOM   1012  CB  ASP   132       7.612  -9.029   7.687  1.00 82.56           C  
ATOM   1013  O   ASP   132       9.005  -6.697   6.550  1.00 83.36           O  
ATOM   1014  CG  ASP   132       7.159  -8.457   9.019  1.00 79.48           C  
ATOM   1015  OD1 ASP   132       6.681  -7.303   9.057  1.00 79.16           O  
ATOM   1016  OD2 ASP   132       7.285  -9.166  10.041  1.00 80.14           O  
ATOM   1017  N   LEU   133       6.965  -5.811   6.511  1.00 85.73           N  
ATOM   1018  CA  LEU   133       7.458  -4.441   6.410  1.00 85.86           C  
ATOM   1019  C   LEU   133       8.325  -4.085   7.613  1.00 85.63           C  
ATOM   1020  CB  LEU   133       6.289  -3.458   6.300  1.00 84.23           C  
ATOM   1021  O   LEU   133       9.241  -3.267   7.503  1.00 84.30           O  
ATOM   1022  CG  LEU   133       5.597  -3.378   4.939  1.00 79.53           C  
ATOM   1023  CD1 LEU   133       4.561  -2.259   4.937  1.00 74.47           C  
ATOM   1024  CD2 LEU   133       6.621  -3.167   3.829  1.00 75.08           C  
ATOM   1025  N   ARG   134       8.110  -4.671   8.682  1.00 86.22           N  
ATOM   1026  CA  ARG   134       8.900  -4.354   9.868  1.00 85.76           C  
ATOM   1027  C   ARG   134      10.308  -4.927   9.757  1.00 85.27           C  
ATOM   1028  CB  ARG   134       8.215  -4.887  11.129  1.00 84.18           C  
ATOM   1029  O   ARG   134      11.227  -4.468  10.438  1.00 83.55           O  
ATOM   1030  CG  ARG   134       6.943  -4.142  11.501  1.00 79.74           C  
ATOM   1031  CD  ARG   134       6.342  -4.665  12.798  1.00 77.53           C  
ATOM   1032  NE  ARG   134       4.963  -4.217  12.972  1.00 70.98           N  
ATOM   1033  NH1 ARG   134       4.579  -5.470  14.874  1.00 61.71           N  
ATOM   1034  NH2 ARG   134       2.920  -4.140  14.018  1.00 59.58           N  
ATOM   1035  CZ  ARG   134       4.157  -4.610  13.954  1.00 69.75           C  
ATOM   1036  N   LYS   135      10.375  -5.945   8.921  1.00 83.56           N  
ATOM   1037  CA  LYS   135      11.695  -6.539   8.733  1.00 83.25           C  
ATOM   1038  C   LYS   135      12.508  -5.758   7.704  1.00 82.89           C  
ATOM   1039  CB  LYS   135      11.570  -8.001   8.301  1.00 81.60           C  
ATOM   1040  O   LYS   135      13.738  -5.718   7.778  1.00 81.14           O  
ATOM   1041  CG  LYS   135      11.016  -8.920   9.381  1.00 77.02           C  
ATOM   1042  CD  LYS   135      11.005 -10.373   8.926  1.00 74.24           C  
ATOM   1043  CE  LYS   135      10.442 -11.293  10.001  1.00 67.00           C  
ATOM   1044  NZ  LYS   135      10.279 -12.692   9.504  1.00 61.87           N  
ATOM   1045  N   VAL   136      11.806  -5.130   6.826  1.00 83.38           N  
ATOM   1046  CA  VAL   136      12.486  -4.485   5.708  1.00 83.33           C  
ATOM   1047  C   VAL   136      12.652  -2.994   5.994  1.00 83.30           C  
ATOM   1048  CB  VAL   136      11.719  -4.691   4.382  1.00 81.08           C  
ATOM   1049  O   VAL   136      13.634  -2.380   5.570  1.00 81.49           O  
ATOM   1050  CG1 VAL   136      12.458  -4.026   3.222  1.00 70.39           C  
ATOM   1051  CG2 VAL   136      11.517  -6.180   4.109  1.00 69.42           C  
ATOM   1052  N   LEU   137      11.673  -2.431   6.688  1.00 84.84           N  
ATOM   1053  CA  LEU   137      11.722  -1.023   7.067  1.00 85.16           C  
ATOM   1054  C   LEU   137      12.253  -0.860   8.488  1.00 83.80           C  
ATOM   1055  CB  LEU   137      10.334  -0.387   6.952  1.00 83.37           C  
ATOM   1056  O   LEU   137      11.656  -1.368   9.440  1.00 81.06           O  
ATOM   1057  CG  LEU   137       9.641  -0.513   5.595  1.00 81.24           C  
ATOM   1058  CD1 LEU   137       8.281   0.176   5.629  1.00 77.46           C  
ATOM   1059  CD2 LEU   137      10.516   0.073   4.491  1.00 78.47           C  
ATOM   1060  N   THR   138      13.366  -0.273   8.484  1.00 79.71           N  
ATOM   1061  CA  THR   138      14.100  -0.187   9.742  1.00 79.58           C  
ATOM   1062  C   THR   138      14.286   1.269  10.161  1.00 78.82           C  
ATOM   1063  CB  THR   138      15.475  -0.872   9.633  1.00 75.94           C  
ATOM   1064  O   THR   138      14.059   2.183   9.365  1.00 74.44           O  
ATOM   1065  CG2 THR   138      15.330  -2.337   9.238  1.00 68.13           C  
ATOM   1066  OG1 THR   138      16.262  -0.197   8.644  1.00 70.97           O  
ATOM   1067  N   GLN   139      14.355   1.516  11.440  1.00 83.39           N  
ATOM   1068  CA  GLN   139      14.732   2.788  12.048  1.00 84.27           C  
ATOM   1069  C   GLN   139      13.697   3.869  11.749  1.00 84.18           C  
ATOM   1070  CB  GLN   139      16.111   3.231  11.556  1.00 79.72           C  
ATOM   1071  O   GLN   139      13.813   4.589  10.756  1.00 80.47           O  
ATOM   1072  CG  GLN   139      16.639   4.479  12.250  1.00 71.22           C  
ATOM   1073  CD  GLN   139      18.035   4.859  11.792  1.00 67.46           C  
ATOM   1074  NE2 GLN   139      18.439   6.091  12.082  1.00 56.75           N  
ATOM   1075  OE1 GLN   139      18.744   4.052  11.183  1.00 69.14           O  
ATOM   1076  N   LYS   140      12.730   4.055  12.473  1.00 84.68           N  
ATOM   1077  CA  LYS   140      11.723   5.105  12.345  1.00 85.50           C  
ATOM   1078  C   LYS   140      12.296   6.466  12.731  1.00 86.44           C  
ATOM   1079  CB  LYS   140      10.502   4.787  13.209  1.00 83.01           C  
ATOM   1080  O   LYS   140      12.870   6.620  13.811  1.00 85.24           O  
ATOM   1081  CG  LYS   140       9.309   5.695  12.952  1.00 79.24           C  
ATOM   1082  CD  LYS   140       8.121   5.319  13.828  1.00 77.82           C  
ATOM   1083  CE  LYS   140       6.924   6.224  13.568  1.00 73.16           C  
ATOM   1084  NZ  LYS   140       5.760   5.864  14.432  1.00 66.70           N  
ATOM   1085  N   ASN   141      12.060   7.454  11.877  1.00 87.74           N  
ATOM   1086  CA  ASN   141      12.481   8.833  12.100  1.00 88.53           C  
ATOM   1087  C   ASN   141      11.374   9.659  12.748  1.00 88.18           C  
ATOM   1088  CB  ASN   141      12.926   9.478  10.786  1.00 86.82           C  
ATOM   1089  O   ASN   141      10.205   9.269  12.720  1.00 86.78           O  
ATOM   1090  CG  ASN   141      14.149   8.809  10.191  1.00 82.52           C  
ATOM   1091  ND2 ASN   141      14.136   8.610   8.878  1.00 80.85           N  
ATOM   1092  OD1 ASN   141      15.097   8.472  10.906  1.00 80.59           O  
ATOM   1093  N   PRO   142      11.684  10.791  13.317  1.00 86.71           N  
ATOM   1094  CA  PRO   142      10.682  11.618  13.993  1.00 87.45           C  
ATOM   1095  C   PRO   142       9.566  12.076  13.056  1.00 86.86           C  
ATOM   1096  CB  PRO   142      11.494  12.813  14.499  1.00 85.36           C  
ATOM   1097  O   PRO   142       8.430  12.274  13.493  1.00 85.20           O  
ATOM   1098  CG  PRO   142      12.868  12.271  14.727  1.00 82.35           C  
ATOM   1099  CD  PRO   142      13.156  11.241  13.673  1.00 80.40           C  
ATOM   1100  N   ASP   143       9.875  12.237  11.839  1.00 89.67           N  
ATOM   1101  CA  ASP   143       8.859  12.758  10.930  1.00 90.05           C  
ATOM   1102  C   ASP   143       7.931  11.645  10.448  1.00 89.50           C  
ATOM   1103  CB  ASP   143       9.514  13.452   9.734  1.00 88.75           C  
ATOM   1104  O   ASP   143       7.021  11.889   9.653  1.00 87.45           O  
ATOM   1105  CG  ASP   143      10.305  12.498   8.855  1.00 86.84           C  
ATOM   1106  OD1 ASP   143      10.483  11.322   9.238  1.00 85.05           O  
ATOM   1107  OD2 ASP   143      10.757  12.929   7.772  1.00 87.38           O  
ATOM   1108  N   GLY   144       8.215  10.378  10.860  1.00 88.42           N  
ATOM   1109  CA  GLY   144       7.349   9.252  10.547  1.00 89.02           C  
ATOM   1110  C   GLY   144       7.896   8.368   9.442  1.00 89.12           C  
ATOM   1111  O   GLY   144       7.318   7.324   9.132  1.00 87.77           O  
ATOM   1112  N   SER   145       8.998   8.807   8.839  1.00 90.50           N  
ATOM   1113  CA  SER   145       9.611   7.986   7.801  1.00 90.98           C  
ATOM   1114  C   SER   145      10.409   6.835   8.405  1.00 90.25           C  
ATOM   1115  CB  SER   145      10.521   8.835   6.912  1.00 90.07           C  
ATOM   1116  O   SER   145      10.718   6.846   9.598  1.00 88.73           O  
ATOM   1117  OG  SER   145      11.587   9.387   7.665  1.00 88.29           O  
ATOM   1118  N   PHE   146      10.717   5.864   7.507  1.00 89.22           N  
ATOM   1119  CA  PHE   146      11.516   4.693   7.851  1.00 89.69           C  
ATOM   1120  C   PHE   146      12.741   4.589   6.950  1.00 88.42           C  
ATOM   1121  CB  PHE   146      10.676   3.417   7.745  1.00 88.17           C  
ATOM   1122  O   PHE   146      12.728   5.076   5.818  1.00 86.42           O  
ATOM   1123  CG  PHE   146       9.488   3.393   8.670  1.00 85.12           C  
ATOM   1124  CD1 PHE   146       9.578   2.802   9.924  1.00 80.61           C  
ATOM   1125  CD2 PHE   146       8.282   3.963   8.284  1.00 81.59           C  
ATOM   1126  CE1 PHE   146       8.481   2.778  10.782  1.00 83.42           C  
ATOM   1127  CE2 PHE   146       7.181   3.943   9.136  1.00 84.17           C  
ATOM   1128  CZ  PHE   146       7.282   3.350  10.384  1.00 81.93           C  
ATOM   1129  N   LYS   147      13.779   3.893   7.500  1.00 88.47           N  
ATOM   1130  CA  LYS   147      14.929   3.620   6.643  1.00 88.26           C  
ATOM   1131  C   LYS   147      14.718   2.347   5.829  1.00 87.33           C  
ATOM   1132  CB  LYS   147      16.205   3.504   7.477  1.00 86.34           C  
ATOM   1133  O   LYS   147      14.315   1.316   6.372  1.00 85.20           O  
ATOM   1134  CG  LYS   147      16.629   4.804   8.145  1.00 80.39           C  
ATOM   1135  CD  LYS   147      17.039   5.852   7.118  1.00 78.17           C  
ATOM   1136  CE  LYS   147      17.592   7.103   7.786  1.00 73.11           C  
ATOM   1137  NZ  LYS   147      17.920   8.165   6.787  1.00 66.67           N  
ATOM   1138  N   TYR   148      14.971   2.577   4.542  1.00 83.82           N  
ATOM   1139  CA  TYR   148      15.017   1.456   3.610  1.00 83.97           C  
ATOM   1140  C   TYR   148      16.254   1.535   2.724  1.00 82.86           C  
ATOM   1141  CB  TYR   148      13.755   1.426   2.743  1.00 81.66           C  
ATOM   1142  O   TYR   148      16.376   2.442   1.896  1.00 80.24           O  
ATOM   1143  CG  TYR   148      13.788   0.375   1.660  1.00 76.47           C  
ATOM   1144  CD1 TYR   148      13.697  -0.980   1.974  1.00 71.08           C  
ATOM   1145  CD2 TYR   148      13.911   0.733   0.322  1.00 71.88           C  
ATOM   1146  CE1 TYR   148      13.729  -1.952   0.979  1.00 72.66           C  
ATOM   1147  CE2 TYR   148      13.944  -0.230  -0.681  1.00 72.90           C  
ATOM   1148  OH  TYR   148      13.884  -2.526  -1.331  1.00 64.69           O  
ATOM   1149  CZ  TYR   148      13.852  -1.568  -0.343  1.00 71.14           C  
ATOM   1150  N   ASP   149      17.081   0.572   2.853  1.00 79.93           N  
ATOM   1151  CA  ASP   149      18.313   0.549   2.070  1.00 80.02           C  
ATOM   1152  C   ASP   149      18.976   1.925   2.050  1.00 80.25           C  
ATOM   1153  CB  ASP   149      18.032   0.080   0.641  1.00 77.52           C  
ATOM   1154  O   ASP   149      19.316   2.440   0.983  1.00 78.54           O  
ATOM   1155  CG  ASP   149      19.293  -0.281  -0.123  1.00 72.57           C  
ATOM   1156  OD1 ASP   149      20.343  -0.523   0.511  1.00 67.99           O  
ATOM   1157  OD2 ASP   149      19.238  -0.321  -1.372  1.00 71.85           O  
ATOM   1158  N   GLY   150      19.049   2.610   3.142  1.00 82.02           N  
ATOM   1159  CA  GLY   150      19.740   3.880   3.290  1.00 82.39           C  
ATOM   1160  C   GLY   150      18.882   5.074   2.917  1.00 82.53           C  
ATOM   1161  O   GLY   150      19.305   6.222   3.070  1.00 80.98           O  
ATOM   1162  N   THR   151      17.724   4.910   2.399  1.00 85.51           N  
ATOM   1163  CA  THR   151      16.828   5.983   1.981  1.00 85.90           C  
ATOM   1164  C   THR   151      15.627   6.080   2.918  1.00 86.58           C  
ATOM   1165  CB  THR   151      16.339   5.771   0.536  1.00 83.62           C  
ATOM   1166  O   THR   151      15.178   5.072   3.467  1.00 85.60           O  
ATOM   1167  CG2 THR   151      15.496   6.951   0.063  1.00 73.27           C  
ATOM   1168  OG1 THR   151      17.472   5.630  -0.329  1.00 76.56           O  
ATOM   1169  N   ASP   152      15.158   7.307   3.117  1.00 88.33           N  
ATOM   1170  CA  ASP   152      13.971   7.534   3.935  1.00 88.99           C  
ATOM   1171  C   ASP   152      12.696   7.370   3.111  1.00 88.62           C  
ATOM   1172  CB  ASP   152      14.013   8.927   4.568  1.00 87.54           C  
ATOM   1173  O   ASP   152      12.555   7.978   2.048  1.00 87.22           O  
ATOM   1174  CG  ASP   152      15.102   9.069   5.616  1.00 84.79           C  
ATOM   1175  OD1 ASP   152      15.434   8.071   6.291  1.00 84.03           O  
ATOM   1176  OD2 ASP   152      15.632  10.191   5.771  1.00 85.22           O  
ATOM   1177  N   ILE   153      11.810   6.607   3.670  1.00 89.64           N  
ATOM   1178  CA  ILE   153      10.564   6.356   2.954  1.00 89.72           C  
ATOM   1179  C   ILE   153       9.383   6.478   3.915  1.00 90.28           C  
ATOM   1180  CB  ILE   153      10.568   4.964   2.284  1.00 87.31           C  
ATOM   1181  O   ILE   153       9.497   6.139   5.095  1.00 89.35           O  
ATOM   1182  CG1 ILE   153      11.681   4.879   1.234  1.00 70.53           C  
ATOM   1183  CG2 ILE   153       9.202   4.661   1.660  1.00 70.41           C  
ATOM   1184  CD1 ILE   153      11.799   3.517   0.564  1.00 68.64           C  
ATOM   1185  N   PHE   154       8.324   6.956   3.398  1.00 90.99           N  
ATOM   1186  CA  PHE   154       7.055   6.996   4.116  1.00 91.62           C  
ATOM   1187  C   PHE   154       6.096   5.940   3.579  1.00 91.24           C  
ATOM   1188  CB  PHE   154       6.419   8.385   4.010  1.00 90.79           C  
ATOM   1189  O   PHE   154       6.097   5.644   2.382  1.00 90.46           O  
ATOM   1190  CG  PHE   154       7.272   9.488   4.578  1.00 89.36           C  
ATOM   1191  CD1 PHE   154       7.098   9.915   5.889  1.00 87.13           C  
ATOM   1192  CD2 PHE   154       8.247  10.098   3.800  1.00 87.43           C  
ATOM   1193  CE1 PHE   154       7.885  10.935   6.417  1.00 88.01           C  
ATOM   1194  CE2 PHE   154       9.038  11.118   4.321  1.00 88.39           C  
ATOM   1195  CZ  PHE   154       8.855  11.536   5.629  1.00 87.80           C  
ATOM   1196  N   VAL   155       5.288   5.418   4.496  1.00 91.26           N  
ATOM   1197  CA  VAL   155       4.308   4.393   4.153  1.00 91.64           C  
ATOM   1198  C   VAL   155       2.898   4.917   4.416  1.00 91.50           C  
ATOM   1199  CB  VAL   155       4.549   3.089   4.945  1.00 90.53           C  
ATOM   1200  O   VAL   155       2.610   5.423   5.504  1.00 90.65           O  
ATOM   1201  CG1 VAL   155       3.566   2.003   4.510  1.00 85.79           C  
ATOM   1202  CG2 VAL   155       5.989   2.614   4.766  1.00 85.56           C  
ATOM   1203  N   TYR   156       2.060   4.791   3.431  1.00 91.90           N  
ATOM   1204  CA  TYR   156       0.684   5.261   3.549  1.00 92.29           C  
ATOM   1205  C   TYR   156      -0.303   4.134   3.268  1.00 91.65           C  
ATOM   1206  CB  TYR   156       0.430   6.428   2.590  1.00 91.54           C  
ATOM   1207  O   TYR   156      -0.090   3.326   2.361  1.00 90.64           O  
ATOM   1208  CG  TYR   156       0.960   7.750   3.089  1.00 90.12           C  
ATOM   1209  CD1 TYR   156       0.104   8.705   3.634  1.00 87.51           C  
ATOM   1210  CD2 TYR   156       2.317   8.048   3.017  1.00 87.72           C  
ATOM   1211  CE1 TYR   156       0.587   9.926   4.094  1.00 88.27           C  
ATOM   1212  CE2 TYR   156       2.811   9.265   3.474  1.00 88.75           C  
ATOM   1213  OH  TYR   156       2.424  11.403   4.463  1.00 82.72           O  
ATOM   1214  CZ  TYR   156       1.940  10.196   4.010  1.00 87.91           C  
ATOM   1215  N   ILE   157      -1.373   4.128   4.041  1.00 90.37           N  
ATOM   1216  CA  ILE   157      -2.512   3.237   3.844  1.00 90.57           C  
ATOM   1217  C   ILE   157      -3.638   3.988   3.138  1.00 89.95           C  
ATOM   1218  CB  ILE   157      -3.013   2.657   5.186  1.00 89.23           C  
ATOM   1219  O   ILE   157      -4.125   5.004   3.638  1.00 88.59           O  
ATOM   1220  CG1 ILE   157      -1.849   2.041   5.970  1.00 83.80           C  
ATOM   1221  CG2 ILE   157      -4.120   1.625   4.947  1.00 83.14           C  
ATOM   1222  CD1 ILE   157      -2.186   1.702   7.415  1.00 80.84           C  
ATOM   1223  N   SER   158      -3.968   3.504   2.042  1.00 88.16           N  
ATOM   1224  CA  SER   158      -5.030   4.139   1.268  1.00 88.22           C  
ATOM   1225  C   SER   158      -6.357   4.103   2.018  1.00 86.94           C  
ATOM   1226  CB  SER   158      -5.185   3.456  -0.091  1.00 86.32           C  
ATOM   1227  O   SER   158      -6.620   3.171   2.781  1.00 84.60           O  
ATOM   1228  OG  SER   158      -6.234   4.050  -0.836  1.00 78.83           O  
ATOM   1229  N   ASN   159      -7.217   5.186   1.790  1.00 84.25           N  
ATOM   1230  CA  ASN   159      -8.586   5.207   2.295  1.00 83.69           C  
ATOM   1231  C   ASN   159      -9.519   4.377   1.418  1.00 81.50           C  
ATOM   1232  CB  ASN   159      -9.097   6.645   2.401  1.00 81.01           C  
ATOM   1233  O   ASN   159     -10.656   4.098   1.804  1.00 77.57           O  
ATOM   1234  CG  ASN   159      -8.470   7.404   3.555  1.00 74.95           C  
ATOM   1235  ND2 ASN   159      -8.386   8.722   3.422  1.00 71.40           N  
ATOM   1236  OD1 ASN   159      -8.063   6.810   4.556  1.00 71.87           O  
ATOM   1237  N   LEU   160      -9.040   4.146   0.304  1.00 78.60           N  
ATOM   1238  CA  LEU   160      -9.889   3.345  -0.572  1.00 77.80           C  
ATOM   1239  C   LEU   160     -10.014   1.918  -0.050  1.00 76.52           C  
ATOM   1240  CB  LEU   160      -9.328   3.332  -1.997  1.00 75.78           C  
ATOM   1241  O   LEU   160      -9.062   1.371   0.512  1.00 72.29           O  
ATOM   1242  CG  LEU   160     -10.207   2.680  -3.065  1.00 71.51           C  
ATOM   1243  CD1 LEU   160     -11.382   3.588  -3.412  1.00 67.62           C  
ATOM   1244  CD2 LEU   160      -9.387   2.360  -4.310  1.00 68.00           C  
TER    1245      LEU   160
END
