# Supplementary material for: The transformative power of transformers in protein structure prediction
Source: Proc Natl Acad Sci U S A. 2023 Jul 31;120(32):e2303499120. doi: 10.1073/pnas.2303499120 (PMC10410766; doi:10.1073/pnas.2303499120)
Supplement: Supplementary file 2 — Dataset S01 (GZ) [file pnas.2303499120.sd01.gz › SI_Data/predicted_structures/ESMFold/T1104.pdb]

PARENT N/A
ATOM      2  CA  GLN     1      -9.601 -13.310  -9.135  1.00 76.25           C  
ATOM      3  C   GLN     1      -8.392 -12.387  -9.256  1.00 76.60           C  
ATOM      4  CB  GLN     1      -9.597 -14.332 -10.273  1.00 68.77           C  
ATOM      5  O   GLN     1      -8.349 -11.523 -10.135  1.00 70.37           O  
ATOM      6  CG  GLN     1      -8.669 -15.516 -10.033  1.00 61.83           C  
ATOM      7  CD  GLN     1      -8.781 -16.577 -11.111  1.00 60.54           C  
ATOM      8  NE2 GLN     1      -7.963 -17.619 -11.005  1.00 49.56           N  
ATOM      9  OE1 GLN     1      -9.597 -16.462 -12.032  1.00 61.77           O  
ATOM     10  N   LEU     2      -7.465 -12.438  -8.233  1.00 80.38           N  
ATOM     11  CA  LEU     2      -6.291 -11.570  -8.226  1.00 80.96           C  
ATOM     12  C   LEU     2      -5.204 -12.120  -9.142  1.00 81.33           C  
ATOM     13  CB  LEU     2      -5.747 -11.417  -6.803  1.00 78.76           C  
ATOM     14  O   LEU     2      -4.942 -13.325  -9.149  1.00 79.66           O  
ATOM     15  CG  LEU     2      -6.693 -10.788  -5.779  1.00 75.39           C  
ATOM     16  CD1 LEU     2      -6.074 -10.837  -4.386  1.00 71.34           C  
ATOM     17  CD2 LEU     2      -7.030  -9.354  -6.171  1.00 72.25           C  
ATOM     18  N   GLU     3      -4.690 -11.316 -10.071  1.00 82.50           N  
ATOM      1  N   GLN     1     -10.846 -12.549  -9.134  1.00 74.34           N  
ATOM     19  CA  GLU     3      -3.591 -11.747 -10.928  1.00 83.40           C  
ATOM     20  C   GLU     3      -2.292 -11.877 -10.138  1.00 84.21           C  
ATOM     21  CB  GLU     3      -3.402 -10.772 -12.093  1.00 80.50           C  
ATOM     22  O   GLU     3      -1.996 -11.042  -9.280  1.00 83.01           O  
ATOM     23  CG  GLU     3      -4.601 -10.690 -13.027  1.00 72.83           C  
ATOM     24  CD  GLU     3      -4.783 -11.934 -13.881  1.00 69.10           C  
ATOM     25  OE1 GLU     3      -3.768 -12.546 -14.286  1.00 67.15           O  
ATOM     26  OE2 GLU     3      -5.949 -12.299 -14.149  1.00 61.53           O  
ATOM     27  N   ASP     4      -1.526 -12.988 -10.342  1.00 84.97           N  
ATOM     28  CA  ASP     4      -0.264 -13.218  -9.646  1.00 85.71           C  
ATOM     29  C   ASP     4       0.683 -12.033  -9.820  1.00 86.05           C  
ATOM     30  CB  ASP     4       0.401 -14.501 -10.149  1.00 83.67           C  
ATOM     31  O   ASP     4       1.400 -11.662  -8.889  1.00 84.96           O  
ATOM     32  CG  ASP     4      -0.294 -15.760  -9.661  1.00 78.38           C  
ATOM     33  OD1 ASP     4      -1.161 -15.670  -8.765  1.00 76.48           O  
ATOM     34  OD2 ASP     4       0.031 -16.852 -10.175  1.00 78.90           O  
ATOM     35  N   SER     5       0.645 -11.436 -10.971  1.00 83.74           N  
ATOM     36  CA  SER     5       1.535 -10.316 -11.258  1.00 83.41           C  
ATOM     37  C   SER     5       1.176  -9.096 -10.416  1.00 83.07           C  
ATOM     38  CB  SER     5       1.480  -9.955 -12.743  1.00 81.83           C  
ATOM     39  O   SER     5       2.059  -8.352  -9.983  1.00 81.15           O  
ATOM     40  OG  SER     5       0.163  -9.597 -13.125  1.00 75.58           O  
ATOM     41  N   GLU     6      -0.144  -8.904 -10.146  1.00 81.27           N  
ATOM     42  CA  GLU     6      -0.580  -7.800  -9.296  1.00 80.98           C  
ATOM     43  C   GLU     6      -0.166  -8.025  -7.844  1.00 81.56           C  
ATOM     44  CB  GLU     6      -2.096  -7.615  -9.388  1.00 79.31           C  
ATOM     45  O   GLU     6       0.321  -7.107  -7.182  1.00 80.28           O  
ATOM     46  CG  GLU     6      -2.568  -7.064 -10.726  1.00 73.72           C  
ATOM     47  CD  GLU     6      -4.079  -6.917 -10.815  1.00 70.41           C  
ATOM     48  OE1 GLU     6      -4.803  -7.642 -10.094  1.00 66.29           O  
ATOM     49  OE2 GLU     6      -4.543  -6.073 -11.613  1.00 64.04           O  
ATOM     50  N   VAL     7      -0.403  -9.268  -7.388  1.00 83.42           N  
ATOM     51  CA  VAL     7      -0.039  -9.630  -6.022  1.00 83.72           C  
ATOM     52  C   VAL     7       1.463  -9.441  -5.819  1.00 83.80           C  
ATOM     53  CB  VAL     7      -0.441 -11.086  -5.694  1.00 82.78           C  
ATOM     54  O   VAL     7       1.892  -8.852  -4.824  1.00 82.95           O  
ATOM     55  CG1 VAL     7       0.105 -11.503  -4.330  1.00 82.31           C  
ATOM     56  CG2 VAL     7      -1.960 -11.241  -5.736  1.00 82.25           C  
ATOM     57  N   GLU     8       2.245  -9.825  -6.833  1.00 84.38           N  
ATOM     58  CA  GLU     8       3.699  -9.721  -6.754  1.00 84.22           C  
ATOM     59  C   GLU     8       4.149  -8.263  -6.744  1.00 84.15           C  
ATOM     60  CB  GLU     8       4.356 -10.466  -7.919  1.00 82.35           C  
ATOM     61  O   GLU     8       5.061  -7.894  -6.001  1.00 82.55           O  
ATOM     62  CG  GLU     8       4.339 -11.981  -7.769  1.00 76.22           C  
ATOM     63  CD  GLU     8       4.950 -12.708  -8.956  1.00 72.79           C  
ATOM     64  OE1 GLU     8       5.408 -12.038  -9.908  1.00 70.11           O  
ATOM     65  OE2 GLU     8       4.969 -13.959  -8.933  1.00 67.13           O  
ATOM     66  N   ALA     9       3.447  -7.472  -7.583  1.00 80.01           N  
ATOM     67  CA  ALA     9       3.797  -6.055  -7.655  1.00 79.32           C  
ATOM     68  C   ALA     9       3.517  -5.353  -6.330  1.00 79.33           C  
ATOM     69  CB  ALA     9       3.030  -5.375  -8.787  1.00 78.14           C  
ATOM     70  O   ALA     9       4.338  -4.566  -5.852  1.00 77.56           O  
ATOM     71  N   VAL    10       2.375  -5.674  -5.741  1.00 79.66           N  
ATOM     72  CA  VAL    10       2.003  -5.048  -4.476  1.00 79.31           C  
ATOM     73  C   VAL    10       2.921  -5.548  -3.362  1.00 79.69           C  
ATOM     74  CB  VAL    10       0.527  -5.329  -4.116  1.00 78.35           C  
ATOM     75  O   VAL    10       3.405  -4.760  -2.547  1.00 78.38           O  
ATOM     76  CG1 VAL    10       0.209  -4.826  -2.709  1.00 75.69           C  
ATOM     77  CG2 VAL    10      -0.403  -4.682  -5.141  1.00 76.37           C  
ATOM     78  N   ALA    11       3.205  -6.860  -3.322  1.00 81.52           N  
ATOM     79  CA  ALA    11       4.087  -7.439  -2.312  1.00 81.39           C  
ATOM     80  C   ALA    11       5.475  -6.809  -2.370  1.00 81.40           C  
ATOM     81  CB  ALA    11       4.184  -8.952  -2.495  1.00 80.67           C  
ATOM     82  O   ALA    11       6.053  -6.469  -1.335  1.00 80.34           O  
ATOM     83  N   LYS    12       6.002  -6.635  -3.602  1.00 80.84           N  
ATOM     84  CA  LYS    12       7.312  -6.017  -3.788  1.00 80.21           C  
ATOM     85  C   LYS    12       7.309  -4.569  -3.307  1.00 79.87           C  
ATOM     86  CB  LYS    12       7.732  -6.081  -5.257  1.00 78.81           C  
ATOM     87  O   LYS    12       8.262  -4.119  -2.668  1.00 77.82           O  
ATOM     88  CG  LYS    12       9.145  -5.580  -5.518  1.00 75.34           C  
ATOM     89  CD  LYS    12       9.536  -5.748  -6.981  1.00 73.18           C  
ATOM     90  CE  LYS    12      10.924  -5.187  -7.258  1.00 66.91           C  
ATOM     91  NZ  LYS    12      11.310  -5.345  -8.692  1.00 63.78           N  
ATOM     92  N   GLY    13       6.236  -3.850  -3.688  1.00 76.42           N  
ATOM     93  CA  GLY    13       6.117  -2.483  -3.206  1.00 75.33           C  
ATOM     94  C   GLY    13       6.115  -2.382  -1.693  1.00 75.87           C  
ATOM     95  O   GLY    13       6.784  -1.518  -1.123  1.00 73.92           O  
ATOM     96  N   LEU    14       5.339  -3.275  -0.987  1.00 76.19           N  
ATOM     97  CA  LEU    14       5.265  -3.304   0.470  1.00 75.44           C  
ATOM     98  C   LEU    14       6.634  -3.591   1.078  1.00 75.98           C  
ATOM     99  CB  LEU    14       4.256  -4.359   0.934  1.00 74.61           C  
ATOM    100  O   LEU    14       7.028  -2.953   2.057  1.00 74.51           O  
ATOM    101  CG  LEU    14       2.781  -4.042   0.683  1.00 73.15           C  
ATOM    102  CD1 LEU    14       1.923  -5.277   0.940  1.00 71.58           C  
ATOM    103  CD2 LEU    14       2.327  -2.878   1.557  1.00 71.43           C  
ATOM    104  N   GLU    15       7.287  -4.589   0.516  1.00 78.29           N  
ATOM    105  CA  GLU    15       8.622  -4.941   0.992  1.00 77.85           C  
ATOM    106  C   GLU    15       9.575  -3.754   0.888  1.00 77.89           C  
ATOM    107  CB  GLU    15       9.176  -6.131   0.205  1.00 76.74           C  
ATOM    108  O   GLU    15      10.329  -3.473   1.821  1.00 76.58           O  
ATOM    109  CG  GLU    15      10.548  -6.594   0.676  1.00 74.89           C  
ATOM    110  CD  GLU    15      11.040  -7.839  -0.044  1.00 73.79           C  
ATOM    111  OE1 GLU    15      10.382  -8.280  -1.014  1.00 72.08           O  
ATOM    112  OE2 GLU    15      12.093  -8.378   0.365  1.00 70.78           O  
ATOM    113  N   GLU    16       9.584  -3.066  -0.269  1.00 75.46           N  
ATOM    114  CA  GLU    16      10.474  -1.928  -0.477  1.00 74.35           C  
ATOM    115  C   GLU    16      10.164  -0.798   0.500  1.00 74.27           C  
ATOM    116  CB  GLU    16      10.371  -1.420  -1.918  1.00 73.00           C  
ATOM    117  O   GLU    16      11.076  -0.163   1.034  1.00 71.41           O  
ATOM    118  CG  GLU    16      11.017  -2.341  -2.942  1.00 69.83           C  
ATOM    119  CD  GLU    16      10.822  -1.875  -4.376  1.00 68.17           C  
ATOM    120  OE1 GLU    16      10.132  -0.853  -4.593  1.00 66.08           O  
ATOM    121  OE2 GLU    16      11.362  -2.538  -5.290  1.00 64.66           O  
ATOM    122  N   MET    17       8.921  -0.603   0.664  1.00 71.77           N  
ATOM    123  CA  MET    17       8.528   0.447   1.599  1.00 70.86           C  
ATOM    124  C   MET    17       9.013   0.129   3.010  1.00 71.13           C  
ATOM    125  CB  MET    17       7.010   0.630   1.597  1.00 69.51           C  
ATOM    126  O   MET    17       9.515   1.008   3.712  1.00 68.62           O  
ATOM    127  CG  MET    17       6.480   1.341   0.362  1.00 66.21           C  
ATOM    128  SD  MET    17       4.689   1.722   0.485  1.00 60.73           S  
ATOM    129  CE  MET    17       3.995   0.052   0.330  1.00 57.52           C  
ATOM    130  N   TYR    18       8.798  -1.117   3.433  1.00 70.92           N  
ATOM    131  CA  TYR    18       9.217  -1.536   4.765  1.00 70.32           C  
ATOM    132  C   TYR    18      10.733  -1.466   4.907  1.00 70.75           C  
ATOM    133  CB  TYR    18       8.730  -2.958   5.060  1.00 68.70           C  
ATOM    134  O   TYR    18      11.246  -1.064   5.955  1.00 68.94           O  
ATOM    135  CG  TYR    18       8.895  -3.369   6.503  1.00 65.82           C  
ATOM    136  CD1 TYR    18      10.016  -4.084   6.921  1.00 62.11           C  
ATOM    137  CD2 TYR    18       7.930  -3.046   7.451  1.00 62.29           C  
ATOM    138  CE1 TYR    18      10.171  -4.466   8.249  1.00 59.13           C  
ATOM    139  CE2 TYR    18       8.075  -3.423   8.782  1.00 57.73           C  
ATOM    140  OH  TYR    18       9.345  -4.508  10.487  1.00 55.47           O  
ATOM    141  CZ  TYR    18       9.197  -4.132   9.171  1.00 60.43           C  
ATOM    142  N   ALA    19      11.499  -1.986   3.924  1.00 71.61           N  
ATOM    143  CA  ALA    19      12.960  -1.983   3.936  1.00 70.60           C  
ATOM    144  C   ALA    19      13.504  -0.565   4.086  1.00 70.98           C  
ATOM    145  CB  ALA    19      13.503  -2.627   2.663  1.00 69.09           C  
ATOM    146  O   ALA    19      14.568  -0.361   4.675  1.00 68.73           O  
ATOM    147  N   ASN    20      12.825   0.454   3.439  1.00 66.82           N  
ATOM    148  CA  ASN    20      13.296   1.835   3.465  1.00 65.58           C  
ATOM    149  C   ASN    20      12.878   2.545   4.750  1.00 65.43           C  
ATOM    150  CB  ASN    20      12.783   2.600   2.244  1.00 62.91           C  
ATOM    151  O   ASN    20      13.247   3.699   4.974  1.00 61.97           O  
ATOM    152  CG  ASN    20      13.472   2.181   0.960  1.00 59.59           C  
ATOM    153  ND2 ASN    20      12.719   2.148  -0.133  1.00 55.90           N  
ATOM    154  OD1 ASN    20      14.670   1.888   0.951  1.00 58.98           O  
ATOM    155  N   GLY    21      12.319   1.623   5.756  1.00 62.07           N  
ATOM    156  CA  GLY    21      11.800   2.203   6.984  1.00 59.76           C  
ATOM    157  C   GLY    21      10.462   2.893   6.799  1.00 61.19           C  
ATOM    158  O   GLY    21      10.305   3.724   5.902  1.00 57.49           O  
ATOM    159  N   VAL    22       9.427   2.180   7.414  1.00 62.52           N  
ATOM    160  CA  VAL    22       8.084   2.731   7.271  1.00 61.27           C  
ATOM    161  C   VAL    22       7.942   3.979   8.140  1.00 62.47           C  
ATOM    162  CB  VAL    22       7.002   1.695   7.646  1.00 58.96           C  
ATOM    163  O   VAL    22       7.759   3.879   9.355  1.00 59.96           O  
ATOM    164  CG1 VAL    22       5.606   2.236   7.339  1.00 56.17           C  
ATOM    165  CG2 VAL    22       7.243   0.380   6.906  1.00 55.81           C  
ATOM    166  N   THR    23       8.493   5.042   7.670  1.00 63.02           N  
ATOM    167  CA  THR    23       8.127   6.335   8.237  1.00 62.07           C  
ATOM    168  C   THR    23       7.248   7.121   7.268  1.00 63.19           C  
ATOM    169  CB  THR    23       9.376   7.164   8.590  1.00 60.18           C  
ATOM    170  O   THR    23       7.200   6.812   6.075  1.00 61.12           O  
ATOM    171  CG2 THR    23      10.308   6.388   9.514  1.00 56.98           C  
ATOM    172  OG1 THR    23      10.079   7.493   7.386  1.00 59.19           O  
ATOM    173  N   GLU    24       6.375   7.925   7.896  1.00 63.04           N  
ATOM    174  CA  GLU    24       5.604   8.823   7.041  1.00 62.16           C  
ATOM    175  C   GLU    24       6.471   9.406   5.929  1.00 63.80           C  
ATOM    176  CB  GLU    24       4.982   9.951   7.869  1.00 61.04           C  
ATOM    177  O   GLU    24       6.061   9.437   4.767  1.00 63.30           O  
ATOM    178  CG  GLU    24       4.035  10.843   7.080  1.00 58.63           C  
ATOM    179  CD  GLU    24       3.333  11.882   7.940  1.00 57.72           C  
ATOM    180  OE1 GLU    24       3.372  11.765   9.186  1.00 56.68           O  
ATOM    181  OE2 GLU    24       2.739  12.820   7.363  1.00 51.92           O  
ATOM    182  N   ASP    25       7.667   9.857   6.293  1.00 65.90           N  
ATOM    183  CA  ASP    25       8.535  10.497   5.309  1.00 65.41           C  
ATOM    184  C   ASP    25       8.943   9.513   4.214  1.00 66.52           C  
ATOM    185  CB  ASP    25       9.779  11.076   5.986  1.00 63.31           C  
ATOM    186  O   ASP    25       8.906   9.847   3.028  1.00 65.26           O  
ATOM    187  CG  ASP    25       9.497  12.358   6.749  1.00 59.68           C  
ATOM    188  OD1 ASP    25       8.452  12.999   6.500  1.00 60.97           O  
ATOM    189  OD2 ASP    25      10.327  12.733   7.604  1.00 61.94           O  
ATOM    190  N   ASN    26       9.371   8.313   4.575  1.00 65.11           N  
ATOM    191  CA  ASN    26       9.819   7.340   3.584  1.00 64.47           C  
ATOM    192  C   ASN    26       8.678   6.903   2.671  1.00 64.74           C  
ATOM    193  CB  ASN    26      10.446   6.125   4.271  1.00 62.49           C  
ATOM    194  O   ASN    26       8.877   6.709   1.471  1.00 62.93           O  
ATOM    195  CG  ASN    26      11.815   6.422   4.850  1.00 59.72           C  
ATOM    196  ND2 ASN    26      12.350   5.482   5.620  1.00 55.93           N  
ATOM    197  OD1 ASN    26      12.386   7.489   4.610  1.00 58.68           O  
ATOM    198  N   PHE    27       7.483   6.775   3.176  1.00 66.23           N  
ATOM    199  CA  PHE    27       6.331   6.396   2.366  1.00 65.27           C  
ATOM    200  C   PHE    27       5.990   7.493   1.364  1.00 66.14           C  
ATOM    201  CB  PHE    27       5.120   6.101   3.255  1.00 63.81           C  
ATOM    202  O   PHE    27       5.801   7.220   0.177  1.00 64.51           O  
ATOM    203  CG  PHE    27       3.881   5.723   2.488  1.00 61.72           C  
ATOM    204  CD1 PHE    27       3.807   4.510   1.814  1.00 59.37           C  
ATOM    205  CD2 PHE    27       2.791   6.582   2.440  1.00 59.62           C  
ATOM    206  CE1 PHE    27       2.662   4.158   1.103  1.00 57.09           C  
ATOM    207  CE2 PHE    27       1.643   6.236   1.732  1.00 55.35           C  
ATOM    208  CZ  PHE    27       1.581   5.024   1.064  1.00 59.82           C  
ATOM    209  N   LYS    28       5.856   8.755   1.885  1.00 65.77           N  
ATOM    210  CA  LYS    28       5.579   9.872   0.988  1.00 65.02           C  
ATOM    211  C   LYS    28       6.587   9.921  -0.157  1.00 66.32           C  
ATOM    212  CB  LYS    28       5.596  11.195   1.756  1.00 64.07           C  
ATOM    213  O   LYS    28       6.212  10.129  -1.313  1.00 65.83           O  
ATOM    214  CG  LYS    28       4.369  11.420   2.627  1.00 61.53           C  
ATOM    215  CD  LYS    28       4.437  12.756   3.355  1.00 60.38           C  
ATOM    216  CE  LYS    28       3.256  12.941   4.298  1.00 56.01           C  
ATOM    217  NZ  LYS    28       3.370  14.204   5.087  1.00 49.57           N  
ATOM    218  N   ASN    29       7.836   9.729   0.253  1.00 69.74           N  
ATOM    219  CA  ASN    29       8.881   9.757  -0.764  1.00 69.10           C  
ATOM    220  C   ASN    29       8.731   8.606  -1.754  1.00 69.93           C  
ATOM    221  CB  ASN    29      10.266   9.720  -0.113  1.00 67.34           C  
ATOM    222  O   ASN    29       8.931   8.785  -2.957  1.00 68.52           O  
ATOM    223  CG  ASN    29      10.646  11.042   0.525  1.00 63.87           C  
ATOM    224  ND2 ASN    29      11.592  11.000   1.456  1.00 60.71           N  
ATOM    225  OD1 ASN    29      10.094  12.091   0.184  1.00 63.48           O  
ATOM    226  N   TYR    30       8.409   7.478  -1.224  1.00 69.07           N  
ATOM    227  CA  TYR    30       8.200   6.326  -2.094  1.00 68.16           C  
ATOM    228  C   TYR    30       7.054   6.578  -3.067  1.00 68.70           C  
ATOM    229  CB  TYR    30       7.914   5.071  -1.264  1.00 66.62           C  
ATOM    230  O   TYR    30       7.171   6.293  -4.261  1.00 66.91           O  
ATOM    231  CG  TYR    30       7.690   3.831  -2.095  1.00 64.06           C  
ATOM    232  CD1 TYR    30       8.766   3.079  -2.562  1.00 61.75           C  
ATOM    233  CD2 TYR    30       6.404   3.410  -2.417  1.00 62.20           C  
ATOM    234  CE1 TYR    30       8.565   1.937  -3.331  1.00 60.60           C  
ATOM    235  CE2 TYR    30       6.192   2.270  -3.184  1.00 58.76           C  
ATOM    236  OH  TYR    30       7.072   0.411  -4.396  1.00 57.96           O  
ATOM    237  CZ  TYR    30       7.276   1.541  -3.636  1.00 61.17           C  
ATOM    238  N   VAL    31       5.881   7.056  -2.537  1.00 69.29           N  
ATOM    239  CA  VAL    31       4.712   7.319  -3.370  1.00 68.59           C  
ATOM    240  C   VAL    31       5.052   8.375  -4.419  1.00 69.39           C  
ATOM    241  CB  VAL    31       3.504   7.778  -2.524  1.00 67.42           C  
ATOM    242  O   VAL    31       4.773   8.191  -5.607  1.00 67.97           O  
ATOM    243  CG1 VAL    31       2.392   8.320  -3.420  1.00 62.60           C  
ATOM    244  CG2 VAL    31       2.988   6.627  -1.663  1.00 63.07           C  
ATOM    245  N   LYS    32       5.696   9.463  -4.059  1.00 69.09           N  
ATOM    246  CA  LYS    32       6.063  10.555  -4.956  1.00 68.86           C  
ATOM    247  C   LYS    32       6.999  10.070  -6.059  1.00 69.81           C  
ATOM    248  CB  LYS    32       6.719  11.694  -4.175  1.00 66.89           C  
ATOM    249  O   LYS    32       6.905  10.519  -7.203  1.00 69.68           O  
ATOM    250  CG  LYS    32       5.740  12.542  -3.375  1.00 62.58           C  
ATOM    251  CD  LYS    32       6.450  13.666  -2.632  1.00 61.44           C  
ATOM    252  CE  LYS    32       5.476  14.491  -1.802  1.00 54.54           C  
ATOM    253  NZ  LYS    32       6.179  15.543  -1.007  1.00 47.75           N  
ATOM    254  N   ASN    33       7.909   9.139  -5.731  1.00 72.25           N  
ATOM    255  CA  ASN    33       8.957   8.722  -6.656  1.00 71.44           C  
ATOM    256  C   ASN    33       8.471   7.622  -7.595  1.00 71.38           C  
ATOM    257  CB  ASN    33      10.196   8.255  -5.888  1.00 69.47           C  
ATOM    258  O   ASN    33       9.053   7.406  -8.659  1.00 69.53           O  
ATOM    259  CG  ASN    33      10.926   9.396  -5.208  1.00 65.72           C  
ATOM    260  ND2 ASN    33      11.696   9.075  -4.175  1.00 63.30           N  
ATOM    261  OD1 ASN    33      10.798  10.557  -5.607  1.00 66.37           O  
ATOM    262  N   ASN    34       7.399   6.926  -7.176  1.00 69.74           N  
ATOM    263  CA  ASN    34       7.064   5.734  -7.948  1.00 68.62           C  
ATOM    264  C   ASN    34       5.713   5.877  -8.643  1.00 68.59           C  
ATOM    265  CB  ASN    34       7.070   4.495  -7.050  1.00 66.74           C  
ATOM    266  O   ASN    34       5.348   5.046  -9.476  1.00 65.85           O  
ATOM    267  CG  ASN    34       8.468   4.082  -6.634  1.00 63.57           C  
ATOM    268  ND2 ASN    34       8.829   4.380  -5.391  1.00 60.84           N  
ATOM    269  OD1 ASN    34       9.218   3.501  -7.423  1.00 64.49           O  
ATOM    270  N   PHE    35       4.942   6.949  -8.231  1.00 70.75           N  
ATOM    271  CA  PHE    35       3.601   7.082  -8.786  1.00 70.68           C  
ATOM    272  C   PHE    35       3.386   8.480  -9.355  1.00 71.53           C  
ATOM    273  CB  PHE    35       2.543   6.781  -7.720  1.00 68.39           C  
ATOM    274  O   PHE    35       3.922   9.458  -8.829  1.00 69.83           O  
ATOM    275  CG  PHE    35       2.586   5.368  -7.203  1.00 65.89           C  
ATOM    276  CD1 PHE    35       1.935   4.345  -7.882  1.00 63.75           C  
ATOM    277  CD2 PHE    35       3.279   5.063  -6.039  1.00 64.75           C  
ATOM    278  CE1 PHE    35       1.973   3.037  -7.406  1.00 62.65           C  
ATOM    279  CE2 PHE    35       3.321   3.757  -5.558  1.00 62.00           C  
ATOM    280  CZ  PHE    35       2.667   2.746  -6.242  1.00 62.60           C  
ATOM    281  N   ALA    36       2.676   8.538 -10.475  1.00 72.38           N  
ATOM    282  CA  ALA    36       2.373   9.832 -11.082  1.00 72.89           C  
ATOM    283  C   ALA    36       1.467  10.663 -10.178  1.00 73.61           C  
ATOM    284  CB  ALA    36       1.723   9.640 -12.450  1.00 69.25           C  
ATOM    285  O   ALA    36       0.640  10.116  -9.445  1.00 71.42           O  
ATOM    286  N   GLN    37       1.710  12.071 -10.134  1.00 73.83           N  
ATOM    287  CA  GLN    37       0.882  12.985  -9.355  1.00 74.31           C  
ATOM    288  C   GLN    37      -0.602  12.735  -9.610  1.00 74.22           C  
ATOM    289  CB  GLN    37       1.232  14.438  -9.680  1.00 69.99           C  
ATOM    290  O   GLN    37      -1.418  12.819  -8.690  1.00 71.95           O  
ATOM    291  CG  GLN    37       0.583  15.450  -8.746  1.00 62.88           C  
ATOM    292  CD  GLN    37       1.018  15.280  -7.303  1.00 61.78           C  
ATOM    293  NE2 GLN    37       0.101  15.528  -6.374  1.00 49.37           N  
ATOM    294  OE1 GLN    37       2.169  14.928  -7.024  1.00 60.33           O  
ATOM    295  N   GLN    38      -0.931  12.415 -10.871  1.00 75.06           N  
ATOM    296  CA  GLN    38      -2.323  12.138 -11.209  1.00 75.83           C  
ATOM    297  C   GLN    38      -2.836  10.909 -10.463  1.00 73.19           C  
ATOM    298  CB  GLN    38      -2.481  11.940 -12.718  1.00 69.75           C  
ATOM    299  O   GLN    38      -3.986  10.880 -10.021  1.00 68.91           O  
ATOM    300  CG  GLN    38      -3.929  11.864 -13.180  1.00 61.37           C  
ATOM    301  CD  GLN    38      -4.058  11.695 -14.682  1.00 60.74           C  
ATOM    302  NE2 GLN    38      -5.293  11.609 -15.166  1.00 46.95           N  
ATOM    303  OE1 GLN    38      -3.056  11.642 -15.402  1.00 59.64           O  
ATOM    304  N   GLU    39      -1.981   9.875 -10.342  1.00 70.43           N  
ATOM    305  CA  GLU    39      -2.361   8.662  -9.624  1.00 69.86           C  
ATOM    306  C   GLU    39      -2.566   8.942  -8.138  1.00 69.71           C  
ATOM    307  CB  GLU    39      -1.305   7.571  -9.813  1.00 67.64           C  
ATOM    308  O   GLU    39      -3.525   8.456  -7.535  1.00 67.49           O  
ATOM    309  CG  GLU    39      -1.267   6.988 -11.218  1.00 63.12           C  
ATOM    310  CD  GLU    39      -0.167   5.956 -11.411  1.00 62.13           C  
ATOM    311  OE1 GLU    39       0.977   6.198 -10.962  1.00 60.37           O  
ATOM    312  OE2 GLU    39      -0.451   4.899 -12.016  1.00 56.43           O  
ATOM    313  N   ILE    40      -1.670   9.786  -7.587  1.00 69.13           N  
ATOM    314  CA  ILE    40      -1.740  10.170  -6.181  1.00 68.22           C  
ATOM    315  C   ILE    40      -3.027  10.952  -5.923  1.00 69.08           C  
ATOM    316  CB  ILE    40      -0.511  11.007  -5.762  1.00 66.69           C  
ATOM    317  O   ILE    40      -3.759  10.659  -4.975  1.00 67.76           O  
ATOM    318  CG1 ILE    40       0.772  10.182  -5.907  1.00 60.62           C  
ATOM    319  CG2 ILE    40      -0.673  11.522  -4.328  1.00 61.46           C  
ATOM    320  CD1 ILE    40       2.051  10.993  -5.751  1.00 59.52           C  
ATOM    321  N   SER    41      -3.335  11.893  -6.768  1.00 72.26           N  
ATOM    322  CA  SER    41      -4.526  12.726  -6.636  1.00 71.93           C  
ATOM    323  C   SER    41      -5.798  11.893  -6.751  1.00 72.08           C  
ATOM    324  CB  SER    41      -4.530  13.827  -7.697  1.00 69.42           C  
ATOM    325  O   SER    41      -6.757  12.109  -6.007  1.00 70.22           O  
ATOM    326  OG  SER    41      -3.451  14.723  -7.496  1.00 65.70           O  
ATOM    327  N   SER    42      -5.769  10.920  -7.656  1.00 69.91           N  
ATOM    328  CA  SER    42      -6.922  10.043  -7.828  1.00 69.30           C  
ATOM    329  C   SER    42      -7.189   9.226  -6.567  1.00 68.65           C  
ATOM    330  CB  SER    42      -6.710   9.105  -9.017  1.00 66.77           C  
ATOM    331  O   SER    42      -8.338   9.081  -6.147  1.00 66.05           O  
ATOM    332  OG  SER    42      -7.812   8.225  -9.166  1.00 62.43           O  
ATOM    333  N   VAL    43      -6.146   8.707  -5.958  1.00 66.35           N  
ATOM    334  CA  VAL    43      -6.275   7.932  -4.728  1.00 65.32           C  
ATOM    335  C   VAL    43      -6.831   8.817  -3.616  1.00 65.91           C  
ATOM    336  CB  VAL    43      -4.922   7.322  -4.298  1.00 64.16           C  
ATOM    337  O   VAL    43      -7.746   8.415  -2.893  1.00 64.14           O  
ATOM    338  CG1 VAL    43      -5.020   6.727  -2.894  1.00 58.87           C  
ATOM    339  CG2 VAL    43      -4.472   6.261  -5.301  1.00 59.45           C  
ATOM    340  N   GLU    44      -6.221  10.042  -3.497  1.00 66.05           N  
ATOM    341  CA  GLU    44      -6.677  10.995  -2.490  1.00 65.28           C  
ATOM    342  C   GLU    44      -8.160  11.313  -2.664  1.00 66.79           C  
ATOM    343  CB  GLU    44      -5.852  12.283  -2.555  1.00 64.19           C  
ATOM    344  O   GLU    44      -8.899  11.407  -1.682  1.00 66.40           O  
ATOM    345  CG  GLU    44      -4.421  12.121  -2.064  1.00 61.17           C  
ATOM    346  CD  GLU    44      -3.617  13.410  -2.122  1.00 60.97           C  
ATOM    347  OE1 GLU    44      -3.942  14.291  -2.950  1.00 63.65           O  
ATOM    348  OE2 GLU    44      -2.654  13.540  -1.333  1.00 56.76           O  
ATOM    349  N   GLU    45      -8.640  11.480  -3.899  1.00 70.95           N  
ATOM    350  CA  GLU    45     -10.036  11.786  -4.197  1.00 70.82           C  
ATOM    351  C   GLU    45     -10.938  10.591  -3.901  1.00 70.33           C  
ATOM    352  CB  GLU    45     -10.192  12.214  -5.659  1.00 67.88           C  
ATOM    353  O   GLU    45     -11.988  10.740  -3.273  1.00 68.25           O  
ATOM    354  CG  GLU    45     -11.578  12.741  -6.000  1.00 63.04           C  
ATOM    355  CD  GLU    45     -11.692  13.248  -7.429  1.00 62.12           C  
ATOM    356  OE1 GLU    45     -10.673  13.246  -8.157  1.00 61.07           O  
ATOM    357  OE2 GLU    45     -12.808  13.652  -7.824  1.00 56.05           O  
ATOM    358  N   GLU    46     -10.467   9.417  -4.358  1.00 67.87           N  
ATOM    359  CA  GLU    46     -11.285   8.216  -4.217  1.00 67.25           C  
ATOM    360  C   GLU    46     -11.461   7.836  -2.749  1.00 66.60           C  
ATOM    361  CB  GLU    46     -10.666   7.049  -4.991  1.00 65.27           C  
ATOM    362  O   GLU    46     -12.544   7.418  -2.336  1.00 64.02           O  
ATOM    363  CG  GLU    46     -11.609   5.871  -5.186  1.00 61.43           C  
ATOM    364  CD  GLU    46     -11.057   4.808  -6.123  1.00 60.93           C  
ATOM    365  OE1 GLU    46      -9.978   5.027  -6.720  1.00 59.24           O  
ATOM    366  OE2 GLU    46     -11.708   3.749  -6.261  1.00 55.17           O  
ATOM    367  N   LEU    47     -10.370   8.031  -1.985  1.00 63.44           N  
ATOM    368  CA  LEU    47     -10.406   7.622  -0.585  1.00 62.64           C  
ATOM    369  C   LEU    47     -10.826   8.783   0.310  1.00 63.23           C  
ATOM    370  CB  LEU    47      -9.037   7.093  -0.147  1.00 60.83           C  
ATOM    371  O   LEU    47     -11.063   8.596   1.505  1.00 61.64           O  
ATOM    372  CG  LEU    47      -8.598   5.761  -0.755  1.00 58.22           C  
ATOM    373  CD1 LEU    47      -7.178   5.420  -0.317  1.00 55.71           C  
ATOM    374  CD2 LEU    47      -9.566   4.649  -0.363  1.00 56.46           C  
ATOM    375  N   ASN    48     -10.992   9.993  -0.278  1.00 65.26           N  
ATOM    376  CA  ASN    48     -11.276  11.202   0.487  1.00 64.65           C  
ATOM    377  C   ASN    48     -10.261  11.406   1.608  1.00 64.63           C  
ATOM    378  CB  ASN    48     -12.695  11.156   1.058  1.00 61.10           C  
ATOM    379  O   ASN    48     -10.636  11.688   2.748  1.00 61.87           O  
ATOM    380  CG  ASN    48     -13.239  12.533   1.381  1.00 57.37           C  
ATOM    381  ND2 ASN    48     -14.223  12.588   2.271  1.00 54.13           N  
ATOM    382  OD1 ASN    48     -12.779  13.540   0.835  1.00 56.73           O  
ATOM    383  N   VAL    49      -8.951  11.131   1.370  1.00 63.93           N  
ATOM    384  CA  VAL    49      -7.895  11.298   2.363  1.00 63.12           C  
ATOM    385  C   VAL    49      -6.749  12.113   1.767  1.00 63.93           C  
ATOM    386  CB  VAL    49      -7.372   9.935   2.871  1.00 61.41           C  
ATOM    387  O   VAL    49      -6.651  12.257   0.546  1.00 61.93           O  
ATOM    388  CG1 VAL    49      -8.492   9.144   3.544  1.00 56.48           C  
ATOM    389  CG2 VAL    49      -6.765   9.135   1.720  1.00 57.07           C  
ATOM    390  N   ASN    50      -5.923  12.803   2.633  1.00 62.52           N  
ATOM    391  CA  ASN    50      -4.694  13.482   2.238  1.00 62.01           C  
ATOM    392  C   ASN    50      -3.462  12.638   2.553  1.00 61.71           C  
ATOM    393  CB  ASN    50      -4.591  14.847   2.921  1.00 59.18           C  
ATOM    394  O   ASN    50      -3.230  12.277   3.708  1.00 59.11           O  
ATOM    395  CG  ASN    50      -3.630  15.783   2.214  1.00 55.69           C  
ATOM    396  ND2 ASN    50      -3.889  17.082   2.312  1.00 52.26           N  
ATOM    397  OD1 ASN    50      -2.665  15.343   1.585  1.00 55.26           O  
ATOM    398  N   ILE    51      -2.747  12.098   1.547  1.00 58.08           N  
ATOM    399  CA  ILE    51      -1.541  11.290   1.688  1.00 56.86           C  
ATOM    400  C   ILE    51      -0.593  11.949   2.687  1.00 57.67           C  
ATOM    401  CB  ILE    51      -0.833  11.089   0.329  1.00 54.88           C  
ATOM    402  O   ILE    51       0.148  11.262   3.395  1.00 56.34           O  
ATOM    403  CG1 ILE    51      -1.675  10.191  -0.584  1.00 48.33           C  
ATOM    404  CG2 ILE    51       0.568  10.505   0.532  1.00 49.93           C  
ATOM    405  CD1 ILE    51      -1.164  10.112  -2.016  1.00 48.28           C  
ATOM    406  N   SER    52      -0.641  13.238   2.839  1.00 56.42           N  
ATOM    407  CA  SER    52       0.268  13.936   3.743  1.00 55.30           C  
ATOM    408  C   SER    52      -0.219  13.859   5.185  1.00 56.40           C  
ATOM    409  CB  SER    52       0.422  15.399   3.325  1.00 52.80           C  
ATOM    410  O   SER    52       0.474  14.299   6.105  1.00 54.62           O  
ATOM    411  OG  SER    52      -0.832  16.058   3.330  1.00 50.74           O  
ATOM    412  N   ASP    53      -1.397  13.358   5.506  1.00 56.13           N  
ATOM    413  CA  ASP    53      -1.915  13.320   6.871  1.00 55.05           C  
ATOM    414  C   ASP    53      -1.282  12.180   7.666  1.00 56.08           C  
ATOM    415  CB  ASP    53      -3.438  13.174   6.863  1.00 52.09           C  
ATOM    416  O   ASP    53      -1.157  11.061   7.165  1.00 53.80           O  
ATOM    417  CG  ASP    53      -4.153  14.446   6.444  1.00 49.63           C  
ATOM    418  OD1 ASP    53      -3.503  15.510   6.354  1.00 51.22           O  
ATOM    419  OD2 ASP    53      -5.379  14.385   6.205  1.00 52.11           O  
ATOM    420  N   SER    54      -0.460  12.551   8.687  1.00 51.91           N  
ATOM    421  CA  SER    54       0.345  11.632   9.485  1.00 50.19           C  
ATOM    422  C   SER    54      -0.419  10.348   9.787  1.00 51.69           C  
ATOM    423  CB  SER    54       0.780  12.296  10.792  1.00 48.03           C  
ATOM    424  O   SER    54       0.176   9.271   9.874  1.00 49.26           O  
ATOM    425  OG  SER    54      -0.335  12.849  11.471  1.00 47.17           O  
ATOM    426  N   CYS    55      -1.720  10.438   9.897  1.00 52.01           N  
ATOM    427  CA  CYS    55      -2.712   9.428  10.246  1.00 51.78           C  
ATOM    428  C   CYS    55      -3.753   9.280   9.142  1.00 51.97           C  
ATOM    429  CB  CYS    55      -3.400   9.784  11.563  1.00 49.02           C  
ATOM    430  O   CYS    55      -4.955   9.282   9.412  1.00 50.15           O  
ATOM    431  SG  CYS    55      -3.874   8.347  12.550  1.00 52.84           S  
ATOM    432  N   VAL    56      -3.663   9.833   7.881  1.00 47.58           N  
ATOM    433  CA  VAL    56      -4.541   9.767   6.717  1.00 47.06           C  
ATOM    434  C   VAL    56      -5.480   8.570   6.844  1.00 47.77           C  
ATOM    435  CB  VAL    56      -3.733   9.674   5.403  1.00 44.53           C  
ATOM    436  O   VAL    56      -6.617   8.612   6.370  1.00 46.21           O  
ATOM    437  CG1 VAL    56      -4.666   9.474   4.209  1.00 40.23           C  
ATOM    438  CG2 VAL    56      -2.878  10.926   5.213  1.00 41.59           C  
ATOM    439  N   ALA    57      -5.216   7.666   7.809  1.00 48.31           N  
ATOM    440  CA  ALA    57      -5.801   6.330   7.885  1.00 47.78           C  
ATOM    441  C   ALA    57      -7.135   6.356   8.626  1.00 48.99           C  
ATOM    442  CB  ALA    57      -4.835   5.364   8.568  1.00 43.87           C  
ATOM    443  O   ALA    57      -7.882   5.375   8.607  1.00 47.36           O  
ATOM    444  N   ASN    58      -7.505   7.402   9.117  1.00 52.35           N  
ATOM    445  CA  ASN    58      -8.700   7.192   9.927  1.00 51.77           C  
ATOM    446  C   ASN    58      -9.913   6.863   9.061  1.00 52.34           C  
ATOM    447  CB  ASN    58      -8.984   8.419  10.794  1.00 49.03           C  
ATOM    448  O   ASN    58     -10.699   5.976   9.398  1.00 50.70           O  
ATOM    449  CG  ASN    58      -8.117   8.470  12.037  1.00 46.93           C  
ATOM    450  ND2 ASN    58      -7.942   9.664  12.590  1.00 41.01           N  
ATOM    451  OD1 ASN    58      -7.608   7.444  12.496  1.00 48.51           O  
ATOM    452  N   LYS    59      -9.976   7.494   7.931  1.00 51.06           N  
ATOM    453  CA  LYS    59     -11.131   7.141   7.111  1.00 50.68           C  
ATOM    454  C   LYS    59     -10.942   5.777   6.453  1.00 51.00           C  
ATOM    455  CB  LYS    59     -11.379   8.208   6.044  1.00 47.68           C  
ATOM    456  O   LYS    59     -11.873   4.970   6.406  1.00 49.13           O  
ATOM    457  CG  LYS    59     -12.815   8.260   5.542  1.00 45.74           C  
ATOM    458  CD  LYS    59     -13.029   9.421   4.581  1.00 48.66           C  
ATOM    459  CE  LYS    59     -14.441   9.423   4.011  1.00 37.90           C  
ATOM    460  NZ  LYS    59     -14.671  10.587   3.104  1.00 35.17           N  
ATOM    461  N   ILE    60      -9.707   5.528   5.700  1.00 55.62           N  
ATOM    462  CA  ILE    60      -9.477   4.193   5.161  1.00 54.32           C  
ATOM    463  C   ILE    60      -9.570   3.160   6.282  1.00 55.92           C  
ATOM    464  CB  ILE    60      -8.105   4.096   4.456  1.00 52.53           C  
ATOM    465  O   ILE    60     -10.093   2.062   6.081  1.00 54.70           O  
ATOM    466  CG1 ILE    60      -8.065   5.025   3.237  1.00 47.59           C  
ATOM    467  CG2 ILE    60      -7.807   2.649   4.052  1.00 49.29           C  
ATOM    468  CD1 ILE    60      -6.699   5.109   2.569  1.00 46.40           C  
ATOM    469  N   LYS    61      -9.171   3.583   7.433  1.00 51.36           N  
ATOM    470  CA  LYS    61      -9.227   2.732   8.619  1.00 50.71           C  
ATOM    471  C   LYS    61     -10.630   2.168   8.826  1.00 51.77           C  
ATOM    472  CB  LYS    61      -8.787   3.511   9.859  1.00 47.59           C  
ATOM    473  O   LYS    61     -10.798   0.961   9.009  1.00 50.48           O  
ATOM    474  CG  LYS    61      -8.562   2.642  11.088  1.00 45.22           C  
ATOM    475  CD  LYS    61      -8.265   3.485  12.322  1.00 48.80           C  
ATOM    476  CE  LYS    61      -8.416   2.675  13.603  1.00 36.40           C  
ATOM    477  NZ  LYS    61      -7.924   3.428  14.795  1.00 33.55           N  
ATOM    478  N   ASP    62     -11.567   3.025   8.981  1.00 57.93           N  
ATOM    479  CA  ASP    62     -12.898   2.559   9.360  1.00 57.14           C  
ATOM    480  C   ASP    62     -13.448   1.574   8.331  1.00 58.23           C  
ATOM    481  CB  ASP    62     -13.855   3.742   9.520  1.00 54.58           C  
ATOM    482  O   ASP    62     -14.008   0.537   8.694  1.00 56.72           O  
ATOM    483  CG  ASP    62     -13.578   4.565  10.765  1.00 51.92           C  
ATOM    484  OD1 ASP    62     -12.876   4.075  11.676  1.00 53.70           O  
ATOM    485  OD2 ASP    62     -14.068   5.713  10.837  1.00 55.53           O  
ATOM    486  N   GLU    63     -13.224   1.875   7.042  1.00 55.93           N  
ATOM    487  CA  GLU    63     -13.726   0.951   6.030  1.00 55.55           C  
ATOM    488  C   GLU    63     -12.831  -0.280   5.913  1.00 55.78           C  
ATOM    489  CB  GLU    63     -13.840   1.649   4.672  1.00 53.69           C  
ATOM    490  O   GLU    63     -13.324  -1.404   5.801  1.00 54.68           O  
ATOM    491  CG  GLU    63     -14.988   2.644   4.587  1.00 52.37           C  
ATOM    492  CD  GLU    63     -15.087   3.333   3.235  1.00 53.60           C  
ATOM    493  OE1 GLU    63     -14.291   3.003   2.327  1.00 52.72           O  
ATOM    494  OE2 GLU    63     -15.966   4.210   3.084  1.00 47.93           O  
ATOM    495  N   PHE    64     -11.517  -0.060   5.805  1.00 57.74           N  
ATOM    496  CA  PHE    64     -10.586  -1.178   5.709  1.00 56.89           C  
ATOM    497  C   PHE    64     -10.641  -2.039   6.965  1.00 57.94           C  
ATOM    498  CB  PHE    64      -9.158  -0.672   5.481  1.00 55.32           C  
ATOM    499  O   PHE    64     -10.718  -3.266   6.880  1.00 57.19           O  
ATOM    500  CG  PHE    64      -8.189  -1.750   5.078  1.00 53.63           C  
ATOM    501  CD1 PHE    64      -8.251  -2.322   3.813  1.00 50.77           C  
ATOM    502  CD2 PHE    64      -7.215  -2.192   5.964  1.00 51.78           C  
ATOM    503  CE1 PHE    64      -7.355  -3.320   3.437  1.00 48.35           C  
ATOM    504  CE2 PHE    64      -6.316  -3.189   5.596  1.00 49.76           C  
ATOM    505  CZ  PHE    64      -6.388  -3.752   4.332  1.00 50.20           C  
ATOM    506  N   PHE    65     -10.605  -1.416   8.099  1.00 54.78           N  
ATOM    507  CA  PHE    65     -10.578  -2.158   9.354  1.00 54.61           C  
ATOM    508  C   PHE    65     -11.937  -2.783   9.643  1.00 55.47           C  
ATOM    509  CB  PHE    65     -10.163  -1.245  10.511  1.00 52.30           C  
ATOM    510  O   PHE    65     -12.041  -3.712  10.447  1.00 54.74           O  
ATOM    511  CG  PHE    65      -8.704  -0.873  10.499  1.00 50.60           C  
ATOM    512  CD1 PHE    65      -7.722  -1.856  10.489  1.00 47.28           C  
ATOM    513  CD2 PHE    65      -8.316   0.460  10.496  1.00 48.48           C  
ATOM    514  CE1 PHE    65      -6.372  -1.515  10.477  1.00 46.68           C  
ATOM    515  CE2 PHE    65      -6.968   0.809  10.484  1.00 48.78           C  
ATOM    516  CZ  PHE    65      -5.998  -0.180  10.476  1.00 46.76           C  
ATOM    517  N   ALA    66     -13.033  -2.199   9.084  1.00 59.12           N  
ATOM    518  CA  ALA    66     -14.258  -2.989   9.165  1.00 58.15           C  
ATOM    519  C   ALA    66     -14.083  -4.344   8.486  1.00 59.43           C  
ATOM    520  CB  ALA    66     -15.424  -2.229   8.537  1.00 55.28           C  
ATOM    521  O   ALA    66     -14.753  -5.316   8.844  1.00 58.07           O  
ATOM    522  N   MET    67     -13.125  -4.424   7.690  1.00 56.31           N  
ATOM    523  CA  MET    67     -13.007  -5.646   6.900  1.00 56.07           C  
ATOM    524  C   MET    67     -11.776  -6.446   7.313  1.00 56.28           C  
ATOM    525  CB  MET    67     -12.940  -5.317   5.407  1.00 53.13           C  
ATOM    526  O   MET    67     -11.728  -7.662   7.122  1.00 54.87           O  
ATOM    527  CG  MET    67     -14.272  -4.888   4.813  1.00 51.18           C  
ATOM    528  SD  MET    67     -14.288  -4.982   2.981  1.00 50.58           S  
ATOM    529  CE  MET    67     -13.653  -6.665   2.741  1.00 43.97           C  
ATOM    530  N   ILE    68     -10.793  -5.758   7.814  1.00 64.52           N  
ATOM    531  CA  ILE    68      -9.565  -6.480   8.128  1.00 64.17           C  
ATOM    532  C   ILE    68      -8.982  -5.961   9.441  1.00 64.55           C  
ATOM    533  CB  ILE    68      -8.525  -6.350   6.992  1.00 60.98           C  
ATOM    534  O   ILE    68      -8.988  -4.754   9.696  1.00 61.46           O  
ATOM    535  CG1 ILE    68      -9.016  -7.076   5.734  1.00 56.19           C  
ATOM    536  CG2 ILE    68      -7.164  -6.889   7.441  1.00 56.63           C  
ATOM    537  CD1 ILE    68      -8.135  -6.859   4.511  1.00 55.75           C  
ATOM    538  N   SER    69      -8.651  -6.863  10.398  1.00 62.55           N  
ATOM    539  CA  SER    69      -8.105  -6.514  11.706  1.00 61.77           C  
ATOM    540  C   SER    69      -6.700  -5.935  11.582  1.00 62.69           C  
ATOM    541  CB  SER    69      -8.082  -7.739  12.621  1.00 59.21           C  
ATOM    542  O   SER    69      -5.878  -6.445  10.818  1.00 60.28           O  
ATOM    543  OG  SER    69      -6.972  -8.569  12.323  1.00 57.83           O  
ATOM    544  N   ILE    70      -6.370  -4.780  12.085  1.00 63.22           N  
ATOM    545  CA  ILE    70      -5.060  -4.147  12.180  1.00 62.89           C  
ATOM    546  C   ILE    70      -4.033  -5.157  12.685  1.00 63.84           C  
ATOM    547  CB  ILE    70      -5.095  -2.911  13.106  1.00 61.38           C  
ATOM    548  O   ILE    70      -2.893  -5.181  12.214  1.00 63.45           O  
ATOM    549  CG1 ILE    70      -5.925  -1.790  12.470  1.00 56.50           C  
ATOM    550  CG2 ILE    70      -3.676  -2.430  13.421  1.00 57.13           C  
ATOM    551  CD1 ILE    70      -6.200  -0.617  13.402  1.00 54.62           C  
ATOM    552  N   SER    71      -4.528  -5.977  13.645  1.00 65.61           N  
ATOM    553  CA  SER    71      -3.582  -6.938  14.202  1.00 65.42           C  
ATOM    554  C   SER    71      -3.053  -7.881  13.126  1.00 66.16           C  
ATOM    555  CB  SER    71      -4.236  -7.746  15.323  1.00 63.10           C  
ATOM    556  O   SER    71      -1.871  -8.229  13.125  1.00 65.31           O  
ATOM    557  OG  SER    71      -5.218  -8.626  14.803  1.00 60.96           O  
ATOM    558  N   ALA    72      -3.925  -8.249  12.229  1.00 69.28           N  
ATOM    559  CA  ALA    72      -3.501  -9.169  11.177  1.00 68.18           C  
ATOM    560  C   ALA    72      -2.513  -8.497  10.227  1.00 68.88           C  
ATOM    561  CB  ALA    72      -4.710  -9.687  10.402  1.00 66.72           C  
ATOM    562  O   ALA    72      -1.541  -9.119   9.791  1.00 66.86           O  
ATOM    563  N   ILE    73      -2.750  -7.296   9.938  1.00 69.72           N  
ATOM    564  CA  ILE    73      -1.870  -6.541   9.053  1.00 69.01           C  
ATOM    565  C   ILE    73      -0.507  -6.354   9.716  1.00 69.53           C  
ATOM    566  CB  ILE    73      -2.479  -5.169   8.686  1.00 67.58           C  
ATOM    567  O   ILE    73       0.532  -6.549   9.081  1.00 67.97           O  
ATOM    568  CG1 ILE    73      -3.753  -5.356   7.853  1.00 63.53           C  
ATOM    569  CG2 ILE    73      -1.458  -4.307   7.938  1.00 63.97           C  
ATOM    570  CD1 ILE    73      -4.489  -4.059   7.547  1.00 61.80           C  
ATOM    571  N   VAL    74      -0.548  -5.932  10.979  1.00 67.70           N  
ATOM    572  CA  VAL    74       0.685  -5.724  11.731  1.00 67.16           C  
ATOM    573  C   VAL    74       1.479  -7.028  11.794  1.00 68.08           C  
ATOM    574  CB  VAL    74       0.399  -5.205  13.158  1.00 65.72           C  
ATOM    575  O   VAL    74       2.693  -7.033  11.581  1.00 67.27           O  
ATOM    576  CG1 VAL    74       1.656  -5.284  14.023  1.00 61.50           C  
ATOM    577  CG2 VAL    74      -0.130  -3.773  13.108  1.00 62.07           C  
ATOM    578  N   LYS    75       0.724  -8.091  12.084  1.00 71.95           N  
ATOM    579  CA  LYS    75       1.390  -9.387  12.185  1.00 71.74           C  
ATOM    580  C   LYS    75       2.025  -9.784  10.855  1.00 72.02           C  
ATOM    581  CB  LYS    75       0.402 -10.464  12.636  1.00 69.69           C  
ATOM    582  O   LYS    75       3.160 -10.263  10.822  1.00 70.58           O  
ATOM    583  CG  LYS    75       0.150 -10.483  14.137  1.00 66.21           C  
ATOM    584  CD  LYS    75      -0.837 -11.577  14.524  1.00 64.53           C  
ATOM    585  CE  LYS    75      -1.186 -11.518  16.005  1.00 59.08           C  
ATOM    586  NZ  LYS    75      -2.195 -12.554  16.378  1.00 54.77           N  
ATOM    587  N   ALA    76       1.297  -9.557   9.811  1.00 74.57           N  
ATOM    588  CA  ALA    76       1.829  -9.904   8.496  1.00 73.53           C  
ATOM    589  C   ALA    76       3.056  -9.061   8.161  1.00 73.92           C  
ATOM    590  CB  ALA    76       0.756  -9.725   7.424  1.00 72.35           C  
ATOM    591  O   ALA    76       4.034  -9.570   7.608  1.00 71.41           O  
ATOM    592  N   ALA    77       2.984  -7.821   8.520  1.00 72.07           N  
ATOM    593  CA  ALA    77       4.122  -6.939   8.277  1.00 71.10           C  
ATOM    594  C   ALA    77       5.328  -7.357   9.114  1.00 71.92           C  
ATOM    595  CB  ALA    77       3.747  -5.490   8.577  1.00 69.98           C  
ATOM    596  O   ALA    77       6.457  -7.380   8.619  1.00 70.14           O  
ATOM    597  N   GLN    78       5.078  -7.755  10.386  1.00 71.33           N  
ATOM    598  CA  GLN    78       6.151  -8.173  11.283  1.00 71.17           C  
ATOM    599  C   GLN    78       6.807  -9.460  10.793  1.00 71.93           C  
ATOM    600  CB  GLN    78       5.619  -8.362  12.704  1.00 69.32           C  
ATOM    601  O   GLN    78       8.023  -9.627  10.911  1.00 70.98           O  
ATOM    602  CG  GLN    78       5.302  -7.057  13.422  1.00 65.53           C  
ATOM    603  CD  GLN    78       4.637  -7.273  14.768  1.00 63.51           C  
ATOM    604  NE2 GLN    78       4.588  -6.223  15.581  1.00 56.18           N  
ATOM    605  OE1 GLN    78       4.172  -8.375  15.076  1.00 62.62           O  
ATOM    606  N   LYS    79       5.942 -10.383  10.177  1.00 78.15           N  
ATOM    607  CA  LYS    79       6.454 -11.659   9.685  1.00 78.14           C  
ATOM    608  C   LYS    79       6.981 -11.527   8.259  1.00 78.48           C  
ATOM    609  CB  LYS    79       5.366 -12.732   9.744  1.00 75.87           C  
ATOM    610  O   LYS    79       7.396 -12.516   7.651  1.00 76.90           O  
ATOM    611  CG  LYS    79       4.978 -13.143  11.157  1.00 72.20           C  
ATOM    612  CD  LYS    79       3.922 -14.241  11.150  1.00 70.28           C  
ATOM    613  CE  LYS    79       3.542 -14.661  12.564  1.00 64.34           C  
ATOM    614  NZ  LYS    79       2.505 -15.735  12.562  1.00 59.04           N  
ATOM    615  N   LYS    80       6.882 -10.312   7.712  1.00 76.46           N  
ATOM    616  CA  LYS    80       7.274 -10.062   6.328  1.00 76.39           C  
ATOM    617  C   LYS    80       6.472 -10.932   5.364  1.00 77.61           C  
ATOM    618  CB  LYS    80       8.771 -10.314   6.140  1.00 73.60           C  
ATOM    619  O   LYS    80       7.013 -11.433   4.376  1.00 75.53           O  
ATOM    620  CG  LYS    80       9.661  -9.418   6.989  1.00 70.37           C  
ATOM    621  CD  LYS    80      11.137  -9.668   6.706  1.00 68.35           C  
ATOM    622  CE  LYS    80      12.029  -8.786   7.569  1.00 62.13           C  
ATOM    623  NZ  LYS    80      13.477  -9.000   7.270  1.00 54.37           N  
ATOM    624  N   ALA    81       5.293 -11.259   5.835  1.00 81.05           N  
ATOM    625  CA  ALA    81       4.400 -12.004   4.952  1.00 80.83           C  
ATOM    626  C   ALA    81       3.758 -11.084   3.917  1.00 81.07           C  
ATOM    627  CB  ALA    81       3.323 -12.719   5.764  1.00 79.26           C  
ATOM    628  O   ALA    81       2.544 -10.871   3.935  1.00 78.73           O  
ATOM    629  N   TRP    82       4.597 -10.538   3.019  1.00 81.57           N  
ATOM    630  CA  TRP    82       4.226  -9.460   2.108  1.00 82.49           C  
ATOM    631  C   TRP    82       3.180  -9.931   1.104  1.00 82.12           C  
ATOM    632  CB  TRP    82       5.459  -8.932   1.370  1.00 80.13           C  
ATOM    633  O   TRP    82       2.285  -9.170   0.728  1.00 79.92           O  
ATOM    634  CG  TRP    82       6.536  -8.413   2.275  1.00 74.76           C  
ATOM    635  CD1 TRP    82       7.806  -8.902   2.409  1.00 69.78           C  
ATOM    636  CD2 TRP    82       6.434  -7.307   3.177  1.00 71.58           C  
ATOM    637  CE2 TRP    82       7.682  -7.181   3.826  1.00 71.17           C  
ATOM    638  CE3 TRP    82       5.408  -6.408   3.498  1.00 75.73           C  
ATOM    639  NE1 TRP    82       8.500  -8.165   3.340  1.00 75.45           N  
ATOM    640  CH2 TRP    82       6.910  -5.325   5.076  1.00 71.99           C  
ATOM    641  CZ2 TRP    82       7.931  -6.190   4.780  1.00 73.69           C  
ATOM    642  CZ3 TRP    82       5.657  -5.424   4.448  1.00 73.10           C  
ATOM    643  N   LYS    83       3.228 -11.189   0.710  1.00 84.13           N  
ATOM    644  CA  LYS    83       2.256 -11.695  -0.256  1.00 84.41           C  
ATOM    645  C   LYS    83       0.868 -11.807   0.369  1.00 84.51           C  
ATOM    646  CB  LYS    83       2.698 -13.054  -0.800  1.00 82.83           C  
ATOM    647  O   LYS    83      -0.134 -11.481  -0.271  1.00 83.48           O  
ATOM    648  CG  LYS    83       3.827 -12.977  -1.817  1.00 78.64           C  
ATOM    649  CD  LYS    83       4.111 -14.337  -2.441  1.00 76.84           C  
ATOM    650  CE  LYS    83       5.269 -14.269  -3.429  1.00 71.36           C  
ATOM    651  NZ  LYS    83       5.542 -15.597  -4.053  1.00 66.62           N  
ATOM    652  N   GLU    84       0.857 -12.281   1.615  1.00 82.05           N  
ATOM    653  CA  GLU    84      -0.421 -12.354   2.318  1.00 81.56           C  
ATOM    654  C   GLU    84      -1.040 -10.969   2.482  1.00 81.54           C  
ATOM    655  CB  GLU    84      -0.244 -13.018   3.686  1.00 79.99           C  
ATOM    656  O   GLU    84      -2.241 -10.791   2.267  1.00 79.64           O  
ATOM    657  CG  GLU    84      -1.553 -13.274   4.418  1.00 75.22           C  
ATOM    658  CD  GLU    84      -1.376 -14.065   5.705  1.00 72.61           C  
ATOM    659  OE1 GLU    84      -0.294 -14.662   5.906  1.00 68.89           O  
ATOM    660  OE2 GLU    84      -2.328 -14.089   6.517  1.00 66.57           O  
ATOM    661  N   LEU    85      -0.166 -10.057   2.796  1.00 78.54           N  
ATOM    662  CA  LEU    85      -0.639  -8.686   2.956  1.00 77.95           C  
ATOM    663  C   LEU    85      -1.108  -8.113   1.623  1.00 78.45           C  
ATOM    664  CB  LEU    85       0.465  -7.803   3.544  1.00 76.57           C  
ATOM    665  O   LEU    85      -2.137  -7.437   1.561  1.00 76.95           O  
ATOM    666  CG  LEU    85       0.089  -6.349   3.831  1.00 72.14           C  
ATOM    667  CD1 LEU    85      -1.120  -6.288   4.758  1.00 67.59           C  
ATOM    668  CD2 LEU    85       1.272  -5.600   4.437  1.00 67.43           C  
ATOM    669  N   ALA    86      -0.351  -8.382   0.526  1.00 80.74           N  
ATOM    670  CA  ALA    86      -0.712  -7.915  -0.810  1.00 80.64           C  
ATOM    671  C   ALA    86      -2.085  -8.439  -1.221  1.00 81.01           C  
ATOM    672  CB  ALA    86       0.344  -8.343  -1.826  1.00 79.77           C  
ATOM    673  O   ALA    86      -2.896  -7.699  -1.783  1.00 80.16           O  
ATOM    674  N   VAL    87      -2.355  -9.721  -0.934  1.00 82.48           N  
ATOM    675  CA  VAL    87      -3.632 -10.337  -1.279  1.00 82.29           C  
ATOM    676  C   VAL    87      -4.761  -9.648  -0.516  1.00 82.06           C  
ATOM    677  CB  VAL    87      -3.631 -11.852  -0.976  1.00 81.36           C  
ATOM    678  O   VAL    87      -5.804  -9.329  -1.092  1.00 80.89           O  
ATOM    679  CG1 VAL    87      -5.052 -12.412  -1.013  1.00 80.96           C  
ATOM    680  CG2 VAL    87      -2.735 -12.593  -1.967  1.00 80.78           C  
ATOM    681  N   THR    88      -4.520  -9.435   0.737  1.00 78.20           N  
ATOM    682  CA  THR    88      -5.523  -8.809   1.591  1.00 77.35           C  
ATOM    683  C   THR    88      -5.871  -7.413   1.081  1.00 77.60           C  
ATOM    684  CB  THR    88      -5.039  -8.720   3.050  1.00 76.31           C  
ATOM    685  O   THR    88      -7.047  -7.055   0.989  1.00 75.55           O  
ATOM    686  CG2 THR    88      -6.091  -8.066   3.939  1.00 72.61           C  
ATOM    687  OG1 THR    88      -4.770 -10.040   3.539  1.00 71.33           O  
ATOM    688  N   VAL    89      -4.936  -6.657   0.770  1.00 75.86           N  
ATOM    689  CA  VAL    89      -5.122  -5.284   0.313  1.00 75.30           C  
ATOM    690  C   VAL    89      -5.821  -5.281  -1.045  1.00 75.86           C  
ATOM    691  CB  VAL    89      -3.777  -4.529   0.221  1.00 74.10           C  
ATOM    692  O   VAL    89      -6.730  -4.482  -1.280  1.00 74.38           O  
ATOM    693  CG1 VAL    89      -3.962  -3.176  -0.463  1.00 68.96           C  
ATOM    694  CG2 VAL    89      -3.170  -4.350   1.612  1.00 69.42           C  
ATOM    695  N   LEU    90      -5.307  -6.141  -1.989  1.00 79.21           N  
ATOM    696  CA  LEU    90      -5.902  -6.192  -3.320  1.00 79.02           C  
ATOM    697  C   LEU    90      -7.373  -6.588  -3.243  1.00 79.20           C  
ATOM    698  CB  LEU    90      -5.141  -7.178  -4.210  1.00 78.06           C  
ATOM    699  O   LEU    90      -8.203  -6.057  -3.985  1.00 78.18           O  
ATOM    700  CG  LEU    90      -3.789  -6.705  -4.744  1.00 77.45           C  
ATOM    701  CD1 LEU    90      -3.020  -7.874  -5.350  1.00 76.28           C  
ATOM    702  CD2 LEU    90      -3.978  -5.593  -5.771  1.00 76.58           C  
ATOM    703  N   ARG    91      -7.757  -7.521  -2.372  1.00 78.92           N  
ATOM    704  CA  ARG    91      -9.153  -7.915  -2.214  1.00 78.37           C  
ATOM    705  C   ARG    91     -10.003  -6.742  -1.737  1.00 78.52           C  
ATOM    706  CB  ARG    91      -9.275  -9.083  -1.233  1.00 77.23           C  
ATOM    707  O   ARG    91     -11.123  -6.546  -2.213  1.00 77.11           O  
ATOM    708  CG  ARG    91      -8.849 -10.422  -1.814  1.00 75.00           C  
ATOM    709  CD  ARG    91      -9.060 -11.559  -0.824  1.00 73.88           C  
ATOM    710  NE  ARG    91      -8.678 -12.848  -1.394  1.00 66.98           N  
ATOM    711  NH1 ARG    91      -9.014 -14.043   0.555  1.00 67.31           N  
ATOM    712  NH2 ARG    91      -8.299 -15.113  -1.342  1.00 65.43           N  
ATOM    713  CZ  ARG    91      -8.665 -13.998  -0.726  1.00 66.61           C  
ATOM    714  N   PHE    92      -9.421  -6.040  -0.805  1.00 73.51           N  
ATOM    715  CA  PHE    92     -10.136  -4.864  -0.324  1.00 72.85           C  
ATOM    716  C   PHE    92     -10.367  -3.870  -1.456  1.00 73.20           C  
ATOM    717  CB  PHE    92      -9.364  -4.193   0.816  1.00 71.40           C  
ATOM    718  O   PHE    92     -11.470  -3.341  -1.610  1.00 71.15           O  
ATOM    719  CG  PHE    92      -9.966  -2.891   1.273  1.00 67.98           C  
ATOM    720  CD1 PHE    92     -11.054  -2.877   2.137  1.00 64.82           C  
ATOM    721  CD2 PHE    92      -9.444  -1.680   0.837  1.00 65.11           C  
ATOM    722  CE1 PHE    92     -11.613  -1.674   2.561  1.00 62.58           C  
ATOM    723  CE2 PHE    92      -9.997  -0.474   1.257  1.00 61.85           C  
ATOM    724  CZ  PHE    92     -11.082  -0.473   2.118  1.00 62.21           C  
ATOM    725  N   ALA    93      -9.271  -3.541  -2.137  1.00 73.82           N  
ATOM    726  CA  ALA    93      -9.377  -2.582  -3.234  1.00 73.33           C  
ATOM    727  C   ALA    93     -10.451  -3.006  -4.232  1.00 74.05           C  
ATOM    728  CB  ALA    93      -8.031  -2.428  -3.938  1.00 72.07           C  
ATOM    729  O   ALA    93     -11.262  -2.185  -4.667  1.00 72.84           O  
ATOM    730  N   LYS    94     -10.501  -4.222  -4.616  1.00 76.05           N  
ATOM    731  CA  LYS    94     -11.471  -4.733  -5.580  1.00 75.77           C  
ATOM    732  C   LYS    94     -12.889  -4.671  -5.019  1.00 76.41           C  
ATOM    733  CB  LYS    94     -11.127  -6.170  -5.977  1.00 74.21           C  
ATOM    734  O   LYS    94     -13.822  -4.270  -5.719  1.00 75.55           O  
ATOM    735  CG  LYS    94     -11.958  -6.709  -7.132  1.00 70.02           C  
ATOM    736  CD  LYS    94     -11.424  -8.046  -7.629  1.00 66.99           C  
ATOM    737  CE  LYS    94     -12.260  -8.591  -8.779  1.00 59.71           C  
ATOM    738  NZ  LYS    94     -11.727  -9.891  -9.284  1.00 55.61           N  
ATOM    739  N   ALA    95     -13.040  -5.091  -3.761  1.00 74.23           N  
ATOM    740  CA  ALA    95     -14.352  -5.131  -3.119  1.00 73.48           C  
ATOM    741  C   ALA    95     -14.957  -3.733  -3.021  1.00 73.67           C  
ATOM    742  CB  ALA    95     -14.246  -5.760  -1.732  1.00 72.03           C  
ATOM    743  O   ALA    95     -16.180  -3.576  -3.048  1.00 71.52           O  
ATOM    744  N   ASN    96     -14.020  -2.746  -2.922  1.00 67.89           N  
ATOM    745  CA  ASN    96     -14.507  -1.385  -2.726  1.00 66.97           C  
ATOM    746  C   ASN    96     -14.410  -0.564  -4.009  1.00 67.22           C  
ATOM    747  CB  ASN    96     -13.739  -0.697  -1.596  1.00 65.15           C  
ATOM    748  O   ASN    96     -14.610   0.652  -3.990  1.00 65.06           O  
ATOM    749  CG  ASN    96     -14.147  -1.197  -0.224  1.00 62.21           C  
ATOM    750  ND2 ASN    96     -13.340  -2.083   0.348  1.00 58.22           N  
ATOM    751  OD1 ASN    96     -15.179  -0.791   0.317  1.00 60.94           O  
ATOM    752  N   GLY    97     -14.122  -1.284  -5.145  1.00 68.55           N  
ATOM    753  CA  GLY    97     -14.112  -0.661  -6.459  1.00 67.14           C  
ATOM    754  C   GLY    97     -12.986   0.340  -6.636  1.00 67.83           C  
ATOM    755  O   GLY    97     -13.115   1.299  -7.400  1.00 64.96           O  
ATOM    756  N   LEU    98     -12.015   0.166  -5.759  1.00 66.81           N  
ATOM    757  CA  LEU    98     -10.900   1.099  -5.880  1.00 65.76           C  
ATOM    758  C   LEU    98     -10.086   0.812  -7.137  1.00 66.31           C  
ATOM    759  CB  LEU    98      -9.999   1.021  -4.645  1.00 64.18           C  
ATOM    760  O   LEU    98      -9.719  -0.336  -7.396  1.00 63.70           O  
ATOM    761  CG  LEU    98     -10.659   1.339  -3.302  1.00 61.93           C  
ATOM    762  CD1 LEU    98      -9.652   1.187  -2.167  1.00 59.28           C  
ATOM    763  CD2 LEU    98     -11.248   2.745  -3.316  1.00 59.78           C  
ATOM    764  N   LYS    99     -10.313   1.704  -8.208  1.00 58.37           N  
ATOM    765  CA  LYS    99      -9.710   1.532  -9.527  1.00 57.16           C  
ATOM    766  C   LYS    99      -8.201   1.752  -9.475  1.00 57.84           C  
ATOM    767  CB  LYS    99     -10.345   2.488 -10.537  1.00 52.59           C  
ATOM    768  O   LYS    99      -7.476   1.338 -10.382  1.00 54.37           O  
ATOM    769  CG  LYS    99     -11.803   2.182 -10.848  1.00 49.41           C  
ATOM    770  CD  LYS    99     -12.343   3.089 -11.946  1.00 50.13           C  
ATOM    771  CE  LYS    99     -13.804   2.791 -12.251  1.00 41.62           C  
ATOM    772  NZ  LYS    99     -14.351   3.707 -13.297  1.00 39.17           N  
ATOM    773  N   THR   100      -7.693   2.221  -8.398  1.00 57.02           N  
ATOM    774  CA  THR   100      -6.460   2.914  -8.038  1.00 55.85           C  
ATOM    775  C   THR   100      -5.438   1.937  -7.465  1.00 56.82           C  
ATOM    776  CB  THR   100      -6.728   4.037  -7.018  1.00 50.33           C  
ATOM    777  O   THR   100      -5.807   0.909  -6.893  1.00 52.84           O  
ATOM    778  CG2 THR   100      -6.915   5.380  -7.716  1.00 45.13           C  
ATOM    779  OG1 THR   100      -7.914   3.727  -6.275  1.00 43.62           O  
ATOM    780  N   ASN   101      -4.035   2.071  -7.900  1.00 62.79           N  
ATOM    781  CA  ASN   101      -2.731   1.490  -7.599  1.00 61.11           C  
ATOM    782  C   ASN   101      -2.710   0.844  -6.217  1.00 62.99           C  
ATOM    783  CB  ASN   101      -1.633   2.550  -7.707  1.00 58.49           C  
ATOM    784  O   ASN   101      -2.675   1.542  -5.202  1.00 60.25           O  
ATOM    785  CG  ASN   101      -0.281   1.956  -8.052  1.00 55.51           C  
ATOM    786  ND2 ASN   101       0.437   2.605  -8.961  1.00 54.66           N  
ATOM    787  OD1 ASN   101       0.115   0.923  -7.505  1.00 56.61           O  
ATOM    788  N   ALA   102      -3.441  -0.195  -6.026  1.00 64.53           N  
ATOM    789  CA  ALA   102      -3.472  -1.032  -4.830  1.00 63.03           C  
ATOM    790  C   ALA   102      -2.181  -0.891  -4.028  1.00 65.18           C  
ATOM    791  CB  ALA   102      -3.702  -2.493  -5.209  1.00 60.77           C  
ATOM    792  O   ALA   102      -2.195  -0.973  -2.798  1.00 63.41           O  
ATOM    793  N   ILE   103      -1.042  -0.571  -4.724  1.00 66.15           N  
ATOM    794  CA  ILE   103       0.233  -0.453  -4.025  1.00 64.75           C  
ATOM    795  C   ILE   103       0.201   0.757  -3.095  1.00 66.62           C  
ATOM    796  CB  ILE   103       1.412  -0.336  -5.017  1.00 62.23           C  
ATOM    797  O   ILE   103       0.656   0.681  -1.951  1.00 64.48           O  
ATOM    798  CG1 ILE   103       1.560  -1.631  -5.825  1.00 57.12           C  
ATOM    799  CG2 ILE   103       2.710  -0.001  -4.275  1.00 57.72           C  
ATOM    800  CD1 ILE   103       2.585  -1.545  -6.948  1.00 55.99           C  
ATOM    801  N   ILE   104      -0.344   1.912  -3.608  1.00 69.39           N  
ATOM    802  CA  ILE   104      -0.398   3.107  -2.773  1.00 68.30           C  
ATOM    803  C   ILE   104      -1.311   2.858  -1.575  1.00 69.39           C  
ATOM    804  CB  ILE   104      -0.887   4.335  -3.574  1.00 66.29           C  
ATOM    805  O   ILE   104      -0.962   3.195  -0.441  1.00 67.23           O  
ATOM    806  CG1 ILE   104       0.120   4.690  -4.675  1.00 62.32           C  
ATOM    807  CG2 ILE   104      -1.123   5.528  -2.643  1.00 62.59           C  
ATOM    808  CD1 ILE   104      -0.340   5.812  -5.595  1.00 60.56           C  
ATOM    809  N   VAL   105      -2.446   2.224  -1.811  1.00 66.62           N  
ATOM    810  CA  VAL   105      -3.359   1.930  -0.711  1.00 65.56           C  
ATOM    811  C   VAL   105      -2.684   0.990   0.284  1.00 66.76           C  
ATOM    812  CB  VAL   105      -4.679   1.310  -1.220  1.00 63.86           C  
ATOM    813  O   VAL   105      -2.731   1.219   1.495  1.00 64.73           O  
ATOM    814  CG1 VAL   105      -5.528   0.812  -0.051  1.00 59.48           C  
ATOM    815  CG2 VAL   105      -5.458   2.324  -2.056  1.00 59.61           C  
ATOM    816  N   ALA   106      -2.028  -0.066  -0.224  1.00 65.83           N  
ATOM    817  CA  ALA   106      -1.355  -1.035   0.637  1.00 64.67           C  
ATOM    818  C   ALA   106      -0.274  -0.362   1.479  1.00 66.01           C  
ATOM    819  CB  ALA   106      -0.750  -2.160  -0.200  1.00 62.82           C  
ATOM    820  O   ALA   106      -0.165  -0.619   2.680  1.00 63.99           O  
ATOM    821  N   GLY   107       0.560   0.403   0.860  1.00 67.05           N  
ATOM    822  CA  GLY   107       1.611   1.086   1.599  1.00 65.82           C  
ATOM    823  C   GLY   107       1.080   1.979   2.704  1.00 67.20           C  
ATOM    824  O   GLY   107       1.632   2.008   3.806  1.00 65.43           O  
ATOM    825  N   GLN   108      -0.012   2.653   2.330  1.00 65.51           N  
ATOM    826  CA  GLN   108      -0.588   3.537   3.338  1.00 64.80           C  
ATOM    827  C   GLN   108      -1.133   2.741   4.521  1.00 65.63           C  
ATOM    828  CB  GLN   108      -1.695   4.398   2.730  1.00 63.29           C  
ATOM    829  O   GLN   108      -0.965   3.140   5.675  1.00 63.75           O  
ATOM    830  CG  GLN   108      -1.182   5.521   1.838  1.00 61.03           C  
ATOM    831  CD  GLN   108      -2.295   6.408   1.312  1.00 59.18           C  
ATOM    832  NE2 GLN   108      -1.923   7.467   0.602  1.00 50.59           N  
ATOM    833  OE1 GLN   108      -3.479   6.142   1.541  1.00 57.49           O  
ATOM    834  N   LEU   109      -1.857   1.685   4.193  1.00 64.19           N  
ATOM    835  CA  LEU   109      -2.415   0.873   5.269  1.00 63.36           C  
ATOM    836  C   LEU   109      -1.307   0.270   6.126  1.00 64.29           C  
ATOM    837  CB  LEU   109      -3.298  -0.240   4.698  1.00 61.60           C  
ATOM    838  O   LEU   109      -1.414   0.236   7.354  1.00 62.51           O  
ATOM    839  CG  LEU   109      -4.664   0.187   4.161  1.00 59.17           C  
ATOM    840  CD1 LEU   109      -5.296  -0.946   3.358  1.00 56.14           C  
ATOM    841  CD2 LEU   109      -5.579   0.614   5.303  1.00 56.46           C  
ATOM    842  N   ALA   110      -0.281  -0.259   5.449  1.00 64.17           N  
ATOM    843  CA  ALA   110       0.829  -0.826   6.211  1.00 63.10           C  
ATOM    844  C   ALA   110       1.459   0.222   7.124  1.00 64.29           C  
ATOM    845  CB  ALA   110       1.880  -1.406   5.268  1.00 61.63           C  
ATOM    846  O   ALA   110       1.760  -0.059   8.286  1.00 62.63           O  
ATOM    847  N   LEU   111       1.651   1.489   6.567  1.00 62.99           N  
ATOM    848  CA  LEU   111       2.174   2.576   7.388  1.00 62.11           C  
ATOM    849  C   LEU   111       1.292   2.806   8.611  1.00 63.02           C  
ATOM    850  CB  LEU   111       2.277   3.865   6.569  1.00 60.11           C  
ATOM    851  O   LEU   111       1.797   2.978   9.722  1.00 61.21           O  
ATOM    852  CG  LEU   111       3.638   4.159   5.937  1.00 57.70           C  
ATOM    853  CD1 LEU   111       3.466   4.585   4.482  1.00 55.10           C  
ATOM    854  CD2 LEU   111       4.375   5.233   6.730  1.00 55.54           C  
ATOM    855  N   TRP   112       0.163   2.881   8.287  1.00 55.99           N  
ATOM    856  CA  TRP   112      -0.743   3.109   9.407  1.00 58.55           C  
ATOM    857  C   TRP   112      -0.581   2.025  10.467  1.00 56.22           C  
ATOM    858  CB  TRP   112      -2.195   3.156   8.924  1.00 53.96           C  
ATOM    859  O   TRP   112      -0.484   2.323  11.660  1.00 54.60           O  
ATOM    860  CG  TRP   112      -3.182   3.510   9.995  1.00 52.41           C  
ATOM    861  CD1 TRP   112      -3.571   4.764  10.376  1.00 47.72           C  
ATOM    862  CD2 TRP   112      -3.903   2.597  10.828  1.00 48.36           C  
ATOM    863  CE2 TRP   112      -4.712   3.368  11.692  1.00 46.28           C  
ATOM    864  CE3 TRP   112      -3.944   1.199  10.928  1.00 50.23           C  
ATOM    865  NE1 TRP   112      -4.491   4.686  11.396  1.00 48.14           N  
ATOM    866  CH2 TRP   112      -5.574   1.418  12.720  1.00 43.75           C  
ATOM    867  CZ2 TRP   112      -5.554   2.787  12.644  1.00 49.72           C  
ATOM    868  CZ3 TRP   112      -4.782   0.623  11.876  1.00 41.36           C  
ATOM    869  N   ALA   113      -0.735   0.727  10.036  1.00 61.20           N  
ATOM    870  CA  ALA   113      -0.644  -0.371  10.994  1.00 60.35           C  
ATOM    871  C   ALA   113       0.641  -0.279  11.813  1.00 61.32           C  
ATOM    872  CB  ALA   113      -0.716  -1.714  10.273  1.00 58.96           C  
ATOM    873  O   ALA   113       0.642  -0.569  13.012  1.00 60.17           O  
ATOM    874  N   VAL   114       1.728   0.219  11.191  1.00 61.72           N  
ATOM    875  CA  VAL   114       2.986   0.308  11.925  1.00 61.30           C  
ATOM    876  C   VAL   114       2.991   1.566  12.790  1.00 61.65           C  
ATOM    877  CB  VAL   114       4.201   0.312  10.970  1.00 59.80           C  
ATOM    878  O   VAL   114       3.469   1.544  13.927  1.00 60.52           O  
ATOM    879  CG1 VAL   114       5.490   0.599  11.739  1.00 57.78           C  
ATOM    880  CG2 VAL   114       4.302  -1.021  10.230  1.00 58.47           C  
ATOM    881  N   GLN   115       2.468   2.690  12.170  1.00 59.84           N  
ATOM    882  CA  GLN   115       2.663   3.936  12.903  1.00 59.54           C  
ATOM    883  C   GLN   115       1.540   4.161  13.912  1.00 59.79           C  
ATOM    884  CB  GLN   115       2.747   5.120  11.939  1.00 57.49           C  
ATOM    885  O   GLN   115       1.755   4.771  14.962  1.00 58.55           O  
ATOM    886  CG  GLN   115       4.023   5.147  11.109  1.00 55.71           C  
ATOM    887  CD  GLN   115       4.115   6.368  10.213  1.00 56.27           C  
ATOM    888  NE2 GLN   115       5.221   6.490   9.487  1.00 45.40           N  
ATOM    889  OE1 GLN   115       3.198   7.196  10.173  1.00 54.60           O  
ATOM    890  N   CYS   116       0.366   3.855  13.462  1.00 57.50           N  
ATOM    891  CA  CYS   116      -0.831   4.239  14.201  1.00 57.98           C  
ATOM    892  C   CYS   116      -1.387   3.060  14.990  1.00 57.21           C  
ATOM    893  CB  CYS   116      -1.899   4.777  13.250  1.00 55.52           C  
ATOM    894  O   CYS   116      -2.280   3.230  15.822  1.00 55.71           O  
ATOM    895  SG  CYS   116      -1.372   6.224  12.306  1.00 56.17           S  
ATOM    896  N   GLY   117      -0.904   1.786  14.675  1.00 49.61           N  
ATOM    897  CA  GLY   117      -1.296   0.645  15.487  1.00 48.76           C  
ATOM    898  C   GLY   117      -0.274   0.292  16.552  1.00 49.37           C  
ATOM    899  O   GLY   117      -0.637  -0.017  17.689  1.00 47.81           O  
TER     900      GLY   117
END 
