# Supplementary material for: The transformative power of transformers in protein structure prediction
Source: Proc Natl Acad Sci U S A. 2023 Jul 31;120(32):e2303499120. doi: 10.1073/pnas.2303499120 (PMC10410766; doi:10.1073/pnas.2303499120)
Supplement: Supplementary file 2 — Dataset S01 (GZ) [file pnas.2303499120.sd01.gz › SI_Data/predicted_structures/ESMFold/T1110.pdb]

PARENT N/A
ATOM      1  N   GLY     1       2.904  18.301  38.969  1.00 45.98           N  
ATOM      2  CA  GLY     1       3.243  16.994  38.427  1.00 51.75           C  
ATOM      3  C   GLY     1       3.314  16.976  36.912  1.00 48.46           C  
ATOM      4  O   GLY     1       2.372  17.396  36.236  1.00 46.11           O  
ATOM      5  N   SER     2       4.325  17.174  36.162  1.00 53.78           N  
ATOM      6  CA  SER     2       4.439  16.840  34.746  1.00 59.22           C  
ATOM      7  C   SER     2       3.709  15.540  34.423  1.00 53.99           C  
ATOM      8  CB  SER     2       5.909  16.723  34.339  1.00 48.08           C  
ATOM      9  O   SER     2       4.113  14.467  34.876  1.00 51.22           O  
ATOM     10  OG  SER     2       6.044  16.743  32.928  1.00 44.09           O  
ATOM     11  N   HIS     3       2.419  15.527  34.278  1.00 54.17           N  
ATOM     12  CA  HIS     3       1.844  14.384  33.578  1.00 60.12           C  
ATOM     13  C   HIS     3       2.744  13.929  32.434  1.00 54.65           C  
ATOM     14  CB  HIS     3       0.451  14.727  33.046  1.00 48.99           C  
ATOM     15  O   HIS     3       2.890  14.636  31.434  1.00 51.86           O  
ATOM     16  CG  HIS     3      -0.618  14.683  34.091  1.00 45.39           C  
ATOM     17  CD2 HIS     3      -1.330  15.675  34.676  1.00 42.48           C  
ATOM     18  ND1 HIS     3      -1.060  13.506  34.654  1.00 46.04           N  
ATOM     19  CE1 HIS     3      -2.002  13.776  35.542  1.00 37.29           C  
ATOM     20  NE2 HIS     3      -2.184  15.085  35.575  1.00 41.78           N  
ATOM     21  N   MET     4       3.729  13.122  32.704  1.00 55.38           N  
ATOM     22  CA  MET     4       4.308  12.403  31.573  1.00 61.91           C  
ATOM     23  C   MET     4       3.221  11.948  30.604  1.00 55.51           C  
ATOM     24  CB  MET     4       5.115  11.197  32.057  1.00 50.43           C  
ATOM     25  O   MET     4       2.343  11.167  30.972  1.00 52.84           O  
ATOM     26  CG  MET     4       6.385  11.570  32.804  1.00 46.41           C  
ATOM     27  SD  MET     4       7.903  11.062  31.906  1.00 52.02           S  
ATOM     28  CE  MET     4       7.903   9.282  32.258  1.00 39.60           C  
ATOM     29  N   ALA     5       2.993  12.637  29.515  1.00 61.45           N  
ATOM     30  CA  ALA     5       2.143  12.115  28.448  1.00 63.22           C  
ATOM     31  C   ALA     5       2.312  10.606  28.301  1.00 62.11           C  
ATOM     32  CB  ALA     5       2.458  12.814  27.127  1.00 56.68           C  
ATOM     33  O   ALA     5       3.435  10.097  28.303  1.00 59.75           O  
ATOM     34  N   GLN     6       1.273   9.790  28.609  1.00 65.19           N  
ATOM     35  CA  GLN     6       1.286   8.367  28.284  1.00 67.47           C  
ATOM     36  C   GLN     6       1.933   8.120  26.924  1.00 65.88           C  
ATOM     37  CB  GLN     6      -0.134   7.800  28.301  1.00 60.63           C  
ATOM     38  O   GLN     6       1.672   8.850  25.965  1.00 63.37           O  
ATOM     39  CG  GLN     6      -0.730   7.675  29.697  1.00 56.06           C  
ATOM     40  CD  GLN     6      -1.679   6.499  29.827  1.00 58.11           C  
ATOM     41  NE2 GLN     6      -1.945   6.086  31.062  1.00 45.24           N  
ATOM     42  OE1 GLN     6      -2.169   5.966  28.827  1.00 59.18           O  
ATOM     43  N   PRO     7       2.948   7.185  26.938  1.00 69.20           N  
ATOM     44  CA  PRO     7       3.518   6.910  25.617  1.00 70.07           C  
ATOM     45  C   PRO     7       2.456   6.553  24.579  1.00 69.76           C  
ATOM     46  CB  PRO     7       4.449   5.722  25.876  1.00 65.48           C  
ATOM     47  O   PRO     7       1.524   5.802  24.877  1.00 67.64           O  
ATOM     48  CG  PRO     7       4.012   5.174  27.196  1.00 61.96           C  
ATOM     49  CD  PRO     7       3.236   6.237  27.920  1.00 62.66           C  
ATOM     50  N   ARG     8       2.343   7.233  23.607  1.00 77.60           N  
ATOM     51  CA  ARG     8       1.447   6.876  22.512  1.00 78.42           C  
ATOM     52  C   ARG     8       1.695   5.445  22.047  1.00 79.21           C  
ATOM     53  CB  ARG     8       1.618   7.845  21.340  1.00 75.36           C  
ATOM     54  O   ARG     8       2.834   4.974  22.049  1.00 77.84           O  
ATOM     55  CG  ARG     8       1.128   9.254  21.629  1.00 70.88           C  
ATOM     56  CD  ARG     8       1.250  10.156  20.408  1.00 68.74           C  
ATOM     57  NE  ARG     8       0.900  11.538  20.722  1.00 58.65           N  
ATOM     58  NH1 ARG     8       1.178  12.316  18.564  1.00 47.41           N  
ATOM     59  NH2 ARG     8       0.542  13.753  20.232  1.00 43.02           N  
ATOM     60  CZ  ARG     8       0.874  12.533  19.839  1.00 60.82           C  
ATOM     61  N   PRO     9       0.637   4.696  21.845  1.00 81.62           N  
ATOM     62  CA  PRO     9       0.847   3.378  21.242  1.00 82.55           C  
ATOM     63  C   PRO     9       1.645   3.443  19.942  1.00 84.02           C  
ATOM     64  CB  PRO     9      -0.577   2.877  20.985  1.00 80.31           C  
ATOM     65  O   PRO     9       1.571   4.440  19.218  1.00 83.57           O  
ATOM     66  CG  PRO     9      -1.412   4.115  20.923  1.00 76.78           C  
ATOM     67  CD  PRO     9      -0.745   5.182  21.743  1.00 76.03           C  
ATOM     68  N   PRO    10       2.503   2.448  19.768  1.00 87.12           N  
ATOM     69  CA  PRO    10       3.296   2.436  18.536  1.00 87.99           C  
ATOM     70  C   PRO    10       2.445   2.638  17.285  1.00 89.14           C  
ATOM     71  CB  PRO    10       3.936   1.046  18.543  1.00 86.17           C  
ATOM     72  O   PRO    10       1.294   2.195  17.238  1.00 89.11           O  
ATOM     73  CG  PRO    10       3.959   0.642  19.982  1.00 81.91           C  
ATOM     74  CD  PRO    10       2.766   1.247  20.666  1.00 81.04           C  
ATOM     75  N   PHE    11       2.911   3.408  16.384  1.00 92.36           N  
ATOM     76  CA  PHE    11       2.324   3.509  15.053  1.00 92.92           C  
ATOM     77  C   PHE    11       2.509   2.208  14.281  1.00 93.01           C  
ATOM     78  CB  PHE    11       2.946   4.674  14.277  1.00 92.55           C  
ATOM     79  O   PHE    11       3.620   1.884  13.858  1.00 92.47           O  
ATOM     80  CG  PHE    11       2.249   4.979  12.979  1.00 92.23           C  
ATOM     81  CD1 PHE    11       1.112   5.778  12.955  1.00 90.88           C  
ATOM     82  CD2 PHE    11       2.730   4.466  11.781  1.00 90.84           C  
ATOM     83  CE1 PHE    11       0.465   6.062  11.755  1.00 90.51           C  
ATOM     84  CE2 PHE    11       2.088   4.745  10.578  1.00 90.62           C  
ATOM     85  CZ  PHE    11       0.955   5.543  10.567  1.00 90.17           C  
ATOM     86  N   HIS    12       1.443   1.491  14.130  1.00 94.19           N  
ATOM     87  CA  HIS    12       1.506   0.155  13.547  1.00 94.45           C  
ATOM     88  C   HIS    12       1.049   0.167  12.093  1.00 94.90           C  
ATOM     89  CB  HIS    12       0.655  -0.824  14.358  1.00 93.17           C  
ATOM     90  O   HIS    12      -0.060   0.614  11.790  1.00 94.64           O  
ATOM     91  CG  HIS    12       0.752  -2.239  13.882  1.00 85.77           C  
ATOM     92  CD2 HIS    12      -0.195  -3.088  13.420  1.00 75.70           C  
ATOM     93  ND1 HIS    12       1.942  -2.934  13.853  1.00 74.03           N  
ATOM     94  CE1 HIS    12       1.721  -4.154  13.391  1.00 75.73           C  
ATOM     95  NE2 HIS    12       0.432  -4.273  13.121  1.00 74.02           N  
ATOM     96  N   ILE    13       1.924  -0.369  11.222  1.00 95.68           N  
ATOM     97  CA  ILE    13       1.662  -0.498   9.793  1.00 95.85           C  
ATOM     98  C   ILE    13       1.411  -1.964   9.445  1.00 95.91           C  
ATOM     99  CB  ILE    13       2.831   0.060   8.951  1.00 95.46           C  
ATOM    100  O   ILE    13       2.248  -2.826   9.720  1.00 95.64           O  
ATOM    101  CG1 ILE    13       3.102   1.523   9.317  1.00 94.16           C  
ATOM    102  CG2 ILE    13       2.535  -0.084   7.455  1.00 94.03           C  
ATOM    103  CD1 ILE    13       4.405   2.072   8.751  1.00 91.81           C  
ATOM    104  N   THR    14       0.254  -2.238   8.862  1.00 96.28           N  
ATOM    105  CA  THR    14      -0.111  -3.583   8.428  1.00 96.36           C  
ATOM    106  C   THR    14      -0.103  -3.681   6.905  1.00 96.55           C  
ATOM    107  CB  THR    14      -1.497  -3.986   8.964  1.00 95.82           C  
ATOM    108  O   THR    14      -0.752  -2.885   6.223  1.00 96.40           O  
ATOM    109  CG2 THR    14      -1.875  -5.391   8.508  1.00 92.50           C  
ATOM    110  OG1 THR    14      -1.478  -3.949  10.396  1.00 91.52           O  
ATOM    111  N   ILE    15       0.651  -4.593   6.418  1.00 97.06           N  
ATOM    112  CA  ILE    15       0.717  -4.890   4.991  1.00 97.09           C  
ATOM    113  C   ILE    15       0.178  -6.295   4.731  1.00 97.14           C  
ATOM    114  CB  ILE    15       2.159  -4.761   4.453  1.00 96.79           C  
ATOM    115  O   ILE    15       0.857  -7.287   5.003  1.00 96.94           O  
ATOM    116  CG1 ILE    15       2.738  -3.385   4.802  1.00 95.50           C  
ATOM    117  CG2 ILE    15       2.196  -5.003   2.942  1.00 95.53           C  
ATOM    118  CD1 ILE    15       4.181  -3.189   4.356  1.00 93.01           C  
ATOM    119  N   PRO    16      -1.104  -6.403   4.263  1.00 97.07           N  
ATOM    120  CA  PRO    16      -1.640  -7.724   3.925  1.00 97.03           C  
ATOM    121  C   PRO    16      -1.088  -8.266   2.609  1.00 96.97           C  
ATOM    122  CB  PRO    16      -3.148  -7.478   3.825  1.00 96.73           C  
ATOM    123  O   PRO    16      -1.294  -7.662   1.553  1.00 96.69           O  
ATOM    124  CG  PRO    16      -3.274  -6.061   3.366  1.00 95.62           C  
ATOM    125  CD  PRO    16      -2.120  -5.276   3.922  1.00 94.31           C  
ATOM    126  N   ILE    17      -0.397  -9.334   2.689  1.00 97.05           N  
ATOM    127  CA  ILE    17       0.234  -9.894   1.499  1.00 96.99           C  
ATOM    128  C   ILE    17      -0.490 -11.172   1.084  1.00 96.92           C  
ATOM    129  CB  ILE    17       1.734 -10.181   1.737  1.00 96.70           C  
ATOM    130  O   ILE    17      -1.290 -11.716   1.848  1.00 96.59           O  
ATOM    131  CG1 ILE    17       1.913 -11.147   2.913  1.00 95.03           C  
ATOM    132  CG2 ILE    17       2.501  -8.877   1.977  1.00 95.00           C  
ATOM    133  CD1 ILE    17       3.343 -11.636   3.100  1.00 92.42           C  
ATOM    134  N   TYR    18      -0.278 -11.604  -0.075  1.00 96.57           N  
ATOM    135  CA  TYR    18      -0.877 -12.776  -0.703  1.00 96.57           C  
ATOM    136  C   TYR    18       0.028 -13.331  -1.797  1.00 96.38           C  
ATOM    137  CB  TYR    18      -2.250 -12.430  -1.288  1.00 96.33           C  
ATOM    138  O   TYR    18       0.910 -12.630  -2.297  1.00 95.86           O  
ATOM    139  CG  TYR    18      -2.252 -11.177  -2.130  1.00 95.44           C  
ATOM    140  CD1 TYR    18      -2.667  -9.958  -1.599  1.00 93.42           C  
ATOM    141  CD2 TYR    18      -1.842 -11.210  -3.458  1.00 93.11           C  
ATOM    142  CE1 TYR    18      -2.673  -8.801  -2.371  1.00 92.45           C  
ATOM    143  CE2 TYR    18      -1.844 -10.059  -4.240  1.00 92.61           C  
ATOM    144  OH  TYR    18      -2.264  -7.720  -4.458  1.00 88.68           O  
ATOM    145  CZ  TYR    18      -2.260  -8.862  -3.689  1.00 91.85           C  
ATOM    146  N   PRO    19      -0.066 -14.604  -2.127  1.00 95.78           N  
ATOM    147  CA  PRO    19       0.734 -15.136  -3.232  1.00 95.74           C  
ATOM    148  C   PRO    19       0.544 -14.353  -4.529  1.00 95.55           C  
ATOM    149  CB  PRO    19       0.220 -16.571  -3.381  1.00 95.20           C  
ATOM    150  O   PRO    19      -0.589 -14.047  -4.910  1.00 94.99           O  
ATOM    151  CG  PRO    19      -0.399 -16.893  -2.059  1.00 93.62           C  
ATOM    152  CD  PRO    19      -1.020 -15.643  -1.506  1.00 92.18           C  
ATOM    153  N   GLY    20       1.699 -14.063  -5.162  1.00 95.37           N  
ATOM    154  CA  GLY    20       1.653 -13.334  -6.419  1.00 95.40           C  
ATOM    155  C   GLY    20       1.710 -11.829  -6.238  1.00 95.47           C  
ATOM    156  O   GLY    20       1.488 -11.076  -7.189  1.00 94.98           O  
ATOM    157  N   VAL    21       1.964 -11.352  -5.051  1.00 96.18           N  
ATOM    158  CA  VAL    21       2.104  -9.924  -4.784  1.00 96.12           C  
ATOM    159  C   VAL    21       3.320  -9.376  -5.528  1.00 96.07           C  
ATOM    160  CB  VAL    21       2.233  -9.640  -3.270  1.00 95.43           C  
ATOM    161  O   VAL    21       4.282 -10.105  -5.780  1.00 95.58           O  
ATOM    162  CG1 VAL    21       3.553 -10.184  -2.729  1.00 85.03           C  
ATOM    163  CG2 VAL    21       2.117  -8.141  -2.998  1.00 84.81           C  
ATOM    164  N   ASP    22       3.210  -8.155  -5.970  1.00 95.90           N  
ATOM    165  CA  ASP    22       4.374  -7.473  -6.528  1.00 95.98           C  
ATOM    166  C   ASP    22       5.357  -7.077  -5.430  1.00 95.89           C  
ATOM    167  CB  ASP    22       3.942  -6.236  -7.319  1.00 95.44           C  
ATOM    168  O   ASP    22       4.996  -6.359  -4.495  1.00 95.46           O  
ATOM    169  CG  ASP    22       3.251  -6.580  -8.627  1.00 93.15           C  
ATOM    170  OD1 ASP    22       3.574  -7.625  -9.232  1.00 89.44           O  
ATOM    171  OD2 ASP    22       2.376  -5.798  -9.057  1.00 90.36           O  
ATOM    172  N   LEU    23       6.617  -7.541  -5.571  1.00 95.66           N  
ATOM    173  CA  LEU    23       7.594  -7.415  -4.495  1.00 95.71           C  
ATOM    174  C   LEU    23       7.831  -5.950  -4.145  1.00 95.67           C  
ATOM    175  CB  LEU    23       8.916  -8.077  -4.892  1.00 95.09           C  
ATOM    176  O   LEU    23       7.854  -5.585  -2.968  1.00 95.28           O  
ATOM    177  CG  LEU    23      10.056  -7.977  -3.877  1.00 92.40           C  
ATOM    178  CD1 LEU    23       9.641  -8.605  -2.551  1.00 86.93           C  
ATOM    179  CD2 LEU    23      11.316  -8.643  -4.419  1.00 86.75           C  
ATOM    180  N   LEU    24       7.992  -5.086  -5.173  1.00 95.44           N  
ATOM    181  CA  LEU    24       8.313  -3.692  -4.885  1.00 95.54           C  
ATOM    182  C   LEU    24       7.137  -2.992  -4.212  1.00 95.72           C  
ATOM    183  CB  LEU    24       8.695  -2.953  -6.170  1.00 94.46           C  
ATOM    184  O   LEU    24       7.329  -2.043  -3.449  1.00 95.39           O  
ATOM    185  CG  LEU    24       9.297  -1.558  -5.997  1.00 85.68           C  
ATOM    186  CD1 LEU    24      10.578  -1.633  -5.172  1.00 71.62           C  
ATOM    187  CD2 LEU    24       9.565  -0.918  -7.355  1.00 71.12           C  
ATOM    188  N   ASP    25       5.900  -3.476  -4.399  1.00 96.35           N  
ATOM    189  CA  ASP    25       4.731  -2.932  -3.714  1.00 96.51           C  
ATOM    190  C   ASP    25       4.804  -3.194  -2.211  1.00 96.49           C  
ATOM    191  CB  ASP    25       3.445  -3.528  -4.290  1.00 96.28           C  
ATOM    192  O   ASP    25       4.121  -2.532  -1.427  1.00 96.24           O  
ATOM    193  CG  ASP    25       3.097  -2.973  -5.660  1.00 95.46           C  
ATOM    194  OD1 ASP    25       3.922  -2.243  -6.251  1.00 92.81           O  
ATOM    195  OD2 ASP    25       1.986  -3.267  -6.153  1.00 93.06           O  
ATOM    196  N   VAL    26       5.610  -4.135  -1.817  1.00 96.52           N  
ATOM    197  CA  VAL    26       5.771  -4.502  -0.414  1.00 96.49           C  
ATOM    198  C   VAL    26       7.115  -3.992   0.102  1.00 96.36           C  
ATOM    199  CB  VAL    26       5.667  -6.030  -0.211  1.00 96.16           C  
ATOM    200  O   VAL    26       7.175  -3.313   1.130  1.00 95.96           O  
ATOM    201  CG1 VAL    26       5.913  -6.399   1.251  1.00 94.68           C  
ATOM    202  CG2 VAL    26       4.301  -6.536  -0.671  1.00 94.50           C  
ATOM    203  N   ALA    27       8.162  -4.257  -0.626  1.00 95.37           N  
ATOM    204  CA  ALA    27       9.527  -4.008  -0.169  1.00 95.28           C  
ATOM    205  C   ALA    27       9.810  -2.511  -0.076  1.00 95.08           C  
ATOM    206  CB  ALA    27      10.531  -4.680  -1.103  1.00 94.57           C  
ATOM    207  O   ALA    27      10.508  -2.061   0.835  1.00 94.46           O  
ATOM    208  N   ALA    28       9.308  -1.737  -0.982  1.00 94.13           N  
ATOM    209  CA  ALA    28       9.608  -0.308  -1.011  1.00 94.05           C  
ATOM    210  C   ALA    28       9.085   0.388   0.242  1.00 94.39           C  
ATOM    211  CB  ALA    28       9.011   0.335  -2.261  1.00 92.75           C  
ATOM    212  O   ALA    28       9.853   1.014   0.977  1.00 93.77           O  
ATOM    213  N   PRO    29       7.724   0.220   0.518  1.00 95.12           N  
ATOM    214  CA  PRO    29       7.285   0.900   1.739  1.00 95.20           C  
ATOM    215  C   PRO    29       7.911   0.311   3.001  1.00 94.95           C  
ATOM    216  CB  PRO    29       5.768   0.690   1.733  1.00 94.41           C  
ATOM    217  O   PRO    29       8.201   1.043   3.950  1.00 94.15           O  
ATOM    218  CG  PRO    29       5.556  -0.543   0.915  1.00 92.50           C  
ATOM    219  CD  PRO    29       6.573  -0.562  -0.191  1.00 91.37           C  
ATOM    220  N   VAL    30       8.194  -0.964   3.037  1.00 96.01           N  
ATOM    221  CA  VAL    30       8.832  -1.567   4.203  1.00 95.90           C  
ATOM    222  C   VAL    30      10.186  -0.905   4.452  1.00 95.68           C  
ATOM    223  CB  VAL    30       9.009  -3.092   4.028  1.00 95.25           C  
ATOM    224  O   VAL    30      10.517  -0.564   5.590  1.00 95.06           O  
ATOM    225  CG1 VAL    30       9.956  -3.651   5.088  1.00 91.90           C  
ATOM    226  CG2 VAL    30       7.655  -3.796   4.091  1.00 91.95           C  
ATOM    227  N   GLU    31      10.931  -0.718   3.399  1.00 95.47           N  
ATOM    228  CA  GLU    31      12.240  -0.084   3.531  1.00 95.30           C  
ATOM    229  C   GLU    31      12.109   1.351   4.033  1.00 95.47           C  
ATOM    230  CB  GLU    31      12.987  -0.109   2.195  1.00 93.50           C  
ATOM    231  O   GLU    31      12.806   1.754   4.966  1.00 94.87           O  
ATOM    232  CG  GLU    31      14.441   0.328   2.296  1.00 80.67           C  
ATOM    233  CD  GLU    31      15.332  -0.703   2.971  1.00 75.66           C  
ATOM    234  OE1 GLU    31      15.081  -1.919   2.812  1.00 71.95           O  
ATOM    235  OE2 GLU    31      16.288  -0.291   3.665  1.00 70.35           O  
ATOM    236  N   LEU    32      11.253   2.131   3.437  1.00 96.17           N  
ATOM    237  CA  LEU    32      11.105   3.537   3.795  1.00 96.23           C  
ATOM    238  C   LEU    32      10.528   3.682   5.200  1.00 96.33           C  
ATOM    239  CB  LEU    32      10.207   4.256   2.785  1.00 95.47           C  
ATOM    240  O   LEU    32      11.013   4.491   5.994  1.00 96.04           O  
ATOM    241  CG  LEU    32      10.838   4.589   1.433  1.00 89.90           C  
ATOM    242  CD1 LEU    32       9.755   4.824   0.385  1.00 78.89           C  
ATOM    243  CD2 LEU    32      11.747   5.808   1.552  1.00 78.46           C  
ATOM    244  N   PHE    33       9.527   2.886   5.546  1.00 96.52           N  
ATOM    245  CA  PHE    33       8.905   2.963   6.862  1.00 96.54           C  
ATOM    246  C   PHE    33       9.854   2.454   7.940  1.00 96.28           C  
ATOM    247  CB  PHE    33       7.600   2.160   6.890  1.00 96.39           C  
ATOM    248  O   PHE    33       9.765   2.866   9.099  1.00 95.68           O  
ATOM    249  CG  PHE    33       6.518   2.730   6.013  1.00 96.08           C  
ATOM    250  CD1 PHE    33       6.370   4.105   5.873  1.00 95.11           C  
ATOM    251  CD2 PHE    33       5.649   1.891   5.329  1.00 94.86           C  
ATOM    252  CE1 PHE    33       5.369   4.635   5.062  1.00 93.99           C  
ATOM    253  CE2 PHE    33       4.646   2.414   4.516  1.00 93.81           C  
ATOM    254  CZ  PHE    33       4.508   3.786   4.385  1.00 93.51           C  
ATOM    255  N   SER    34      10.776   1.555   7.623  1.00 96.09           N  
ATOM    256  CA  SER    34      11.801   1.138   8.574  1.00 95.92           C  
ATOM    257  C   SER    34      12.719   2.298   8.942  1.00 95.72           C  
ATOM    258  CB  SER    34      12.626  -0.016   8.002  1.00 94.86           C  
ATOM    259  O   SER    34      13.078   2.467  10.109  1.00 95.01           O  
ATOM    260  OG  SER    34      11.840  -1.189   7.888  1.00 77.32           O  
ATOM    261  N   TRP    35      13.079   3.052   7.934  1.00 95.87           N  
ATOM    262  CA  TRP    35      13.905   4.223   8.207  1.00 96.06           C  
ATOM    263  C   TRP    35      13.118   5.277   8.979  1.00 95.70           C  
ATOM    264  CB  TRP    35      14.439   4.821   6.903  1.00 95.30           C  
ATOM    265  O   TRP    35      13.674   5.976   9.830  1.00 94.69           O  
ATOM    266  CG  TRP    35      15.519   4.006   6.256  1.00 90.02           C  
ATOM    267  CD1 TRP    35      15.447   3.342   5.063  1.00 81.13           C  
ATOM    268  CD2 TRP    35      16.832   3.766   6.771  1.00 82.05           C  
ATOM    269  CE2 TRP    35      17.504   2.947   5.837  1.00 81.85           C  
ATOM    270  CE3 TRP    35      17.506   4.164   7.933  1.00 78.82           C  
ATOM    271  NE1 TRP    35      16.638   2.703   4.805  1.00 87.93           N  
ATOM    272  CH2 TRP    35      19.456   2.923   7.174  1.00 82.80           C  
ATOM    273  CZ2 TRP    35      18.819   2.519   6.030  1.00 86.00           C  
ATOM    274  CZ3 TRP    35      18.816   3.737   8.123  1.00 83.41           C  
ATOM    275  N   MET    36      11.842   5.399   8.694  1.00 95.57           N  
ATOM    276  CA  MET    36      10.970   6.252   9.497  1.00 95.67           C  
ATOM    277  C   MET    36      10.979   5.816  10.958  1.00 95.19           C  
ATOM    278  CB  MET    36       9.541   6.226   8.952  1.00 95.36           C  
ATOM    279  O   MET    36      11.095   6.650  11.858  1.00 94.36           O  
ATOM    280  CG  MET    36       8.554   7.029   9.782  1.00 94.19           C  
ATOM    281  SD  MET    36       6.837   6.908   9.145  1.00 94.65           S  
ATOM    282  CE  MET    36       6.412   5.229   9.687  1.00 90.54           C  
ATOM    283  N   ALA    37      10.865   4.532  11.208  1.00 94.84           N  
ATOM    284  CA  ALA    37      10.840   3.971  12.557  1.00 94.60           C  
ATOM    285  C   ALA    37      12.124   4.301  13.313  1.00 93.81           C  
ATOM    286  CB  ALA    37      10.633   2.459  12.500  1.00 93.82           C  
ATOM    287  O   ALA    37      12.089   4.584  14.513  1.00 92.40           O  
ATOM    288  N   ASP    38      13.221   4.372  12.580  1.00 94.13           N  
ATOM    289  CA  ASP    38      14.514   4.673  13.188  1.00 93.67           C  
ATOM    290  C   ASP    38      14.633   6.159  13.517  1.00 93.16           C  
ATOM    291  CB  ASP    38      15.655   4.245  12.263  1.00 91.42           C  
ATOM    292  O   ASP    38      15.234   6.530  14.527  1.00 91.63           O  
ATOM    293  CG  ASP    38      15.837   2.739  12.204  1.00 79.94           C  
ATOM    294  OD1 ASP    38      15.219   2.017  13.016  1.00 72.28           O  
ATOM    295  OD2 ASP    38      16.609   2.269  11.339  1.00 76.83           O  
ATOM    296  N   ALA    39      14.048   6.985  12.686  1.00 93.94           N  
ATOM    297  CA  ALA    39      14.255   8.428  12.777  1.00 93.90           C  
ATOM    298  C   ALA    39      13.182   9.083  13.641  1.00 93.08           C  
ATOM    299  CB  ALA    39      14.266   9.052  11.383  1.00 92.84           C  
ATOM    300  O   ALA    39      13.438  10.093  14.300  1.00 91.57           O  
ATOM    301  N   TRP    40      11.996   8.530  13.695  1.00 90.83           N  
ATOM    302  CA  TRP    40      10.853   9.102  14.400  1.00 92.39           C  
ATOM    303  C   TRP    40      10.838   8.661  15.860  1.00 88.66           C  
ATOM    304  CB  TRP    40       9.543   8.698  13.718  1.00 90.04           C  
ATOM    305  O   TRP    40      10.094   7.752  16.233  1.00 82.63           O  
ATOM    306  CG  TRP    40       8.337   9.417  14.242  1.00 86.37           C  
ATOM    307  CD1 TRP    40       8.292  10.682  14.761  1.00 79.93           C  
ATOM    308  CD2 TRP    40       7.000   8.911  14.303  1.00 82.65           C  
ATOM    309  CE2 TRP    40       6.195   9.924  14.870  1.00 87.37           C  
ATOM    310  CE3 TRP    40       6.403   7.699  13.931  1.00 84.22           C  
ATOM    311  NE1 TRP    40       7.007  10.992  15.140  1.00 85.62           N  
ATOM    312  CH2 TRP    40       4.264   8.565  14.702  1.00 83.83           C  
ATOM    313  CZ2 TRP    40       4.822   9.760  15.074  1.00 84.70           C  
ATOM    314  CZ3 TRP    40       5.038   7.538  14.136  1.00 84.28           C  
ATOM    315  N   LYS    41      11.544   9.349  16.657  1.00 89.18           N  
ATOM    316  CA  LYS    41      11.765   8.978  18.052  1.00 88.12           C  
ATOM    317  C   LYS    41      10.558   9.338  18.913  1.00 86.86           C  
ATOM    318  CB  LYS    41      13.020   9.660  18.597  1.00 86.10           C  
ATOM    319  O   LYS    41      10.439   8.874  20.049  1.00 84.00           O  
ATOM    320  CG  LYS    41      14.286   9.345  17.813  1.00 82.02           C  
ATOM    321  CD  LYS    41      14.506   7.843  17.688  1.00 79.91           C  
ATOM    322  CE  LYS    41      15.755   7.525  16.878  1.00 72.11           C  
ATOM    323  NZ  LYS    41      15.763   6.108  16.405  1.00 71.27           N  
ATOM    324  N   ALA    42       9.635  10.026  18.386  1.00 86.80           N  
ATOM    325  CA  ALA    42       8.468  10.461  19.148  1.00 86.84           C  
ATOM    326  C   ALA    42       7.456   9.328  19.296  1.00 86.37           C  
ATOM    327  CB  ALA    42       7.816  11.669  18.480  1.00 84.75           C  
ATOM    328  O   ALA    42       6.610   9.357  20.193  1.00 84.32           O  
ATOM    329  N   ARG    43       7.542   8.381  18.463  1.00 89.17           N  
ATOM    330  CA  ARG    43       6.601   7.265  18.459  1.00 89.55           C  
ATOM    331  C   ARG    43       7.231   6.021  17.842  1.00 89.56           C  
ATOM    332  CB  ARG    43       5.327   7.640  17.698  1.00 88.76           C  
ATOM    333  O   ARG    43       7.750   6.069  16.725  1.00 88.48           O  
ATOM    334  CG  ARG    43       4.182   6.660  17.895  1.00 87.88           C  
ATOM    335  CD  ARG    43       2.909   7.133  17.207  1.00 86.46           C  
ATOM    336  NE  ARG    43       1.787   6.238  17.473  1.00 83.84           N  
ATOM    337  NH1 ARG    43       0.271   7.421  16.192  1.00 78.70           N  
ATOM    338  NH2 ARG    43      -0.387   5.520  17.292  1.00 77.33           N  
ATOM    339  CZ  ARG    43       0.560   6.395  16.985  1.00 83.71           C  
ATOM    340  N   ALA    44       7.229   4.929  18.610  1.00 88.61           N  
ATOM    341  CA  ALA    44       7.670   3.666  18.023  1.00 88.94           C  
ATOM    342  C   ALA    44       6.814   3.294  16.817  1.00 89.61           C  
ATOM    343  CB  ALA    44       7.630   2.551  19.065  1.00 87.02           C  
ATOM    344  O   ALA    44       5.616   3.586  16.783  1.00 88.81           O  
ATOM    345  N   THR    45       7.441   2.754  15.872  1.00 92.39           N  
ATOM    346  CA  THR    45       6.758   2.307  14.662  1.00 92.56           C  
ATOM    347  C   THR    45       7.036   0.830  14.398  1.00 92.25           C  
ATOM    348  CB  THR    45       7.187   3.140  13.440  1.00 91.42           C  
ATOM    349  O   THR    45       8.176   0.377  14.518  1.00 91.17           O  
ATOM    350  CG2 THR    45       6.464   2.678  12.179  1.00 85.63           C  
ATOM    351  OG1 THR    45       6.877   4.519  13.676  1.00 87.86           O  
ATOM    352  N   THR    46       6.009   0.085  14.116  1.00 93.19           N  
ATOM    353  CA  THR    46       6.152  -1.326  13.773  1.00 93.27           C  
ATOM    354  C   THR    46       5.480  -1.628  12.436  1.00 93.76           C  
ATOM    355  CB  THR    46       5.556  -2.231  14.867  1.00 92.00           C  
ATOM    356  O   THR    46       4.510  -0.967  12.060  1.00 93.41           O  
ATOM    357  CG2 THR    46       6.233  -1.988  16.211  1.00 83.61           C  
ATOM    358  OG1 THR    46       4.155  -1.956  14.994  1.00 85.19           O  
ATOM    359  N   ILE    47       6.055  -2.563  11.729  1.00 94.70           N  
ATOM    360  CA  ILE    47       5.558  -3.034  10.441  1.00 94.81           C  
ATOM    361  C   ILE    47       5.298  -4.538  10.507  1.00 94.57           C  
ATOM    362  CB  ILE    47       6.548  -2.711   9.300  1.00 94.21           C  
ATOM    363  O   ILE    47       6.151  -5.302  10.963  1.00 93.91           O  
ATOM    364  CG1 ILE    47       6.926  -1.226   9.325  1.00 92.06           C  
ATOM    365  CG2 ILE    47       5.956  -3.103   7.943  1.00 91.64           C  
ATOM    366  CD1 ILE    47       8.172  -0.890   8.517  1.00 89.09           C  
ATOM    367  N   THR    48       4.104  -4.896   9.992  1.00 95.03           N  
ATOM    368  CA  THR    48       3.742  -6.309  10.007  1.00 95.17           C  
ATOM    369  C   THR    48       3.244  -6.755   8.635  1.00 95.47           C  
ATOM    370  CB  THR    48       2.662  -6.599  11.066  1.00 94.36           C  
ATOM    371  O   THR    48       2.306  -6.170   8.089  1.00 95.24           O  
ATOM    372  CG2 THR    48       2.236  -8.062  11.032  1.00 88.73           C  
ATOM    373  OG1 THR    48       3.184  -6.295  12.366  1.00 89.06           O  
ATOM    374  N   LEU    49       3.926  -7.787   8.113  1.00 96.00           N  
ATOM    375  CA  LEU    49       3.361  -8.519   6.985  1.00 96.08           C  
ATOM    376  C   LEU    49       2.339  -9.546   7.461  1.00 95.98           C  
ATOM    377  CB  LEU    49       4.468  -9.215   6.188  1.00 95.59           C  
ATOM    378  O   LEU    49       2.687 -10.490   8.174  1.00 95.57           O  
ATOM    379  CG  LEU    49       5.591  -8.319   5.664  1.00 93.56           C  
ATOM    380  CD1 LEU    49       6.544  -9.123   4.786  1.00 89.20           C  
ATOM    381  CD2 LEU    49       5.016  -7.135   4.894  1.00 88.84           C  
ATOM    382  N   ALA    50       1.103  -9.324   7.046  1.00 96.33           N  
ATOM    383  CA  ALA    50       0.002 -10.204   7.429  1.00 96.33           C  
ATOM    384  C   ALA    50      -0.500 -11.008   6.233  1.00 96.33           C  
ATOM    385  CB  ALA    50      -1.140  -9.394   8.039  1.00 95.78           C  
ATOM    386  O   ALA    50      -0.557 -10.495   5.113  1.00 96.01           O  
ATOM    387  N   ALA    51      -0.835 -12.210   6.493  1.00 96.42           N  
ATOM    388  CA  ALA    51      -1.389 -13.053   5.437  1.00 96.40           C  
ATOM    389  C   ALA    51      -2.462 -13.988   5.987  1.00 96.31           C  
ATOM    390  CB  ALA    51      -0.281 -13.858   4.762  1.00 95.99           C  
ATOM    391  O   ALA    51      -2.692 -14.034   7.198  1.00 95.88           O  
ATOM    392  N   GLU    52      -3.115 -14.635   5.068  1.00 95.50           N  
ATOM    393  CA  GLU    52      -4.149 -15.587   5.463  1.00 95.32           C  
ATOM    394  C   GLU    52      -3.554 -16.753   6.248  1.00 94.79           C  
ATOM    395  CB  GLU    52      -4.898 -16.108   4.234  1.00 94.53           C  
ATOM    396  O   GLU    52      -4.136 -17.203   7.238  1.00 93.63           O  
ATOM    397  CG  GLU    52      -6.132 -16.933   4.570  1.00 91.05           C  
ATOM    398  CD  GLU    52      -6.914 -17.371   3.342  1.00 87.22           C  
ATOM    399  OE1 GLU    52      -6.699 -16.799   2.250  1.00 86.19           O  
ATOM    400  OE2 GLU    52      -7.749 -18.294   3.474  1.00 86.04           O  
ATOM    401  N   HIS    53      -2.350 -17.124   5.832  1.00 94.28           N  
ATOM    402  CA  HIS    53      -1.591 -18.191   6.473  1.00 94.28           C  
ATOM    403  C   HIS    53      -0.141 -17.777   6.699  1.00 94.13           C  
ATOM    404  CB  HIS    53      -1.646 -19.468   5.632  1.00 92.77           C  
ATOM    405  O   HIS    53       0.370 -16.889   6.012  1.00 93.42           O  
ATOM    406  CG  HIS    53      -3.035 -19.884   5.264  1.00 84.91           C  
ATOM    407  CD2 HIS    53      -3.629 -20.029   4.056  1.00 76.46           C  
ATOM    408  ND1 HIS    53      -3.989 -20.205   6.205  1.00 76.28           N  
ATOM    409  CE1 HIS    53      -5.114 -20.531   5.590  1.00 76.48           C  
ATOM    410  NE2 HIS    53      -4.922 -20.432   4.285  1.00 77.00           N  
ATOM    411  N   LEU    54       0.561 -18.465   7.638  1.00 93.57           N  
ATOM    412  CA  LEU    54       1.928 -18.097   7.990  1.00 93.37           C  
ATOM    413  C   LEU    54       2.931 -18.793   7.077  1.00 92.59           C  
ATOM    414  CB  LEU    54       2.219 -18.451   9.451  1.00 91.77           C  
ATOM    415  O   LEU    54       4.138 -18.570   7.189  1.00 90.84           O  
ATOM    416  CG  LEU    54       1.601 -17.532  10.507  1.00 87.02           C  
ATOM    417  CD1 LEU    54       1.927 -18.040  11.908  1.00 80.46           C  
ATOM    418  CD2 LEU    54       2.094 -16.100  10.324  1.00 80.20           C  
ATOM    419  N   THR    55       2.494 -19.534   6.116  1.00 94.45           N  
ATOM    420  CA  THR    55       3.388 -20.179   5.161  1.00 94.42           C  
ATOM    421  C   THR    55       4.031 -19.146   4.240  1.00 94.88           C  
ATOM    422  CB  THR    55       2.641 -21.228   4.317  1.00 92.64           C  
ATOM    423  O   THR    55       3.386 -18.175   3.841  1.00 94.47           O  
ATOM    424  CG2 THR    55       2.085 -22.345   5.194  1.00 77.65           C  
ATOM    425  OG1 THR    55       1.557 -20.593   3.627  1.00 77.44           O  
ATOM    426  N   PRO    56       5.366 -19.358   3.932  1.00 95.33           N  
ATOM    427  CA  PRO    56       6.008 -18.478   2.952  1.00 95.42           C  
ATOM    428  C   PRO    56       5.262 -18.433   1.621  1.00 95.29           C  
ATOM    429  CB  PRO    56       7.397 -19.097   2.779  1.00 94.55           C  
ATOM    430  O   PRO    56       4.765 -19.461   1.152  1.00 94.78           O  
ATOM    431  CG  PRO    56       7.664 -19.803   4.069  1.00 91.98           C  
ATOM    432  CD  PRO    56       6.377 -20.401   4.561  1.00 91.08           C  
ATOM    433  N   LEU    57       5.191 -17.299   1.028  1.00 95.63           N  
ATOM    434  CA  LEU    57       4.487 -17.143  -0.240  1.00 95.40           C  
ATOM    435  C   LEU    57       5.422 -16.605  -1.318  1.00 95.40           C  
ATOM    436  CB  LEU    57       3.286 -16.208  -0.076  1.00 93.79           C  
ATOM    437  O   LEU    57       6.408 -15.932  -1.010  1.00 94.62           O  
ATOM    438  CG  LEU    57       3.583 -14.814   0.480  1.00 84.42           C  
ATOM    439  CD1 LEU    57       3.787 -13.822  -0.660  1.00 74.38           C  
ATOM    440  CD2 LEU    57       2.459 -14.355   1.401  1.00 73.38           C  
ATOM    441  N   LYS    58       5.060 -16.917  -2.573  1.00 95.69           N  
ATOM    442  CA  LYS    58       5.844 -16.464  -3.718  1.00 95.55           C  
ATOM    443  C   LYS    58       5.281 -15.167  -4.291  1.00 95.63           C  
ATOM    444  CB  LYS    58       5.882 -17.542  -4.803  1.00 94.23           C  
ATOM    445  O   LYS    58       4.067 -15.031  -4.458  1.00 95.15           O  
ATOM    446  CG  LYS    58       6.603 -18.815  -4.385  1.00 84.16           C  
ATOM    447  CD  LYS    58       8.099 -18.580  -4.214  1.00 79.23           C  
ATOM    448  CE  LYS    58       8.850 -19.886  -3.996  1.00 71.78           C  
ATOM    449  NZ  LYS    58      10.317 -19.661  -3.828  1.00 66.75           N  
ATOM    450  N   THR    59       6.194 -14.262  -4.500  1.00 95.43           N  
ATOM    451  CA  THR    59       5.837 -13.041  -5.214  1.00 95.43           C  
ATOM    452  C   THR    59       5.617 -13.326  -6.696  1.00 95.04           C  
ATOM    453  CB  THR    59       6.924 -11.962  -5.051  1.00 94.84           C  
ATOM    454  O   THR    59       5.888 -14.432  -7.168  1.00 94.23           O  
ATOM    455  CG2 THR    59       7.237 -11.713  -3.580  1.00 93.25           C  
ATOM    456  OG1 THR    59       8.118 -12.390  -5.717  1.00 93.23           O  
ATOM    457  N   ARG    60       5.066 -12.385  -7.378  1.00 93.94           N  
ATOM    458  CA  ARG    60       4.854 -12.510  -8.816  1.00 93.44           C  
ATOM    459  C   ARG    60       6.150 -12.875  -9.531  1.00 92.34           C  
ATOM    460  CB  ARG    60       4.286 -11.210  -9.391  1.00 92.07           C  
ATOM    461  O   ARG    60       6.138 -13.638 -10.499  1.00 90.30           O  
ATOM    462  CG  ARG    60       3.987 -11.274 -10.880  1.00 85.42           C  
ATOM    463  CD  ARG    60       3.520  -9.929 -11.419  1.00 81.93           C  
ATOM    464  NE  ARG    60       4.639  -9.016 -11.632  1.00 78.78           N  
ATOM    465  NH1 ARG    60       3.335  -7.268 -12.395  1.00 68.83           N  
ATOM    466  NH2 ARG    60       5.610  -7.027 -12.247  1.00 65.98           N  
ATOM    467  CZ  ARG    60       4.525  -7.772 -12.091  1.00 75.83           C  
ATOM    468  N   ASP    61       7.245 -12.416  -9.024  1.00 90.35           N  
ATOM    469  CA  ASP    61       8.536 -12.594  -9.682  1.00 89.61           C  
ATOM    470  C   ASP    61       9.310 -13.757  -9.067  1.00 89.72           C  
ATOM    471  CB  ASP    61       9.362 -11.309  -9.598  1.00 86.89           C  
ATOM    472  O   ASP    61      10.499 -13.933  -9.343  1.00 87.70           O  
ATOM    473  CG  ASP    61       8.693 -10.128 -10.279  1.00 77.77           C  
ATOM    474  OD1 ASP    61       8.351 -10.227 -11.477  1.00 70.93           O  
ATOM    475  OD2 ASP    61       8.508  -9.087  -9.611  1.00 75.51           O  
ATOM    476  N   GLY    62       8.751 -14.504  -8.127  1.00 92.84           N  
ATOM    477  CA  GLY    62       9.275 -15.792  -7.699  1.00 92.86           C  
ATOM    478  C   GLY    62      10.083 -15.711  -6.417  1.00 92.65           C  
ATOM    479  O   GLY    62      10.629 -16.716  -5.958  1.00 91.33           O  
ATOM    480  N   LEU    63      10.253 -14.500  -5.854  1.00 95.23           N  
ATOM    481  CA  LEU    63      10.909 -14.383  -4.557  1.00 95.27           C  
ATOM    482  C   LEU    63       9.970 -14.805  -3.432  1.00 95.42           C  
ATOM    483  CB  LEU    63      11.388 -12.947  -4.326  1.00 94.01           C  
ATOM    484  O   LEU    63       8.750 -14.835  -3.615  1.00 94.92           O  
ATOM    485  CG  LEU    63      12.525 -12.459  -5.224  1.00 86.05           C  
ATOM    486  CD1 LEU    63      12.699 -10.950  -5.087  1.00 77.10           C  
ATOM    487  CD2 LEU    63      13.823 -13.185  -4.886  1.00 76.80           C  
ATOM    488  N   THR    64      10.576 -15.130  -2.234  1.00 95.74           N  
ATOM    489  CA  THR    64       9.790 -15.646  -1.118  1.00 95.74           C  
ATOM    490  C   THR    64       9.630 -14.585  -0.033  1.00 95.62           C  
ATOM    491  CB  THR    64      10.436 -16.907  -0.516  1.00 94.85           C  
ATOM    492  O   THR    64      10.606 -13.945   0.365  1.00 94.99           O  
ATOM    493  CG2 THR    64       9.620 -17.436   0.659  1.00 86.78           C  
ATOM    494  OG1 THR    64      10.518 -17.923  -1.523  1.00 89.20           O  
ATOM    495  N   LEU    65       8.378 -14.351   0.288  1.00 95.42           N  
ATOM    496  CA  LEU    65       8.057 -13.538   1.456  1.00 95.47           C  
ATOM    497  C   LEU    65       7.472 -14.398   2.571  1.00 95.29           C  
ATOM    498  CB  LEU    65       7.073 -12.427   1.082  1.00 94.82           C  
ATOM    499  O   LEU    65       6.619 -15.252   2.320  1.00 94.69           O  
ATOM    500  CG  LEU    65       7.581 -11.375   0.094  1.00 91.67           C  
ATOM    501  CD1 LEU    65       6.451 -10.432  -0.303  1.00 86.22           C  
ATOM    502  CD2 LEU    65       8.748 -10.598   0.693  1.00 85.66           C  
ATOM    503  N   THR    66       7.942 -14.204   3.829  1.00 95.25           N  
ATOM    504  CA  THR    66       7.418 -14.904   4.997  1.00 95.29           C  
ATOM    505  C   THR    66       6.543 -13.977   5.836  1.00 95.29           C  
ATOM    506  CB  THR    66       8.557 -15.466   5.868  1.00 94.19           C  
ATOM    507  O   THR    66       7.020 -12.967   6.356  1.00 94.75           O  
ATOM    508  CG2 THR    66       8.006 -16.272   7.040  1.00 87.01           C  
ATOM    509  OG1 THR    66       9.388 -16.316   5.067  1.00 88.09           O  
ATOM    510  N   PRO    67       5.218 -14.262   5.903  1.00 95.57           N  
ATOM    511  CA  PRO    67       4.361 -13.441   6.761  1.00 95.54           C  
ATOM    512  C   PRO    67       4.736 -13.539   8.238  1.00 95.06           C  
ATOM    513  CB  PRO    67       2.963 -14.012   6.513  1.00 95.14           C  
ATOM    514  O   PRO    67       5.267 -14.562   8.676  1.00 94.24           O  
ATOM    515  CG  PRO    67       3.120 -14.903   5.323  1.00 93.99           C  
ATOM    516  CD  PRO    67       4.560 -15.318   5.224  1.00 92.95           C  
ATOM    517  N   GLN    68       4.388 -12.517   9.003  1.00 94.52           N  
ATOM    518  CA  GLN    68       4.698 -12.464  10.428  1.00 94.19           C  
ATOM    519  C   GLN    68       3.466 -12.775  11.272  1.00 93.60           C  
ATOM    520  CB  GLN    68       5.261 -11.093  10.804  1.00 93.40           C  
ATOM    521  O   GLN    68       3.585 -13.199  12.423  1.00 92.15           O  
ATOM    522  CG  GLN    68       6.587 -10.766  10.132  1.00 90.23           C  
ATOM    523  CD  GLN    68       6.900  -9.282  10.141  1.00 86.27           C  
ATOM    524  NE2 GLN    68       8.185  -8.947  10.200  1.00 83.71           N  
ATOM    525  OE1 GLN    68       5.995  -8.443  10.094  1.00 84.78           O  
ATOM    526  N   ARG    69       2.330 -12.587  10.617  1.00 93.97           N  
ATOM    527  CA  ARG    69       1.059 -12.811  11.299  1.00 93.77           C  
ATOM    528  C   ARG    69      -0.004 -13.308  10.325  1.00 94.20           C  
ATOM    529  CB  ARG    69       0.583 -11.529  11.985  1.00 91.77           C  
ATOM    530  O   ARG    69       0.007 -12.944   9.147  1.00 93.64           O  
ATOM    531  CG  ARG    69       1.441 -11.109  13.168  1.00 79.25           C  
ATOM    532  CD  ARG    69       0.728 -10.092  14.048  1.00 74.76           C  
ATOM    533  NE  ARG    69       1.563  -9.672  15.171  1.00 70.43           N  
ATOM    534  NH1 ARG    69       0.332 -10.791  16.773  1.00 56.85           N  
ATOM    535  NH2 ARG    69       2.177  -9.575  17.381  1.00 51.79           N  
ATOM    536  CZ  ARG    69       1.355 -10.013  16.439  1.00 67.14           C  
ATOM    537  N   GLN    70      -0.930 -14.088  10.872  1.00 93.68           N  
ATOM    538  CA  GLN    70      -2.070 -14.496  10.057  1.00 93.53           C  
ATOM    539  C   GLN    70      -3.304 -13.657  10.376  1.00 93.67           C  
ATOM    540  CB  GLN    70      -2.375 -15.980  10.265  1.00 91.67           C  
ATOM    541  O   GLN    70      -3.418 -13.105  11.473  1.00 92.94           O  
ATOM    542  CG  GLN    70      -2.716 -16.342  11.705  1.00 81.08           C  
ATOM    543  CD  GLN    70      -2.885 -17.835  11.910  1.00 77.09           C  
ATOM    544  NE2 GLN    70      -3.164 -18.236  13.146  1.00 69.21           N  
ATOM    545  OE1 GLN    70      -2.766 -18.623  10.966  1.00 73.74           O  
ATOM    546  N   PHE    71      -4.206 -13.586   9.512  1.00 93.77           N  
ATOM    547  CA  PHE    71      -5.416 -12.786   9.658  1.00 93.89           C  
ATOM    548  C   PHE    71      -6.166 -13.165  10.929  1.00 92.89           C  
ATOM    549  CB  PHE    71      -6.327 -12.960   8.439  1.00 93.95           C  
ATOM    550  O   PHE    71      -6.638 -12.292  11.661  1.00 91.58           O  
ATOM    551  CG  PHE    71      -5.733 -12.441   7.158  1.00 94.49           C  
ATOM    552  CD1 PHE    71      -4.614 -11.616   7.178  1.00 94.02           C  
ATOM    553  CD2 PHE    71      -6.293 -12.778   5.932  1.00 93.70           C  
ATOM    554  CE1 PHE    71      -4.062 -11.134   5.993  1.00 93.33           C  
ATOM    555  CE2 PHE    71      -5.746 -12.300   4.744  1.00 93.32           C  
ATOM    556  CZ  PHE    71      -4.632 -11.478   4.777  1.00 93.67           C  
ATOM    557  N   ALA    72      -6.203 -14.369  11.234  1.00 91.44           N  
ATOM    558  CA  ALA    72      -6.951 -14.878  12.381  1.00 90.83           C  
ATOM    559  C   ALA    72      -6.384 -14.336  13.690  1.00 89.97           C  
ATOM    560  CB  ALA    72      -6.938 -16.405  12.390  1.00 89.56           C  
ATOM    561  O   ALA    72      -7.117 -14.164  14.667  1.00 88.10           O  
ATOM    562  N   ASP    73      -5.155 -14.024  13.739  1.00 89.41           N  
ATOM    563  CA  ASP    73      -4.534 -13.495  14.949  1.00 88.90           C  
ATOM    564  C   ASP    73      -5.127 -12.138  15.323  1.00 88.35           C  
ATOM    565  CB  ASP    73      -3.020 -13.374  14.767  1.00 87.97           C  
ATOM    566  O   ASP    73      -5.173 -11.778  16.501  1.00 86.90           O  
ATOM    567  CG  ASP    73      -2.335 -14.718  14.587  1.00 85.33           C  
ATOM    568  OD1 ASP    73      -2.895 -15.750  15.016  1.00 83.86           O  
ATOM    569  OD2 ASP    73      -1.224 -14.744  14.015  1.00 83.26           O  
ATOM    570  N   TYR    74      -5.594 -11.362  14.341  1.00 89.19           N  
ATOM    571  CA  TYR    74      -6.107 -10.015  14.570  1.00 88.89           C  
ATOM    572  C   TYR    74      -7.498 -10.059  15.190  1.00 86.56           C  
ATOM    573  CB  TYR    74      -6.144  -9.225  13.258  1.00 89.05           C  
ATOM    574  O   TYR    74      -7.988  -9.050  15.702  1.00 83.47           O  
ATOM    575  CG  TYR    74      -4.783  -8.789  12.773  1.00 91.09           C  
ATOM    576  CD1 TYR    74      -4.366  -7.466  12.901  1.00 90.04           C  
ATOM    577  CD2 TYR    74      -3.911  -9.699  12.184  1.00 89.83           C  
ATOM    578  CE1 TYR    74      -3.113  -7.060  12.454  1.00 90.01           C  
ATOM    579  CE2 TYR    74      -2.656  -9.304  11.733  1.00 89.84           C  
ATOM    580  OH  TYR    74      -1.025  -7.588  11.427  1.00 87.44           O  
ATOM    581  CZ  TYR    74      -2.266  -7.985  11.872  1.00 89.66           C  
ATOM    582  N   ALA    75      -8.151 -11.141  15.160  1.00 84.71           N  
ATOM    583  CA  ALA    75      -9.482 -11.296  15.741  1.00 83.67           C  
ATOM    584  C   ALA    75      -9.405 -11.927  17.129  1.00 82.21           C  
ATOM    585  CB  ALA    75     -10.367 -12.139  14.826  1.00 81.31           C  
ATOM    586  O   ALA    75     -10.426 -12.089  17.802  1.00 78.66           O  
ATOM    587  N   ASP    76      -8.234 -12.328  17.477  1.00 79.06           N  
ATOM    588  CA  ASP    76      -8.058 -13.020  18.750  1.00 80.30           C  
ATOM    589  C   ASP    76      -8.030 -12.031  19.913  1.00 79.10           C  
ATOM    590  CB  ASP    76      -6.774 -13.852  18.736  1.00 76.31           C  
ATOM    591  O   ASP    76      -7.038 -11.327  20.113  1.00 76.55           O  
ATOM    592  CG  ASP    76      -6.642 -14.760  19.946  1.00 73.84           C  
ATOM    593  OD1 ASP    76      -7.458 -14.644  20.887  1.00 74.60           O  
ATOM    594  OD2 ASP    76      -5.713 -15.596  19.961  1.00 78.72           O  
ATOM    595  N   ALA    77      -9.059 -12.018  20.704  1.00 76.88           N  
ATOM    596  CA  ALA    77      -9.203 -11.123  21.849  1.00 78.14           C  
ATOM    597  C   ALA    77      -8.216 -11.485  22.955  1.00 76.84           C  
ATOM    598  CB  ALA    77     -10.633 -11.164  22.381  1.00 72.42           C  
ATOM    599  O   ALA    77      -7.890 -10.651  23.802  1.00 74.47           O  
ATOM    600  N   ALA    78      -7.767 -12.689  23.004  1.00 76.96           N  
ATOM    601  CA  ALA    78      -6.851 -13.141  24.048  1.00 78.42           C  
ATOM    602  C   ALA    78      -5.428 -12.662  23.775  1.00 74.29           C  
ATOM    603  CB  ALA    78      -6.884 -14.663  24.163  1.00 71.82           C  
ATOM    604  O   ALA    78      -4.595 -12.620  24.684  1.00 69.86           O  
ATOM    605  N   ALA    79      -5.115 -12.298  22.648  1.00 77.25           N  
ATOM    606  CA  ALA    79      -3.826 -11.761  22.219  1.00 77.90           C  
ATOM    607  C   ALA    79      -4.007 -10.480  21.410  1.00 77.62           C  
ATOM    608  CB  ALA    79      -3.062 -12.799  21.402  1.00 71.96           C  
ATOM    609  O   ALA    79      -3.839 -10.481  20.188  1.00 72.86           O  
ATOM    610  N   PRO    80      -4.332  -9.391  22.207  1.00 77.12           N  
ATOM    611  CA  PRO    80      -4.626  -8.155  21.478  1.00 76.44           C  
ATOM    612  C   PRO    80      -3.471  -7.704  20.588  1.00 76.56           C  
ATOM    613  CB  PRO    80      -4.882  -7.140  22.595  1.00 72.07           C  
ATOM    614  O   PRO    80      -2.308  -7.776  20.995  1.00 72.57           O  
ATOM    615  CG  PRO    80      -4.213  -7.720  23.799  1.00 69.35           C  
ATOM    616  CD  PRO    80      -4.150  -9.211  23.638  1.00 69.37           C  
ATOM    617  N   GLN    81      -3.802  -7.391  19.484  1.00 79.91           N  
ATOM    618  CA  GLN    81      -2.849  -6.886  18.501  1.00 79.75           C  
ATOM    619  C   GLN    81      -2.835  -5.361  18.481  1.00 80.21           C  
ATOM    620  CB  GLN    81      -3.177  -7.427  17.108  1.00 76.04           C  
ATOM    621  O   GLN    81      -3.822  -4.721  18.848  1.00 76.22           O  
ATOM    622  CG  GLN    81      -3.225  -8.947  17.034  1.00 71.47           C  
ATOM    623  CD  GLN    81      -1.902  -9.594  17.397  1.00 69.38           C  
ATOM    624  NE2 GLN    81      -1.960 -10.658  18.190  1.00 63.06           N  
ATOM    625  OE1 GLN    81      -0.836  -9.143  16.966  1.00 68.93           O  
ATOM    626  N   PRO    82      -1.630  -4.905  18.167  1.00 78.82           N  
ATOM    627  CA  PRO    82      -1.650  -3.451  17.992  1.00 80.27           C  
ATOM    628  C   PRO    82      -2.668  -2.995  16.950  1.00 82.35           C  
ATOM    629  CB  PRO    82      -0.223  -3.131  17.539  1.00 76.90           C  
ATOM    630  O   PRO    82      -2.863  -3.670  15.936  1.00 81.58           O  
ATOM    631  CG  PRO    82       0.577  -4.335  17.917  1.00 73.25           C  
ATOM    632  CD  PRO    82      -0.334  -5.529  17.930  1.00 72.66           C  
ATOM    633  N   GLN    83      -3.308  -2.024  17.303  1.00 86.64           N  
ATOM    634  CA  GLN    83      -4.197  -1.363  16.353  1.00 87.54           C  
ATOM    635  C   GLN    83      -3.453  -0.983  15.076  1.00 89.37           C  
ATOM    636  CB  GLN    83      -4.828  -0.121  16.983  1.00 85.35           C  
ATOM    637  O   GLN    83      -2.361  -0.414  15.134  1.00 89.24           O  
ATOM    638  CG  GLN    83      -5.742   0.650  16.040  1.00 79.28           C  
ATOM    639  CD  GLN    83      -6.320   1.901  16.676  1.00 76.21           C  
ATOM    640  NE2 GLN    83      -6.967   2.732  15.866  1.00 70.69           N  
ATOM    641  OE1 GLN    83      -6.187   2.118  17.884  1.00 74.55           O  
ATOM    642  N   THR    84      -4.019  -1.378  13.891  1.00 92.93           N  
ATOM    643  CA  THR    84      -3.489  -0.908  12.616  1.00 93.49           C  
ATOM    644  C   THR    84      -3.730   0.589  12.448  1.00 93.33           C  
ATOM    645  CB  THR    84      -4.120  -1.669  11.435  1.00 93.01           C  
ATOM    646  O   THR    84      -4.876   1.043  12.456  1.00 92.62           O  
ATOM    647  CG2 THR    84      -3.627  -1.119  10.100  1.00 92.25           C  
ATOM    648  OG1 THR    84      -3.770  -3.055  11.525  1.00 92.66           O  
ATOM    649  N   HIS    85      -2.626   1.363  12.355  1.00 94.59           N  
ATOM    650  CA  HIS    85      -2.743   2.793  12.098  1.00 94.86           C  
ATOM    651  C   HIS    85      -2.659   3.094  10.606  1.00 95.15           C  
ATOM    652  CB  HIS    85      -1.656   3.563  12.851  1.00 93.92           C  
ATOM    653  O   HIS    85      -3.319   4.013  10.115  1.00 94.86           O  
ATOM    654  CG  HIS    85      -1.819   3.533  14.337  1.00 89.12           C  
ATOM    655  CD2 HIS    85      -2.581   4.287  15.164  1.00 81.64           C  
ATOM    656  ND1 HIS    85      -1.141   2.642  15.141  1.00 79.82           N  
ATOM    657  CE1 HIS    85      -1.481   2.850  16.403  1.00 82.37           C  
ATOM    658  NE2 HIS    85      -2.353   3.843  16.443  1.00 82.07           N  
ATOM    659  N   LEU    86      -1.853   2.386   9.918  1.00 96.51           N  
ATOM    660  CA  LEU    86      -1.752   2.437   8.463  1.00 96.60           C  
ATOM    661  C   LEU    86      -1.950   1.052   7.856  1.00 96.80           C  
ATOM    662  CB  LEU    86      -0.394   3.002   8.040  1.00 96.24           C  
ATOM    663  O   LEU    86      -1.193   0.125   8.153  1.00 96.66           O  
ATOM    664  CG  LEU    86      -0.078   2.960   6.543  1.00 94.46           C  
ATOM    665  CD1 LEU    86      -1.062   3.832   5.770  1.00 90.25           C  
ATOM    666  CD2 LEU    86       1.357   3.406   6.286  1.00 90.11           C  
ATOM    667  N   LEU    87      -3.008   0.904   7.047  1.00 97.23           N  
ATOM    668  CA  LEU    87      -3.220  -0.264   6.198  1.00 97.25           C  
ATOM    669  C   LEU    87      -2.670  -0.024   4.796  1.00 97.33           C  
ATOM    670  CB  LEU    87      -4.709  -0.609   6.123  1.00 97.04           C  
ATOM    671  O   LEU    87      -3.130   0.876   4.090  1.00 97.17           O  
ATOM    672  CG  LEU    87      -5.083  -1.817   5.263  1.00 96.12           C  
ATOM    673  CD1 LEU    87      -4.467  -3.088   5.840  1.00 94.10           C  
ATOM    674  CD2 LEU    87      -6.598  -1.951   5.158  1.00 93.87           C  
ATOM    675  N   TRP    88      -1.658  -0.782   4.399  1.00 97.58           N  
ATOM    676  CA  TRP    88      -0.996  -0.663   3.104  1.00 97.55           C  
ATOM    677  C   TRP    88      -1.296  -1.873   2.226  1.00 97.59           C  
ATOM    678  CB  TRP    88       0.517  -0.509   3.285  1.00 97.34           C  
ATOM    679  O   TRP    88      -0.862  -2.988   2.526  1.00 97.18           O  
ATOM    680  CG  TRP    88       1.282  -0.462   1.996  1.00 94.51           C  
ATOM    681  CD1 TRP    88       1.679  -1.525   1.234  1.00 85.41           C  
ATOM    682  CD2 TRP    88       1.747   0.711   1.322  1.00 86.45           C  
ATOM    683  CE2 TRP    88       2.418   0.284   0.155  1.00 86.97           C  
ATOM    684  CE3 TRP    88       1.659   2.084   1.590  1.00 89.26           C  
ATOM    685  NE1 TRP    88       2.363  -1.084   0.125  1.00 95.62           N  
ATOM    686  CH2 TRP    88       2.900   2.519  -0.457  1.00 91.52           C  
ATOM    687  CZ2 TRP    88       3.000   1.182  -0.743  1.00 93.84           C  
ATOM    688  CZ3 TRP    88       2.239   2.976   0.695  1.00 92.34           C  
ATOM    689  N   VAL    89      -1.987  -1.635   1.118  1.00 98.09           N  
ATOM    690  CA  VAL    89      -2.468  -2.737   0.291  1.00 98.05           C  
ATOM    691  C   VAL    89      -1.678  -2.786  -1.015  1.00 98.09           C  
ATOM    692  CB  VAL    89      -3.979  -2.607  -0.005  1.00 97.86           C  
ATOM    693  O   VAL    89      -1.772  -1.874  -1.839  1.00 97.95           O  
ATOM    694  CG1 VAL    89      -4.453  -3.748  -0.903  1.00 96.63           C  
ATOM    695  CG2 VAL    89      -4.777  -2.581   1.297  1.00 96.73           C  
ATOM    696  N   PRO    90      -0.943  -3.894  -1.271  1.00 97.40           N  
ATOM    697  CA  PRO    90      -0.150  -4.004  -2.498  1.00 97.32           C  
ATOM    698  C   PRO    90      -0.959  -4.539  -3.677  1.00 97.28           C  
ATOM    699  CB  PRO    90       0.964  -4.980  -2.112  1.00 97.10           C  
ATOM    700  O   PRO    90      -2.040  -5.101  -3.485  1.00 96.99           O  
ATOM    701  CG  PRO    90       0.348  -5.876  -1.087  1.00 96.21           C  
ATOM    702  CD  PRO    90      -0.611  -5.068  -0.261  1.00 94.84           C  
ATOM    703  N   GLY    91      -0.364  -4.347  -4.807  1.00 96.49           N  
ATOM    704  CA  GLY    91      -0.835  -5.022  -6.006  1.00 96.37           C  
ATOM    705  C   GLY    91      -0.154  -6.357  -6.245  1.00 96.04           C  
ATOM    706  O   GLY    91       0.612  -6.828  -5.403  1.00 95.22           O  
ATOM    707  N   GLY    92      -0.602  -6.985  -7.417  1.00 95.06           N  
ATOM    708  CA  GLY    92      -0.071  -8.300  -7.736  1.00 94.85           C  
ATOM    709  C   GLY    92      -0.582  -8.845  -9.057  1.00 94.37           C  
ATOM    710  O   GLY    92      -1.088  -8.092  -9.891  1.00 92.94           O  
ATOM    711  N   ALA    93      -0.441 -10.082  -9.222  1.00 93.39           N  
ATOM    712  CA  ALA    93      -0.820 -10.784 -10.445  1.00 93.36           C  
ATOM    713  C   ALA    93      -2.313 -10.637 -10.722  1.00 93.45           C  
ATOM    714  CB  ALA    93      -0.442 -12.261 -10.350  1.00 92.51           C  
ATOM    715  O   ALA    93      -3.139 -10.838  -9.828  1.00 92.84           O  
ATOM    716  N   PRO    94      -2.680 -10.368 -11.979  1.00 92.36           N  
ATOM    717  CA  PRO    94      -4.079 -10.091 -12.312  1.00 92.53           C  
ATOM    718  C   PRO    94      -5.002 -11.269 -12.007  1.00 92.51           C  
ATOM    719  CB  PRO    94      -4.035  -9.808 -13.815  1.00 91.42           C  
ATOM    720  O   PRO    94      -6.116 -11.074 -11.513  1.00 91.81           O  
ATOM    721  CG  PRO    94      -2.690  -9.200 -14.050  1.00 88.92           C  
ATOM    722  CD  PRO    94      -1.696  -9.881 -13.154  1.00 87.75           C  
ATOM    723  N   ASP    95      -4.530 -12.506 -12.206  1.00 92.26           N  
ATOM    724  CA  ASP    95      -5.378 -13.668 -11.955  1.00 92.40           C  
ATOM    725  C   ASP    95      -5.654 -13.834 -10.463  1.00 92.88           C  
ATOM    726  CB  ASP    95      -4.730 -14.936 -12.515  1.00 90.92           C  
ATOM    727  O   ASP    95      -6.751 -14.235 -10.070  1.00 92.41           O  
ATOM    728  CG  ASP    95      -3.349 -15.199 -11.943  1.00 83.38           C  
ATOM    729  OD1 ASP    95      -2.576 -14.236 -11.749  1.00 77.42           O  
ATOM    730  OD2 ASP    95      -3.029 -16.379 -11.686  1.00 82.92           O  
ATOM    731  N   VAL    96      -4.708 -13.501  -9.693  1.00 93.88           N  
ATOM    732  CA  VAL    96      -4.870 -13.581  -8.245  1.00 94.11           C  
ATOM    733  C   VAL    96      -5.784 -12.456  -7.764  1.00 94.41           C  
ATOM    734  CB  VAL    96      -3.509 -13.511  -7.516  1.00 93.50           C  
ATOM    735  O   VAL    96      -6.672 -12.679  -6.938  1.00 94.09           O  
ATOM    736  CG1 VAL    96      -3.708 -13.479  -6.002  1.00 90.99           C  
ATOM    737  CG2 VAL    96      -2.629 -14.693  -7.918  1.00 90.62           C  
ATOM    738  N   LEU    97      -5.610 -11.250  -8.275  1.00 94.94           N  
ATOM    739  CA  LEU    97      -6.451 -10.113  -7.917  1.00 94.96           C  
ATOM    740  C   LEU    97      -7.912 -10.392  -8.249  1.00 94.79           C  
ATOM    741  CB  LEU    97      -5.982  -8.850  -8.643  1.00 93.93           C  
ATOM    742  O   LEU    97      -8.804 -10.084  -7.455  1.00 94.10           O  
ATOM    743  CG  LEU    97      -4.670  -8.233  -8.154  1.00 87.32           C  
ATOM    744  CD1 LEU    97      -4.287  -7.041  -9.025  1.00 76.84           C  
ATOM    745  CD2 LEU    97      -4.787  -7.818  -6.691  1.00 76.33           C  
ATOM    746  N   ARG    98      -8.138 -10.987  -9.406  1.00 93.93           N  
ATOM    747  CA  ARG    98      -9.496 -11.333  -9.812  1.00 93.73           C  
ATOM    748  C   ARG    98     -10.163 -12.236  -8.781  1.00 93.75           C  
ATOM    749  CB  ARG    98      -9.491 -12.015 -11.182  1.00 91.94           C  
ATOM    750  O   ARG    98     -11.332 -12.041  -8.441  1.00 93.04           O  
ATOM    751  CG  ARG    98     -10.875 -12.204 -11.782  1.00 81.61           C  
ATOM    752  CD  ARG    98     -10.818 -12.952 -13.106  1.00 77.89           C  
ATOM    753  NE  ARG    98      -9.987 -12.256 -14.084  1.00 73.42           N  
ATOM    754  NH1 ARG    98      -8.420 -13.944 -14.262  1.00 59.53           N  
ATOM    755  NH2 ARG    98      -8.187 -12.024 -15.492  1.00 55.17           N  
ATOM    756  CZ  ARG    98      -8.867 -12.743 -14.610  1.00 69.03           C  
ATOM    757  N   LYS    99      -9.436 -13.147  -8.256  1.00 93.72           N  
ATOM    758  CA  LYS    99      -9.960 -14.065  -7.248  1.00 93.71           C  
ATOM    759  C   LYS    99     -10.205 -13.347  -5.924  1.00 94.17           C  
ATOM    760  CB  LYS    99      -9.000 -15.237  -7.039  1.00 92.14           C  
ATOM    761  O   LYS    99     -11.252 -13.527  -5.299  1.00 93.79           O  
ATOM    762  CG  LYS    99      -8.931 -16.199  -8.216  1.00 81.77           C  
ATOM    763  CD  LYS    99      -7.920 -17.312  -7.970  1.00 76.87           C  
ATOM    764  CE  LYS    99      -7.773 -18.213  -9.188  1.00 68.35           C  
ATOM    765  NZ  LYS    99      -6.727 -19.259  -8.980  1.00 60.99           N  
ATOM    766  N   LEU   100      -9.296 -12.559  -5.508  1.00 95.66           N  
ATOM    767  CA  LEU   100      -9.404 -11.861  -4.232  1.00 95.83           C  
ATOM    768  C   LEU   100     -10.558 -10.863  -4.254  1.00 95.81           C  
ATOM    769  CB  LEU   100      -8.095 -11.138  -3.904  1.00 95.59           C  
ATOM    770  O   LEU   100     -11.232 -10.665  -3.241  1.00 95.46           O  
ATOM    771  CG  LEU   100      -6.889 -12.026  -3.595  1.00 94.69           C  
ATOM    772  CD1 LEU   100      -5.650 -11.172  -3.350  1.00 92.75           C  
ATOM    773  CD2 LEU   100      -7.176 -12.918  -2.392  1.00 92.51           C  
ATOM    774  N   MET   101     -10.848 -10.252  -5.410  1.00 95.92           N  
ATOM    775  CA  MET   101     -11.863  -9.210  -5.528  1.00 95.83           C  
ATOM    776  C   MET   101     -13.265  -9.800  -5.415  1.00 95.15           C  
ATOM    777  CB  MET   101     -11.716  -8.463  -6.855  1.00 95.37           C  
ATOM    778  O   MET   101     -14.242  -9.066  -5.258  1.00 93.80           O  
ATOM    779  CG  MET   101     -10.525  -7.520  -6.899  1.00 93.90           C  
ATOM    780  SD  MET   101     -10.295  -6.755  -8.551  1.00 93.72           S  
ATOM    781  CE  MET   101     -11.781  -5.718  -8.632  1.00 89.19           C  
ATOM    782  N   ARG   102     -13.389 -11.130  -5.455  1.00 94.37           N  
ATOM    783  CA  ARG   102     -14.688 -11.785  -5.345  1.00 94.08           C  
ATOM    784  C   ARG   102     -15.108 -11.926  -3.885  1.00 93.82           C  
ATOM    785  CB  ARG   102     -14.655 -13.160  -6.015  1.00 92.68           C  
ATOM    786  O   ARG   102     -16.239 -12.320  -3.595  1.00 92.71           O  
ATOM    787  CG  ARG   102     -14.525 -13.104  -7.529  1.00 85.56           C  
ATOM    788  CD  ARG   102     -14.442 -14.496  -8.140  1.00 81.22           C  
ATOM    789  NE  ARG   102     -14.285 -14.439  -9.591  1.00 77.94           N  
ATOM    790  NH1 ARG   102     -14.253 -16.731  -9.884  1.00 64.26           N  
ATOM    791  NH2 ARG   102     -14.057 -15.336 -11.693  1.00 59.02           N  
ATOM    792  CZ  ARG   102     -14.199 -15.502 -10.386  1.00 73.43           C  
ATOM    793  N   GLY   103     -14.234 -11.631  -3.052  1.00 93.13           N  
ATOM    794  CA  GLY   103     -14.516 -11.734  -1.629  1.00 93.41           C  
ATOM    795  C   GLY   103     -13.648 -12.757  -0.922  1.00 93.36           C  
ATOM    796  O   GLY   103     -12.638 -13.207  -1.468  1.00 92.41           O  
ATOM    797  N   GLY   104     -14.023 -12.956   0.333  1.00 94.77           N  
ATOM    798  CA  GLY   104     -13.292 -13.938   1.118  1.00 94.93           C  
ATOM    799  C   GLY   104     -12.450 -13.316   2.217  1.00 95.30           C  
ATOM    800  O   GLY   104     -12.590 -12.128   2.515  1.00 94.60           O  
ATOM    801  N   PRO   105     -11.586 -14.118   2.802  1.00 95.02           N  
ATOM    802  CA  PRO   105     -10.886 -13.698   4.018  1.00 95.29           C  
ATOM    803  C   PRO   105     -10.014 -12.463   3.801  1.00 95.62           C  
ATOM    804  CB  PRO   105     -10.030 -14.916   4.371  1.00 94.30           C  
ATOM    805  O   PRO   105      -9.842 -11.655   4.717  1.00 95.37           O  
ATOM    806  CG  PRO   105     -10.754 -16.079   3.772  1.00 90.25           C  
ATOM    807  CD  PRO   105     -11.444 -15.617   2.521  1.00 87.85           C  
ATOM    808  N   TYR   106      -9.426 -12.301   2.618  1.00 96.40           N  
ATOM    809  CA  TYR   106      -8.564 -11.150   2.376  1.00 96.65           C  
ATOM    810  C   TYR   106      -9.363  -9.852   2.414  1.00 96.80           C  
ATOM    811  CB  TYR   106      -7.853 -11.285   1.026  1.00 96.59           C  
ATOM    812  O   TYR   106      -8.975  -8.896   3.089  1.00 96.68           O  
ATOM    813  CG  TYR   106      -6.775 -10.253   0.802  1.00 96.34           C  
ATOM    814  CD1 TYR   106      -7.088  -8.985   0.318  1.00 95.77           C  
ATOM    815  CD2 TYR   106      -5.442 -10.543   1.073  1.00 95.55           C  
ATOM    816  CE1 TYR   106      -6.097  -8.030   0.108  1.00 95.02           C  
ATOM    817  CE2 TYR   106      -4.443  -9.597   0.866  1.00 95.09           C  
ATOM    818  OH  TYR   106      -3.796  -7.405   0.179  1.00 93.29           O  
ATOM    819  CZ  TYR   106      -4.780  -8.345   0.385  1.00 94.55           C  
ATOM    820  N   LEU   107     -10.556  -9.815   1.689  1.00 97.16           N  
ATOM    821  CA  LEU   107     -11.376  -8.609   1.692  1.00 97.13           C  
ATOM    822  C   LEU   107     -11.973  -8.361   3.073  1.00 97.13           C  
ATOM    823  CB  LEU   107     -12.493  -8.717   0.651  1.00 96.42           C  
ATOM    824  O   LEU   107     -12.074  -7.214   3.514  1.00 96.83           O  
ATOM    825  CG  LEU   107     -12.055  -8.741  -0.814  1.00 90.37           C  
ATOM    826  CD1 LEU   107     -13.247  -8.478  -1.728  1.00 78.65           C  
ATOM    827  CD2 LEU   107     -10.951  -7.717  -1.059  1.00 77.58           C  
ATOM    828  N   ASP   108     -12.353  -9.451   3.774  1.00 96.21           N  
ATOM    829  CA  ASP   108     -12.858  -9.320   5.138  1.00 96.23           C  
ATOM    830  C   ASP   108     -11.802  -8.711   6.058  1.00 96.30           C  
ATOM    831  CB  ASP   108     -13.304 -10.681   5.677  1.00 95.75           C  
ATOM    832  O   ASP   108     -12.118  -7.869   6.901  1.00 96.01           O  
ATOM    833  CG  ASP   108     -14.540 -11.219   4.979  1.00 93.78           C  
ATOM    834  OD1 ASP   108     -15.271 -10.433   4.339  1.00 91.51           O  
ATOM    835  OD2 ASP   108     -14.787 -12.441   5.070  1.00 91.80           O  
ATOM    836  N   PHE   109     -10.603  -9.099   5.851  1.00 95.96           N  
ATOM    837  CA  PHE   109      -9.504  -8.567   6.648  1.00 96.15           C  
ATOM    838  C   PHE   109      -9.297  -7.084   6.363  1.00 96.26           C  
ATOM    839  CB  PHE   109      -8.212  -9.341   6.368  1.00 96.02           C  
ATOM    840  O   PHE   109      -9.103  -6.291   7.286  1.00 96.05           O  
ATOM    841  CG  PHE   109      -7.031  -8.860   7.167  1.00 95.66           C  
ATOM    842  CD1 PHE   109      -6.907  -9.182   8.513  1.00 94.75           C  
ATOM    843  CD2 PHE   109      -6.044  -8.085   6.571  1.00 94.58           C  
ATOM    844  CE1 PHE   109      -5.815  -8.738   9.255  1.00 93.84           C  
ATOM    845  CE2 PHE   109      -4.950  -7.638   7.307  1.00 93.88           C  
ATOM    846  CZ  PHE   109      -4.838  -7.965   8.648  1.00 93.46           C  
ATOM    847  N   LEU   110      -9.350  -6.672   5.090  1.00 97.28           N  
ATOM    848  CA  LEU   110      -9.211  -5.259   4.754  1.00 97.27           C  
ATOM    849  C   LEU   110     -10.287  -4.428   5.444  1.00 97.18           C  
ATOM    850  CB  LEU   110      -9.288  -5.059   3.238  1.00 97.15           C  
ATOM    851  O   LEU   110      -9.991  -3.385   6.030  1.00 96.85           O  
ATOM    852  CG  LEU   110      -8.163  -5.685   2.413  1.00 96.43           C  
ATOM    853  CD1 LEU   110      -8.264  -5.243   0.957  1.00 95.00           C  
ATOM    854  CD2 LEU   110      -6.803  -5.317   2.996  1.00 94.62           C  
ATOM    855  N   LYS   111     -11.506  -4.910   5.427  1.00 97.14           N  
ATOM    856  CA  LYS   111     -12.609  -4.199   6.069  1.00 96.97           C  
ATOM    857  C   LYS   111     -12.385  -4.082   7.574  1.00 96.74           C  
ATOM    858  CB  LYS   111     -13.936  -4.905   5.790  1.00 96.46           C  
ATOM    859  O   LYS   111     -12.543  -3.002   8.147  1.00 96.18           O  
ATOM    860  CG  LYS   111     -14.399  -4.804   4.344  1.00 93.22           C  
ATOM    861  CD  LYS   111     -15.677  -5.600   4.109  1.00 89.95           C  
ATOM    862  CE  LYS   111     -16.050  -5.636   2.633  1.00 86.13           C  
ATOM    863  NZ  LYS   111     -17.254  -6.486   2.387  1.00 83.39           N  
ATOM    864  N   ALA   112     -12.010  -5.107   8.130  1.00 95.20           N  
ATOM    865  CA  ALA   112     -11.820  -5.124   9.578  1.00 94.99           C  
ATOM    866  C   ALA   112     -10.688  -4.189   9.993  1.00 94.80           C  
ATOM    867  CB  ALA   112     -11.535  -6.545  10.060  1.00 94.16           C  
ATOM    868  O   ALA   112     -10.836  -3.406  10.934  1.00 94.05           O  
ATOM    869  N   GLN   113      -9.588  -4.213   9.269  1.00 95.22           N  
ATOM    870  CA  GLN   113      -8.433  -3.413   9.660  1.00 95.22           C  
ATOM    871  C   GLN   113      -8.643  -1.940   9.320  1.00 95.12           C  
ATOM    872  CB  GLN   113      -7.165  -3.933   8.980  1.00 94.67           C  
ATOM    873  O   GLN   113      -8.106  -1.059   9.995  1.00 94.52           O  
ATOM    874  CG  GLN   113      -6.714  -5.298   9.482  1.00 92.24           C  
ATOM    875  CD  GLN   113      -6.644  -5.374  10.995  1.00 88.77           C  
ATOM    876  NE2 GLN   113      -7.409  -6.289  11.579  1.00 87.86           N  
ATOM    877  OE1 GLN   113      -5.907  -4.616  11.635  1.00 88.15           O  
ATOM    878  N   SER   114      -9.406  -1.673   8.316  1.00 96.08           N  
ATOM    879  CA  SER   114      -9.643  -0.294   7.900  1.00 95.74           C  
ATOM    880  C   SER   114     -10.483   0.457   8.927  1.00 94.71           C  
ATOM    881  CB  SER   114     -10.336  -0.257   6.537  1.00 94.74           C  
ATOM    882  O   SER   114     -10.358   1.675   9.068  1.00 92.81           O  
ATOM    883  OG  SER   114     -11.700  -0.623   6.656  1.00 80.76           O  
ATOM    884  N   ALA   115     -11.380  -0.185   9.584  1.00 93.12           N  
ATOM    885  CA  ALA   115     -12.300   0.434  10.535  1.00 92.09           C  
ATOM    886  C   ALA   115     -11.539   1.171  11.634  1.00 90.27           C  
ATOM    887  CB  ALA   115     -13.223  -0.618  11.145  1.00 90.39           C  
ATOM    888  O   ALA   115     -11.993   2.208  12.123  1.00 87.46           O  
ATOM    889  N   GLY   116     -10.349   0.734  11.971  1.00 87.67           N  
ATOM    890  CA  GLY   116      -9.587   1.353  13.043  1.00 87.31           C  
ATOM    891  C   GLY   116      -8.375   2.121  12.547  1.00 88.48           C  
ATOM    892  O   GLY   116      -7.636   2.705  13.342  1.00 87.27           O  
ATOM    893  N   ALA   117      -8.187   2.153  11.271  1.00 93.56           N  
ATOM    894  CA  ALA   117      -6.946   2.684  10.713  1.00 93.89           C  
ATOM    895  C   ALA   117      -7.009   4.203  10.581  1.00 93.49           C  
ATOM    896  CB  ALA   117      -6.658   2.047   9.356  1.00 93.13           C  
ATOM    897  O   ALA   117      -8.040   4.756  10.192  1.00 92.46           O  
ATOM    898  N   ASP   118      -5.880   4.926  10.886  1.00 94.31           N  
ATOM    899  CA  ASP   118      -5.745   6.352  10.606  1.00 94.45           C  
ATOM    900  C   ASP   118      -5.641   6.610   9.105  1.00 94.60           C  
ATOM    901  CB  ASP   118      -4.521   6.926  11.324  1.00 93.61           C  
ATOM    902  O   ASP   118      -6.123   7.631   8.611  1.00 94.11           O  
ATOM    903  CG  ASP   118      -4.603   6.793  12.835  1.00 90.03           C  
ATOM    904  OD1 ASP   118      -5.726   6.766  13.385  1.00 86.89           O  
ATOM    905  OD2 ASP   118      -3.536   6.717  13.481  1.00 88.33           O  
ATOM    906  N   HIS   119      -5.016   5.713   8.410  1.00 96.42           N  
ATOM    907  CA  HIS   119      -4.807   5.811   6.970  1.00 96.60           C  
ATOM    908  C   HIS   119      -4.987   4.456   6.293  1.00 96.86           C  
ATOM    909  CB  HIS   119      -3.415   6.368   6.667  1.00 95.91           C  
ATOM    910  O   HIS   119      -4.572   3.428   6.834  1.00 96.67           O  
ATOM    911  CG  HIS   119      -3.134   7.676   7.335  1.00 91.28           C  
ATOM    912  CD2 HIS   119      -2.380   7.978   8.418  1.00 83.31           C  
ATOM    913  ND1 HIS   119      -3.665   8.868   6.890  1.00 82.79           N  
ATOM    914  CE1 HIS   119      -3.246   9.849   7.672  1.00 83.96           C  
ATOM    915  NE2 HIS   119      -2.466   9.335   8.608  1.00 85.06           N  
ATOM    916  N   VAL   120      -5.632   4.464   5.158  1.00 97.70           N  
ATOM    917  CA  VAL   120      -5.763   3.323   4.258  1.00 97.68           C  
ATOM    918  C   VAL   120      -5.138   3.656   2.906  1.00 97.72           C  
ATOM    919  CB  VAL   120      -7.241   2.911   4.076  1.00 97.35           C  
ATOM    920  O   VAL   120      -5.539   4.622   2.251  1.00 97.52           O  
ATOM    921  CG1 VAL   120      -7.356   1.714   3.134  1.00 94.81           C  
ATOM    922  CG2 VAL   120      -7.877   2.594   5.428  1.00 94.96           C  
ATOM    923  N   SER   121      -4.114   2.862   2.555  1.00 97.90           N  
ATOM    924  CA  SER   121      -3.326   3.131   1.356  1.00 97.85           C  
ATOM    925  C   SER   121      -3.283   1.914   0.438  1.00 97.88           C  
ATOM    926  CB  SER   121      -1.903   3.547   1.732  1.00 97.29           C  
ATOM    927  O   SER   121      -3.389   0.777   0.901  1.00 97.62           O  
ATOM    928  OG  SER   121      -1.077   3.609   0.582  1.00 70.20           O  
ATOM    929  N   SER   122      -3.116   2.173  -0.803  1.00 97.83           N  
ATOM    930  CA  SER   122      -2.848   1.134  -1.791  1.00 97.74           C  
ATOM    931  C   SER   122      -1.867   1.620  -2.853  1.00 97.63           C  
ATOM    932  CB  SER   122      -4.147   0.678  -2.456  1.00 97.54           C  
ATOM    933  O   SER   122      -1.772   2.822  -3.114  1.00 97.27           O  
ATOM    934  OG  SER   122      -4.736   1.739  -3.190  1.00 94.00           O  
ATOM    935  N   VAL   123      -1.181   0.666  -3.420  1.00 97.43           N  
ATOM    936  CA  VAL   123      -0.318   0.955  -4.561  1.00 97.28           C  
ATOM    937  C   VAL   123      -0.643   0.003  -5.709  1.00 97.22           C  
ATOM    938  CB  VAL   123       1.177   0.845  -4.184  1.00 96.78           C  
ATOM    939  O   VAL   123      -1.099  -1.121  -5.482  1.00 96.75           O  
ATOM    940  CG1 VAL   123       1.534  -0.591  -3.804  1.00 84.24           C  
ATOM    941  CG2 VAL   123       2.054   1.330  -5.336  1.00 83.73           C  
ATOM    942  N   CYS   124      -0.413   0.451  -6.862  1.00 96.05           N  
ATOM    943  CA  CYS   124      -0.708  -0.311  -8.071  1.00 95.99           C  
ATOM    944  C   CYS   124      -2.160  -0.773  -8.082  1.00 96.07           C  
ATOM    945  CB  CYS   124       0.222  -1.518  -8.185  1.00 94.98           C  
ATOM    946  O   CYS   124      -3.068   0.010  -7.796  1.00 95.36           O  
ATOM    947  SG  CYS   124       0.423  -2.125  -9.874  1.00 75.75           S  
ATOM    948  N   GLU   125      -2.384  -2.080  -8.409  1.00 95.72           N  
ATOM    949  CA  GLU   125      -3.721  -2.657  -8.507  1.00 95.79           C  
ATOM    950  C   GLU   125      -4.312  -2.921  -7.125  1.00 96.13           C  
ATOM    951  CB  GLU   125      -3.689  -3.954  -9.321  1.00 94.23           C  
ATOM    952  O   GLU   125      -5.462  -3.349  -7.006  1.00 95.74           O  
ATOM    953  CG  GLU   125      -3.196  -3.771 -10.749  1.00 82.61           C  
ATOM    954  CD  GLU   125      -1.687  -3.900 -10.884  1.00 75.61           C  
ATOM    955  OE1 GLU   125      -0.986  -3.942  -9.848  1.00 72.49           O  
ATOM    956  OE2 GLU   125      -1.202  -3.958 -12.036  1.00 70.22           O  
ATOM    957  N   GLY   126      -3.519  -2.625  -6.107  1.00 97.28           N  
ATOM    958  CA  GLY   126      -4.062  -2.747  -4.763  1.00 97.29           C  
ATOM    959  C   GLY   126      -5.308  -1.910  -4.545  1.00 97.51           C  
ATOM    960  O   GLY   126      -6.156  -2.252  -3.719  1.00 97.35           O  
ATOM    961  N   ALA   127      -5.458  -0.826  -5.275  1.00 97.62           N  
ATOM    962  CA  ALA   127      -6.642   0.025  -5.193  1.00 97.58           C  
ATOM    963  C   ALA   127      -7.898  -0.743  -5.595  1.00 97.65           C  
ATOM    964  CB  ALA   127      -6.472   1.259  -6.075  1.00 97.33           C  
ATOM    965  O   ALA   127      -8.992  -0.455  -5.105  1.00 97.45           O  
ATOM    966  N   LEU   128      -7.799  -1.707  -6.465  1.00 96.83           N  
ATOM    967  CA  LEU   128      -8.949  -2.501  -6.884  1.00 96.83           C  
ATOM    968  C   LEU   128      -9.443  -3.385  -5.744  1.00 96.85           C  
ATOM    969  CB  LEU   128      -8.590  -3.365  -8.096  1.00 96.53           C  
ATOM    970  O   LEU   128     -10.646  -3.622  -5.613  1.00 96.64           O  
ATOM    971  CG  LEU   128      -8.184  -2.615  -9.366  1.00 95.39           C  
ATOM    972  CD1 LEU   128      -7.797  -3.602 -10.463  1.00 92.38           C  
ATOM    973  CD2 LEU   128      -9.314  -1.704  -9.834  1.00 91.96           C  
ATOM    974  N   LEU   129      -8.498  -3.896  -4.920  1.00 97.64           N  
ATOM    975  CA  LEU   129      -8.883  -4.670  -3.745  1.00 97.63           C  
ATOM    976  C   LEU   129      -9.601  -3.791  -2.727  1.00 97.71           C  
ATOM    977  CB  LEU   129      -7.654  -5.318  -3.102  1.00 97.47           C  
ATOM    978  O   LEU   129     -10.611  -4.200  -2.149  1.00 97.56           O  
ATOM    979  CG  LEU   129      -6.917  -6.359  -3.945  1.00 96.69           C  
ATOM    980  CD1 LEU   129      -5.591  -6.729  -3.290  1.00 95.10           C  
ATOM    981  CD2 LEU   129      -7.785  -7.597  -4.144  1.00 94.86           C  
ATOM    982  N   LEU   130      -9.104  -2.528  -2.549  1.00 98.19           N  
ATOM    983  CA  LEU   130      -9.801  -1.585  -1.681  1.00 98.12           C  
ATOM    984  C   LEU   130     -11.164  -1.218  -2.261  1.00 98.13           C  
ATOM    985  CB  LEU   130      -8.962  -0.320  -1.481  1.00 98.00           C  
ATOM    986  O   LEU   130     -12.138  -1.068  -1.520  1.00 97.91           O  
ATOM    987  CG  LEU   130      -7.678  -0.481  -0.665  1.00 97.25           C  
ATOM    988  CD1 LEU   130      -6.990   0.869  -0.489  1.00 95.53           C  
ATOM    989  CD2 LEU   130      -7.980  -1.114   0.689  1.00 95.16           C  
ATOM    990  N   ALA   131     -11.257  -1.065  -3.563  1.00 97.56           N  
ATOM    991  CA  ALA   131     -12.525  -0.769  -4.225  1.00 97.45           C  
ATOM    992  C   ALA   131     -13.523  -1.908  -4.032  1.00 97.35           C  
ATOM    993  CB  ALA   131     -12.302  -0.507  -5.712  1.00 97.24           C  
ATOM    994  O   ALA   131     -14.681  -1.673  -3.679  1.00 97.00           O  
ATOM    995  N   ALA   132     -13.058  -3.152  -4.219  1.00 96.98           N  
ATOM    996  CA  ALA   132     -13.903  -4.332  -4.061  1.00 96.87           C  
ATOM    997  C   ALA   132     -14.406  -4.459  -2.626  1.00 96.78           C  
ATOM    998  CB  ALA   132     -13.141  -5.591  -4.467  1.00 96.52           C  
ATOM    999  O   ALA   132     -15.511  -4.954  -2.389  1.00 96.35           O  
ATOM   1000  N   ALA   133     -13.657  -3.927  -1.688  1.00 97.40           N  
ATOM   1001  CA  ALA   133     -14.018  -3.973  -0.274  1.00 97.25           C  
ATOM   1002  C   ALA   133     -14.900  -2.787   0.106  1.00 97.11           C  
ATOM   1003  CB  ALA   133     -12.762  -3.998   0.595  1.00 96.88           C  
ATOM   1004  O   ALA   133     -15.346  -2.679   1.251  1.00 96.47           O  
ATOM   1005  N   GLY   134     -15.120  -1.822  -0.836  1.00 97.20           N  
ATOM   1006  CA  GLY   134     -15.933  -0.645  -0.570  1.00 97.15           C  
ATOM   1007  C   GLY   134     -15.196   0.424   0.215  1.00 97.24           C  
ATOM   1008  O   GLY   134     -15.819   1.324   0.782  1.00 96.80           O  
ATOM   1009  N   LEU   135     -13.929   0.380   0.240  1.00 98.02           N  
ATOM   1010  CA  LEU   135     -13.145   1.221   1.138  1.00 97.99           C  
ATOM   1011  C   LEU   135     -12.679   2.488   0.428  1.00 97.99           C  
ATOM   1012  CB  LEU   135     -11.938   0.451   1.678  1.00 97.76           C  
ATOM   1013  O   LEU   135     -12.038   3.346   1.037  1.00 97.68           O  
ATOM   1014  CG  LEU   135     -12.245  -0.747   2.578  1.00 96.48           C  
ATOM   1015  CD1 LEU   135     -10.956  -1.464   2.964  1.00 93.06           C  
ATOM   1016  CD2 LEU   135     -13.009  -0.302   3.821  1.00 92.80           C  
ATOM   1017  N   LEU   136     -13.043   2.599  -0.832  1.00 97.96           N  
ATOM   1018  CA  LEU   136     -12.705   3.808  -1.575  1.00 97.90           C  
ATOM   1019  C   LEU   136     -13.964   4.553  -2.004  1.00 97.79           C  
ATOM   1020  CB  LEU   136     -11.858   3.464  -2.803  1.00 97.75           C  
ATOM   1021  O   LEU   136     -13.889   5.526  -2.758  1.00 97.37           O  
ATOM   1022  CG  LEU   136     -10.451   2.931  -2.529  1.00 97.16           C  
ATOM   1023  CD1 LEU   136      -9.732   2.633  -3.840  1.00 95.82           C  
ATOM   1024  CD2 LEU   136      -9.655   3.928  -1.692  1.00 95.54           C  
ATOM   1025  N   ASP   137     -15.136   4.041  -1.554  1.00 97.52           N  
ATOM   1026  CA  ASP   137     -16.388   4.710  -1.896  1.00 97.49           C  
ATOM   1027  C   ASP   137     -16.414   6.137  -1.353  1.00 97.34           C  
ATOM   1028  CB  ASP   137     -17.583   3.921  -1.358  1.00 97.15           C  
ATOM   1029  O   ASP   137     -16.233   6.353  -0.153  1.00 96.90           O  
ATOM   1030  CG  ASP   137     -17.806   2.610  -2.092  1.00 95.86           C  
ATOM   1031  OD1 ASP   137     -17.065   2.315  -3.054  1.00 93.93           O  
ATOM   1032  OD2 ASP   137     -18.734   1.866  -1.706  1.00 93.10           O  
ATOM   1033  N   GLY   138     -16.664   7.141  -2.282  1.00 96.92           N  
ATOM   1034  CA  GLY   138     -16.742   8.544  -1.908  1.00 96.77           C  
ATOM   1035  C   GLY   138     -15.402   9.252  -1.962  1.00 96.73           C  
ATOM   1036  O   GLY   138     -15.316  10.451  -1.689  1.00 96.01           O  
ATOM   1037  N   TYR   139     -14.332   8.533  -2.269  1.00 97.29           N  
ATOM   1038  CA  TYR   139     -12.994   9.113  -2.285  1.00 97.35           C  
ATOM   1039  C   TYR   139     -12.479   9.258  -3.712  1.00 97.36           C  
ATOM   1040  CB  TYR   139     -12.026   8.255  -1.465  1.00 97.19           C  
ATOM   1041  O   TYR   139     -12.882   8.507  -4.603  1.00 97.09           O  
ATOM   1042  CG  TYR   139     -12.272   8.315   0.023  1.00 96.45           C  
ATOM   1043  CD1 TYR   139     -11.633   9.266   0.816  1.00 94.92           C  
ATOM   1044  CD2 TYR   139     -13.142   7.422   0.639  1.00 94.78           C  
ATOM   1045  CE1 TYR   139     -11.855   9.324   2.188  1.00 94.18           C  
ATOM   1046  CE2 TYR   139     -13.371   7.471   2.010  1.00 93.74           C  
ATOM   1047  OH  TYR   139     -12.948   8.477   4.132  1.00 91.35           O  
ATOM   1048  CZ  TYR   139     -12.725   8.424   2.775  1.00 93.34           C  
ATOM   1049  N   ARG   140     -11.639  10.247  -3.889  1.00 97.71           N  
ATOM   1050  CA  ARG   140     -10.795  10.320  -5.078  1.00 97.62           C  
ATOM   1051  C   ARG   140      -9.646   9.320  -4.995  1.00 97.65           C  
ATOM   1052  CB  ARG   140     -10.245  11.736  -5.261  1.00 96.91           C  
ATOM   1053  O   ARG   140      -8.983   9.212  -3.961  1.00 97.35           O  
ATOM   1054  CG  ARG   140      -9.505  11.944  -6.574  1.00 85.61           C  
ATOM   1055  CD  ARG   140      -9.075  13.393  -6.755  1.00 77.78           C  
ATOM   1056  NE  ARG   140      -8.335  13.584  -7.999  1.00 76.50           N  
ATOM   1057  NH1 ARG   140      -6.453  14.462  -6.986  1.00 62.69           N  
ATOM   1058  NH2 ARG   140      -6.526  14.217  -9.264  1.00 55.51           N  
ATOM   1059  CZ  ARG   140      -7.106  14.087  -8.080  1.00 68.94           C  
ATOM   1060  N   ALA   141      -9.395   8.573  -6.116  1.00 97.45           N  
ATOM   1061  CA  ALA   141      -8.393   7.511  -6.077  1.00 97.45           C  
ATOM   1062  C   ALA   141      -7.770   7.294  -7.453  1.00 97.48           C  
ATOM   1063  CB  ALA   141      -9.013   6.213  -5.566  1.00 97.26           C  
ATOM   1064  O   ALA   141      -8.332   7.711  -8.468  1.00 97.26           O  
ATOM   1065  N   THR   142      -6.575   6.681  -7.446  1.00 96.91           N  
ATOM   1066  CA  THR   142      -5.906   6.222  -8.658  1.00 96.88           C  
ATOM   1067  C   THR   142      -5.442   4.776  -8.505  1.00 96.80           C  
ATOM   1068  CB  THR   142      -4.702   7.116  -9.004  1.00 96.64           C  
ATOM   1069  O   THR   142      -5.635   4.165  -7.451  1.00 96.46           O  
ATOM   1070  CG2 THR   142      -3.539   6.869  -8.048  1.00 95.31           C  
ATOM   1071  OG1 THR   142      -4.273   6.834 -10.342  1.00 95.15           O  
ATOM   1072  N   THR   143      -4.936   4.163  -9.476  1.00 96.30           N  
ATOM   1073  CA  THR   143      -4.342   2.835  -9.578  1.00 96.29           C  
ATOM   1074  C   THR   143      -3.329   2.782 -10.718  1.00 96.06           C  
ATOM   1075  CB  THR   143      -5.419   1.756  -9.794  1.00 96.00           C  
ATOM   1076  O   THR   143      -3.026   3.805 -11.334  1.00 95.46           O  
ATOM   1077  CG2 THR   143      -6.002   1.835 -11.201  1.00 94.16           C  
ATOM   1078  OG1 THR   143      -4.836   0.461  -9.602  1.00 94.10           O  
ATOM   1079  N   HIS   144      -2.755   1.585 -11.026  1.00 95.42           N  
ATOM   1080  CA  HIS   144      -1.882   1.379 -12.176  1.00 95.41           C  
ATOM   1081  C   HIS   144      -2.584   1.761 -13.475  1.00 95.10           C  
ATOM   1082  CB  HIS   144      -1.414  -0.076 -12.240  1.00 94.97           C  
ATOM   1083  O   HIS   144      -3.734   1.377 -13.700  1.00 94.43           O  
ATOM   1084  CG  HIS   144      -0.320  -0.311 -13.233  1.00 93.80           C  
ATOM   1085  CD2 HIS   144       1.011  -0.491 -13.064  1.00 90.62           C  
ATOM   1086  ND1 HIS   144      -0.549  -0.378 -14.590  1.00 90.36           N  
ATOM   1087  CE1 HIS   144       0.597  -0.592 -15.214  1.00 90.27           C  
ATOM   1088  NE2 HIS   144       1.559  -0.664 -14.311  1.00 90.60           N  
ATOM   1089  N   TRP   145      -1.909   2.460 -14.354  1.00 93.67           N  
ATOM   1090  CA  TRP   145      -2.468   3.070 -15.557  1.00 93.98           C  
ATOM   1091  C   TRP   145      -3.228   2.041 -16.386  1.00 93.59           C  
ATOM   1092  CB  TRP   145      -1.360   3.707 -16.401  1.00 93.28           C  
ATOM   1093  O   TRP   145      -4.275   2.348 -16.960  1.00 92.72           O  
ATOM   1094  CG  TRP   145      -0.338   2.732 -16.901  1.00 91.30           C  
ATOM   1095  CD1 TRP   145       0.833   2.379 -16.290  1.00 87.49           C  
ATOM   1096  CD2 TRP   145      -0.394   1.987 -18.121  1.00 88.13           C  
ATOM   1097  CE2 TRP   145       0.778   1.201 -18.185  1.00 89.58           C  
ATOM   1098  CE3 TRP   145      -1.322   1.907 -19.168  1.00 90.48           C  
ATOM   1099  NE1 TRP   145       1.509   1.459 -17.057  1.00 90.33           N  
ATOM   1100  CH2 TRP   145       0.121   0.285 -20.266  1.00 87.58           C  
ATOM   1101  CZ2 TRP   145       1.045   0.345 -19.256  1.00 88.74           C  
ATOM   1102  CZ3 TRP   145      -1.054   1.054 -20.233  1.00 88.67           C  
ATOM   1103  N   ALA   146      -2.730   0.788 -16.368  1.00 93.79           N  
ATOM   1104  CA  ALA   146      -3.340  -0.256 -17.188  1.00 93.81           C  
ATOM   1105  C   ALA   146      -4.690  -0.683 -16.618  1.00 94.00           C  
ATOM   1106  CB  ALA   146      -2.407  -1.460 -17.295  1.00 93.09           C  
ATOM   1107  O   ALA   146      -5.478  -1.341 -17.301  1.00 93.51           O  
ATOM   1108  N   PHE   147      -4.954  -0.321 -15.398  1.00 94.74           N  
ATOM   1109  CA  PHE   147      -6.135  -0.841 -14.720  1.00 95.00           C  
ATOM   1110  C   PHE   147      -7.094   0.288 -14.361  1.00 95.22           C  
ATOM   1111  CB  PHE   147      -5.737  -1.613 -13.458  1.00 94.54           C  
ATOM   1112  O   PHE   147      -8.072   0.073 -13.641  1.00 94.91           O  
ATOM   1113  CG  PHE   147      -5.077  -2.936 -13.739  1.00 93.66           C  
ATOM   1114  CD1 PHE   147      -5.809  -4.116 -13.695  1.00 91.42           C  
ATOM   1115  CD2 PHE   147      -3.724  -2.999 -14.047  1.00 91.31           C  
ATOM   1116  CE1 PHE   147      -5.201  -5.343 -13.954  1.00 90.26           C  
ATOM   1117  CE2 PHE   147      -3.110  -4.221 -14.307  1.00 90.62           C  
ATOM   1118  CZ  PHE   147      -3.850  -5.391 -14.260  1.00 89.48           C  
ATOM   1119  N   ILE   148      -6.887   1.449 -14.852  1.00 95.40           N  
ATOM   1120  CA  ILE   148      -7.774   2.586 -14.628  1.00 95.41           C  
ATOM   1121  C   ILE   148      -9.179   2.250 -15.124  1.00 95.40           C  
ATOM   1122  CB  ILE   148      -7.249   3.859 -15.329  1.00 94.78           C  
ATOM   1123  O   ILE   148     -10.166   2.500 -14.428  1.00 94.99           O  
ATOM   1124  CG1 ILE   148      -6.026   4.411 -14.586  1.00 91.63           C  
ATOM   1125  CG2 ILE   148      -8.353   4.915 -15.427  1.00 91.47           C  
ATOM   1126  CD1 ILE   148      -6.338   4.952 -13.197  1.00 87.60           C  
ATOM   1127  N   PRO   149      -9.336   1.576 -16.339  1.00 94.70           N  
ATOM   1128  CA  PRO   149     -10.689   1.185 -16.740  1.00 94.86           C  
ATOM   1129  C   PRO   149     -11.336   0.208 -15.761  1.00 95.00           C  
ATOM   1130  CB  PRO   149     -10.475   0.527 -18.106  1.00 94.27           C  
ATOM   1131  O   PRO   149     -12.562   0.186 -15.625  1.00 94.71           O  
ATOM   1132  CG  PRO   149      -9.223   1.147 -18.636  1.00 92.93           C  
ATOM   1133  CD  PRO   149      -8.281   1.376 -17.489  1.00 92.06           C  
ATOM   1134  N   CYS   150     -10.554  -0.616 -15.058  1.00 95.24           N  
ATOM   1135  CA  CYS   150     -11.093  -1.501 -14.031  1.00 95.45           C  
ATOM   1136  C   CYS   150     -11.597  -0.704 -12.834  1.00 95.56           C  
ATOM   1137  CB  CYS   150     -10.032  -2.504 -13.577  1.00 94.92           C  
ATOM   1138  O   CYS   150     -12.685  -0.969 -12.319  1.00 95.27           O  
ATOM   1139  SG  CYS   150      -9.346  -3.496 -14.921  1.00 94.53           S  
ATOM   1140  N   LEU   151     -10.826   0.303 -12.408  1.00 96.10           N  
ATOM   1141  CA  LEU   151     -11.229   1.122 -11.269  1.00 96.15           C  
ATOM   1142  C   LEU   151     -12.464   1.950 -11.605  1.00 96.04           C  
ATOM   1143  CB  LEU   151     -10.084   2.044 -10.840  1.00 95.88           C  
ATOM   1144  O   LEU   151     -13.314   2.183 -10.743  1.00 95.62           O  
ATOM   1145  CG  LEU   151     -10.273   2.789  -9.518  1.00 94.96           C  
ATOM   1146  CD1 LEU   151     -10.400   1.799  -8.365  1.00 92.68           C  
ATOM   1147  CD2 LEU   151      -9.115   3.752  -9.277  1.00 92.29           C  
ATOM   1148  N   GLN   152     -12.636   2.372 -12.820  1.00 95.64           N  
ATOM   1149  CA  GLN   152     -13.756   3.180 -13.292  1.00 95.60           C  
ATOM   1150  C   GLN   152     -15.061   2.391 -13.247  1.00 95.38           C  
ATOM   1151  CB  GLN   152     -13.494   3.682 -14.713  1.00 94.96           C  
ATOM   1152  O   GLN   152     -16.144   2.966 -13.375  1.00 94.72           O  
ATOM   1153  CG  GLN   152     -12.493   4.828 -14.786  1.00 92.78           C  
ATOM   1154  CD  GLN   152     -12.100   5.174 -16.209  1.00 89.79           C  
ATOM   1155  NE2 GLN   152     -11.800   6.446 -16.449  1.00 88.07           N  
ATOM   1156  OE1 GLN   152     -12.065   4.305 -17.086  1.00 88.21           O  
ATOM   1157  N   GLN   153     -15.031   1.108 -13.015  1.00 94.97           N  
ATOM   1158  CA  GLN   153     -16.232   0.287 -12.899  1.00 94.79           C  
ATOM   1159  C   GLN   153     -16.876   0.446 -11.525  1.00 94.90           C  
ATOM   1160  CB  GLN   153     -15.904  -1.184 -13.158  1.00 93.48           C  
ATOM   1161  O   GLN   153     -17.955  -0.095 -11.273  1.00 94.25           O  
ATOM   1162  CG  GLN   153     -15.378  -1.460 -14.560  1.00 86.16           C  
ATOM   1163  CD  GLN   153     -15.114  -2.933 -14.809  1.00 80.98           C  
ATOM   1164  NE2 GLN   153     -14.932  -3.297 -16.074  1.00 73.46           N  
ATOM   1165  OE1 GLN   153     -15.073  -3.737 -13.873  1.00 77.27           O  
ATOM   1166  N   PHE   154     -16.213   1.052 -10.658  1.00 95.70           N  
ATOM   1167  CA  PHE   154     -16.757   1.384  -9.347  1.00 95.90           C  
ATOM   1168  C   PHE   154     -17.295   2.809  -9.328  1.00 95.87           C  
ATOM   1169  CB  PHE   154     -15.690   1.211  -8.261  1.00 95.68           C  
ATOM   1170  O   PHE   154     -16.548   3.757  -9.075  1.00 95.38           O  
ATOM   1171  CG  PHE   154     -15.210  -0.206  -8.102  1.00 95.07           C  
ATOM   1172  CD1 PHE   154     -15.802  -1.055  -7.175  1.00 93.64           C  
ATOM   1173  CD2 PHE   154     -14.166  -0.690  -8.880  1.00 93.45           C  
ATOM   1174  CE1 PHE   154     -15.360  -2.367  -7.025  1.00 92.77           C  
ATOM   1175  CE2 PHE   154     -13.719  -2.000  -8.736  1.00 92.75           C  
ATOM   1176  CZ  PHE   154     -14.316  -2.837  -7.807  1.00 92.25           C  
ATOM   1177  N   PRO   155     -18.530   2.981  -9.516  1.00 96.05           N  
ATOM   1178  CA  PRO   155     -19.101   4.311  -9.742  1.00 95.97           C  
ATOM   1179  C   PRO   155     -19.029   5.202  -8.504  1.00 95.87           C  
ATOM   1180  CB  PRO   155     -20.555   4.012 -10.115  1.00 95.02           C  
ATOM   1181  O   PRO   155     -19.128   6.427  -8.614  1.00 95.18           O  
ATOM   1182  CG  PRO   155     -20.820   2.650  -9.560  1.00 92.35           C  
ATOM   1183  CD  PRO   155     -19.549   1.852  -9.630  1.00 91.31           C  
ATOM   1184  N   ALA   156     -18.832   4.630  -7.352  1.00 96.69           N  
ATOM   1185  CA  ALA   156     -18.783   5.418  -6.123  1.00 96.77           C  
ATOM   1186  C   ALA   156     -17.397   6.021  -5.913  1.00 96.85           C  
ATOM   1187  CB  ALA   156     -19.173   4.557  -4.923  1.00 96.02           C  
ATOM   1188  O   ALA   156     -17.161   6.722  -4.926  1.00 96.41           O  
ATOM   1189  N   ILE   157     -16.433   5.694  -6.763  1.00 97.65           N  
ATOM   1190  CA  ILE   157     -15.065   6.188  -6.653  1.00 97.68           C  
ATOM   1191  C   ILE   157     -14.831   7.293  -7.681  1.00 97.49           C  
ATOM   1192  CB  ILE   157     -14.036   5.051  -6.844  1.00 97.50           C  
ATOM   1193  O   ILE   157     -15.169   7.136  -8.857  1.00 97.04           O  
ATOM   1194  CG1 ILE   157     -14.278   3.935  -5.822  1.00 96.88           C  
ATOM   1195  CG2 ILE   157     -12.607   5.592  -6.736  1.00 96.86           C  
ATOM   1196  CD1 ILE   157     -13.397   2.710  -6.023  1.00 95.60           C  
ATOM   1197  N   LYS   158     -14.263   8.386  -7.287  1.00 97.49           N  
ATOM   1198  CA  LYS   158     -13.802   9.432  -8.195  1.00 97.31           C  
ATOM   1199  C   LYS   158     -12.392   9.140  -8.700  1.00 97.36           C  
ATOM   1200  CB  LYS   158     -13.839  10.796  -7.504  1.00 95.89           C  
ATOM   1201  O   LYS   158     -11.411   9.387  -7.995  1.00 96.79           O  
ATOM   1202  CG  LYS   158     -13.503  11.963  -8.421  1.00 77.13           C  
ATOM   1203  CD  LYS   158     -13.538  13.290  -7.672  1.00 69.57           C  
ATOM   1204  CE  LYS   158     -13.140  14.452  -8.573  1.00 61.76           C  
ATOM   1205  NZ  LYS   158     -13.144  15.751  -7.836  1.00 57.23           N  
ATOM   1206  N   VAL   159     -12.340   8.598  -9.849  1.00 96.52           N  
ATOM   1207  CA  VAL   159     -11.045   8.210 -10.398  1.00 96.49           C  
ATOM   1208  C   VAL   159     -10.288   9.451 -10.865  1.00 96.15           C  
ATOM   1209  CB  VAL   159     -11.200   7.210 -11.566  1.00 96.01           C  
ATOM   1210  O   VAL   159     -10.802  10.235 -11.666  1.00 95.40           O  
ATOM   1211  CG1 VAL   159      -9.835   6.827 -12.134  1.00 94.24           C  
ATOM   1212  CG2 VAL   159     -11.960   5.968 -11.106  1.00 94.13           C  
ATOM   1213  N   ALA   160      -9.105   9.593 -10.357  1.00 95.83           N  
ATOM   1214  CA  ALA   160      -8.294  10.767 -10.666  1.00 95.61           C  
ATOM   1215  C   ALA   160      -7.867  10.770 -12.131  1.00 95.02           C  
ATOM   1216  CB  ALA   160      -7.068  10.821  -9.758  1.00 95.08           C  
ATOM   1217  O   ALA   160      -7.516   9.724 -12.684  1.00 93.87           O  
ATOM   1218  N   GLU   161      -7.785  11.958 -12.678  1.00 92.57           N  
ATOM   1219  CA  GLU   161      -7.329  12.153 -14.051  1.00 92.39           C  
ATOM   1220  C   GLU   161      -5.818  12.358 -14.107  1.00 92.20           C  
ATOM   1221  CB  GLU   161      -8.046  13.343 -14.693  1.00 90.16           C  
ATOM   1222  O   GLU   161      -5.208  12.790 -13.126  1.00 90.88           O  
ATOM   1223  CG  GLU   161      -9.550  13.157 -14.825  1.00 80.90           C  
ATOM   1224  CD  GLU   161     -10.245  14.335 -15.488  1.00 77.63           C  
ATOM   1225  OE1 GLU   161      -9.573  15.350 -15.781  1.00 75.48           O  
ATOM   1226  OE2 GLU   161     -11.472  14.244 -15.716  1.00 72.32           O  
ATOM   1227  N   GLY   162      -5.243  11.945 -15.224  1.00 91.64           N  
ATOM   1228  CA  GLY   162      -3.874  12.337 -15.516  1.00 91.39           C  
ATOM   1229  C   GLY   162      -2.845  11.371 -14.961  1.00 91.10           C  
ATOM   1230  O   GLY   162      -1.660  11.699 -14.875  1.00 89.31           O  
ATOM   1231  N   PHE   163      -3.149  10.289 -14.528  1.00 91.09           N  
ATOM   1232  CA  PHE   163      -2.269   9.214 -14.085  1.00 91.43           C  
ATOM   1233  C   PHE   163      -1.303   9.712 -13.016  1.00 91.52           C  
ATOM   1234  CB  PHE   163      -1.489   8.633 -15.268  1.00 90.09           C  
ATOM   1235  O   PHE   163      -0.087   9.564 -13.154  1.00 90.08           O  
ATOM   1236  CG  PHE   163      -2.362   8.185 -16.409  1.00 87.81           C  
ATOM   1237  CD1 PHE   163      -3.137   7.037 -16.300  1.00 83.96           C  
ATOM   1238  CD2 PHE   163      -2.408   8.913 -17.591  1.00 84.49           C  
ATOM   1239  CE1 PHE   163      -3.946   6.619 -17.355  1.00 84.45           C  
ATOM   1240  CE2 PHE   163      -3.213   8.502 -18.649  1.00 85.18           C  
ATOM   1241  CZ  PHE   163      -3.981   7.354 -18.529  1.00 82.86           C  
ATOM   1242  N   PRO   164      -1.811  10.415 -11.975  1.00 93.33           N  
ATOM   1243  CA  PRO   164      -0.916  10.884 -10.915  1.00 93.58           C  
ATOM   1244  C   PRO   164      -0.129   9.750 -10.263  1.00 93.63           C  
ATOM   1245  CB  PRO   164      -1.870  11.534  -9.910  1.00 93.19           C  
ATOM   1246  O   PRO   164      -0.608   8.614 -10.205  1.00 93.27           O  
ATOM   1247  CG  PRO   164      -3.156  10.789 -10.067  1.00 92.30           C  
ATOM   1248  CD  PRO   164      -3.322  10.423 -11.514  1.00 91.69           C  
ATOM   1249  N   ARG   165       1.033  10.046  -9.743  1.00 93.16           N  
ATOM   1250  CA  ARG   165       1.836   9.049  -9.043  1.00 93.34           C  
ATOM   1251  C   ARG   165       1.125   8.556  -7.787  1.00 93.82           C  
ATOM   1252  CB  ARG   165       3.207   9.622  -8.678  1.00 91.80           C  
ATOM   1253  O   ARG   165       1.222   7.379  -7.434  1.00 93.47           O  
ATOM   1254  CG  ARG   165       4.121   9.841  -9.874  1.00 82.88           C  
ATOM   1255  CD  ARG   165       5.534  10.209  -9.443  1.00 78.33           C  
ATOM   1256  NE  ARG   165       6.209   9.088  -8.795  1.00 73.45           N  
ATOM   1257  NH1 ARG   165       6.858   8.071 -10.765  1.00 55.79           N  
ATOM   1258  NH2 ARG   165       7.405   7.128  -8.748  1.00 51.02           N  
ATOM   1259  CZ  ARG   165       6.823   8.098  -9.437  1.00 70.86           C  
ATOM   1260  N   TYR   166       0.509   9.449  -7.106  1.00 95.50           N  
ATOM   1261  CA  TYR   166      -0.372   9.067  -6.008  1.00 95.74           C  
ATOM   1262  C   TYR   166      -1.443  10.125  -5.774  1.00 95.62           C  
ATOM   1263  CB  TYR   166       0.434   8.846  -4.724  1.00 95.29           C  
ATOM   1264  O   TYR   166      -1.312  11.262  -6.234  1.00 95.12           O  
ATOM   1265  CG  TYR   166       1.134  10.087  -4.226  1.00 94.33           C  
ATOM   1266  CD1 TYR   166       2.423  10.402  -4.652  1.00 92.30           C  
ATOM   1267  CD2 TYR   166       0.510  10.947  -3.329  1.00 92.13           C  
ATOM   1268  CE1 TYR   166       3.073  11.544  -4.195  1.00 91.58           C  
ATOM   1269  CE2 TYR   166       1.150  12.091  -2.865  1.00 91.41           C  
ATOM   1270  OH  TYR   166       3.068  13.512  -2.847  1.00 87.51           O  
ATOM   1271  CZ  TYR   166       2.429  12.381  -3.303  1.00 90.79           C  
ATOM   1272  N   VAL   167      -2.507   9.779  -5.097  1.00 96.42           N  
ATOM   1273  CA  VAL   167      -3.622  10.646  -4.733  1.00 96.44           C  
ATOM   1274  C   VAL   167      -3.901  10.529  -3.236  1.00 96.39           C  
ATOM   1275  CB  VAL   167      -4.895  10.303  -5.540  1.00 96.00           C  
ATOM   1276  O   VAL   167      -3.969   9.422  -2.695  1.00 96.08           O  
ATOM   1277  CG1 VAL   167      -6.098  11.079  -5.006  1.00 91.23           C  
ATOM   1278  CG2 VAL   167      -4.680  10.597  -7.023  1.00 90.73           C  
ATOM   1279  N   ILE   168      -3.995  11.649  -2.609  1.00 95.96           N  
ATOM   1280  CA  ILE   168      -4.446  11.719  -1.223  1.00 95.94           C  
ATOM   1281  C   ILE   168      -5.822  12.380  -1.161  1.00 95.79           C  
ATOM   1282  CB  ILE   168      -3.441  12.490  -0.339  1.00 95.26           C  
ATOM   1283  O   ILE   168      -5.996  13.509  -1.626  1.00 95.24           O  
ATOM   1284  CG1 ILE   168      -2.050  11.852  -0.430  1.00 92.01           C  
ATOM   1285  CG2 ILE   168      -3.926  12.542   1.112  1.00 91.89           C  
ATOM   1286  CD1 ILE   168      -0.965  12.625   0.306  1.00 87.54           C  
ATOM   1287  N   ASP   169      -6.733  11.676  -0.653  1.00 96.52           N  
ATOM   1288  CA  ASP   169      -8.081  12.156  -0.364  1.00 96.57           C  
ATOM   1289  C   ASP   169      -8.552  11.678   1.008  1.00 96.38           C  
ATOM   1290  CB  ASP   169      -9.059  11.694  -1.446  1.00 96.36           C  
ATOM   1291  O   ASP   169      -8.830  10.492   1.196  1.00 95.94           O  
ATOM   1292  CG  ASP   169     -10.398  12.408  -1.380  1.00 95.41           C  
ATOM   1293  OD1 ASP   169     -10.586  13.269  -0.493  1.00 92.82           O  
ATOM   1294  OD2 ASP   169     -11.273  12.104  -2.219  1.00 92.94           O  
ATOM   1295  N   GLY   170      -8.641  12.698   2.028  1.00 95.76           N  
ATOM   1296  CA  GLY   170      -8.888  12.311   3.408  1.00 95.59           C  
ATOM   1297  C   GLY   170      -7.841  11.362   3.958  1.00 95.80           C  
ATOM   1298  O   GLY   170      -6.646  11.665   3.933  1.00 94.96           O  
ATOM   1299  N   ASN   171      -8.274  10.211   4.457  1.00 96.00           N  
ATOM   1300  CA  ASN   171      -7.357   9.218   5.007  1.00 96.16           C  
ATOM   1301  C   ASN   171      -7.116   8.074   4.027  1.00 96.27           C  
ATOM   1302  CB  ASN   171      -7.887   8.676   6.336  1.00 95.04           C  
ATOM   1303  O   ASN   171      -6.601   7.021   4.409  1.00 95.64           O  
ATOM   1304  CG  ASN   171      -9.167   7.880   6.174  1.00 89.46           C  
ATOM   1305  ND2 ASN   171      -9.433   6.986   7.119  1.00 84.56           N  
ATOM   1306  OD1 ASN   171      -9.910   8.067   5.207  1.00 82.02           O  
ATOM   1307  N   ARG   172      -7.574   8.306   2.663  1.00 97.25           N  
ATOM   1308  CA  ARG   172      -7.263   7.381   1.578  1.00 97.26           C  
ATOM   1309  C   ARG   172      -6.074   7.875   0.761  1.00 97.26           C  
ATOM   1310  CB  ARG   172      -8.479   7.189   0.670  1.00 96.83           C  
ATOM   1311  O   ARG   172      -6.030   9.040   0.360  1.00 96.94           O  
ATOM   1312  CG  ARG   172      -9.687   6.593   1.376  1.00 94.08           C  
ATOM   1313  CD  ARG   172      -9.429   5.162   1.825  1.00 90.00           C  
ATOM   1314  NE  ARG   172     -10.615   4.565   2.431  1.00 89.40           N  
ATOM   1315  NH1 ARG   172     -10.264   5.487   4.520  1.00 79.84           N  
ATOM   1316  NH2 ARG   172     -12.083   4.143   4.146  1.00 76.96           N  
ATOM   1317  CZ  ARG   172     -10.985   4.733   3.698  1.00 85.76           C  
ATOM   1318  N   ILE   173      -5.086   7.077   0.607  1.00 97.08           N  
ATOM   1319  CA  ILE   173      -3.920   7.342  -0.228  1.00 97.06           C  
ATOM   1320  C   ILE   173      -3.749   6.219  -1.248  1.00 97.07           C  
ATOM   1321  CB  ILE   173      -2.639   7.493   0.622  1.00 96.34           C  
ATOM   1322  O   ILE   173      -3.618   5.050  -0.877  1.00 96.69           O  
ATOM   1323  CG1 ILE   173      -2.836   8.567   1.699  1.00 86.78           C  
ATOM   1324  CG2 ILE   173      -1.437   7.824  -0.267  1.00 86.78           C  
ATOM   1325  CD1 ILE   173      -3.320   8.021   3.036  1.00 78.50           C  
ATOM   1326  N   THR   174      -3.872   6.515  -2.492  1.00 97.32           N  
ATOM   1327  CA  THR   174      -3.739   5.513  -3.544  1.00 97.28           C  
ATOM   1328  C   THR   174      -2.617   5.887  -4.508  1.00 97.09           C  
ATOM   1329  CB  THR   174      -5.056   5.345  -4.325  1.00 97.08           C  
ATOM   1330  O   THR   174      -2.507   7.043  -4.923  1.00 96.68           O  
ATOM   1331  CG2 THR   174      -6.174   4.843  -3.417  1.00 96.22           C  
ATOM   1332  OG1 THR   174      -5.439   6.609  -4.882  1.00 95.67           O  
ATOM   1333  N   GLY   175      -1.785   4.915  -4.818  1.00 96.40           N  
ATOM   1334  CA  GLY   175      -0.662   5.112  -5.722  1.00 96.23           C  
ATOM   1335  C   GLY   175      -0.863   4.456  -7.075  1.00 95.95           C  
ATOM   1336  O   GLY   175      -1.595   3.471  -7.190  1.00 95.10           O  
ATOM   1337  N   GLY   176      -0.220   5.045  -8.036  1.00 94.35           N  
ATOM   1338  CA  GLY   176      -0.192   4.467  -9.370  1.00 93.80           C  
ATOM   1339  C   GLY   176       0.669   3.221  -9.462  1.00 93.18           C  
ATOM   1340  O   GLY   176       0.579   2.334  -8.610  1.00 89.99           O  
ATOM   1341  N   GLY   177       1.641   3.193 -10.421  1.00 92.10           N  
ATOM   1342  CA  GLY   177       2.443   2.028 -10.759  1.00 92.10           C  
ATOM   1343  C   GLY   177       3.401   1.622  -9.654  1.00 92.19           C  
ATOM   1344  O   GLY   177       3.472   2.279  -8.614  1.00 91.25           O  
ATOM   1345  N   ILE   178       4.131   0.672  -9.811  1.00 92.56           N  
ATOM   1346  CA  ILE   178       4.990  -0.028  -8.861  1.00 92.77           C  
ATOM   1347  C   ILE   178       5.937   0.966  -8.193  1.00 92.67           C  
ATOM   1348  CB  ILE   178       5.793  -1.154  -9.549  1.00 91.07           C  
ATOM   1349  O   ILE   178       6.025   1.019  -6.964  1.00 91.79           O  
ATOM   1350  CG1 ILE   178       4.848  -2.241 -10.074  1.00 81.50           C  
ATOM   1351  CG2 ILE   178       6.827  -1.745  -8.587  1.00 80.73           C  
ATOM   1352  CD1 ILE   178       5.522  -3.266 -10.975  1.00 77.09           C  
ATOM   1353  N   SER   179       6.529   1.752  -8.944  1.00 93.02           N  
ATOM   1354  CA  SER   179       7.526   2.657  -8.383  1.00 93.20           C  
ATOM   1355  C   SER   179       6.866   3.816  -7.642  1.00 93.30           C  
ATOM   1356  CB  SER   179       8.438   3.199  -9.485  1.00 92.01           C  
ATOM   1357  O   SER   179       7.524   4.527  -6.880  1.00 92.68           O  
ATOM   1358  OG  SER   179       7.684   3.884 -10.471  1.00 83.99           O  
ATOM   1359  N   SER   180       5.560   4.086  -7.878  1.00 94.27           N  
ATOM   1360  CA  SER   180       4.838   5.147  -7.182  1.00 94.46           C  
ATOM   1361  C   SER   180       4.762   4.872  -5.684  1.00 94.73           C  
ATOM   1362  CB  SER   180       3.428   5.299  -7.753  1.00 93.37           C  
ATOM   1363  O   SER   180       4.506   5.782  -4.893  1.00 94.35           O  
ATOM   1364  OG  SER   180       3.476   5.692  -9.114  1.00 78.73           O  
ATOM   1365  N   GLY   181       4.949   3.588  -5.342  1.00 94.86           N  
ATOM   1366  CA  GLY   181       4.962   3.232  -3.932  1.00 95.06           C  
ATOM   1367  C   GLY   181       6.047   3.945  -3.147  1.00 95.18           C  
ATOM   1368  O   GLY   181       5.859   4.268  -1.972  1.00 94.72           O  
ATOM   1369  N   LEU   182       7.144   4.220  -3.773  1.00 95.60           N  
ATOM   1370  CA  LEU   182       8.214   4.961  -3.115  1.00 95.66           C  
ATOM   1371  C   LEU   182       7.773   6.386  -2.796  1.00 95.68           C  
ATOM   1372  CB  LEU   182       9.468   4.987  -3.994  1.00 94.79           C  
ATOM   1373  O   LEU   182       7.975   6.868  -1.679  1.00 95.31           O  
ATOM   1374  CG  LEU   182      10.240   3.672  -4.112  1.00 89.36           C  
ATOM   1375  CD1 LEU   182      11.108   3.679  -5.365  1.00 79.38           C  
ATOM   1376  CD2 LEU   182      11.090   3.437  -2.868  1.00 78.89           C  
ATOM   1377  N   ASP   183       7.173   7.038  -3.759  1.00 95.05           N  
ATOM   1378  CA  ASP   183       6.674   8.398  -3.575  1.00 95.20           C  
ATOM   1379  C   ASP   183       5.576   8.441  -2.514  1.00 95.38           C  
ATOM   1380  CB  ASP   183       6.151   8.962  -4.897  1.00 94.46           C  
ATOM   1381  O   ASP   183       5.586   9.307  -1.637  1.00 95.15           O  
ATOM   1382  CG  ASP   183       7.218   9.031  -5.976  1.00 91.39           C  
ATOM   1383  OD1 ASP   183       8.361   9.440  -5.678  1.00 88.61           O  
ATOM   1384  OD2 ASP   183       6.912   8.676  -7.135  1.00 89.22           O  
ATOM   1385  N   GLU   184       4.737   7.515  -2.717  1.00 96.08           N  
ATOM   1386  CA  GLU   184       3.599   7.414  -1.808  1.00 96.10           C  
ATOM   1387  C   GLU   184       4.058   7.183  -0.371  1.00 96.27           C  
ATOM   1388  CB  GLU   184       2.659   6.288  -2.247  1.00 94.99           C  
ATOM   1389  O   GLU   184       3.541   7.806   0.559  1.00 95.94           O  
ATOM   1390  CG  GLU   184       1.422   6.144  -1.373  1.00 85.62           C  
ATOM   1391  CD  GLU   184       0.527   4.986  -1.786  1.00 79.37           C  
ATOM   1392  OE1 GLU   184       0.849   4.294  -2.778  1.00 78.31           O  
ATOM   1393  OE2 GLU   184      -0.506   4.771  -1.112  1.00 75.93           O  
ATOM   1394  N   ALA   185       4.966   6.326  -0.152  1.00 96.42           N  
ATOM   1395  CA  ALA   185       5.485   6.039   1.183  1.00 96.44           C  
ATOM   1396  C   ALA   185       6.145   7.274   1.792  1.00 96.37           C  
ATOM   1397  CB  ALA   185       6.478   4.881   1.131  1.00 96.09           C  
ATOM   1398  O   ALA   185       5.941   7.577   2.970  1.00 96.04           O  
ATOM   1399  N   LEU   186       6.889   8.055   1.027  1.00 96.04           N  
ATOM   1400  CA  LEU   186       7.508   9.272   1.542  1.00 96.00           C  
ATOM   1401  C   LEU   186       6.449  10.306   1.911  1.00 95.97           C  
ATOM   1402  CB  LEU   186       8.475   9.859   0.511  1.00 95.41           C  
ATOM   1403  O   LEU   186       6.576  10.996   2.925  1.00 95.61           O  
ATOM   1404  CG  LEU   186       9.830   9.162   0.379  1.00 92.15           C  
ATOM   1405  CD1 LEU   186      10.621   9.757  -0.782  1.00 84.40           C  
ATOM   1406  CD2 LEU   186      10.617   9.271   1.680  1.00 83.42           C  
ATOM   1407  N   ALA   187       5.427  10.417   1.088  1.00 96.09           N  
ATOM   1408  CA  ALA   187       4.325  11.326   1.393  1.00 96.09           C  
ATOM   1409  C   ALA   187       3.646  10.944   2.706  1.00 96.18           C  
ATOM   1410  CB  ALA   187       3.308  11.331   0.254  1.00 95.59           C  
ATOM   1411  O   ALA   187       3.291  11.814   3.504  1.00 95.92           O  
ATOM   1412  N   ILE   188       3.530   9.673   2.959  1.00 96.49           N  
ATOM   1413  CA  ILE   188       2.917   9.193   4.192  1.00 96.51           C  
ATOM   1414  C   ILE   188       3.855   9.452   5.369  1.00 96.44           C  
ATOM   1415  CB  ILE   188       2.571   7.689   4.103  1.00 96.14           C  
ATOM   1416  O   ILE   188       3.412   9.864   6.444  1.00 96.05           O  
ATOM   1417  CG1 ILE   188       1.387   7.469   3.155  1.00 94.28           C  
ATOM   1418  CG2 ILE   188       2.273   7.121   5.493  1.00 94.21           C  
ATOM   1419  CD1 ILE   188       1.109   6.006   2.842  1.00 91.59           C  
ATOM   1420  N   VAL   189       5.159   9.252   5.197  1.00 96.12           N  
ATOM   1421  CA  VAL   189       6.108   9.585   6.253  1.00 96.13           C  
ATOM   1422  C   VAL   189       5.976  11.061   6.621  1.00 95.97           C  
ATOM   1423  CB  VAL   189       7.561   9.269   5.831  1.00 95.88           C  
ATOM   1424  O   VAL   189       5.937  11.412   7.802  1.00 95.52           O  
ATOM   1425  CG1 VAL   189       8.553   9.823   6.853  1.00 94.96           C  
ATOM   1426  CG2 VAL   189       7.751   7.763   5.660  1.00 94.84           C  
ATOM   1427  N   ALA   190       5.874  11.949   5.667  1.00 95.88           N  
ATOM   1428  CA  ALA   190       5.714  13.380   5.913  1.00 95.76           C  
ATOM   1429  C   ALA   190       4.423  13.664   6.675  1.00 95.52           C  
ATOM   1430  CB  ALA   190       5.731  14.151   4.595  1.00 95.28           C  
ATOM   1431  O   ALA   190       4.404  14.493   7.588  1.00 94.91           O  
ATOM   1432  N   ARG   191       3.406  13.016   6.401  1.00 95.18           N  
ATOM   1433  CA  ARG   191       2.088  13.226   6.989  1.00 94.83           C  
ATOM   1434  C   ARG   191       2.042  12.721   8.427  1.00 94.68           C  
ATOM   1435  CB  ARG   191       1.009  12.530   6.155  1.00 93.50           C  
ATOM   1436  O   ARG   191       1.458  13.366   9.300  1.00 93.81           O  
ATOM   1437  CG  ARG   191      -0.410  12.825   6.615  1.00 84.79           C  
ATOM   1438  CD  ARG   191      -1.443  12.234   5.666  1.00 79.76           C  
ATOM   1439  NE  ARG   191      -2.805  12.543   6.092  1.00 76.32           N  
ATOM   1440  NH1 ARG   191      -3.087  14.301   4.619  1.00 64.49           N  
ATOM   1441  NH2 ARG   191      -4.782  13.712   6.047  1.00 59.13           N  
ATOM   1442  CZ  ARG   191      -3.555  13.518   5.585  1.00 72.61           C  
ATOM   1443  N   VAL   192       2.716  11.568   8.725  1.00 94.62           N  
ATOM   1444  CA  VAL   192       2.511  10.917  10.015  1.00 94.18           C  
ATOM   1445  C   VAL   192       3.653  11.275  10.963  1.00 93.76           C  
ATOM   1446  CB  VAL   192       2.403   9.383   9.866  1.00 92.76           C  
ATOM   1447  O   VAL   192       3.444  11.423  12.169  1.00 92.30           O  
ATOM   1448  CG1 VAL   192       1.219   9.009   8.975  1.00 78.78           C  
ATOM   1449  CG2 VAL   192       3.702   8.810   9.302  1.00 77.82           C  
ATOM   1450  N   ALA   193       4.877  11.471  10.355  1.00 94.22           N  
ATOM   1451  CA  ALA   193       6.057  11.673  11.192  1.00 94.15           C  
ATOM   1452  C   ALA   193       6.646  13.065  10.984  1.00 93.88           C  
ATOM   1453  CB  ALA   193       7.108  10.605  10.898  1.00 93.66           C  
ATOM   1454  O   ALA   193       7.487  13.513  11.766  1.00 92.87           O  
ATOM   1455  N   GLY   194       6.205  13.781   9.944  1.00 94.14           N  
ATOM   1456  CA  GLY   194       6.665  15.139   9.704  1.00 94.25           C  
ATOM   1457  C   GLY   194       7.643  15.243   8.549  1.00 94.76           C  
ATOM   1458  O   GLY   194       8.303  14.263   8.197  1.00 94.51           O  
ATOM   1459  N   GLN   195       7.742  16.432   7.985  1.00 95.78           N  
ATOM   1460  CA  GLN   195       8.538  16.701   6.792  1.00 95.65           C  
ATOM   1461  C   GLN   195      10.019  16.438   7.048  1.00 95.88           C  
ATOM   1462  CB  GLN   195       8.334  18.142   6.323  1.00 93.44           C  
ATOM   1463  O   GLN   195      10.725  15.929   6.175  1.00 95.39           O  
ATOM   1464  CG  GLN   195       6.979  18.392   5.675  1.00 76.05           C  
ATOM   1465  CD  GLN   195       6.885  19.757   5.018  1.00 70.97           C  
ATOM   1466  NE2 GLN   195       5.758  20.024   4.366  1.00 57.62           N  
ATOM   1467  OE1 GLN   195       7.816  20.564   5.097  1.00 65.85           O  
ATOM   1468  N   ASP   196      10.492  16.728   8.183  1.00 95.36           N  
ATOM   1469  CA  ASP   196      11.906  16.534   8.489  1.00 95.40           C  
ATOM   1470  C   ASP   196      12.277  15.053   8.458  1.00 95.55           C  
ATOM   1471  CB  ASP   196      12.246  17.133   9.855  1.00 94.44           C  
ATOM   1472  O   ASP   196      13.336  14.683   7.947  1.00 95.12           O  
ATOM   1473  CG  ASP   196      12.226  18.651   9.859  1.00 88.83           C  
ATOM   1474  OD1 ASP   196      12.315  19.265   8.774  1.00 83.77           O  
ATOM   1475  OD2 ASP   196      12.122  19.239  10.957  1.00 87.15           O  
ATOM   1476  N   ILE   197      11.406  14.229   8.997  1.00 95.74           N  
ATOM   1477  CA  ILE   197      11.636  12.789   8.973  1.00 95.87           C  
ATOM   1478  C   ILE   197      11.583  12.282   7.534  1.00 96.08           C  
ATOM   1479  CB  ILE   197      10.605  12.038   9.845  1.00 95.16           C  
ATOM   1480  O   ILE   197      12.424  11.479   7.121  1.00 95.80           O  
ATOM   1481  CG1 ILE   197      10.734  12.464  11.312  1.00 91.71           C  
ATOM   1482  CG2 ILE   197      10.776  10.523   9.697  1.00 91.58           C  
ATOM   1483  CD1 ILE   197      12.103  12.187  11.919  1.00 86.73           C  
ATOM   1484  N   ALA   198      10.652  12.752   6.747  1.00 95.99           N  
ATOM   1485  CA  ALA   198      10.543  12.345   5.348  1.00 96.05           C  
ATOM   1486  C   ALA   198      11.795  12.731   4.566  1.00 95.93           C  
ATOM   1487  CB  ALA   198       9.305  12.969   4.707  1.00 95.65           C  
ATOM   1488  O   ALA   198      12.310  11.938   3.775  1.00 95.52           O  
ATOM   1489  N   LYS   199      12.295  13.909   4.800  1.00 95.97           N  
ATOM   1490  CA  LYS   199      13.526  14.356   4.153  1.00 95.90           C  
ATOM   1491  C   LYS   199      14.709  13.483   4.560  1.00 95.83           C  
ATOM   1492  CB  LYS   199      13.811  15.819   4.496  1.00 95.22           C  
ATOM   1493  O   LYS   199      15.562  13.159   3.731  1.00 95.40           O  
ATOM   1494  CG  LYS   199      12.892  16.809   3.795  1.00 90.73           C  
ATOM   1495  CD  LYS   199      13.197  18.244   4.208  1.00 86.87           C  
ATOM   1496  CE  LYS   199      12.272  19.235   3.515  1.00 81.50           C  
ATOM   1497  NZ  LYS   199      12.498  20.631   3.993  1.00 75.83           N  
ATOM   1498  N   HIS   200      14.713  13.149   5.805  1.00 95.73           N  
ATOM   1499  CA  HIS   200      15.773  12.270   6.288  1.00 95.72           C  
ATOM   1500  C   HIS   200      15.715  10.909   5.602  1.00 95.71           C  
ATOM   1501  CB  HIS   200      15.677  12.099   7.805  1.00 95.12           C  
ATOM   1502  O   HIS   200      16.739  10.395   5.146  1.00 95.30           O  
ATOM   1503  CG  HIS   200      16.685  11.147   8.366  1.00 91.46           C  
ATOM   1504  CD2 HIS   200      16.560   9.866   8.787  1.00 84.68           C  
ATOM   1505  ND1 HIS   200      18.008  11.487   8.549  1.00 83.92           N  
ATOM   1506  CE1 HIS   200      18.655  10.453   9.059  1.00 84.19           C  
ATOM   1507  NE2 HIS   200      17.800   9.457   9.214  1.00 85.68           N  
ATOM   1508  N   VAL   201      14.559  10.338   5.527  1.00 95.82           N  
ATOM   1509  CA  VAL   201      14.364   9.046   4.878  1.00 95.92           C  
ATOM   1510  C   VAL   201      14.752   9.143   3.404  1.00 95.81           C  
ATOM   1511  CB  VAL   201      12.905   8.557   5.014  1.00 95.61           C  
ATOM   1512  O   VAL   201      15.454   8.274   2.882  1.00 95.43           O  
ATOM   1513  CG1 VAL   201      12.665   7.325   4.143  1.00 94.67           C  
ATOM   1514  CG2 VAL   201      12.577   8.255   6.475  1.00 94.55           C  
ATOM   1515  N   GLN   202      14.314  10.235   2.761  1.00 95.84           N  
ATOM   1516  CA  GLN   202      14.661  10.454   1.360  1.00 95.82           C  
ATOM   1517  C   GLN   202      16.174  10.527   1.173  1.00 95.63           C  
ATOM   1518  CB  GLN   202      14.005  11.733   0.838  1.00 95.35           C  
ATOM   1519  O   GLN   202      16.717   9.944   0.232  1.00 95.12           O  
ATOM   1520  CG  GLN   202      14.172  11.942  -0.661  1.00 93.54           C  
ATOM   1521  CD  GLN   202      13.470  13.190  -1.162  1.00 91.29           C  
ATOM   1522  NE2 GLN   202      13.298  13.288  -2.476  1.00 90.31           N  
ATOM   1523  OE1 GLN   202      13.083  14.059  -0.374  1.00 90.08           O  
ATOM   1524  N   MET   203      16.819  11.220   2.043  1.00 96.03           N  
ATOM   1525  CA  MET   203      18.267  11.389   1.972  1.00 95.77           C  
ATOM   1526  C   MET   203      18.981  10.059   2.190  1.00 95.63           C  
ATOM   1527  CB  MET   203      18.742  12.412   3.006  1.00 94.54           C  
ATOM   1528  O   MET   203      19.877   9.698   1.424  1.00 94.90           O  
ATOM   1529  CG  MET   203      20.242  12.652   2.987  1.00 81.84           C  
ATOM   1530  SD  MET   203      20.827  13.321   1.382  1.00 67.96           S  
ATOM   1531  CE  MET   203      20.131  14.994   1.460  1.00 65.19           C  
ATOM   1532  N   ILE   204      18.566   9.294   3.214  1.00 95.00           N  
ATOM   1533  CA  ILE   204      19.245   8.060   3.597  1.00 94.57           C  
ATOM   1534  C   ILE   204      19.063   7.010   2.503  1.00 94.04           C  
ATOM   1535  CB  ILE   204      18.721   7.523   4.947  1.00 92.90           C  
ATOM   1536  O   ILE   204      19.965   6.209   2.248  1.00 92.60           O  
ATOM   1537  CG1 ILE   204      19.670   6.454   5.501  1.00 74.78           C  
ATOM   1538  CG2 ILE   204      17.301   6.970   4.795  1.00 73.65           C  
ATOM   1539  CD1 ILE   204      19.631   6.315   7.016  1.00 71.11           C  
ATOM   1540  N   THR   205      17.881   7.105   1.813  1.00 94.91           N  
ATOM   1541  CA  THR   205      17.615   6.135   0.757  1.00 94.59           C  
ATOM   1542  C   THR   205      18.100   6.659  -0.592  1.00 94.00           C  
ATOM   1543  CB  THR   205      16.115   5.800   0.671  1.00 93.54           C  
ATOM   1544  O   THR   205      17.956   5.984  -1.614  1.00 92.38           O  
ATOM   1545  CG2 THR   205      15.631   5.114   1.945  1.00 85.50           C  
ATOM   1546  OG1 THR   205      15.371   7.010   0.481  1.00 86.95           O  
ATOM   1547  N   GLN   206      18.673   7.875  -0.593  1.00 95.14           N  
ATOM   1548  CA  GLN   206      19.093   8.549  -1.817  1.00 95.00           C  
ATOM   1549  C   GLN   206      18.026   8.436  -2.901  1.00 94.74           C  
ATOM   1550  CB  GLN   206      20.417   7.971  -2.320  1.00 93.54           C  
ATOM   1551  O   GLN   206      18.327   8.074  -4.041  1.00 93.44           O  
ATOM   1552  CG  GLN   206      21.605   8.281  -1.420  1.00 86.13           C  
ATOM   1553  CD  GLN   206      22.936   7.951  -2.070  1.00 81.28           C  
ATOM   1554  NE2 GLN   206      24.024   8.391  -1.448  1.00 76.28           N  
ATOM   1555  OE1 GLN   206      22.985   7.306  -3.122  1.00 80.83           O  
ATOM   1556  N   TYR   207      16.904   8.642  -2.579  1.00 94.70           N  
ATOM   1557  CA  TYR   207      15.791   8.604  -3.522  1.00 94.60           C  
ATOM   1558  C   TYR   207      15.576   9.968  -4.167  1.00 94.14           C  
ATOM   1559  CB  TYR   207      14.507   8.150  -2.821  1.00 94.35           C  
ATOM   1560  O   TYR   207      14.857  10.811  -3.626  1.00 92.86           O  
ATOM   1561  CG  TYR   207      13.323   8.022  -3.747  1.00 93.80           C  
ATOM   1562  CD1 TYR   207      13.236   6.972  -4.658  1.00 91.98           C  
ATOM   1563  CD2 TYR   207      12.288   8.951  -3.714  1.00 91.62           C  
ATOM   1564  CE1 TYR   207      12.147   6.851  -5.515  1.00 91.02           C  
ATOM   1565  CE2 TYR   207      11.195   8.841  -4.566  1.00 91.20           C  
ATOM   1566  OH  TYR   207      10.052   7.674  -6.307  1.00 87.69           O  
ATOM   1567  CZ  TYR   207      11.133   7.789  -5.461  1.00 90.59           C  
ATOM   1568  N   PHE   208      16.211  10.177  -5.215  1.00 93.87           N  
ATOM   1569  CA  PHE   208      16.125  11.340  -6.090  1.00 93.78           C  
ATOM   1570  C   PHE   208      16.000  10.912  -7.548  1.00 92.56           C  
ATOM   1571  CB  PHE   208      17.350  12.241  -5.911  1.00 92.73           C  
ATOM   1572  O   PHE   208      16.973  10.970  -8.303  1.00 90.32           O  
ATOM   1573  CG  PHE   208      17.585  12.671  -4.488  1.00 89.94           C  
ATOM   1574  CD1 PHE   208      16.810  13.671  -3.913  1.00 86.35           C  
ATOM   1575  CD2 PHE   208      18.580  12.075  -3.725  1.00 86.22           C  
ATOM   1576  CE1 PHE   208      17.025  14.071  -2.596  1.00 86.31           C  
ATOM   1577  CE2 PHE   208      18.800  12.469  -2.408  1.00 87.27           C  
ATOM   1578  CZ  PHE   208      18.022  13.468  -1.846  1.00 85.02           C  
ATOM   1579  N   PRO   209      14.803  10.327  -7.874  1.00 90.59           N  
ATOM   1580  CA  PRO   209      14.650   9.650  -9.164  1.00 90.33           C  
ATOM   1581  C   PRO   209      14.917  10.573 -10.350  1.00 89.92           C  
ATOM   1582  CB  PRO   209      13.190   9.189  -9.148  1.00 89.09           C  
ATOM   1583  O   PRO   209      14.517  11.740 -10.332  1.00 88.32           O  
ATOM   1584  CG  PRO   209      12.497  10.147  -8.234  1.00 86.48           C  
ATOM   1585  CD  PRO   209      13.456  10.555  -7.154  1.00 85.81           C  
ATOM   1586  N   ASP   210      15.708  10.139 -11.308  1.00 89.93           N  
ATOM   1587  CA  ASP   210      15.985  10.652 -12.646  1.00 89.85           C  
ATOM   1588  C   ASP   210      15.785   9.568 -13.702  1.00 89.59           C  
ATOM   1589  CB  ASP   210      17.409  11.206 -12.724  1.00 88.53           C  
ATOM   1590  O   ASP   210      16.752   8.959 -14.165  1.00 88.04           O  
ATOM   1591  CG  ASP   210      17.697  11.921 -14.033  1.00 85.05           C  
ATOM   1592  OD1 ASP   210      16.741  12.317 -14.734  1.00 83.21           O  
ATOM   1593  OD2 ASP   210      18.890  12.086 -14.367  1.00 84.37           O  
ATOM   1594  N   PRO   211      14.529   9.315 -13.961  1.00 87.70           N  
ATOM   1595  CA  PRO   211      14.267   8.216 -14.894  1.00 88.25           C  
ATOM   1596  C   PRO   211      14.822   8.484 -16.292  1.00 88.84           C  
ATOM   1597  CB  PRO   211      12.739   8.134 -14.920  1.00 87.03           C  
ATOM   1598  O   PRO   211      14.856   9.634 -16.737  1.00 88.25           O  
ATOM   1599  CG  PRO   211      12.276   9.521 -14.612  1.00 85.04           C  
ATOM   1600  CD  PRO   211      13.239  10.140 -13.641  1.00 84.23           C  
ATOM   1601  N   PRO   212      15.328   7.420 -17.013  1.00 87.44           N  
ATOM   1602  CA  PRO   212      16.016   7.551 -18.299  1.00 88.13           C  
ATOM   1603  C   PRO   212      15.066   7.900 -19.443  1.00 86.87           C  
ATOM   1604  CB  PRO   212      16.638   6.168 -18.509  1.00 86.74           C  
ATOM   1605  O   PRO   212      15.510   8.341 -20.506  1.00 84.87           O  
ATOM   1606  CG  PRO   212      15.741   5.229 -17.770  1.00 86.15           C  
ATOM   1607  CD  PRO   212      15.213   5.933 -16.553  1.00 84.66           C  
ATOM   1608  N   PHE   213      13.859   7.655 -19.249  1.00 87.10           N  
ATOM   1609  CA  PHE   213      12.876   7.849 -20.309  1.00 87.38           C  
ATOM   1610  C   PHE   213      11.780   8.810 -19.862  1.00 85.84           C  
ATOM   1611  CB  PHE   213      12.261   6.509 -20.726  1.00 85.70           C  
ATOM   1612  O   PHE   213      11.446   8.870 -18.677  1.00 83.46           O  
ATOM   1613  CG  PHE   213      13.278   5.466 -21.102  1.00 84.05           C  
ATOM   1614  CD1 PHE   213      13.951   5.537 -22.316  1.00 81.81           C  
ATOM   1615  CD2 PHE   213      13.562   4.414 -20.241  1.00 82.96           C  
ATOM   1616  CE1 PHE   213      14.893   4.572 -22.667  1.00 82.65           C  
ATOM   1617  CE2 PHE   213      14.502   3.446 -20.585  1.00 84.34           C  
ATOM   1618  CZ  PHE   213      15.166   3.527 -21.799  1.00 79.81           C  
ATOM   1619  N   GLU   214      11.344   9.556 -20.826  1.00 86.74           N  
ATOM   1620  CA  GLU   214      10.163  10.376 -20.575  1.00 86.10           C  
ATOM   1621  C   GLU   214       8.927   9.508 -20.353  1.00 85.16           C  
ATOM   1622  CB  GLU   214       9.924  11.345 -21.735  1.00 83.17           C  
ATOM   1623  O   GLU   214       8.800   8.436 -20.947  1.00 82.51           O  
ATOM   1624  CG  GLU   214      10.991  12.422 -21.867  1.00 73.27           C  
ATOM   1625  CD  GLU   214      10.667  13.462 -22.927  1.00 68.48           C  
ATOM   1626  OE1 GLU   214       9.687  13.272 -23.684  1.00 66.69           O  
ATOM   1627  OE2 GLU   214      11.399  14.474 -23.003  1.00 61.93           O  
ATOM   1628  N   GLN   215       8.198  10.009 -19.423  1.00 81.50           N  
ATOM   1629  CA  GLN   215       6.959   9.285 -19.159  1.00 80.76           C  
ATOM   1630  C   GLN   215       6.042   9.302 -20.378  1.00 81.28           C  
ATOM   1631  CB  GLN   215       6.236   9.880 -17.950  1.00 77.85           C  
ATOM   1632  O   GLN   215       5.660  10.371 -20.860  1.00 78.37           O  
ATOM   1633  CG  GLN   215       4.979   9.120 -17.550  1.00 73.68           C  
ATOM   1634  CD  GLN   215       4.352   9.652 -16.274  1.00 72.14           C  
ATOM   1635  NE2 GLN   215       3.114   9.248 -16.009  1.00 65.48           N  
ATOM   1636  OE1 GLN   215       4.976  10.418 -15.533  1.00 70.33           O  
ATOM   1637  N   THR   216       5.837   8.222 -20.959  1.00 85.83           N  
ATOM   1638  CA  THR   216       4.817   8.090 -21.994  1.00 85.24           C  
ATOM   1639  C   THR   216       3.774   7.051 -21.597  1.00 84.59           C  
ATOM   1640  CB  THR   216       5.442   7.703 -23.347  1.00 81.82           C  
ATOM   1641  O   THR   216       4.064   5.853 -21.562  1.00 81.31           O  
ATOM   1642  CG2 THR   216       6.001   8.927 -24.066  1.00 68.60           C  
ATOM   1643  OG1 THR   216       6.504   6.766 -23.126  1.00 73.04           O  
ATOM   1644  N   ILE   217       2.653   7.554 -21.144  1.00 87.63           N  
ATOM   1645  CA  ILE   217       1.576   6.659 -20.734  1.00 87.69           C  
ATOM   1646  C   ILE   217       0.439   6.719 -21.751  1.00 87.68           C  
ATOM   1647  CB  ILE   217       1.054   7.012 -19.324  1.00 86.11           C  
ATOM   1648  O   ILE   217      -0.070   7.800 -22.059  1.00 86.04           O  
ATOM   1649  CG1 ILE   217       2.167   6.844 -18.284  1.00 81.73           C  
ATOM   1650  CG2 ILE   217      -0.163   6.153 -18.968  1.00 81.33           C  
ATOM   1651  CD1 ILE   217       1.787   7.319 -16.888  1.00 78.54           C  
ATOM   1652  N   VAL   218       0.124   5.605 -22.302  1.00 87.28           N  
ATOM   1653  CA  VAL   218      -1.049   5.430 -23.152  1.00 87.75           C  
ATOM   1654  C   VAL   218      -2.192   4.829 -22.338  1.00 88.49           C  
ATOM   1655  CB  VAL   218      -0.736   4.536 -24.373  1.00 85.58           C  
ATOM   1656  O   VAL   218      -2.068   3.725 -21.803  1.00 87.63           O  
ATOM   1657  CG1 VAL   218      -1.969   4.387 -25.263  1.00 78.87           C  
ATOM   1658  CG2 VAL   218       0.435   5.111 -25.168  1.00 77.61           C  
ATOM   1659  N   PRO   219      -3.249   5.556 -22.224  1.00 89.18           N  
ATOM   1660  CA  PRO   219      -4.368   5.053 -21.423  1.00 89.54           C  
ATOM   1661  C   PRO   219      -4.906   3.718 -21.933  1.00 89.64           C  
ATOM   1662  CB  PRO   219      -5.422   6.155 -21.558  1.00 87.66           C  
ATOM   1663  O   PRO   219      -5.046   3.527 -23.144  1.00 88.59           O  
ATOM   1664  CG  PRO   219      -4.646   7.386 -21.896  1.00 83.44           C  
ATOM   1665  CD  PRO   219      -3.458   6.990 -22.725  1.00 82.19           C  
ATOM   1666  N   ALA   220      -5.123   2.783 -21.066  1.00 90.71           N  
ATOM   1667  CA  ALA   220      -5.805   1.536 -21.403  1.00 90.77           C  
ATOM   1668  C   ALA   220      -7.283   1.780 -21.691  1.00 90.45           C  
ATOM   1669  CB  ALA   220      -5.646   0.521 -20.274  1.00 89.40           C  
ATOM   1670  O   ALA   220      -7.910   2.639 -21.067  1.00 89.15           O  
ATOM   1671  N   THR   221      -7.821   1.022 -22.649  1.00 89.81           N  
ATOM   1672  CA  THR   221      -9.208   1.226 -23.052  1.00 89.58           C  
ATOM   1673  C   THR   221     -10.097   0.109 -22.513  1.00 89.16           C  
ATOM   1674  CB  THR   221      -9.339   1.297 -24.585  1.00 87.78           C  
ATOM   1675  O   THR   221     -11.325   0.207 -22.563  1.00 87.45           O  
ATOM   1676  CG2 THR   221      -8.646   2.536 -25.139  1.00 79.88           C  
ATOM   1677  OG1 THR   221      -8.743   0.129 -25.164  1.00 83.61           O  
ATOM   1678  N   HIS   222      -9.491  -0.853 -21.962  1.00 91.16           N  
ATOM   1679  CA  HIS   222     -10.248  -1.985 -21.439  1.00 91.57           C  
ATOM   1680  C   HIS   222      -9.671  -2.468 -20.112  1.00 92.03           C  
ATOM   1681  CB  HIS   222     -10.267  -3.131 -22.451  1.00 89.46           C  
ATOM   1682  O   HIS   222      -8.468  -2.340 -19.871  1.00 91.44           O  
ATOM   1683  CG  HIS   222     -10.871  -2.758 -23.768  1.00 79.26           C  
ATOM   1684  CD2 HIS   222     -12.116  -2.952 -24.262  1.00 71.10           C  
ATOM   1685  ND1 HIS   222     -10.162  -2.105 -24.753  1.00 71.03           N  
ATOM   1686  CE1 HIS   222     -10.949  -1.911 -25.798  1.00 68.92           C  
ATOM   1687  NE2 HIS   222     -12.140  -2.415 -25.526  1.00 67.60           N  
ATOM   1688  N   CYS   223     -10.539  -2.959 -19.273  1.00 92.26           N  
ATOM   1689  CA  CYS   223     -10.150  -3.552 -17.999  1.00 92.82           C  
ATOM   1690  C   CYS   223      -9.498  -4.914 -18.208  1.00 91.84           C  
ATOM   1691  CB  CYS   223     -11.363  -3.693 -17.080  1.00 91.55           C  
ATOM   1692  O   CYS   223     -10.149  -5.854 -18.669  1.00 90.09           O  
ATOM   1693  SG  CYS   223     -10.996  -4.504 -15.509  1.00 92.02           S  
ATOM   1694  N   PRO   224      -8.311  -5.103 -17.853  1.00 91.34           N  
ATOM   1695  CA  PRO   224      -7.615  -6.372 -18.080  1.00 91.15           C  
ATOM   1696  C   PRO   224      -8.173  -7.511 -17.229  1.00 90.30           C  
ATOM   1697  CB  PRO   224      -6.169  -6.056 -17.687  1.00 90.19           C  
ATOM   1698  O   PRO   224      -7.847  -8.678 -17.463  1.00 88.50           O  
ATOM   1699  CG  PRO   224      -6.059  -4.570 -17.799  1.00 88.49           C  
ATOM   1700  CD  PRO   224      -7.411  -3.970 -17.537  1.00 87.88           C  
ATOM   1701  N   LEU   225      -8.957  -7.185 -16.223  1.00 91.28           N  
ATOM   1702  CA  LEU   225      -9.498  -8.241 -15.375  1.00 90.41           C  
ATOM   1703  C   LEU   225     -10.749  -8.851 -15.998  1.00 87.43           C  
ATOM   1704  CB  LEU   225      -9.821  -7.697 -13.981  1.00 89.76           C  
ATOM   1705  O   LEU   225     -11.274  -9.849 -15.498  1.00 82.84           O  
ATOM   1706  CG  LEU   225      -8.634  -7.198 -13.156  1.00 88.87           C  
ATOM   1707  CD1 LEU   225      -9.102  -6.737 -11.779  1.00 85.35           C  
ATOM   1708  CD2 LEU   225      -7.574  -8.287 -13.029  1.00 84.77           C  
ATOM   1709  N   GLN   226     -11.431  -8.226 -16.928  1.00 85.06           N  
ATOM   1710  CA  GLN   226     -12.589  -8.741 -17.650  1.00 82.97           C  
ATOM   1711  C   GLN   226     -12.163  -9.677 -18.778  1.00 79.83           C  
ATOM   1712  CB  GLN   226     -13.429  -7.592 -18.210  1.00 78.91           C  
ATOM   1713  O   GLN   226     -12.969 -10.468 -19.274  1.00 72.05           O  
ATOM   1714  CG  GLN   226     -14.151  -6.781 -17.143  1.00 72.42           C  
ATOM   1715  CD  GLN   226     -14.990  -5.660 -17.725  1.00 68.32           C  
ATOM   1716  NE2 GLN   226     -15.950  -5.172 -16.947  1.00 59.99           N  
ATOM   1717  OE1 GLN   226     -14.777  -5.235 -18.865  1.00 67.63           O  
ATOM   1718  N   ALA   227     -11.005  -9.843 -19.142  1.00 55.00           N  
ATOM   1719  CA  ALA   227     -10.527 -10.763 -20.171  1.00 57.14           C  
ATOM   1720  C   ALA   227     -10.268 -12.150 -19.590  1.00 53.07           C  
ATOM   1721  CB  ALA   227      -9.259 -10.218 -20.824  1.00 48.43           C  
ATOM   1722  O   ALA   227      -9.974 -12.287 -18.400  1.00 50.18           O  
TER    1723      ALA   227
END
