# Supplementary material for: The transformative power of transformers in protein structure prediction
Source: Proc Natl Acad Sci U S A. 2023 Jul 31;120(32):e2303499120. doi: 10.1073/pnas.2303499120 (PMC10410766; doi:10.1073/pnas.2303499120)
Supplement: Supplementary file 2 — Dataset S01 (GZ) [file pnas.2303499120.sd01.gz › SI_Data/predicted_structures/ESMFold/T1139.pdb]

PARENT N/A
ATOM      1  N   MET     1       3.685  28.888 -51.972  1.00 75.87           N  
ATOM      2  CA  MET     1       4.042  27.876 -50.982  1.00 80.08           C  
ATOM      3  C   MET     1       2.843  27.520 -50.110  1.00 77.64           C  
ATOM      4  CB  MET     1       5.198  28.364 -50.107  1.00 68.66           C  
ATOM      5  O   MET     1       2.310  28.375 -49.400  1.00 69.86           O  
ATOM      6  CG  MET     1       6.538  28.401 -50.825  1.00 61.23           C  
ATOM      7  SD  MET     1       7.873  29.111 -49.787  1.00 63.92           S  
ATOM      8  CE  MET     1       9.269  29.000 -50.940  1.00 57.97           C  
ATOM      9  N   GLY     2       1.965  26.611 -50.552  1.00 77.35           N  
ATOM     10  CA  GLY     2       0.668  25.962 -50.454  1.00 80.36           C  
ATOM     11  C   GLY     2       0.385  25.398 -49.074  1.00 78.57           C  
ATOM     12  O   GLY     2       1.109  24.524 -48.595  1.00 72.16           O  
ATOM     13  N   SER     3      -0.304  26.133 -48.213  1.00 76.50           N  
ATOM     14  CA  SER     3      -1.015  25.844 -46.972  1.00 78.48           C  
ATOM     15  C   SER     3      -2.004  24.697 -47.156  1.00 75.29           C  
ATOM     16  CB  SER     3      -1.752  27.088 -46.474  1.00 70.44           C  
ATOM     17  O   SER     3      -3.044  24.863 -47.796  1.00 69.88           O  
ATOM     18  OG  SER     3      -2.079  26.962 -45.100  1.00 64.09           O  
ATOM     19  N   SER     4      -1.621  23.373 -47.116  1.00 74.95           N  
ATOM     20  CA  SER     4      -2.464  22.198 -46.920  1.00 77.70           C  
ATOM     21  C   SER     4      -3.153  22.233 -45.560  1.00 73.84           C  
ATOM     22  CB  SER     4      -1.637  20.918 -47.048  1.00 69.13           C  
ATOM     23  O   SER     4      -2.505  22.063 -44.525  1.00 66.79           O  
ATOM     24  OG  SER     4      -2.465  19.772 -46.944  1.00 59.75           O  
ATOM     25  N   HIS     5      -4.367  22.792 -45.474  1.00 73.82           N  
ATOM     26  CA  HIS     5      -5.440  22.609 -44.503  1.00 75.88           C  
ATOM     27  C   HIS     5      -5.817  21.137 -44.369  1.00 72.67           C  
ATOM     28  CB  HIS     5      -6.667  23.431 -44.900  1.00 68.53           C  
ATOM     29  O   HIS     5      -6.526  20.593 -45.219  1.00 67.83           O  
ATOM     30  CG  HIS     5      -6.614  24.852 -44.436  1.00 63.49           C  
ATOM     31  CD2 HIS     5      -6.763  26.014 -45.114  1.00 62.87           C  
ATOM     32  ND1 HIS     5      -6.378  25.197 -43.123  1.00 67.61           N  
ATOM     33  CE1 HIS     5      -6.385  26.515 -43.013  1.00 61.25           C  
ATOM     34  NE2 HIS     5      -6.617  27.035 -44.207  1.00 60.19           N  
ATOM     35  N   HIS     6      -5.136  20.352 -43.579  1.00 75.89           N  
ATOM     36  CA  HIS     6      -5.612  19.076 -43.059  1.00 77.48           C  
ATOM     37  C   HIS     6      -6.863  19.259 -42.207  1.00 75.52           C  
ATOM     38  CB  HIS     6      -4.516  18.389 -42.242  1.00 71.16           C  
ATOM     39  O   HIS     6      -6.785  19.756 -41.081  1.00 69.94           O  
ATOM     40  CG  HIS     6      -3.675  17.444 -43.040  1.00 65.97           C  
ATOM     41  CD2 HIS     6      -2.421  16.979 -42.834  1.00 63.88           C  
ATOM     42  ND1 HIS     6      -4.114  16.866 -44.211  1.00 67.69           N  
ATOM     43  CE1 HIS     6      -3.162  16.083 -44.692  1.00 61.14           C  
ATOM     44  NE2 HIS     6      -2.124  16.135 -43.875  1.00 59.46           N  
ATOM     45  N   HIS     7      -8.089  19.212 -42.824  1.00 71.65           N  
ATOM     46  CA  HIS     7      -9.378  18.929 -42.204  1.00 73.64           C  
ATOM     47  C   HIS     7      -9.325  17.644 -41.385  1.00 71.32           C  
ATOM     48  CB  HIS     7     -10.473  18.829 -43.268  1.00 67.02           C  
ATOM     49  O   HIS     7      -9.291  16.546 -41.946  1.00 66.85           O  
ATOM     50  CG  HIS     7     -11.069  20.149 -43.642  1.00 62.95           C  
ATOM     51  CD2 HIS     7     -11.079  20.818 -44.818  1.00 62.23           C  
ATOM     52  ND1 HIS     7     -11.752  20.938 -42.743  1.00 66.71           N  
ATOM     53  CE1 HIS     7     -12.159  22.039 -43.353  1.00 60.18           C  
ATOM     54  NE2 HIS     7     -11.763  21.991 -44.613  1.00 58.13           N  
ATOM     55  N   HIS     8      -9.062  17.716 -40.145  1.00 72.91           N  
ATOM     56  CA  HIS     8      -9.396  16.687 -39.166  1.00 73.98           C  
ATOM     57  C   HIS     8     -10.900  16.435 -39.122  1.00 72.58           C  
ATOM     58  CB  HIS     8      -8.889  17.083 -37.779  1.00 67.64           C  
ATOM     59  O   HIS     8     -11.655  17.253 -38.592  1.00 67.75           O  
ATOM     60  CG  HIS     8      -7.466  16.700 -37.528  1.00 63.27           C  
ATOM     61  CD2 HIS     8      -6.349  17.457 -37.409  1.00 61.28           C  
ATOM     62  ND1 HIS     8      -7.064  15.391 -37.372  1.00 64.80           N  
ATOM     63  CE1 HIS     8      -5.758  15.359 -37.167  1.00 57.74           C  
ATOM     64  NE2 HIS     8      -5.300  16.600 -37.184  1.00 55.17           N  
ATOM     65  N   HIS     9     -11.487  15.633 -40.013  1.00 65.77           N  
ATOM     66  CA  HIS     9     -12.769  14.973 -39.794  1.00 67.99           C  
ATOM     67  C   HIS     9     -12.844  14.361 -38.399  1.00 65.37           C  
ATOM     68  CB  HIS     9     -13.004  13.895 -40.854  1.00 61.52           C  
ATOM     69  O   HIS     9     -12.236  13.320 -38.140  1.00 61.91           O  
ATOM     70  CG  HIS     9     -13.774  14.378 -42.041  1.00 58.28           C  
ATOM     71  CD2 HIS     9     -13.384  14.626 -43.313  1.00 56.45           C  
ATOM     72  ND1 HIS     9     -15.121  14.666 -41.988  1.00 59.94           N  
ATOM     73  CE1 HIS     9     -15.526  15.071 -43.180  1.00 53.24           C  
ATOM     74  NE2 HIS     9     -14.491  15.056 -44.002  1.00 51.65           N  
ATOM     75  N   HIS    10     -13.361  15.105 -37.400  1.00 60.00           N  
ATOM     76  CA  HIS    10     -14.082  14.496 -36.287  1.00 62.31           C  
ATOM     77  C   HIS    10     -15.161  13.541 -36.786  1.00 59.92           C  
ATOM     78  CB  HIS    10     -14.704  15.574 -35.398  1.00 56.41           C  
ATOM     79  O   HIS    10     -16.219  13.979 -37.244  1.00 58.24           O  
ATOM     80  CG  HIS    10     -13.786  16.075 -34.330  1.00 54.41           C  
ATOM     81  CD2 HIS    10     -13.137  17.256 -34.197  1.00 52.51           C  
ATOM     82  ND1 HIS    10     -13.443  15.320 -33.229  1.00 54.73           N  
ATOM     83  CE1 HIS    10     -12.620  16.017 -32.463  1.00 48.81           C  
ATOM     84  NE2 HIS    10     -12.419  17.195 -33.028  1.00 48.10           N  
ATOM     85  N   SER    11     -14.875  12.374 -37.275  1.00 53.30           N  
ATOM     86  CA  SER    11     -15.892  11.328 -37.248  1.00 56.10           C  
ATOM     87  C   SER    11     -16.604  11.284 -35.901  1.00 53.79           C  
ATOM     88  CB  SER    11     -15.268   9.965 -37.550  1.00 49.70           C  
ATOM     89  O   SER    11     -16.057  10.775 -34.920  1.00 52.33           O  
ATOM     90  OG  SER    11     -16.252   8.945 -37.527  1.00 48.58           O  
ATOM     91  N   SER    12     -17.510  12.210 -35.572  1.00 50.46           N  
ATOM     92  CA  SER    12     -18.627  11.819 -34.719  1.00 51.77           C  
ATOM     93  C   SER    12     -19.359  10.607 -35.287  1.00 50.53           C  
ATOM     94  CB  SER    12     -19.605  12.982 -34.550  1.00 47.51           C  
ATOM     95  O   SER    12     -20.214  10.746 -36.164  1.00 49.01           O  
ATOM     96  OG  SER    12     -19.873  13.600 -35.797  1.00 48.90           O  
ATOM     97  N   GLY    13     -18.819   9.434 -35.560  1.00 53.65           N  
ATOM     98  CA  GLY    13     -19.610   8.217 -35.639  1.00 54.61           C  
ATOM     99  C   GLY    13     -20.743   8.174 -34.631  1.00 54.16           C  
ATOM    100  O   GLY    13     -20.505   8.170 -33.421  1.00 52.72           O  
ATOM    101  N   LEU    14     -21.919   8.775 -34.803  1.00 50.64           N  
ATOM    102  CA  LEU    14     -23.180   8.416 -34.162  1.00 50.99           C  
ATOM    103  C   LEU    14     -23.220   6.927 -33.837  1.00 50.83           C  
ATOM    104  CB  LEU    14     -24.362   8.786 -35.062  1.00 47.30           C  
ATOM    105  O   LEU    14     -23.340   6.093 -34.738  1.00 48.84           O  
ATOM    106  CG  LEU    14     -24.819  10.245 -35.016  1.00 45.89           C  
ATOM    107  CD1 LEU    14     -25.472  10.638 -36.337  1.00 43.15           C  
ATOM    108  CD2 LEU    14     -25.779  10.468 -33.852  1.00 44.47           C  
ATOM    109  N   VAL    15     -22.710   6.445 -32.746  1.00 51.90           N  
ATOM    110  CA  VAL    15     -23.107   5.163 -32.175  1.00 53.65           C  
ATOM    111  C   VAL    15     -24.616   4.976 -32.324  1.00 52.82           C  
ATOM    112  CB  VAL    15     -22.701   5.053 -30.689  1.00 50.56           C  
ATOM    113  O   VAL    15     -25.396   5.854 -31.948  1.00 52.38           O  
ATOM    114  CG1 VAL    15     -22.841   3.614 -30.196  1.00 47.74           C  
ATOM    115  CG2 VAL    15     -21.271   5.552 -30.489  1.00 49.00           C  
ATOM    116  N   PRO    16     -25.300   4.142 -33.249  1.00 49.83           N  
ATOM    117  CA  PRO    16     -26.729   3.822 -33.202  1.00 50.55           C  
ATOM    118  C   PRO    16     -27.279   3.786 -31.778  1.00 50.43           C  
ATOM    119  CB  PRO    16     -26.801   2.437 -33.850  1.00 46.90           C  
ATOM    120  O   PRO    16     -26.684   3.159 -30.898  1.00 49.30           O  
ATOM    121  CG  PRO    16     -25.381   2.085 -34.158  1.00 45.94           C  
ATOM    122  CD  PRO    16     -24.498   3.202 -33.681  1.00 48.68           C  
ATOM    123  N   ARG    17     -28.096   4.658 -31.286  1.00 53.03           N  
ATOM    124  CA  ARG    17     -28.949   4.723 -30.104  1.00 53.41           C  
ATOM    125  C   ARG    17     -29.628   3.383 -29.843  1.00 52.83           C  
ATOM    126  CB  ARG    17     -30.002   5.823 -30.260  1.00 49.54           C  
ATOM    127  O   ARG    17     -30.624   3.316 -29.121  1.00 50.97           O  
ATOM    128  CG  ARG    17     -29.577   7.167 -29.692  1.00 48.53           C  
ATOM    129  CD  ARG    17     -30.692   8.199 -29.793  1.00 51.67           C  
ATOM    130  NE  ARG    17     -30.286   9.488 -29.239  1.00 43.48           N  
ATOM    131  NH1 ARG    17     -32.271  10.561 -29.736  1.00 31.90           N  
ATOM    132  NH2 ARG    17     -30.576  11.700 -28.694  1.00 27.07           N  
ATOM    133  CZ  ARG    17     -31.045  10.580 -29.224  1.00 44.94           C  
ATOM    134  N   GLY    18     -29.000   2.207 -29.987  1.00 54.74           N  
ATOM    135  CA  GLY    18     -29.123   0.948 -29.269  1.00 54.22           C  
ATOM    136  C   GLY    18     -27.914   0.630 -28.411  1.00 54.44           C  
ATOM    137  O   GLY    18     -26.799   0.501 -28.922  1.00 51.46           O  
ATOM    138  N   SER    19     -27.773   1.262 -27.303  1.00 57.75           N  
ATOM    139  CA  SER    19     -26.710   0.933 -26.359  1.00 58.17           C  
ATOM    140  C   SER    19     -26.449  -0.570 -26.323  1.00 58.32           C  
ATOM    141  CB  SER    19     -27.063   1.431 -24.957  1.00 53.35           C  
ATOM    142  O   SER    19     -27.158  -1.312 -25.640  1.00 56.05           O  
ATOM    143  OG  SER    19     -28.218   0.773 -24.466  1.00 49.96           O  
ATOM    144  N   HIS    20     -25.954  -1.221 -27.428  1.00 64.13           N  
ATOM    145  CA  HIS    20     -25.435  -2.575 -27.273  1.00 64.67           C  
ATOM    146  C   HIS    20     -24.567  -2.694 -26.024  1.00 65.09           C  
ATOM    147  CB  HIS    20     -24.633  -2.986 -28.510  1.00 58.86           C  
ATOM    148  O   HIS    20     -23.487  -2.104 -25.955  1.00 61.61           O  
ATOM    149  CG  HIS    20     -25.477  -3.212 -29.724  1.00 55.63           C  
ATOM    150  CD2 HIS    20     -25.626  -2.480 -30.853  1.00 51.81           C  
ATOM    151  ND1 HIS    20     -26.300  -4.309 -29.863  1.00 50.37           N  
ATOM    152  CE1 HIS    20     -26.920  -4.241 -31.030  1.00 45.96           C  
ATOM    153  NE2 HIS    20     -26.528  -3.140 -31.649  1.00 44.50           N  
ATOM    154  N   MET    21     -25.212  -3.125 -24.963  1.00 73.11           N  
ATOM    155  CA  MET    21     -24.482  -3.578 -23.783  1.00 75.23           C  
ATOM    156  C   MET    21     -23.229  -4.351 -24.181  1.00 74.86           C  
ATOM    157  CB  MET    21     -25.376  -4.449 -22.898  1.00 69.76           C  
ATOM    158  O   MET    21     -23.313  -5.348 -24.900  1.00 73.05           O  
ATOM    159  CG  MET    21     -24.756  -4.797 -21.555  1.00 64.01           C  
ATOM    160  SD  MET    21     -25.806  -5.935 -20.570  1.00 65.85           S  
ATOM    161  CE  MET    21     -24.556  -6.650 -19.466  1.00 54.38           C  
ATOM    162  N   ILE    22     -22.144  -3.794 -23.963  1.00 77.32           N  
ATOM    163  CA  ILE    22     -20.884  -4.513 -24.114  1.00 79.79           C  
ATOM    164  C   ILE    22     -20.806  -5.640 -23.087  1.00 81.09           C  
ATOM    165  CB  ILE    22     -19.672  -3.566 -23.963  1.00 76.21           C  
ATOM    166  O   ILE    22     -20.838  -5.392 -21.880  1.00 80.03           O  
ATOM    167  CG1 ILE    22     -19.703  -2.482 -25.047  1.00 72.08           C  
ATOM    168  CG2 ILE    22     -18.360  -4.355 -24.015  1.00 71.05           C  
ATOM    169  CD1 ILE    22     -18.602  -1.439 -24.911  1.00 69.98           C  
ATOM    170  N   PRO    23     -20.880  -6.928 -23.503  1.00 78.15           N  
ATOM    171  CA  PRO    23     -20.802  -8.030 -22.541  1.00 79.99           C  
ATOM    172  C   PRO    23     -19.552  -7.964 -21.667  1.00 82.66           C  
ATOM    173  CB  PRO    23     -20.780  -9.275 -23.432  1.00 77.73           C  
ATOM    174  O   PRO    23     -18.505  -7.491 -22.116  1.00 83.51           O  
ATOM    175  CG  PRO    23     -21.396  -8.833 -24.721  1.00 76.13           C  
ATOM    176  CD  PRO    23     -21.060  -7.385 -24.938  1.00 75.84           C  
ATOM    177  N   SER    24     -19.636  -8.433 -20.378  1.00 81.78           N  
ATOM    178  CA  SER    24     -18.571  -8.344 -19.385  1.00 84.18           C  
ATOM    179  C   SER    24     -17.296  -9.020 -19.879  1.00 86.12           C  
ATOM    180  CB  SER    24     -19.014  -8.975 -18.065  1.00 80.11           C  
ATOM    181  O   SER    24     -16.190  -8.565 -19.580  1.00 86.41           O  
ATOM    182  OG  SER    24     -20.097  -8.256 -17.501  1.00 69.81           O  
ATOM    183  N   ASN    25     -17.431 -10.058 -20.717  1.00 83.25           N  
ATOM    184  CA  ASN    25     -16.270 -10.743 -21.274  1.00 84.86           C  
ATOM    185  C   ASN    25     -15.556  -9.883 -22.313  1.00 85.21           C  
ATOM    186  CB  ASN    25     -16.680 -12.084 -21.886  1.00 80.44           C  
ATOM    187  O   ASN    25     -14.326  -9.879 -22.383  1.00 84.71           O  
ATOM    188  CG  ASN    25     -17.712 -11.933 -22.985  1.00 71.83           C  
ATOM    189  ND2 ASN    25     -17.483 -12.600 -24.110  1.00 68.05           N  
ATOM    190  OD1 ASN    25     -18.708 -11.222 -22.825  1.00 67.40           O  
ATOM    191  N   VAL    26     -16.266  -9.129 -23.082  1.00 85.15           N  
ATOM    192  CA  VAL    26     -15.702  -8.214 -24.069  1.00 85.78           C  
ATOM    193  C   VAL    26     -15.012  -7.050 -23.360  1.00 87.22           C  
ATOM    194  CB  VAL    26     -16.785  -7.683 -25.035  1.00 83.34           C  
ATOM    195  O   VAL    26     -13.946  -6.599 -23.787  1.00 86.87           O  
ATOM    196  CG1 VAL    26     -16.201  -6.627 -25.972  1.00 77.38           C  
ATOM    197  CG2 VAL    26     -17.396  -8.832 -25.834  1.00 76.62           C  
ATOM    198  N   LEU    27     -15.639  -6.530 -22.264  1.00 88.10           N  
ATOM    199  CA  LEU    27     -15.011  -5.497 -21.449  1.00 89.46           C  
ATOM    200  C   LEU    27     -13.682  -5.985 -20.882  1.00 90.51           C  
ATOM    201  CB  LEU    27     -15.940  -5.074 -20.308  1.00 87.89           C  
ATOM    202  O   LEU    27     -12.677  -5.272 -20.941  1.00 90.58           O  
ATOM    203  CG  LEU    27     -15.396  -4.018 -19.345  1.00 85.24           C  
ATOM    204  CD1 LEU    27     -15.073  -2.731 -20.097  1.00 82.75           C  
ATOM    205  CD2 LEU    27     -16.393  -3.752 -18.223  1.00 83.29           C  
ATOM    206  N   ARG    28     -13.632  -7.194 -20.426  1.00 90.59           N  
ATOM    207  CA  ARG    28     -12.419  -7.779 -19.864  1.00 91.01           C  
ATOM    208  C   ARG    28     -11.345  -7.945 -20.934  1.00 91.73           C  
ATOM    209  CB  ARG    28     -12.724  -9.130 -19.214  1.00 88.29           C  
ATOM    210  O   ARG    28     -10.176  -7.631 -20.702  1.00 91.62           O  
ATOM    211  CG  ARG    28     -11.560  -9.712 -18.427  1.00 80.88           C  
ATOM    212  CD  ARG    28     -11.951 -10.996 -17.710  1.00 79.13           C  
ATOM    213  NE  ARG    28     -12.823 -10.733 -16.569  1.00 76.68           N  
ATOM    214  NH1 ARG    28     -11.104 -10.516 -15.041  1.00 73.44           N  
ATOM    215  NH2 ARG    28     -13.282 -10.282 -14.364  1.00 69.30           N  
ATOM    216  CZ  ARG    28     -12.401 -10.511 -15.328  1.00 71.80           C  
ATOM    217  N   ASP    29     -11.719  -8.433 -22.096  1.00 90.99           N  
ATOM    218  CA  ASP    29     -10.782  -8.559 -23.209  1.00 91.20           C  
ATOM    219  C   ASP    29     -10.252  -7.193 -23.638  1.00 92.18           C  
ATOM    220  CB  ASP    29     -11.448  -9.261 -24.394  1.00 88.91           C  
ATOM    221  O   ASP    29      -9.066  -7.050 -23.945  1.00 91.95           O  
ATOM    222  CG  ASP    29     -11.647 -10.749 -24.167  1.00 81.58           C  
ATOM    223  OD1 ASP    29     -10.958 -11.332 -23.302  1.00 79.61           O  
ATOM    224  OD2 ASP    29     -12.499 -11.346 -24.861  1.00 82.33           O  
ATOM    225  N   ALA    30     -11.102  -6.201 -23.621  1.00 90.32           N  
ATOM    226  CA  ALA    30     -10.703  -4.833 -23.940  1.00 90.88           C  
ATOM    227  C   ALA    30      -9.679  -4.312 -22.935  1.00 91.61           C  
ATOM    228  CB  ALA    30     -11.924  -3.917 -23.974  1.00 89.62           C  
ATOM    229  O   ALA    30      -8.691  -3.681 -23.318  1.00 91.48           O  
ATOM    230  N   VAL    31      -9.882  -4.611 -21.623  1.00 92.11           N  
ATOM    231  CA  VAL    31      -8.926  -4.209 -20.596  1.00 92.50           C  
ATOM    232  C   VAL    31      -7.608  -4.954 -20.797  1.00 91.90           C  
ATOM    233  CB  VAL    31      -9.475  -4.469 -19.176  1.00 91.53           C  
ATOM    234  O   VAL    31      -6.535  -4.346 -20.775  1.00 90.88           O  
ATOM    235  CG1 VAL    31      -8.383  -4.258 -18.128  1.00 87.53           C  
ATOM    236  CG2 VAL    31     -10.673  -3.565 -18.893  1.00 87.01           C  
ATOM    237  N   LYS    32      -7.670  -6.225 -21.014  1.00 91.86           N  
ATOM    238  CA  LYS    32      -6.499  -7.073 -21.217  1.00 91.28           C  
ATOM    239  C   LYS    32      -5.673  -6.595 -22.408  1.00 90.38           C  
ATOM    240  CB  LYS    32      -6.920  -8.529 -21.422  1.00 89.05           C  
ATOM    241  O   LYS    32      -4.442  -6.662 -22.383  1.00 88.86           O  
ATOM    242  CG  LYS    32      -5.755  -9.501 -21.532  1.00 80.65           C  
ATOM    243  CD  LYS    32      -6.238 -10.936 -21.698  1.00 76.77           C  
ATOM    244  CE  LYS    32      -5.074 -11.901 -21.884  1.00 72.44           C  
ATOM    245  NZ  LYS    32      -5.545 -13.295 -22.137  1.00 71.27           N  
ATOM    246  N   ASN    33      -6.260  -6.059 -23.459  1.00 92.68           N  
ATOM    247  CA  ASN    33      -5.616  -5.667 -24.709  1.00 91.90           C  
ATOM    248  C   ASN    33      -5.296  -4.175 -24.730  1.00 91.65           C  
ATOM    249  CB  ASN    33      -6.495  -6.038 -25.905  1.00 89.94           C  
ATOM    250  O   ASN    33      -4.768  -3.663 -25.719  1.00 90.00           O  
ATOM    251  CG  ASN    33      -6.641  -7.537 -26.079  1.00 83.84           C  
ATOM    252  ND2 ASN    33      -7.835  -7.977 -26.459  1.00 82.96           N  
ATOM    253  OD1 ASN    33      -5.688  -8.294 -25.874  1.00 81.17           O  
ATOM    254  N   GLY    34      -5.691  -3.408 -23.669  1.00 90.59           N  
ATOM    255  CA  GLY    34      -5.403  -1.985 -23.575  1.00 90.78           C  
ATOM    256  C   GLY    34      -6.316  -1.134 -24.438  1.00 89.51           C  
ATOM    257  O   GLY    34      -5.934  -0.042 -24.865  1.00 86.96           O  
ATOM    258  N   ASP    35      -7.429  -1.694 -24.843  1.00 91.52           N  
ATOM    259  CA  ASP    35      -8.393  -0.952 -25.649  1.00 91.65           C  
ATOM    260  C   ASP    35      -9.150   0.066 -24.800  1.00 92.30           C  
ATOM    261  CB  ASP    35      -9.378  -1.910 -26.324  1.00 89.78           C  
ATOM    262  O   ASP    35     -10.290  -0.178 -24.398  1.00 91.15           O  
ATOM    263  CG  ASP    35     -10.307  -1.212 -27.301  1.00 85.77           C  
ATOM    264  OD1 ASP    35     -10.283   0.035 -27.382  1.00 84.55           O  
ATOM    265  OD2 ASP    35     -11.073  -1.916 -27.995  1.00 85.57           O  
ATOM    266  N   TYR    36      -8.599   1.290 -24.652  1.00 90.50           N  
ATOM    267  CA  TYR    36      -9.098   2.369 -23.805  1.00 91.59           C  
ATOM    268  C   TYR    36     -10.454   2.863 -24.294  1.00 90.57           C  
ATOM    269  CB  TYR    36      -8.100   3.531 -23.771  1.00 90.40           C  
ATOM    270  O   TYR    36     -11.354   3.119 -23.491  1.00 89.65           O  
ATOM    271  CG  TYR    36      -8.585   4.723 -22.983  1.00 90.01           C  
ATOM    272  CD1 TYR    36      -9.274   5.761 -23.606  1.00 88.10           C  
ATOM    273  CD2 TYR    36      -8.354   4.815 -21.615  1.00 88.21           C  
ATOM    274  CE1 TYR    36      -9.720   6.864 -22.885  1.00 88.78           C  
ATOM    275  CE2 TYR    36      -8.796   5.913 -20.883  1.00 88.12           C  
ATOM    276  OH  TYR    36      -9.918   8.018 -20.806  1.00 85.88           O  
ATOM    277  CZ  TYR    36      -9.478   6.930 -21.526  1.00 87.25           C  
ATOM    278  N   ILE    37     -10.634   2.944 -25.572  1.00 89.23           N  
ATOM    279  CA  ILE    37     -11.835   3.537 -26.151  1.00 88.83           C  
ATOM    280  C   ILE    37     -13.039   2.641 -25.870  1.00 88.65           C  
ATOM    281  CB  ILE    37     -11.677   3.762 -27.671  1.00 86.33           C  
ATOM    282  O   ILE    37     -14.079   3.116 -25.407  1.00 87.26           O  
ATOM    283  CG1 ILE    37     -10.559   4.774 -27.948  1.00 80.50           C  
ATOM    284  CG2 ILE    37     -12.999   4.224 -28.289  1.00 78.95           C  
ATOM    285  CD1 ILE    37     -10.813   6.154 -27.357  1.00 77.80           C  
ATOM    286  N   THR    38     -12.893   1.343 -26.113  1.00 87.00           N  
ATOM    287  CA  THR    38     -13.972   0.394 -25.858  1.00 87.31           C  
ATOM    288  C   THR    38     -14.339   0.379 -24.377  1.00 87.92           C  
ATOM    289  CB  THR    38     -13.584  -1.026 -26.308  1.00 86.18           C  
ATOM    290  O   THR    38     -15.520   0.377 -24.025  1.00 87.65           O  
ATOM    291  CG2 THR    38     -14.684  -2.028 -25.974  1.00 82.38           C  
ATOM    292  OG1 THR    38     -13.364  -1.029 -27.724  1.00 84.83           O  
ATOM    293  N   VAL    39     -13.337   0.382 -23.454  1.00 89.85           N  
ATOM    294  CA  VAL    39     -13.581   0.378 -22.015  1.00 90.38           C  
ATOM    295  C   VAL    39     -14.278   1.673 -21.606  1.00 89.81           C  
ATOM    296  CB  VAL    39     -12.269   0.204 -21.218  1.00 89.71           C  
ATOM    297  O   VAL    39     -15.249   1.649 -20.845  1.00 88.70           O  
ATOM    298  CG1 VAL    39     -12.528   0.328 -19.717  1.00 87.83           C  
ATOM    299  CG2 VAL    39     -11.623  -1.142 -21.542  1.00 87.35           C  
ATOM    300  N   LYS    40     -13.826   2.864 -22.103  1.00 89.68           N  
ATOM    301  CA  LYS    40     -14.411   4.163 -21.783  1.00 89.25           C  
ATOM    302  C   LYS    40     -15.864   4.239 -22.243  1.00 87.23           C  
ATOM    303  CB  LYS    40     -13.599   5.290 -22.423  1.00 87.88           C  
ATOM    304  O   LYS    40     -16.733   4.701 -21.500  1.00 85.23           O  
ATOM    305  CG  LYS    40     -14.084   6.686 -22.059  1.00 85.83           C  
ATOM    306  CD  LYS    40     -13.187   7.762 -22.655  1.00 84.56           C  
ATOM    307  CE  LYS    40     -13.659   9.159 -22.275  1.00 83.22           C  
ATOM    308  NZ  LYS    40     -12.760  10.217 -22.826  1.00 84.15           N  
ATOM    309  N   VAL    41     -16.129   3.728 -23.441  1.00 86.41           N  
ATOM    310  CA  VAL    41     -17.487   3.719 -23.976  1.00 85.61           C  
ATOM    311  C   VAL    41     -18.376   2.826 -23.114  1.00 85.51           C  
ATOM    312  CB  VAL    41     -17.515   3.240 -25.445  1.00 84.10           C  
ATOM    313  O   VAL    41     -19.490   3.213 -22.751  1.00 84.21           O  
ATOM    314  CG1 VAL    41     -18.948   2.958 -25.893  1.00 78.79           C  
ATOM    315  CG2 VAL    41     -16.861   4.277 -26.356  1.00 78.05           C  
ATOM    316  N   ALA    42     -17.872   1.664 -22.763  1.00 86.83           N  
ATOM    317  CA  ALA    42     -18.622   0.743 -21.914  1.00 86.70           C  
ATOM    318  C   ALA    42     -18.944   1.379 -20.565  1.00 86.79           C  
ATOM    319  CB  ALA    42     -17.841  -0.554 -21.714  1.00 85.74           C  
ATOM    320  O   ALA    42     -20.099   1.383 -20.132  1.00 86.01           O  
ATOM    321  N   LEU    43     -18.006   2.043 -19.864  1.00 87.97           N  
ATOM    322  CA  LEU    43     -18.132   2.551 -18.502  1.00 87.49           C  
ATOM    323  C   LEU    43     -18.920   3.856 -18.480  1.00 85.64           C  
ATOM    324  CB  LEU    43     -16.750   2.765 -17.879  1.00 86.99           C  
ATOM    325  O   LEU    43     -19.369   4.297 -17.419  1.00 83.00           O  
ATOM    326  CG  LEU    43     -15.927   1.505 -17.607  1.00 87.87           C  
ATOM    327  CD1 LEU    43     -14.615   1.867 -16.919  1.00 85.82           C  
ATOM    328  CD2 LEU    43     -16.725   0.517 -16.762  1.00 85.59           C  
ATOM    329  N   ASN    44     -19.027   4.544 -19.603  1.00 86.14           N  
ATOM    330  CA  ASN    44     -19.830   5.757 -19.720  1.00 84.81           C  
ATOM    331  C   ASN    44     -21.253   5.446 -20.176  1.00 82.81           C  
ATOM    332  CB  ASN    44     -19.169   6.748 -20.680  1.00 82.85           C  
ATOM    333  O   ASN    44     -22.076   6.352 -20.318  1.00 79.45           O  
ATOM    334  CG  ASN    44     -17.951   7.420 -20.079  1.00 79.78           C  
ATOM    335  ND2 ASN    44     -17.062   7.912 -20.935  1.00 78.37           N  
ATOM    336  OD1 ASN    44     -17.808   7.496 -18.856  1.00 77.62           O  
ATOM    337  N   SER    45     -21.434   4.170 -20.440  1.00 81.78           N  
ATOM    338  CA  SER    45     -22.794   3.741 -20.749  1.00 80.90           C  
ATOM    339  C   SER    45     -23.664   3.716 -19.497  1.00 80.62           C  
ATOM    340  CB  SER    45     -22.785   2.358 -21.402  1.00 79.42           C  
ATOM    341  O   SER    45     -23.159   3.851 -18.381  1.00 78.23           O  
ATOM    342  OG  SER    45     -22.515   1.351 -20.441  1.00 74.70           O  
ATOM    343  N   ASN    46     -25.043   3.755 -19.568  1.00 74.81           N  
ATOM    344  CA  ASN    46     -25.981   3.674 -18.454  1.00 75.94           C  
ATOM    345  C   ASN    46     -25.973   2.289 -17.813  1.00 75.47           C  
ATOM    346  CB  ASN    46     -27.394   4.038 -18.915  1.00 68.72           C  
ATOM    347  O   ASN    46     -26.766   2.013 -16.911  1.00 72.67           O  
ATOM    348  CG  ASN    46     -27.534   5.506 -19.266  1.00 61.90           C  
ATOM    349  ND2 ASN    46     -28.456   5.814 -20.171  1.00 61.88           N  
ATOM    350  OD1 ASN    46     -26.819   6.356 -18.730  1.00 63.62           O  
ATOM    351  N   GLU    47     -25.147   1.437 -18.204  1.00 79.81           N  
ATOM    352  CA  GLU    47     -25.079   0.075 -17.683  1.00 80.47           C  
ATOM    353  C   GLU    47     -24.237   0.011 -16.412  1.00 81.88           C  
ATOM    354  CB  GLU    47     -24.510  -0.877 -18.739  1.00 75.70           C  
ATOM    355  O   GLU    47     -23.212   0.687 -16.305  1.00 79.29           O  
ATOM    356  CG  GLU    47     -25.366  -0.988 -19.992  1.00 67.33           C  
ATOM    357  CD  GLU    47     -26.634  -1.801 -19.783  1.00 64.41           C  
ATOM    358  OE1 GLU    47     -26.709  -2.563 -18.793  1.00 63.00           O  
ATOM    359  OE2 GLU    47     -27.558  -1.674 -20.616  1.00 58.12           O  
ATOM    360  N   GLU    48     -24.761  -0.859 -15.456  1.00 81.75           N  
ATOM    361  CA  GLU    48     -24.010  -1.131 -14.234  1.00 81.77           C  
ATOM    362  C   GLU    48     -23.084  -2.331 -14.410  1.00 82.32           C  
ATOM    363  CB  GLU    48     -24.963  -1.370 -13.060  1.00 76.80           C  
ATOM    364  O   GLU    48     -23.546  -3.469 -14.512  1.00 79.58           O  
ATOM    365  CG  GLU    48     -25.744  -0.134 -12.640  1.00 71.34           C  
ATOM    366  CD  GLU    48     -26.635  -0.369 -11.430  1.00 69.15           C  
ATOM    367  OE1 GLU    48     -26.695  -1.517 -10.935  1.00 69.89           O  
ATOM    368  OE2 GLU    48     -27.278   0.603 -10.975  1.00 67.62           O  
ATOM    369  N   TYR    49     -21.789  -2.083 -14.594  1.00 84.89           N  
ATOM    370  CA  TYR    49     -20.773  -3.128 -14.604  1.00 86.21           C  
ATOM    371  C   TYR    49     -20.242  -3.387 -13.199  1.00 85.55           C  
ATOM    372  CB  TYR    49     -19.618  -2.747 -15.536  1.00 84.80           C  
ATOM    373  O   TYR    49     -19.958  -2.447 -12.453  1.00 83.69           O  
ATOM    374  CG  TYR    49     -20.002  -2.713 -16.995  1.00 85.58           C  
ATOM    375  CD1 TYR    49     -20.002  -3.875 -17.763  1.00 83.63           C  
ATOM    376  CD2 TYR    49     -20.365  -1.518 -17.609  1.00 84.23           C  
ATOM    377  CE1 TYR    49     -20.353  -3.847 -19.109  1.00 84.91           C  
ATOM    378  CE2 TYR    49     -20.718  -1.479 -18.954  1.00 84.03           C  
ATOM    379  OH  TYR    49     -21.058  -2.614 -21.026  1.00 81.58           O  
ATOM    380  CZ  TYR    49     -20.709  -2.647 -19.694  1.00 82.73           C  
ATOM    381  N   ASN    50     -20.168  -4.600 -12.806  1.00 86.92           N  
ATOM    382  CA  ASN    50     -19.399  -4.955 -11.618  1.00 88.38           C  
ATOM    383  C   ASN    50     -17.898  -4.936 -11.895  1.00 89.38           C  
ATOM    384  CB  ASN    50     -19.825  -6.327 -11.093  1.00 85.88           C  
ATOM    385  O   ASN    50     -17.345  -5.912 -12.405  1.00 88.65           O  
ATOM    386  CG  ASN    50     -19.147  -6.688  -9.786  1.00 82.00           C  
ATOM    387  ND2 ASN    50     -19.515  -7.834  -9.224  1.00 83.43           N  
ATOM    388  OD1 ASN    50     -18.302  -5.943  -9.284  1.00 80.71           O  
ATOM    389  N   LEU    51     -17.215  -3.878 -11.580  1.00 89.13           N  
ATOM    390  CA  LEU    51     -15.817  -3.631 -11.915  1.00 90.66           C  
ATOM    391  C   LEU    51     -14.895  -4.516 -11.083  1.00 90.51           C  
ATOM    392  CB  LEU    51     -15.464  -2.158 -11.694  1.00 89.19           C  
ATOM    393  O   LEU    51     -13.717  -4.676 -11.413  1.00 89.29           O  
ATOM    394  CG  LEU    51     -16.249  -1.141 -12.525  1.00 87.26           C  
ATOM    395  CD1 LEU    51     -15.752   0.272 -12.241  1.00 83.98           C  
ATOM    396  CD2 LEU    51     -16.137  -1.465 -14.011  1.00 84.58           C  
ATOM    397  N   ASP    52     -15.410  -5.107 -10.034  1.00 89.89           N  
ATOM    398  CA  ASP    52     -14.632  -5.911  -9.097  1.00 89.97           C  
ATOM    399  C   ASP    52     -14.852  -7.403  -9.339  1.00 88.23           C  
ATOM    400  CB  ASP    52     -14.994  -5.554  -7.654  1.00 87.67           C  
ATOM    401  O   ASP    52     -14.416  -8.237  -8.543  1.00 85.28           O  
ATOM    402  CG  ASP    52     -14.673  -4.112  -7.301  1.00 85.43           C  
ATOM    403  OD1 ASP    52     -13.567  -3.635  -7.635  1.00 84.03           O  
ATOM    404  OD2 ASP    52     -15.532  -3.449  -6.682  1.00 85.17           O  
ATOM    405  N   GLN    53     -15.600  -7.707 -10.379  1.00 89.79           N  
ATOM    406  CA  GLN    53     -15.804  -9.110 -10.725  1.00 89.41           C  
ATOM    407  C   GLN    53     -14.481  -9.790 -11.068  1.00 89.62           C  
ATOM    408  CB  GLN    53     -16.780  -9.239 -11.895  1.00 87.37           C  
ATOM    409  O   GLN    53     -13.727  -9.301 -11.912  1.00 88.36           O  
ATOM    410  CG  GLN    53     -17.148 -10.677 -12.233  1.00 80.86           C  
ATOM    411  CD  GLN    53     -18.202 -10.773 -13.320  1.00 77.21           C  
ATOM    412  NE2 GLN    53     -18.621 -11.995 -13.633  1.00 73.71           N  
ATOM    413  OE1 GLN    53     -18.638  -9.758 -13.872  1.00 76.75           O  
ATOM    414  N   GLU    54     -14.266 -10.953 -10.535  1.00 88.99           N  
ATOM    415  CA  GLU    54     -13.092 -11.783 -10.783  1.00 89.13           C  
ATOM    416  C   GLU    54     -13.328 -12.739 -11.949  1.00 88.24           C  
ATOM    417  CB  GLU    54     -12.713 -12.570  -9.526  1.00 86.34           C  
ATOM    418  O   GLU    54     -14.449 -13.209 -12.155  1.00 86.30           O  
ATOM    419  CG  GLU    54     -12.297 -11.693  -8.354  1.00 80.66           C  
ATOM    420  CD  GLU    54     -12.077 -12.474  -7.068  1.00 78.23           C  
ATOM    421  OE1 GLU    54     -12.190 -13.721  -7.089  1.00 78.78           O  
ATOM    422  OE2 GLU    54     -11.792 -11.834  -6.032  1.00 78.17           O  
ATOM    423  N   ASP    55     -12.184 -13.053 -12.690  1.00 88.78           N  
ATOM    424  CA  ASP    55     -12.261 -14.103 -13.701  1.00 88.20           C  
ATOM    425  C   ASP    55     -11.937 -15.469 -13.100  1.00 86.97           C  
ATOM    426  CB  ASP    55     -11.311 -13.801 -14.862  1.00 86.95           C  
ATOM    427  O   ASP    55     -11.790 -15.599 -11.883  1.00 84.89           O  
ATOM    428  CG  ASP    55      -9.851 -13.780 -14.444  1.00 85.24           C  
ATOM    429  OD1 ASP    55      -9.512 -14.347 -13.383  1.00 85.12           O  
ATOM    430  OD2 ASP    55      -9.032 -13.189 -15.181  1.00 84.19           O  
ATOM    431  N   SER    56     -11.872 -16.520 -13.907  1.00 85.17           N  
ATOM    432  CA  SER    56     -11.612 -17.881 -13.449  1.00 85.44           C  
ATOM    433  C   SER    56     -10.263 -17.978 -12.744  1.00 84.80           C  
ATOM    434  CB  SER    56     -11.654 -18.859 -14.624  1.00 82.92           C  
ATOM    435  O   SER    56     -10.035 -18.896 -11.954  1.00 83.11           O  
ATOM    436  OG  SER    56     -10.713 -18.492 -15.618  1.00 77.36           O  
ATOM    437  N   SER    57      -9.396 -17.048 -12.973  1.00 86.57           N  
ATOM    438  CA  SER    57      -8.070 -17.037 -12.363  1.00 86.09           C  
ATOM    439  C   SER    57      -8.033 -16.131 -11.137  1.00 86.32           C  
ATOM    440  CB  SER    57      -7.018 -16.583 -13.375  1.00 83.76           C  
ATOM    441  O   SER    57      -6.992 -15.992 -10.493  1.00 84.64           O  
ATOM    442  OG  SER    57      -7.201 -15.219 -13.714  1.00 75.47           O  
ATOM    443  N   GLY    58      -9.154 -15.434 -10.818  1.00 87.16           N  
ATOM    444  CA  GLY    58      -9.238 -14.529  -9.682  1.00 87.62           C  
ATOM    445  C   GLY    58      -8.786 -13.118 -10.009  1.00 88.07           C  
ATOM    446  O   GLY    58      -8.597 -12.298  -9.109  1.00 86.21           O  
ATOM    447  N   MET    59      -8.513 -12.798 -11.240  1.00 91.75           N  
ATOM    448  CA  MET    59      -8.058 -11.478 -11.669  1.00 91.94           C  
ATOM    449  C   MET    59      -9.227 -10.504 -11.767  1.00 92.22           C  
ATOM    450  CB  MET    59      -7.339 -11.570 -13.017  1.00 89.43           C  
ATOM    451  O   MET    59     -10.231 -10.796 -12.419  1.00 91.19           O  
ATOM    452  CG  MET    59      -6.062 -12.392 -12.976  1.00 81.34           C  
ATOM    453  SD  MET    59      -4.640 -11.449 -12.300  1.00 80.81           S  
ATOM    454  CE  MET    59      -4.277 -10.364 -13.708  1.00 72.86           C  
ATOM    455  N   THR    60      -9.188  -9.315 -11.139  1.00 93.03           N  
ATOM    456  CA  THR    60     -10.093  -8.187 -11.328  1.00 93.36           C  
ATOM    457  C   THR    60      -9.658  -7.338 -12.519  1.00 93.90           C  
ATOM    458  CB  THR    60     -10.161  -7.307 -10.066  1.00 92.61           C  
ATOM    459  O   THR    60      -8.561  -7.521 -13.051  1.00 93.52           O  
ATOM    460  CG2 THR    60     -10.499  -8.140  -8.833  1.00 88.73           C  
ATOM    461  OG1 THR    60      -8.894  -6.670  -9.866  1.00 90.85           O  
ATOM    462  N   LEU    61     -10.502  -6.438 -12.969  1.00 93.53           N  
ATOM    463  CA  LEU    61     -10.157  -5.542 -14.068  1.00 94.14           C  
ATOM    464  C   LEU    61      -8.947  -4.685 -13.710  1.00 94.94           C  
ATOM    465  CB  LEU    61     -11.346  -4.645 -14.423  1.00 93.06           C  
ATOM    466  O   LEU    61      -8.075  -4.453 -14.550  1.00 94.76           O  
ATOM    467  CG  LEU    61     -12.588  -5.351 -14.969  1.00 89.16           C  
ATOM    468  CD1 LEU    61     -13.683  -4.334 -15.276  1.00 84.97           C  
ATOM    469  CD2 LEU    61     -12.239  -6.161 -16.213  1.00 85.27           C  
ATOM    470  N   VAL    62      -8.848  -4.227 -12.442  1.00 94.68           N  
ATOM    471  CA  VAL    62      -7.721  -3.435 -11.960  1.00 94.95           C  
ATOM    472  C   VAL    62      -6.442  -4.266 -12.022  1.00 95.27           C  
ATOM    473  CB  VAL    62      -7.959  -2.929 -10.519  1.00 93.85           C  
ATOM    474  O   VAL    62      -5.398  -3.778 -12.462  1.00 94.84           O  
ATOM    475  CG1 VAL    62      -6.667  -2.375  -9.921  1.00 88.62           C  
ATOM    476  CG2 VAL    62      -9.057  -1.867 -10.502  1.00 88.18           C  
ATOM    477  N   MET    63      -6.473  -5.509 -11.709  1.00 94.18           N  
ATOM    478  CA  MET    63      -5.317  -6.397 -11.787  1.00 94.59           C  
ATOM    479  C   MET    63      -4.891  -6.610 -13.236  1.00 93.61           C  
ATOM    480  CB  MET    63      -5.627  -7.743 -11.130  1.00 93.35           C  
ATOM    481  O   MET    63      -3.698  -6.607 -13.543  1.00 92.39           O  
ATOM    482  CG  MET    63      -5.774  -7.669  -9.619  1.00 89.22           C  
ATOM    483  SD  MET    63      -6.270  -9.274  -8.881  1.00 92.10           S  
ATOM    484  CE  MET    63      -6.596  -8.753  -7.173  1.00 86.97           C  
ATOM    485  N   LEU    64      -5.849  -6.781 -14.102  1.00 94.45           N  
ATOM    486  CA  LEU    64      -5.561  -6.960 -15.521  1.00 94.22           C  
ATOM    487  C   LEU    64      -4.873  -5.726 -16.095  1.00 94.62           C  
ATOM    488  CB  LEU    64      -6.849  -7.248 -16.297  1.00 92.46           C  
ATOM    489  O   LEU    64      -3.856  -5.841 -16.783  1.00 93.96           O  
ATOM    490  CG  LEU    64      -7.447  -8.645 -16.122  1.00 84.73           C  
ATOM    491  CD1 LEU    64      -8.815  -8.723 -16.791  1.00 78.58           C  
ATOM    492  CD2 LEU    64      -6.508  -9.704 -16.690  1.00 78.38           C  
ATOM    493  N   ALA    65      -5.404  -4.556 -15.773  1.00 94.98           N  
ATOM    494  CA  ALA    65      -4.821  -3.298 -16.230  1.00 95.12           C  
ATOM    495  C   ALA    65      -3.419  -3.104 -15.661  1.00 95.42           C  
ATOM    496  CB  ALA    65      -5.717  -2.124 -15.842  1.00 94.29           C  
ATOM    497  O   ALA    65      -2.503  -2.693 -16.377  1.00 94.96           O  
ATOM    498  N   ALA    66      -3.241  -3.446 -14.432  1.00 94.87           N  
ATOM    499  CA  ALA    66      -1.955  -3.303 -13.755  1.00 94.80           C  
ATOM    500  C   ALA    66      -0.926  -4.277 -14.323  1.00 94.35           C  
ATOM    501  CB  ALA    66      -2.116  -3.520 -12.253  1.00 94.06           C  
ATOM    502  O   ALA    66       0.229  -3.907 -14.548  1.00 93.36           O  
ATOM    503  N   ALA    67      -1.343  -5.521 -14.585  1.00 94.98           N  
ATOM    504  CA  ALA    67      -0.482  -6.565 -15.134  1.00 94.33           C  
ATOM    505  C   ALA    67      -0.069  -6.240 -16.567  1.00 93.35           C  
ATOM    506  CB  ALA    67      -1.186  -7.919 -15.081  1.00 93.16           C  
ATOM    507  O   ALA    67       0.956  -6.725 -17.050  1.00 91.55           O  
ATOM    508  N   GLY    68      -0.835  -5.396 -17.270  1.00 94.57           N  
ATOM    509  CA  GLY    68      -0.541  -4.991 -18.636  1.00 93.89           C  
ATOM    510  C   GLY    68       0.148  -3.642 -18.722  1.00 93.85           C  
ATOM    511  O   GLY    68       0.505  -3.191 -19.812  1.00 92.59           O  
ATOM    512  N   GLY    69       0.314  -2.948 -17.563  1.00 92.32           N  
ATOM    513  CA  GLY    69       0.905  -1.619 -17.575  1.00 92.81           C  
ATOM    514  C   GLY    69       0.037  -0.586 -18.268  1.00 90.94           C  
ATOM    515  O   GLY    69       0.549   0.328 -18.917  1.00 87.87           O  
ATOM    516  N   GLN    70      -1.222  -0.783 -18.239  1.00 93.93           N  
ATOM    517  CA  GLN    70      -2.179   0.086 -18.917  1.00 93.47           C  
ATOM    518  C   GLN    70      -2.611   1.237 -18.014  1.00 93.87           C  
ATOM    519  CB  GLN    70      -3.402  -0.713 -19.371  1.00 90.52           C  
ATOM    520  O   GLN    70      -3.725   1.234 -17.485  1.00 92.30           O  
ATOM    521  CG  GLN    70      -3.061  -1.937 -20.209  1.00 80.75           C  
ATOM    522  CD  GLN    70      -2.482  -1.578 -21.565  1.00 75.90           C  
ATOM    523  NE2 GLN    70      -2.075  -2.590 -22.323  1.00 71.77           N  
ATOM    524  OE1 GLN    70      -2.403  -0.400 -21.928  1.00 75.84           O  
ATOM    525  N   ASP    71      -1.842   2.302 -17.901  1.00 93.04           N  
ATOM    526  CA  ASP    71      -1.956   3.390 -16.934  1.00 93.57           C  
ATOM    527  C   ASP    71      -3.257   4.164 -17.129  1.00 92.79           C  
ATOM    528  CB  ASP    71      -0.759   4.336 -17.047  1.00 92.10           C  
ATOM    529  O   ASP    71      -3.980   4.427 -16.165  1.00 91.50           O  
ATOM    530  CG  ASP    71       0.553   3.684 -16.647  1.00 90.16           C  
ATOM    531  OD1 ASP    71       0.532   2.667 -15.920  1.00 89.68           O  
ATOM    532  OD2 ASP    71       1.617   4.193 -17.060  1.00 89.62           O  
ATOM    533  N   ASP    72      -3.587   4.475 -18.364  1.00 93.47           N  
ATOM    534  CA  ASP    72      -4.794   5.245 -18.650  1.00 93.61           C  
ATOM    535  C   ASP    72      -6.049   4.453 -18.290  1.00 94.04           C  
ATOM    536  CB  ASP    72      -4.834   5.653 -20.124  1.00 91.40           C  
ATOM    537  O   ASP    72      -6.998   5.005 -17.730  1.00 93.39           O  
ATOM    538  CG  ASP    72      -3.788   6.695 -20.479  1.00 84.91           C  
ATOM    539  OD1 ASP    72      -3.333   7.435 -19.580  1.00 83.56           O  
ATOM    540  OD2 ASP    72      -3.417   6.779 -21.670  1.00 86.22           O  
ATOM    541  N   LEU    73      -6.016   3.196 -18.549  1.00 93.93           N  
ATOM    542  CA  LEU    73      -7.131   2.316 -18.213  1.00 93.98           C  
ATOM    543  C   LEU    73      -7.263   2.159 -16.702  1.00 94.65           C  
ATOM    544  CB  LEU    73      -6.946   0.944 -18.866  1.00 91.26           C  
ATOM    545  O   LEU    73      -8.375   2.172 -16.168  1.00 94.10           O  
ATOM    546  CG  LEU    73      -7.272   0.854 -20.358  1.00 79.46           C  
ATOM    547  CD1 LEU    73      -6.901  -0.523 -20.899  1.00 72.24           C  
ATOM    548  CD2 LEU    73      -8.748   1.150 -20.602  1.00 72.24           C  
ATOM    549  N   LEU    74      -6.137   2.012 -16.088  1.00 92.87           N  
ATOM    550  CA  LEU    74      -6.125   1.887 -14.635  1.00 93.18           C  
ATOM    551  C   LEU    74      -6.714   3.130 -13.977  1.00 92.50           C  
ATOM    552  CB  LEU    74      -4.698   1.656 -14.129  1.00 91.86           C  
ATOM    553  O   LEU    74      -7.567   3.025 -13.093  1.00 91.20           O  
ATOM    554  CG  LEU    74      -4.542   1.415 -12.626  1.00 88.14           C  
ATOM    555  CD1 LEU    74      -5.312   0.167 -12.207  1.00 83.97           C  
ATOM    556  CD2 LEU    74      -3.069   1.290 -12.255  1.00 83.76           C  
ATOM    557  N   HIS    75      -6.353   4.372 -14.425  1.00 91.86           N  
ATOM    558  CA  HIS    75      -6.934   5.621 -13.946  1.00 91.30           C  
ATOM    559  C   HIS    75      -8.442   5.649 -14.170  1.00 90.50           C  
ATOM    560  CB  HIS    75      -6.278   6.817 -14.638  1.00 87.02           C  
ATOM    561  O   HIS    75      -9.200   6.020 -13.271  1.00 88.66           O  
ATOM    562  CG  HIS    75      -5.050   7.313 -13.943  1.00 76.14           C  
ATOM    563  CD2 HIS    75      -3.759   7.365 -14.347  1.00 70.87           C  
ATOM    564  ND1 HIS    75      -5.076   7.833 -12.667  1.00 69.83           N  
ATOM    565  CE1 HIS    75      -3.850   8.185 -12.316  1.00 67.22           C  
ATOM    566  NE2 HIS    75      -3.032   7.912 -13.318  1.00 67.81           N  
ATOM    567  N   LEU    76      -8.830   5.224 -15.287  1.00 92.51           N  
ATOM    568  CA  LEU    76     -10.247   5.210 -15.635  1.00 92.57           C  
ATOM    569  C   LEU    76     -11.022   4.269 -14.720  1.00 92.86           C  
ATOM    570  CB  LEU    76     -10.436   4.793 -17.095  1.00 91.18           C  
ATOM    571  O   LEU    76     -12.063   4.644 -14.174  1.00 92.14           O  
ATOM    572  CG  LEU    76     -11.880   4.663 -17.582  1.00 86.70           C  
ATOM    573  CD1 LEU    76     -12.605   5.998 -17.450  1.00 82.87           C  
ATOM    574  CD2 LEU    76     -11.917   4.169 -19.024  1.00 82.87           C  
ATOM    575  N   LEU    77     -10.568   3.052 -14.506  1.00 92.66           N  
ATOM    576  CA  LEU    77     -11.228   2.055 -13.671  1.00 93.14           C  
ATOM    577  C   LEU    77     -11.334   2.537 -12.228  1.00 93.01           C  
ATOM    578  CB  LEU    77     -10.471   0.726 -13.723  1.00 92.87           C  
ATOM    579  O   LEU    77     -12.392   2.421 -11.605  1.00 92.43           O  
ATOM    580  CG  LEU    77     -10.549  -0.048 -15.040  1.00 91.73           C  
ATOM    581  CD1 LEU    77      -9.573  -1.220 -15.025  1.00 89.67           C  
ATOM    582  CD2 LEU    77     -11.972  -0.534 -15.291  1.00 89.55           C  
ATOM    583  N   ILE    78     -10.248   3.132 -11.682  1.00 89.08           N  
ATOM    584  CA  ILE    78     -10.205   3.642 -10.316  1.00 88.54           C  
ATOM    585  C   ILE    78     -11.156   4.828 -10.178  1.00 86.10           C  
ATOM    586  CB  ILE    78      -8.772   4.054  -9.911  1.00 88.30           C  
ATOM    587  O   ILE    78     -11.922   4.909  -9.214  1.00 84.01           O  
ATOM    588  CG1 ILE    78      -7.868   2.820  -9.816  1.00 88.60           C  
ATOM    589  CG2 ILE    78      -8.785   4.826  -8.589  1.00 88.29           C  
ATOM    590  CD1 ILE    78      -6.383   3.145  -9.729  1.00 87.37           C  
ATOM    591  N   HIS    79     -11.183   5.734 -11.145  1.00 89.97           N  
ATOM    592  CA  HIS    79     -12.091   6.875 -11.155  1.00 88.91           C  
ATOM    593  C   HIS    79     -13.547   6.421 -11.190  1.00 86.33           C  
ATOM    594  CB  HIS    79     -11.796   7.784 -12.350  1.00 85.32           C  
ATOM    595  O   HIS    79     -14.418   7.072 -10.609  1.00 83.39           O  
ATOM    596  CG  HIS    79     -12.675   8.992 -12.416  1.00 74.28           C  
ATOM    597  CD2 HIS    79     -13.712   9.294 -13.233  1.00 68.73           C  
ATOM    598  ND1 HIS    79     -12.526  10.068 -11.568  1.00 68.51           N  
ATOM    599  CE1 HIS    79     -13.437  10.981 -11.861  1.00 63.86           C  
ATOM    600  NE2 HIS    79     -14.169  10.536 -12.868  1.00 63.87           N  
ATOM    601  N   LYS    80     -13.817   5.241 -11.769  1.00 89.91           N  
ATOM    602  CA  LYS    80     -15.164   4.687 -11.877  1.00 89.03           C  
ATOM    603  C   LYS    80     -15.507   3.834 -10.659  1.00 88.52           C  
ATOM    604  CB  LYS    80     -15.303   3.858 -13.154  1.00 88.25           C  
ATOM    605  O   LYS    80     -16.580   3.230 -10.601  1.00 86.73           O  
ATOM    606  CG  LYS    80     -15.306   4.684 -14.432  1.00 86.82           C  
ATOM    607  CD  LYS    80     -16.579   5.509 -14.561  1.00 84.77           C  
ATOM    608  CE  LYS    80     -16.618   6.278 -15.875  1.00 82.20           C  
ATOM    609  NZ  LYS    80     -17.924   6.975 -16.071  1.00 82.92           N  
ATOM    610  N   GLY    81     -14.597   3.762  -9.654  1.00 86.98           N  
ATOM    611  CA  GLY    81     -14.902   3.184  -8.356  1.00 87.22           C  
ATOM    612  C   GLY    81     -14.424   1.751  -8.213  1.00 87.33           C  
ATOM    613  O   GLY    81     -14.847   1.038  -7.301  1.00 86.06           O  
ATOM    614  N   ALA    82     -13.563   1.231  -9.100  1.00 90.05           N  
ATOM    615  CA  ALA    82     -12.991  -0.107  -8.967  1.00 90.65           C  
ATOM    616  C   ALA    82     -12.117  -0.209  -7.721  1.00 90.51           C  
ATOM    617  CB  ALA    82     -12.182  -0.465 -10.212  1.00 89.30           C  
ATOM    618  O   ALA    82     -11.357   0.712  -7.411  1.00 89.52           O  
ATOM    619  N   LYS    83     -12.230  -1.291  -7.003  1.00 87.66           N  
ATOM    620  CA  LYS    83     -11.443  -1.519  -5.794  1.00 88.04           C  
ATOM    621  C   LYS    83      -9.991  -1.841  -6.137  1.00 88.73           C  
ATOM    622  CB  LYS    83     -12.049  -2.652  -4.964  1.00 84.91           C  
ATOM    623  O   LYS    83      -9.718  -2.774  -6.895  1.00 88.15           O  
ATOM    624  CG  LYS    83     -13.416  -2.328  -4.380  1.00 78.82           C  
ATOM    625  CD  LYS    83     -13.980  -3.504  -3.594  1.00 77.37           C  
ATOM    626  CE  LYS    83     -15.383  -3.211  -3.078  1.00 72.84           C  
ATOM    627  NZ  LYS    83     -16.021  -4.425  -2.487  1.00 74.35           N  
ATOM    628  N   VAL    84      -9.064  -1.155  -5.542  1.00 87.54           N  
ATOM    629  CA  VAL    84      -7.640  -1.210  -5.858  1.00 88.45           C  
ATOM    630  C   VAL    84      -6.997  -2.393  -5.139  1.00 87.89           C  
ATOM    631  CB  VAL    84      -6.922   0.103  -5.472  1.00 84.21           C  
ATOM    632  O   VAL    84      -5.994  -2.939  -5.605  1.00 85.65           O  
ATOM    633  CG1 VAL    84      -5.416  -0.019  -5.697  1.00 72.59           C  
ATOM    634  CG2 VAL    84      -7.491   1.276  -6.269  1.00 71.50           C  
ATOM    635  N   ASN    85      -7.596  -2.862  -4.084  1.00 87.26           N  
ATOM    636  CA  ASN    85      -6.948  -3.782  -3.155  1.00 86.78           C  
ATOM    637  C   ASN    85      -7.503  -5.197  -3.289  1.00 83.29           C  
ATOM    638  CB  ASN    85      -7.101  -3.286  -1.715  1.00 83.10           C  
ATOM    639  O   ASN    85      -7.408  -5.996  -2.355  1.00 79.27           O  
ATOM    640  CG  ASN    85      -6.230  -2.081  -1.418  1.00 80.00           C  
ATOM    641  ND2 ASN    85      -6.832  -1.036  -0.864  1.00 80.92           N  
ATOM    642  OD1 ASN    85      -5.025  -2.090  -1.684  1.00 78.85           O  
ATOM    643  N   GLY    86      -8.121  -5.517  -4.362  1.00 88.35           N  
ATOM    644  CA  GLY    86      -8.481  -6.899  -4.637  1.00 88.10           C  
ATOM    645  C   GLY    86      -7.292  -7.841  -4.620  1.00 88.27           C  
ATOM    646  O   GLY    86      -6.161  -7.426  -4.885  1.00 87.43           O  
ATOM    647  N   ARG    87      -7.605  -9.160  -4.357  1.00 89.54           N  
ATOM    648  CA  ARG    87      -6.570 -10.184  -4.271  1.00 89.00           C  
ATOM    649  C   ARG    87      -6.983 -11.445  -5.022  1.00 88.12           C  
ATOM    650  CB  ARG    87      -6.266 -10.521  -2.809  1.00 84.72           C  
ATOM    651  O   ARG    87      -8.130 -11.887  -4.922  1.00 85.99           O  
ATOM    652  CG  ARG    87      -5.924  -9.310  -1.956  1.00 75.91           C  
ATOM    653  CD  ARG    87      -5.676  -9.695  -0.504  1.00 74.05           C  
ATOM    654  NE  ARG    87      -5.718  -8.531   0.376  1.00 71.04           N  
ATOM    655  NH1 ARG    87      -5.139  -9.697   2.285  1.00 65.04           N  
ATOM    656  NH2 ARG    87      -5.529  -7.440   2.388  1.00 60.46           N  
ATOM    657  CZ  ARG    87      -5.462  -8.559   1.681  1.00 67.57           C  
ATOM    658  N   GLN    88      -5.960 -12.022  -5.738  1.00 91.41           N  
ATOM    659  CA  GLN    88      -6.126 -13.371  -6.270  1.00 90.91           C  
ATOM    660  C   GLN    88      -6.071 -14.412  -5.155  1.00 89.67           C  
ATOM    661  CB  GLN    88      -5.056 -13.670  -7.321  1.00 90.04           C  
ATOM    662  O   GLN    88      -5.721 -14.093  -4.017  1.00 87.98           O  
ATOM    663  CG  GLN    88      -5.126 -12.765  -8.544  1.00 87.74           C  
ATOM    664  CD  GLN    88      -3.986 -13.005  -9.516  1.00 85.76           C  
ATOM    665  NE2 GLN    88      -4.191 -13.922 -10.455  1.00 85.75           N  
ATOM    666  OE1 GLN    88      -2.931 -12.370  -9.425  1.00 85.54           O  
ATOM    667  N   LYS    89      -6.389 -15.685  -5.447  1.00 88.49           N  
ATOM    668  CA  LYS    89      -6.347 -16.785  -4.487  1.00 88.79           C  
ATOM    669  C   LYS    89      -4.956 -16.928  -3.876  1.00 89.38           C  
ATOM    670  CB  LYS    89      -6.763 -18.096  -5.155  1.00 85.73           C  
ATOM    671  O   LYS    89      -4.820 -17.308  -2.711  1.00 88.38           O  
ATOM    672  CG  LYS    89      -8.247 -18.183  -5.476  1.00 76.39           C  
ATOM    673  CD  LYS    89      -8.619 -19.550  -6.037  1.00 72.60           C  
ATOM    674  CE  LYS    89     -10.100 -19.630  -6.382  1.00 65.99           C  
ATOM    675  NZ  LYS    89     -10.445 -20.924  -7.044  1.00 63.55           N  
ATOM    676  N   ASN    90      -3.938 -16.636  -4.672  1.00 91.60           N  
ATOM    677  CA  ASN    90      -2.578 -16.766  -4.162  1.00 91.71           C  
ATOM    678  C   ASN    90      -2.137 -15.511  -3.414  1.00 91.76           C  
ATOM    679  CB  ASN    90      -1.604 -17.074  -5.301  1.00 90.12           C  
ATOM    680  O   ASN    90      -0.969 -15.381  -3.045  1.00 90.34           O  
ATOM    681  CG  ASN    90      -1.463 -15.923  -6.277  1.00 85.67           C  
ATOM    682  ND2 ASN    90      -0.571 -16.074  -7.248  1.00 85.05           N  
ATOM    683  OD1 ASN    90      -2.150 -14.905  -6.158  1.00 82.84           O  
ATOM    684  N   GLY    91      -3.006 -14.483  -3.259  1.00 88.65           N  
ATOM    685  CA  GLY    91      -2.712 -13.275  -2.506  1.00 89.69           C  
ATOM    686  C   GLY    91      -2.151 -12.158  -3.365  1.00 90.61           C  
ATOM    687  O   GLY    91      -1.894 -11.057  -2.871  1.00 89.84           O  
ATOM    688  N   THR    92      -1.938 -12.355  -4.633  1.00 92.71           N  
ATOM    689  CA  THR    92      -1.358 -11.363  -5.532  1.00 93.23           C  
ATOM    690  C   THR    92      -2.312 -10.189  -5.730  1.00 93.66           C  
ATOM    691  CB  THR    92      -1.012 -11.983  -6.899  1.00 92.27           C  
ATOM    692  O   THR    92      -3.498 -10.385  -6.000  1.00 93.28           O  
ATOM    693  CG2 THR    92      -0.334 -10.963  -7.808  1.00 88.92           C  
ATOM    694  OG1 THR    92      -0.129 -13.094  -6.703  1.00 90.65           O  
ATOM    695  N   THR    93      -1.858  -8.975  -5.561  1.00 92.81           N  
ATOM    696  CA  THR    93      -2.600  -7.737  -5.774  1.00 93.36           C  
ATOM    697  C   THR    93      -2.167  -7.064  -7.073  1.00 93.91           C  
ATOM    698  CB  THR    93      -2.408  -6.761  -4.599  1.00 92.71           C  
ATOM    699  O   THR    93      -1.162  -7.450  -7.673  1.00 93.56           O  
ATOM    700  CG2 THR    93      -2.749  -7.427  -3.270  1.00 89.12           C  
ATOM    701  OG1 THR    93      -1.044  -6.325  -4.566  1.00 91.19           O  
ATOM    702  N   ALA    94      -2.900  -6.072  -7.499  1.00 94.23           N  
ATOM    703  CA  ALA    94      -2.512  -5.241  -8.636  1.00 94.82           C  
ATOM    704  C   ALA    94      -1.125  -4.638  -8.427  1.00 95.38           C  
ATOM    705  CB  ALA    94      -3.540  -4.136  -8.863  1.00 94.17           C  
ATOM    706  O   ALA    94      -0.317  -4.587  -9.357  1.00 95.15           O  
ATOM    707  N   LEU    95      -0.816  -4.198  -7.180  1.00 94.09           N  
ATOM    708  CA  LEU    95       0.470  -3.592  -6.851  1.00 94.47           C  
ATOM    709  C   LEU    95       1.604  -4.598  -7.015  1.00 94.40           C  
ATOM    710  CB  LEU    95       0.456  -3.050  -5.419  1.00 93.70           C  
ATOM    711  O   LEU    95       2.661  -4.265  -7.555  1.00 93.70           O  
ATOM    712  CG  LEU    95       1.734  -2.359  -4.943  1.00 91.56           C  
ATOM    713  CD1 LEU    95       2.032  -1.140  -5.810  1.00 88.79           C  
ATOM    714  CD2 LEU    95       1.613  -1.960  -3.476  1.00 88.78           C  
ATOM    715  N   ILE    96       1.394  -5.840  -6.659  1.00 94.93           N  
ATOM    716  CA  ILE    96       2.396  -6.890  -6.800  1.00 95.13           C  
ATOM    717  C   ILE    96       2.621  -7.193  -8.280  1.00 94.87           C  
ATOM    718  CB  ILE    96       1.980  -8.173  -6.047  1.00 94.58           C  
ATOM    719  O   ILE    96       3.762  -7.332  -8.725  1.00 94.13           O  
ATOM    720  CG1 ILE    96       2.068  -7.955  -4.532  1.00 92.44           C  
ATOM    721  CG2 ILE    96       2.847  -9.359  -6.481  1.00 92.33           C  
ATOM    722  CD1 ILE    96       1.536  -9.119  -3.707  1.00 90.88           C  
ATOM    723  N   HIS    97       1.559  -7.270  -9.095  1.00 94.64           N  
ATOM    724  CA  HIS    97       1.692  -7.444 -10.537  1.00 94.85           C  
ATOM    725  C   HIS    97       2.531  -6.328 -11.150  1.00 94.87           C  
ATOM    726  CB  HIS    97       0.314  -7.490 -11.200  1.00 94.03           C  
ATOM    727  O   HIS    97       3.464  -6.594 -11.911  1.00 94.20           O  
ATOM    728  CG  HIS    97      -0.343  -8.832 -11.124  1.00 90.62           C  
ATOM    729  CD2 HIS    97      -1.525  -9.213 -10.585  1.00 86.34           C  
ATOM    730  ND1 HIS    97       0.230  -9.972 -11.644  1.00 86.01           N  
ATOM    731  CE1 HIS    97      -0.574 -10.999 -11.428  1.00 87.25           C  
ATOM    732  NE2 HIS    97      -1.646 -10.566 -10.787  1.00 89.12           N  
ATOM    733  N   ALA    98       2.217  -5.086 -10.802  1.00 95.38           N  
ATOM    734  CA  ALA    98       2.896  -3.920 -11.362  1.00 95.35           C  
ATOM    735  C   ALA    98       4.370  -3.901 -10.964  1.00 95.29           C  
ATOM    736  CB  ALA    98       2.210  -2.635 -10.908  1.00 94.68           C  
ATOM    737  O   ALA    98       5.238  -3.612 -11.790  1.00 94.55           O  
ATOM    738  N   ALA    99       4.624  -4.235  -9.695  1.00 95.38           N  
ATOM    739  CA  ALA    99       5.997  -4.272  -9.199  1.00 95.11           C  
ATOM    740  C   ALA    99       6.793  -5.389  -9.869  1.00 94.56           C  
ATOM    741  CB  ALA    99       6.011  -4.449  -7.683  1.00 94.33           C  
ATOM    742  O   ALA    99       7.944  -5.189 -10.263  1.00 93.28           O  
ATOM    743  N   GLU   100       6.179  -6.559 -10.028  1.00 95.58           N  
ATOM    744  CA  GLU   100       6.797  -7.721 -10.660  1.00 94.99           C  
ATOM    745  C   GLU   100       7.085  -7.458 -12.135  1.00 94.20           C  
ATOM    746  CB  GLU   100       5.902  -8.954 -10.510  1.00 93.71           C  
ATOM    747  O   GLU   100       8.104  -7.909 -12.664  1.00 92.69           O  
ATOM    748  CG  GLU   100       6.514 -10.229 -11.070  1.00 87.16           C  
ATOM    749  CD  GLU   100       5.757 -11.485 -10.666  1.00 82.67           C  
ATOM    750  OE1 GLU   100       4.534 -11.402 -10.412  1.00 82.79           O  
ATOM    751  OE2 GLU   100       6.393 -12.561 -10.602  1.00 81.19           O  
ATOM    752  N   LYS   101       6.277  -6.678 -12.823  1.00 95.43           N  
ATOM    753  CA  LYS   101       6.413  -6.396 -14.249  1.00 94.78           C  
ATOM    754  C   LYS   101       7.223  -5.124 -14.483  1.00 94.69           C  
ATOM    755  CB  LYS   101       5.036  -6.269 -14.904  1.00 93.34           C  
ATOM    756  O   LYS   101       7.488  -4.753 -15.629  1.00 93.32           O  
ATOM    757  CG  LYS   101       4.221  -7.553 -14.885  1.00 87.20           C  
ATOM    758  CD  LYS   101       4.793  -8.593 -15.839  1.00 83.79           C  
ATOM    759  CE  LYS   101       3.904  -9.827 -15.921  1.00 79.21           C  
ATOM    760  NZ  LYS   101       4.486 -10.871 -16.817  1.00 77.68           N  
ATOM    761  N   ASN   102       7.562  -4.480 -13.456  1.00 94.39           N  
ATOM    762  CA  ASN   102       8.437  -3.313 -13.502  1.00 94.24           C  
ATOM    763  C   ASN   102       7.741  -2.116 -14.144  1.00 93.86           C  
ATOM    764  CB  ASN   102       9.730  -3.641 -14.252  1.00 90.82           C  
ATOM    765  O   ASN   102       8.371  -1.339 -14.863  1.00 91.54           O  
ATOM    766  CG  ASN   102      10.947  -2.981 -13.633  1.00 80.26           C  
ATOM    767  ND2 ASN   102      11.966  -2.735 -14.448  1.00 74.11           N  
ATOM    768  OD1 ASN   102      10.971  -2.696 -12.433  1.00 72.29           O  
ATOM    769  N   PHE   103       6.467  -1.922 -13.882  1.00 94.20           N  
ATOM    770  CA  PHE   103       5.697  -0.789 -14.383  1.00 94.55           C  
ATOM    771  C   PHE   103       5.651   0.332 -13.353  1.00 94.26           C  
ATOM    772  CB  PHE   103       4.275  -1.225 -14.750  1.00 94.19           C  
ATOM    773  O   PHE   103       4.748   0.375 -12.514  1.00 93.12           O  
ATOM    774  CG  PHE   103       4.220  -2.270 -15.831  1.00 93.45           C  
ATOM    775  CD1 PHE   103       5.074  -2.205 -16.925  1.00 91.41           C  
ATOM    776  CD2 PHE   103       3.313  -3.320 -15.752  1.00 91.31           C  
ATOM    777  CE1 PHE   103       5.025  -3.172 -17.927  1.00 90.93           C  
ATOM    778  CE2 PHE   103       3.259  -4.289 -16.749  1.00 90.87           C  
ATOM    779  CZ  PHE   103       4.115  -4.213 -17.836  1.00 90.66           C  
ATOM    780  N   LEU   104       6.531   1.300 -13.403  1.00 92.32           N  
ATOM    781  CA  LEU   104       6.753   2.350 -12.416  1.00 92.80           C  
ATOM    782  C   LEU   104       5.528   3.251 -12.295  1.00 91.93           C  
ATOM    783  CB  LEU   104       7.981   3.185 -12.789  1.00 90.98           C  
ATOM    784  O   LEU   104       5.063   3.529 -11.187  1.00 90.54           O  
ATOM    785  CG  LEU   104       8.260   4.409 -11.914  1.00 87.14           C  
ATOM    786  CD1 LEU   104       8.505   3.983 -10.470  1.00 83.12           C  
ATOM    787  CD2 LEU   104       9.450   5.193 -12.455  1.00 83.33           C  
ATOM    788  N   THR   105       4.983   3.690 -13.432  1.00 92.15           N  
ATOM    789  CA  THR   105       3.835   4.590 -13.431  1.00 92.66           C  
ATOM    790  C   THR   105       2.605   3.896 -12.851  1.00 92.90           C  
ATOM    791  CB  THR   105       3.520   5.096 -14.851  1.00 90.50           C  
ATOM    792  O   THR   105       1.875   4.483 -12.050  1.00 92.21           O  
ATOM    793  CG2 THR   105       2.390   6.119 -14.832  1.00 81.31           C  
ATOM    794  OG1 THR   105       4.693   5.705 -15.405  1.00 85.39           O  
ATOM    795  N   THR   106       2.430   2.606 -13.201  1.00 93.03           N  
ATOM    796  CA  THR   106       1.336   1.801 -12.669  1.00 93.89           C  
ATOM    797  C   THR   106       1.456   1.659 -11.154  1.00 93.55           C  
ATOM    798  CB  THR   106       1.303   0.405 -13.317  1.00 92.89           C  
ATOM    799  O   THR   106       0.466   1.796 -10.432  1.00 92.79           O  
ATOM    800  CG2 THR   106       0.090  -0.392 -12.846  1.00 87.13           C  
ATOM    801  OG1 THR   106       1.243   0.547 -14.741  1.00 90.44           O  
ATOM    802  N   VAL   107       2.670   1.447 -10.648  1.00 91.85           N  
ATOM    803  CA  VAL   107       2.915   1.361  -9.213  1.00 92.26           C  
ATOM    804  C   VAL   107       2.544   2.683  -8.544  1.00 90.99           C  
ATOM    805  CB  VAL   107       4.387   1.004  -8.908  1.00 91.38           C  
ATOM    806  O   VAL   107       1.861   2.696  -7.517  1.00 89.40           O  
ATOM    807  CG1 VAL   107       4.692   1.192  -7.423  1.00 88.46           C  
ATOM    808  CG2 VAL   107       4.689  -0.429  -9.342  1.00 88.07           C  
ATOM    809  N   ALA   108       2.948   3.803  -9.108  1.00 86.93           N  
ATOM    810  CA  ALA   108       2.659   5.127  -8.564  1.00 86.88           C  
ATOM    811  C   ALA   108       1.156   5.382  -8.511  1.00 85.47           C  
ATOM    812  CB  ALA   108       3.350   6.206  -9.395  1.00 84.26           C  
ATOM    813  O   ALA   108       0.630   5.820  -7.486  1.00 84.02           O  
ATOM    814  N   ILE   109       0.428   5.021  -9.524  1.00 87.54           N  
ATOM    815  CA  ILE   109      -1.017   5.202  -9.612  1.00 88.28           C  
ATOM    816  C   ILE   109      -1.708   4.369  -8.536  1.00 87.56           C  
ATOM    817  CB  ILE   109      -1.550   4.821 -11.011  1.00 87.50           C  
ATOM    818  O   ILE   109      -2.606   4.857  -7.845  1.00 86.69           O  
ATOM    819  CG1 ILE   109      -1.053   5.820 -12.063  1.00 85.64           C  
ATOM    820  CG2 ILE   109      -3.079   4.747 -11.004  1.00 84.88           C  
ATOM    821  CD1 ILE   109      -1.208   5.335 -13.498  1.00 83.93           C  
ATOM    822  N   LEU   110      -1.329   3.111  -8.376  1.00 88.68           N  
ATOM    823  CA  LEU   110      -1.934   2.208  -7.403  1.00 89.01           C  
ATOM    824  C   LEU   110      -1.686   2.697  -5.980  1.00 87.18           C  
ATOM    825  CB  LEU   110      -1.381   0.790  -7.571  1.00 89.46           C  
ATOM    826  O   LEU   110      -2.595   2.685  -5.147  1.00 85.92           O  
ATOM    827  CG  LEU   110      -1.845   0.024  -8.811  1.00 91.23           C  
ATOM    828  CD1 LEU   110      -0.988  -1.221  -9.016  1.00 90.06           C  
ATOM    829  CD2 LEU   110      -3.318  -0.348  -8.689  1.00 89.80           C  
ATOM    830  N   LEU   111      -0.450   3.194  -5.701  1.00 83.52           N  
ATOM    831  CA  LEU   111      -0.107   3.697  -4.375  1.00 82.99           C  
ATOM    832  C   LEU   111      -0.853   4.993  -4.075  1.00 80.26           C  
ATOM    833  CB  LEU   111       1.403   3.926  -4.263  1.00 82.30           C  
ATOM    834  O   LEU   111      -1.378   5.171  -2.974  1.00 78.13           O  
ATOM    835  CG  LEU   111       2.278   2.672  -4.226  1.00 84.22           C  
ATOM    836  CD1 LEU   111       3.749   3.048  -4.375  1.00 82.36           C  
ATOM    837  CD2 LEU   111       2.047   1.896  -2.934  1.00 82.19           C  
ATOM    838  N   GLU   112      -1.032   5.847  -5.050  1.00 81.64           N  
ATOM    839  CA  GLU   112      -1.819   7.069  -4.912  1.00 80.86           C  
ATOM    840  C   GLU   112      -3.293   6.753  -4.673  1.00 76.47           C  
ATOM    841  CB  GLU   112      -1.665   7.950  -6.155  1.00 75.57           C  
ATOM    842  O   GLU   112      -3.979   7.478  -3.949  1.00 73.62           O  
ATOM    843  CG  GLU   112      -2.295   9.329  -6.013  1.00 66.91           C  
ATOM    844  CD  GLU   112      -2.093  10.209  -7.236  1.00 64.66           C  
ATOM    845  OE1 GLU   112      -1.468   9.749  -8.218  1.00 64.74           O  
ATOM    846  OE2 GLU   112      -2.562  11.369  -7.211  1.00 62.51           O  
ATOM    847  N   ALA   113      -3.815   5.622  -5.182  1.00 82.54           N  
ATOM    848  CA  ALA   113      -5.213   5.210  -5.084  1.00 81.59           C  
ATOM    849  C   ALA   113      -5.463   4.422  -3.802  1.00 79.47           C  
ATOM    850  CB  ALA   113      -5.609   4.379  -6.302  1.00 80.16           C  
ATOM    851  O   ALA   113      -6.569   3.924  -3.578  1.00 76.50           O  
ATOM    852  N   GLY   114      -4.381   4.219  -2.934  1.00 76.42           N  
ATOM    853  CA  GLY   114      -4.526   3.606  -1.623  1.00 76.66           C  
ATOM    854  C   GLY   114      -4.290   2.107  -1.636  1.00 76.82           C  
ATOM    855  O   GLY   114      -4.875   1.374  -0.836  1.00 75.92           O  
ATOM    856  N   ALA   115      -3.452   1.615  -2.565  1.00 81.81           N  
ATOM    857  CA  ALA   115      -3.068   0.205  -2.566  1.00 82.11           C  
ATOM    858  C   ALA   115      -2.337  -0.165  -1.279  1.00 80.46           C  
ATOM    859  CB  ALA   115      -2.196  -0.108  -3.779  1.00 80.46           C  
ATOM    860  O   ALA   115      -1.458   0.571  -0.824  1.00 78.43           O  
ATOM    861  N   PHE   116      -2.704  -1.279  -0.752  1.00 80.97           N  
ATOM    862  CA  PHE   116      -2.035  -1.805   0.432  1.00 81.72           C  
ATOM    863  C   PHE   116      -0.622  -2.266   0.096  1.00 81.52           C  
ATOM    864  CB  PHE   116      -2.836  -2.963   1.034  1.00 78.53           C  
ATOM    865  O   PHE   116      -0.439  -3.242  -0.634  1.00 79.98           O  
ATOM    866  CG  PHE   116      -4.195  -2.562   1.542  1.00 74.64           C  
ATOM    867  CD1 PHE   116      -4.440  -1.259   1.958  1.00 72.19           C  
ATOM    868  CD2 PHE   116      -5.227  -3.489   1.604  1.00 72.13           C  
ATOM    869  CE1 PHE   116      -5.697  -0.885   2.428  1.00 69.69           C  
ATOM    870  CE2 PHE   116      -6.486  -3.123   2.074  1.00 67.58           C  
ATOM    871  CZ  PHE   116      -6.718  -1.821   2.486  1.00 68.50           C  
ATOM    872  N   VAL   117       0.398  -1.634   0.698  1.00 81.11           N  
ATOM    873  CA  VAL   117       1.782  -1.733   0.246  1.00 82.57           C  
ATOM    874  C   VAL   117       2.421  -3.000   0.810  1.00 81.82           C  
ATOM    875  CB  VAL   117       2.605  -0.492   0.659  1.00 77.93           C  
ATOM    876  O   VAL   117       3.367  -3.537   0.230  1.00 79.06           O  
ATOM    877  CG1 VAL   117       2.764  -0.431   2.177  1.00 68.95           C  
ATOM    878  CG2 VAL   117       3.971  -0.506  -0.024  1.00 67.94           C  
ATOM    879  N   ASN   118       1.963  -3.579   1.910  1.00 79.54           N  
ATOM    880  CA  ASN   118       2.609  -4.670   2.633  1.00 80.26           C  
ATOM    881  C   ASN   118       1.831  -5.975   2.492  1.00 77.16           C  
ATOM    882  CB  ASN   118       2.777  -4.309   4.111  1.00 75.57           C  
ATOM    883  O   ASN   118       1.959  -6.872   3.326  1.00 73.35           O  
ATOM    884  CG  ASN   118       3.845  -3.257   4.337  1.00 73.87           C  
ATOM    885  ND2 ASN   118       3.569  -2.316   5.233  1.00 74.97           N  
ATOM    886  OD1 ASN   118       4.908  -3.289   3.712  1.00 73.80           O  
ATOM    887  N   VAL   119       0.892  -6.118   1.534  1.00 85.67           N  
ATOM    888  CA  VAL   119       0.190  -7.367   1.258  1.00 85.89           C  
ATOM    889  C   VAL   119       1.188  -8.432   0.808  1.00 86.08           C  
ATOM    890  CB  VAL   119      -0.906  -7.177   0.186  1.00 84.02           C  
ATOM    891  O   VAL   119       2.088  -8.152   0.014  1.00 85.40           O  
ATOM    892  CG1 VAL   119      -1.555  -8.514  -0.167  1.00 78.45           C  
ATOM    893  CG2 VAL   119      -1.958  -6.180   0.669  1.00 78.23           C  
ATOM    894  N   GLN   120       0.938  -9.669   1.266  1.00 86.23           N  
ATOM    895  CA  GLN   120       1.794 -10.805   0.938  1.00 86.76           C  
ATOM    896  C   GLN   120       1.057 -11.814   0.063  1.00 85.26           C  
ATOM    897  CB  GLN   120       2.296 -11.484   2.213  1.00 83.58           C  
ATOM    898  O   GLN   120      -0.125 -12.088   0.282  1.00 83.67           O  
ATOM    899  CG  GLN   120       3.144 -10.580   3.098  1.00 79.23           C  
ATOM    900  CD  GLN   120       3.553 -11.248   4.398  1.00 78.82           C  
ATOM    901  NE2 GLN   120       3.353 -10.551   5.511  1.00 79.41           N  
ATOM    902  OE1 GLN   120       4.044 -12.381   4.401  1.00 80.05           O  
ATOM    903  N   GLN   121       1.781 -12.362  -0.947  1.00 90.75           N  
ATOM    904  CA  GLN   121       1.344 -13.545  -1.681  1.00 89.96           C  
ATOM    905  C   GLN   121       1.418 -14.793  -0.807  1.00 88.66           C  
ATOM    906  CB  GLN   121       2.187 -13.737  -2.943  1.00 87.36           C  
ATOM    907  O   GLN   121       1.918 -14.740   0.319  1.00 86.47           O  
ATOM    908  CG  GLN   121       2.035 -12.615  -3.961  1.00 79.58           C  
ATOM    909  CD  GLN   121       2.928 -12.797  -5.174  1.00 76.87           C  
ATOM    910  NE2 GLN   121       2.333 -13.196  -6.293  1.00 73.31           N  
ATOM    911  OE1 GLN   121       4.142 -12.581  -5.105  1.00 76.59           O  
ATOM    912  N   SER   122       0.907 -15.899  -1.354  1.00 90.03           N  
ATOM    913  CA  SER   122       0.953 -17.175  -0.647  1.00 90.24           C  
ATOM    914  C   SER   122       2.389 -17.588  -0.345  1.00 89.69           C  
ATOM    915  CB  SER   122       0.261 -18.267  -1.465  1.00 87.61           C  
ATOM    916  O   SER   122       2.642 -18.311   0.621  1.00 87.77           O  
ATOM    917  OG  SER   122       0.841 -18.373  -2.754  1.00 77.65           O  
ATOM    918  N   ASN   123       3.344 -17.134  -1.128  1.00 92.34           N  
ATOM    919  CA  ASN   123       4.745 -17.451  -0.874  1.00 92.22           C  
ATOM    920  C   ASN   123       5.377 -16.459   0.098  1.00 92.29           C  
ATOM    921  CB  ASN   123       5.534 -17.488  -2.184  1.00 90.60           C  
ATOM    922  O   ASN   123       6.572 -16.542   0.387  1.00 90.84           O  
ATOM    923  CG  ASN   123       5.571 -16.141  -2.881  1.00 86.03           C  
ATOM    924  ND2 ASN   123       6.195 -16.097  -4.052  1.00 85.50           N  
ATOM    925  OD1 ASN   123       5.045 -15.150  -2.370  1.00 83.69           O  
ATOM    926  N   GLY   124       4.646 -15.465   0.623  1.00 88.37           N  
ATOM    927  CA  GLY   124       5.112 -14.499   1.604  1.00 89.20           C  
ATOM    928  C   GLY   124       5.768 -13.282   0.979  1.00 89.17           C  
ATOM    929  O   GLY   124       6.248 -12.395   1.689  1.00 87.76           O  
ATOM    930  N   GLU   125       5.856 -13.213  -0.318  1.00 92.49           N  
ATOM    931  CA  GLU   125       6.535 -12.105  -0.984  1.00 93.05           C  
ATOM    932  C   GLU   125       5.622 -10.888  -1.100  1.00 93.42           C  
ATOM    933  CB  GLU   125       7.024 -12.530  -2.371  1.00 91.93           C  
ATOM    934  O   GLU   125       4.428 -11.025  -1.376  1.00 93.05           O  
ATOM    935  CG  GLU   125       8.111 -13.595  -2.340  1.00 88.85           C  
ATOM    936  CD  GLU   125       8.610 -13.983  -3.723  1.00 86.93           C  
ATOM    937  OE1 GLU   125       8.107 -13.430  -4.727  1.00 87.06           O  
ATOM    938  OE2 GLU   125       9.511 -14.848  -3.802  1.00 86.80           O  
ATOM    939  N   THR   126       6.151  -9.681  -0.971  1.00 90.23           N  
ATOM    940  CA  THR   126       5.482  -8.390  -1.082  1.00 91.03           C  
ATOM    941  C   THR   126       5.856  -7.697  -2.389  1.00 91.47           C  
ATOM    942  CB  THR   126       5.833  -7.475   0.106  1.00 90.38           C  
ATOM    943  O   THR   126       6.763  -8.142  -3.097  1.00 91.15           O  
ATOM    944  CG2 THR   126       5.575  -8.176   1.435  1.00 87.42           C  
ATOM    945  OG1 THR   126       7.218  -7.113   0.030  1.00 90.04           O  
ATOM    946  N   ALA   127       5.179  -6.606  -2.693  1.00 92.61           N  
ATOM    947  CA  ALA   127       5.528  -5.769  -3.837  1.00 93.13           C  
ATOM    948  C   ALA   127       6.967  -5.273  -3.735  1.00 93.28           C  
ATOM    949  CB  ALA   127       4.567  -4.587  -3.944  1.00 92.31           C  
ATOM    950  O   ALA   127       7.679  -5.203  -4.740  1.00 92.71           O  
ATOM    951  N   LEU   128       7.437  -4.924  -2.516  1.00 92.26           N  
ATOM    952  CA  LEU   128       8.808  -4.483  -2.281  1.00 92.43           C  
ATOM    953  C   LEU   128       9.802  -5.578  -2.651  1.00 92.24           C  
ATOM    954  CB  LEU   128       8.997  -4.078  -0.817  1.00 91.14           C  
ATOM    955  O   LEU   128      10.801  -5.314  -3.323  1.00 91.17           O  
ATOM    956  CG  LEU   128      10.404  -3.638  -0.412  1.00 88.14           C  
ATOM    957  CD1 LEU   128      10.845  -2.438  -1.244  1.00 84.81           C  
ATOM    958  CD2 LEU   128      10.455  -3.310   1.077  1.00 84.92           C  
ATOM    959  N   MET   129       9.548  -6.830  -2.283  1.00 93.59           N  
ATOM    960  CA  MET   129      10.421  -7.955  -2.603  1.00 93.99           C  
ATOM    961  C   MET   129      10.474  -8.192  -4.109  1.00 93.68           C  
ATOM    962  CB  MET   129       9.948  -9.224  -1.891  1.00 93.54           C  
ATOM    963  O   MET   129      11.543  -8.453  -4.664  1.00 92.96           O  
ATOM    964  CG  MET   129      10.118  -9.178  -0.381  1.00 92.16           C  
ATOM    965  SD  MET   129       9.453 -10.675   0.447  1.00 93.50           S  
ATOM    966  CE  MET   129       9.625 -10.182   2.185  1.00 89.60           C  
ATOM    967  N   LYS   130       9.344  -8.052  -4.794  1.00 94.75           N  
ATOM    968  CA  LYS   130       9.309  -8.174  -6.249  1.00 94.72           C  
ATOM    969  C   LYS   130      10.128  -7.072  -6.913  1.00 94.82           C  
ATOM    970  CB  LYS   130       7.867  -8.134  -6.756  1.00 94.16           C  
ATOM    971  O   LYS   130      10.912  -7.338  -7.826  1.00 94.28           O  
ATOM    972  CG  LYS   130       7.000  -9.279  -6.252  1.00 92.54           C  
ATOM    973  CD  LYS   130       7.492 -10.623  -6.774  1.00 91.46           C  
ATOM    974  CE  LYS   130       6.563 -11.757  -6.362  1.00 90.20           C  
ATOM    975  NZ  LYS   130       7.000 -13.066  -6.933  1.00 88.41           N  
ATOM    976  N   ALA   131       9.981  -5.863  -6.415  1.00 94.51           N  
ATOM    977  CA  ALA   131      10.740  -4.733  -6.943  1.00 94.30           C  
ATOM    978  C   ALA   131      12.237  -4.922  -6.713  1.00 93.62           C  
ATOM    979  CB  ALA   131      10.268  -3.429  -6.305  1.00 93.42           C  
ATOM    980  O   ALA   131      13.051  -4.601  -7.582  1.00 92.26           O  
ATOM    981  N   CYS   132      12.610  -5.484  -5.585  1.00 94.26           N  
ATOM    982  CA  CYS   132      14.003  -5.776  -5.265  1.00 94.00           C  
ATOM    983  C   CYS   132      14.557  -6.860  -6.182  1.00 93.09           C  
ATOM    984  CB  CYS   132      14.138  -6.211  -3.806  1.00 92.92           C  
ATOM    985  O   CYS   132      15.670  -6.736  -6.696  1.00 91.37           O  
ATOM    986  SG  CYS   132      13.851  -4.879  -2.620  1.00 94.08           S  
ATOM    987  N   LYS   133      13.773  -7.903  -6.444  1.00 93.86           N  
ATOM    988  CA  LYS   133      14.155  -8.997  -7.332  1.00 93.08           C  
ATOM    989  C   LYS   133      14.388  -8.495  -8.755  1.00 92.57           C  
ATOM    990  CB  LYS   133      13.085 -10.089  -7.330  1.00 91.08           C  
ATOM    991  O   LYS   133      15.282  -8.981  -9.451  1.00 91.12           O  
ATOM    992  CG  LYS   133      13.143 -11.011  -6.121  1.00 81.97           C  
ATOM    993  CD  LYS   133      12.074 -12.093  -6.192  1.00 78.35           C  
ATOM    994  CE  LYS   133      12.077 -12.966  -4.944  1.00 72.79           C  
ATOM    995  NZ  LYS   133      10.996 -13.995  -4.985  1.00 70.39           N  
ATOM    996  N   ARG   134      13.735  -7.509  -9.130  1.00 94.00           N  
ATOM    997  CA  ARG   134      13.817  -6.964 -10.481  1.00 92.98           C  
ATOM    998  C   ARG   134      14.894  -5.888 -10.573  1.00 92.51           C  
ATOM    999  CB  ARG   134      12.466  -6.392 -10.913  1.00 91.28           C  
ATOM   1000  O   ARG   134      15.238  -5.440 -11.668  1.00 90.79           O  
ATOM   1001  CG  ARG   134      11.401  -7.447 -11.164  1.00 84.49           C  
ATOM   1002  CD  ARG   134      11.743  -8.321 -12.362  1.00 80.97           C  
ATOM   1003  NE  ARG   134      10.687  -9.289 -12.643  1.00 77.62           N  
ATOM   1004  NH1 ARG   134      11.834 -10.359 -14.339  1.00 72.67           N  
ATOM   1005  NH2 ARG   134       9.734 -11.063 -13.747  1.00 68.95           N  
ATOM   1006  CZ  ARG   134      10.754 -10.235 -13.576  1.00 74.34           C  
ATOM   1007  N   GLY   135      15.309  -5.452  -9.427  1.00 89.93           N  
ATOM   1008  CA  GLY   135      16.383  -4.473  -9.389  1.00 90.63           C  
ATOM   1009  C   GLY   135      15.933  -3.078  -9.780  1.00 88.23           C  
ATOM   1010  O   GLY   135      16.718  -2.294 -10.316  1.00 84.91           O  
ATOM   1011  N   ASN   136      14.722  -2.701  -9.634  1.00 91.87           N  
ATOM   1012  CA  ASN   136      14.210  -1.380  -9.978  1.00 91.56           C  
ATOM   1013  C   ASN   136      14.228  -0.440  -8.776  1.00 91.58           C  
ATOM   1014  CB  ASN   136      12.793  -1.485 -10.548  1.00 89.75           C  
ATOM   1015  O   ASN   136      13.324  -0.477  -7.940  1.00 89.99           O  
ATOM   1016  CG  ASN   136      12.313  -0.184 -11.161  1.00 84.17           C  
ATOM   1017  ND2 ASN   136      11.605  -0.282 -12.281  1.00 82.38           N  
ATOM   1018  OD1 ASN   136      12.576   0.900 -10.634  1.00 81.10           O  
ATOM   1019  N   SER   137      15.183   0.446  -8.750  1.00 89.74           N  
ATOM   1020  CA  SER   137      15.428   1.334  -7.618  1.00 90.28           C  
ATOM   1021  C   SER   137      14.305   2.354  -7.462  1.00 89.81           C  
ATOM   1022  CB  SER   137      16.765   2.057  -7.784  1.00 87.42           C  
ATOM   1023  O   SER   137      13.965   2.744  -6.344  1.00 88.35           O  
ATOM   1024  OG  SER   137      16.805   2.765  -9.011  1.00 76.71           O  
ATOM   1025  N   ASP   138      13.690   2.751  -8.578  1.00 88.83           N  
ATOM   1026  CA  ASP   138      12.623   3.745  -8.519  1.00 90.09           C  
ATOM   1027  C   ASP   138      11.368   3.164  -7.871  1.00 90.83           C  
ATOM   1028  CB  ASP   138      12.298   4.267  -9.920  1.00 87.88           C  
ATOM   1029  O   ASP   138      10.731   3.819  -7.043  1.00 90.59           O  
ATOM   1030  CG  ASP   138      13.421   5.094 -10.520  1.00 82.93           C  
ATOM   1031  OD1 ASP   138      14.118   5.812  -9.770  1.00 82.60           O  
ATOM   1032  OD2 ASP   138      13.609   5.031 -11.754  1.00 84.68           O  
ATOM   1033  N   ILE   139      11.060   1.956  -8.233  1.00 91.23           N  
ATOM   1034  CA  ILE   139       9.913   1.293  -7.623  1.00 92.20           C  
ATOM   1035  C   ILE   139      10.209   0.996  -6.155  1.00 90.96           C  
ATOM   1036  CB  ILE   139       9.548  -0.009  -8.370  1.00 91.81           C  
ATOM   1037  O   ILE   139       9.358   1.211  -5.288  1.00 89.66           O  
ATOM   1038  CG1 ILE   139       9.030   0.309  -9.777  1.00 90.77           C  
ATOM   1039  CG2 ILE   139       8.518  -0.817  -7.576  1.00 90.41           C  
ATOM   1040  CD1 ILE   139       8.644  -0.920 -10.588  1.00 89.37           C  
ATOM   1041  N   VAL   140      11.404   0.577  -5.804  1.00 91.33           N  
ATOM   1042  CA  VAL   140      11.802   0.312  -4.425  1.00 91.15           C  
ATOM   1043  C   VAL   140      11.674   1.587  -3.595  1.00 89.59           C  
ATOM   1044  CB  VAL   140      13.246  -0.233  -4.346  1.00 90.20           C  
ATOM   1045  O   VAL   140      11.084   1.573  -2.512  1.00 87.56           O  
ATOM   1046  CG1 VAL   140      13.737  -0.251  -2.899  1.00 87.36           C  
ATOM   1047  CG2 VAL   140      13.323  -1.631  -4.957  1.00 87.03           C  
ATOM   1048  N   ARG   141      12.142   2.711  -4.118  1.00 83.55           N  
ATOM   1049  CA  ARG   141      12.031   3.999  -3.440  1.00 83.15           C  
ATOM   1050  C   ARG   141      10.570   4.379  -3.222  1.00 82.82           C  
ATOM   1051  CB  ARG   141      12.743   5.092  -4.242  1.00 79.20           C  
ATOM   1052  O   ARG   141      10.177   4.744  -2.112  1.00 81.73           O  
ATOM   1053  CG  ARG   141      12.806   6.434  -3.531  1.00 71.63           C  
ATOM   1054  CD  ARG   141      13.524   7.482  -4.369  1.00 69.43           C  
ATOM   1055  NE  ARG   141      14.921   7.125  -4.599  1.00 65.48           N  
ATOM   1056  NH1 ARG   141      15.248   8.652  -6.301  1.00 60.12           N  
ATOM   1057  NH2 ARG   141      16.964   7.286  -5.635  1.00 54.02           N  
ATOM   1058  CZ  ARG   141      15.708   7.688  -5.511  1.00 62.98           C  
ATOM   1059  N   LEU   142       9.799   4.247  -4.238  1.00 82.98           N  
ATOM   1060  CA  LEU   142       8.391   4.625  -4.197  1.00 83.36           C  
ATOM   1061  C   LEU   142       7.634   3.792  -3.167  1.00 82.53           C  
ATOM   1062  CB  LEU   142       7.750   4.455  -5.577  1.00 79.92           C  
ATOM   1063  O   LEU   142       6.871   4.335  -2.364  1.00 81.08           O  
ATOM   1064  CG  LEU   142       6.319   4.971  -5.729  1.00 72.82           C  
ATOM   1065  CD1 LEU   142       6.258   6.464  -5.419  1.00 68.43           C  
ATOM   1066  CD2 LEU   142       5.794   4.689  -7.132  1.00 68.56           C  
ATOM   1067  N   VAL   143       7.864   2.485  -3.131  1.00 85.11           N  
ATOM   1068  CA  VAL   143       7.167   1.582  -2.220  1.00 84.75           C  
ATOM   1069  C   VAL   143       7.624   1.840  -0.786  1.00 82.60           C  
ATOM   1070  CB  VAL   143       7.402   0.102  -2.596  1.00 82.29           C  
ATOM   1071  O   VAL   143       6.807   1.874   0.136  1.00 80.05           O  
ATOM   1072  CG1 VAL   143       6.745  -0.825  -1.576  1.00 75.36           C  
ATOM   1073  CG2 VAL   143       6.873  -0.181  -4.001  1.00 74.40           C  
ATOM   1074  N   ILE   144       8.859   2.151  -0.571  1.00 81.81           N  
ATOM   1075  CA  ILE   144       9.401   2.477   0.744  1.00 80.40           C  
ATOM   1076  C   ILE   144       8.820   3.804   1.227  1.00 78.61           C  
ATOM   1077  CB  ILE   144      10.945   2.547   0.717  1.00 78.24           C  
ATOM   1078  O   ILE   144       8.387   3.917   2.377  1.00 76.02           O  
ATOM   1079  CG1 ILE   144      11.541   1.139   0.609  1.00 73.05           C  
ATOM   1080  CG2 ILE   144      11.474   3.272   1.958  1.00 72.99           C  
ATOM   1081  CD1 ILE   144      13.047   1.119   0.386  1.00 71.23           C  
ATOM   1082  N   GLU   145       8.726   4.776   0.359  1.00 73.03           N  
ATOM   1083  CA  GLU   145       8.189   6.093   0.689  1.00 72.46           C  
ATOM   1084  C   GLU   145       6.705   6.012   1.037  1.00 70.47           C  
ATOM   1085  CB  GLU   145       8.404   7.068  -0.472  1.00 69.59           C  
ATOM   1086  O   GLU   145       6.199   6.825   1.812  1.00 68.89           O  
ATOM   1087  CG  GLU   145       9.838   7.561  -0.602  1.00 65.81           C  
ATOM   1088  CD  GLU   145      10.069   8.414  -1.839  1.00 64.53           C  
ATOM   1089  OE1 GLU   145       9.110   8.632  -2.614  1.00 65.71           O  
ATOM   1090  OE2 GLU   145      11.218   8.868  -2.035  1.00 64.82           O  
ATOM   1091  N   CYS   146       6.030   4.930   0.595  1.00 72.54           N  
ATOM   1092  CA  CYS   146       4.603   4.738   0.828  1.00 72.37           C  
ATOM   1093  C   CYS   146       4.364   3.762   1.973  1.00 70.09           C  
ATOM   1094  CB  CYS   146       3.917   4.230  -0.440  1.00 68.11           C  
ATOM   1095  O   CYS   146       3.248   3.270   2.151  1.00 66.54           O  
ATOM   1096  SG  CYS   146       3.744   5.485  -1.727  1.00 73.44           S  
ATOM   1097  N   GLY   147       5.515   3.489   2.748  1.00 69.57           N  
ATOM   1098  CA  GLY   147       5.384   2.823   4.034  1.00 69.47           C  
ATOM   1099  C   GLY   147       5.596   1.323   3.954  1.00 70.26           C  
ATOM   1100  O   GLY   147       5.098   0.574   4.796  1.00 69.30           O  
ATOM   1101  N   ALA   148       6.294   0.815   2.946  1.00 78.42           N  
ATOM   1102  CA  ALA   148       6.620  -0.605   2.850  1.00 78.36           C  
ATOM   1103  C   ALA   148       7.502  -1.045   4.016  1.00 76.89           C  
ATOM   1104  CB  ALA   148       7.312  -0.904   1.522  1.00 76.36           C  
ATOM   1105  O   ALA   148       8.487  -0.378   4.343  1.00 74.54           O  
ATOM   1106  N   ASP   149       7.113  -2.134   4.665  1.00 74.05           N  
ATOM   1107  CA  ASP   149       7.887  -2.763   5.731  1.00 74.69           C  
ATOM   1108  C   ASP   149       8.995  -3.644   5.159  1.00 74.79           C  
ATOM   1109  CB  ASP   149       6.975  -3.589   6.640  1.00 71.83           C  
ATOM   1110  O   ASP   149       8.722  -4.702   4.586  1.00 73.96           O  
ATOM   1111  CG  ASP   149       7.704  -4.175   7.837  1.00 70.06           C  
ATOM   1112  OD1 ASP   149       8.942  -4.027   7.929  1.00 70.58           O  
ATOM   1113  OD2 ASP   149       7.035  -4.791   8.694  1.00 70.68           O  
ATOM   1114  N   CYS   150      10.194  -3.279   5.366  1.00 80.84           N  
ATOM   1115  CA  CYS   150      11.375  -3.943   4.826  1.00 81.49           C  
ATOM   1116  C   CYS   150      11.727  -5.181   5.641  1.00 79.97           C  
ATOM   1117  CB  CYS   150      12.565  -2.983   4.800  1.00 76.68           C  
ATOM   1118  O   CYS   150      12.557  -5.990   5.223  1.00 76.37           O  
ATOM   1119  SG  CYS   150      12.300  -1.523   3.771  1.00 73.35           S  
ATOM   1120  N   ASN   151      11.050  -5.395   6.834  1.00 76.35           N  
ATOM   1121  CA  ASN   151      11.356  -6.478   7.763  1.00 76.83           C  
ATOM   1122  C   ASN   151      10.463  -7.692   7.523  1.00 76.64           C  
ATOM   1123  CB  ASN   151      11.224  -5.999   9.210  1.00 71.92           C  
ATOM   1124  O   ASN   151      10.642  -8.735   8.155  1.00 74.95           O  
ATOM   1125  CG  ASN   151      12.238  -4.930   9.566  1.00 67.47           C  
ATOM   1126  ND2 ASN   151      11.764  -3.832  10.143  1.00 62.48           N  
ATOM   1127  OD1 ASN   151      13.437  -5.089   9.324  1.00 64.70           O  
ATOM   1128  N   ILE   152       9.491  -7.614   6.634  1.00 80.37           N  
ATOM   1129  CA  ILE   152       8.662  -8.760   6.278  1.00 81.80           C  
ATOM   1130  C   ILE   152       9.533  -9.863   5.683  1.00 81.25           C  
ATOM   1131  CB  ILE   152       7.546  -8.363   5.285  1.00 80.79           C  
ATOM   1132  O   ILE   152      10.414  -9.593   4.864  1.00 80.83           O  
ATOM   1133  CG1 ILE   152       6.573  -7.376   5.941  1.00 82.71           C  
ATOM   1134  CG2 ILE   152       6.807  -9.606   4.779  1.00 82.37           C  
ATOM   1135  CD1 ILE   152       5.551  -6.784   4.980  1.00 80.58           C  
ATOM   1136  N   LEU   153       9.278 -11.111   6.102  1.00 81.89           N  
ATOM   1137  CA  LEU   153       9.974 -12.289   5.597  1.00 83.00           C  
ATOM   1138  C   LEU   153       9.045 -13.144   4.741  1.00 81.65           C  
ATOM   1139  CB  LEU   153      10.531 -13.121   6.755  1.00 79.75           C  
ATOM   1140  O   LEU   153       7.874 -13.326   5.082  1.00 80.60           O  
ATOM   1141  CG  LEU   153      11.490 -12.404   7.706  1.00 76.74           C  
ATOM   1142  CD1 LEU   153      11.908 -13.335   8.839  1.00 74.04           C  
ATOM   1143  CD2 LEU   153      12.711 -11.892   6.949  1.00 74.46           C  
ATOM   1144  N   SER   154       9.575 -13.690   3.602  1.00 87.27           N  
ATOM   1145  CA  SER   154       8.879 -14.672   2.778  1.00 87.57           C  
ATOM   1146  C   SER   154       8.792 -16.022   3.482  1.00 86.49           C  
ATOM   1147  CB  SER   154       9.583 -14.836   1.430  1.00 86.94           C  
ATOM   1148  O   SER   154       9.374 -16.209   4.552  1.00 85.20           O  
ATOM   1149  OG  SER   154      10.800 -15.547   1.581  1.00 89.40           O  
ATOM   1150  N   LYS   155       8.100 -16.991   2.859  1.00 88.72           N  
ATOM   1151  CA  LYS   155       8.011 -18.343   3.405  1.00 88.80           C  
ATOM   1152  C   LYS   155       9.389 -18.993   3.490  1.00 87.41           C  
ATOM   1153  CB  LYS   155       7.077 -19.205   2.555  1.00 84.77           C  
ATOM   1154  O   LYS   155       9.617 -19.868   4.328  1.00 85.03           O  
ATOM   1155  CG  LYS   155       5.598 -18.923   2.780  1.00 75.05           C  
ATOM   1156  CD  LYS   155       4.721 -19.983   2.127  1.00 70.74           C  
ATOM   1157  CE  LYS   155       3.243 -19.720   2.381  1.00 66.83           C  
ATOM   1158  NZ  LYS   155       2.374 -20.691   1.650  1.00 65.91           N  
ATOM   1159  N   HIS   156      10.278 -18.472   2.634  1.00 92.02           N  
ATOM   1160  CA  HIS   156      11.633 -19.012   2.643  1.00 91.68           C  
ATOM   1161  C   HIS   156      12.549 -18.188   3.541  1.00 91.08           C  
ATOM   1162  CB  HIS   156      12.198 -19.065   1.222  1.00 89.30           C  
ATOM   1163  O   HIS   156      13.774 -18.275   3.432  1.00 88.75           O  
ATOM   1164  CG  HIS   156      11.442 -19.976   0.309  1.00 83.01           C  
ATOM   1165  CD2 HIS   156      10.730 -19.719  -0.814  1.00 77.97           C  
ATOM   1166  ND1 HIS   156      11.360 -21.336   0.515  1.00 78.65           N  
ATOM   1167  CE1 HIS   156      10.630 -21.878  -0.445  1.00 75.10           C  
ATOM   1168  NE2 HIS   156      10.235 -20.919  -1.264  1.00 76.65           N  
ATOM   1169  N   GLN   157      12.016 -17.277   4.505  1.00 89.81           N  
ATOM   1170  CA  GLN   157      12.728 -16.437   5.463  1.00 90.10           C  
ATOM   1171  C   GLN   157      13.615 -15.421   4.750  1.00 89.11           C  
ATOM   1172  CB  GLN   157      13.568 -17.295   6.410  1.00 85.28           C  
ATOM   1173  O   GLN   157      14.633 -14.989   5.294  1.00 85.49           O  
ATOM   1174  CG  GLN   157      12.744 -18.216   7.300  1.00 76.23           C  
ATOM   1175  CD  GLN   157      11.864 -17.457   8.275  1.00 70.66           C  
ATOM   1176  NE2 GLN   157      10.611 -17.882   8.399  1.00 65.54           N  
ATOM   1177  OE1 GLN   157      12.307 -16.496   8.913  1.00 74.44           O  
ATOM   1178  N   ASN   158      13.287 -15.121   3.499  1.00 90.34           N  
ATOM   1179  CA  ASN   158      14.002 -14.088   2.757  1.00 91.15           C  
ATOM   1180  C   ASN   158      13.382 -12.711   2.973  1.00 91.01           C  
ATOM   1181  CB  ASN   158      14.038 -14.427   1.265  1.00 89.48           C  
ATOM   1182  O   ASN   158      12.165 -12.550   2.868  1.00 89.82           O  
ATOM   1183  CG  ASN   158      14.793 -15.708   0.974  1.00 84.66           C  
ATOM   1184  ND2 ASN   158      14.262 -16.517   0.065  1.00 84.31           N  
ATOM   1185  OD1 ASN   158      15.845 -15.971   1.563  1.00 82.56           O  
ATOM   1186  N   SER   159      14.200 -11.700   3.262  1.00 87.82           N  
ATOM   1187  CA  SER   159      13.787 -10.303   3.359  1.00 88.51           C  
ATOM   1188  C   SER   159      13.939  -9.587   2.021  1.00 89.36           C  
ATOM   1189  CB  SER   159      14.602  -9.577   4.431  1.00 87.05           C  
ATOM   1190  O   SER   159      14.522 -10.133   1.082  1.00 88.99           O  
ATOM   1191  OG  SER   159      15.964  -9.485   4.051  1.00 83.24           O  
ATOM   1192  N   ALA   160      13.400  -8.373   1.962  1.00 89.44           N  
ATOM   1193  CA  ALA   160      13.621  -7.522   0.796  1.00 90.10           C  
ATOM   1194  C   ALA   160      15.111  -7.326   0.534  1.00 89.38           C  
ATOM   1195  CB  ALA   160      12.935  -6.171   0.986  1.00 88.69           C  
ATOM   1196  O   ALA   160      15.551  -7.331  -0.618  1.00 88.13           O  
ATOM   1197  N   LEU   161      15.891  -7.199   1.598  1.00 90.28           N  
ATOM   1198  CA  LEU   161      17.335  -7.023   1.488  1.00 90.24           C  
ATOM   1199  C   LEU   161      17.987  -8.252   0.863  1.00 90.12           C  
ATOM   1200  CB  LEU   161      17.948  -6.751   2.865  1.00 87.74           C  
ATOM   1201  O   LEU   161      18.919  -8.128   0.065  1.00 88.87           O  
ATOM   1202  CG  LEU   161      19.410  -6.302   2.879  1.00 80.91           C  
ATOM   1203  CD1 LEU   161      19.557  -4.953   2.184  1.00 75.87           C  
ATOM   1204  CD2 LEU   161      19.934  -6.232   4.310  1.00 75.81           C  
ATOM   1205  N   HIS   162      17.534  -9.446   1.232  1.00 91.41           N  
ATOM   1206  CA  HIS   162      18.010 -10.677   0.612  1.00 91.86           C  
ATOM   1207  C   HIS   162      17.790 -10.655  -0.897  1.00 91.69           C  
ATOM   1208  CB  HIS   162      17.312 -11.892   1.227  1.00 90.90           C  
ATOM   1209  O   HIS   162      18.695 -10.987  -1.666  1.00 90.91           O  
ATOM   1210  CG  HIS   162      17.678 -13.187   0.575  1.00 87.79           C  
ATOM   1211  CD2 HIS   162      17.107 -13.856  -0.455  1.00 84.76           C  
ATOM   1212  ND1 HIS   162      18.752 -13.949   0.982  1.00 85.41           N  
ATOM   1213  CE1 HIS   162      18.827 -15.033   0.228  1.00 84.63           C  
ATOM   1214  NE2 HIS   162      17.841 -15.001  -0.651  1.00 85.91           N  
ATOM   1215  N   PHE   163      16.628 -10.268  -1.396  1.00 92.29           N  
ATOM   1216  CA  PHE   163      16.293 -10.226  -2.815  1.00 92.86           C  
ATOM   1217  C   PHE   163      17.080  -9.131  -3.524  1.00 92.29           C  
ATOM   1218  CB  PHE   163      14.790 -10.003  -3.008  1.00 92.59           C  
ATOM   1219  O   PHE   163      17.501  -9.304  -4.670  1.00 91.32           O  
ATOM   1220  CG  PHE   163      13.949 -11.203  -2.667  1.00 92.20           C  
ATOM   1221  CD1 PHE   163      14.016 -12.358  -3.437  1.00 90.52           C  
ATOM   1222  CD2 PHE   163      13.091 -11.177  -1.575  1.00 90.34           C  
ATOM   1223  CE1 PHE   163      13.239 -13.470  -3.124  1.00 90.37           C  
ATOM   1224  CE2 PHE   163      12.311 -12.285  -1.256  1.00 90.19           C  
ATOM   1225  CZ  PHE   163      12.386 -13.430  -2.032  1.00 89.55           C  
ATOM   1226  N   ALA   164      17.325  -8.000  -2.840  1.00 92.38           N  
ATOM   1227  CA  ALA   164      18.157  -6.927  -3.379  1.00 91.96           C  
ATOM   1228  C   ALA   164      19.586  -7.408  -3.617  1.00 90.63           C  
ATOM   1229  CB  ALA   164      18.154  -5.726  -2.436  1.00 90.71           C  
ATOM   1230  O   ALA   164      20.195  -7.082  -4.638  1.00 88.69           O  
ATOM   1231  N   LYS   165      20.088  -8.226  -2.722  1.00 91.81           N  
ATOM   1232  CA  LYS   165      21.413  -8.817  -2.881  1.00 91.00           C  
ATOM   1233  C   LYS   165      21.447  -9.782  -4.062  1.00 90.70           C  
ATOM   1234  CB  LYS   165      21.835  -9.540  -1.601  1.00 87.94           C  
ATOM   1235  O   LYS   165      22.389  -9.765  -4.858  1.00 89.17           O  
ATOM   1236  CG  LYS   165      22.274  -8.610  -0.480  1.00 76.72           C  
ATOM   1237  CD  LYS   165      22.671  -9.387   0.768  1.00 73.46           C  
ATOM   1238  CE  LYS   165      23.109  -8.457   1.892  1.00 66.76           C  
ATOM   1239  NZ  LYS   165      23.479  -9.214   3.125  1.00 63.30           N  
ATOM   1240  N   GLN   166      20.414 -10.539  -4.276  1.00 91.23           N  
ATOM   1241  CA  GLN   166      20.328 -11.534  -5.340  1.00 90.52           C  
ATOM   1242  C   GLN   166      20.221 -10.867  -6.709  1.00 90.00           C  
ATOM   1243  CB  GLN   166      19.133 -12.460  -5.113  1.00 87.91           C  
ATOM   1244  O   GLN   166      20.708 -11.405  -7.706  1.00 88.13           O  
ATOM   1245  CG  GLN   166      19.341 -13.469  -3.991  1.00 78.34           C  
ATOM   1246  CD  GLN   166      18.219 -14.486  -3.901  1.00 74.63           C  
ATOM   1247  NE2 GLN   166      18.437 -15.542  -3.124  1.00 69.49           N  
ATOM   1248  OE1 GLN   166      17.165 -14.324  -4.523  1.00 73.65           O  
ATOM   1249  N   SER   167      19.644  -9.739  -6.763  1.00 91.23           N  
ATOM   1250  CA  SER   167      19.437  -9.034  -8.024  1.00 90.44           C  
ATOM   1251  C   SER   167      20.738  -8.426  -8.537  1.00 88.81           C  
ATOM   1252  CB  SER   167      18.383  -7.938  -7.858  1.00 88.58           C  
ATOM   1253  O   SER   167      20.796  -7.935  -9.666  1.00 85.27           O  
ATOM   1254  OG  SER   167      18.890  -6.865  -7.083  1.00 80.86           O  
ATOM   1255  N   ASN   168      21.730  -8.442  -7.781  1.00 88.19           N  
ATOM   1256  CA  ASN   168      23.017  -7.830  -8.094  1.00 87.79           C  
ATOM   1257  C   ASN   168      22.861  -6.358  -8.469  1.00 86.46           C  
ATOM   1258  CB  ASN   168      23.714  -8.594  -9.222  1.00 82.38           C  
ATOM   1259  O   ASN   168      23.636  -5.832  -9.270  1.00 83.07           O  
ATOM   1260  CG  ASN   168      24.248  -9.939  -8.772  1.00 73.45           C  
ATOM   1261  ND2 ASN   168      24.257 -10.907  -9.681  1.00 67.27           N  
ATOM   1262  OD1 ASN   168      24.648 -10.108  -7.617  1.00 66.69           O  
ATOM   1263  N   ASN   169      21.861  -5.705  -8.018  1.00 88.75           N  
ATOM   1264  CA  ASN   169      21.669  -4.271  -8.205  1.00 88.87           C  
ATOM   1265  C   ASN   169      22.133  -3.479  -6.985  1.00 88.22           C  
ATOM   1266  CB  ASN   169      20.202  -3.960  -8.512  1.00 86.97           C  
ATOM   1267  O   ASN   169      21.439  -3.433  -5.968  1.00 85.32           O  
ATOM   1268  CG  ASN   169      19.993  -2.535  -8.983  1.00 82.70           C  
ATOM   1269  ND2 ASN   169      19.236  -2.372 -10.061  1.00 79.88           N  
ATOM   1270  OD1 ASN   169      20.508  -1.588  -8.383  1.00 78.44           O  
ATOM   1271  N   VAL   170      23.293  -2.831  -7.036  1.00 88.63           N  
ATOM   1272  CA  VAL   170      23.980  -2.133  -5.954  1.00 89.50           C  
ATOM   1273  C   VAL   170      23.131  -0.957  -5.476  1.00 88.72           C  
ATOM   1274  CB  VAL   170      25.376  -1.639  -6.394  1.00 85.59           C  
ATOM   1275  O   VAL   170      23.068  -0.676  -4.277  1.00 86.88           O  
ATOM   1276  CG1 VAL   170      26.021  -0.797  -5.295  1.00 72.10           C  
ATOM   1277  CG2 VAL   170      26.270  -2.823  -6.758  1.00 70.15           C  
ATOM   1278  N   LEU   171      22.447  -0.301  -6.374  1.00 88.16           N  
ATOM   1279  CA  LEU   171      21.625   0.850  -6.016  1.00 89.07           C  
ATOM   1280  C   LEU   171      20.465   0.431  -5.119  1.00 89.18           C  
ATOM   1281  CB  LEU   171      21.090   1.538  -7.275  1.00 85.69           C  
ATOM   1282  O   LEU   171      20.179   1.092  -4.118  1.00 88.13           O  
ATOM   1283  CG  LEU   171      22.126   2.234  -8.159  1.00 75.73           C  
ATOM   1284  CD1 LEU   171      21.471   2.749  -9.437  1.00 69.49           C  
ATOM   1285  CD2 LEU   171      22.798   3.373  -7.401  1.00 69.60           C  
ATOM   1286  N   VAL   172      19.764  -0.642  -5.463  1.00 90.04           N  
ATOM   1287  CA  VAL   172      18.652  -1.153  -4.668  1.00 91.19           C  
ATOM   1288  C   VAL   172      19.161  -1.614  -3.304  1.00 89.95           C  
ATOM   1289  CB  VAL   172      17.926  -2.312  -5.386  1.00 89.65           C  
ATOM   1290  O   VAL   172      18.546  -1.325  -2.275  1.00 88.10           O  
ATOM   1291  CG1 VAL   172      16.918  -2.979  -4.452  1.00 84.64           C  
ATOM   1292  CG2 VAL   172      17.234  -1.806  -6.650  1.00 83.39           C  
ATOM   1293  N   TYR   173      20.272  -2.330  -3.296  1.00 90.98           N  
ATOM   1294  CA  TYR   173      20.846  -2.810  -2.044  1.00 91.35           C  
ATOM   1295  C   TYR   173      21.210  -1.647  -1.130  1.00 89.64           C  
ATOM   1296  CB  TYR   173      22.084  -3.669  -2.315  1.00 90.35           C  
ATOM   1297  O   TYR   173      20.845  -1.638   0.048  1.00 87.64           O  
ATOM   1298  CG  TYR   173      22.744  -4.196  -1.064  1.00 89.22           C  
ATOM   1299  CD1 TYR   173      22.258  -5.333  -0.422  1.00 86.60           C  
ATOM   1300  CD2 TYR   173      23.853  -3.557  -0.519  1.00 86.59           C  
ATOM   1301  CE1 TYR   173      22.861  -5.820   0.733  1.00 87.11           C  
ATOM   1302  CE2 TYR   173      24.464  -4.035   0.635  1.00 86.52           C  
ATOM   1303  OH  TYR   173      24.563  -5.644   2.395  1.00 83.01           O  
ATOM   1304  CZ  TYR   173      23.962  -5.166   1.252  1.00 85.31           C  
ATOM   1305  N   ASP   174      21.900  -0.615  -1.657  1.00 88.58           N  
ATOM   1306  CA  ASP   174      22.307   0.558  -0.889  1.00 88.53           C  
ATOM   1307  C   ASP   174      21.091   1.349  -0.411  1.00 87.57           C  
ATOM   1308  CB  ASP   174      23.223   1.455  -1.724  1.00 86.54           C  
ATOM   1309  O   ASP   174      21.061   1.823   0.727  1.00 86.00           O  
ATOM   1310  CG  ASP   174      24.611   0.870  -1.915  1.00 81.12           C  
ATOM   1311  OD1 ASP   174      24.997  -0.045  -1.157  1.00 79.13           O  
ATOM   1312  OD2 ASP   174      25.327   1.332  -2.830  1.00 80.49           O  
ATOM   1313  N   LEU   175      20.131   1.450  -1.260  1.00 84.05           N  
ATOM   1314  CA  LEU   175      18.898   2.145  -0.907  1.00 84.58           C  
ATOM   1315  C   LEU   175      18.224   1.482   0.290  1.00 82.96           C  
ATOM   1316  CB  LEU   175      17.937   2.170  -2.099  1.00 81.61           C  
ATOM   1317  O   LEU   175      17.842   2.160   1.246  1.00 80.74           O  
ATOM   1318  CG  LEU   175      16.602   2.884  -1.878  1.00 74.91           C  
ATOM   1319  CD1 LEU   175      16.820   4.387  -1.746  1.00 69.71           C  
ATOM   1320  CD2 LEU   175      15.637   2.577  -3.018  1.00 70.00           C  
ATOM   1321  N   LEU   176      18.080   0.171   0.256  1.00 84.84           N  
ATOM   1322  CA  LEU   176      17.436  -0.567   1.337  1.00 84.88           C  
ATOM   1323  C   LEU   176      18.293  -0.544   2.598  1.00 82.41           C  
ATOM   1324  CB  LEU   176      17.170  -2.014   0.914  1.00 82.10           C  
ATOM   1325  O   LEU   176      17.779  -0.339   3.700  1.00 79.83           O  
ATOM   1326  CG  LEU   176      15.914  -2.256   0.075  1.00 76.10           C  
ATOM   1327  CD1 LEU   176      15.921  -3.670  -0.495  1.00 71.08           C  
ATOM   1328  CD2 LEU   176      14.660  -2.015   0.908  1.00 71.29           C  
ATOM   1329  N   LYS   177      19.571  -0.752   2.425  1.00 82.33           N  
ATOM   1330  CA  LYS   177      20.485  -0.724   3.563  1.00 81.49           C  
ATOM   1331  C   LYS   177      20.460   0.637   4.254  1.00 79.41           C  
ATOM   1332  CB  LYS   177      21.909  -1.058   3.116  1.00 79.71           C  
ATOM   1333  O   LYS   177      20.335   0.714   5.478  1.00 76.77           O  
ATOM   1334  CG  LYS   177      22.911  -1.147   4.258  1.00 76.80           C  
ATOM   1335  CD  LYS   177      24.310  -1.469   3.749  1.00 75.28           C  
ATOM   1336  CE  LYS   177      25.339  -1.422   4.872  1.00 73.38           C  
ATOM   1337  NZ  LYS   177      26.733  -1.545   4.351  1.00 72.58           N  
ATOM   1338  N   ASN   178      20.554   1.712   3.459  1.00 78.48           N  
ATOM   1339  CA  ASN   178      20.499   3.067   3.999  1.00 78.13           C  
ATOM   1340  C   ASN   178      19.162   3.345   4.680  1.00 76.91           C  
ATOM   1341  CB  ASN   178      20.757   4.095   2.895  1.00 75.04           C  
ATOM   1342  O   ASN   178      19.120   3.957   5.749  1.00 74.69           O  
ATOM   1343  CG  ASN   178      22.194   4.084   2.411  1.00 69.04           C  
ATOM   1344  ND2 ASN   178      22.416   4.588   1.203  1.00 64.19           N  
ATOM   1345  OD1 ASN   178      23.096   3.625   3.116  1.00 65.32           O  
ATOM   1346  N   HIS   179      18.057   2.904   4.059  1.00 71.00           N  
ATOM   1347  CA  HIS   179      16.731   3.062   4.647  1.00 70.26           C  
ATOM   1348  C   HIS   179      16.634   2.344   5.989  1.00 69.34           C  
ATOM   1349  CB  HIS   179      15.656   2.539   3.693  1.00 68.25           C  
ATOM   1350  O   HIS   179      16.148   2.913   6.969  1.00 66.85           O  
ATOM   1351  CG  HIS   179      14.264   2.691   4.217  1.00 67.57           C  
ATOM   1352  CD2 HIS   179      13.366   1.769   4.637  1.00 67.27           C  
ATOM   1353  ND1 HIS   179      13.649   3.917   4.350  1.00 69.32           N  
ATOM   1354  CE1 HIS   179      12.430   3.741   4.832  1.00 67.77           C  
ATOM   1355  NE2 HIS   179      12.234   2.447   5.015  1.00 68.39           N  
ATOM   1356  N   LEU   180      17.136   1.098   6.066  1.00 72.25           N  
ATOM   1357  CA  LEU   180      17.101   0.303   7.288  1.00 71.17           C  
ATOM   1358  C   LEU   180      17.978   0.928   8.368  1.00 69.25           C  
ATOM   1359  CB  LEU   180      17.560  -1.131   7.009  1.00 69.15           C  
ATOM   1360  O   LEU   180      17.594   0.971   9.539  1.00 66.73           O  
ATOM   1361  CG  LEU   180      16.550  -2.040   6.307  1.00 68.48           C  
ATOM   1362  CD1 LEU   180      17.231  -3.318   5.829  1.00 67.95           C  
ATOM   1363  CD2 LEU   180      15.385  -2.364   7.236  1.00 68.14           C  
ATOM   1364  N   GLU   181      19.144   1.530   7.939  1.00 66.43           N  
ATOM   1365  CA  GLU   181      20.055   2.205   8.859  1.00 65.51           C  
ATOM   1366  C   GLU   181      19.487   3.547   9.312  1.00 64.06           C  
ATOM   1367  CB  GLU   181      21.425   2.406   8.208  1.00 62.96           C  
ATOM   1368  O   GLU   181      19.590   3.906  10.487  1.00 62.02           O  
ATOM   1369  CG  GLU   181      22.229   1.123   8.057  1.00 60.60           C  
ATOM   1370  CD  GLU   181      23.536   1.318   7.305  1.00 60.00           C  
ATOM   1371  OE1 GLU   181      23.830   2.461   6.885  1.00 63.94           O  
ATOM   1372  OE2 GLU   181      24.271   0.321   7.132  1.00 65.12           O  
ATOM   1373  N   THR   182      18.927   4.313   8.332  1.00 59.93           N  
ATOM   1374  CA  THR   182      18.318   5.600   8.651  1.00 59.53           C  
ATOM   1375  C   THR   182      17.118   5.415   9.576  1.00 58.37           C  
ATOM   1376  CB  THR   182      17.878   6.341   7.375  1.00 55.82           C  
ATOM   1377  O   THR   182      16.968   6.143  10.559  1.00 56.23           O  
ATOM   1378  CG2 THR   182      17.287   7.707   7.709  1.00 50.60           C  
ATOM   1379  OG1 THR   182      19.012   6.520   6.518  1.00 49.27           O  
ATOM   1380  N   LEU   183      16.220   4.464   9.208  1.00 49.84           N  
ATOM   1381  CA  LEU   183      15.102   4.204  10.108  1.00 51.09           C  
ATOM   1382  C   LEU   183      15.591   3.993  11.537  1.00 49.29           C  
ATOM   1383  CB  LEU   183      14.310   2.980   9.641  1.00 47.13           C  
ATOM   1384  O   LEU   183      15.025   4.550  12.480  1.00 48.76           O  
ATOM   1385  CG  LEU   183      13.224   3.234   8.595  1.00 44.87           C  
ATOM   1386  CD1 LEU   183      12.838   1.931   7.903  1.00 41.90           C  
ATOM   1387  CD2 LEU   183      12.004   3.885   9.238  1.00 44.42           C  
ATOM   1388  N   SER   184      16.508   3.152  11.682  1.00 45.01           N  
ATOM   1389  CA  SER   184      17.042   2.895  13.015  1.00 46.07           C  
ATOM   1390  C   SER   184      17.596   4.169  13.644  1.00 45.01           C  
ATOM   1391  CB  SER   184      18.136   1.828  12.958  1.00 42.46           C  
ATOM   1392  O   SER   184      17.324   4.461  14.810  1.00 44.31           O  
ATOM   1393  OG  SER   184      17.604   0.585  12.531  1.00 36.78           O  
ATOM   1394  N   ARG   185      18.382   4.948  12.869  1.00 49.03           N  
ATOM   1395  CA  ARG   185      19.047   6.145  13.375  1.00 49.04           C  
ATOM   1396  C   ARG   185      18.035   7.242  13.688  1.00 48.61           C  
ATOM   1397  CB  ARG   185      20.078   6.655  12.366  1.00 45.67           C  
ATOM   1398  O   ARG   185      18.090   7.859  14.753  1.00 46.87           O  
ATOM   1399  CG  ARG   185      20.967   7.765  12.902  1.00 42.89           C  
ATOM   1400  CD  ARG   185      22.027   8.177  11.890  1.00 44.37           C  
ATOM   1401  NE  ARG   185      21.432   8.572  10.616  1.00 41.73           N  
ATOM   1402  NH1 ARG   185      23.433   9.168   9.629  1.00 35.08           N  
ATOM   1403  NH2 ARG   185      21.471   9.363   8.461  1.00 33.47           N  
ATOM   1404  CZ  ARG   185      22.113   9.034   9.572  1.00 45.27           C  
ATOM   1405  N   VAL   186      17.152   7.585  12.676  1.00 45.96           N  
ATOM   1406  CA  VAL   186      16.107   8.577  12.908  1.00 45.97           C  
ATOM   1407  C   VAL   186      15.289   8.188  14.137  1.00 45.65           C  
ATOM   1408  CB  VAL   186      15.183   8.725  11.678  1.00 43.32           C  
ATOM   1409  O   VAL   186      14.982   9.035  14.980  1.00 44.21           O  
ATOM   1410  CG1 VAL   186      13.964   9.581  12.018  1.00 38.51           C  
ATOM   1411  CG2 VAL   186      15.951   9.328  10.503  1.00 39.25           C  
ATOM   1412  N   ALA   187      14.869   6.902  14.203  1.00 42.97           N  
ATOM   1413  CA  ALA   187      14.196   6.469  15.425  1.00 43.25           C  
ATOM   1414  C   ALA   187      15.036   6.791  16.657  1.00 42.99           C  
ATOM   1415  CB  ALA   187      13.896   4.973  15.365  1.00 41.39           C  
ATOM   1416  O   ALA   187      14.532   7.360  17.628  1.00 42.29           O  
ATOM   1417  N   GLU   188      16.246   6.375  16.704  1.00 43.50           N  
ATOM   1418  CA  GLU   188      17.148   6.561  17.836  1.00 44.60           C  
ATOM   1419  C   GLU   188      17.383   8.042  18.117  1.00 43.46           C  
ATOM   1420  CB  GLU   188      18.483   5.856  17.582  1.00 41.41           C  
ATOM   1421  O   GLU   188      17.297   8.483  19.265  1.00 42.30           O  
ATOM   1422  CG  GLU   188      18.452   4.361  17.865  1.00 39.72           C  
ATOM   1423  CD  GLU   188      19.754   3.657  17.517  1.00 43.87           C  
ATOM   1424  OE1 GLU   188      20.741   4.344  17.166  1.00 46.62           O  
ATOM   1425  OE2 GLU   188      19.788   2.409  17.593  1.00 45.31           O  
ATOM   1426  N   GLU   189      17.807   8.840  16.999  1.00 47.48           N  
ATOM   1427  CA  GLU   189      18.083  10.268  17.127  1.00 48.01           C  
ATOM   1428  C   GLU   189      16.843  11.030  17.586  1.00 47.06           C  
ATOM   1429  CB  GLU   189      18.590  10.839  15.801  1.00 44.71           C  
ATOM   1430  O   GLU   189      16.927  11.892  18.464  1.00 45.10           O  
ATOM   1431  CG  GLU   189      20.069  10.585  15.548  1.00 42.44           C  
ATOM   1432  CD  GLU   189      20.535  11.062  14.182  1.00 43.61           C  
ATOM   1433  OE1 GLU   189      19.697  11.553  13.392  1.00 47.18           O  
ATOM   1434  OE2 GLU   189      21.748  10.943  13.898  1.00 47.28           O  
ATOM   1435  N   THR   190      15.719  10.684  16.962  1.00 44.54           N  
ATOM   1436  CA  THR   190      14.483  11.283  17.454  1.00 44.66           C  
ATOM   1437  C   THR   190      14.291  10.987  18.938  1.00 44.22           C  
ATOM   1438  CB  THR   190      13.263  10.775  16.664  1.00 42.53           C  
ATOM   1439  O   THR   190      13.933  11.876  19.713  1.00 42.80           O  
ATOM   1440  CG2 THR   190      11.989  11.495  17.096  1.00 38.76           C  
ATOM   1441  OG1 THR   190      13.477  11.004  15.266  1.00 35.50           O  
ATOM   1442  N   ILE   191      14.376   9.690  19.274  1.00 40.62           N  
ATOM   1443  CA  ILE   191      14.306   9.367  20.695  1.00 41.15           C  
ATOM   1444  C   ILE   191      15.333  10.196  21.463  1.00 40.53           C  
ATOM   1445  CB  ILE   191      14.538   7.861  20.945  1.00 38.67           C  
ATOM   1446  O   ILE   191      15.013  10.790  22.495  1.00 39.00           O  
ATOM   1447  CG1 ILE   191      13.345   7.044  20.436  1.00 34.64           C  
ATOM   1448  CG2 ILE   191      14.791   7.592  22.431  1.00 34.63           C  
ATOM   1449  CD1 ILE   191      13.604   5.546  20.368  1.00 33.96           C  
ATOM   1450  N   LYS   192      16.595  10.204  21.032  1.00 44.62           N  
ATOM   1451  CA  LYS   192      17.685  10.867  21.741  1.00 45.88           C  
ATOM   1452  C   LYS   192      17.473  12.378  21.787  1.00 44.25           C  
ATOM   1453  CB  LYS   192      19.028  10.547  21.082  1.00 41.91           C  
ATOM   1454  O   LYS   192      17.557  12.990  22.854  1.00 42.15           O  
ATOM   1455  CG  LYS   192      20.219  10.649  22.023  1.00 40.20           C  
ATOM   1456  CD  LYS   192      21.526  10.334  21.306  1.00 43.63           C  
ATOM   1457  CE  LYS   192      22.730  10.563  22.210  1.00 37.48           C  
ATOM   1458  NZ  LYS   192      24.016  10.325  21.490  1.00 38.28           N  
ATOM   1459  N   ASP   193      17.509  13.073  20.502  1.00 44.90           N  
ATOM   1460  CA  ASP   193      17.315  14.518  20.430  1.00 45.28           C  
ATOM   1461  C   ASP   193      16.134  14.958  21.292  1.00 44.37           C  
ATOM   1462  CB  ASP   193      17.102  14.960  18.981  1.00 41.89           C  
ATOM   1463  O   ASP   193      16.221  15.953  22.014  1.00 41.81           O  
ATOM   1464  CG  ASP   193      18.387  14.982  18.172  1.00 39.66           C  
ATOM   1465  OD1 ASP   193      19.479  14.813  18.757  1.00 39.54           O  
ATOM   1466  OD2 ASP   193      18.308  15.174  16.940  1.00 44.22           O  
ATOM   1467  N   TYR   194      15.156  14.119  21.055  1.00 42.22           N  
ATOM   1468  CA  TYR   194      13.981  14.438  21.858  1.00 43.49           C  
ATOM   1469  C   TYR   194      14.293  14.336  23.346  1.00 42.16           C  
ATOM   1470  CB  TYR   194      12.818  13.506  21.504  1.00 40.37           C  
ATOM   1471  O   TYR   194      13.898  15.202  24.131  1.00 40.40           O  
ATOM   1472  CG  TYR   194      11.539  13.825  22.238  1.00 38.68           C  
ATOM   1473  CD1 TYR   194      10.651  14.779  21.748  1.00 36.76           C  
ATOM   1474  CD2 TYR   194      11.216  13.173  23.424  1.00 38.90           C  
ATOM   1475  CE1 TYR   194       9.471  15.078  22.423  1.00 39.05           C  
ATOM   1476  CE2 TYR   194      10.040  13.464  24.107  1.00 38.36           C  
ATOM   1477  OH  TYR   194       8.009  14.707  24.271  1.00 31.05           O  
ATOM   1478  CZ  TYR   194       9.175  14.416  23.599  1.00 37.47           C  
ATOM   1479  N   PHE   195      14.896  13.202  23.836  1.00 38.69           N  
ATOM   1480  CA  PHE   195      15.255  13.101  25.245  1.00 40.35           C  
ATOM   1481  C   PHE   195      16.221  14.212  25.639  1.00 38.45           C  
ATOM   1482  CB  PHE   195      15.876  11.733  25.546  1.00 36.54           C  
ATOM   1483  O   PHE   195      16.066  14.831  26.694  1.00 35.94           O  
ATOM   1484  CG  PHE   195      14.873  10.684  25.943  1.00 34.86           C  
ATOM   1485  CD1 PHE   195      14.276  10.713  27.197  1.00 33.03           C  
ATOM   1486  CD2 PHE   195      14.526   9.669  25.061  1.00 35.72           C  
ATOM   1487  CE1 PHE   195      13.347   9.743  27.567  1.00 36.09           C  
ATOM   1488  CE2 PHE   195      13.599   8.697  25.423  1.00 36.78           C  
ATOM   1489  CZ  PHE   195      13.011   8.735  26.677  1.00 34.19           C  
ATOM   1490  N   GLU   196      17.282  14.467  24.890  1.00 40.95           N  
ATOM   1491  CA  GLU   196      18.325  15.417  25.262  1.00 41.87           C  
ATOM   1492  C   GLU   196      17.788  16.846  25.282  1.00 40.42           C  
ATOM   1493  CB  GLU   196      19.513  15.315  24.303  1.00 37.34           C  
ATOM   1494  O   GLU   196      18.062  17.604  26.215  1.00 37.36           O  
ATOM   1495  CG  GLU   196      20.525  14.245  24.689  1.00 35.32           C  
ATOM   1496  CD  GLU   196      21.739  14.209  23.774  1.00 38.75           C  
ATOM   1497  OE1 GLU   196      21.810  15.025  22.828  1.00 42.34           O  
ATOM   1498  OE2 GLU   196      22.626  13.358  24.006  1.00 42.51           O  
ATOM   1499  N   ALA   197      17.124  17.336  24.161  1.00 41.56           N  
ATOM   1500  CA  ALA   197      16.573  18.688  24.121  1.00 42.16           C  
ATOM   1501  C   ALA   197      15.611  18.924  25.282  1.00 41.09           C  
ATOM   1502  CB  ALA   197      15.867  18.936  22.790  1.00 38.42           C  
ATOM   1503  O   ALA   197      15.562  20.021  25.843  1.00 38.44           O  
ATOM   1504  N   ARG   198      15.120  17.783  25.740  1.00 36.63           N  
ATOM   1505  CA  ARG   198      14.044  18.084  26.679  1.00 39.22           C  
ATOM   1506  C   ARG   198      14.407  17.634  28.090  1.00 36.74           C  
ATOM   1507  CB  ARG   198      12.741  17.417  26.235  1.00 34.73           C  
ATOM   1508  O   ARG   198      13.886  18.169  29.071  1.00 34.38           O  
ATOM   1509  CG  ARG   198      11.860  18.301  25.366  1.00 33.33           C  
ATOM   1510  CD  ARG   198      10.390  17.923  25.484  1.00 40.07           C  
ATOM   1511  NE  ARG   198       9.533  18.870  24.776  1.00 37.97           N  
ATOM   1512  NH1 ARG   198       7.556  17.812  25.334  1.00 31.29           N  
ATOM   1513  NH2 ARG   198       7.523  19.710  24.049  1.00 28.04           N  
ATOM   1514  CZ  ARG   198       8.206  18.795  24.721  1.00 33.92           C  
ATOM   1515  N   LEU   199      15.280  16.558  28.283  1.00 31.15           N  
ATOM   1516  CA  LEU   199      15.847  16.390  29.617  1.00 32.88           C  
ATOM   1517  C   LEU   199      16.430  17.703  30.129  1.00 31.01           C  
ATOM   1518  CB  LEU   199      16.929  15.307  29.607  1.00 28.60           C  
ATOM   1519  O   LEU   199      16.387  17.980  31.330  1.00 28.78           O  
ATOM   1520  CG  LEU   199      16.455  13.874  29.851  1.00 27.66           C  
ATOM   1521  CD1 LEU   199      17.400  12.882  29.179  1.00 25.57           C  
ATOM   1522  CD2 LEU   199      16.351  13.592  31.346  1.00 28.44           C  
ATOM   1523  N   ALA   200      16.882  18.581  29.180  1.00 36.77           N  
ATOM   1524  CA  ALA   200      17.467  19.817  29.694  1.00 37.33           C  
ATOM   1525  C   ALA   200      16.388  20.750  30.236  1.00 36.66           C  
ATOM   1526  CB  ALA   200      18.273  20.517  28.603  1.00 32.97           C  
ATOM   1527  O   ALA   200      16.653  21.567  31.121  1.00 34.07           O  
ATOM   1528  N   LEU   201      15.119  20.530  29.833  1.00 37.79           N  
ATOM   1529  CA  LEU   201      14.098  21.490  30.239  1.00 38.47           C  
ATOM   1530  C   LEU   201      13.130  20.864  31.237  1.00 37.82           C  
ATOM   1531  CB  LEU   201      13.330  22.003  29.018  1.00 34.85           C  
ATOM   1532  O   LEU   201      12.318  21.566  31.844  1.00 35.78           O  
ATOM   1533  CG  LEU   201      14.102  22.920  28.068  1.00 33.54           C  
ATOM   1534  CD1 LEU   201      13.375  23.031  26.731  1.00 31.00           C  
ATOM   1535  CD2 LEU   201      14.296  24.297  28.692  1.00 33.99           C  
ATOM   1536  N   LEU   202      13.247  19.604  31.640  1.00 31.08           N  
ATOM   1537  CA  LEU   202      12.186  18.859  32.310  1.00 32.16           C  
ATOM   1538  C   LEU   202      12.719  18.150  33.550  1.00 31.15           C  
ATOM   1539  CB  LEU   202      11.561  17.840  31.354  1.00 28.88           C  
ATOM   1540  O   LEU   202      13.843  17.642  33.545  1.00 29.76           O  
ATOM   1541  CG  LEU   202      10.791  18.411  30.162  1.00 27.87           C  
ATOM   1542  CD1 LEU   202      10.572  17.332  29.107  1.00 25.80           C  
ATOM   1543  CD2 LEU   202       9.460  19.000  30.617  1.00 29.28           C  
ATOM   1544  N   GLU   203      12.294  18.549  34.687  1.00 33.19           N  
ATOM   1545  CA  GLU   203      12.330  17.812  35.947  1.00 36.48           C  
ATOM   1546  C   GLU   203      11.843  16.378  35.762  1.00 33.10           C  
ATOM   1547  CB  GLU   203      11.487  18.521  37.010  1.00 31.18           C  
ATOM   1548  O   GLU   203      10.817  16.143  35.120  1.00 31.80           O  
ATOM   1549  CG  GLU   203      12.261  19.547  37.825  1.00 30.99           C  
ATOM   1550  CD  GLU   203      11.538  19.976  39.092  1.00 36.67           C  
ATOM   1551  OE1 GLU   203      10.367  19.577  39.287  1.00 43.51           O  
ATOM   1552  OE2 GLU   203      12.147  20.717  39.896  1.00 37.76           O  
ATOM   1553  N   PRO   204      12.725  15.273  35.610  1.00 28.34           N  
ATOM   1554  CA  PRO   204      12.488  13.829  35.556  1.00 29.45           C  
ATOM   1555  C   PRO   204      11.140  13.429  36.151  1.00 28.42           C  
ATOM   1556  CB  PRO   204      13.642  13.252  36.381  1.00 26.36           C  
ATOM   1557  O   PRO   204      10.878  13.692  37.328  1.00 27.23           O  
ATOM   1558  CG  PRO   204      14.347  14.446  36.939  1.00 26.14           C  
ATOM   1559  CD  PRO   204      13.666  15.683  36.430  1.00 31.63           C  
ATOM   1560  N   VAL   205       9.996  13.596  35.410  1.00 30.24           N  
ATOM   1561  CA  VAL   205       8.840  12.748  35.684  1.00 32.66           C  
ATOM   1562  C   VAL   205       8.855  11.536  34.755  1.00 30.33           C  
ATOM   1563  CB  VAL   205       7.515  13.526  35.524  1.00 28.14           C  
ATOM   1564  O   VAL   205       9.155  11.662  33.566  1.00 29.53           O  
ATOM   1565  CG1 VAL   205       6.352  12.742  36.127  1.00 26.37           C  
ATOM   1566  CG2 VAL   205       7.626  14.906  36.170  1.00 26.98           C  
ATOM   1567  N   PHE   206       9.455  10.378  35.176  1.00 29.67           N  
ATOM   1568  CA  PHE   206       9.570   8.964  34.836  1.00 32.69           C  
ATOM   1569  C   PHE   206       9.073   8.705  33.419  1.00 29.65           C  
ATOM   1570  CB  PHE   206       8.785   8.105  35.833  1.00 27.79           C  
ATOM   1571  O   PHE   206       8.037   9.235  33.013  1.00 28.78           O  
ATOM   1572  CG  PHE   206       9.444   7.985  37.181  1.00 27.41           C  
ATOM   1573  CD1 PHE   206      10.416   7.019  37.411  1.00 25.65           C  
ATOM   1574  CD2 PHE   206       9.090   8.838  38.218  1.00 26.24           C  
ATOM   1575  CE1 PHE   206      11.028   6.906  38.657  1.00 23.60           C  
ATOM   1576  CE2 PHE   206       9.697   8.730  39.467  1.00 27.16           C  
ATOM   1577  CZ  PHE   206      10.665   7.763  39.684  1.00 25.21           C  
ATOM   1578  N   PRO   207       9.998   8.419  32.429  1.00 30.88           N  
ATOM   1579  CA  PRO   207       9.704   7.769  31.150  1.00 29.59           C  
ATOM   1580  C   PRO   207       8.444   6.908  31.201  1.00 30.89           C  
ATOM   1581  CB  PRO   207      10.944   6.909  30.897  1.00 28.53           C  
ATOM   1582  O   PRO   207       8.250   6.149  32.154  1.00 29.38           O  
ATOM   1583  CG  PRO   207      11.741   7.009  32.158  1.00 27.34           C  
ATOM   1584  CD  PRO   207      11.066   7.990  33.072  1.00 31.11           C  
ATOM   1585  N   ILE   208       7.277   7.426  31.165  1.00 30.08           N  
ATOM   1586  CA  ILE   208       6.150   6.556  30.848  1.00 30.80           C  
ATOM   1587  C   ILE   208       6.619   5.405  29.961  1.00 30.18           C  
ATOM   1588  CB  ILE   208       5.011   7.337  30.155  1.00 27.89           C  
ATOM   1589  O   ILE   208       7.274   5.627  28.940  1.00 28.87           O  
ATOM   1590  CG1 ILE   208       4.522   8.478  31.054  1.00 26.62           C  
ATOM   1591  CG2 ILE   208       3.859   6.397  29.787  1.00 26.95           C  
ATOM   1592  CD1 ILE   208       3.502   9.394  30.392  1.00 25.07           C  
ATOM   1593  N   ALA   209       7.400   4.365  30.485  1.00 29.89           N  
ATOM   1594  CA  ALA   209       7.615   2.995  30.025  1.00 29.44           C  
ATOM   1595  C   ALA   209       6.537   2.575  29.031  1.00 30.02           C  
ATOM   1596  CB  ALA   209       7.645   2.034  31.211  1.00 27.50           C  
ATOM   1597  O   ALA   209       5.349   2.560  29.363  1.00 28.59           O  
ATOM   1598  N   CYS   210       6.482   3.191  27.917  1.00 31.00           N  
ATOM   1599  CA  CYS   210       5.758   2.554  26.823  1.00 33.14           C  
ATOM   1600  C   CYS   210       6.304   1.158  26.546  1.00 31.21           C  
ATOM   1601  CB  CYS   210       5.843   3.405  25.556  1.00 29.51           C  
ATOM   1602  O   CYS   210       7.490   0.999  26.250  1.00 30.38           O  
ATOM   1603  SG  CYS   210       4.780   4.865  25.587  1.00 29.19           S  
ATOM   1604  N   HIS   211       6.119   0.210  27.384  1.00 28.96           N  
ATOM   1605  CA  HIS   211       6.269  -1.236  27.268  1.00 29.88           C  
ATOM   1606  C   HIS   211       5.233  -1.823  26.314  1.00 28.97           C  
ATOM   1607  CB  HIS   211       6.152  -1.899  28.641  1.00 26.92           C  
ATOM   1608  O   HIS   211       4.071  -1.409  26.322  1.00 27.65           O  
ATOM   1609  CG  HIS   211       7.274  -1.559  29.569  1.00 26.06           C  
ATOM   1610  CD2 HIS   211       7.324  -0.730  30.639  1.00 25.29           C  
ATOM   1611  ND1 HIS   211       8.536  -2.099  29.440  1.00 18.78           N  
ATOM   1612  CE1 HIS   211       9.314  -1.615  30.394  1.00 23.22           C  
ATOM   1613  NE2 HIS   211       8.603  -0.783  31.135  1.00 22.27           N  
ATOM   1614  N   ARG   212       5.587  -2.141  24.987  1.00 32.78           N  
ATOM   1615  CA  ARG   212       5.101  -3.193  24.101  1.00 33.18           C  
ATOM   1616  C   ARG   212       3.947  -3.958  24.741  1.00 32.70           C  
ATOM   1617  CB  ARG   212       6.232  -4.158  23.739  1.00 30.12           C  
ATOM   1618  O   ARG   212       4.042  -4.384  25.893  1.00 30.73           O  
ATOM   1619  CG  ARG   212       6.674  -4.073  22.287  1.00 28.30           C  
ATOM   1620  CD  ARG   212       7.764  -5.087  21.968  1.00 32.28           C  
ATOM   1621  NE  ARG   212       8.230  -4.962  20.590  1.00 28.00           N  
ATOM   1622  NH1 ARG   212       9.643  -6.787  20.685  1.00 24.75           N  
ATOM   1623  NH2 ARG   212       9.467  -5.567  18.752  1.00 21.43           N  
ATOM   1624  CZ  ARG   212       9.113  -5.772  20.012  1.00 27.30           C  
ATOM   1625  N   LEU   213       2.641  -3.631  24.605  1.00 30.33           N  
ATOM   1626  CA  LEU   213       1.456  -4.434  24.888  1.00 30.75           C  
ATOM   1627  C   LEU   213       1.552  -5.800  24.217  1.00 30.43           C  
ATOM   1628  CB  LEU   213       0.192  -3.709  24.419  1.00 27.92           C  
ATOM   1629  O   LEU   213       1.550  -5.893  22.987  1.00 28.99           O  
ATOM   1630  CG  LEU   213      -0.344  -2.614  25.343  1.00 26.81           C  
ATOM   1631  CD1 LEU   213      -1.152  -1.596  24.545  1.00 24.73           C  
ATOM   1632  CD2 LEU   213      -1.190  -3.221  26.457  1.00 27.38           C  
ATOM   1633  N   CYS   214       2.655  -6.605  24.620  1.00 24.11           N  
ATOM   1634  CA  CYS   214       2.646  -8.059  24.725  1.00 27.76           C  
ATOM   1635  C   CYS   214       3.306  -8.516  26.020  1.00 24.13           C  
ATOM   1636  CB  CYS   214       3.360  -8.688  23.529  1.00 22.42           C  
ATOM   1637  O   CYS   214       4.365  -8.009  26.395  1.00 22.75           O  
ATOM   1638  SG  CYS   214       2.711  -8.153  21.930  1.00 18.16           S  
ATOM   1639  N   GLU   215       2.511  -8.606  27.138  1.00 26.86           N  
ATOM   1640  CA  GLU   215       2.575  -9.584  28.220  1.00 27.53           C  
ATOM   1641  C   GLU   215       3.425  -9.069  29.379  1.00 26.92           C  
ATOM   1642  CB  GLU   215       3.132 -10.915  27.711  1.00 24.11           C  
ATOM   1643  O   GLU   215       4.650  -8.988  29.269  1.00 25.37           O  
ATOM   1644  CG  GLU   215       2.102 -11.780  26.997  1.00 23.39           C  
ATOM   1645  CD  GLU   215       2.643 -13.139  26.585  1.00 27.14           C  
ATOM   1646  OE1 GLU   215       3.843 -13.411  26.816  1.00 32.12           O  
ATOM   1647  OE2 GLU   215       1.860 -13.939  26.025  1.00 23.93           O  
ATOM   1648  N   GLY   216       3.003  -7.897  29.977  1.00 28.18           N  
ATOM   1649  CA  GLY   216       3.309  -7.827  31.397  1.00 27.27           C  
ATOM   1650  C   GLY   216       2.175  -7.252  32.224  1.00 28.17           C  
ATOM   1651  O   GLY   216       1.278  -6.598  31.687  1.00 26.39           O  
ATOM   1652  N   PRO   217       1.716  -7.998  33.322  1.00 27.51           N  
ATOM   1653  CA  PRO   217       0.781  -7.796  34.432  1.00 25.87           C  
ATOM   1654  C   PRO   217       0.824  -6.374  34.987  1.00 27.49           C  
ATOM   1655  CB  PRO   217       1.254  -8.806  35.480  1.00 24.62           C  
ATOM   1656  O   PRO   217      -0.099  -5.953  35.689  1.00 25.54           O  
ATOM   1657  CG  PRO   217       2.571  -9.297  34.971  1.00 23.84           C  
ATOM   1658  CD  PRO   217       2.744  -8.818  33.558  1.00 27.12           C  
ATOM   1659  N   ASP   218       1.656  -5.482  34.398  1.00 24.29           N  
ATOM   1660  CA  ASP   218       1.661  -4.166  35.029  1.00 26.51           C  
ATOM   1661  C   ASP   218       1.179  -3.090  34.058  1.00 24.54           C  
ATOM   1662  CB  ASP   218       3.061  -3.822  35.542  1.00 22.61           C  
ATOM   1663  O   ASP   218       1.774  -2.891  32.997  1.00 23.94           O  
ATOM   1664  CG  ASP   218       3.358  -4.423  36.904  1.00 22.12           C  
ATOM   1665  OD1 ASP   218       2.407  -4.765  37.640  1.00 11.70           O  
ATOM   1666  OD2 ASP   218       4.553  -4.553  37.247  1.00 12.06           O  
ATOM   1667  N   PHE   219      -0.247  -3.398  33.610  1.00 29.00           N  
ATOM   1668  CA  PHE   219      -1.389  -2.580  33.223  1.00 30.80           C  
ATOM   1669  C   PHE   219      -2.607  -3.450  32.937  1.00 29.09           C  
ATOM   1670  CB  PHE   219      -1.051  -1.729  31.995  1.00 26.83           C  
ATOM   1671  O   PHE   219      -2.620  -4.207  31.964  1.00 27.65           O  
ATOM   1672  CG  PHE   219      -0.047  -0.642  32.268  1.00 25.95           C  
ATOM   1673  CD1 PHE   219      -0.456   0.597  32.747  1.00 25.25           C  
ATOM   1674  CD2 PHE   219       1.306  -0.859  32.044  1.00 27.67           C  
ATOM   1675  CE1 PHE   219       0.472   1.605  33.000  1.00 25.96           C  
ATOM   1676  CE2 PHE   219       2.239   0.144  32.295  1.00 28.17           C  
ATOM   1677  CZ  PHE   219       1.819   1.375  32.772  1.00 25.51           C  
ATOM   1678  N   SER   220      -3.084  -4.392  33.907  1.00 24.77           N  
ATOM   1679  CA  SER   220      -4.253  -5.199  34.241  1.00 26.28           C  
ATOM   1680  C   SER   220      -5.468  -4.321  34.523  1.00 25.03           C  
ATOM   1681  CB  SER   220      -3.963  -6.087  35.452  1.00 22.86           C  
ATOM   1682  O   SER   220      -5.442  -3.489  35.432  1.00 24.27           O  
ATOM   1683  OG  SER   220      -4.095  -5.353  36.657  1.00 18.67           O  
ATOM   1684  N   THR   221      -6.044  -3.661  33.536  1.00 26.33           N  
ATOM   1685  CA  THR   221      -7.458  -3.590  33.888  1.00 28.36           C  
ATOM   1686  C   THR   221      -8.333  -3.788  32.653  1.00 26.35           C  
ATOM   1687  CB  THR   221      -7.801  -2.245  34.553  1.00 23.91           C  
ATOM   1688  O   THR   221      -8.062  -3.215  31.596  1.00 25.59           O  
ATOM   1689  CG2 THR   221      -7.636  -2.322  36.068  1.00 23.19           C  
ATOM   1690  OG1 THR   221      -6.931  -1.228  34.040  1.00 16.25           O  
ATOM   1691  N   ASP   222      -8.741  -5.169  32.476  1.00 26.88           N  
ATOM   1692  CA  ASP   222     -10.094  -5.634  32.183  1.00 28.23           C  
ATOM   1693  C   ASP   222     -10.673  -4.910  30.970  1.00 27.02           C  
ATOM   1694  CB  ASP   222     -11.004  -5.438  33.397  1.00 24.37           C  
ATOM   1695  O   ASP   222     -10.996  -3.722  31.046  1.00 25.87           O  
ATOM   1696  CG  ASP   222     -10.863  -6.544  34.428  1.00 24.24           C  
ATOM   1697  OD1 ASP   222     -10.370  -7.640  34.084  1.00 26.98           O  
ATOM   1698  OD2 ASP   222     -11.252  -6.319  35.595  1.00 22.35           O  
ATOM   1699  N   PHE   223     -10.047  -4.966  29.859  1.00 27.39           N  
ATOM   1700  CA  PHE   223     -11.028  -4.519  28.877  1.00 30.74           C  
ATOM   1701  C   PHE   223     -11.267  -5.592  27.822  1.00 27.54           C  
ATOM   1702  CB  PHE   223     -10.568  -3.219  28.209  1.00 25.57           C  
ATOM   1703  O   PHE   223     -10.321  -6.078  27.198  1.00 26.91           O  
ATOM   1704  CG  PHE   223     -10.792  -1.992  29.050  1.00 25.42           C  
ATOM   1705  CD1 PHE   223     -12.000  -1.308  28.998  1.00 24.55           C  
ATOM   1706  CD2 PHE   223      -9.793  -1.522  29.894  1.00 26.36           C  
ATOM   1707  CE1 PHE   223     -12.210  -0.171  29.776  1.00 24.43           C  
ATOM   1708  CE2 PHE   223      -9.996  -0.387  30.674  1.00 27.49           C  
ATOM   1709  CZ  PHE   223     -11.205   0.288  30.613  1.00 25.03           C  
ATOM   1710  N   ASN   224     -12.149  -6.577  28.181  1.00 29.61           N  
ATOM   1711  CA  ASN   224     -13.076  -7.276  27.298  1.00 30.64           C  
ATOM   1712  C   ASN   224     -13.240  -6.547  25.967  1.00 29.79           C  
ATOM   1713  CB  ASN   224     -14.436  -7.451  27.978  1.00 27.15           C  
ATOM   1714  O   ASN   224     -13.991  -5.575  25.875  1.00 28.22           O  
ATOM   1715  CG  ASN   224     -14.494  -8.685  28.857  1.00 26.44           C  
ATOM   1716  ND2 ASN   224     -15.396  -8.677  29.831  1.00 23.14           N  
ATOM   1717  OD1 ASN   224     -13.734  -9.637  28.662  1.00 28.36           O  
ATOM   1718  N   TYR   225     -12.155  -6.235  25.230  1.00 33.17           N  
ATOM   1719  CA  TYR   225     -12.363  -5.645  23.912  1.00 35.49           C  
ATOM   1720  C   TYR   225     -12.890  -6.683  22.928  1.00 33.40           C  
ATOM   1721  CB  TYR   225     -11.061  -5.037  23.382  1.00 31.13           C  
ATOM   1722  O   TYR   225     -12.292  -7.749  22.761  1.00 32.66           O  
ATOM   1723  CG  TYR   225     -11.199  -4.398  22.022  1.00 30.26           C  
ATOM   1724  CD1 TYR   225     -11.711  -3.110  21.885  1.00 28.76           C  
ATOM   1725  CD2 TYR   225     -10.817  -5.081  20.872  1.00 31.27           C  
ATOM   1726  CE1 TYR   225     -11.842  -2.518  20.633  1.00 29.58           C  
ATOM   1727  CE2 TYR   225     -10.943  -4.498  19.615  1.00 32.58           C  
ATOM   1728  OH  TYR   225     -11.583  -2.637  18.264  1.00 22.47           O  
ATOM   1729  CZ  TYR   225     -11.455  -3.218  19.506  1.00 28.95           C  
ATOM   1730  N   LYS   226     -14.166  -6.659  22.702  1.00 33.83           N  
ATOM   1731  CA  LYS   226     -14.923  -7.192  21.573  1.00 34.53           C  
ATOM   1732  C   LYS   226     -14.775  -6.302  20.342  1.00 33.94           C  
ATOM   1733  CB  LYS   226     -16.401  -7.338  21.939  1.00 31.62           C  
ATOM   1734  O   LYS   226     -15.190  -5.142  20.355  1.00 32.37           O  
ATOM   1735  CG  LYS   226     -16.697  -8.507  22.867  1.00 30.33           C  
ATOM   1736  CD  LYS   226     -18.195  -8.700  23.064  1.00 34.26           C  
ATOM   1737  CE  LYS   226     -18.490  -9.825  24.047  1.00 28.84           C  
ATOM   1738  NZ  LYS   226     -19.957  -9.997  24.267  1.00 30.50           N  
ATOM   1739  N   PRO   227     -13.807  -6.477  19.440  1.00 36.55           N  
ATOM   1740  CA  PRO   227     -13.855  -5.772  18.157  1.00 37.42           C  
ATOM   1741  C   PRO   227     -15.282  -5.475  17.700  1.00 36.70           C  
ATOM   1742  CB  PRO   227     -13.165  -6.743  17.196  1.00 34.82           C  
ATOM   1743  O   PRO   227     -16.210  -6.213  18.041  1.00 35.39           O  
ATOM   1744  CG  PRO   227     -12.951  -7.986  17.997  1.00 34.13           C  
ATOM   1745  CD  PRO   227     -13.390  -7.725  19.409  1.00 39.62           C  
ATOM   1746  N   PRO   228     -15.728  -4.148  17.362  1.00 33.05           N  
ATOM   1747  CA  PRO   228     -16.994  -4.001  16.641  1.00 33.76           C  
ATOM   1748  C   PRO   228     -17.134  -4.990  15.486  1.00 33.25           C  
ATOM   1749  CB  PRO   228     -16.941  -2.562  16.124  1.00 30.58           C  
ATOM   1750  O   PRO   228     -16.137  -5.353  14.856  1.00 31.97           O  
ATOM   1751  CG  PRO   228     -15.588  -2.064  16.518  1.00 29.96           C  
ATOM   1752  CD  PRO   228     -14.872  -3.160  17.254  1.00 36.46           C  
ATOM   1753  N   GLN   229     -18.115  -5.966  15.579  1.00 33.15           N  
ATOM   1754  CA  GLN   229     -18.588  -6.973  14.635  1.00 35.96           C  
ATOM   1755  C   GLN   229     -18.331  -6.540  13.194  1.00 33.27           C  
ATOM   1756  CB  GLN   229     -20.078  -7.247  14.844  1.00 29.51           C  
ATOM   1757  O   GLN   229     -18.214  -7.380  12.300  1.00 30.56           O  
ATOM   1758  CG  GLN   229     -20.387  -8.033  16.110  1.00 28.59           C  
ATOM   1759  CD  GLN   229     -21.822  -8.525  16.160  1.00 33.59           C  
ATOM   1760  NE2 GLN   229     -22.134  -9.342  17.160  1.00 27.12           N  
ATOM   1761  OE1 GLN   229     -22.643  -8.173  15.306  1.00 38.70           O  
ATOM   1762  N   ASN   230     -17.925  -5.223  12.980  1.00 35.01           N  
ATOM   1763  CA  ASN   230     -17.914  -4.763  11.595  1.00 37.47           C  
ATOM   1764  C   ASN   230     -16.602  -4.066  11.246  1.00 35.18           C  
ATOM   1765  CB  ASN   230     -19.098  -3.830  11.330  1.00 31.09           C  
ATOM   1766  O   ASN   230     -16.607  -2.957  10.710  1.00 33.05           O  
ATOM   1767  CG  ASN   230     -20.423  -4.566  11.287  1.00 29.40           C  
ATOM   1768  ND2 ASN   230     -21.515  -3.830  11.457  1.00 27.07           N  
ATOM   1769  OD1 ASN   230     -20.464  -5.785  11.103  1.00 32.14           O  
ATOM   1770  N   ILE   231     -15.434  -4.522  11.782  1.00 37.16           N  
ATOM   1771  CA  ILE   231     -14.155  -3.934  11.399  1.00 39.16           C  
ATOM   1772  C   ILE   231     -13.630  -4.618  10.139  1.00 37.43           C  
ATOM   1773  CB  ILE   231     -13.119  -4.044  12.540  1.00 35.55           C  
ATOM   1774  O   ILE   231     -13.570  -5.848  10.071  1.00 36.66           O  
ATOM   1775  CG1 ILE   231     -13.662  -3.396  13.819  1.00 33.74           C  
ATOM   1776  CG2 ILE   231     -11.789  -3.407  12.125  1.00 33.45           C  
ATOM   1777  CD1 ILE   231     -12.720  -3.496  15.011  1.00 33.76           C  
ATOM   1778  N   PRO   232     -13.564  -3.834   9.013  1.00 42.77           N  
ATOM   1779  CA  PRO   232     -12.990  -4.449   7.813  1.00 42.30           C  
ATOM   1780  C   PRO   232     -11.700  -5.213   8.102  1.00 43.19           C  
ATOM   1781  CB  PRO   232     -12.721  -3.252   6.898  1.00 39.56           C  
ATOM   1782  O   PRO   232     -10.919  -4.809   8.968  1.00 41.93           O  
ATOM   1783  CG  PRO   232     -13.356  -2.090   7.592  1.00 37.46           C  
ATOM   1784  CD  PRO   232     -13.641  -2.481   9.013  1.00 41.29           C  
ATOM   1785  N   GLU   233     -11.603  -6.495   7.783  1.00 40.56           N  
ATOM   1786  CA  GLU   233     -10.400  -7.320   7.830  1.00 40.62           C  
ATOM   1787  C   GLU   233      -9.160  -6.511   7.458  1.00 40.50           C  
ATOM   1788  CB  GLU   233     -10.539  -8.527   6.898  1.00 37.01           C  
ATOM   1789  O   GLU   233      -9.176  -5.753   6.486  1.00 38.64           O  
ATOM   1790  CG  GLU   233     -10.375  -9.868   7.600  1.00 34.74           C  
ATOM   1791  CD  GLU   233     -10.501 -11.056   6.660  1.00 39.01           C  
ATOM   1792  OE1 GLU   233     -10.757 -10.850   5.452  1.00 43.37           O  
ATOM   1793  OE2 GLU   233     -10.343 -12.203   7.136  1.00 37.15           O  
ATOM   1794  N   GLY   234      -8.241  -6.414   8.459  1.00 44.11           N  
ATOM   1795  CA  GLY   234      -6.989  -5.683   8.347  1.00 42.83           C  
ATOM   1796  C   GLY   234      -7.042  -4.308   8.986  1.00 43.83           C  
ATOM   1797  O   GLY   234      -6.041  -3.589   9.006  1.00 41.95           O  
ATOM   1798  N   SER   235      -8.108  -3.840   9.401  1.00 47.72           N  
ATOM   1799  CA  SER   235      -8.218  -2.655  10.245  1.00 46.79           C  
ATOM   1800  C   SER   235      -8.210  -3.027  11.724  1.00 47.49           C  
ATOM   1801  CB  SER   235      -9.492  -1.877   9.914  1.00 44.16           C  
ATOM   1802  O   SER   235      -8.475  -4.176  12.082  1.00 45.42           O  
ATOM   1803  OG  SER   235     -10.638  -2.695  10.077  1.00 42.47           O  
ATOM   1804  N   GLY   236      -7.376  -2.286  12.488  1.00 53.38           N  
ATOM   1805  CA  GLY   236      -7.255  -2.369  13.935  1.00 52.37           C  
ATOM   1806  C   GLY   236      -7.600  -1.069  14.638  1.00 53.86           C  
ATOM   1807  O   GLY   236      -7.649  -0.011  14.008  1.00 52.70           O  
ATOM   1808  N   ILE   237      -8.251  -1.183  15.698  1.00 52.64           N  
ATOM   1809  CA  ILE   237      -8.410  -0.095  16.657  1.00 52.02           C  
ATOM   1810  C   ILE   237      -7.439  -0.285  17.819  1.00 53.07           C  
ATOM   1811  CB  ILE   237      -9.861  -0.009  17.179  1.00 50.60           C  
ATOM   1812  O   ILE   237      -7.386  -1.360  18.423  1.00 52.01           O  
ATOM   1813  CG1 ILE   237     -10.833   0.240  16.019  1.00 44.21           C  
ATOM   1814  CG2 ILE   237      -9.988   1.085  18.244  1.00 45.98           C  
ATOM   1815  CD1 ILE   237     -12.300   0.207  16.423  1.00 44.32           C  
ATOM   1816  N   LEU   238      -6.602   0.680  17.907  1.00 59.90           N  
ATOM   1817  CA  LEU   238      -5.835   0.792  19.143  1.00 59.50           C  
ATOM   1818  C   LEU   238      -6.542   1.702  20.141  1.00 60.49           C  
ATOM   1819  CB  LEU   238      -4.429   1.325  18.854  1.00 57.99           C  
ATOM   1820  O   LEU   238      -6.942   2.816  19.796  1.00 59.74           O  
ATOM   1821  CG  LEU   238      -3.611   0.554  17.817  1.00 55.86           C  
ATOM   1822  CD1 LEU   238      -2.329   1.310  17.485  1.00 52.93           C  
ATOM   1823  CD2 LEU   238      -3.295  -0.850  18.321  1.00 53.26           C  
ATOM   1824  N   LEU   239      -6.931   1.127  21.203  1.00 50.24           N  
ATOM   1825  CA  LEU   239      -7.463   1.913  22.310  1.00 49.49           C  
ATOM   1826  C   LEU   239      -6.434   2.043  23.428  1.00 50.71           C  
ATOM   1827  CB  LEU   239      -8.745   1.276  22.853  1.00 46.88           C  
ATOM   1828  O   LEU   239      -5.928   1.038  23.932  1.00 49.31           O  
ATOM   1829  CG  LEU   239      -9.375   1.953  24.071  1.00 44.37           C  
ATOM   1830  CD1 LEU   239      -9.914   3.329  23.694  1.00 38.96           C  
ATOM   1831  CD2 LEU   239     -10.482   1.081  24.654  1.00 41.18           C  
ATOM   1832  N   PHE   240      -6.196   3.255  23.796  1.00 59.69           N  
ATOM   1833  CA  PHE   240      -5.359   3.575  24.947  1.00 59.23           C  
ATOM   1834  C   PHE   240      -6.150   4.352  25.993  1.00 60.13           C  
ATOM   1835  CB  PHE   240      -4.131   4.380  24.512  1.00 57.10           C  
ATOM   1836  O   PHE   240      -6.856   5.306  25.661  1.00 58.97           O  
ATOM   1837  CG  PHE   240      -3.240   3.653  23.542  1.00 54.84           C  
ATOM   1838  CD1 PHE   240      -2.196   2.857  23.997  1.00 52.83           C  
ATOM   1839  CD2 PHE   240      -3.447   3.765  22.173  1.00 53.31           C  
ATOM   1840  CE1 PHE   240      -1.370   2.183  23.101  1.00 50.75           C  
ATOM   1841  CE2 PHE   240      -2.625   3.094  21.271  1.00 49.53           C  
ATOM   1842  CZ  PHE   240      -1.587   2.304  21.737  1.00 53.32           C  
ATOM   1843  N   ILE   241      -6.326   3.757  27.167  1.00 52.18           N  
ATOM   1844  CA  ILE   241      -6.795   4.522  28.317  1.00 50.66           C  
ATOM   1845  C   ILE   241      -5.624   4.825  29.248  1.00 51.72           C  
ATOM   1846  CB  ILE   241      -7.907   3.769  29.081  1.00 48.46           C  
ATOM   1847  O   ILE   241      -4.890   3.918  29.648  1.00 49.47           O  
ATOM   1848  CG1 ILE   241      -9.062   3.419  28.135  1.00 41.83           C  
ATOM   1849  CG2 ILE   241      -8.404   4.600  30.268  1.00 43.52           C  
ATOM   1850  CD1 ILE   241     -10.181   2.624  28.794  1.00 41.74           C  
ATOM   1851  N   PHE   242      -5.320   5.997  29.568  1.00 58.48           N  
ATOM   1852  CA  PHE   242      -4.264   6.441  30.469  1.00 57.70           C  
ATOM   1853  C   PHE   242      -4.779   7.516  31.419  1.00 58.59           C  
ATOM   1854  CB  PHE   242      -3.066   6.973  29.676  1.00 55.02           C  
ATOM   1855  O   PHE   242      -5.788   8.167  31.140  1.00 56.83           O  
ATOM   1856  CG  PHE   242      -3.384   8.176  28.830  1.00 52.20           C  
ATOM   1857  CD1 PHE   242      -3.898   8.025  27.547  1.00 50.13           C  
ATOM   1858  CD2 PHE   242      -3.170   9.459  29.317  1.00 51.01           C  
ATOM   1859  CE1 PHE   242      -4.193   9.137  26.762  1.00 48.96           C  
ATOM   1860  CE2 PHE   242      -3.462  10.575  28.538  1.00 48.43           C  
ATOM   1861  CZ  PHE   242      -3.973  10.412  27.261  1.00 49.35           C  
ATOM   1862  N   HIS   243      -4.259   7.399  32.524  1.00 52.04           N  
ATOM   1863  CA  HIS   243      -4.491   8.444  33.515  1.00 52.59           C  
ATOM   1864  C   HIS   243      -3.459   9.560  33.390  1.00 51.54           C  
ATOM   1865  CB  HIS   243      -4.464   7.859  34.928  1.00 49.80           C  
ATOM   1866  O   HIS   243      -2.256   9.314  33.501  1.00 49.69           O  
ATOM   1867  CG  HIS   243      -5.404   8.534  35.875  1.00 48.52           C  
ATOM   1868  CD2 HIS   243      -5.188   9.479  36.820  1.00 45.98           C  
ATOM   1869  ND1 HIS   243      -6.752   8.249  35.914  1.00 47.33           N  
ATOM   1870  CE1 HIS   243      -7.326   8.993  36.845  1.00 43.24           C  
ATOM   1871  NE2 HIS   243      -6.399   9.748  37.409  1.00 40.96           N  
ATOM   1872  N   ALA   244      -3.830  10.586  32.991  1.00 54.26           N  
ATOM   1873  CA  ALA   244      -2.994  11.781  33.068  1.00 53.02           C  
ATOM   1874  C   ALA   244      -2.998  12.363  34.478  1.00 54.28           C  
ATOM   1875  CB  ALA   244      -3.467  12.828  32.062  1.00 51.20           C  
ATOM   1876  O   ALA   244      -4.032  12.833  34.960  1.00 52.47           O  
ATOM   1877  N   ASN   245      -2.042  11.970  35.309  1.00 46.20           N  
ATOM   1878  CA  ASN   245      -1.867  12.512  36.652  1.00 46.74           C  
ATOM   1879  C   ASN   245      -1.156  13.861  36.624  1.00 45.85           C  
ATOM   1880  CB  ASN   245      -1.100  11.525  37.534  1.00 42.96           C  
ATOM   1881  O   ASN   245      -0.669  14.333  37.653  1.00 43.91           O  
ATOM   1882  CG  ASN   245      -1.922  10.304  37.897  1.00 41.49           C  
ATOM   1883  ND2 ASN   245      -1.248   9.236  38.308  1.00 36.34           N  
ATOM   1884  OD1 ASN   245      -3.152  10.320  37.809  1.00 42.27           O  
ATOM   1885  N   PHE   246      -1.014  14.414  35.512  1.00 44.64           N  
ATOM   1886  CA  PHE   246      -0.307  15.685  35.410  1.00 45.50           C  
ATOM   1887  C   PHE   246      -1.138  16.706  34.640  1.00 44.76           C  
ATOM   1888  CB  PHE   246       1.051  15.494  34.729  1.00 40.42           C  
ATOM   1889  O   PHE   246      -2.026  16.337  33.869  1.00 42.66           O  
ATOM   1890  CG  PHE   246       0.966  14.837  33.377  1.00 37.69           C  
ATOM   1891  CD1 PHE   246       1.000  13.453  33.258  1.00 34.53           C  
ATOM   1892  CD2 PHE   246       0.851  15.605  32.225  1.00 36.82           C  
ATOM   1893  CE1 PHE   246       0.921  12.843  32.008  1.00 36.62           C  
ATOM   1894  CE2 PHE   246       0.772  15.002  30.973  1.00 38.64           C  
ATOM   1895  CZ  PHE   246       0.808  13.621  30.867  1.00 34.60           C  
ATOM   1896  N   LEU   247      -1.182  17.962  35.093  1.00 47.81           N  
ATOM   1897  CA  LEU   247      -1.614  19.166  34.391  1.00 46.11           C  
ATOM   1898  C   LEU   247      -0.765  19.405  33.147  1.00 47.42           C  
ATOM   1899  CB  LEU   247      -1.535  20.383  35.317  1.00 43.59           C  
ATOM   1900  O   LEU   247      -0.334  20.531  32.891  1.00 45.03           O  
ATOM   1901  CG  LEU   247      -2.610  20.481  36.401  1.00 40.00           C  
ATOM   1902  CD1 LEU   247      -2.165  21.435  37.504  1.00 35.07           C  
ATOM   1903  CD2 LEU   247      -3.937  20.932  35.800  1.00 36.38           C  
ATOM   1904  N   GLY   248      -0.136  18.466  32.632  1.00 46.70           N  
ATOM   1905  CA  GLY   248       0.586  18.703  31.392  1.00 44.95           C  
ATOM   1906  C   GLY   248      -0.324  18.819  30.184  1.00 46.76           C  
ATOM   1907  O   GLY   248      -1.447  18.310  30.195  1.00 44.43           O  
ATOM   1908  N   LYS   249      -0.046  19.878  29.368  1.00 52.83           N  
ATOM   1909  CA  LYS   249      -0.864  20.428  28.291  1.00 51.52           C  
ATOM   1910  C   LYS   249      -0.737  19.591  27.022  1.00 52.98           C  
ATOM   1911  CB  LYS   249      -0.469  21.878  28.004  1.00 47.52           C  
ATOM   1912  O   LYS   249      -1.628  19.607  26.170  1.00 50.39           O  
ATOM   1913  CG  LYS   249      -0.927  22.866  29.067  1.00 44.19           C  
ATOM   1914  CD  LYS   249      -0.766  24.306  28.597  1.00 45.40           C  
ATOM   1915  CE  LYS   249      -1.215  25.296  29.663  1.00 36.76           C  
ATOM   1916  NZ  LYS   249      -1.077  26.709  29.200  1.00 35.63           N  
ATOM   1917  N   GLU   250       0.267  18.746  26.881  1.00 55.98           N  
ATOM   1918  CA  GLU   250       0.337  18.157  25.547  1.00 55.56           C  
ATOM   1919  C   GLU   250       1.009  16.787  25.583  1.00 55.90           C  
ATOM   1920  CB  GLU   250       1.087  19.085  24.587  1.00 54.05           C  
ATOM   1921  O   GLU   250       2.006  16.597  26.283  1.00 55.01           O  
ATOM   1922  CG  GLU   250       0.727  18.877  23.123  1.00 52.53           C  
ATOM   1923  CD  GLU   250       1.450  19.831  22.186  1.00 54.07           C  
ATOM   1924  OE1 GLU   250       2.258  20.659  22.667  1.00 54.56           O  
ATOM   1925  OE2 GLU   250       1.207  19.751  20.962  1.00 50.86           O  
ATOM   1926  N   VAL   251       0.393  15.901  25.003  1.00 62.16           N  
ATOM   1927  CA  VAL   251       0.887  14.551  24.751  1.00 61.89           C  
ATOM   1928  C   VAL   251       1.106  14.352  23.253  1.00 62.24           C  
ATOM   1929  CB  VAL   251      -0.084  13.480  25.295  1.00 60.24           C  
ATOM   1930  O   VAL   251       0.281  14.770  22.438  1.00 61.12           O  
ATOM   1931  CG1 VAL   251       0.378  12.079  24.898  1.00 55.49           C  
ATOM   1932  CG2 VAL   251      -0.208  13.594  26.814  1.00 56.99           C  
ATOM   1933  N   ILE   252       2.316  13.935  22.889  1.00 59.40           N  
ATOM   1934  CA  ILE   252       2.606  13.528  21.519  1.00 59.05           C  
ATOM   1935  C   ILE   252       2.581  12.005  21.416  1.00 59.41           C  
ATOM   1936  CB  ILE   252       3.971  14.075  21.044  1.00 57.12           C  
ATOM   1937  O   ILE   252       3.177  11.311  22.243  1.00 58.14           O  
ATOM   1938  CG1 ILE   252       3.976  15.607  21.085  1.00 52.26           C  
ATOM   1939  CG2 ILE   252       4.297  13.564  19.637  1.00 53.79           C  
ATOM   1940  CD1 ILE   252       5.287  16.234  20.631  1.00 52.40           C  
ATOM   1941  N   ALA   253       1.897  11.597  20.483  1.00 65.07           N  
ATOM   1942  CA  ALA   253       1.809  10.165  20.208  1.00 64.03           C  
ATOM   1943  C   ALA   253       2.251   9.852  18.782  1.00 65.12           C  
ATOM   1944  CB  ALA   253       0.386   9.665  20.443  1.00 62.67           C  
ATOM   1945  O   ALA   253       1.905  10.577  17.845  1.00 63.38           O  
ATOM   1946  N   ARG   254       3.184   8.920  18.664  1.00 61.52           N  
ATOM   1947  CA  ARG   254       3.658   8.448  17.368  1.00 60.32           C  
ATOM   1948  C   ARG   254       3.398   6.955  17.200  1.00 61.22           C  
ATOM   1949  CB  ARG   254       5.151   8.741  17.201  1.00 58.69           C  
ATOM   1950  O   ARG   254       3.759   6.155  18.067  1.00 59.55           O  
ATOM   1951  CG  ARG   254       5.723   8.286  15.868  1.00 56.51           C  
ATOM   1952  CD  ARG   254       7.204   8.619  15.747  1.00 57.06           C  
ATOM   1953  NE  ARG   254       7.773   8.098  14.507  1.00 49.08           N  
ATOM   1954  NH1 ARG   254       9.907   8.885  14.915  1.00 47.73           N  
ATOM   1955  NH2 ARG   254       9.456   7.723  12.990  1.00 43.93           N  
ATOM   1956  CZ  ARG   254       9.044   8.237  14.140  1.00 56.24           C  
ATOM   1957  N   LEU   255       2.806   6.671  16.147  1.00 60.59           N  
ATOM   1958  CA  LEU   255       2.696   5.273  15.745  1.00 60.34           C  
ATOM   1959  C   LEU   255       3.927   4.836  14.958  1.00 60.27           C  
ATOM   1960  CB  LEU   255       1.435   5.053  14.906  1.00 58.47           C  
ATOM   1961  O   LEU   255       4.322   5.499  13.996  1.00 59.02           O  
ATOM   1962  CG  LEU   255       0.444   4.013  15.431  1.00 56.84           C  
ATOM   1963  CD1 LEU   255      -0.847   4.690  15.878  1.00 53.07           C  
ATOM   1964  CD2 LEU   255       0.160   2.959  14.366  1.00 53.55           C  
ATOM   1965  N   CYS   256       4.596   3.799  15.458  1.00 52.56           N  
ATOM   1966  CA  CYS   256       5.737   3.134  14.839  1.00 52.41           C  
ATOM   1967  C   CYS   256       5.383   1.708  14.434  1.00 51.90           C  
ATOM   1968  CB  CYS   256       6.933   3.122  15.791  1.00 50.56           C  
ATOM   1969  O   CYS   256       4.801   0.961  15.223  1.00 50.76           O  
ATOM   1970  SG  CYS   256       7.471   4.768  16.305  1.00 59.85           S  
ATOM   1971  N   GLY   257       5.573   1.522  13.057  1.00 51.60           N  
ATOM   1972  CA  GLY   257       5.318   0.188  12.539  1.00 50.42           C  
ATOM   1973  C   GLY   257       4.387   0.181  11.341  1.00 51.37           C  
ATOM   1974  O   GLY   257       3.898   1.232  10.922  1.00 49.41           O  
ATOM   1975  N   PRO   258       4.431  -0.978  10.742  1.00 50.04           N  
ATOM   1976  CA  PRO   258       3.654  -1.078   9.505  1.00 48.77           C  
ATOM   1977  C   PRO   258       2.153  -0.920   9.738  1.00 49.95           C  
ATOM   1978  CB  PRO   258       3.982  -2.484   8.996  1.00 46.58           C  
ATOM   1979  O   PRO   258       1.459  -1.905  10.004  1.00 48.10           O  
ATOM   1980  CG  PRO   258       4.326  -3.264  10.223  1.00 43.97           C  
ATOM   1981  CD  PRO   258       4.851  -2.314  11.261  1.00 45.53           C  
ATOM   1982  N   CYS   259       1.719   0.349   9.838  1.00 52.71           N  
ATOM   1983  CA  CYS   259       0.297   0.614  10.030  1.00 53.34           C  
ATOM   1984  C   CYS   259      -0.112   1.915   9.351  1.00 52.93           C  
ATOM   1985  CB  CYS   259      -0.040   0.677  11.519  1.00 50.61           C  
ATOM   1986  O   CYS   259       0.742   2.731   8.998  1.00 51.44           O  
ATOM   1987  SG  CYS   259       0.862   1.960  12.416  1.00 60.05           S  
ATOM   1988  N   SER   260      -1.298   1.991   8.917  1.00 60.32           N  
ATOM   1989  CA  SER   260      -1.918   3.234   8.472  1.00 60.57           C  
ATOM   1990  C   SER   260      -2.985   3.702   9.456  1.00 61.05           C  
ATOM   1991  CB  SER   260      -2.534   3.060   7.084  1.00 58.24           C  
ATOM   1992  O   SER   260      -3.862   2.927   9.844  1.00 60.17           O  
ATOM   1993  OG  SER   260      -1.546   2.693   6.137  1.00 55.72           O  
ATOM   1994  N   VAL   261      -2.803   5.001   9.895  1.00 66.10           N  
ATOM   1995  CA  VAL   261      -3.769   5.586  10.819  1.00 65.70           C  
ATOM   1996  C   VAL   261      -4.920   6.211  10.035  1.00 67.01           C  
ATOM   1997  CB  VAL   261      -3.110   6.643  11.733  1.00 63.90           C  
ATOM   1998  O   VAL   261      -4.697   7.009   9.122  1.00 66.20           O  
ATOM   1999  CG1 VAL   261      -4.146   7.273  12.663  1.00 59.03           C  
ATOM   2000  CG2 VAL   261      -1.974   6.017  12.540  1.00 60.43           C  
ATOM   2001  N   GLN   262      -6.207   5.821  10.284  1.00 64.28           N  
ATOM   2002  CA  GLN   262      -7.404   6.439   9.724  1.00 64.95           C  
ATOM   2003  C   GLN   262      -7.857   7.626  10.569  1.00 65.16           C  
ATOM   2004  CB  GLN   262      -8.533   5.415   9.608  1.00 61.82           C  
ATOM   2005  O   GLN   262      -8.222   8.674  10.032  1.00 64.62           O  
ATOM   2006  CG  GLN   262      -9.766   5.938   8.884  1.00 58.31           C  
ATOM   2007  CD  GLN   262     -10.870   4.903   8.780  1.00 58.73           C  
ATOM   2008  NE2 GLN   262     -11.825   5.141   7.888  1.00 48.23           N  
ATOM   2009  OE1 GLN   262     -10.864   3.896   9.495  1.00 59.47           O  
ATOM   2010  N   ALA   263      -7.890   7.367  11.816  1.00 69.50           N  
ATOM   2011  CA  ALA   263      -8.399   8.393  12.724  1.00 69.92           C  
ATOM   2012  C   ALA   263      -7.765   8.265  14.106  1.00 71.16           C  
ATOM   2013  CB  ALA   263      -9.919   8.303  12.828  1.00 67.92           C  
ATOM   2014  O   ALA   263      -7.402   7.166  14.531  1.00 71.25           O  
ATOM   2015  N   VAL   264      -7.544   9.390  14.738  1.00 74.16           N  
ATOM   2016  CA  VAL   264      -7.168   9.448  16.147  1.00 74.68           C  
ATOM   2017  C   VAL   264      -8.209  10.247  16.927  1.00 75.62           C  
ATOM   2018  CB  VAL   264      -5.767  10.072  16.335  1.00 72.89           C  
ATOM   2019  O   VAL   264      -8.566  11.361  16.538  1.00 75.11           O  
ATOM   2020  CG1 VAL   264      -5.407  10.153  17.817  1.00 69.39           C  
ATOM   2021  CG2 VAL   264      -4.718   9.267  15.571  1.00 69.76           C  
ATOM   2022  N   VAL   265      -8.758   9.646  17.914  1.00 71.87           N  
ATOM   2023  CA  VAL   265      -9.772  10.264  18.762  1.00 72.25           C  
ATOM   2024  C   VAL   265      -9.305  10.256  20.216  1.00 72.76           C  
ATOM   2025  CB  VAL   265     -11.134   9.545  18.636  1.00 70.63           C  
ATOM   2026  O   VAL   265      -8.959   9.203  20.758  1.00 72.27           O  
ATOM   2027  CG1 VAL   265     -12.181  10.212  19.526  1.00 69.68           C  
ATOM   2028  CG2 VAL   265     -11.596   9.532  17.180  1.00 69.89           C  
ATOM   2029  N   LEU   266      -9.168  11.421  20.885  1.00 74.82           N  
ATOM   2030  CA  LEU   266      -8.923  11.569  22.316  1.00 75.07           C  
ATOM   2031  C   LEU   266     -10.164  12.095  23.028  1.00 75.95           C  
ATOM   2032  CB  LEU   266      -7.741  12.510  22.563  1.00 73.45           C  
ATOM   2033  O   LEU   266     -10.675  13.164  22.687  1.00 75.31           O  
ATOM   2034  CG  LEU   266      -7.379  12.775  24.025  1.00 72.76           C  
ATOM   2035  CD1 LEU   266      -6.769  11.527  24.654  1.00 71.36           C  
ATOM   2036  CD2 LEU   266      -6.422  13.957  24.134  1.00 71.63           C  
ATOM   2037  N   ASN   267     -10.751  11.315  23.961  1.00 67.68           N  
ATOM   2038  CA  ASN   267     -11.949  11.692  24.703  1.00 67.62           C  
ATOM   2039  C   ASN   267     -13.077  12.118  23.767  1.00 68.66           C  
ATOM   2040  CB  ASN   267     -11.634  12.811  25.698  1.00 64.65           C  
ATOM   2041  O   ASN   267     -13.630  13.210  23.911  1.00 67.65           O  
ATOM   2042  CG  ASN   267     -10.613  12.396  26.739  1.00 63.97           C  
ATOM   2043  ND2 ASN   267      -9.795  13.345  27.178  1.00 69.54           N  
ATOM   2044  OD1 ASN   267     -10.560  11.232  27.145  1.00 68.52           O  
ATOM   2045  N   ASP   268     -13.372  11.471  22.722  1.00 63.42           N  
ATOM   2046  CA  ASP   268     -14.457  11.622  21.758  1.00 63.86           C  
ATOM   2047  C   ASP   268     -14.219  12.824  20.847  1.00 64.10           C  
ATOM   2048  CB  ASP   268     -15.799  11.764  22.478  1.00 60.46           C  
ATOM   2049  O   ASP   268     -15.140  13.291  20.173  1.00 63.99           O  
ATOM   2050  CG  ASP   268     -16.154  10.550  23.318  1.00 58.85           C  
ATOM   2051  OD1 ASP   268     -15.935   9.407  22.860  1.00 62.96           O  
ATOM   2052  OD2 ASP   268     -16.659  10.737  24.446  1.00 68.87           O  
ATOM   2053  N   LYS   269     -13.010  13.295  20.895  1.00 71.69           N  
ATOM   2054  CA  LYS   269     -12.683  14.393  19.989  1.00 72.22           C  
ATOM   2055  C   LYS   269     -11.634  13.967  18.966  1.00 71.49           C  
ATOM   2056  CB  LYS   269     -12.186  15.607  20.774  1.00 69.47           C  
ATOM   2057  O   LYS   269     -10.596  13.410  19.328  1.00 70.47           O  
ATOM   2058  CG  LYS   269     -13.239  16.236  21.674  1.00 64.96           C  
ATOM   2059  CD  LYS   269     -12.706  17.478  22.376  1.00 64.31           C  
ATOM   2060  CE  LYS   269     -13.740  18.075  23.321  1.00 59.52           C  
ATOM   2061  NZ  LYS   269     -13.216  19.284  24.024  1.00 54.76           N  
ATOM   2062  N   PHE   270     -11.878  14.215  17.675  1.00 67.06           N  
ATOM   2063  CA  PHE   270     -10.942  13.915  16.598  1.00 69.73           C  
ATOM   2064  C   PHE   270      -9.664  14.731  16.749  1.00 66.16           C  
ATOM   2065  CB  PHE   270     -11.583  14.191  15.235  1.00 64.29           C  
ATOM   2066  O   PHE   270      -9.715  15.925  17.050  1.00 65.03           O  
ATOM   2067  CG  PHE   270     -12.316  13.009  14.658  1.00 58.76           C  
ATOM   2068  CD1 PHE   270     -11.634  12.034  13.941  1.00 53.56           C  
ATOM   2069  CD2 PHE   270     -13.687  12.874  14.833  1.00 56.22           C  
ATOM   2070  CE1 PHE   270     -12.309  10.939  13.406  1.00 52.07           C  
ATOM   2071  CE2 PHE   270     -14.368  11.783  14.302  1.00 51.90           C  
ATOM   2072  CZ  PHE   270     -13.678  10.817  13.588  1.00 51.97           C  
ATOM   2073  N   GLN   271      -8.553  14.006  16.555  1.00 75.37           N  
ATOM   2074  CA  GLN   271      -7.230  14.618  16.600  1.00 74.51           C  
ATOM   2075  C   GLN   271      -6.599  14.667  15.211  1.00 73.77           C  
ATOM   2076  CB  GLN   271      -6.318  13.857  17.564  1.00 72.81           C  
ATOM   2077  O   GLN   271      -6.678  13.697  14.454  1.00 70.84           O  
ATOM   2078  CG  GLN   271      -6.876  13.742  18.976  1.00 72.56           C  
ATOM   2079  CD  GLN   271      -7.115  15.093  19.625  1.00 72.33           C  
ATOM   2080  NE2 GLN   271      -8.362  15.361  19.994  1.00 73.96           N  
ATOM   2081  OE1 GLN   271      -6.185  15.888  19.794  1.00 74.97           O  
ATOM   2082  N   LEU   272      -6.084  15.780  14.785  1.00 67.05           N  
ATOM   2083  CA  LEU   272      -5.395  15.962  13.512  1.00 67.05           C  
ATOM   2084  C   LEU   272      -3.918  15.603  13.637  1.00 66.51           C  
ATOM   2085  CB  LEU   272      -5.542  17.405  13.024  1.00 63.38           C  
ATOM   2086  O   LEU   272      -3.310  15.818  14.689  1.00 65.06           O  
ATOM   2087  CG  LEU   272      -6.954  17.852  12.644  1.00 59.83           C  
ATOM   2088  CD1 LEU   272      -6.989  19.359  12.409  1.00 55.74           C  
ATOM   2089  CD2 LEU   272      -7.439  17.102  11.408  1.00 58.79           C  
ATOM   2090  N   PRO   273      -3.323  15.001  12.609  1.00 64.45           N  
ATOM   2091  CA  PRO   273      -1.876  14.780  12.633  1.00 64.53           C  
ATOM   2092  C   PRO   273      -1.081  16.083  12.677  1.00 65.98           C  
ATOM   2093  CB  PRO   273      -1.612  14.022  11.330  1.00 62.41           C  
ATOM   2094  O   PRO   273      -1.549  17.112  12.184  1.00 66.39           O  
ATOM   2095  CG  PRO   273      -2.826  14.268  10.493  1.00 60.75           C  
ATOM   2096  CD  PRO   273      -3.942  14.718  11.392  1.00 61.89           C  
ATOM   2097  N   VAL   274       0.042  16.070  13.320  1.00 61.21           N  
ATOM   2098  CA  VAL   274       0.950  17.211  13.377  1.00 61.17           C  
ATOM   2099  C   VAL   274       1.409  17.578  11.968  1.00 59.11           C  
ATOM   2100  CB  VAL   274       2.171  16.919  14.277  1.00 58.28           C  
ATOM   2101  O   VAL   274       1.500  18.759  11.626  1.00 57.41           O  
ATOM   2102  CG1 VAL   274       3.160  18.083  14.239  1.00 54.13           C  
ATOM   2103  CG2 VAL   274       1.723  16.642  15.711  1.00 53.42           C  
ATOM   2104  N   PHE   275       1.711  16.516  11.170  1.00 54.85           N  
ATOM   2105  CA  PHE   275       2.148  16.714   9.794  1.00 56.12           C  
ATOM   2106  C   PHE   275       1.177  16.062   8.817  1.00 54.49           C  
ATOM   2107  CB  PHE   275       3.557  16.149   9.589  1.00 51.23           C  
ATOM   2108  O   PHE   275       0.797  14.902   8.993  1.00 52.89           O  
ATOM   2109  CG  PHE   275       4.574  16.686  10.560  1.00 48.58           C  
ATOM   2110  CD1 PHE   275       5.067  17.978  10.429  1.00 45.43           C  
ATOM   2111  CD2 PHE   275       5.036  15.897  11.606  1.00 48.94           C  
ATOM   2112  CE1 PHE   275       6.008  18.477  11.326  1.00 48.13           C  
ATOM   2113  CE2 PHE   275       5.976  16.389  12.507  1.00 47.59           C  
ATOM   2114  CZ  PHE   275       6.461  17.679  12.365  1.00 49.41           C  
ATOM   2115  N   LEU   276       0.690  16.763   7.761  1.00 44.29           N  
ATOM   2116  CA  LEU   276      -0.255  16.257   6.772  1.00 44.16           C  
ATOM   2117  C   LEU   276       0.341  15.084   6.001  1.00 42.90           C  
ATOM   2118  CB  LEU   276      -0.661  17.368   5.800  1.00 39.17           C  
ATOM   2119  O   LEU   276      -0.386  14.186   5.568  1.00 40.98           O  
ATOM   2120  CG  LEU   276      -1.567  18.464   6.363  1.00 35.56           C  
ATOM   2121  CD1 LEU   276      -1.597  19.663   5.421  1.00 29.83           C  
ATOM   2122  CD2 LEU   276      -2.975  17.926   6.598  1.00 34.40           C  
ATOM   2123  N   ASP   277       1.728  15.018   5.888  1.00 40.40           N  
ATOM   2124  CA  ASP   277       2.397  13.987   5.101  1.00 41.95           C  
ATOM   2125  C   ASP   277       2.801  12.803   5.976  1.00 39.85           C  
ATOM   2126  CB  ASP   277       3.626  14.563   4.395  1.00 37.24           C  
ATOM   2127  O   ASP   277       3.300  11.794   5.474  1.00 38.53           O  
ATOM   2128  CG  ASP   277       3.306  15.780   3.545  1.00 34.94           C  
ATOM   2129  OD1 ASP   277       2.157  15.906   3.068  1.00 37.10           O  
ATOM   2130  OD2 ASP   277       4.211  16.620   3.349  1.00 40.65           O  
ATOM   2131  N   SER   278       2.598  12.939   7.247  1.00 50.41           N  
ATOM   2132  CA  SER   278       2.969  11.868   8.166  1.00 49.54           C  
ATOM   2133  C   SER   278       1.822  11.529   9.112  1.00 49.31           C  
ATOM   2134  CB  SER   278       4.207  12.261   8.974  1.00 46.34           C  
ATOM   2135  O   SER   278       1.570  12.254  10.077  1.00 47.56           O  
ATOM   2136  OG  SER   278       4.227  11.591  10.223  1.00 41.53           O  
ATOM   2137  N   HIS   279       0.916  10.614   8.669  1.00 52.07           N  
ATOM   2138  CA  HIS   279      -0.234  10.148   9.435  1.00 52.14           C  
ATOM   2139  C   HIS   279       0.205   9.408  10.694  1.00 52.64           C  
ATOM   2140  CB  HIS   279      -1.119   9.243   8.576  1.00 47.80           C  
ATOM   2141  O   HIS   279      -0.581   8.670  11.292  1.00 50.92           O  
ATOM   2142  CG  HIS   279      -1.745   9.944   7.413  1.00 45.23           C  
ATOM   2143  CD2 HIS   279      -1.490   9.867   6.086  1.00 44.16           C  
ATOM   2144  ND1 HIS   279      -2.767  10.858   7.557  1.00 50.11           N  
ATOM   2145  CE1 HIS   279      -3.114  11.312   6.364  1.00 42.40           C  
ATOM   2146  NE2 HIS   279      -2.354  10.727   5.455  1.00 41.11           N  
ATOM   2147  N   PHE   280       1.429   9.703  11.158  1.00 62.09           N  
ATOM   2148  CA  PHE   280       1.877   8.837  12.242  1.00 62.79           C  
ATOM   2149  C   PHE   280       2.165   9.648  13.500  1.00 63.14           C  
ATOM   2150  CB  PHE   280       3.125   8.053  11.825  1.00 58.34           C  
ATOM   2151  O   PHE   280       2.430   9.082  14.562  1.00 61.30           O  
ATOM   2152  CG  PHE   280       2.934   7.222  10.585  1.00 55.30           C  
ATOM   2153  CD1 PHE   280       2.218   6.032  10.633  1.00 51.53           C  
ATOM   2154  CD2 PHE   280       3.472   7.630   9.372  1.00 53.03           C  
ATOM   2155  CE1 PHE   280       2.040   5.261   9.487  1.00 49.00           C  
ATOM   2156  CE2 PHE   280       3.298   6.865   8.222  1.00 49.78           C  
ATOM   2157  CZ  PHE   280       2.583   5.680   8.282  1.00 50.52           C  
ATOM   2158  N   VAL   281       2.174  11.003  13.398  1.00 63.93           N  
ATOM   2159  CA  VAL   281       2.462  11.821  14.571  1.00 63.93           C  
ATOM   2160  C   VAL   281       1.246  12.678  14.915  1.00 65.03           C  
ATOM   2161  CB  VAL   281       3.701  12.717  14.349  1.00 61.85           C  
ATOM   2162  O   VAL   281       0.731  13.405  14.063  1.00 64.77           O  
ATOM   2163  CG1 VAL   281       4.020  13.520  15.609  1.00 57.59           C  
ATOM   2164  CG2 VAL   281       4.902  11.871  13.931  1.00 58.96           C  
ATOM   2165  N   TYR   282       0.906  12.536  16.133  1.00 69.52           N  
ATOM   2166  CA  TYR   282      -0.230  13.288  16.654  1.00 69.50           C  
ATOM   2167  C   TYR   282       0.145  14.027  17.933  1.00 69.91           C  
ATOM   2168  CB  TYR   282      -1.416  12.355  16.919  1.00 67.64           C  
ATOM   2169  O   TYR   282       1.026  13.587  18.676  1.00 68.47           O  
ATOM   2170  CG  TYR   282      -1.985  11.727  15.670  1.00 66.08           C  
ATOM   2171  CD1 TYR   282      -3.105  12.269  15.043  1.00 65.33           C  
ATOM   2172  CD2 TYR   282      -1.406  10.590  15.116  1.00 66.69           C  
ATOM   2173  CE1 TYR   282      -3.634  11.693  13.893  1.00 67.15           C  
ATOM   2174  CE2 TYR   282      -1.927  10.006  13.967  1.00 65.40           C  
ATOM   2175  OH  TYR   282      -3.559   9.988  12.225  1.00 62.96           O  
ATOM   2176  CZ  TYR   282      -3.039  10.563  13.363  1.00 65.29           C  
ATOM   2177  N   SER   283      -0.370  15.187  18.133  1.00 68.91           N  
ATOM   2178  CA  SER   283      -0.276  15.953  19.372  1.00 68.57           C  
ATOM   2179  C   SER   283      -1.656  16.225  19.960  1.00 69.20           C  
ATOM   2180  CB  SER   283       0.454  17.275  19.131  1.00 66.45           C  
ATOM   2181  O   SER   283      -2.572  16.634  19.244  1.00 67.47           O  
ATOM   2182  OG  SER   283       0.404  18.095  20.285  1.00 64.13           O  
ATOM   2183  N   PHE   284      -1.788  15.937  21.251  1.00 68.50           N  
ATOM   2184  CA  PHE   284      -3.063  16.237  21.894  1.00 68.48           C  
ATOM   2185  C   PHE   284      -2.863  16.557  23.370  1.00 68.50           C  
ATOM   2186  CB  PHE   284      -4.034  15.062  21.738  1.00 65.38           C  
ATOM   2187  O   PHE   284      -1.800  16.285  23.931  1.00 65.28           O  
ATOM   2188  CG  PHE   284      -3.389  13.714  21.914  1.00 62.38           C  
ATOM   2189  CD1 PHE   284      -2.919  13.005  20.815  1.00 59.71           C  
ATOM   2190  CD2 PHE   284      -3.254  13.156  23.178  1.00 60.42           C  
ATOM   2191  CE1 PHE   284      -2.321  11.756  20.975  1.00 55.72           C  
ATOM   2192  CE2 PHE   284      -2.658  11.909  23.346  1.00 55.50           C  
ATOM   2193  CZ  PHE   284      -2.193  11.210  22.243  1.00 55.58           C  
ATOM   2194  N   SER   285      -3.765  17.269  23.932  1.00 67.05           N  
ATOM   2195  CA  SER   285      -3.821  17.686  25.330  1.00 66.43           C  
ATOM   2196  C   SER   285      -4.779  16.809  26.130  1.00 67.45           C  
ATOM   2197  CB  SER   285      -4.248  19.150  25.436  1.00 63.71           C  
ATOM   2198  O   SER   285      -5.998  16.929  25.996  1.00 65.66           O  
ATOM   2199  OG  SER   285      -3.320  19.994  24.777  1.00 60.92           O  
ATOM   2200  N   PRO   286      -4.350  15.883  26.898  1.00 67.67           N  
ATOM   2201  CA  PRO   286      -5.260  15.069  27.708  1.00 67.38           C  
ATOM   2202  C   PRO   286      -5.942  15.870  28.815  1.00 68.49           C  
ATOM   2203  CB  PRO   286      -4.343  13.995  28.296  1.00 65.42           C  
ATOM   2204  O   PRO   286      -5.462  16.943  29.190  1.00 67.55           O  
ATOM   2205  CG  PRO   286      -2.973  14.591  28.244  1.00 62.58           C  
ATOM   2206  CD  PRO   286      -2.960  15.663  27.193  1.00 62.16           C  
ATOM   2207  N   VAL   287      -7.078  15.357  29.304  1.00 68.28           N  
ATOM   2208  CA  VAL   287      -7.748  15.909  30.477  1.00 67.85           C  
ATOM   2209  C   VAL   287      -7.192  15.261  31.743  1.00 67.94           C  
ATOM   2210  CB  VAL   287      -9.278  15.708  30.403  1.00 65.88           C  
ATOM   2211  O   VAL   287      -6.615  14.172  31.688  1.00 66.31           O  
ATOM   2212  CG1 VAL   287      -9.865  16.465  29.214  1.00 59.42           C  
ATOM   2213  CG2 VAL   287      -9.617  14.221  30.315  1.00 60.44           C  
ATOM   2214  N   ALA   288      -7.228  16.033  32.821  1.00 63.08           N  
ATOM   2215  CA  ALA   288      -6.884  15.459  34.120  1.00 62.74           C  
ATOM   2216  C   ALA   288      -7.739  14.232  34.421  1.00 63.64           C  
ATOM   2217  CB  ALA   288      -7.048  16.502  35.223  1.00 60.35           C  
ATOM   2218  O   ALA   288      -8.963  14.267  34.269  1.00 62.58           O  
ATOM   2219  N   GLY   289      -7.132  13.114  34.873  1.00 60.75           N  
ATOM   2220  CA  GLY   289      -7.841  11.867  35.112  1.00 60.28           C  
ATOM   2221  C   GLY   289      -7.828  10.935  33.915  1.00 61.01           C  
ATOM   2222  O   GLY   289      -6.841  10.876  33.179  1.00 58.78           O  
ATOM   2223  N   PRO   290      -8.760  10.177  33.795  1.00 62.45           N  
ATOM   2224  CA  PRO   290      -8.774   9.158  32.743  1.00 61.96           C  
ATOM   2225  C   PRO   290      -8.999   9.748  31.353  1.00 62.74           C  
ATOM   2226  CB  PRO   290      -9.939   8.251  33.146  1.00 60.21           C  
ATOM   2227  O   PRO   290      -9.841  10.633  31.182  1.00 62.00           O  
ATOM   2228  CG  PRO   290     -10.756   9.075  34.088  1.00 58.41           C  
ATOM   2229  CD  PRO   290      -9.888  10.168  34.642  1.00 59.52           C  
ATOM   2230  N   ASN   291      -8.116   9.436  30.444  1.00 68.43           N  
ATOM   2231  CA  ASN   291      -8.229   9.765  29.027  1.00 67.72           C  
ATOM   2232  C   ASN   291      -8.381   8.510  28.171  1.00 68.11           C  
ATOM   2233  CB  ASN   291      -7.017  10.578  28.566  1.00 65.82           C  
ATOM   2234  O   ASN   291      -7.812   7.465  28.488  1.00 66.12           O  
ATOM   2235  CG  ASN   291      -7.014  11.988  29.124  1.00 63.54           C  
ATOM   2236  ND2 ASN   291      -6.422  12.158  30.300  1.00 64.94           N  
ATOM   2237  OD1 ASN   291      -7.540  12.916  28.504  1.00 66.96           O  
ATOM   2238  N   LYS   292      -9.230   8.659  27.115  1.00 67.26           N  
ATOM   2239  CA  LYS   292      -9.452   7.579  26.157  1.00 67.77           C  
ATOM   2240  C   LYS   292      -8.914   7.949  24.778  1.00 67.48           C  
ATOM   2241  CB  LYS   292     -10.941   7.241  26.065  1.00 65.26           C  
ATOM   2242  O   LYS   292      -9.418   8.873  24.136  1.00 66.31           O  
ATOM   2243  CG  LYS   292     -11.240   5.969  25.285  1.00 61.96           C  
ATOM   2244  CD  LYS   292     -12.734   5.675  25.246  1.00 61.66           C  
ATOM   2245  CE  LYS   292     -13.048   4.489  24.345  1.00 54.87           C  
ATOM   2246  NZ  LYS   292     -14.515   4.217  24.277  1.00 49.29           N  
ATOM   2247  N   LEU   293      -7.825   7.317  24.387  1.00 72.63           N  
ATOM   2248  CA  LEU   293      -7.230   7.515  23.069  1.00 71.94           C  
ATOM   2249  C   LEU   293      -7.547   6.341  22.148  1.00 72.25           C  
ATOM   2250  CB  LEU   293      -5.714   7.692  23.186  1.00 70.27           C  
ATOM   2251  O   LEU   293      -7.174   5.202  22.437  1.00 70.29           O  
ATOM   2252  CG  LEU   293      -4.957   7.931  21.879  1.00 68.46           C  
ATOM   2253  CD1 LEU   293      -5.327   9.289  21.293  1.00 67.46           C  
ATOM   2254  CD2 LEU   293      -3.452   7.833  22.108  1.00 67.59           C  
ATOM   2255  N   PHE   294      -8.388   6.745  21.076  1.00 70.49           N  
ATOM   2256  CA  PHE   294      -8.742   5.810  20.014  1.00 70.70           C  
ATOM   2257  C   PHE   294      -7.876   6.038  18.781  1.00 69.99           C  
ATOM   2258  CB  PHE   294     -10.224   5.946  19.648  1.00 68.12           C  
ATOM   2259  O   PHE   294      -7.745   7.170  18.309  1.00 67.17           O  
ATOM   2260  CG  PHE   294     -11.161   5.467  20.723  1.00 63.91           C  
ATOM   2261  CD1 PHE   294     -11.595   4.147  20.750  1.00 59.80           C  
ATOM   2262  CD2 PHE   294     -11.608   6.338  21.709  1.00 60.21           C  
ATOM   2263  CE1 PHE   294     -12.463   3.701  21.744  1.00 56.29           C  
ATOM   2264  CE2 PHE   294     -12.475   5.899  22.706  1.00 54.79           C  
ATOM   2265  CZ  PHE   294     -12.902   4.581  22.721  1.00 59.15           C  
ATOM   2266  N   ILE   295      -7.116   4.983  18.369  1.00 72.67           N  
ATOM   2267  CA  ILE   295      -6.453   5.066  17.072  1.00 71.62           C  
ATOM   2268  C   ILE   295      -7.014   3.998  16.136  1.00 71.99           C  
ATOM   2269  CB  ILE   295      -4.922   4.909  17.209  1.00 70.38           C  
ATOM   2270  O   ILE   295      -6.879   2.800  16.399  1.00 69.74           O  
ATOM   2271  CG1 ILE   295      -4.372   5.908  18.234  1.00 69.14           C  
ATOM   2272  CG2 ILE   295      -4.238   5.085  15.850  1.00 69.74           C  
ATOM   2273  CD1 ILE   295      -2.883   5.755  18.510  1.00 67.71           C  
ATOM   2274  N   ARG   296      -7.754   4.497  15.195  1.00 66.34           N  
ATOM   2275  CA  ARG   296      -8.215   3.595  14.145  1.00 65.65           C  
ATOM   2276  C   ARG   296      -7.134   3.384  13.090  1.00 65.81           C  
ATOM   2277  CB  ARG   296      -9.487   4.138  13.490  1.00 63.98           C  
ATOM   2278  O   ARG   296      -6.694   4.339  12.445  1.00 64.30           O  
ATOM   2279  CG  ARG   296     -10.135   3.173  12.510  1.00 61.11           C  
ATOM   2280  CD  ARG   296     -11.493   3.675  12.039  1.00 60.57           C  
ATOM   2281  NE  ARG   296     -12.112   2.748  11.096  1.00 52.76           N  
ATOM   2282  NH1 ARG   296     -14.039   3.993  10.819  1.00 45.14           N  
ATOM   2283  NH2 ARG   296     -13.776   2.014   9.692  1.00 40.83           N  
ATOM   2284  CZ  ARG   296     -13.307   2.921  10.538  1.00 56.59           C  
ATOM   2285  N   LEU   297      -6.701   2.128  12.994  1.00 65.29           N  
ATOM   2286  CA  LEU   297      -5.771   1.707  11.952  1.00 64.15           C  
ATOM   2287  C   LEU   297      -6.521   1.141  10.751  1.00 64.46           C  
ATOM   2288  CB  LEU   297      -4.794   0.662  12.497  1.00 62.83           C  
ATOM   2289  O   LEU   297      -7.544   0.472  10.911  1.00 62.44           O  
ATOM   2290  CG  LEU   297      -3.987   1.067  13.731  1.00 60.44           C  
ATOM   2291  CD1 LEU   297      -3.185  -0.121  14.254  1.00 58.12           C  
ATOM   2292  CD2 LEU   297      -3.067   2.239  13.408  1.00 58.41           C  
ATOM   2293  N   THR   298      -6.189   1.652   9.533  1.00 59.68           N  
ATOM   2294  CA  THR   298      -6.729   1.049   8.320  1.00 58.64           C  
ATOM   2295  C   THR   298      -6.042  -0.281   8.025  1.00 58.20           C  
ATOM   2296  CB  THR   298      -6.574   1.989   7.111  1.00 56.46           C  
ATOM   2297  O   THR   298      -6.595  -1.130   7.323  1.00 56.04           O  
ATOM   2298  CG2 THR   298      -7.581   3.133   7.171  1.00 52.32           C  
ATOM   2299  OG1 THR   298      -5.249   2.535   7.104  1.00 53.68           O  
ATOM   2300  N   GLU   299      -4.855  -0.531   8.569  1.00 53.12           N  
ATOM   2301  CA  GLU   299      -4.067  -1.740   8.345  1.00 51.66           C  
ATOM   2302  C   GLU   299      -3.052  -1.953   9.465  1.00 52.86           C  
ATOM   2303  CB  GLU   299      -3.353  -1.674   6.993  1.00 48.27           C  
ATOM   2304  O   GLU   299      -2.237  -1.072   9.746  1.00 50.37           O  
ATOM   2305  CG  GLU   299      -4.285  -1.805   5.797  1.00 45.45           C  
ATOM   2306  CD  GLU   299      -3.556  -1.795   4.464  1.00 47.17           C  
ATOM   2307  OE1 GLU   299      -2.304  -1.776   4.456  1.00 47.99           O  
ATOM   2308  OE2 GLU   299      -4.241  -1.805   3.417  1.00 43.88           O  
ATOM   2309  N   ALA   300      -3.284  -2.808  10.407  1.00 47.34           N  
ATOM   2310  CA  ALA   300      -2.373  -3.362  11.404  1.00 45.60           C  
ATOM   2311  C   ALA   300      -1.915  -4.764  11.011  1.00 47.54           C  
ATOM   2312  CB  ALA   300      -3.039  -3.389  12.778  1.00 43.17           C  
ATOM   2313  O   ALA   300      -2.520  -5.759  11.420  1.00 45.63           O  
ATOM   2314  N   PRO   301      -1.180  -4.994   9.932  1.00 42.13           N  
ATOM   2315  CA  PRO   301      -0.653  -6.346   9.731  1.00 41.14           C  
ATOM   2316  C   PRO   301       0.108  -6.868  10.948  1.00 42.16           C  
ATOM   2317  CB  PRO   301       0.283  -6.185   8.530  1.00 38.15           C  
ATOM   2318  O   PRO   301       0.754  -6.092  11.657  1.00 40.65           O  
ATOM   2319  CG  PRO   301       0.366  -4.709   8.306  1.00 35.19           C  
ATOM   2320  CD  PRO   301      -0.598  -4.030   9.235  1.00 38.39           C  
ATOM   2321  N   SER   302      -0.451  -7.868  11.653  1.00 36.72           N  
ATOM   2322  CA  SER   302      -0.141  -8.931  12.604  1.00 37.58           C  
ATOM   2323  C   SER   302       1.338  -8.925  12.977  1.00 36.78           C  
ATOM   2324  CB  SER   302      -0.524 -10.294  12.028  1.00 32.85           C  
ATOM   2325  O   SER   302       2.205  -8.968  12.102  1.00 34.76           O  
ATOM   2326  OG  SER   302       0.200 -10.559  10.838  1.00 30.85           O  
ATOM   2327  N   ALA   303       2.007  -7.709  13.454  1.00 31.69           N  
ATOM   2328  CA  ALA   303       2.985  -8.239  14.400  1.00 32.80           C  
ATOM   2329  C   ALA   303       4.065  -7.206  14.709  1.00 31.88           C  
ATOM   2330  CB  ALA   303       3.617  -9.517  13.852  1.00 28.31           C  
ATOM   2331  O   ALA   303       4.656  -6.624  13.796  1.00 30.03           O  
ATOM   2332  N   LYS   304       3.601  -5.827  15.106  1.00 40.95           N  
ATOM   2333  CA  LYS   304       4.293  -4.999  16.090  1.00 40.33           C  
ATOM   2334  C   LYS   304       4.123  -3.515  15.775  1.00 40.93           C  
ATOM   2335  CB  LYS   304       5.778  -5.357  16.144  1.00 37.75           C  
ATOM   2336  O   LYS   304       4.827  -2.972  14.921  1.00 39.08           O  
ATOM   2337  CG  LYS   304       6.059  -6.755  16.676  1.00 34.57           C  
ATOM   2338  CD  LYS   304       7.554  -7.003  16.832  1.00 37.32           C  
ATOM   2339  CE  LYS   304       7.840  -8.429  17.285  1.00 31.02           C  
ATOM   2340  NZ  LYS   304       9.306  -8.683  17.421  1.00 30.92           N  
ATOM   2341  N   VAL   305       2.872  -3.027  15.730  1.00 46.67           N  
ATOM   2342  CA  VAL   305       2.771  -1.573  15.793  1.00 46.33           C  
ATOM   2343  C   VAL   305       3.146  -1.089  17.192  1.00 46.83           C  
ATOM   2344  CB  VAL   305       1.353  -1.085  15.423  1.00 45.63           C  
ATOM   2345  O   VAL   305       2.728  -1.677  18.192  1.00 46.19           O  
ATOM   2346  CG1 VAL   305       1.296   0.441  15.396  1.00 41.77           C  
ATOM   2347  CG2 VAL   305       0.926  -1.663  14.074  1.00 43.08           C  
ATOM   2348  N   LYS   306       4.177  -0.226  17.192  1.00 47.37           N  
ATOM   2349  CA  LYS   306       4.545   0.477  18.417  1.00 46.99           C  
ATOM   2350  C   LYS   306       3.920   1.869  18.462  1.00 47.77           C  
ATOM   2351  CB  LYS   306       6.066   0.582  18.539  1.00 46.20           C  
ATOM   2352  O   LYS   306       3.937   2.595  17.466  1.00 46.99           O  
ATOM   2353  CG  LYS   306       6.769  -0.759  18.693  1.00 45.14           C  
ATOM   2354  CD  LYS   306       8.275  -0.587  18.840  1.00 48.25           C  
ATOM   2355  CE  LYS   306       8.990  -1.931  18.884  1.00 42.17           C  
ATOM   2356  NZ  LYS   306      10.472  -1.768  18.968  1.00 39.60           N  
ATOM   2357  N   LEU   307       3.071   2.028  19.425  1.00 52.04           N  
ATOM   2358  CA  LEU   307       2.677   3.394  19.748  1.00 50.63           C  
ATOM   2359  C   LEU   307       3.639   4.014  20.756  1.00 52.36           C  
ATOM   2360  CB  LEU   307       1.250   3.424  20.303  1.00 49.54           C  
ATOM   2361  O   LEU   307       3.810   3.492  21.860  1.00 50.79           O  
ATOM   2362  CG  LEU   307       0.669   4.806  20.607  1.00 47.40           C  
ATOM   2363  CD1 LEU   307       0.426   5.575  19.313  1.00 44.60           C  
ATOM   2364  CD2 LEU   307      -0.621   4.679  21.410  1.00 45.84           C  
ATOM   2365  N   LEU   308       4.353   4.955  20.234  1.00 48.91           N  
ATOM   2366  CA  LEU   308       5.154   5.787  21.125  1.00 49.16           C  
ATOM   2367  C   LEU   308       4.345   6.977  21.630  1.00 49.26           C  
ATOM   2368  CB  LEU   308       6.415   6.279  20.409  1.00 47.60           C  
ATOM   2369  O   LEU   308       3.842   7.774  20.834  1.00 48.59           O  
ATOM   2370  CG  LEU   308       7.749   5.932  21.072  1.00 46.57           C  
ATOM   2371  CD1 LEU   308       8.611   5.104  20.125  1.00 43.20           C  
ATOM   2372  CD2 LEU   308       8.480   7.201  21.498  1.00 44.41           C  
ATOM   2373  N   ILE   309       3.966   6.945  22.857  1.00 51.11           N  
ATOM   2374  CA  ILE   309       3.336   8.091  23.503  1.00 50.06           C  
ATOM   2375  C   ILE   309       4.336   8.772  24.435  1.00 51.10           C  
ATOM   2376  CB  ILE   309       2.071   7.674  24.287  1.00 49.00           C  
ATOM   2377  O   ILE   309       4.912   8.128  25.315  1.00 49.53           O  
ATOM   2378  CG1 ILE   309       1.066   6.990  23.353  1.00 44.46           C  
ATOM   2379  CG2 ILE   309       1.440   8.886  24.979  1.00 46.03           C  
ATOM   2380  CD1 ILE   309      -0.194   6.498  24.054  1.00 44.57           C  
ATOM   2381  N   GLY   310       4.677   9.884  24.088  1.00 50.16           N  
ATOM   2382  CA  GLY   310       5.354  10.811  24.981  1.00 48.14           C  
ATOM   2383  C   GLY   310       4.427  11.856  25.572  1.00 50.23           C  
ATOM   2384  O   GLY   310       3.773  12.599  24.837  1.00 48.43           O  
ATOM   2385  N   ALA   311       3.949  11.650  26.829  1.00 46.39           N  
ATOM   2386  CA  ALA   311       3.273  12.687  27.605  1.00 44.96           C  
ATOM   2387  C   ALA   311       4.269  13.715  28.131  1.00 46.35           C  
ATOM   2388  CB  ALA   311       2.495  12.064  28.761  1.00 43.45           C  
ATOM   2389  O   ALA   311       5.327  13.354  28.652  1.00 44.25           O  
ATOM   2390  N   TYR   312       3.971  14.957  27.720  1.00 44.22           N  
ATOM   2391  CA  TYR   312       4.865  16.020  28.164  1.00 44.41           C  
ATOM   2392  C   TYR   312       4.098  17.096  28.923  1.00 44.27           C  
ATOM   2393  CB  TYR   312       5.594  16.644  26.970  1.00 41.37           C  
ATOM   2394  O   TYR   312       2.944  17.388  28.601  1.00 42.63           O  
ATOM   2395  CG  TYR   312       6.361  15.645  26.138  1.00 39.22           C  
ATOM   2396  CD1 TYR   312       7.687  15.334  26.433  1.00 36.03           C  
ATOM   2397  CD2 TYR   312       5.762  15.010  25.055  1.00 38.30           C  
ATOM   2398  CE1 TYR   312       8.398  14.415  25.668  1.00 38.40           C  
ATOM   2399  CE2 TYR   312       6.464  14.090  24.283  1.00 38.56           C  
ATOM   2400  OH  TYR   312       8.478  12.889  23.836  1.00 31.21           O  
ATOM   2401  CZ  TYR   312       7.779  13.799  24.597  1.00 36.82           C  
ATOM   2402  N   ARG   313       4.484  17.438  30.013  1.00 40.78           N  
ATOM   2403  CA  ARG   313       4.140  18.747  30.560  1.00 40.59           C  
ATOM   2404  C   ARG   313       4.809  19.865  29.767  1.00 40.66           C  
ATOM   2405  CB  ARG   313       4.543  18.837  32.034  1.00 38.34           C  
ATOM   2406  O   ARG   313       6.037  19.938  29.702  1.00 38.67           O  
ATOM   2407  CG  ARG   313       3.721  19.832  32.837  1.00 35.80           C  
ATOM   2408  CD  ARG   313       4.127  19.843  34.305  1.00 38.64           C  
ATOM   2409  NE  ARG   313       3.367  20.831  35.066  1.00 35.47           N  
ATOM   2410  NH1 ARG   313       4.511  20.491  37.044  1.00 29.59           N  
ATOM   2411  NH2 ARG   313       2.817  22.032  36.945  1.00 26.37           N  
ATOM   2412  CZ  ARG   313       3.567  21.116  36.350  1.00 33.64           C  
ATOM   2413  N   VAL   314       4.194  20.401  28.719  1.00 35.87           N  
ATOM   2414  CA  VAL   314       4.602  21.726  28.263  1.00 35.95           C  
ATOM   2415  C   VAL   314       4.430  22.738  29.393  1.00 35.91           C  
ATOM   2416  CB  VAL   314       3.798  22.171  27.021  1.00 33.34           C  
ATOM   2417  O   VAL   314       3.317  22.951  29.879  1.00 33.92           O  
ATOM   2418  CG1 VAL   314       4.382  23.453  26.430  1.00 30.77           C  
ATOM   2419  CG2 VAL   314       3.774  21.059  25.975  1.00 31.13           C  
ATOM   2420  N   GLN   315       5.239  22.873  30.221  1.00 33.49           N  
ATOM   2421  CA  GLN   315       5.257  24.211  30.802  1.00 34.87           C  
ATOM   2422  C   GLN   315       5.528  25.270  29.737  1.00 33.66           C  
ATOM   2423  CB  GLN   315       6.307  24.302  31.911  1.00 31.32           C  
ATOM   2424  O   GLN   315       6.560  25.231  29.065  1.00 32.12           O  
ATOM   2425  CG  GLN   315       5.717  24.482  33.303  1.00 30.18           C  
ATOM   2426  CD  GLN   315       6.777  24.546  34.386  1.00 35.13           C  
ATOM   2427  NE2 GLN   315       6.349  24.780  35.622  1.00 29.34           N  
ATOM   2428  OE1 GLN   315       7.971  24.387  34.115  1.00 40.59           O  
ATOM   2429  N   LEU   316       4.522  25.904  29.137  1.00 33.88           N  
ATOM   2430  CA  LEU   316       4.726  27.261  28.642  1.00 34.41           C  
ATOM   2431  C   LEU   316       5.513  28.094  29.649  1.00 33.90           C  
ATOM   2432  CB  LEU   316       3.382  27.932  28.347  1.00 31.81           C  
ATOM   2433  O   LEU   316       5.066  28.294  30.780  1.00 32.08           O  
ATOM   2434  CG  LEU   316       2.605  27.394  27.145  1.00 30.99           C  
ATOM   2435  CD1 LEU   316       1.153  27.857  27.202  1.00 28.14           C  
ATOM   2436  CD2 LEU   316       3.261  27.836  25.842  1.00 30.80           C  
ATOM   2437  N   GLN   317       6.842  28.158  29.538  1.00 28.95           N  
ATOM   2438  CA  GLN   317       7.455  29.321  30.171  1.00 34.07           C  
ATOM   2439  C   GLN   317       6.946  30.618  29.551  1.00 28.83           C  
ATOM   2440  CB  GLN   317       8.979  29.250  30.063  1.00 28.26           C  
ATOM   2441  O   GLN   317       6.629  30.661  28.360  1.00 27.19           O  
ATOM   2442  CG  GLN   317       9.627  28.329  31.089  1.00 29.04           C  
ATOM   2443  CD  GLN   317      11.142  28.401  31.068  1.00 36.67           C  
ATOM   2444  NE2 GLN   317      11.780  27.727  32.019  1.00 33.41           N  
ATOM   2445  OE1 GLN   317      11.734  29.056  30.205  1.00 46.49           O  
TER    2446      GLN   317
END
