# Supplementary material for: The transformative power of transformers in protein structure prediction
Source: Proc Natl Acad Sci U S A. 2023 Jul 31;120(32):e2303499120. doi: 10.1073/pnas.2303499120 (PMC10410766; doi:10.1073/pnas.2303499120)
Supplement: Supplementary file 2 — Dataset S01 (GZ) [file pnas.2303499120.sd01.gz › SI_Data/predicted_structures/ESMFold/T1113.pdb]

PARENT N/A
ATOM      1  N   MET     1      17.301  18.586  22.685  1.00 26.18           N  
ATOM      2  CA  MET     1      16.383  17.817  21.849  1.00 30.75           C  
ATOM      3  C   MET     1      15.075  18.574  21.639  1.00 26.97           C  
ATOM      4  CB  MET     1      16.101  16.450  22.475  1.00 25.30           C  
ATOM      5  O   MET     1      14.367  18.876  22.600  1.00 27.46           O  
ATOM      6  CG  MET     1      17.076  15.367  22.045  1.00 26.55           C  
ATOM      7  SD  MET     1      16.754  13.762  22.874  1.00 30.13           S  
ATOM      8  CE  MET     1      18.144  12.786  22.234  1.00 27.56           C  
ATOM      9  N   THR     2      15.031  19.360  20.594  1.00 26.75           N  
ATOM     10  CA  THR     2      13.778  20.105  20.534  1.00 27.93           C  
ATOM     11  C   THR     2      12.620  19.186  20.153  1.00 26.87           C  
ATOM     12  CB  THR     2      13.866  21.267  19.528  1.00 25.34           C  
ATOM     13  O   THR     2      12.654  18.538  19.104  1.00 26.32           O  
ATOM     14  CG2 THR     2      13.320  22.558  20.130  1.00 24.70           C  
ATOM     15  OG1 THR     2      15.236  21.468  19.158  1.00 30.19           O  
ATOM     16  N   ALA     3      11.863  18.483  21.035  1.00 33.56           N  
ATOM     17  CA  ALA     3      10.493  18.071  20.738  1.00 32.63           C  
ATOM     18  C   ALA     3       9.802  19.079  19.824  1.00 33.29           C  
ATOM     19  CB  ALA     3       9.699  17.897  22.030  1.00 30.68           C  
ATOM     20  O   ALA     3       9.725  20.267  20.146  1.00 32.11           O  
ATOM     21  N   VAL     4       9.955  18.897  18.505  1.00 29.64           N  
ATOM     22  CA  VAL     4       9.022  19.669  17.691  1.00 30.27           C  
ATOM     23  C   VAL     4       7.590  19.235  17.996  1.00 29.75           C  
ATOM     24  CB  VAL     4       9.318  19.509  16.183  1.00 27.27           C  
ATOM     25  O   VAL     4       7.243  18.062  17.836  1.00 28.57           O  
ATOM     26  CG1 VAL     4       8.430  20.439  15.357  1.00 27.15           C  
ATOM     27  CG2 VAL     4      10.794  19.782  15.898  1.00 26.53           C  
ATOM     28  N   ASN     5       6.835  19.827  18.914  1.00 25.88           N  
ATOM     29  CA  ASN     5       5.391  19.890  19.115  1.00 27.25           C  
ATOM     30  C   ASN     5       4.657  20.197  17.813  1.00 25.82           C  
ATOM     31  CB  ASN     5       5.042  20.931  20.181  1.00 24.36           C  
ATOM     32  O   ASN     5       4.798  21.289  17.259  1.00 25.00           O  
ATOM     33  CG  ASN     5       4.706  20.305  21.520  1.00 24.89           C  
ATOM     34  ND2 ASN     5       4.765  21.104  22.579  1.00 19.36           N  
ATOM     35  OD1 ASN     5       4.396  19.114  21.603  1.00 27.45           O  
ATOM     36  N   TYR     6       4.206  19.231  16.970  1.00 27.27           N  
ATOM     37  CA  TYR     6       3.206  19.493  15.941  1.00 29.09           C  
ATOM     38  C   TYR     6       1.797  19.400  16.513  1.00 27.23           C  
ATOM     39  CB  TYR     6       3.363  18.511  14.776  1.00 25.56           C  
ATOM     40  O   TYR     6       1.466  18.438  17.211  1.00 26.50           O  
ATOM     41  CG  TYR     6       4.394  18.935  13.759  1.00 25.60           C  
ATOM     42  CD1 TYR     6       4.059  19.797  12.717  1.00 25.39           C  
ATOM     43  CD2 TYR     6       5.704  18.474  13.836  1.00 27.33           C  
ATOM     44  CE1 TYR     6       5.005  20.189  11.776  1.00 26.11           C  
ATOM     45  CE2 TYR     6       6.658  18.859  12.900  1.00 29.20           C  
ATOM     46  OH  TYR     6       7.241  20.101  10.947  1.00 14.51           O  
ATOM     47  CZ  TYR     6       6.300  19.716  11.876  1.00 25.93           C  
ATOM     48  N   PRO     7       1.025  20.513  16.639  1.00 26.57           N  
ATOM     49  CA  PRO     7      -0.353  20.704  17.097  1.00 25.90           C  
ATOM     50  C   PRO     7      -1.326  19.705  16.476  1.00 26.64           C  
ATOM     51  CB  PRO     7      -0.678  22.132  16.651  1.00 24.60           C  
ATOM     52  O   PRO     7      -1.375  19.565  15.252  1.00 25.46           O  
ATOM     53  CG  PRO     7       0.282  22.413  15.540  1.00 24.33           C  
ATOM     54  CD  PRO     7       1.463  21.497  15.688  1.00 27.74           C  
ATOM     55  N   PHE     8      -1.601  18.479  16.976  1.00 25.72           N  
ATOM     56  CA  PHE     8      -2.437  17.298  16.798  1.00 26.93           C  
ATOM     57  C   PHE     8      -3.733  17.655  16.080  1.00 25.56           C  
ATOM     58  CB  PHE     8      -2.748  16.649  18.150  1.00 23.67           C  
ATOM     59  O   PHE     8      -4.253  16.860  15.294  1.00 23.22           O  
ATOM     60  CG  PHE     8      -1.807  15.534  18.519  1.00 23.18           C  
ATOM     61  CD1 PHE     8      -2.021  14.242  18.053  1.00 21.05           C  
ATOM     62  CD2 PHE     8      -0.707  15.777  19.332  1.00 23.92           C  
ATOM     63  CE1 PHE     8      -1.152  13.208  18.392  1.00 26.38           C  
ATOM     64  CE2 PHE     8       0.166  14.748  19.675  1.00 28.40           C  
ATOM     65  CZ  PHE     8      -0.059  13.464  19.205  1.00 24.36           C  
ATOM     66  N   VAL     9      -4.234  18.865  16.196  1.00 25.02           N  
ATOM     67  CA  VAL     9      -5.639  19.218  16.018  1.00 26.21           C  
ATOM     68  C   VAL     9      -5.849  19.818  14.630  1.00 24.97           C  
ATOM     69  CB  VAL     9      -6.117  20.207  17.104  1.00 22.48           C  
ATOM     70  O   VAL     9      -6.871  19.565  13.986  1.00 22.97           O  
ATOM     71  CG1 VAL     9      -7.628  20.413  17.020  1.00 18.38           C  
ATOM     72  CG2 VAL     9      -5.719  19.709  18.492  1.00 21.03           C  
ATOM     73  N   ASP    10      -4.809  20.363  13.935  1.00 26.83           N  
ATOM     74  CA  ASP    10      -5.124  21.068  12.696  1.00 28.86           C  
ATOM     75  C   ASP    10      -5.014  20.136  11.491  1.00 26.83           C  
ATOM     76  CB  ASP    10      -4.199  22.273  12.515  1.00 24.23           C  
ATOM     77  O   ASP    10      -5.537  20.438  10.417  1.00 25.12           O  
ATOM     78  CG  ASP    10      -4.951  23.590  12.434  1.00 23.76           C  
ATOM     79  OD1 ASP    10      -6.193  23.576  12.291  1.00 12.45           O  
ATOM     80  OD2 ASP    10      -4.295  24.652  12.510  1.00 12.38           O  
ATOM     81  N   THR    11      -4.588  18.839  11.608  1.00 27.63           N  
ATOM     82  CA  THR    11      -4.342  18.047  10.408  1.00 28.25           C  
ATOM     83  C   THR    11      -5.549  17.175  10.079  1.00 27.60           C  
ATOM     84  CB  THR    11      -3.093  17.160  10.571  1.00 25.10           C  
ATOM     85  O   THR    11      -5.767  16.820   8.918  1.00 25.91           O  
ATOM     86  CG2 THR    11      -1.830  17.908  10.160  1.00 24.49           C  
ATOM     87  OG1 THR    11      -2.974  16.760  11.942  1.00 25.25           O  
ATOM     88  N   MET    12      -6.445  16.952  10.950  1.00 27.43           N  
ATOM     89  CA  MET    12      -7.670  16.243  10.591  1.00 28.77           C  
ATOM     90  C   MET    12      -8.501  17.057   9.604  1.00 27.20           C  
ATOM     91  CB  MET    12      -8.498  15.934  11.840  1.00 25.40           C  
ATOM     92  O   MET    12      -8.962  16.529   8.591  1.00 25.25           O  
ATOM     93  CG  MET    12      -8.033  14.697  12.592  1.00 24.35           C  
ATOM     94  SD  MET    12      -9.418  13.806  13.402  1.00 20.49           S  
ATOM     95  CE  MET    12      -9.935  12.717  12.046  1.00 23.55           C  
ATOM     96  N   ASP    13      -8.579  18.370   9.768  1.00 30.76           N  
ATOM     97  CA  ASP    13      -9.240  19.252   8.811  1.00 31.20           C  
ATOM     98  C   ASP    13      -8.510  19.252   7.470  1.00 30.69           C  
ATOM     99  CB  ASP    13      -9.326  20.676   9.364  1.00 28.19           C  
ATOM    100  O   ASP    13      -9.138  19.369   6.415  1.00 28.59           O  
ATOM    101  CG  ASP    13     -10.530  20.890  10.265  1.00 27.26           C  
ATOM    102  OD1 ASP    13     -11.456  20.051  10.256  1.00 28.93           O  
ATOM    103  OD2 ASP    13     -10.553  21.910  10.988  1.00 27.00           O  
ATOM    104  N   LYS    14      -7.151  19.043   7.534  1.00 30.18           N  
ATOM    105  CA  LYS    14      -6.394  18.923   6.292  1.00 29.88           C  
ATOM    106  C   LYS    14      -6.582  17.544   5.665  1.00 30.15           C  
ATOM    107  CB  LYS    14      -4.908  19.187   6.541  1.00 27.71           C  
ATOM    108  O   LYS    14      -6.592  17.410   4.439  1.00 28.27           O  
ATOM    109  CG  LYS    14      -4.548  20.663   6.625  1.00 26.36           C  
ATOM    110  CD  LYS    14      -3.047  20.863   6.791  1.00 30.37           C  
ATOM    111  CE  LYS    14      -2.687  22.338   6.903  1.00 25.29           C  
ATOM    112  NZ  LYS    14      -1.228  22.536   7.150  1.00 26.82           N  
ATOM    113  N   PHE    15      -6.843  16.508   6.486  1.00 28.94           N  
ATOM    114  CA  PHE    15      -7.241  15.198   5.986  1.00 29.66           C  
ATOM    115  C   PHE    15      -8.588  15.275   5.278  1.00 28.76           C  
ATOM    116  CB  PHE    15      -7.307  14.182   7.131  1.00 27.37           C  
ATOM    117  O   PHE    15      -8.757  14.719   4.191  1.00 27.46           O  
ATOM    118  CG  PHE    15      -6.425  12.979   6.927  1.00 26.04           C  
ATOM    119  CD1 PHE    15      -6.862  11.901   6.168  1.00 24.28           C  
ATOM    120  CD2 PHE    15      -5.159  12.928   7.495  1.00 27.24           C  
ATOM    121  CE1 PHE    15      -6.049  10.786   5.978  1.00 25.01           C  
ATOM    122  CE2 PHE    15      -4.340  11.818   7.309  1.00 27.52           C  
ATOM    123  CZ  PHE    15      -4.787  10.748   6.551  1.00 25.72           C  
ATOM    124  N   ASP    16      -9.699  15.760   5.970  1.00 29.38           N  
ATOM    125  CA  ASP    16     -10.972  16.035   5.311  1.00 29.86           C  
ATOM    126  C   ASP    16     -10.755  16.664   3.937  1.00 29.23           C  
ATOM    127  CB  ASP    16     -11.838  16.952   6.178  1.00 27.05           C  
ATOM    128  O   ASP    16     -11.458  16.334   2.979  1.00 27.15           O  
ATOM    129  CG  ASP    16     -13.025  16.236   6.798  1.00 26.00           C  
ATOM    130  OD1 ASP    16     -13.218  15.030   6.529  1.00 27.49           O  
ATOM    131  OD2 ASP    16     -13.775  16.883   7.559  1.00 26.53           O  
ATOM    132  N   LYS    17      -9.660  17.470   3.745  1.00 28.23           N  
ATOM    133  CA  LYS    17      -9.404  18.195   2.503  1.00 27.67           C  
ATOM    134  C   LYS    17      -8.601  17.343   1.524  1.00 28.25           C  
ATOM    135  CB  LYS    17      -8.665  19.503   2.788  1.00 25.56           C  
ATOM    136  O   LYS    17      -8.788  17.441   0.310  1.00 26.40           O  
ATOM    137  CG  LYS    17      -9.575  20.652   3.196  1.00 24.63           C  
ATOM    138  CD  LYS    17      -8.786  21.934   3.430  1.00 27.94           C  
ATOM    139  CE  LYS    17      -9.687  23.068   3.901  1.00 22.48           C  
ATOM    140  NZ  LYS    17      -8.907  24.304   4.207  1.00 22.55           N  
ATOM    141  N   ILE    18      -7.744  16.443   2.015  1.00 28.21           N  
ATOM    142  CA  ILE    18      -6.998  15.610   1.078  1.00 28.14           C  
ATOM    143  C   ILE    18      -7.887  14.473   0.578  1.00 28.15           C  
ATOM    144  CB  ILE    18      -5.715  15.042   1.724  1.00 26.27           C  
ATOM    145  O   ILE    18      -7.898  14.165  -0.617  1.00 26.67           O  
ATOM    146  CG1 ILE    18      -4.743  16.177   2.067  1.00 25.36           C  
ATOM    147  CG2 ILE    18      -5.053  14.015   0.800  1.00 25.34           C  
ATOM    148  CD1 ILE    18      -3.537  15.734   2.884  1.00 23.11           C  
ATOM    149  N   THR    19      -8.778  13.899   1.381  1.00 25.81           N  
ATOM    150  CA  THR    19      -9.674  12.826   0.965  1.00 26.37           C  
ATOM    151  C   THR    19     -10.821  13.376   0.121  1.00 25.68           C  
ATOM    152  CB  THR    19     -10.243  12.070   2.180  1.00 23.96           C  
ATOM    153  O   THR    19     -11.347  12.680  -0.750  1.00 24.02           O  
ATOM    154  CG2 THR    19      -9.329  10.920   2.589  1.00 22.72           C  
ATOM    155  OG1 THR    19     -10.374  12.978   3.281  1.00 24.22           O  
ATOM    156  N   LYS    20     -11.232  14.585   0.282  1.00 25.64           N  
ATOM    157  CA  LYS    20     -12.261  15.190  -0.560  1.00 25.39           C  
ATOM    158  C   LYS    20     -11.728  15.473  -1.961  1.00 25.70           C  
ATOM    159  CB  LYS    20     -12.782  16.481   0.074  1.00 23.17           C  
ATOM    160  O   LYS    20     -12.503  15.592  -2.913  1.00 23.94           O  
ATOM    161  CG  LYS    20     -13.869  16.265   1.115  1.00 22.71           C  
ATOM    162  CD  LYS    20     -14.397  17.588   1.656  1.00 25.22           C  
ATOM    163  CE  LYS    20     -15.491  17.372   2.693  1.00 19.45           C  
ATOM    164  NZ  LYS    20     -15.958  18.663   3.281  1.00 16.67           N  
ATOM    165  N   GLY    21     -10.448  15.355  -2.273  1.00 26.05           N  
ATOM    166  CA  GLY    21      -9.947  15.747  -3.581  1.00 25.70           C  
ATOM    167  C   GLY    21      -9.432  14.578  -4.398  1.00 26.10           C  
ATOM    168  O   GLY    21      -8.979  14.757  -5.531  1.00 24.71           O  
ATOM    169  N   LEU    22      -9.503  13.346  -3.839  1.00 27.69           N  
ATOM    170  CA  LEU    22      -9.206  12.256  -4.762  1.00 28.20           C  
ATOM    171  C   LEU    22     -10.361  12.035  -5.732  1.00 27.69           C  
ATOM    172  CB  LEU    22      -8.917  10.965  -3.991  1.00 26.23           C  
ATOM    173  O   LEU    22     -11.460  11.657  -5.320  1.00 26.66           O  
ATOM    174  CG  LEU    22      -7.525  10.843  -3.369  1.00 25.28           C  
ATOM    175  CD1 LEU    22      -7.577   9.969  -2.121  1.00 23.24           C  
ATOM    176  CD2 LEU    22      -6.534  10.280  -4.382  1.00 25.35           C  
ATOM    177  N   ILE    23     -10.633  12.976  -6.668  1.00 26.50           N  
ATOM    178  CA  ILE    23     -11.510  12.826  -7.824  1.00 26.56           C  
ATOM    179  C   ILE    23     -10.795  12.030  -8.914  1.00 26.54           C  
ATOM    180  CB  ILE    23     -11.962  14.199  -8.372  1.00 24.30           C  
ATOM    181  O   ILE    23      -9.715  12.417  -9.367  1.00 25.13           O  
ATOM    182  CG1 ILE    23     -12.651  15.013  -7.271  1.00 21.51           C  
ATOM    183  CG2 ILE    23     -12.885  14.020  -9.581  1.00 22.86           C  
ATOM    184  CD1 ILE    23     -13.025  16.428  -7.690  1.00 20.57           C  
ATOM    185  N   PHE    24     -11.014  10.782  -9.039  1.00 28.69           N  
ATOM    186  CA  PHE    24     -10.716   9.895 -10.156  1.00 29.58           C  
ATOM    187  C   PHE    24     -11.789   9.999 -11.233  1.00 28.71           C  
ATOM    188  CB  PHE    24     -10.594   8.445  -9.675  1.00 27.19           C  
ATOM    189  O   PHE    24     -12.979   9.851 -10.947  1.00 27.85           O  
ATOM    190  CG  PHE    24      -9.418   8.203  -8.768  1.00 26.12           C  
ATOM    191  CD1 PHE    24      -8.173   7.878  -9.291  1.00 24.01           C  
ATOM    192  CD2 PHE    24      -9.559   8.302  -7.389  1.00 26.42           C  
ATOM    193  CE1 PHE    24      -7.083   7.654  -8.454  1.00 25.56           C  
ATOM    194  CE2 PHE    24      -8.474   8.079  -6.546  1.00 27.31           C  
ATOM    195  CZ  PHE    24      -7.238   7.754  -7.080  1.00 25.25           C  
ATOM    196  N   GLU    25     -11.681  10.862 -12.239  1.00 27.36           N  
ATOM    197  CA  GLU    25     -12.485  10.870 -13.457  1.00 27.68           C  
ATOM    198  C   GLU    25     -12.010   9.803 -14.439  1.00 27.43           C  
ATOM    199  CB  GLU    25     -12.446  12.250 -14.119  1.00 25.29           C  
ATOM    200  O   GLU    25     -10.827   9.752 -14.784  1.00 26.06           O  
ATOM    201  CG  GLU    25     -13.779  12.983 -14.092  1.00 24.43           C  
ATOM    202  CD  GLU    25     -13.727  14.347 -14.761  1.00 26.76           C  
ATOM    203  OE1 GLU    25     -12.629  14.772 -15.189  1.00 32.12           O  
ATOM    204  OE2 GLU    25     -14.792  14.997 -14.858  1.00 25.93           O  
ATOM    205  N   HIS    26     -12.626   8.662 -14.538  1.00 27.84           N  
ATOM    206  CA  HIS    26     -12.714   7.670 -15.603  1.00 28.98           C  
ATOM    207  C   HIS    26     -13.303   8.275 -16.873  1.00 27.86           C  
ATOM    208  CB  HIS    26     -13.555   6.474 -15.153  1.00 26.31           C  
ATOM    209  O   HIS    26     -14.454   8.719 -16.879  1.00 26.96           O  
ATOM    210  CG  HIS    26     -13.255   5.214 -15.902  1.00 25.59           C  
ATOM    211  CD2 HIS    26     -13.033   3.952 -15.465  1.00 25.26           C  
ATOM    212  ND1 HIS    26     -13.152   5.171 -17.275  1.00 20.90           N  
ATOM    213  CE1 HIS    26     -12.880   3.933 -17.652  1.00 23.85           C  
ATOM    214  NE2 HIS    26     -12.802   3.174 -16.572  1.00 25.79           N  
ATOM    215  N   GLN    27     -12.435   8.599 -17.842  1.00 29.83           N  
ATOM    216  CA  GLN    27     -13.009   8.699 -19.180  1.00 30.51           C  
ATOM    217  C   GLN    27     -12.636   7.488 -20.030  1.00 30.04           C  
ATOM    218  CB  GLN    27     -12.547   9.985 -19.867  1.00 27.58           C  
ATOM    219  O   GLN    27     -11.464   7.286 -20.352  1.00 28.55           O  
ATOM    220  CG  GLN    27     -13.279  11.233 -19.392  1.00 26.57           C  
ATOM    221  CD  GLN    27     -12.954  12.458 -20.227  1.00 30.43           C  
ATOM    222  NE2 GLN    27     -13.672  13.549 -19.983  1.00 26.72           N  
ATOM    223  OE1 GLN    27     -12.064  12.423 -21.082  1.00 36.07           O  
ATOM    224  N   ALA    28     -13.327   6.314 -20.016  1.00 31.46           N  
ATOM    225  CA  ALA    28     -13.444   5.267 -21.027  1.00 30.79           C  
ATOM    226  C   ALA    28     -14.087   5.805 -22.302  1.00 31.57           C  
ATOM    227  CB  ALA    28     -14.252   4.091 -20.483  1.00 29.22           C  
ATOM    228  O   ALA    28     -15.295   6.046 -22.342  1.00 30.13           O  
ATOM    229  N   GLU    29     -13.346   6.524 -23.119  1.00 33.46           N  
ATOM    230  CA  GLU    29     -13.904   6.717 -24.454  1.00 34.36           C  
ATOM    231  C   GLU    29     -13.125   5.922 -25.498  1.00 33.78           C  
ATOM    232  CB  GLU    29     -13.914   8.203 -24.824  1.00 30.53           C  
ATOM    233  O   GLU    29     -11.912   6.093 -25.638  1.00 32.47           O  
ATOM    234  CG  GLU    29     -15.018   8.999 -24.143  1.00 29.79           C  
ATOM    235  CD  GLU    29     -15.089  10.445 -24.607  1.00 34.36           C  
ATOM    236  OE1 GLU    29     -14.194  10.883 -25.366  1.00 40.47           O  
ATOM    237  OE2 GLU    29     -16.046  11.145 -24.209  1.00 35.75           O  
ATOM    238  N   GLY    30     -13.520   4.580 -25.862  1.00 28.86           N  
ATOM    239  CA  GLY    30     -13.570   4.057 -27.218  1.00 29.90           C  
ATOM    240  C   GLY    30     -12.646   2.874 -27.436  1.00 28.91           C  
ATOM    241  O   GLY    30     -11.614   2.755 -26.772  1.00 28.05           O  
ATOM    242  N   GLU    31     -13.126   1.555 -27.884  1.00 29.56           N  
ATOM    243  CA  GLU    31     -13.024   0.184 -28.373  1.00 30.51           C  
ATOM    244  C   GLU    31     -11.607  -0.131 -28.842  1.00 29.65           C  
ATOM    245  CB  GLU    31     -14.020  -0.057 -29.511  1.00 26.68           C  
ATOM    246  O   GLU    31     -11.323  -1.251 -29.271  1.00 27.81           O  
ATOM    247  CG  GLU    31     -15.475  -0.056 -29.065  1.00 26.63           C  
ATOM    248  CD  GLU    31     -16.441  -0.452 -30.170  1.00 31.57           C  
ATOM    249  OE1 GLU    31     -16.035  -0.468 -31.354  1.00 39.26           O  
ATOM    250  OE2 GLU    31     -17.615  -0.746 -29.849  1.00 31.16           O  
ATOM    251  N   SER    32     -10.538   0.712 -28.596  1.00 27.20           N  
ATOM    252  CA  SER    32      -9.167   0.525 -29.060  1.00 28.92           C  
ATOM    253  C   SER    32      -8.236   0.169 -27.906  1.00 27.03           C  
ATOM    254  CB  SER    32      -8.662   1.786 -29.763  1.00 24.81           C  
ATOM    255  O   SER    32      -8.409   0.660 -26.788  1.00 26.35           O  
ATOM    256  OG  SER    32      -8.426   2.824 -28.826  1.00 18.79           O  
ATOM    257  N   GLU    33      -7.569  -1.164 -27.800  1.00 27.78           N  
ATOM    258  CA  GLU    33      -6.429  -1.486 -26.947  1.00 28.56           C  
ATOM    259  C   GLU    33      -6.070  -0.312 -26.040  1.00 27.94           C  
ATOM    260  CB  GLU    33      -5.218  -1.885 -27.794  1.00 25.81           C  
ATOM    261  O   GLU    33      -5.394   0.626 -26.468  1.00 26.91           O  
ATOM    262  CG  GLU    33      -5.314  -3.286 -28.380  1.00 25.54           C  
ATOM    263  CD  GLU    33      -4.075  -3.695 -29.162  1.00 29.64           C  
ATOM    264  OE1 GLU    33      -3.200  -2.834 -29.406  1.00 37.86           O  
ATOM    265  OE2 GLU    33      -3.980  -4.886 -29.533  1.00 26.70           O  
ATOM    266  N   THR    34      -7.041   0.467 -25.586  1.00 24.35           N  
ATOM    267  CA  THR    34      -6.926   1.734 -24.872  1.00 26.42           C  
ATOM    268  C   THR    34      -6.231   1.536 -23.528  1.00 24.61           C  
ATOM    269  CB  THR    34      -8.307   2.377 -24.650  1.00 22.70           C  
ATOM    270  O   THR    34      -6.704   0.769 -22.686  1.00 24.03           O  
ATOM    271  CG2 THR    34      -8.325   3.824 -25.132  1.00 13.42           C  
ATOM    272  OG1 THR    34      -9.296   1.632 -25.371  1.00 13.62           O  
ATOM    273  N   MET    35      -4.820   1.313 -23.514  1.00 25.60           N  
ATOM    274  CA  MET    35      -3.967   1.766 -22.418  1.00 26.84           C  
ATOM    275  C   MET    35      -4.750   2.644 -21.447  1.00 25.83           C  
ATOM    276  CB  MET    35      -2.758   2.532 -22.958  1.00 24.02           C  
ATOM    277  O   MET    35      -5.177   3.743 -21.804  1.00 24.92           O  
ATOM    278  CG  MET    35      -1.425   1.876 -22.638  1.00 24.02           C  
ATOM    279  SD  MET    35      -0.009   3.025 -22.846  1.00 18.22           S  
ATOM    280  CE  MET    35       0.402   2.715 -24.585  1.00 18.86           C  
ATOM    281  N   ILE    36      -5.743   2.120 -20.751  1.00 27.01           N  
ATOM    282  CA  ILE    36      -6.386   2.783 -19.622  1.00 27.74           C  
ATOM    283  C   ILE    36      -5.344   3.550 -18.812  1.00 27.03           C  
ATOM    284  CB  ILE    36      -7.128   1.771 -18.721  1.00 25.49           C  
ATOM    285  O   ILE    36      -4.384   2.961 -18.307  1.00 26.03           O  
ATOM    286  CG1 ILE    36      -8.113   0.939 -19.550  1.00 19.99           C  
ATOM    287  CG2 ILE    36      -7.847   2.492 -17.577  1.00 23.58           C  
ATOM    288  CD1 ILE    36      -8.802  -0.169 -18.765  1.00 22.19           C  
ATOM    289  N   SER    37      -4.849   4.702 -19.312  1.00 28.63           N  
ATOM    290  CA  SER    37      -4.056   5.703 -18.606  1.00 29.30           C  
ATOM    291  C   SER    37      -4.699   6.079 -17.275  1.00 28.75           C  
ATOM    292  CB  SER    37      -3.880   6.954 -19.467  1.00 26.73           C  
ATOM    293  O   SER    37      -5.869   6.463 -17.231  1.00 27.56           O  
ATOM    294  OG  SER    37      -5.001   7.813 -19.342  1.00 19.04           O  
ATOM    295  N   HIS    38      -4.536   5.257 -16.244  1.00 30.91           N  
ATOM    296  CA  HIS    38      -4.929   5.551 -14.870  1.00 31.55           C  
ATOM    297  C   HIS    38      -4.080   6.673 -14.282  1.00 30.91           C  
ATOM    298  CB  HIS    38      -4.818   4.297 -14.001  1.00 29.58           C  
ATOM    299  O   HIS    38      -2.849   6.602 -14.304  1.00 29.96           O  
ATOM    300  CG  HIS    38      -5.697   3.174 -14.452  1.00 28.21           C  
ATOM    301  CD2 HIS    38      -5.406   2.022 -15.100  1.00 27.44           C  
ATOM    302  ND1 HIS    38      -7.060   3.168 -14.247  1.00 23.22           N  
ATOM    303  CE1 HIS    38      -7.570   2.056 -14.750  1.00 25.41           C  
ATOM    304  NE2 HIS    38      -6.587   1.344 -15.274  1.00 26.63           N  
ATOM    305  N   GLU    39      -4.477   7.892 -14.433  1.00 31.97           N  
ATOM    306  CA  GLU    39      -3.958   9.065 -13.736  1.00 32.28           C  
ATOM    307  C   GLU    39      -4.217   8.976 -12.235  1.00 32.01           C  
ATOM    308  CB  GLU    39      -4.580  10.345 -14.302  1.00 30.66           C  
ATOM    309  O   GLU    39      -5.360   8.801 -11.806  1.00 30.93           O  
ATOM    310  CG  GLU    39      -3.561  11.330 -14.856  1.00 29.25           C  
ATOM    311  CD  GLU    39      -4.192  12.602 -15.402  1.00 31.40           C  
ATOM    312  OE1 GLU    39      -5.429  12.632 -15.593  1.00 34.19           O  
ATOM    313  OE2 GLU    39      -3.443  13.575 -15.641  1.00 31.59           O  
ATOM    314  N   LEU    40      -3.330   8.428 -11.474  1.00 35.66           N  
ATOM    315  CA  LEU    40      -3.271   8.684 -10.040  1.00 36.23           C  
ATOM    316  C   LEU    40      -2.990  10.157  -9.762  1.00 35.65           C  
ATOM    317  CB  LEU    40      -2.196   7.815  -9.383  1.00 34.95           C  
ATOM    318  O   LEU    40      -2.001  10.708 -10.251  1.00 34.88           O  
ATOM    319  CG  LEU    40      -2.346   7.569  -7.881  1.00 33.72           C  
ATOM    320  CD1 LEU    40      -2.964   6.198  -7.627  1.00 30.90           C  
ATOM    321  CD2 LEU    40      -0.997   7.691  -7.181  1.00 33.24           C  
ATOM    322  N   SER    41      -3.952  10.906  -9.322  1.00 33.48           N  
ATOM    323  CA  SER    41      -3.789  12.280  -8.858  1.00 33.60           C  
ATOM    324  C   SER    41      -3.557  12.332  -7.352  1.00 33.54           C  
ATOM    325  CB  SER    41      -5.016  13.118  -9.222  1.00 32.31           C  
ATOM    326  O   SER    41      -4.285  11.698  -6.585  1.00 32.53           O  
ATOM    327  OG  SER    41      -5.232  13.111 -10.623  1.00 28.35           O  
ATOM    328  N   ILE    42      -2.386  12.742  -6.937  1.00 36.58           N  
ATOM    329  CA  ILE    42      -1.998  13.038  -5.562  1.00 37.33           C  
ATOM    330  C   ILE    42      -2.072  14.544  -5.318  1.00 36.57           C  
ATOM    331  CB  ILE    42      -0.578  12.514  -5.250  1.00 36.08           C  
ATOM    332  O   ILE    42      -1.615  15.336  -6.145  1.00 36.00           O  
ATOM    333  CG1 ILE    42      -0.473  11.022  -5.589  1.00 32.44           C  
ATOM    334  CG2 ILE    42      -0.219  12.768  -3.784  1.00 32.26           C  
ATOM    335  CD1 ILE    42       0.925  10.445  -5.417  1.00 32.61           C  
ATOM    336  N   LEU    43      -2.781  15.039  -4.333  1.00 33.56           N  
ATOM    337  CA  LEU    43      -2.746  16.406  -3.825  1.00 34.78           C  
ATOM    338  C   LEU    43      -1.601  16.588  -2.834  1.00 33.68           C  
ATOM    339  CB  LEU    43      -4.076  16.765  -3.158  1.00 32.81           C  
ATOM    340  O   LEU    43      -1.467  15.812  -1.885  1.00 32.94           O  
ATOM    341  CG  LEU    43      -4.970  17.749  -3.915  1.00 31.94           C  
ATOM    342  CD1 LEU    43      -6.366  17.163  -4.100  1.00 30.00           C  
ATOM    343  CD2 LEU    43      -5.038  19.084  -3.180  1.00 32.63           C  
ATOM    344  N   ASP    44      -0.693  17.497  -3.112  1.00 35.64           N  
ATOM    345  CA  ASP    44       0.326  17.977  -2.183  1.00 35.44           C  
ATOM    346  C   ASP    44      -0.273  18.940  -1.161  1.00 35.71           C  
ATOM    347  CB  ASP    44       1.466  18.657  -2.943  1.00 34.05           C  
ATOM    348  O   ASP    44      -1.493  19.107  -1.097  1.00 34.59           O  
ATOM    349  CG  ASP    44       1.067  19.997  -3.536  1.00 32.95           C  
ATOM    350  OD1 ASP    44      -0.007  20.527  -3.178  1.00 33.19           O  
ATOM    351  OD2 ASP    44       1.832  20.527  -4.370  1.00 37.95           O  
ATOM    352  N   ASN    45       0.511  19.352  -0.185  1.00 39.33           N  
ATOM    353  CA  ASN    45       0.084  20.182   0.936  1.00 40.64           C  
ATOM    354  C   ASN    45      -0.500  21.509   0.461  1.00 39.54           C  
ATOM    355  CB  ASN    45       1.249  20.427   1.898  1.00 38.15           C  
ATOM    356  O   ASN    45      -1.232  22.170   1.200  1.00 39.05           O  
ATOM    357  CG  ASN    45       1.646  19.181   2.664  1.00 37.10           C  
ATOM    358  ND2 ASN    45       2.935  19.049   2.954  1.00 34.06           N  
ATOM    359  OD1 ASN    45       0.801  18.344   2.993  1.00 36.24           O  
ATOM    360  N   ASP    46      -0.167  21.884  -0.766  1.00 36.00           N  
ATOM    361  CA  ASP    46      -0.606  23.152  -1.340  1.00 36.75           C  
ATOM    362  C   ASP    46      -1.901  22.979  -2.131  1.00 35.88           C  
ATOM    363  CB  ASP    46       0.484  23.741  -2.239  1.00 34.55           C  
ATOM    364  O   ASP    46      -2.422  23.941  -2.699  1.00 34.61           O  
ATOM    365  CG  ASP    46       1.742  24.116  -1.476  1.00 33.44           C  
ATOM    366  OD1 ASP    46       1.638  24.668  -0.360  1.00 34.28           O  
ATOM    367  OD2 ASP    46       2.849  23.859  -1.998  1.00 39.27           O  
ATOM    368  N   GLY    47      -2.429  21.744  -2.085  1.00 39.51           N  
ATOM    369  CA  GLY    47      -3.619  21.452  -2.867  1.00 39.92           C  
ATOM    370  C   GLY    47      -3.321  21.175  -4.328  1.00 39.27           C  
ATOM    371  O   GLY    47      -4.230  21.155  -5.160  1.00 37.70           O  
ATOM    372  N   VAL    48      -2.070  21.190  -4.708  1.00 38.02           N  
ATOM    373  CA  VAL    48      -1.754  20.939  -6.110  1.00 36.84           C  
ATOM    374  C   VAL    48      -1.934  19.455  -6.423  1.00 37.64           C  
ATOM    375  CB  VAL    48      -0.316  21.386  -6.457  1.00 34.89           C  
ATOM    376  O   VAL    48      -1.422  18.596  -5.701  1.00 35.68           O  
ATOM    377  CG1 VAL    48      -0.024  21.161  -7.939  1.00 32.23           C  
ATOM    378  CG2 VAL    48      -0.110  22.853  -6.085  1.00 31.87           C  
ATOM    379  N   VAL    49      -2.774  19.119  -7.360  1.00 36.90           N  
ATOM    380  CA  VAL    49      -3.010  17.782  -7.894  1.00 36.96           C  
ATOM    381  C   VAL    49      -1.825  17.353  -8.758  1.00 36.73           C  
ATOM    382  CB  VAL    49      -4.317  17.722  -8.716  1.00 35.19           C  
ATOM    383  O   VAL    49      -1.479  18.032  -9.727  1.00 35.68           O  
ATOM    384  CG1 VAL    49      -4.553  16.311  -9.254  1.00 32.03           C  
ATOM    385  CG2 VAL    49      -5.502  18.177  -7.866  1.00 31.96           C  
ATOM    386  N   HIS    50      -1.120  16.381  -8.245  1.00 35.51           N  
ATOM    387  CA  HIS    50      -0.137  15.710  -9.088  1.00 34.68           C  
ATOM    388  C   HIS    50      -0.733  14.471  -9.749  1.00 35.32           C  
ATOM    389  CB  HIS    50       1.097  15.326  -8.270  1.00 33.07           C  
ATOM    390  O   HIS    50      -1.236  13.578  -9.064  1.00 33.65           O  
ATOM    391  CG  HIS    50       1.797  16.496  -7.655  1.00 30.82           C  
ATOM    392  CD2 HIS    50       1.619  17.111  -6.462  1.00 30.58           C  
ATOM    393  ND1 HIS    50       2.816  17.172  -8.290  1.00 43.27           N  
ATOM    394  CE1 HIS    50       3.237  18.155  -7.511  1.00 31.43           C  
ATOM    395  NE2 HIS    50       2.527  18.139  -6.396  1.00 29.21           N  
ATOM    396  N   SER    51      -0.930  14.469 -10.992  1.00 36.12           N  
ATOM    397  CA  SER    51      -1.311  13.344 -11.839  1.00 36.20           C  
ATOM    398  C   SER    51      -0.120  12.434 -12.118  1.00 36.01           C  
ATOM    399  CB  SER    51      -1.904  13.841 -13.157  1.00 34.47           C  
ATOM    400  O   SER    51       0.957  12.908 -12.485  1.00 34.82           O  
ATOM    401  OG  SER    51      -3.282  14.137 -13.010  1.00 30.65           O  
ATOM    402  N   LEU    52      -0.143  11.172 -11.590  1.00 35.97           N  
ATOM    403  CA  LEU    52       0.819  10.148 -11.983  1.00 35.61           C  
ATOM    404  C   LEU    52       0.296   9.336 -13.163  1.00 36.01           C  
ATOM    405  CB  LEU    52       1.126   9.220 -10.805  1.00 34.53           C  
ATOM    406  O   LEU    52      -0.790   8.756 -13.090  1.00 34.69           O  
ATOM    407  CG  LEU    52       2.015   9.796  -9.702  1.00 32.95           C  
ATOM    408  CD1 LEU    52       1.752   9.080  -8.381  1.00 29.86           C  
ATOM    409  CD2 LEU    52       3.486   9.691 -10.090  1.00 32.32           C  
ATOM    410  N   HIS    53       0.918   9.511 -14.336  1.00 34.52           N  
ATOM    411  CA  HIS    53       0.786   8.696 -15.538  1.00 34.62           C  
ATOM    412  C   HIS    53       1.319   7.285 -15.309  1.00 34.47           C  
ATOM    413  CB  HIS    53       1.519   9.350 -16.711  1.00 32.47           C  
ATOM    414  O   HIS    53       2.228   7.084 -14.501  1.00 32.97           O  
ATOM    415  CG  HIS    53       0.613  10.071 -17.658  1.00 30.73           C  
ATOM    416  CD2 HIS    53       0.270  11.378 -17.738  1.00 30.18           C  
ATOM    417  ND1 HIS    53      -0.062   9.431 -18.674  1.00 26.42           N  
ATOM    418  CE1 HIS    53      -0.783  10.316 -19.342  1.00 29.07           C  
ATOM    419  NE2 HIS    53      -0.599  11.505 -18.794  1.00 29.47           N  
ATOM    420  N   PHE    54       0.680   6.159 -15.758  1.00 33.52           N  
ATOM    421  CA  PHE    54       1.054   4.753 -15.658  1.00 34.31           C  
ATOM    422  C   PHE    54       2.560   4.582 -15.815  1.00 33.42           C  
ATOM    423  CB  PHE    54       0.319   3.923 -16.715  1.00 31.87           C  
ATOM    424  O   PHE    54       3.187   3.834 -15.061  1.00 31.83           O  
ATOM    425  CG  PHE    54       0.338   2.443 -16.446  1.00 30.10           C  
ATOM    426  CD1 PHE    54      -0.602   1.863 -15.602  1.00 27.05           C  
ATOM    427  CD2 PHE    54       1.297   1.630 -17.036  1.00 29.70           C  
ATOM    428  CE1 PHE    54      -0.587   0.493 -15.351  1.00 28.65           C  
ATOM    429  CE2 PHE    54       1.319   0.260 -16.790  1.00 30.28           C  
ATOM    430  CZ  PHE    54       0.377  -0.306 -15.946  1.00 28.61           C  
ATOM    431  N   SER    55       3.122   5.164 -16.862  1.00 37.33           N  
ATOM    432  CA  SER    55       4.568   5.128 -17.055  1.00 36.60           C  
ATOM    433  C   SER    55       5.304   5.644 -15.823  1.00 37.17           C  
ATOM    434  CB  SER    55       4.966   5.953 -18.279  1.00 34.80           C  
ATOM    435  O   SER    55       6.377   5.145 -15.480  1.00 34.88           O  
ATOM    436  OG  SER    55       4.558   7.302 -18.131  1.00 30.90           O  
ATOM    437  N   GLN    56       4.710   6.605 -15.118  1.00 35.65           N  
ATOM    438  CA  GLN    56       5.245   7.102 -13.855  1.00 34.78           C  
ATOM    439  C   GLN    56       4.900   6.162 -12.704  1.00 35.58           C  
ATOM    440  CB  GLN    56       4.715   8.507 -13.562  1.00 33.15           C  
ATOM    441  O   GLN    56       5.714   5.952 -11.802  1.00 33.46           O  
ATOM    442  CG  GLN    56       5.240   9.573 -14.515  1.00 30.94           C  
ATOM    443  CD  GLN    56       4.647  10.943 -14.246  1.00 33.25           C  
ATOM    444  NE2 GLN    56       5.502  11.958 -14.187  1.00 28.33           N  
ATOM    445  OE1 GLN    56       3.430  11.088 -14.093  1.00 34.67           O  
ATOM    446  N   ILE    57       3.738   5.474 -12.799  1.00 37.60           N  
ATOM    447  CA  ILE    57       3.432   4.393 -11.868  1.00 37.72           C  
ATOM    448  C   ILE    57       4.386   3.223 -12.105  1.00 37.57           C  
ATOM    449  CB  ILE    57       1.966   3.925 -12.006  1.00 36.36           C  
ATOM    450  O   ILE    57       4.970   2.689 -11.159  1.00 36.17           O  
ATOM    451  CG1 ILE    57       1.006   5.057 -11.621  1.00 33.13           C  
ATOM    452  CG2 ILE    57       1.714   2.679 -11.153  1.00 33.34           C  
ATOM    453  CD1 ILE    57      -0.455   4.759 -11.924  1.00 32.07           C  
ATOM    454  N   THR    58       4.538   2.724 -13.366  1.00 37.61           N  
ATOM    455  CA  THR    58       5.500   1.674 -13.685  1.00 37.87           C  
ATOM    456  C   THR    58       6.913   2.100 -13.297  1.00 37.62           C  
ATOM    457  CB  THR    58       5.462   1.317 -15.182  1.00 36.17           C  
ATOM    458  O   THR    58       7.654   1.327 -12.685  1.00 35.97           O  
ATOM    459  CG2 THR    58       4.882  -0.077 -15.400  1.00 32.78           C  
ATOM    460  OG1 THR    58       4.651   2.274 -15.875  1.00 30.78           O  
ATOM    461  N   SER    59       7.332   3.356 -13.661  1.00 38.17           N  
ATOM    462  CA  SER    59       8.599   3.915 -13.202  1.00 37.83           C  
ATOM    463  C   SER    59       8.652   3.989 -11.680  1.00 38.08           C  
ATOM    464  CB  SER    59       8.818   5.306 -13.797  1.00 36.36           C  
ATOM    465  O   SER    59       9.697   3.739 -11.077  1.00 36.07           O  
ATOM    466  OG  SER    59       9.851   5.282 -14.768  1.00 32.33           O  
ATOM    467  N   LEU    60       7.516   4.353 -11.066  1.00 35.99           N  
ATOM    468  CA  LEU    60       7.354   4.267  -9.619  1.00 35.96           C  
ATOM    469  C   LEU    60       7.503   2.826  -9.140  1.00 35.97           C  
ATOM    470  CB  LEU    60       5.990   4.819  -9.198  1.00 34.89           C  
ATOM    471  O   LEU    60       8.234   2.558  -8.184  1.00 34.70           O  
ATOM    472  CG  LEU    60       5.910   5.434  -7.800  1.00 33.35           C  
ATOM    473  CD1 LEU    60       5.950   6.956  -7.888  1.00 30.80           C  
ATOM    474  CD2 LEU    60       4.648   4.968  -7.082  1.00 33.06           C  
ATOM    475  N   ILE    61       6.799   1.824  -9.652  1.00 41.39           N  
ATOM    476  CA  ILE    61       6.979   0.406  -9.361  1.00 41.57           C  
ATOM    477  C   ILE    61       8.435   0.012  -9.598  1.00 41.48           C  
ATOM    478  CB  ILE    61       6.039  -0.471 -10.218  1.00 40.18           C  
ATOM    479  O   ILE    61       9.059  -0.624  -8.746  1.00 40.12           O  
ATOM    480  CG1 ILE    61       4.579  -0.244  -9.812  1.00 36.47           C  
ATOM    481  CG2 ILE    61       6.419  -1.949 -10.095  1.00 36.54           C  
ATOM    482  CD1 ILE    61       3.568  -0.882 -10.754  1.00 35.78           C  
ATOM    483  N   ASP    62       9.078   0.310 -10.732  1.00 42.56           N  
ATOM    484  CA  ASP    62      10.473   0.048 -11.073  1.00 41.82           C  
ATOM    485  C   ASP    62      11.417   0.696 -10.063  1.00 42.49           C  
ATOM    486  CB  ASP    62      10.784   0.555 -12.483  1.00 39.98           C  
ATOM    487  O   ASP    62      12.409   0.089  -9.654  1.00 40.33           O  
ATOM    488  CG  ASP    62      10.317  -0.396 -13.572  1.00 37.82           C  
ATOM    489  OD1 ASP    62       9.998  -1.565 -13.264  1.00 38.93           O  
ATOM    490  OD2 ASP    62      10.271   0.027 -14.747  1.00 42.77           O  
ATOM    491  N   THR    63      11.167   1.885  -9.713  1.00 36.03           N  
ATOM    492  CA  THR    63      11.864   2.617  -8.661  1.00 35.71           C  
ATOM    493  C   THR    63      11.695   1.920  -7.314  1.00 35.90           C  
ATOM    494  CB  THR    63      11.356   4.067  -8.559  1.00 33.82           C  
ATOM    495  O   THR    63      12.667   1.736  -6.579  1.00 34.02           O  
ATOM    496  CG2 THR    63      12.182   4.870  -7.560  1.00 31.59           C  
ATOM    497  OG1 THR    63      11.445   4.690  -9.846  1.00 31.23           O  
ATOM    498  N   ILE    64      10.441   1.634  -6.953  1.00 35.63           N  
ATOM    499  CA  ILE    64      10.142   0.968  -5.691  1.00 35.79           C  
ATOM    500  C   ILE    64      10.810  -0.405  -5.661  1.00 35.48           C  
ATOM    501  CB  ILE    64       8.619   0.827  -5.472  1.00 34.24           C  
ATOM    502  O   ILE    64      11.327  -0.829  -4.625  1.00 34.03           O  
ATOM    503  CG1 ILE    64       7.976   2.207  -5.291  1.00 31.97           C  
ATOM    504  CG2 ILE    64       8.327  -0.075  -4.270  1.00 31.41           C  
ATOM    505  CD1 ILE    64       6.457   2.201  -5.397  1.00 30.07           C  
ATOM    506  N   THR    65      10.795  -1.234  -6.768  1.00 35.15           N  
ATOM    507  CA  THR    65      11.353  -2.578  -6.864  1.00 35.69           C  
ATOM    508  C   THR    65      12.877  -2.527  -6.940  1.00 35.10           C  
ATOM    509  CB  THR    65      10.800  -3.327  -8.090  1.00 32.78           C  
ATOM    510  O   THR    65      13.539  -3.566  -6.922  1.00 33.06           O  
ATOM    511  CG2 THR    65       9.290  -3.511  -7.987  1.00 29.89           C  
ATOM    512  OG1 THR    65      11.099  -2.578  -9.275  1.00 30.98           O  
ATOM    513  N   GLY    66      13.460  -1.318  -6.959  1.00 39.68           N  
ATOM    514  CA  GLY    66      14.889  -1.056  -7.033  1.00 39.59           C  
ATOM    515  C   GLY    66      15.411  -0.996  -8.456  1.00 39.90           C  
ATOM    516  O   GLY    66      16.623  -0.956  -8.676  1.00 37.53           O  
ATOM    517  N   LYS    67      14.625  -0.915  -9.533  1.00 32.57           N  
ATOM    518  CA  LYS    67      15.183  -0.680 -10.862  1.00 32.36           C  
ATOM    519  C   LYS    67      15.506   0.797 -11.070  1.00 32.62           C  
ATOM    520  CB  LYS    67      14.216  -1.163 -11.943  1.00 29.72           C  
ATOM    521  O   LYS    67      16.324   1.145 -11.923  1.00 30.67           O  
ATOM    522  CG  LYS    67      14.117  -2.677 -12.054  1.00 28.48           C  
ATOM    523  CD  LYS    67      13.225  -3.095 -13.216  1.00 33.19           C  
ATOM    524  CE  LYS    67      13.088  -4.609 -13.301  1.00 26.75           C  
ATOM    525  NZ  LYS    67      12.140  -5.021 -14.379  1.00 28.33           N  
ATOM    526  N   HIS    68      15.069   1.710 -10.058  1.00 26.58           N  
ATOM    527  CA  HIS    68      15.396   3.126 -10.185  1.00 28.17           C  
ATOM    528  C   HIS    68      15.311   3.834  -8.837  1.00 26.68           C  
ATOM    529  CB  HIS    68      14.465   3.802 -11.193  1.00 24.69           C  
ATOM    530  O   HIS    68      14.221   4.001  -8.286  1.00 25.95           O  
ATOM    531  CG  HIS    68      15.105   4.065 -12.519  1.00 24.26           C  
ATOM    532  CD2 HIS    68      14.996   3.419 -13.703  1.00 23.16           C  
ATOM    533  ND1 HIS    68      15.983   5.107 -12.727  1.00 17.97           N  
ATOM    534  CE1 HIS    68      16.386   5.089 -13.987  1.00 19.50           C  
ATOM    535  NE2 HIS    68      15.802   4.075 -14.600  1.00 22.10           N  
ATOM    536  N   PRO    69      16.403   4.165  -8.057  1.00 33.17           N  
ATOM    537  CA  PRO    69      16.561   4.577  -6.660  1.00 32.95           C  
ATOM    538  C   PRO    69      16.143   6.026  -6.422  1.00 33.27           C  
ATOM    539  CB  PRO    69      18.059   4.392  -6.405  1.00 29.97           C  
ATOM    540  O   PRO    69      16.157   6.497  -5.282  1.00 31.20           O  
ATOM    541  CG  PRO    69      18.671   4.312  -7.766  1.00 28.22           C  
ATOM    542  CD  PRO    69      17.597   3.954  -8.752  1.00 31.77           C  
ATOM    543  N   SER    70      15.766   6.852  -7.395  1.00 28.69           N  
ATOM    544  CA  SER    70      15.901   8.288  -7.177  1.00 29.76           C  
ATOM    545  C   SER    70      14.559   8.923  -6.826  1.00 28.80           C  
ATOM    546  CB  SER    70      16.486   8.966  -8.417  1.00 25.99           C  
ATOM    547  O   SER    70      14.488  10.120  -6.544  1.00 27.02           O  
ATOM    548  OG  SER    70      15.629   8.797  -9.534  1.00 24.31           O  
ATOM    549  N   LEU    71      13.458   8.172  -6.436  1.00 27.77           N  
ATOM    550  CA  LEU    71      12.244   8.847  -5.990  1.00 29.55           C  
ATOM    551  C   LEU    71      11.900   8.456  -4.557  1.00 27.84           C  
ATOM    552  CB  LEU    71      11.073   8.512  -6.918  1.00 26.03           C  
ATOM    553  O   LEU    71      11.791   7.269  -4.241  1.00 26.88           O  
ATOM    554  CG  LEU    71      10.878   9.434  -8.123  1.00 25.15           C  
ATOM    555  CD1 LEU    71      10.306   8.652  -9.301  1.00 23.36           C  
ATOM    556  CD2 LEU    71       9.972  10.605  -7.760  1.00 25.01           C  
ATOM    557  N   GLU    72      12.049   9.313  -3.505  1.00 31.13           N  
ATOM    558  CA  GLU    72      11.688   9.409  -2.094  1.00 31.30           C  
ATOM    559  C   GLU    72      10.173   9.395  -1.909  1.00 31.11           C  
ATOM    560  CB  GLU    72      12.282  10.675  -1.472  1.00 28.74           C  
ATOM    561  O   GLU    72       9.487  10.344  -2.294  1.00 29.84           O  
ATOM    562  CG  GLU    72      13.776  10.582  -1.195  1.00 26.72           C  
ATOM    563  CD  GLU    72      14.331  11.803  -0.479  1.00 28.94           C  
ATOM    564  OE1 GLU    72      13.570  12.770  -0.250  1.00 31.35           O  
ATOM    565  OE2 GLU    72      15.537  11.793  -0.146  1.00 25.95           O  
ATOM    566  N   LEU    73       9.515   8.205  -2.078  1.00 30.38           N  
ATOM    567  CA  LEU    73       8.107   8.025  -1.743  1.00 30.79           C  
ATOM    568  C   LEU    73       7.896   8.078  -0.234  1.00 30.38           C  
ATOM    569  CB  LEU    73       7.591   6.693  -2.295  1.00 29.11           C  
ATOM    570  O   LEU    73       8.760   7.649   0.534  1.00 29.47           O  
ATOM    571  CG  LEU    73       7.445   6.600  -3.815  1.00 27.74           C  
ATOM    572  CD1 LEU    73       7.229   5.151  -4.239  1.00 25.20           C  
ATOM    573  CD2 LEU    73       6.297   7.480  -4.297  1.00 28.05           C  
ATOM    574  N   PRO    74       6.834   8.795   0.294  1.00 34.41           N  
ATOM    575  CA  PRO    74       6.538   8.634   1.719  1.00 33.99           C  
ATOM    576  C   PRO    74       6.439   7.169   2.139  1.00 34.55           C  
ATOM    577  CB  PRO    74       5.190   9.341   1.881  1.00 32.50           C  
ATOM    578  O   PRO    74       5.911   6.343   1.391  1.00 33.43           O  
ATOM    579  CG  PRO    74       4.926   9.969   0.551  1.00 30.58           C  
ATOM    580  CD  PRO    74       5.891   9.396  -0.447  1.00 33.76           C  
ATOM    581  N   PRO    75       7.369   6.719   3.033  1.00 32.92           N  
ATOM    582  CA  PRO    75       7.411   5.327   3.486  1.00 32.58           C  
ATOM    583  C   PRO    75       6.026   4.688   3.559  1.00 32.89           C  
ATOM    584  CB  PRO    75       8.040   5.428   4.878  1.00 31.07           C  
ATOM    585  O   PRO    75       5.882   3.489   3.308  1.00 31.54           O  
ATOM    586  CG  PRO    75       8.513   6.843   4.982  1.00 29.06           C  
ATOM    587  CD  PRO    75       7.917   7.629   3.849  1.00 31.48           C  
ATOM    588  N   GLN    76       4.980   5.453   3.874  1.00 33.22           N  
ATOM    589  CA  GLN    76       3.624   4.960   4.092  1.00 33.98           C  
ATOM    590  C   GLN    76       3.041   4.371   2.810  1.00 33.08           C  
ATOM    591  CB  GLN    76       2.722   6.080   4.613  1.00 31.61           C  
ATOM    592  O   GLN    76       2.379   3.331   2.844  1.00 31.86           O  
ATOM    593  CG  GLN    76       3.188   6.681   5.932  1.00 29.62           C  
ATOM    594  CD  GLN    76       2.850   8.155   6.057  1.00 32.11           C  
ATOM    595  NE2 GLN    76       3.259   8.765   7.164  1.00 29.68           N  
ATOM    596  OE1 GLN    76       2.227   8.740   5.166  1.00 32.95           O  
ATOM    597  N   LEU    77       3.164   5.089   1.638  1.00 33.89           N  
ATOM    598  CA  LEU    77       2.815   4.601   0.309  1.00 34.34           C  
ATOM    599  C   LEU    77       3.691   3.415  -0.082  1.00 33.89           C  
ATOM    600  CB  LEU    77       2.957   5.719  -0.727  1.00 32.71           C  
ATOM    601  O   LEU    77       3.221   2.479  -0.732  1.00 32.78           O  
ATOM    602  CG  LEU    77       1.655   6.333  -1.245  1.00 30.99           C  
ATOM    603  CD1 LEU    77       1.787   7.849  -1.346  1.00 27.62           C  
ATOM    604  CD2 LEU    77       1.282   5.733  -2.597  1.00 29.58           C  
ATOM    605  N   PHE    78       4.995   3.378   0.378  1.00 31.89           N  
ATOM    606  CA  PHE    78       5.887   2.249   0.138  1.00 32.26           C  
ATOM    607  C   PHE    78       5.283   0.958   0.676  1.00 31.76           C  
ATOM    608  CB  PHE    78       7.255   2.497   0.781  1.00 29.54           C  
ATOM    609  O   PHE    78       5.213  -0.046  -0.036  1.00 29.90           O  
ATOM    610  CG  PHE    78       8.387   1.783   0.093  1.00 27.94           C  
ATOM    611  CD1 PHE    78       9.009   2.342  -1.016  1.00 25.35           C  
ATOM    612  CD2 PHE    78       8.830   0.551   0.557  1.00 27.41           C  
ATOM    613  CE1 PHE    78      10.057   1.684  -1.655  1.00 24.87           C  
ATOM    614  CE2 PHE    78       9.877  -0.114  -0.076  1.00 27.07           C  
ATOM    615  CZ  PHE    78      10.488   0.454  -1.182  1.00 24.94           C  
ATOM    616  N   LEU    79       4.823   0.900   1.948  1.00 32.34           N  
ATOM    617  CA  LEU    79       4.465  -0.347   2.614  1.00 32.39           C  
ATOM    618  C   LEU    79       3.139  -0.885   2.086  1.00 32.32           C  
ATOM    619  CB  LEU    79       4.378  -0.140   4.129  1.00 30.68           C  
ATOM    620  O   LEU    79       3.019  -2.078   1.798  1.00 31.08           O  
ATOM    621  CG  LEU    79       5.653  -0.422   4.926  1.00 28.99           C  
ATOM    622  CD1 LEU    79       5.733   0.497   6.140  1.00 25.61           C  
ATOM    623  CD2 LEU    79       5.705  -1.885   5.352  1.00 28.00           C  
ATOM    624  N   ILE    80       2.052  -0.030   1.949  1.00 36.70           N  
ATOM    625  CA  ILE    80       0.820  -0.483   1.312  1.00 36.81           C  
ATOM    626  C   ILE    80       1.136  -1.072  -0.061  1.00 36.66           C  
ATOM    627  CB  ILE    80      -0.203   0.667   1.180  1.00 35.47           C  
ATOM    628  O   ILE    80       0.668  -2.163  -0.397  1.00 35.42           O  
ATOM    629  CG1 ILE    80      -0.755   1.052   2.557  1.00 31.42           C  
ATOM    630  CG2 ILE    80      -1.336   0.274   0.226  1.00 31.99           C  
ATOM    631  CD1 ILE    80      -1.522   2.367   2.571  1.00 30.61           C  
ATOM    632  N   THR    81       2.045  -0.376  -0.801  1.00 34.91           N  
ATOM    633  CA  THR    81       2.370  -0.802  -2.158  1.00 35.66           C  
ATOM    634  C   THR    81       3.158  -2.109  -2.141  1.00 34.97           C  
ATOM    635  CB  THR    81       3.176   0.277  -2.904  1.00 33.32           C  
ATOM    636  O   THR    81       2.865  -3.026  -2.911  1.00 33.36           O  
ATOM    637  CG2 THR    81       2.778   0.342  -4.375  1.00 29.94           C  
ATOM    638  OG1 THR    81       2.932   1.552  -2.298  1.00 27.06           O  
ATOM    639  N   GLN    82       4.294  -2.203  -1.277  1.00 33.74           N  
ATOM    640  CA  GLN    82       5.084  -3.430  -1.271  1.00 34.32           C  
ATOM    641  C   GLN    82       4.203  -4.650  -1.018  1.00 33.78           C  
ATOM    642  CB  GLN    82       6.189  -3.352  -0.216  1.00 32.02           C  
ATOM    643  O   GLN    82       4.309  -5.656  -1.723  1.00 32.04           O  
ATOM    644  CG  GLN    82       7.595  -3.331  -0.799  1.00 30.75           C  
ATOM    645  CD  GLN    82       8.664  -3.634   0.235  1.00 36.10           C  
ATOM    646  NE2 GLN    82       9.864  -3.962  -0.232  1.00 29.58           N  
ATOM    647  OE1 GLN    82       8.413  -3.573   1.443  1.00 36.36           O  
ATOM    648  N   TYR    83       3.279  -4.582   0.037  1.00 33.59           N  
ATOM    649  CA  TYR    83       2.507  -5.788   0.319  1.00 34.26           C  
ATOM    650  C   TYR    83       1.450  -6.021  -0.753  1.00 33.59           C  
ATOM    651  CB  TYR    83       1.843  -5.692   1.695  1.00 31.98           C  
ATOM    652  O   TYR    83       1.269  -7.148  -1.221  1.00 32.16           O  
ATOM    653  CG  TYR    83       2.756  -6.065   2.838  1.00 30.33           C  
ATOM    654  CD1 TYR    83       3.086  -7.396   3.085  1.00 27.49           C  
ATOM    655  CD2 TYR    83       3.290  -5.089   3.672  1.00 29.87           C  
ATOM    656  CE1 TYR    83       3.926  -7.745   4.137  1.00 29.19           C  
ATOM    657  CE2 TYR    83       4.130  -5.427   4.728  1.00 30.69           C  
ATOM    658  OH  TYR    83       5.274  -7.095   5.995  1.00 23.03           O  
ATOM    659  CZ  TYR    83       4.443  -6.755   4.952  1.00 28.67           C  
ATOM    660  N   LEU    84       0.818  -4.878  -1.165  1.00 37.29           N  
ATOM    661  CA  LEU    84      -0.007  -5.066  -2.353  1.00 37.58           C  
ATOM    662  C   LEU    84       0.757  -5.832  -3.429  1.00 37.37           C  
ATOM    663  CB  LEU    84      -0.471  -3.715  -2.904  1.00 36.44           C  
ATOM    664  O   LEU    84       0.217  -6.757  -4.040  1.00 36.37           O  
ATOM    665  CG  LEU    84      -1.690  -3.089  -2.225  1.00 35.09           C  
ATOM    666  CD1 LEU    84      -1.649  -1.570  -2.360  1.00 32.32           C  
ATOM    667  CD2 LEU    84      -2.978  -3.648  -2.818  1.00 34.55           C  
ATOM    668  N   LEU    85       2.020  -5.517  -3.408  1.00 35.87           N  
ATOM    669  CA  LEU    85       2.867  -6.130  -4.426  1.00 36.25           C  
ATOM    670  C   LEU    85       3.154  -7.589  -4.087  1.00 35.97           C  
ATOM    671  CB  LEU    85       4.182  -5.358  -4.566  1.00 34.11           C  
ATOM    672  O   LEU    85       3.165  -8.446  -4.974  1.00 34.21           O  
ATOM    673  CG  LEU    85       4.122  -4.057  -5.368  1.00 32.64           C  
ATOM    674  CD1 LEU    85       5.351  -3.201  -5.083  1.00 29.46           C  
ATOM    675  CD2 LEU    85       4.005  -4.353  -6.859  1.00 32.07           C  
ATOM    676  N   GLU    86       3.444  -7.897  -2.801  1.00 38.38           N  
ATOM    677  CA  GLU    86       3.659  -9.300  -2.460  1.00 38.43           C  
ATOM    678  C   GLU    86       2.394 -10.122  -2.687  1.00 38.39           C  
ATOM    679  CB  GLU    86       4.120  -9.436  -1.006  1.00 36.77           C  
ATOM    680  O   GLU    86       2.437 -11.173  -3.330  1.00 36.90           O  
ATOM    681  CG  GLU    86       5.612  -9.209  -0.812  1.00 35.10           C  
ATOM    682  CD  GLU    86       6.070  -9.425   0.622  1.00 39.25           C  
ATOM    683  OE1 GLU    86       5.221  -9.732   1.490  1.00 40.81           O  
ATOM    684  OE2 GLU    86       7.286  -9.286   0.880  1.00 39.72           O  
ATOM    685  N   ASP    87       1.225  -9.560  -2.135  1.00 34.92           N  
ATOM    686  CA  ASP    87      -0.042 -10.185  -2.502  1.00 35.27           C  
ATOM    687  C   ASP    87      -0.194 -10.269  -4.019  1.00 34.90           C  
ATOM    688  CB  ASP    87      -1.217  -9.412  -1.898  1.00 33.69           C  
ATOM    689  O   ASP    87      -0.611 -11.299  -4.551  1.00 33.61           O  
ATOM    690  CG  ASP    87      -1.523  -9.821  -0.468  1.00 32.27           C  
ATOM    691  OD1 ASP    87      -0.897 -10.776   0.040  1.00 31.91           O  
ATOM    692  OD2 ASP    87      -2.401  -9.185   0.154  1.00 29.69           O  
ATOM    693  N   LEU    88       0.295  -9.182  -4.666  1.00 35.95           N  
ATOM    694  CA  LEU    88       0.222  -9.146  -6.123  1.00 36.29           C  
ATOM    695  C   LEU    88       1.173 -10.167  -6.740  1.00 36.00           C  
ATOM    696  CB  LEU    88       0.553  -7.745  -6.642  1.00 34.73           C  
ATOM    697  O   LEU    88       0.840 -10.804  -7.742  1.00 34.67           O  
ATOM    698  CG  LEU    88      -0.534  -6.683  -6.467  1.00 33.49           C  
ATOM    699  CD1 LEU    88       0.028  -5.296  -6.760  1.00 30.85           C  
ATOM    700  CD2 LEU    88      -1.726  -6.984  -7.368  1.00 33.69           C  
ATOM    701  N   LYS    89       2.377 -10.319  -6.183  1.00 36.50           N  
ATOM    702  CA  LYS    89       3.292 -11.360  -6.640  1.00 36.74           C  
ATOM    703  C   LYS    89       2.662 -12.744  -6.506  1.00 36.56           C  
ATOM    704  CB  LYS    89       4.604 -11.304  -5.856  1.00 34.87           C  
ATOM    705  O   LYS    89       2.708 -13.546  -7.441  1.00 34.87           O  
ATOM    706  CG  LYS    89       5.760 -10.686  -6.628  1.00 33.89           C  
ATOM    707  CD  LYS    89       7.016 -10.590  -5.772  1.00 39.00           C  
ATOM    708  CE  LYS    89       8.169  -9.953  -6.537  1.00 31.41           C  
ATOM    709  NZ  LYS    89       9.380  -9.788  -5.679  1.00 32.98           N  
ATOM    710  N   GLU    90       2.062 -13.034  -5.300  1.00 36.53           N  
ATOM    711  CA  GLU    90       1.390 -14.319  -5.130  1.00 36.73           C  
ATOM    712  C   GLU    90       0.283 -14.504  -6.165  1.00 36.50           C  
ATOM    713  CB  GLU    90       0.815 -14.444  -3.717  1.00 35.06           C  
ATOM    714  O   GLU    90       0.127 -15.590  -6.727  1.00 35.18           O  
ATOM    715  CG  GLU    90       1.783 -15.046  -2.710  1.00 33.53           C  
ATOM    716  CD  GLU    90       1.139 -15.354  -1.368  1.00 38.14           C  
ATOM    717  OE1 GLU    90      -0.068 -15.068  -1.194  1.00 42.32           O  
ATOM    718  OE2 GLU    90       1.846 -15.884  -0.482  1.00 40.58           O  
ATOM    719  N   VAL    91      -0.510 -13.402  -6.344  1.00 31.77           N  
ATOM    720  CA  VAL    91      -1.532 -13.428  -7.386  1.00 31.91           C  
ATOM    721  C   VAL    91      -0.877 -13.655  -8.746  1.00 31.73           C  
ATOM    722  CB  VAL    91      -2.358 -12.122  -7.403  1.00 30.28           C  
ATOM    723  O   VAL    91      -1.353 -14.466  -9.544  1.00 30.44           O  
ATOM    724  CG1 VAL    91      -3.368 -12.137  -8.549  1.00 29.01           C  
ATOM    725  CG2 VAL    91      -3.067 -11.922  -6.065  1.00 28.56           C  
ATOM    726  N   GLY    92       0.161 -12.942  -9.080  1.00 35.83           N  
ATOM    727  CA  GLY    92       0.948 -13.175 -10.280  1.00 35.71           C  
ATOM    728  C   GLY    92       1.494 -14.588 -10.370  1.00 36.01           C  
ATOM    729  O   GLY    92       1.397 -15.231 -11.417  1.00 34.62           O  
ATOM    730  N   GLU    93       2.191 -15.084  -9.254  1.00 36.70           N  
ATOM    731  CA  GLU    93       2.718 -16.445  -9.285  1.00 36.40           C  
ATOM    732  C   GLU    93       1.613 -17.458  -9.574  1.00 36.71           C  
ATOM    733  CB  GLU    93       3.410 -16.784  -7.963  1.00 34.30           C  
ATOM    734  O   GLU    93       1.863 -18.501 -10.182  1.00 34.91           O  
ATOM    735  CG  GLU    93       4.734 -16.063  -7.759  1.00 32.72           C  
ATOM    736  CD  GLU    93       5.418 -16.423  -6.450  1.00 36.55           C  
ATOM    737  OE1 GLU    93       4.823 -17.168  -5.639  1.00 41.20           O  
ATOM    738  OE2 GLU    93       6.558 -15.954  -6.232  1.00 39.74           O  
ATOM    739  N   LYS    94       0.384 -17.088  -9.269  1.00 32.19           N  
ATOM    740  CA  LYS    94      -0.780 -17.930  -9.531  1.00 32.52           C  
ATOM    741  C   LYS    94      -1.351 -17.660 -10.920  1.00 32.25           C  
ATOM    742  CB  LYS    94      -1.856 -17.705  -8.469  1.00 30.28           C  
ATOM    743  O   LYS    94      -2.418 -18.170 -11.268  1.00 30.63           O  
ATOM    744  CG  LYS    94      -1.490 -18.243  -7.093  1.00 29.03           C  
ATOM    745  CD  LYS    94      -2.593 -17.975  -6.077  1.00 33.11           C  
ATOM    746  CE  LYS    94      -2.212 -18.478  -4.691  1.00 28.10           C  
ATOM    747  NZ  LYS    94      -3.193 -18.040  -3.654  1.00 29.77           N  
ATOM    748  N   GLY    95      -0.486 -16.830 -11.744  1.00 34.88           N  
ATOM    749  CA  GLY    95      -0.909 -16.624 -13.120  1.00 34.27           C  
ATOM    750  C   GLY    95      -1.977 -15.556 -13.262  1.00 34.81           C  
ATOM    751  O   GLY    95      -2.712 -15.534 -14.252  1.00 32.63           O  
ATOM    752  N   PHE    96      -2.135 -14.608 -12.379  1.00 32.23           N  
ATOM    753  CA  PHE    96      -3.094 -13.510 -12.413  1.00 32.36           C  
ATOM    754  C   PHE    96      -2.385 -12.179 -12.639  1.00 32.07           C  
ATOM    755  CB  PHE    96      -3.902 -13.459 -11.112  1.00 30.04           C  
ATOM    756  O   PHE    96      -1.220 -12.020 -12.271  1.00 30.41           O  
ATOM    757  CG  PHE    96      -4.774 -14.666 -10.892  1.00 28.70           C  
ATOM    758  CD1 PHE    96      -6.046 -14.732 -11.447  1.00 26.16           C  
ATOM    759  CD2 PHE    96      -4.320 -15.735 -10.130  1.00 28.31           C  
ATOM    760  CE1 PHE    96      -6.855 -15.848 -11.245  1.00 27.40           C  
ATOM    761  CE2 PHE    96      -5.123 -16.853  -9.924  1.00 29.77           C  
ATOM    762  CZ  PHE    96      -6.391 -16.907 -10.481  1.00 26.45           C  
ATOM    763  N   VAL    97      -2.923 -11.247 -13.379  1.00 36.59           N  
ATOM    764  CA  VAL    97      -2.571  -9.840 -13.544  1.00 36.94           C  
ATOM    765  C   VAL    97      -3.709  -8.959 -13.035  1.00 36.50           C  
ATOM    766  CB  VAL    97      -2.255  -9.504 -15.019  1.00 35.28           C  
ATOM    767  O   VAL    97      -4.884  -9.267 -13.249  1.00 35.06           O  
ATOM    768  CG1 VAL    97      -1.333  -8.290 -15.111  1.00 31.85           C  
ATOM    769  CG2 VAL    97      -1.628 -10.709 -15.718  1.00 32.34           C  
ATOM    770  N   ILE    98      -3.410  -7.954 -12.303  1.00 34.45           N  
ATOM    771  CA  ILE    98      -4.319  -6.865 -11.963  1.00 34.34           C  
ATOM    772  C   ILE    98      -4.557  -5.989 -13.191  1.00 34.46           C  
ATOM    773  CB  ILE    98      -3.770  -6.014 -10.796  1.00 33.20           C  
ATOM    774  O   ILE    98      -3.609  -5.465 -13.781  1.00 33.10           O  
ATOM    775  CG1 ILE    98      -3.537  -6.890  -9.560  1.00 30.51           C  
ATOM    776  CG2 ILE    98      -4.723  -4.858 -10.476  1.00 30.69           C  
ATOM    777  CD1 ILE    98      -2.836  -6.172  -8.415  1.00 29.20           C  
ATOM    778  N   THR    99      -5.668  -5.903 -13.707  1.00 34.36           N  
ATOM    779  CA  THR    99      -6.058  -5.046 -14.821  1.00 34.21           C  
ATOM    780  C   THR    99      -6.654  -3.736 -14.312  1.00 34.35           C  
ATOM    781  CB  THR    99      -7.073  -5.752 -15.739  1.00 32.19           C  
ATOM    782  O   THR    99      -6.515  -2.694 -14.956  1.00 32.29           O  
ATOM    783  CG2 THR    99      -6.421  -6.906 -16.495  1.00 29.78           C  
ATOM    784  OG1 THR    99      -8.152  -6.263 -14.946  1.00 29.18           O  
ATOM    785  N   GLU   100      -7.293  -3.650 -13.035  1.00 33.78           N  
ATOM    786  CA  GLU   100      -7.972  -2.513 -12.421  1.00 34.76           C  
ATOM    787  C   GLU   100      -7.928  -2.601 -10.898  1.00 33.68           C  
ATOM    788  CB  GLU   100      -9.423  -2.431 -12.901  1.00 32.21           C  
ATOM    789  O   GLU   100      -8.072  -3.685 -10.329  1.00 32.34           O  
ATOM    790  CG  GLU   100      -9.568  -1.985 -14.349  1.00 30.17           C  
ATOM    791  CD  GLU   100     -11.013  -1.927 -14.818  1.00 33.92           C  
ATOM    792  OE1 GLU   100     -11.917  -2.330 -14.050  1.00 37.49           O  
ATOM    793  OE2 GLU   100     -11.244  -1.476 -15.962  1.00 36.57           O  
ATOM    794  N   TYR   101      -7.520  -1.542 -10.183  1.00 34.88           N  
ATOM    795  CA  TYR   101      -7.716  -1.413  -8.743  1.00 35.78           C  
ATOM    796  C   TYR   101      -8.193  -0.012  -8.381  1.00 34.87           C  
ATOM    797  CB  TYR   101      -6.420  -1.733  -7.993  1.00 33.49           C  
ATOM    798  O   TYR   101      -7.839   0.963  -9.048  1.00 33.76           O  
ATOM    799  CG  TYR   101      -5.299  -0.763  -8.277  1.00 31.79           C  
ATOM    800  CD1 TYR   101      -4.423  -0.972  -9.340  1.00 29.84           C  
ATOM    801  CD2 TYR   101      -5.113   0.364  -7.484  1.00 32.02           C  
ATOM    802  CE1 TYR   101      -3.387  -0.081  -9.604  1.00 32.18           C  
ATOM    803  CE2 TYR   101      -4.081   1.261  -7.739  1.00 32.84           C  
ATOM    804  OH  TYR   101      -2.202   1.915  -9.057  1.00 27.47           O  
ATOM    805  CZ  TYR   101      -3.225   1.031  -8.800  1.00 31.16           C  
ATOM    806  N   PHE   102      -9.162   0.044  -7.463  1.00 32.85           N  
ATOM    807  CA  PHE   102      -9.738   1.202  -6.790  1.00 33.46           C  
ATOM    808  C   PHE   102      -9.489   1.135  -5.288  1.00 32.74           C  
ATOM    809  CB  PHE   102     -11.241   1.296  -7.069  1.00 31.79           C  
ATOM    810  O   PHE   102      -9.563   0.061  -4.688  1.00 31.72           O  
ATOM    811  CG  PHE   102     -11.581   1.394  -8.532  1.00 30.20           C  
ATOM    812  CD1 PHE   102     -11.710   2.633  -9.148  1.00 27.33           C  
ATOM    813  CD2 PHE   102     -11.773   0.247  -9.291  1.00 29.92           C  
ATOM    814  CE1 PHE   102     -12.025   2.727 -10.502  1.00 30.16           C  
ATOM    815  CE2 PHE   102     -12.088   0.333 -10.644  1.00 31.16           C  
ATOM    816  CZ  PHE   102     -12.215   1.573 -11.247  1.00 29.87           C  
ATOM    817  N   ILE   103      -8.886   2.156  -4.674  1.00 35.71           N  
ATOM    818  CA  ILE   103      -8.867   2.373  -3.232  1.00 35.85           C  
ATOM    819  C   ILE   103      -9.873   3.461  -2.861  1.00 35.65           C  
ATOM    820  CB  ILE   103      -7.454   2.758  -2.737  1.00 34.93           C  
ATOM    821  O   ILE   103      -9.737   4.611  -3.284  1.00 34.85           O  
ATOM    822  CG1 ILE   103      -6.439   1.678  -3.127  1.00 31.78           C  
ATOM    823  CG2 ILE   103      -7.456   2.986  -1.222  1.00 31.90           C  
ATOM    824  CD1 ILE   103      -4.994   2.046  -2.819  1.00 31.17           C  
ATOM    825  N   ASP   104     -10.984   2.985  -2.259  1.00 31.98           N  
ATOM    826  CA  ASP   104     -11.974   3.870  -1.652  1.00 32.23           C  
ATOM    827  C   ASP   104     -11.712   4.044  -0.158  1.00 31.91           C  
ATOM    828  CB  ASP   104     -13.387   3.329  -1.878  1.00 30.99           C  
ATOM    829  O   ASP   104     -11.777   3.079   0.606  1.00 31.15           O  
ATOM    830  CG  ASP   104     -14.068   3.936  -3.092  1.00 29.66           C  
ATOM    831  OD1 ASP   104     -13.720   5.072  -3.481  1.00 28.66           O  
ATOM    832  OD2 ASP   104     -14.962   3.275  -3.663  1.00 29.02           O  
ATOM    833  N   VAL   105     -11.033   5.096   0.210  1.00 32.72           N  
ATOM    834  CA  VAL   105     -10.919   5.486   1.611  1.00 32.87           C  
ATOM    835  C   VAL   105     -12.176   6.236   2.044  1.00 32.67           C  
ATOM    836  CB  VAL   105      -9.667   6.357   1.858  1.00 31.53           C  
ATOM    837  O   VAL   105     -12.536   7.254   1.447  1.00 31.79           O  
ATOM    838  CG1 VAL   105      -9.458   6.591   3.353  1.00 28.92           C  
ATOM    839  CG2 VAL   105      -8.432   5.704   1.239  1.00 29.03           C  
ATOM    840  N   LEU   106     -13.092   5.554   2.817  1.00 30.78           N  
ATOM    841  CA  LEU   106     -14.324   6.117   3.358  1.00 30.71           C  
ATOM    842  C   LEU   106     -14.021   7.149   4.439  1.00 30.79           C  
ATOM    843  CB  LEU   106     -15.215   5.011   3.927  1.00 28.97           C  
ATOM    844  O   LEU   106     -13.120   6.951   5.257  1.00 29.50           O  
ATOM    845  CG  LEU   106     -15.734   3.976   2.927  1.00 27.72           C  
ATOM    846  CD1 LEU   106     -16.407   2.821   3.661  1.00 24.58           C  
ATOM    847  CD2 LEU   106     -16.699   4.624   1.940  1.00 27.26           C  
ATOM    848  N   PRO   107     -14.506   8.381   4.274  1.00 29.41           N  
ATOM    849  CA  PRO   107     -14.278   9.564   5.107  1.00 28.72           C  
ATOM    850  C   PRO   107     -14.470   9.284   6.596  1.00 29.36           C  
ATOM    851  CB  PRO   107     -15.325  10.560   4.600  1.00 27.16           C  
ATOM    852  O   PRO   107     -13.901   9.984   7.438  1.00 27.97           O  
ATOM    853  CG  PRO   107     -16.049   9.832   3.513  1.00 25.86           C  
ATOM    854  CD  PRO   107     -15.502   8.436   3.427  1.00 27.46           C  
ATOM    855  N   THR   108     -15.345   8.300   6.896  1.00 32.25           N  
ATOM    856  CA  THR   108     -15.797   8.142   8.274  1.00 33.15           C  
ATOM    857  C   THR   108     -14.748   7.414   9.108  1.00 32.27           C  
ATOM    858  CB  THR   108     -17.131   7.376   8.340  1.00 30.13           C  
ATOM    859  O   THR   108     -14.959   7.156  10.295  1.00 30.84           O  
ATOM    860  CG2 THR   108     -18.262   8.186   7.714  1.00 27.95           C  
ATOM    861  OG1 THR   108     -16.999   6.136   7.633  1.00 29.04           O  
ATOM    862  N   GLY   109     -13.453   7.449   8.717  1.00 30.70           N  
ATOM    863  CA  GLY   109     -12.166   7.408   9.393  1.00 29.97           C  
ATOM    864  C   GLY   109     -11.865   6.060  10.021  1.00 30.70           C  
ATOM    865  O   GLY   109     -10.779   5.852  10.565  1.00 28.98           O  
ATOM    866  N   ASN   110     -12.387   4.969   9.680  1.00 32.51           N  
ATOM    867  CA  ASN   110     -11.887   3.685  10.158  1.00 32.80           C  
ATOM    868  C   ASN   110     -12.029   2.597   9.097  1.00 32.50           C  
ATOM    869  CB  ASN   110     -12.609   3.271  11.442  1.00 30.58           C  
ATOM    870  O   ASN   110     -11.884   1.411   9.395  1.00 30.89           O  
ATOM    871  CG  ASN   110     -12.539   4.335  12.520  1.00 28.99           C  
ATOM    872  ND2 ASN   110     -13.446   4.260  13.487  1.00 26.15           N  
ATOM    873  OD1 ASN   110     -11.677   5.217  12.484  1.00 28.95           O  
ATOM    874  N   LYS   111     -12.229   2.968   7.830  1.00 34.33           N  
ATOM    875  CA  LYS   111     -12.387   1.962   6.784  1.00 34.64           C  
ATOM    876  C   LYS   111     -11.741   2.420   5.479  1.00 34.15           C  
ATOM    877  CB  LYS   111     -13.867   1.654   6.555  1.00 32.55           C  
ATOM    878  O   LYS   111     -11.873   3.582   5.089  1.00 32.39           O  
ATOM    879  CG  LYS   111     -14.536   0.933   7.717  1.00 30.23           C  
ATOM    880  CD  LYS   111     -15.965   0.530   7.376  1.00 32.36           C  
ATOM    881  CE  LYS   111     -16.649  -0.153   8.553  1.00 29.07           C  
ATOM    882  NZ  LYS   111     -18.003  -0.666   8.184  1.00 31.04           N  
ATOM    883  N   ALA   112     -10.865   1.670   4.943  1.00 36.20           N  
ATOM    884  CA  ALA   112     -10.460   1.704   3.540  1.00 36.19           C  
ATOM    885  C   ALA   112     -10.976   0.479   2.790  1.00 36.13           C  
ATOM    886  CB  ALA   112      -8.939   1.791   3.428  1.00 34.96           C  
ATOM    887  O   ALA   112     -11.005  -0.625   3.338  1.00 34.95           O  
ATOM    888  N   ILE   113     -11.769   0.699   1.711  1.00 34.83           N  
ATOM    889  CA  ILE   113     -12.210  -0.342   0.790  1.00 34.95           C  
ATOM    890  C   ILE   113     -11.274  -0.396  -0.415  1.00 34.68           C  
ATOM    891  CB  ILE   113     -13.666  -0.108   0.327  1.00 33.52           C  
ATOM    892  O   ILE   113     -11.103   0.600  -1.121  1.00 33.00           O  
ATOM    893  CG1 ILE   113     -14.601  -0.005   1.538  1.00 30.57           C  
ATOM    894  CG2 ILE   113     -14.118  -1.223  -0.620  1.00 30.67           C  
ATOM    895  CD1 ILE   113     -16.056   0.259   1.176  1.00 29.43           C  
ATOM    896  N   PHE   114     -10.522  -1.470  -0.565  1.00 35.78           N  
ATOM    897  CA  PHE   114      -9.804  -1.831  -1.782  1.00 36.95           C  
ATOM    898  C   PHE   114     -10.693  -2.647  -2.713  1.00 35.69           C  
ATOM    899  CB  PHE   114      -8.534  -2.619  -1.445  1.00 34.95           C  
ATOM    900  O   PHE   114     -11.328  -3.613  -2.286  1.00 34.81           O  
ATOM    901  CG  PHE   114      -7.716  -2.996  -2.651  1.00 33.55           C  
ATOM    902  CD1 PHE   114      -7.779  -4.280  -3.177  1.00 31.68           C  
ATOM    903  CD2 PHE   114      -6.884  -2.065  -3.258  1.00 34.03           C  
ATOM    904  CE1 PHE   114      -7.022  -4.632  -4.293  1.00 33.25           C  
ATOM    905  CE2 PHE   114      -6.125  -2.408  -4.373  1.00 33.95           C  
ATOM    906  CZ  PHE   114      -6.195  -3.693  -4.888  1.00 34.40           C  
ATOM    907  N   ARG   115     -10.782  -2.033  -3.936  1.00 34.19           N  
ATOM    908  CA  ARG   115     -11.408  -2.742  -5.048  1.00 34.12           C  
ATOM    909  C   ARG   115     -10.423  -2.943  -6.194  1.00 34.02           C  
ATOM    910  CB  ARG   115     -12.642  -1.983  -5.543  1.00 32.56           C  
ATOM    911  O   ARG   115      -9.752  -1.998  -6.615  1.00 32.55           O  
ATOM    912  CG  ARG   115     -13.743  -1.852  -4.504  1.00 30.66           C  
ATOM    913  CD  ARG   115     -14.959  -1.124  -5.059  1.00 32.26           C  
ATOM    914  NE  ARG   115     -15.939  -0.837  -4.015  1.00 30.30           N  
ATOM    915  NH1 ARG   115     -17.263   0.514  -5.342  1.00 26.75           N  
ATOM    916  NH2 ARG   115     -17.837   0.129  -3.156  1.00 24.17           N  
ATOM    917  CZ  ARG   115     -17.011  -0.065  -4.174  1.00 31.00           C  
ATOM    918  N   GLY   116     -10.077  -4.151  -6.511  1.00 34.11           N  
ATOM    919  CA  GLY   116      -9.253  -4.486  -7.662  1.00 33.68           C  
ATOM    920  C   GLY   116      -9.833  -5.605  -8.505  1.00 33.99           C  
ATOM    921  O   GLY   116     -10.637  -6.404  -8.019  1.00 32.64           O  
ATOM    922  N   THR   117      -9.820  -5.492  -9.809  1.00 35.35           N  
ATOM    923  CA  THR   117     -10.067  -6.545 -10.788  1.00 34.98           C  
ATOM    924  C   THR   117      -8.776  -7.286 -11.124  1.00 35.27           C  
ATOM    925  CB  THR   117     -10.686  -5.974 -12.078  1.00 33.64           C  
ATOM    926  O   THR   117      -7.766  -6.663 -11.458  1.00 33.71           O  
ATOM    927  CG2 THR   117     -11.098  -7.091 -13.031  1.00 30.32           C  
ATOM    928  OG1 THR   117     -11.842  -5.196 -11.743  1.00 29.11           O  
ATOM    929  N   LEU   118      -8.702  -8.588 -10.752  1.00 31.74           N  
ATOM    930  CA  LEU   118      -7.655  -9.519 -11.160  1.00 31.80           C  
ATOM    931  C   LEU   118      -8.033 -10.229 -12.456  1.00 31.63           C  
ATOM    932  CB  LEU   118      -7.393 -10.549 -10.058  1.00 30.07           C  
ATOM    933  O   LEU   118      -9.174 -10.665 -12.619  1.00 30.16           O  
ATOM    934  CG  LEU   118      -6.745 -10.021  -8.777  1.00 28.77           C  
ATOM    935  CD1 LEU   118      -7.071 -10.936  -7.602  1.00 25.17           C  
ATOM    936  CD2 LEU   118      -5.236  -9.890  -8.956  1.00 27.41           C  
ATOM    937  N   ALA   119      -7.132 -10.110 -13.460  1.00 34.63           N  
ATOM    938  CA  ALA   119      -7.207 -10.955 -14.649  1.00 33.87           C  
ATOM    939  C   ALA   119      -6.085 -11.990 -14.657  1.00 34.58           C  
ATOM    940  CB  ALA   119      -7.148 -10.101 -15.913  1.00 32.77           C  
ATOM    941  O   ALA   119      -4.990 -11.733 -14.152  1.00 32.89           O  
ATOM    942  N   HIS   120      -6.340 -13.274 -14.919  1.00 32.37           N  
ATOM    943  CA  HIS   120      -5.345 -14.310 -15.172  1.00 32.55           C  
ATOM    944  C   HIS   120      -4.368 -13.882 -16.263  1.00 32.31           C  
ATOM    945  CB  HIS   120      -6.026 -15.622 -15.564  1.00 30.37           C  
ATOM    946  O   HIS   120      -4.776 -13.317 -17.280  1.00 30.62           O  
ATOM    947  CG  HIS   120      -5.231 -16.839 -15.211  1.00 29.61           C  
ATOM    948  CD2 HIS   120      -5.235 -17.613 -14.100  1.00 27.25           C  
ATOM    949  ND1 HIS   120      -4.292 -17.386 -16.059  1.00 20.90           N  
ATOM    950  CE1 HIS   120      -3.752 -18.447 -15.482  1.00 25.43           C  
ATOM    951  NE2 HIS   120      -4.307 -18.606 -14.293  1.00 26.68           N  
ATOM    952  N   LYS   121      -3.067 -13.809 -16.038  1.00 33.64           N  
ATOM    953  CA  LYS   121      -1.980 -13.467 -16.950  1.00 33.35           C  
ATOM    954  C   LYS   121      -2.218 -14.058 -18.337  1.00 33.46           C  
ATOM    955  CB  LYS   121      -0.640 -13.955 -16.396  1.00 31.20           C  
ATOM    956  O   LYS   121      -1.885 -13.436 -19.348  1.00 31.31           O  
ATOM    957  CG  LYS   121       0.478 -12.927 -16.487  1.00 29.64           C  
ATOM    958  CD  LYS   121       1.764 -13.444 -15.855  1.00 34.29           C  
ATOM    959  CE  LYS   121       2.902 -12.442 -16.000  1.00 27.27           C  
ATOM    960  NZ  LYS   121       4.159 -12.934 -15.362  1.00 29.18           N  
ATOM    961  N   SER   122      -2.536 -15.338 -18.454  1.00 33.15           N  
ATOM    962  CA  SER   122      -2.709 -15.944 -19.770  1.00 33.62           C  
ATOM    963  C   SER   122      -3.706 -15.157 -20.614  1.00 33.08           C  
ATOM    964  CB  SER   122      -3.175 -17.394 -19.636  1.00 30.05           C  
ATOM    965  O   SER   122      -3.676 -15.226 -21.845  1.00 30.51           O  
ATOM    966  OG  SER   122      -4.474 -17.455 -19.072  1.00 27.54           O  
ATOM    967  N   THR   123      -4.482 -14.350 -19.857  1.00 31.21           N  
ATOM    968  CA  THR   123      -5.455 -13.540 -20.583  1.00 32.85           C  
ATOM    969  C   THR   123      -4.839 -12.211 -21.011  1.00 31.32           C  
ATOM    970  CB  THR   123      -6.709 -13.276 -19.730  1.00 29.13           C  
ATOM    971  O   THR   123      -5.340 -11.556 -21.928  1.00 29.50           O  
ATOM    972  CG2 THR   123      -7.555 -14.538 -19.591  1.00 27.70           C  
ATOM    973  OG1 THR   123      -6.310 -12.836 -18.426  1.00 27.66           O  
ATOM    974  N   VAL   124      -3.800 -11.726 -20.410  1.00 34.96           N  
ATOM    975  CA  VAL   124      -3.246 -10.435 -20.805  1.00 34.15           C  
ATOM    976  C   VAL   124      -2.339 -10.612 -22.021  1.00 35.01           C  
ATOM    977  CB  VAL   124      -2.464  -9.776 -19.647  1.00 32.29           C  
ATOM    978  O   VAL   124      -2.253  -9.724 -22.873  1.00 32.88           O  
ATOM    979  CG1 VAL   124      -2.015  -8.367 -20.033  1.00 31.23           C  
ATOM    980  CG2 VAL   124      -3.315  -9.741 -18.380  1.00 30.78           C  
ATOM    981  N   ASP   125      -1.790 -11.790 -22.113  1.00 36.14           N  
ATOM    982  CA  ASP   125      -0.791 -11.991 -23.158  1.00 36.62           C  
ATOM    983  C   ASP   125      -1.452 -12.330 -24.492  1.00 36.33           C  
ATOM    984  CB  ASP   125       0.188 -13.097 -22.759  1.00 33.41           C  
ATOM    985  O   ASP   125      -0.773 -12.704 -25.450  1.00 34.11           O  
ATOM    986  CG  ASP   125       1.071 -12.712 -21.586  1.00 32.61           C  
ATOM    987  OD1 ASP   125       1.331 -11.506 -21.387  1.00 34.34           O  
ATOM    988  OD2 ASP   125       1.515 -13.624 -20.855  1.00 37.32           O  
ATOM    989  N   GLY   126      -2.685 -11.774 -24.801  1.00 34.67           N  
ATOM    990  CA  GLY   126      -3.212 -11.919 -26.148  1.00 34.20           C  
ATOM    991  C   GLY   126      -4.007 -13.196 -26.344  1.00 34.61           C  
ATOM    992  O   GLY   126      -4.173 -13.664 -27.472  1.00 31.88           O  
ATOM    993  N   HIS   127      -4.574 -13.836 -25.305  1.00 31.29           N  
ATOM    994  CA  HIS   127      -5.552 -14.868 -25.629  1.00 33.85           C  
ATOM    995  C   HIS   127      -6.952 -14.277 -25.763  1.00 31.47           C  
ATOM    996  CB  HIS   127      -5.546 -15.966 -24.563  1.00 28.83           C  
ATOM    997  O   HIS   127      -7.409 -13.545 -24.882  1.00 30.17           O  
ATOM    998  CG  HIS   127      -4.794 -17.193 -24.971  1.00 28.72           C  
ATOM    999  CD2 HIS   127      -3.605 -17.687 -24.554  1.00 28.49           C  
ATOM   1000  ND1 HIS   127      -5.263 -18.069 -25.926  1.00 18.93           N  
ATOM   1001  CE1 HIS   127      -4.392 -19.052 -26.078  1.00 26.85           C  
ATOM   1002  NE2 HIS   127      -3.377 -18.844 -25.257  1.00 27.20           N  
ATOM   1003  N   PRO   128      -7.471 -14.047 -27.019  1.00 32.88           N  
ATOM   1004  CA  PRO   128      -8.769 -13.520 -27.444  1.00 33.15           C  
ATOM   1005  C   PRO   128      -9.920 -14.008 -26.567  1.00 33.01           C  
ATOM   1006  CB  PRO   128      -8.912 -14.045 -28.875  1.00 29.48           C  
ATOM   1007  O   PRO   128     -10.997 -13.407 -26.565  1.00 30.66           O  
ATOM   1008  CG  PRO   128      -7.894 -15.133 -28.986  1.00 28.51           C  
ATOM   1009  CD  PRO   128      -6.878 -14.948 -27.896  1.00 32.88           C  
ATOM   1010  N   ASP   129      -9.619 -14.965 -25.744  1.00 31.46           N  
ATOM   1011  CA  ASP   129     -10.783 -15.425 -24.993  1.00 34.11           C  
ATOM   1012  C   ASP   129     -10.865 -14.739 -23.631  1.00 31.65           C  
ATOM   1013  CB  ASP   129     -10.742 -16.944 -24.815  1.00 29.05           C  
ATOM   1014  O   ASP   129     -10.836 -15.403 -22.593  1.00 29.89           O  
ATOM   1015  CG  ASP   129     -10.866 -17.698 -26.128  1.00 27.74           C  
ATOM   1016  OD1 ASP   129     -11.523 -17.192 -27.062  1.00 29.92           O  
ATOM   1017  OD2 ASP   129     -10.303 -18.810 -26.227  1.00 27.07           O  
ATOM   1018  N   PHE   130     -10.399 -13.478 -23.562  1.00 33.14           N  
ATOM   1019  CA  PHE   130     -10.873 -12.645 -22.463  1.00 34.27           C  
ATOM   1020  C   PHE   130     -12.396 -12.594 -22.440  1.00 33.15           C  
ATOM   1021  CB  PHE   130     -10.302 -11.227 -22.577  1.00 31.04           C  
ATOM   1022  O   PHE   130     -13.019 -12.068 -23.364  1.00 31.20           O  
ATOM   1023  CG  PHE   130     -10.501 -10.392 -21.341  1.00 30.06           C  
ATOM   1024  CD1 PHE   130     -11.774  -9.992 -20.953  1.00 28.15           C  
ATOM   1025  CD2 PHE   130      -9.414 -10.006 -20.568  1.00 30.25           C  
ATOM   1026  CE1 PHE   130     -11.961  -9.218 -19.810  1.00 29.08           C  
ATOM   1027  CE2 PHE   130      -9.593  -9.233 -19.424  1.00 31.39           C  
ATOM   1028  CZ  PHE   130     -10.867  -8.840 -19.047  1.00 27.85           C  
ATOM   1029  N   ASP   131     -13.001 -13.584 -21.797  1.00 36.84           N  
ATOM   1030  CA  ASP   131     -14.391 -13.376 -21.402  1.00 37.22           C  
ATOM   1031  C   ASP   131     -14.495 -12.337 -20.287  1.00 36.96           C  
ATOM   1032  CB  ASP   131     -15.025 -14.694 -20.953  1.00 34.80           C  
ATOM   1033  O   ASP   131     -14.110 -12.603 -19.146  1.00 35.34           O  
ATOM   1034  CG  ASP   131     -16.495 -14.554 -20.597  1.00 33.40           C  
ATOM   1035  OD1 ASP   131     -17.025 -13.423 -20.627  1.00 34.11           O  
ATOM   1036  OD2 ASP   131     -17.127 -15.585 -20.280  1.00 35.32           O  
ATOM   1037  N   PRO   132     -14.344 -10.997 -20.550  1.00 32.41           N  
ATOM   1038  CA  PRO   132     -14.582  -9.997 -19.507  1.00 32.31           C  
ATOM   1039  C   PRO   132     -15.614 -10.452 -18.477  1.00 32.37           C  
ATOM   1040  CB  PRO   132     -15.091  -8.784 -20.291  1.00 30.60           C  
ATOM   1041  O   PRO   132     -15.636  -9.942 -17.354  1.00 30.66           O  
ATOM   1042  CG  PRO   132     -15.278  -9.283 -21.687  1.00 29.61           C  
ATOM   1043  CD  PRO   132     -14.703 -10.667 -21.780  1.00 34.02           C  
ATOM   1044  N   SER   133     -16.521 -11.331 -18.763  1.00 32.77           N  
ATOM   1045  CA  SER   133     -17.513 -11.907 -17.861  1.00 33.87           C  
ATOM   1046  C   SER   133     -16.878 -12.924 -16.918  1.00 32.78           C  
ATOM   1047  CB  SER   133     -18.640 -12.569 -18.655  1.00 30.21           C  
ATOM   1048  O   SER   133     -17.432 -13.225 -15.859  1.00 30.59           O  
ATOM   1049  OG  SER   133     -18.185 -13.758 -19.278  1.00 27.07           O  
ATOM   1050  N   SER   134     -15.659 -13.355 -17.264  1.00 30.42           N  
ATOM   1051  CA  SER   134     -14.953 -14.183 -16.291  1.00 31.28           C  
ATOM   1052  C   SER   134     -14.240 -13.326 -15.250  1.00 30.53           C  
ATOM   1053  CB  SER   134     -13.943 -15.091 -16.994  1.00 27.90           C  
ATOM   1054  O   SER   134     -13.153 -12.804 -15.507  1.00 28.66           O  
ATOM   1055  OG  SER   134     -12.855 -14.337 -17.501  1.00 20.80           O  
ATOM   1056  N   THR   135     -14.721 -11.969 -15.003  1.00 31.66           N  
ATOM   1057  CA  THR   135     -14.535 -11.238 -13.754  1.00 32.33           C  
ATOM   1058  C   THR   135     -14.303 -12.200 -12.593  1.00 31.72           C  
ATOM   1059  CB  THR   135     -15.749 -10.341 -13.447  1.00 29.71           C  
ATOM   1060  O   THR   135     -15.179 -13.000 -12.258  1.00 30.13           O  
ATOM   1061  CG2 THR   135     -15.420  -8.871 -13.682  1.00 28.13           C  
ATOM   1062  OG1 THR   135     -16.841 -10.717 -14.295  1.00 23.74           O  
ATOM   1063  N   ILE   136     -13.248 -12.967 -12.591  1.00 28.98           N  
ATOM   1064  CA  ILE   136     -12.926 -13.636 -11.335  1.00 30.59           C  
ATOM   1065  C   ILE   136     -12.999 -12.635 -10.184  1.00 29.29           C  
ATOM   1066  CB  ILE   136     -11.528 -14.292 -11.387  1.00 27.22           C  
ATOM   1067  O   ILE   136     -12.448 -11.535 -10.274  1.00 28.28           O  
ATOM   1068  CG1 ILE   136     -11.450 -15.292 -12.547  1.00 14.20           C  
ATOM   1069  CG2 ILE   136     -11.202 -14.973 -10.054  1.00 23.51           C  
ATOM   1070  CD1 ILE   136     -10.062 -15.879 -12.765  1.00 23.35           C  
ATOM   1071  N   SER   137     -14.226 -12.614  -9.575  1.00 29.43           N  
ATOM   1072  CA  SER   137     -14.807 -12.228  -8.293  1.00 30.44           C  
ATOM   1073  C   SER   137     -14.185 -10.937  -7.771  1.00 29.41           C  
ATOM   1074  CB  SER   137     -14.625 -13.344  -7.264  1.00 27.12           C  
ATOM   1075  O   SER   137     -12.960 -10.807  -7.724  1.00 27.75           O  
ATOM   1076  OG  SER   137     -13.250 -13.563  -6.997  1.00 14.24           O  
ATOM   1077  N   LYS   138     -14.618  -9.660  -8.357  1.00 30.99           N  
ATOM   1078  CA  LYS   138     -14.519  -8.543  -7.421  1.00 30.76           C  
ATOM   1079  C   LYS   138     -14.247  -9.037  -6.003  1.00 31.05           C  
ATOM   1080  CB  LYS   138     -15.797  -7.705  -7.448  1.00 29.17           C  
ATOM   1081  O   LYS   138     -15.085  -9.714  -5.405  1.00 29.66           O  
ATOM   1082  CG  LYS   138     -15.713  -6.477  -8.343  1.00 27.95           C  
ATOM   1083  CD  LYS   138     -16.996  -5.657  -8.288  1.00 31.18           C  
ATOM   1084  CE  LYS   138     -16.920  -4.438  -9.198  1.00 24.40           C  
ATOM   1085  NZ  LYS   138     -18.163  -3.613  -9.124  1.00 26.36           N  
ATOM   1086  N   LYS   139     -13.038  -9.637  -5.811  1.00 31.02           N  
ATOM   1087  CA  LYS   139     -12.782  -9.790  -4.381  1.00 31.27           C  
ATOM   1088  C   LYS   139     -12.705  -8.432  -3.689  1.00 31.05           C  
ATOM   1089  CB  LYS   139     -11.487 -10.571  -4.148  1.00 29.11           C  
ATOM   1090  O   LYS   139     -11.931  -7.564  -4.098  1.00 29.71           O  
ATOM   1091  CG  LYS   139     -11.704 -12.021  -3.743  1.00 27.63           C  
ATOM   1092  CD  LYS   139     -10.384 -12.725  -3.457  1.00 30.49           C  
ATOM   1093  CE  LYS   139     -10.598 -14.186  -3.083  1.00 25.28           C  
ATOM   1094  NZ  LYS   139      -9.306 -14.881  -2.804  1.00 26.60           N  
ATOM   1095  N   GLU   140     -13.853  -7.929  -3.310  1.00 30.55           N  
ATOM   1096  CA  GLU   140     -13.950  -6.936  -2.245  1.00 30.83           C  
ATOM   1097  C   GLU   140     -13.219  -7.400  -0.988  1.00 30.53           C  
ATOM   1098  CB  GLU   140     -15.416  -6.637  -1.920  1.00 28.99           C  
ATOM   1099  O   GLU   140     -13.393  -8.538  -0.547  1.00 29.47           O  
ATOM   1100  CG  GLU   140     -16.120  -5.795  -2.974  1.00 27.65           C  
ATOM   1101  CD  GLU   140     -17.567  -5.485  -2.625  1.00 30.01           C  
ATOM   1102  OE1 GLU   140     -18.090  -6.054  -1.640  1.00 34.55           O  
ATOM   1103  OE2 GLU   140     -18.184  -4.667  -3.344  1.00 29.72           O  
ATOM   1104  N   PHE   141     -11.994  -7.002  -0.861  1.00 31.17           N  
ATOM   1105  CA  PHE   141     -11.383  -7.113   0.458  1.00 31.11           C  
ATOM   1106  C   PHE   141     -11.783  -5.936   1.340  1.00 31.16           C  
ATOM   1107  CB  PHE   141      -9.857  -7.186   0.340  1.00 29.69           C  
ATOM   1108  O   PHE   141     -11.647  -4.778   0.939  1.00 30.12           O  
ATOM   1109  CG  PHE   141      -9.367  -8.361  -0.462  1.00 28.21           C  
ATOM   1110  CD1 PHE   141      -9.112  -9.582   0.152  1.00 25.70           C  
ATOM   1111  CD2 PHE   141      -9.160  -8.245  -1.830  1.00 27.74           C  
ATOM   1112  CE1 PHE   141      -8.657 -10.671  -0.588  1.00 25.82           C  
ATOM   1113  CE2 PHE   141      -8.706  -9.329  -2.576  1.00 27.63           C  
ATOM   1114  CZ  PHE   141      -8.454 -10.541  -1.953  1.00 25.76           C  
ATOM   1115  N   GLU   142     -12.831  -6.036   2.126  1.00 30.86           N  
ATOM   1116  CA  GLU   142     -13.209  -5.172   3.240  1.00 31.04           C  
ATOM   1117  C   GLU   142     -12.269  -5.360   4.428  1.00 30.84           C  
ATOM   1118  CB  GLU   142     -14.654  -5.443   3.664  1.00 29.36           C  
ATOM   1119  O   GLU   142     -12.042  -6.487   4.873  1.00 29.78           O  
ATOM   1120  CG  GLU   142     -15.564  -4.227   3.562  1.00 28.04           C  
ATOM   1121  CD  GLU   142     -16.981  -4.495   4.043  1.00 30.21           C  
ATOM   1122  OE1 GLU   142     -17.343  -5.678   4.234  1.00 34.75           O  
ATOM   1123  OE2 GLU   142     -17.735  -3.514   4.229  1.00 30.12           O  
ATOM   1124  N   PHE   143     -11.327  -4.450   4.625  1.00 31.38           N  
ATOM   1125  CA  PHE   143     -10.543  -4.459   5.854  1.00 31.62           C  
ATOM   1126  C   PHE   143     -11.179  -3.560   6.908  1.00 31.35           C  
ATOM   1127  CB  PHE   143      -9.105  -4.010   5.580  1.00 30.14           C  
ATOM   1128  O   PHE   143     -11.607  -2.445   6.604  1.00 30.38           O  
ATOM   1129  CG  PHE   143      -8.400  -4.834   4.537  1.00 28.86           C  
ATOM   1130  CD1 PHE   143      -7.767  -6.022   4.880  1.00 26.72           C  
ATOM   1131  CD2 PHE   143      -8.371  -4.420   3.211  1.00 29.11           C  
ATOM   1132  CE1 PHE   143      -7.114  -6.787   3.916  1.00 28.13           C  
ATOM   1133  CE2 PHE   143      -7.720  -5.179   2.243  1.00 29.75           C  
ATOM   1134  CZ  PHE   143      -7.092  -6.362   2.597  1.00 28.16           C  
ATOM   1135  N   SER   144     -11.677  -4.210   7.937  1.00 31.76           N  
ATOM   1136  CA  SER   144     -12.010  -3.570   9.205  1.00 31.11           C  
ATOM   1137  C   SER   144     -10.756  -3.283  10.025  1.00 31.65           C  
ATOM   1138  CB  SER   144     -12.967  -4.446  10.013  1.00 29.75           C  
ATOM   1139  O   SER   144      -9.776  -4.027   9.952  1.00 30.24           O  
ATOM   1140  OG  SER   144     -12.254  -5.425  10.750  1.00 28.38           O  
ATOM   1141  N   LEU   145     -10.399  -2.063  10.278  1.00 28.60           N  
ATOM   1142  CA  LEU   145      -9.276  -1.628  11.102  1.00 29.44           C  
ATOM   1143  C   LEU   145      -8.887  -2.709  12.104  1.00 28.47           C  
ATOM   1144  CB  LEU   145      -9.623  -0.332  11.839  1.00 26.84           C  
ATOM   1145  O   LEU   145      -7.713  -2.840  12.458  1.00 27.14           O  
ATOM   1146  CG  LEU   145      -9.186   0.969  11.166  1.00 25.18           C  
ATOM   1147  CD1 LEU   145     -10.189   2.080  11.457  1.00 22.49           C  
ATOM   1148  CD2 LEU   145      -7.789   1.368  11.630  1.00 24.49           C  
ATOM   1149  N   ASN   146      -9.778  -3.516  12.577  1.00 33.58           N  
ATOM   1150  CA  ASN   146      -9.328  -4.648  13.380  1.00 33.57           C  
ATOM   1151  C   ASN   146      -8.520  -5.640  12.548  1.00 33.40           C  
ATOM   1152  CB  ASN   146     -10.521  -5.350  14.033  1.00 30.97           C  
ATOM   1153  O   ASN   146      -7.576  -6.252  13.049  1.00 31.14           O  
ATOM   1154  CG  ASN   146     -11.253  -4.461  15.019  1.00 29.19           C  
ATOM   1155  ND2 ASN   146     -12.480  -4.838  15.360  1.00 25.26           N  
ATOM   1156  OD1 ASN   146     -10.722  -3.443  15.470  1.00 30.05           O  
ATOM   1157  N   GLN   147      -8.813  -5.769  11.210  1.00 30.13           N  
ATOM   1158  CA  GLN   147      -8.030  -6.577  10.282  1.00 28.96           C  
ATOM   1159  C   GLN   147      -6.829  -5.799   9.753  1.00 30.06           C  
ATOM   1160  CB  GLN   147      -8.901  -7.054   9.118  1.00 27.48           C  
ATOM   1161  O   GLN   147      -5.790  -6.386   9.442  1.00 28.25           O  
ATOM   1162  CG  GLN   147      -9.875  -8.163   9.493  1.00 25.87           C  
ATOM   1163  CD  GLN   147     -10.689  -8.653   8.311  1.00 29.00           C  
ATOM   1164  NE2 GLN   147     -11.085  -9.921   8.348  1.00 21.13           N  
ATOM   1165  OE1 GLN   147     -10.962  -7.898   7.372  1.00 30.19           O  
ATOM   1166  N   PHE   148      -6.871  -4.454   9.792  1.00 31.39           N  
ATOM   1167  CA  PHE   148      -5.642  -3.676   9.700  1.00 32.07           C  
ATOM   1168  C   PHE   148      -4.695  -4.022  10.843  1.00 31.35           C  
ATOM   1169  CB  PHE   148      -5.951  -2.176   9.711  1.00 29.29           C  
ATOM   1170  O   PHE   148      -3.478  -4.077  10.654  1.00 29.82           O  
ATOM   1171  CG  PHE   148      -5.501  -1.454   8.469  1.00 27.58           C  
ATOM   1172  CD1 PHE   148      -4.203  -0.969   8.363  1.00 25.55           C  
ATOM   1173  CD2 PHE   148      -6.376  -1.261   7.408  1.00 27.35           C  
ATOM   1174  CE1 PHE   148      -3.784  -0.301   7.215  1.00 21.60           C  
ATOM   1175  CE2 PHE   148      -5.964  -0.595   6.258  1.00 24.54           C  
ATOM   1176  CZ  PHE   148      -4.668  -0.114   6.164  1.00 24.91           C  
ATOM   1177  N   SER   149      -5.189  -4.375  12.013  1.00 33.74           N  
ATOM   1178  CA  SER   149      -4.330  -4.893  13.073  1.00 34.07           C  
ATOM   1179  C   SER   149      -3.599  -6.154  12.625  1.00 33.61           C  
ATOM   1180  CB  SER   149      -5.148  -5.187  14.331  1.00 30.60           C  
ATOM   1181  O   SER   149      -2.406  -6.315  12.892  1.00 31.04           O  
ATOM   1182  OG  SER   149      -6.044  -6.262  14.108  1.00 26.87           O  
ATOM   1183  N   ILE   150      -4.179  -7.030  11.678  1.00 32.21           N  
ATOM   1184  CA  ILE   150      -3.465  -8.210  11.202  1.00 31.92           C  
ATOM   1185  C   ILE   150      -2.413  -7.797  10.174  1.00 32.13           C  
ATOM   1186  CB  ILE   150      -4.432  -9.248  10.592  1.00 29.68           C  
ATOM   1187  O   ILE   150      -1.258  -8.221  10.255  1.00 30.19           O  
ATOM   1188  CG1 ILE   150      -5.222  -9.957  11.698  1.00 26.79           C  
ATOM   1189  CG2 ILE   150      -3.668 -10.258   9.731  1.00 27.40           C  
ATOM   1190  CD1 ILE   150      -6.388 -10.794  11.188  1.00 24.38           C  
ATOM   1191  N   LEU   151      -2.743  -6.891   9.191  1.00 35.12           N  
ATOM   1192  CA  LEU   151      -1.769  -6.341   8.254  1.00 34.96           C  
ATOM   1193  C   LEU   151      -0.715  -5.517   8.988  1.00 34.95           C  
ATOM   1194  CB  LEU   151      -2.467  -5.476   7.201  1.00 33.24           C  
ATOM   1195  O   LEU   151       0.479  -5.639   8.708  1.00 33.02           O  
ATOM   1196  CG  LEU   151      -3.220  -6.225   6.100  1.00 30.94           C  
ATOM   1197  CD1 LEU   151      -4.131  -5.269   5.337  1.00 29.18           C  
ATOM   1198  CD2 LEU   151      -2.241  -6.910   5.153  1.00 31.58           C  
ATOM   1199  N   GLN   152      -1.031  -4.704   9.899  1.00 35.89           N  
ATOM   1200  CA  GLN   152      -0.158  -4.086  10.892  1.00 36.19           C  
ATOM   1201  C   GLN   152       0.616  -5.141  11.677  1.00 35.69           C  
ATOM   1202  CB  GLN   152      -0.969  -3.210  11.849  1.00 33.74           C  
ATOM   1203  O   GLN   152       1.829  -5.022  11.858  1.00 33.45           O  
ATOM   1204  CG  GLN   152      -1.253  -1.814  11.313  1.00 31.40           C  
ATOM   1205  CD  GLN   152      -2.110  -0.987  12.253  1.00 35.42           C  
ATOM   1206  NE2 GLN   152      -2.156   0.320  12.019  1.00 31.14           N  
ATOM   1207  OE1 GLN   152      -2.727  -1.519  13.181  1.00 35.23           O  
ATOM   1208  N   GLN   153      -0.146  -6.213  12.221  1.00 31.81           N  
ATOM   1209  CA  GLN   153       0.477  -7.347  12.895  1.00 32.50           C  
ATOM   1210  C   GLN   153       1.436  -8.082  11.963  1.00 31.69           C  
ATOM   1211  CB  GLN   153      -0.587  -8.311  13.421  1.00 29.14           C  
ATOM   1212  O   GLN   153       2.567  -8.390  12.344  1.00 29.43           O  
ATOM   1213  CG  GLN   153      -1.209  -7.880  14.743  1.00 27.48           C  
ATOM   1214  CD  GLN   153      -2.268  -8.848  15.236  1.00 31.47           C  
ATOM   1215  NE2 GLN   153      -3.182  -8.354  16.064  1.00 23.90           N  
ATOM   1216  OE1 GLN   153      -2.265 -10.029  14.876  1.00 33.46           O  
ATOM   1217  N   ILE   154       1.069  -8.237  10.599  1.00 33.12           N  
ATOM   1218  CA  ILE   154       1.944  -8.882   9.627  1.00 32.67           C  
ATOM   1219  C   ILE   154       3.128  -7.970   9.313  1.00 33.00           C  
ATOM   1220  CB  ILE   154       1.183  -9.237   8.330  1.00 30.56           C  
ATOM   1221  O   ILE   154       4.282  -8.400   9.367  1.00 30.89           O  
ATOM   1222  CG1 ILE   154       0.142 -10.328   8.603  1.00 28.32           C  
ATOM   1223  CG2 ILE   154       2.159  -9.674   7.233  1.00 28.59           C  
ATOM   1224  CD1 ILE   154      -0.825 -10.564   7.451  1.00 25.82           C  
ATOM   1225  N   ALA   155       2.905  -6.647   9.016  1.00 37.93           N  
ATOM   1226  CA  ALA   155       4.025  -5.717   8.904  1.00 37.87           C  
ATOM   1227  C   ALA   155       4.901  -5.758  10.153  1.00 37.79           C  
ATOM   1228  CB  ALA   155       3.516  -4.298   8.661  1.00 36.63           C  
ATOM   1229  O   ALA   155       6.125  -5.874  10.057  1.00 35.98           O  
ATOM   1230  N   LEU   156       4.191  -5.683  11.285  1.00 34.17           N  
ATOM   1231  CA  LEU   156       4.876  -5.836  12.564  1.00 35.10           C  
ATOM   1232  C   LEU   156       5.687  -7.128  12.596  1.00 34.04           C  
ATOM   1233  CB  LEU   156       3.869  -5.823  13.717  1.00 32.45           C  
ATOM   1234  O   LEU   156       6.862  -7.119  12.969  1.00 32.18           O  
ATOM   1235  CG  LEU   156       4.412  -5.410  15.086  1.00 30.76           C  
ATOM   1236  CD1 LEU   156       4.264  -3.905  15.283  1.00 28.18           C  
ATOM   1237  CD2 LEU   156       3.697  -6.173  16.197  1.00 31.07           C  
ATOM   1238  N   SER   157       5.071  -8.291  12.345  1.00 32.00           N  
ATOM   1239  CA  SER   157       5.696  -9.609  12.404  1.00 32.46           C  
ATOM   1240  C   SER   157       6.908  -9.687  11.482  1.00 31.89           C  
ATOM   1241  CB  SER   157       4.689 -10.697  12.029  1.00 29.85           C  
ATOM   1242  O   SER   157       7.959 -10.201  11.871  1.00 29.83           O  
ATOM   1243  OG  SER   157       3.509 -10.579  12.804  1.00 25.27           O  
ATOM   1244  N   HIS   158       6.792  -8.968  10.236  1.00 32.35           N  
ATOM   1245  CA  HIS   158       7.953  -9.011   9.355  1.00 33.22           C  
ATOM   1246  C   HIS   158       9.037  -8.046   9.825  1.00 32.26           C  
ATOM   1247  CB  HIS   158       7.547  -8.685   7.917  1.00 30.46           C  
ATOM   1248  O   HIS   158      10.222  -8.387   9.819  1.00 30.30           O  
ATOM   1249  CG  HIS   158       7.825  -9.791   6.949  1.00 28.98           C  
ATOM   1250  CD2 HIS   158       7.068 -10.844   6.562  1.00 29.45           C  
ATOM   1251  ND1 HIS   158       9.012  -9.892   6.257  1.00 22.12           N  
ATOM   1252  CE1 HIS   158       8.972 -10.964   5.482  1.00 28.43           C  
ATOM   1253  NE2 HIS   158       7.804 -11.559   5.649  1.00 29.01           N  
ATOM   1254  N   CYS   159       8.725  -6.789  10.246  1.00 32.40           N  
ATOM   1255  CA  CYS   159       9.717  -5.964  10.926  1.00 34.84           C  
ATOM   1256  C   CYS   159      10.384  -6.735  12.058  1.00 32.29           C  
ATOM   1257  CB  CYS   159       9.072  -4.691  11.474  1.00 31.34           C  
ATOM   1258  O   CYS   159      11.612  -6.762  12.158  1.00 30.58           O  
ATOM   1259  SG  CYS   159       9.315  -3.242  10.424  1.00 25.60           S  
ATOM   1260  N   ILE   160       9.554  -7.370  12.906  1.00 32.52           N  
ATOM   1261  CA  ILE   160      10.097  -8.176  13.994  1.00 32.52           C  
ATOM   1262  C   ILE   160      10.971  -9.291  13.424  1.00 32.40           C  
ATOM   1263  CB  ILE   160       8.974  -8.770  14.873  1.00 30.14           C  
ATOM   1264  O   ILE   160      12.078  -9.531  13.911  1.00 30.18           O  
ATOM   1265  CG1 ILE   160       8.248  -7.657  15.637  1.00 27.81           C  
ATOM   1266  CG2 ILE   160       9.540  -9.817  15.837  1.00 27.58           C  
ATOM   1267  CD1 ILE   160       7.017  -8.130  16.397  1.00 25.51           C  
ATOM   1268  N   ALA   161      10.579  -9.953  12.325  1.00 33.72           N  
ATOM   1269  CA  ALA   161      11.383 -11.025  11.743  1.00 33.30           C  
ATOM   1270  C   ALA   161      12.708 -10.489  11.209  1.00 33.52           C  
ATOM   1271  CB  ALA   161      10.609 -11.726  10.629  1.00 31.09           C  
ATOM   1272  O   ALA   161      13.769 -11.056  11.481  1.00 31.31           O  
ATOM   1273  N   ASN   162      12.671  -9.293  10.440  1.00 34.49           N  
ATOM   1274  CA  ASN   162      13.934  -8.678  10.045  1.00 35.33           C  
ATOM   1275  C   ASN   162      14.743  -8.231  11.259  1.00 34.29           C  
ATOM   1276  CB  ASN   162      13.685  -7.495   9.108  1.00 32.83           C  
ATOM   1277  O   ASN   162      15.965  -8.391  11.289  1.00 32.48           O  
ATOM   1278  CG  ASN   162      13.285  -7.929   7.712  1.00 31.24           C  
ATOM   1279  ND2 ASN   162      12.635  -7.035   6.975  1.00 28.74           N  
ATOM   1280  OD1 ASN   162      13.557  -9.059   7.298  1.00 31.97           O  
ATOM   1281  N   LEU   163      14.028  -7.669  12.300  1.00 29.44           N  
ATOM   1282  CA  LEU   163      14.718  -7.373  13.551  1.00 30.48           C  
ATOM   1283  C   LEU   163      15.363  -8.629  14.127  1.00 29.35           C  
ATOM   1284  CB  LEU   163      13.746  -6.772  14.570  1.00 27.80           C  
ATOM   1285  O   LEU   163      16.493  -8.582  14.619  1.00 27.60           O  
ATOM   1286  CG  LEU   163      13.635  -5.246  14.583  1.00 27.03           C  
ATOM   1287  CD1 LEU   163      12.239  -4.821  15.027  1.00 24.60           C  
ATOM   1288  CD2 LEU   163      14.699  -4.640  15.491  1.00 27.99           C  
ATOM   1289  N   HIS   164      14.657  -9.770  14.141  1.00 29.66           N  
ATOM   1290  CA  HIS   164      15.204 -11.048  14.583  1.00 31.41           C  
ATOM   1291  C   HIS   164      16.422 -11.442  13.755  1.00 29.53           C  
ATOM   1292  CB  HIS   164      14.138 -12.143  14.504  1.00 27.49           C  
ATOM   1293  O   HIS   164      17.432 -11.889  14.303  1.00 27.46           O  
ATOM   1294  CG  HIS   164      13.950 -12.891  15.786  1.00 26.68           C  
ATOM   1295  CD2 HIS   164      13.154 -12.643  16.852  1.00 26.60           C  
ATOM   1296  ND1 HIS   164      14.637 -14.049  16.079  1.00 19.60           N  
ATOM   1297  CE1 HIS   164      14.269 -14.482  17.273  1.00 26.10           C  
ATOM   1298  NE2 HIS   164      13.370 -13.646  17.763  1.00 27.60           N  
ATOM   1299  N   GLU   165      16.366 -11.250  12.446  1.00 34.24           N  
ATOM   1300  CA  GLU   165      17.563 -11.543  11.663  1.00 34.52           C  
ATOM   1301  C   GLU   165      18.677 -10.543  11.963  1.00 34.12           C  
ATOM   1302  CB  GLU   165      17.241 -11.539  10.167  1.00 31.94           C  
ATOM   1303  O   GLU   165      19.832 -10.931  12.151  1.00 32.18           O  
ATOM   1304  CG  GLU   165      17.178 -12.928   9.548  1.00 30.41           C  
ATOM   1305  CD  GLU   165      16.851 -12.909   8.063  1.00 36.55           C  
ATOM   1306  OE1 GLU   165      16.685 -11.807   7.492  1.00 41.57           O  
ATOM   1307  OE2 GLU   165      16.760 -14.005   7.466  1.00 38.36           O  
ATOM   1308  N   GLU   166      18.391  -9.235  12.136  1.00 31.76           N  
ATOM   1309  CA  GLU   166      19.364  -8.256  12.612  1.00 32.89           C  
ATOM   1310  C   GLU   166      19.686  -8.471  14.088  1.00 31.69           C  
ATOM   1311  CB  GLU   166      18.849  -6.832  12.388  1.00 30.12           C  
ATOM   1312  O   GLU   166      20.795  -8.173  14.537  1.00 30.05           O  
ATOM   1313  CG  GLU   166      18.943  -6.364  10.943  1.00 28.78           C  
ATOM   1314  CD  GLU   166      18.730  -4.868  10.782  1.00 35.52           C  
ATOM   1315  OE1 GLU   166      18.419  -4.187  11.785  1.00 42.63           O  
ATOM   1316  OE2 GLU   166      18.875  -4.371   9.642  1.00 39.41           O  
ATOM   1317  N   CYS   167      18.818  -9.097  14.749  1.00 22.82           N  
ATOM   1318  CA  CYS   167      19.040  -9.406  16.158  1.00 26.61           C  
ATOM   1319  C   CYS   167      19.502 -10.847  16.334  1.00 22.65           C  
ATOM   1320  CB  CYS   167      17.765  -9.166  16.966  1.00 21.78           C  
ATOM   1321  O   CYS   167      19.491 -11.375  17.448  1.00 21.42           O  
ATOM   1322  SG  CYS   167      17.272  -7.430  17.049  1.00 20.52           S  
ATOM   1323  N   ALA   168      19.759 -11.630  15.247  1.00 29.57           N  
ATOM   1324  CA  ALA   168      20.425 -12.919  15.412  1.00 29.66           C  
ATOM   1325  C   ALA   168      21.659 -12.790  16.300  1.00 29.63           C  
ATOM   1326  CB  ALA   168      20.810 -13.496  14.052  1.00 27.30           C  
ATOM   1327  O   ALA   168      22.618 -12.100  15.945  1.00 28.14           O  
ATOM   1328  N   GLY   169      21.463 -13.086  17.673  1.00 30.99           N  
ATOM   1329  CA  GLY   169      22.435 -13.164  18.752  1.00 31.69           C  
ATOM   1330  C   GLY   169      22.143 -12.202  19.889  1.00 30.91           C  
ATOM   1331  O   GLY   169      22.847 -12.197  20.901  1.00 29.14           O  
ATOM   1332  N   PHE   170      21.114 -11.457  19.716  1.00 25.13           N  
ATOM   1333  CA  PHE   170      20.714 -10.578  20.809  1.00 25.70           C  
ATOM   1334  C   PHE   170      19.984 -11.361  21.893  1.00 24.95           C  
ATOM   1335  CB  PHE   170      19.823  -9.445  20.290  1.00 23.77           C  
ATOM   1336  O   PHE   170      19.074 -12.139  21.599  1.00 24.10           O  
ATOM   1337  CG  PHE   170      19.697  -8.288  21.244  1.00 23.56           C  
ATOM   1338  CD1 PHE   170      20.661  -7.287  21.277  1.00 20.33           C  
ATOM   1339  CD2 PHE   170      18.614  -8.201  22.109  1.00 22.27           C  
ATOM   1340  CE1 PHE   170      20.546  -6.215  22.158  1.00 19.98           C  
ATOM   1341  CE2 PHE   170      18.493  -7.132  22.993  1.00 24.30           C  
ATOM   1342  CZ  PHE   170      19.461  -6.141  23.017  1.00 21.13           C  
ATOM   1343  N   ARG   171      20.364 -11.486  23.207  1.00 27.25           N  
ATOM   1344  CA  ARG   171      19.957 -11.978  24.519  1.00 26.51           C  
ATOM   1345  C   ARG   171      19.519 -10.830  25.423  1.00 27.07           C  
ATOM   1346  CB  ARG   171      21.097 -12.758  25.178  1.00 24.67           C  
ATOM   1347  O   ARG   171      20.352 -10.058  25.902  1.00 25.97           O  
ATOM   1348  CG  ARG   171      21.459 -14.046  24.457  1.00 24.24           C  
ATOM   1349  CD  ARG   171      22.448 -14.882  25.257  1.00 29.25           C  
ATOM   1350  NE  ARG   171      22.837 -16.092  24.539  1.00 20.80           N  
ATOM   1351  NH1 ARG   171      23.855 -17.092  26.356  1.00 18.87           N  
ATOM   1352  NH2 ARG   171      23.799 -18.167  24.332  1.00 15.54           N  
ATOM   1353  CZ  ARG   171      23.496 -17.115  25.077  1.00 19.87           C  
ATOM   1354  N   GLY   172      18.323 -10.211  25.123  1.00 26.52           N  
ATOM   1355  CA  GLY   172      17.708  -9.187  25.953  1.00 27.07           C  
ATOM   1356  C   GLY   172      16.246  -8.951  25.625  1.00 26.22           C  
ATOM   1357  O   GLY   172      15.646  -9.710  24.861  1.00 25.57           O  
ATOM   1358  N   THR   173      15.156  -8.317  26.368  1.00 29.73           N  
ATOM   1359  CA  THR   173      13.778  -7.884  26.163  1.00 30.05           C  
ATOM   1360  C   THR   173      13.730  -6.605  25.332  1.00 29.44           C  
ATOM   1361  CB  THR   173      13.059  -7.655  27.505  1.00 28.05           C  
ATOM   1362  O   THR   173      14.655  -5.792  25.381  1.00 28.53           O  
ATOM   1363  CG2 THR   173      12.797  -8.975  28.221  1.00 25.68           C  
ATOM   1364  OG1 THR   173      13.874  -6.824  28.341  1.00 27.80           O  
ATOM   1365  N   PHE   174      12.963  -6.575  24.280  1.00 26.10           N  
ATOM   1366  CA  PHE   174      12.661  -5.326  23.591  1.00 28.21           C  
ATOM   1367  C   PHE   174      11.205  -4.929  23.803  1.00 26.19           C  
ATOM   1368  CB  PHE   174      12.958  -5.451  22.094  1.00 25.27           C  
ATOM   1369  O   PHE   174      10.323  -5.788  23.853  1.00 25.28           O  
ATOM   1370  CG  PHE   174      12.405  -6.703  21.468  1.00 25.66           C  
ATOM   1371  CD1 PHE   174      13.141  -7.882  21.472  1.00 23.62           C  
ATOM   1372  CD2 PHE   174      11.149  -6.701  20.875  1.00 25.33           C  
ATOM   1373  CE1 PHE   174      12.631  -9.043  20.893  1.00 24.34           C  
ATOM   1374  CE2 PHE   174      10.634  -7.856  20.295  1.00 27.15           C  
ATOM   1375  CZ  PHE   174      11.377  -9.026  20.304  1.00 25.13           C  
ATOM   1376  N   ASP   175      10.914  -3.792  24.296  1.00 30.87           N  
ATOM   1377  CA  ASP   175       9.688  -3.005  24.219  1.00 30.99           C  
ATOM   1378  C   ASP   175       9.655  -2.162  22.946  1.00 30.75           C  
ATOM   1379  CB  ASP   175       9.549  -2.105  25.449  1.00 29.53           C  
ATOM   1380  O   ASP   175      10.629  -1.479  22.622  1.00 29.83           O  
ATOM   1381  CG  ASP   175       9.205  -2.876  26.711  1.00 28.44           C  
ATOM   1382  OD1 ASP   175       8.461  -3.877  26.631  1.00 28.90           O  
ATOM   1383  OD2 ASP   175       9.679  -2.476  27.796  1.00 28.18           O  
ATOM   1384  N   VAL   176       8.784  -2.514  21.963  1.00 29.82           N  
ATOM   1385  CA  VAL   176       8.511  -1.678  20.798  1.00 29.69           C  
ATOM   1386  C   VAL   176       7.390  -0.692  21.121  1.00 29.77           C  
ATOM   1387  CB  VAL   176       8.133  -2.528  19.565  1.00 28.55           C  
ATOM   1388  O   VAL   176       6.274  -1.098  21.452  1.00 28.55           O  
ATOM   1389  CG1 VAL   176       7.953  -1.643  18.333  1.00 27.48           C  
ATOM   1390  CG2 VAL   176       9.194  -3.596  19.308  1.00 27.23           C  
ATOM   1391  N   GLU   177       7.713   0.470  21.471  1.00 29.83           N  
ATOM   1392  CA  GLU   177       6.783   1.594  21.517  1.00 30.54           C  
ATOM   1393  C   GLU   177       6.600   2.217  20.136  1.00 29.77           C  
ATOM   1394  CB  GLU   177       7.267   2.653  22.511  1.00 28.53           C  
ATOM   1395  O   GLU   177       7.579   2.536  19.458  1.00 28.90           O  
ATOM   1396  CG  GLU   177       6.172   3.187  23.423  1.00 27.23           C  
ATOM   1397  CD  GLU   177       6.665   4.246  24.396  1.00 29.24           C  
ATOM   1398  OE1 GLU   177       7.897   4.386  24.568  1.00 35.27           O  
ATOM   1399  OE2 GLU   177       5.812   4.941  24.992  1.00 29.31           O  
ATOM   1400  N   TYR   178       5.279   2.139  19.612  1.00 28.93           N  
ATOM   1401  CA  TYR   178       4.783   2.709  18.364  1.00 31.10           C  
ATOM   1402  C   TYR   178       4.162   4.080  18.599  1.00 28.84           C  
ATOM   1403  CB  TYR   178       3.756   1.775  17.717  1.00 28.02           C  
ATOM   1404  O   TYR   178       3.286   4.234  19.453  1.00 27.83           O  
ATOM   1405  CG  TYR   178       4.348   0.838  16.692  1.00 26.72           C  
ATOM   1406  CD1 TYR   178       4.416   1.198  15.348  1.00 26.38           C  
ATOM   1407  CD2 TYR   178       4.839  -0.409  17.065  1.00 28.68           C  
ATOM   1408  CE1 TYR   178       4.959   0.337  14.400  1.00 27.53           C  
ATOM   1409  CE2 TYR   178       5.384  -1.277  16.125  1.00 29.35           C  
ATOM   1410  OH  TYR   178       5.978  -1.752  13.863  1.00 15.13           O  
ATOM   1411  CZ  TYR   178       5.440  -0.896  14.797  1.00 28.60           C  
ATOM   1412  N   THR   179       4.850   5.071  18.130  1.00 30.19           N  
ATOM   1413  CA  THR   179       4.225   6.386  18.051  1.00 30.38           C  
ATOM   1414  C   THR   179       3.976   6.780  16.598  1.00 30.15           C  
ATOM   1415  CB  THR   179       5.092   7.459  18.735  1.00 28.57           C  
ATOM   1416  O   THR   179       4.873   6.677  15.759  1.00 29.03           O  
ATOM   1417  CG2 THR   179       4.240   8.625  19.225  1.00 26.97           C  
ATOM   1418  OG1 THR   179       5.771   6.874  19.854  1.00 27.81           O  
ATOM   1419  N   PHE   180       2.786   6.595  16.009  1.00 31.88           N  
ATOM   1420  CA  PHE   180       2.197   7.007  14.740  1.00 32.49           C  
ATOM   1421  C   PHE   180       2.561   8.452  14.419  1.00 31.68           C  
ATOM   1422  CB  PHE   180       0.675   6.845  14.774  1.00 30.36           C  
ATOM   1423  O   PHE   180       2.214   9.366  15.169  1.00 30.60           O  
ATOM   1424  CG  PHE   180       0.218   5.411  14.808  1.00 28.14           C  
ATOM   1425  CD1 PHE   180       0.027   4.700  13.630  1.00 26.20           C  
ATOM   1426  CD2 PHE   180      -0.021   4.775  16.019  1.00 28.57           C  
ATOM   1427  CE1 PHE   180      -0.396   3.373  13.659  1.00 28.82           C  
ATOM   1428  CE2 PHE   180      -0.443   3.449  16.056  1.00 30.11           C  
ATOM   1429  CZ  PHE   180      -0.631   2.750  14.874  1.00 28.90           C  
ATOM   1430  N   HIS   181       3.921   8.737  14.099  1.00 27.89           N  
ATOM   1431  CA  HIS   181       4.298  10.017  13.510  1.00 27.35           C  
ATOM   1432  C   HIS   181       4.431   9.908  11.995  1.00 27.82           C  
ATOM   1433  CB  HIS   181       5.609  10.521  14.117  1.00 26.15           C  
ATOM   1434  O   HIS   181       4.896   8.889  11.479  1.00 26.77           O  
ATOM   1435  CG  HIS   181       5.481  10.961  15.541  1.00 24.90           C  
ATOM   1436  CD2 HIS   181       5.844  10.354  16.695  1.00 23.35           C  
ATOM   1437  ND1 HIS   181       4.914  12.165  15.899  1.00 20.49           N  
ATOM   1438  CE1 HIS   181       4.936  12.279  17.217  1.00 19.42           C  
ATOM   1439  NE2 HIS   181       5.495  11.194  17.723  1.00 20.80           N  
ATOM   1440  N   TRP   182       3.558  10.407  11.115  1.00 17.35           N  
ATOM   1441  CA  TRP   182       3.527  10.728   9.691  1.00 31.56           C  
ATOM   1442  C   TRP   182       4.905  11.162   9.202  1.00 22.72           C  
ATOM   1443  CB  TRP   182       2.501  11.829   9.410  1.00 21.61           C  
ATOM   1444  O   TRP   182       5.063  11.555   8.043  1.00 22.69           O  
ATOM   1445  CG  TRP   182       1.091  11.449   9.750  1.00 23.42           C  
ATOM   1446  CD1 TRP   182       0.429  11.702  10.919  1.00 17.04           C  
ATOM   1447  CD2 TRP   182       0.172  10.742   8.913  1.00 11.10           C  
ATOM   1448  CE2 TRP   182      -1.032  10.602   9.639  1.00  9.43           C  
ATOM   1449  CE3 TRP   182       0.248  10.213   7.617  1.00 19.34           C  
ATOM   1450  NE1 TRP   182      -0.849  11.195  10.859  1.00 19.56           N  
ATOM   1451  CH2 TRP   182      -2.050   9.446   7.842  1.00 17.95           C  
ATOM   1452  CZ2 TRP   182      -2.151   9.954   9.111  1.00 17.59           C  
ATOM   1453  CZ3 TRP   182      -0.867   9.569   7.094  1.00 17.73           C  
ATOM   1454  N   THR   183       5.932  10.945   9.932  1.00 28.24           N  
ATOM   1455  CA  THR   183       7.349  10.934   9.584  1.00 28.21           C  
ATOM   1456  C   THR   183       7.843   9.507   9.370  1.00 28.27           C  
ATOM   1457  CB  THR   183       8.197  11.615  10.675  1.00 26.41           C  
ATOM   1458  O   THR   183       7.299   8.563   9.946  1.00 27.27           O  
ATOM   1459  CG2 THR   183       8.164  13.133  10.529  1.00 24.39           C  
ATOM   1460  OG1 THR   183       7.683  11.259  11.964  1.00 22.22           O  
ATOM   1461  N   PRO   184       8.475   9.325   8.129  1.00 29.60           N  
ATOM   1462  CA  PRO   184       9.305   8.119   8.068  1.00 28.80           C  
ATOM   1463  C   PRO   184       9.430   7.419   9.419  1.00 29.57           C  
ATOM   1464  CB  PRO   184      10.663   8.649   7.600  1.00 27.70           C  
ATOM   1465  O   PRO   184       9.440   8.079  10.462  1.00 28.43           O  
ATOM   1466  CG  PRO   184      10.509  10.136   7.588  1.00 26.17           C  
ATOM   1467  CD  PRO   184       9.100  10.473   7.985  1.00 29.12           C  
ATOM   1468  N   PHE   185       8.581   6.406   9.700  1.00 32.10           N  
ATOM   1469  CA  PHE   185       8.691   5.337  10.686  1.00 32.67           C  
ATOM   1470  C   PHE   185       9.749   5.671  11.731  1.00 32.02           C  
ATOM   1471  CB  PHE   185       9.027   4.007  10.004  1.00 30.40           C  
ATOM   1472  O   PHE   185      10.901   5.945  11.389  1.00 30.59           O  
ATOM   1473  CG  PHE   185       7.999   3.564   8.998  1.00 28.49           C  
ATOM   1474  CD1 PHE   185       6.842   2.913   9.407  1.00 26.65           C  
ATOM   1475  CD2 PHE   185       8.191   3.798   7.643  1.00 29.40           C  
ATOM   1476  CE1 PHE   185       5.889   2.501   8.479  1.00 28.21           C  
ATOM   1477  CE2 PHE   185       7.243   3.389   6.709  1.00 29.78           C  
ATOM   1478  CZ  PHE   185       6.093   2.740   7.129  1.00 28.07           C  
ATOM   1479  N   ALA   186       9.438   6.513  12.757  1.00 28.52           N  
ATOM   1480  CA  ALA   186      10.382   6.376  13.864  1.00 28.41           C  
ATOM   1481  C   ALA   186       9.955   5.263  14.815  1.00 28.46           C  
ATOM   1482  CB  ALA   186      10.511   7.697  14.619  1.00 26.43           C  
ATOM   1483  O   ALA   186       8.779   5.161  15.174  1.00 27.05           O  
ATOM   1484  N   PHE   187      10.649   4.130  14.656  1.00 28.59           N  
ATOM   1485  CA  PHE   187      10.768   3.106  15.688  1.00 30.49           C  
ATOM   1486  C   PHE   187      11.747   3.541  16.772  1.00 28.48           C  
ATOM   1487  CB  PHE   187      11.219   1.775  15.077  1.00 27.37           C  
ATOM   1488  O   PHE   187      12.799   4.111  16.473  1.00 27.33           O  
ATOM   1489  CG  PHE   187      10.585   1.473  13.746  1.00 26.36           C  
ATOM   1490  CD1 PHE   187       9.391   0.766  13.672  1.00 26.30           C  
ATOM   1491  CD2 PHE   187      11.185   1.897  12.566  1.00 29.22           C  
ATOM   1492  CE1 PHE   187       8.803   0.485  12.442  1.00 29.00           C  
ATOM   1493  CE2 PHE   187      10.603   1.619  11.333  1.00 30.68           C  
ATOM   1494  CZ  PHE   187       9.412   0.913  11.272  1.00 28.96           C  
ATOM   1495  N   ASN   188      11.097   3.892  17.923  1.00 25.75           N  
ATOM   1496  CA  ASN   188      12.000   3.746  19.060  1.00 26.95           C  
ATOM   1497  C   ASN   188      12.019   2.312  19.580  1.00 25.69           C  
ATOM   1498  CB  ASN   188      11.611   4.713  20.181  1.00 24.28           C  
ATOM   1499  O   ASN   188      10.981   1.774  19.970  1.00 24.58           O  
ATOM   1500  CG  ASN   188      12.493   5.945  20.221  1.00 23.66           C  
ATOM   1501  ND2 ASN   188      11.935   7.059  20.680  1.00 16.24           N  
ATOM   1502  OD1 ASN   188      13.666   5.896  19.842  1.00 23.21           O  
ATOM   1503  N   VAL   189      13.025   1.528  19.140  1.00 26.41           N  
ATOM   1504  CA  VAL   189      13.386   0.269  19.783  1.00 25.94           C  
ATOM   1505  C   VAL   189      14.260   0.545  21.004  1.00 26.29           C  
ATOM   1506  CB  VAL   189      14.117  -0.678  18.807  1.00 24.79           C  
ATOM   1507  O   VAL   189      15.301   1.197  20.896  1.00 25.09           O  
ATOM   1508  CG1 VAL   189      14.375  -2.034  19.461  1.00 25.40           C  
ATOM   1509  CG2 VAL   189      13.309  -0.847  17.522  1.00 24.41           C  
ATOM   1510  N   LYS   190      13.690   0.393  22.128  1.00 24.88           N  
ATOM   1511  CA  LYS   190      14.511   0.308  23.332  1.00 24.92           C  
ATOM   1512  C   LYS   190      14.940  -1.131  23.604  1.00 24.85           C  
ATOM   1513  CB  LYS   190      13.755   0.866  24.538  1.00 23.73           C  
ATOM   1514  O   LYS   190      14.101  -2.030  23.682  1.00 23.95           O  
ATOM   1515  CG  LYS   190      13.703   2.386  24.587  1.00 23.12           C  
ATOM   1516  CD  LYS   190      12.963   2.881  25.823  1.00 25.94           C  
ATOM   1517  CE  LYS   190      12.829   4.398  25.826  1.00 21.84           C  
ATOM   1518  NZ  LYS   190      12.041   4.882  26.999  1.00 23.31           N  
ATOM   1519  N   PHE   191      16.203  -1.343  23.535  1.00 28.97           N  
ATOM   1520  CA  PHE   191      16.904  -2.512  24.052  1.00 29.43           C  
ATOM   1521  C   PHE   191      17.243  -2.331  25.527  1.00 28.85           C  
ATOM   1522  CB  PHE   191      18.181  -2.774  23.248  1.00 26.87           C  
ATOM   1523  O   PHE   191      17.681  -1.256  25.941  1.00 27.72           O  
ATOM   1524  CG  PHE   191      17.934  -3.058  21.791  1.00 26.27           C  
ATOM   1525  CD1 PHE   191      17.613  -4.340  21.364  1.00 25.00           C  
ATOM   1526  CD2 PHE   191      18.023  -2.042  20.849  1.00 29.67           C  
ATOM   1527  CE1 PHE   191      17.384  -4.606  20.016  1.00 28.57           C  
ATOM   1528  CE2 PHE   191      17.795  -2.300  19.500  1.00 32.60           C  
ATOM   1529  CZ  PHE   191      17.477  -3.583  19.085  1.00 27.37           C  
ATOM   1530  N   SER   192      16.785  -3.136  26.413  1.00 25.56           N  
ATOM   1531  CA  SER   192      17.319  -3.357  27.753  1.00 25.90           C  
ATOM   1532  C   SER   192      18.119  -4.653  27.823  1.00 25.49           C  
ATOM   1533  CB  SER   192      16.188  -3.391  28.782  1.00 25.06           C  
ATOM   1534  O   SER   192      17.739  -5.658  27.218  1.00 25.08           O  
ATOM   1535  OG  SER   192      15.138  -4.239  28.348  1.00 28.78           O  
ATOM   1536  N   GLU   193      19.426  -4.628  28.344  1.00 31.28           N  
ATOM   1537  CA  GLU   193      20.346  -5.729  28.620  1.00 36.68           C  
ATOM   1538  C   GLU   193      19.845  -6.589  29.776  1.00 29.73           C  
ATOM   1539  CB  GLU   193      21.746  -5.194  28.929  1.00 30.76           C  
ATOM   1540  O   GLU   193      19.183  -6.089  30.688  1.00 29.00           O  
ATOM   1541  CG  GLU   193      22.475  -4.639  27.713  1.00 30.59           C  
ATOM   1542  CD  GLU   193      23.911  -4.236  28.007  1.00 38.45           C  
ATOM   1543  OE1 GLU   193      24.318  -4.259  29.191  1.00 57.32           O  
ATOM   1544  OE2 GLU   193      24.635  -3.892  27.046  1.00 49.90           O  
TER    1545      GLU   193
END
