# Supplementary material for: The transformative power of transformers in protein structure prediction
Source: Proc Natl Acad Sci U S A. 2023 Jul 31;120(32):e2303499120. doi: 10.1073/pnas.2303499120 (PMC10410766; doi:10.1073/pnas.2303499120)
Supplement: Supplementary file 2 — Dataset S01 (GZ) [file pnas.2303499120.sd01.gz › SI_Data/predicted_structures/ESMFold/T1112.pdb]

PARENT N/A
ATOM      1  N   MET     1      12.631 -27.437 -28.356  1.00 89.88           N  
ATOM      2  CA  MET     1      11.772 -26.374 -28.870  1.00 92.44           C  
ATOM      3  C   MET     1      11.076 -25.638 -27.731  1.00 91.66           C  
ATOM      4  CB  MET     1      10.734 -26.942 -29.838  1.00 89.03           C  
ATOM      5  O   MET     1      10.667 -26.255 -26.745  1.00 87.66           O  
ATOM      6  CG  MET     1      11.336 -27.570 -31.085  1.00 80.30           C  
ATOM      7  SD  MET     1      10.099 -28.498 -32.073  1.00 84.47           S  
ATOM      8  CE  MET     1      11.158 -29.120 -33.408  1.00 77.53           C  
ATOM      9  N   GLY     2      11.247 -24.362 -27.664  1.00 93.76           N  
ATOM     10  CA  GLY     2      10.515 -23.630 -26.643  1.00 94.51           C  
ATOM     11  C   GLY     2       9.010 -23.787 -26.759  1.00 95.36           C  
ATOM     12  O   GLY     2       8.493 -24.079 -27.840  1.00 94.62           O  
ATOM     13  N   GLU     3       8.253 -23.722 -25.627  1.00 95.09           N  
ATOM     14  CA  GLU     3       6.794 -23.687 -25.637  1.00 96.04           C  
ATOM     15  C   GLU     3       6.276 -22.499 -26.443  1.00 96.81           C  
ATOM     16  CB  GLU     3       6.247 -23.631 -24.209  1.00 94.63           C  
ATOM     17  O   GLU     3       6.786 -21.384 -26.313  1.00 96.68           O  
ATOM     18  CG  GLU     3       4.738 -23.806 -24.120  1.00 87.67           C  
ATOM     19  CD  GLU     3       4.231 -23.934 -22.692  1.00 81.44           C  
ATOM     20  OE1 GLU     3       5.034 -23.767 -21.746  1.00 86.59           O  
ATOM     21  OE2 GLU     3       3.022 -24.205 -22.519  1.00 84.15           O  
ATOM     22  N   THR     4       5.307 -22.793 -27.378  1.00 95.93           N  
ATOM     23  CA  THR     4       4.652 -21.734 -28.138  1.00 96.46           C  
ATOM     24  C   THR     4       3.800 -20.859 -27.223  1.00 96.58           C  
ATOM     25  CB  THR     4       3.773 -22.313 -29.262  1.00 95.63           C  
ATOM     26  O   THR     4       2.892 -21.353 -26.552  1.00 96.25           O  
ATOM     27  CG2 THR     4       3.217 -21.207 -30.151  1.00 91.43           C  
ATOM     28  OG1 THR     4       4.559 -23.205 -30.062  1.00 92.23           O  
ATOM     29  N   LYS     5       4.019 -19.543 -27.239  1.00 96.59           N  
ATOM     30  CA  LYS     5       3.318 -18.545 -26.436  1.00 97.02           C  
ATOM     31  C   LYS     5       2.141 -17.950 -27.203  1.00 97.37           C  
ATOM     32  CB  LYS     5       4.277 -17.435 -26.003  1.00 96.34           C  
ATOM     33  O   LYS     5       2.295 -17.513 -28.345  1.00 97.28           O  
ATOM     34  CG  LYS     5       5.351 -17.890 -25.027  1.00 92.90           C  
ATOM     35  CD  LYS     5       6.209 -16.723 -24.554  1.00 88.94           C  
ATOM     36  CE  LYS     5       7.264 -17.173 -23.553  1.00 86.13           C  
ATOM     37  NZ  LYS     5       8.092 -16.028 -23.069  1.00 85.06           N  
ATOM     38  N   LYS     6       0.996 -17.906 -26.593  1.00 97.43           N  
ATOM     39  CA  LYS     6      -0.216 -17.294 -27.129  1.00 97.76           C  
ATOM     40  C   LYS     6      -0.181 -15.777 -26.974  1.00 97.87           C  
ATOM     41  CB  LYS     6      -1.456 -17.863 -26.438  1.00 97.48           C  
ATOM     42  O   LYS     6      -0.081 -15.263 -25.858  1.00 97.77           O  
ATOM     43  CG  LYS     6      -1.742 -19.318 -26.779  1.00 96.46           C  
ATOM     44  CD  LYS     6      -2.976 -19.832 -26.047  1.00 94.64           C  
ATOM     45  CE  LYS     6      -3.275 -21.281 -26.404  1.00 92.77           C  
ATOM     46  NZ  LYS     6      -4.428 -21.818 -25.620  1.00 91.68           N  
ATOM     47  N   MET     7      -0.354 -15.072 -28.079  1.00 97.19           N  
ATOM     48  CA  MET     7      -0.233 -13.618 -28.131  1.00 97.41           C  
ATOM     49  C   MET     7      -1.534 -12.981 -28.608  1.00 97.46           C  
ATOM     50  CB  MET     7       0.919 -13.206 -29.050  1.00 97.27           C  
ATOM     51  O   MET     7      -2.137 -13.443 -29.578  1.00 97.23           O  
ATOM     52  CG  MET     7       1.129 -11.703 -29.133  1.00 96.76           C  
ATOM     53  SD  MET     7       2.573 -11.251 -30.171  1.00 96.36           S  
ATOM     54  CE  MET     7       3.926 -11.736 -29.064  1.00 94.42           C  
ATOM     55  N   ILE     8      -1.966 -11.929 -27.982  1.00 97.58           N  
ATOM     56  CA  ILE     8      -2.988 -11.006 -28.464  1.00 97.66           C  
ATOM     57  C   ILE     8      -2.331  -9.718 -28.956  1.00 97.46           C  
ATOM     58  CB  ILE     8      -4.028 -10.690 -27.365  1.00 97.42           C  
ATOM     59  O   ILE     8      -1.556  -9.092 -28.229  1.00 96.98           O  
ATOM     60  CG1 ILE     8      -4.802 -11.957 -26.983  1.00 96.49           C  
ATOM     61  CG2 ILE     8      -4.981  -9.583 -27.825  1.00 96.42           C  
ATOM     62  CD1 ILE     8      -5.682 -11.797 -25.751  1.00 94.87           C  
ATOM     63  N   CYS     9      -2.735  -9.267 -30.093  1.00 95.61           N  
ATOM     64  CA  CYS     9      -2.291  -7.981 -30.618  1.00 95.55           C  
ATOM     65  C   CYS     9      -3.333  -6.898 -30.364  1.00 95.30           C  
ATOM     66  CB  CYS     9      -2.004  -8.083 -32.116  1.00 94.60           C  
ATOM     67  O   CYS     9      -4.499  -7.055 -30.730  1.00 94.37           O  
ATOM     68  SG  CYS     9      -0.592  -9.136 -32.517  1.00 92.95           S  
ATOM     69  N   LEU    10      -2.932  -5.848 -29.766  1.00 95.04           N  
ATOM     70  CA  LEU    10      -3.704  -4.612 -29.691  1.00 95.07           C  
ATOM     71  C   LEU    10      -3.343  -3.675 -30.839  1.00 93.97           C  
ATOM     72  CB  LEU    10      -3.466  -3.912 -28.350  1.00 94.99           C  
ATOM     73  O   LEU    10      -2.173  -3.330 -31.019  1.00 92.42           O  
ATOM     74  CG  LEU    10      -3.630  -4.773 -27.097  1.00 94.92           C  
ATOM     75  CD1 LEU    10      -3.423  -3.929 -25.844  1.00 94.13           C  
ATOM     76  CD2 LEU    10      -5.002  -5.437 -27.080  1.00 93.76           C  
ATOM     77  N   VAL    11      -4.351  -3.256 -31.528  1.00 92.69           N  
ATOM     78  CA  VAL    11      -4.152  -2.398 -32.691  1.00 92.05           C  
ATOM     79  C   VAL    11      -5.098  -1.201 -32.618  1.00 91.32           C  
ATOM     80  CB  VAL    11      -4.370  -3.170 -34.011  1.00 90.12           C  
ATOM     81  O   VAL    11      -6.158  -1.278 -31.993  1.00 89.44           O  
ATOM     82  CG1 VAL    11      -3.334  -4.283 -34.164  1.00 73.85           C  
ATOM     83  CG2 VAL    11      -5.785  -3.743 -34.066  1.00 72.96           C  
ATOM     84  N   ASP    12      -4.716  -0.056 -33.175  1.00 89.95           N  
ATOM     85  CA  ASP    12      -5.649   1.054 -33.337  1.00 89.07           C  
ATOM     86  C   ASP    12      -6.164   1.135 -34.772  1.00 87.84           C  
ATOM     87  CB  ASP    12      -4.985   2.375 -32.941  1.00 87.31           C  
ATOM     88  O   ASP    12      -5.558   0.573 -35.687  1.00 85.16           O  
ATOM     89  CG  ASP    12      -3.856   2.774 -33.875  1.00 82.91           C  
ATOM     90  OD1 ASP    12      -4.127   3.139 -35.039  1.00 79.97           O  
ATOM     91  OD2 ASP    12      -2.684   2.720 -33.444  1.00 81.46           O  
ATOM     92  N   GLY    13      -7.336   1.587 -34.976  1.00 86.11           N  
ATOM     93  CA  GLY    13      -8.009   1.673 -36.262  1.00 85.23           C  
ATOM     94  C   GLY    13      -7.496   2.807 -37.129  1.00 83.68           C  
ATOM     95  O   GLY    13      -7.961   2.993 -38.256  1.00 80.03           O  
ATOM     96  N   GLU    14      -6.575   3.634 -36.663  1.00 82.00           N  
ATOM     97  CA  GLU    14      -5.963   4.693 -37.460  1.00 81.26           C  
ATOM     98  C   GLU    14      -4.843   4.144 -38.339  1.00 80.08           C  
ATOM     99  CB  GLU    14      -5.426   5.805 -36.556  1.00 78.01           C  
ATOM    100  O   GLU    14      -4.515   4.729 -39.374  1.00 76.07           O  
ATOM    101  CG  GLU    14      -6.512   6.593 -35.838  1.00 71.32           C  
ATOM    102  CD  GLU    14      -7.252   7.561 -36.748  1.00 68.42           C  
ATOM    103  OE1 GLU    14      -6.676   7.989 -37.774  1.00 67.00           O  
ATOM    104  OE2 GLU    14      -8.415   7.895 -36.431  1.00 64.03           O  
ATOM    105  N   HIS    15      -4.288   3.054 -37.920  1.00 76.77           N  
ATOM    106  CA  HIS    15      -3.278   2.397 -38.743  1.00 75.94           C  
ATOM    107  C   HIS    15      -3.879   1.886 -40.049  1.00 77.06           C  
ATOM    108  CB  HIS    15      -2.630   1.243 -37.977  1.00 72.19           C  
ATOM    109  O   HIS    15      -5.014   1.403 -40.068  1.00 72.81           O  
ATOM    110  CG  HIS    15      -1.665   1.688 -36.925  1.00 69.29           C  
ATOM    111  CD2 HIS    15      -0.387   2.127 -37.019  1.00 67.64           C  
ATOM    112  ND1 HIS    15      -1.983   1.709 -35.584  1.00 68.19           N  
ATOM    113  CE1 HIS    15      -0.939   2.144 -34.897  1.00 65.43           C  
ATOM    114  NE2 HIS    15       0.042   2.404 -35.744  1.00 65.12           N  
ATOM    115  N   TYR    16      -2.974   1.908 -41.020  1.00 75.85           N  
ATOM    116  CA  TYR    16      -3.263   1.346 -42.334  1.00 79.01           C  
ATOM    117  C   TYR    16      -3.353  -0.174 -42.269  1.00 79.36           C  
ATOM    118  CB  TYR    16      -2.191   1.762 -43.345  1.00 70.72           C  
ATOM    119  O   TYR    16      -2.401  -0.842 -41.860  1.00 75.79           O  
ATOM    120  CG  TYR    16      -2.544   1.432 -44.775  1.00 61.51           C  
ATOM    121  CD1 TYR    16      -1.727   0.603 -45.541  1.00 53.77           C  
ATOM    122  CD2 TYR    16      -3.694   1.947 -45.363  1.00 57.45           C  
ATOM    123  CE1 TYR    16      -2.047   0.297 -46.860  1.00 49.24           C  
ATOM    124  CE2 TYR    16      -4.024   1.648 -46.681  1.00 51.97           C  
ATOM    125  OH  TYR    16      -3.517   0.524 -48.725  1.00 34.88           O  
ATOM    126  CZ  TYR    16      -3.196   0.823 -47.420  1.00 50.18           C  
ATOM    127  N   PHE    17      -4.445  -0.764 -42.579  1.00 82.75           N  
ATOM    128  CA  PHE    17      -4.785  -2.173 -42.424  1.00 84.18           C  
ATOM    129  C   PHE    17      -3.684  -3.061 -42.992  1.00 85.76           C  
ATOM    130  CB  PHE    17      -6.118  -2.485 -43.111  1.00 81.93           C  
ATOM    131  O   PHE    17      -3.310  -4.064 -42.380  1.00 85.64           O  
ATOM    132  CG  PHE    17      -6.500  -3.940 -43.063  1.00 78.77           C  
ATOM    133  CD1 PHE    17      -7.060  -4.488 -41.916  1.00 75.55           C  
ATOM    134  CD2 PHE    17      -6.298  -4.760 -44.166  1.00 76.17           C  
ATOM    135  CE1 PHE    17      -7.415  -5.835 -41.869  1.00 74.04           C  
ATOM    136  CE2 PHE    17      -6.649  -6.106 -44.126  1.00 73.33           C  
ATOM    137  CZ  PHE    17      -7.207  -6.642 -42.977  1.00 71.05           C  
ATOM    138  N   PRO    18      -3.125  -2.767 -44.092  1.00 83.80           N  
ATOM    139  CA  PRO    18      -2.002  -3.565 -44.590  1.00 84.74           C  
ATOM    140  C   PRO    18      -0.828  -3.606 -43.613  1.00 85.34           C  
ATOM    141  CB  PRO    18      -1.609  -2.850 -45.885  1.00 83.47           C  
ATOM    142  O   PRO    18      -0.171  -4.641 -43.476  1.00 84.79           O  
ATOM    143  CG  PRO    18      -2.877  -2.234 -46.381  1.00 83.56           C  
ATOM    144  CD  PRO    18      -3.652  -1.722 -45.201  1.00 84.58           C  
ATOM    145  N   VAL    19      -0.573  -2.547 -42.889  1.00 85.70           N  
ATOM    146  CA  VAL    19       0.498  -2.501 -41.900  1.00 86.80           C  
ATOM    147  C   VAL    19       0.155  -3.410 -40.722  1.00 87.61           C  
ATOM    148  CB  VAL    19       0.751  -1.059 -41.404  1.00 85.00           C  
ATOM    149  O   VAL    19       0.999  -4.180 -40.257  1.00 87.19           O  
ATOM    150  CG1 VAL    19       1.823  -1.042 -40.315  1.00 81.22           C  
ATOM    151  CG2 VAL    19       1.156  -0.158 -42.570  1.00 79.87           C  
ATOM    152  N   VAL    20      -1.033  -3.400 -40.299  1.00 86.01           N  
ATOM    153  CA  VAL    20      -1.505  -4.283 -39.238  1.00 87.06           C  
ATOM    154  C   VAL    20      -1.397  -5.737 -39.690  1.00 88.11           C  
ATOM    155  CB  VAL    20      -2.960  -3.956 -38.833  1.00 85.69           C  
ATOM    156  O   VAL    20      -0.882  -6.585 -38.957  1.00 87.98           O  
ATOM    157  CG1 VAL    20      -3.475  -4.966 -37.809  1.00 83.34           C  
ATOM    158  CG2 VAL    20      -3.053  -2.535 -38.280  1.00 82.89           C  
ATOM    159  N   LYS    21      -1.802  -6.030 -40.864  1.00 89.78           N  
ATOM    160  CA  LYS    21      -1.735  -7.376 -41.425  1.00 90.54           C  
ATOM    161  C   LYS    21      -0.290  -7.858 -41.524  1.00 90.74           C  
ATOM    162  CB  LYS    21      -2.397  -7.417 -42.803  1.00 89.99           C  
ATOM    163  O   LYS    21       0.049  -8.929 -41.016  1.00 90.46           O  
ATOM    164  CG  LYS    21      -2.433  -8.802 -43.432  1.00 90.05           C  
ATOM    165  CD  LYS    21      -3.131  -8.784 -44.785  1.00 90.06           C  
ATOM    166  CE  LYS    21      -3.061 -10.142 -45.470  1.00 89.36           C  
ATOM    167  NZ  LYS    21      -3.652 -10.103 -46.841  1.00 88.86           N  
ATOM    168  N   ASP    22       0.593  -7.090 -42.116  1.00 90.32           N  
ATOM    169  CA  ASP    22       2.011  -7.408 -42.247  1.00 90.80           C  
ATOM    170  C   ASP    22       2.649  -7.646 -40.880  1.00 91.20           C  
ATOM    171  CB  ASP    22       2.747  -6.286 -42.982  1.00 89.13           C  
ATOM    172  O   ASP    22       3.364  -8.632 -40.686  1.00 90.83           O  
ATOM    173  CG  ASP    22       4.221  -6.584 -43.195  1.00 83.17           C  
ATOM    174  OD1 ASP    22       4.551  -7.479 -44.003  1.00 81.68           O  
ATOM    175  OD2 ASP    22       5.059  -5.919 -42.549  1.00 83.55           O  
ATOM    176  N   SER    23       2.341  -6.859 -39.882  1.00 89.68           N  
ATOM    177  CA  SER    23       2.854  -7.002 -38.524  1.00 90.33           C  
ATOM    178  C   SER    23       2.400  -8.316 -37.897  1.00 91.10           C  
ATOM    179  CB  SER    23       2.401  -5.829 -37.653  1.00 89.15           C  
ATOM    180  O   SER    23       3.189  -9.006 -37.248  1.00 90.92           O  
ATOM    181  OG  SER    23       2.886  -4.602 -38.170  1.00 84.74           O  
ATOM    182  N   ILE    24       1.181  -8.748 -38.099  1.00 91.69           N  
ATOM    183  CA  ILE    24       0.633  -9.995 -37.576  1.00 91.95           C  
ATOM    184  C   ILE    24       1.269 -11.181 -38.297  1.00 92.13           C  
ATOM    185  CB  ILE    24      -0.905 -10.041 -37.721  1.00 90.68           C  
ATOM    186  O   ILE    24       1.686 -12.152 -37.660  1.00 91.54           O  
ATOM    187  CG1 ILE    24      -1.561  -9.022 -36.782  1.00 86.71           C  
ATOM    188  CG2 ILE    24      -1.431 -11.453 -37.450  1.00 86.56           C  
ATOM    189  CD1 ILE    24      -3.024  -8.742 -37.097  1.00 83.70           C  
ATOM    190  N   GLU    25       1.455 -11.106 -39.631  1.00 92.08           N  
ATOM    191  CA  GLU    25       2.116 -12.150 -40.408  1.00 92.69           C  
ATOM    192  C   GLU    25       3.568 -12.327 -39.972  1.00 92.64           C  
ATOM    193  CB  GLU    25       2.051 -11.831 -41.904  1.00 92.04           C  
ATOM    194  O   GLU    25       4.009 -13.446 -39.703  1.00 92.44           O  
ATOM    195  CG  GLU    25       0.668 -12.015 -42.512  1.00 91.21           C  
ATOM    196  CD  GLU    25       0.589 -11.574 -43.965  1.00 90.96           C  
ATOM    197  OE1 GLU    25       1.578 -11.007 -44.483  1.00 90.31           O  
ATOM    198  OE2 GLU    25      -0.471 -11.798 -44.591  1.00 91.29           O  
ATOM    199  N   ILE    26       4.250 -11.245 -39.703  1.00 93.39           N  
ATOM    200  CA  ILE    26       5.628 -11.282 -39.227  1.00 93.71           C  
ATOM    201  C   ILE    26       5.674 -11.887 -37.826  1.00 93.82           C  
ATOM    202  CB  ILE    26       6.264  -9.874 -39.223  1.00 92.95           C  
ATOM    203  O   ILE    26       6.588 -12.649 -37.501  1.00 93.53           O  
ATOM    204  CG1 ILE    26       6.535  -9.406 -40.658  1.00 91.11           C  
ATOM    205  CG2 ILE    26       7.550  -9.863 -38.392  1.00 90.81           C  
ATOM    206  CD1 ILE    26       6.838  -7.919 -40.778  1.00 88.59           C  
ATOM    207  N   LEU    27       4.749 -11.627 -36.946  1.00 91.94           N  
ATOM    208  CA  LEU    27       4.691 -12.174 -35.594  1.00 92.38           C  
ATOM    209  C   LEU    27       4.332 -13.656 -35.623  1.00 91.64           C  
ATOM    210  CB  LEU    27       3.673 -11.406 -34.748  1.00 92.01           C  
ATOM    211  O   LEU    27       4.876 -14.446 -34.848  1.00 90.65           O  
ATOM    212  CG  LEU    27       4.083 -10.001 -34.304  1.00 91.38           C  
ATOM    213  CD1 LEU    27       2.883  -9.255 -33.731  1.00 89.18           C  
ATOM    214  CD2 LEU    27       5.213 -10.071 -33.282  1.00 89.02           C  
ATOM    215  N   ASP    28       3.579 -14.133 -36.511  1.00 91.78           N  
ATOM    216  CA  ASP    28       3.182 -15.524 -36.710  1.00 91.38           C  
ATOM    217  C   ASP    28       4.346 -16.356 -37.244  1.00 90.30           C  
ATOM    218  CB  ASP    28       1.991 -15.611 -37.666  1.00 88.80           C  
ATOM    219  O   ASP    28       4.459 -17.544 -36.935  1.00 88.48           O  
ATOM    220  CG  ASP    28       0.653 -15.476 -36.960  1.00 81.77           C  
ATOM    221  OD1 ASP    28       0.582 -15.720 -35.736  1.00 79.48           O  
ATOM    222  OD2 ASP    28      -0.340 -15.125 -37.634  1.00 80.72           O  
ATOM    223  N   ASP    29       5.199 -15.701 -37.985  1.00 91.16           N  
ATOM    224  CA  ASP    29       6.369 -16.366 -38.550  1.00 91.97           C  
ATOM    225  C   ASP    29       7.441 -16.590 -37.485  1.00 90.15           C  
ATOM    226  CB  ASP    29       6.943 -15.551 -39.710  1.00 90.36           C  
ATOM    227  O   ASP    29       8.435 -17.275 -37.732  1.00 88.40           O  
ATOM    228  CG  ASP    29       6.135 -15.690 -40.989  1.00 89.37           C  
ATOM    229  OD1 ASP    29       5.340 -16.647 -41.107  1.00 88.67           O  
ATOM    230  OD2 ASP    29       6.297 -14.836 -41.887  1.00 87.84           O  
ATOM    231  N   LEU    30       7.235 -16.042 -36.270  1.00 91.70           N  
ATOM    232  CA  LEU    30       8.149 -16.273 -35.157  1.00 92.07           C  
ATOM    233  C   LEU    30       7.887 -17.629 -34.511  1.00 91.46           C  
ATOM    234  CB  LEU    30       8.014 -15.162 -34.113  1.00 90.72           C  
ATOM    235  O   LEU    30       6.827 -17.845 -33.920  1.00 89.83           O  
ATOM    236  CG  LEU    30       8.415 -13.756 -34.562  1.00 87.93           C  
ATOM    237  CD1 LEU    30       8.185 -12.754 -33.436  1.00 83.82           C  
ATOM    238  CD2 LEU    30       9.871 -13.734 -35.015  1.00 83.80           C  
ATOM    239  N   GLU    31       8.881 -18.579 -34.515  1.00 90.15           N  
ATOM    240  CA  GLU    31       8.799 -19.993 -34.160  1.00 90.80           C  
ATOM    241  C   GLU    31       8.132 -20.183 -32.801  1.00 87.84           C  
ATOM    242  CB  GLU    31      10.191 -20.629 -34.157  1.00 87.08           C  
ATOM    243  O   GLU    31       7.574 -21.246 -32.520  1.00 82.35           O  
ATOM    244  CG  GLU    31      10.787 -20.814 -35.545  1.00 83.97           C  
ATOM    245  CD  GLU    31      12.072 -21.626 -35.544  1.00 78.22           C  
ATOM    246  OE1 GLU    31      12.630 -21.876 -34.452  1.00 84.26           O  
ATOM    247  OE2 GLU    31      12.523 -22.015 -36.644  1.00 85.80           O  
ATOM    248  N   HIS    32       7.905 -19.312 -31.918  1.00 95.32           N  
ATOM    249  CA  HIS    32       7.457 -19.507 -30.544  1.00 95.70           C  
ATOM    250  C   HIS    32       6.306 -18.567 -30.200  1.00 96.01           C  
ATOM    251  CB  HIS    32       8.616 -19.297 -29.568  1.00 93.35           C  
ATOM    252  O   HIS    32       5.952 -18.415 -29.029  1.00 95.08           O  
ATOM    253  CG  HIS    32       9.790 -20.187 -29.829  1.00 87.48           C  
ATOM    254  CD2 HIS    32      11.109 -19.907 -29.944  1.00 82.57           C  
ATOM    255  ND1 HIS    32       9.667 -21.547 -30.009  1.00 81.12           N  
ATOM    256  CE1 HIS    32      10.864 -22.067 -30.222  1.00 79.33           C  
ATOM    257  NE2 HIS    32      11.757 -21.093 -30.188  1.00 79.52           N  
ATOM    258  N   ILE    33       5.643 -18.115 -31.221  1.00 95.55           N  
ATOM    259  CA  ILE    33       4.500 -17.228 -31.030  1.00 95.83           C  
ATOM    260  C   ILE    33       3.312 -17.734 -31.846  1.00 96.00           C  
ATOM    261  CB  ILE    33       4.841 -15.774 -31.425  1.00 94.50           C  
ATOM    262  O   ILE    33       3.459 -18.073 -33.023  1.00 95.38           O  
ATOM    263  CG1 ILE    33       5.954 -15.224 -30.526  1.00 90.14           C  
ATOM    264  CG2 ILE    33       3.593 -14.889 -31.355  1.00 90.28           C  
ATOM    265  CD1 ILE    33       5.575 -15.136 -29.054  1.00 86.45           C  
ATOM    266  N   ASP    34       2.194 -17.771 -31.222  1.00 96.50           N  
ATOM    267  CA  ASP    34       0.869 -17.948 -31.808  1.00 96.89           C  
ATOM    268  C   ASP    34      -0.016 -16.733 -31.542  1.00 96.98           C  
ATOM    269  CB  ASP    34       0.205 -19.213 -31.260  1.00 96.62           C  
ATOM    270  O   ASP    34      -0.425 -16.494 -30.403  1.00 96.73           O  
ATOM    271  CG  ASP    34      -1.190 -19.439 -31.816  1.00 96.27           C  
ATOM    272  OD1 ASP    34      -1.516 -18.887 -32.889  1.00 95.92           O  
ATOM    273  OD2 ASP    34      -1.972 -20.172 -31.173  1.00 95.19           O  
ATOM    274  N   VAL    35      -0.297 -15.912 -32.580  1.00 96.34           N  
ATOM    275  CA  VAL    35      -1.217 -14.785 -32.470  1.00 96.75           C  
ATOM    276  C   VAL    35      -2.657 -15.293 -32.457  1.00 96.70           C  
ATOM    277  CB  VAL    35      -1.018 -13.775 -33.623  1.00 96.24           C  
ATOM    278  O   VAL    35      -3.214 -15.626 -33.506  1.00 96.20           O  
ATOM    279  CG1 VAL    35      -1.959 -12.583 -33.464  1.00 94.85           C  
ATOM    280  CG2 VAL    35       0.435 -13.309 -33.678  1.00 94.98           C  
ATOM    281  N   VAL    36      -3.337 -15.247 -31.352  1.00 97.63           N  
ATOM    282  CA  VAL    36      -4.583 -15.970 -31.118  1.00 97.74           C  
ATOM    283  C   VAL    36      -5.769 -15.022 -31.282  1.00 97.60           C  
ATOM    284  CB  VAL    36      -4.609 -16.617 -29.715  1.00 97.68           C  
ATOM    285  O   VAL    36      -6.913 -15.466 -31.411  1.00 97.14           O  
ATOM    286  CG1 VAL    36      -3.629 -17.787 -29.642  1.00 97.55           C  
ATOM    287  CG2 VAL    36      -4.286 -15.578 -28.643  1.00 97.52           C  
ATOM    288  N   ALA    37      -5.453 -13.674 -31.229  1.00 96.61           N  
ATOM    289  CA  ALA    37      -6.521 -12.703 -31.454  1.00 96.83           C  
ATOM    290  C   ALA    37      -5.950 -11.311 -31.711  1.00 96.83           C  
ATOM    291  CB  ALA    37      -7.473 -12.672 -30.261  1.00 96.46           C  
ATOM    292  O   ALA    37      -4.858 -10.984 -31.241  1.00 96.51           O  
ATOM    293  N   VAL    38      -6.777 -10.503 -32.326  1.00 94.54           N  
ATOM    294  CA  VAL    38      -6.522  -9.079 -32.522  1.00 94.63           C  
ATOM    295  C   VAL    38      -7.643  -8.261 -31.885  1.00 94.49           C  
ATOM    296  CB  VAL    38      -6.391  -8.727 -34.021  1.00 93.99           C  
ATOM    297  O   VAL    38      -8.824  -8.554 -32.083  1.00 93.84           O  
ATOM    298  CG1 VAL    38      -6.035  -7.252 -34.200  1.00 92.07           C  
ATOM    299  CG2 VAL    38      -5.345  -9.618 -34.688  1.00 92.01           C  
ATOM    300  N   VAL    39      -7.306  -7.197 -31.107  1.00 95.22           N  
ATOM    301  CA  VAL    39      -8.270  -6.305 -30.471  1.00 95.30           C  
ATOM    302  C   VAL    39      -8.035  -4.871 -30.942  1.00 94.63           C  
ATOM    303  CB  VAL    39      -8.184  -6.381 -28.930  1.00 95.15           C  
ATOM    304  O   VAL    39      -6.979  -4.291 -30.682  1.00 93.52           O  
ATOM    305  CG1 VAL    39      -9.283  -5.539 -28.286  1.00 94.75           C  
ATOM    306  CG2 VAL    39      -8.275  -7.833 -28.463  1.00 94.65           C  
ATOM    307  N   PHE    40      -9.017  -4.253 -31.530  1.00 92.20           N  
ATOM    308  CA  PHE    40      -8.984  -2.832 -31.857  1.00 92.29           C  
ATOM    309  C   PHE    40      -9.318  -1.987 -30.633  1.00 92.09           C  
ATOM    310  CB  PHE    40      -9.960  -2.518 -32.995  1.00 91.37           C  
ATOM    311  O   PHE    40     -10.411  -2.100 -30.075  1.00 91.18           O  
ATOM    312  CG  PHE    40      -9.439  -2.878 -34.359  1.00 89.30           C  
ATOM    313  CD1 PHE    40      -8.829  -1.921 -35.161  1.00 86.48           C  
ATOM    314  CD2 PHE    40      -9.559  -4.175 -34.841  1.00 86.43           C  
ATOM    315  CE1 PHE    40      -8.346  -2.252 -36.425  1.00 85.82           C  
ATOM    316  CE2 PHE    40      -9.078  -4.513 -36.103  1.00 86.23           C  
ATOM    317  CZ  PHE    40      -8.472  -3.550 -36.893  1.00 84.36           C  
ATOM    318  N   ILE    41      -8.411  -1.130 -30.258  1.00 92.68           N  
ATOM    319  CA  ILE    41      -8.498  -0.475 -28.957  1.00 92.10           C  
ATOM    320  C   ILE    41      -8.897   0.987 -29.141  1.00 88.93           C  
ATOM    321  CB  ILE    41      -7.163  -0.573 -28.185  1.00 91.54           C  
ATOM    322  O   ILE    41      -8.921   1.757 -28.178  1.00 82.81           O  
ATOM    323  CG1 ILE    41      -6.000  -0.110 -29.069  1.00 89.74           C  
ATOM    324  CG2 ILE    41      -6.934  -2.001 -27.682  1.00 88.72           C  
ATOM    325  CD1 ILE    41      -4.702   0.129 -28.310  1.00 88.81           C  
ATOM    326  N   GLY    42      -9.300   1.400 -30.403  1.00 88.65           N  
ATOM    327  CA  GLY    42      -9.785   2.735 -30.716  1.00 88.28           C  
ATOM    328  C   GLY    42      -9.505   3.151 -32.148  1.00 87.30           C  
ATOM    329  O   GLY    42      -9.025   2.348 -32.951  1.00 84.40           O  
ATOM    330  N   GLY    43      -9.972   4.359 -32.518  1.00 85.11           N  
ATOM    331  CA  GLY    43      -9.761   4.906 -33.848  1.00 85.00           C  
ATOM    332  C   GLY    43     -10.496   4.141 -34.932  1.00 84.26           C  
ATOM    333  O   GLY    43     -10.142   4.228 -36.110  1.00 80.37           O  
ATOM    334  N   THR    44     -11.490   3.400 -34.547  1.00 85.11           N  
ATOM    335  CA  THR    44     -12.134   2.480 -35.478  1.00 85.00           C  
ATOM    336  C   THR    44     -13.169   3.210 -36.330  1.00 83.76           C  
ATOM    337  CB  THR    44     -12.809   1.314 -34.734  1.00 83.23           C  
ATOM    338  O   THR    44     -13.761   2.620 -37.237  1.00 80.38           O  
ATOM    339  CG2 THR    44     -11.772   0.388 -34.107  1.00 80.30           C  
ATOM    340  OG1 THR    44     -13.652   1.838 -33.700  1.00 83.03           O  
ATOM    341  N   GLU    45     -13.510   4.499 -36.109  1.00 81.46           N  
ATOM    342  CA  GLU    45     -14.458   5.300 -36.878  1.00 81.47           C  
ATOM    343  C   GLU    45     -14.033   5.403 -38.340  1.00 80.25           C  
ATOM    344  CB  GLU    45     -14.598   6.698 -36.271  1.00 78.79           C  
ATOM    345  O   GLU    45     -14.872   5.596 -39.223  1.00 77.40           O  
ATOM    346  CG  GLU    45     -13.320   7.522 -36.324  1.00 73.67           C  
ATOM    347  CD  GLU    45     -12.383   7.253 -35.157  1.00 70.99           C  
ATOM    348  OE1 GLU    45     -12.606   6.271 -34.414  1.00 70.24           O  
ATOM    349  OE2 GLU    45     -11.419   8.032 -34.983  1.00 66.97           O  
ATOM    350  N   LYS    46     -12.743   5.188 -38.671  1.00 79.84           N  
ATOM    351  CA  LYS    46     -12.230   5.314 -40.032  1.00 79.67           C  
ATOM    352  C   LYS    46     -12.284   3.977 -40.765  1.00 79.15           C  
ATOM    353  CB  LYS    46     -10.796   5.846 -40.018  1.00 77.88           C  
ATOM    354  O   LYS    46     -12.180   3.932 -41.993  1.00 77.06           O  
ATOM    355  CG  LYS    46     -10.668   7.265 -39.484  1.00 75.26           C  
ATOM    356  CD  LYS    46      -9.234   7.771 -39.580  1.00 73.71           C  
ATOM    357  CE  LYS    46      -9.088   9.160 -38.973  1.00 68.62           C  
ATOM    358  NZ  LYS    46      -7.655   9.548 -38.816  1.00 67.25           N  
ATOM    359  N   LEU    47     -12.398   2.914 -40.009  1.00 81.29           N  
ATOM    360  CA  LEU    47     -12.338   1.583 -40.602  1.00 80.43           C  
ATOM    361  C   LEU    47     -13.639   1.250 -41.325  1.00 78.75           C  
ATOM    362  CB  LEU    47     -12.053   0.530 -39.528  1.00 78.80           C  
ATOM    363  O   LEU    47     -13.673   0.351 -42.168  1.00 74.38           O  
ATOM    364  CG  LEU    47     -10.689   0.612 -38.842  1.00 78.94           C  
ATOM    365  CD1 LEU    47     -10.565  -0.470 -37.775  1.00 76.70           C  
ATOM    366  CD2 LEU    47      -9.566   0.491 -39.867  1.00 77.31           C  
ATOM    367  N   GLN    48     -14.667   2.138 -41.324  1.00 74.54           N  
ATOM    368  CA  GLN    48     -15.977   1.889 -41.917  1.00 74.22           C  
ATOM    369  C   GLN    48     -16.377   0.424 -41.772  1.00 73.57           C  
ATOM    370  CB  GLN    48     -15.984   2.292 -43.392  1.00 69.82           C  
ATOM    371  O   GLN    48     -16.908  -0.176 -42.709  1.00 69.46           O  
ATOM    372  CG  GLN    48     -15.732   3.776 -43.626  1.00 66.88           C  
ATOM    373  CD  GLN    48     -15.830   4.164 -45.089  1.00 65.14           C  
ATOM    374  NE2 GLN    48     -15.870   5.465 -45.356  1.00 59.34           N  
ATOM    375  OE1 GLN    48     -15.868   3.302 -45.973  1.00 67.60           O  
ATOM    376  N   ILE    49     -15.953  -0.197 -40.697  1.00 72.00           N  
ATOM    377  CA  ILE    49     -16.212  -1.602 -40.401  1.00 71.08           C  
ATOM    378  C   ILE    49     -17.657  -1.773 -39.937  1.00 72.60           C  
ATOM    379  CB  ILE    49     -15.238  -2.144 -39.332  1.00 66.89           C  
ATOM    380  O   ILE    49     -18.016  -1.347 -38.837  1.00 68.01           O  
ATOM    381  CG1 ILE    49     -13.786  -1.955 -39.788  1.00 65.35           C  
ATOM    382  CG2 ILE    49     -15.531  -3.617 -39.032  1.00 65.92           C  
ATOM    383  CD1 ILE    49     -12.754  -2.298 -38.722  1.00 64.75           C  
ATOM    384  N   GLU    50     -18.496  -2.477 -40.742  1.00 70.96           N  
ATOM    385  CA  GLU    50     -19.856  -2.829 -40.347  1.00 71.38           C  
ATOM    386  C   GLU    50     -19.883  -4.139 -39.565  1.00 71.88           C  
ATOM    387  CB  GLU    50     -20.764  -2.931 -41.575  1.00 66.55           C  
ATOM    388  O   GLU    50     -20.644  -4.280 -38.605  1.00 69.58           O  
ATOM    389  CG  GLU    50     -20.942  -1.615 -42.319  1.00 62.49           C  
ATOM    390  CD  GLU    50     -22.004  -1.679 -43.406  1.00 61.36           C  
ATOM    391  OE1 GLU    50     -22.487  -2.791 -43.718  1.00 66.10           O  
ATOM    392  OE2 GLU    50     -22.355  -0.608 -43.950  1.00 60.92           O  
ATOM    393  N   ASP    51     -18.921  -5.020 -39.973  1.00 80.55           N  
ATOM    394  CA  ASP    51     -18.880  -6.346 -39.365  1.00 81.78           C  
ATOM    395  C   ASP    51     -17.452  -6.731 -38.984  1.00 82.10           C  
ATOM    396  CB  ASP    51     -19.471  -7.390 -40.314  1.00 79.16           C  
ATOM    397  O   ASP    51     -16.599  -6.913 -39.855  1.00 80.22           O  
ATOM    398  CG  ASP    51     -19.629  -8.756 -39.668  1.00 78.92           C  
ATOM    399  OD1 ASP    51     -19.135  -8.957 -38.538  1.00 80.66           O  
ATOM    400  OD2 ASP    51     -20.252  -9.639 -40.297  1.00 83.32           O  
ATOM    401  N   PRO    52     -17.129  -6.965 -37.717  1.00 77.97           N  
ATOM    402  CA  PRO    52     -15.829  -7.470 -37.269  1.00 79.76           C  
ATOM    403  C   PRO    52     -15.404  -8.738 -38.005  1.00 82.25           C  
ATOM    404  CB  PRO    52     -16.053  -7.750 -35.781  1.00 76.78           C  
ATOM    405  O   PRO    52     -14.214  -9.064 -38.045  1.00 82.45           O  
ATOM    406  CG  PRO    52     -17.136  -6.805 -35.373  1.00 75.21           C  
ATOM    407  CD  PRO    52     -18.113  -6.681 -36.506  1.00 76.37           C  
ATOM    408  N   LYS    53     -16.290  -9.554 -38.532  1.00 86.21           N  
ATOM    409  CA  LYS    53     -16.023 -10.810 -39.226  1.00 87.49           C  
ATOM    410  C   LYS    53     -15.215 -10.574 -40.499  1.00 88.07           C  
ATOM    411  CB  LYS    53     -17.331 -11.528 -39.561  1.00 84.78           C  
ATOM    412  O   LYS    53     -14.277 -11.319 -40.793  1.00 87.94           O  
ATOM    413  CG  LYS    53     -18.068 -12.071 -38.345  1.00 79.84           C  
ATOM    414  CD  LYS    53     -19.366 -12.763 -38.742  1.00 78.88           C  
ATOM    415  CE  LYS    53     -20.107 -13.301 -37.525  1.00 75.81           C  
ATOM    416  NZ  LYS    53     -21.436 -13.875 -37.896  1.00 76.66           N  
ATOM    417  N   GLU    54     -15.509  -9.521 -41.251  1.00 88.28           N  
ATOM    418  CA  GLU    54     -14.745  -9.182 -42.448  1.00 88.44           C  
ATOM    419  C   GLU    54     -13.265  -8.995 -42.124  1.00 88.93           C  
ATOM    420  CB  GLU    54     -15.304  -7.916 -43.102  1.00 86.37           C  
ATOM    421  O   GLU    54     -12.399  -9.506 -42.836  1.00 88.18           O  
ATOM    422  CG  GLU    54     -14.748  -7.646 -44.493  1.00 79.75           C  
ATOM    423  CD  GLU    54     -15.026  -6.235 -44.986  1.00 77.20           C  
ATOM    424  OE1 GLU    54     -16.076  -5.660 -44.621  1.00 75.87           O  
ATOM    425  OE2 GLU    54     -14.187  -5.701 -45.745  1.00 73.48           O  
ATOM    426  N   TYR    55     -12.924  -8.457 -41.049  1.00 88.18           N  
ATOM    427  CA  TYR    55     -11.549  -8.227 -40.621  1.00 89.06           C  
ATOM    428  C   TYR    55     -10.918  -9.513 -40.099  1.00 90.31           C  
ATOM    429  CB  TYR    55     -11.496  -7.143 -39.540  1.00 86.40           C  
ATOM    430  O   TYR    55      -9.733  -9.766 -40.326  1.00 89.90           O  
ATOM    431  CG  TYR    55     -11.383  -5.742 -40.090  1.00 78.16           C  
ATOM    432  CD1 TYR    55     -10.157  -5.083 -40.124  1.00 72.03           C  
ATOM    433  CD2 TYR    55     -12.503  -5.075 -40.575  1.00 72.11           C  
ATOM    434  CE1 TYR    55     -10.048  -3.791 -40.628  1.00 69.62           C  
ATOM    435  CE2 TYR    55     -12.406  -3.782 -41.081  1.00 67.69           C  
ATOM    436  OH  TYR    55     -11.075  -1.871 -41.604  1.00 56.42           O  
ATOM    437  CZ  TYR    55     -11.176  -3.150 -41.104  1.00 68.82           C  
ATOM    438  N   SER    56     -11.735 -10.277 -39.510  1.00 91.50           N  
ATOM    439  CA  SER    56     -11.270 -11.588 -39.069  1.00 92.46           C  
ATOM    440  C   SER    56     -10.846 -12.452 -40.252  1.00 92.41           C  
ATOM    441  CB  SER    56     -12.362 -12.303 -38.271  1.00 90.80           C  
ATOM    442  O   SER    56      -9.788 -13.083 -40.219  1.00 92.00           O  
ATOM    443  OG  SER    56     -12.653 -11.600 -37.076  1.00 82.82           O  
ATOM    444  N   GLU    57     -11.586 -12.478 -41.335  1.00 91.59           N  
ATOM    445  CA  GLU    57     -11.276 -13.198 -42.567  1.00 91.88           C  
ATOM    446  C   GLU    57     -10.024 -12.635 -43.235  1.00 91.42           C  
ATOM    447  CB  GLU    57     -12.459 -13.142 -43.536  1.00 90.90           C  
ATOM    448  O   GLU    57      -9.123 -13.388 -43.611  1.00 90.66           O  
ATOM    449  CG  GLU    57     -13.657 -13.970 -43.092  1.00 88.05           C  
ATOM    450  CD  GLU    57     -14.880 -13.775 -43.974  1.00 86.19           C  
ATOM    451  OE1 GLU    57     -14.788 -13.047 -44.988  1.00 87.01           O  
ATOM    452  OE2 GLU    57     -15.940 -14.354 -43.646  1.00 86.78           O  
ATOM    453  N   LYS    58      -9.843 -11.358 -43.215  1.00 88.79           N  
ATOM    454  CA  LYS    58      -8.720 -10.688 -43.864  1.00 89.09           C  
ATOM    455  C   LYS    58      -7.429 -10.891 -43.077  1.00 89.17           C  
ATOM    456  CB  LYS    58      -9.007  -9.194 -44.025  1.00 88.11           C  
ATOM    457  O   LYS    58      -6.342 -10.934 -43.658  1.00 88.54           O  
ATOM    458  CG  LYS    58      -9.994  -8.869 -45.137  1.00 84.91           C  
ATOM    459  CD  LYS    58     -10.355  -7.390 -45.149  1.00 82.84           C  
ATOM    460  CE  LYS    58     -11.402  -7.077 -46.211  1.00 79.46           C  
ATOM    461  NZ  LYS    58     -11.951  -5.697 -46.057  1.00 78.64           N  
ATOM    462  N   LEU    59      -7.492 -10.978 -41.725  1.00 90.28           N  
ATOM    463  CA  LEU    59      -6.323 -11.137 -40.867  1.00 90.74           C  
ATOM    464  C   LEU    59      -6.060 -12.610 -40.574  1.00 90.78           C  
ATOM    465  CB  LEU    59      -6.512 -10.369 -39.556  1.00 89.92           C  
ATOM    466  O   LEU    59      -5.025 -12.958 -40.001  1.00 89.77           O  
ATOM    467  CG  LEU    59      -6.451  -8.844 -39.648  1.00 87.69           C  
ATOM    468  CD1 LEU    59      -6.729  -8.219 -38.285  1.00 84.12           C  
ATOM    469  CD2 LEU    59      -5.096  -8.394 -40.183  1.00 84.16           C  
ATOM    470  N   GLY    60      -7.044 -13.571 -40.914  1.00 92.36           N  
ATOM    471  CA  GLY    60      -6.949 -14.987 -40.593  1.00 93.02           C  
ATOM    472  C   GLY    60      -7.010 -15.266 -39.103  1.00 93.48           C  
ATOM    473  O   GLY    60      -6.595 -16.335 -38.649  1.00 92.86           O  
ATOM    474  N   LYS    61      -7.562 -14.244 -38.269  1.00 95.11           N  
ATOM    475  CA  LYS    61      -7.578 -14.306 -36.810  1.00 95.38           C  
ATOM    476  C   LYS    61      -8.885 -13.753 -36.251  1.00 95.13           C  
ATOM    477  CB  LYS    61      -6.391 -13.536 -36.228  1.00 94.97           C  
ATOM    478  O   LYS    61      -9.486 -12.851 -36.838  1.00 94.48           O  
ATOM    479  CG  LYS    61      -5.038 -14.001 -36.744  1.00 93.40           C  
ATOM    480  CD  LYS    61      -4.754 -15.444 -36.346  1.00 90.68           C  
ATOM    481  CE  LYS    61      -3.365 -15.884 -36.790  1.00 89.45           C  
ATOM    482  NZ  LYS    61      -3.029 -17.249 -36.286  1.00 87.93           N  
ATOM    483  N   PRO    62      -9.281 -14.259 -35.122  1.00 95.61           N  
ATOM    484  CA  PRO    62     -10.397 -13.601 -34.439  1.00 95.92           C  
ATOM    485  C   PRO    62     -10.117 -12.132 -34.132  1.00 95.98           C  
ATOM    486  CB  PRO    62     -10.546 -14.410 -33.148  1.00 95.72           C  
ATOM    487  O   PRO    62      -9.135 -11.815 -33.456  1.00 95.69           O  
ATOM    488  CG  PRO    62      -9.958 -15.747 -33.464  1.00 95.40           C  
ATOM    489  CD  PRO    62      -8.783 -15.547 -34.378  1.00 95.00           C  
ATOM    490  N   VAL    63     -11.047 -11.267 -34.467  1.00 93.92           N  
ATOM    491  CA  VAL    63     -10.920  -9.827 -34.273  1.00 93.94           C  
ATOM    492  C   VAL    63     -12.030  -9.330 -33.350  1.00 93.47           C  
ATOM    493  CB  VAL    63     -10.966  -9.067 -35.618  1.00 93.06           C  
ATOM    494  O   VAL    63     -13.188  -9.733 -33.487  1.00 92.46           O  
ATOM    495  CG1 VAL    63     -10.954  -7.557 -35.385  1.00 89.94           C  
ATOM    496  CG2 VAL    63      -9.794  -9.483 -36.505  1.00 89.97           C  
ATOM    497  N   PHE    64     -11.689  -8.439 -32.505  1.00 93.67           N  
ATOM    498  CA  PHE    64     -12.611  -7.888 -31.519  1.00 93.89           C  
ATOM    499  C   PHE    64     -12.561  -6.365 -31.523  1.00 92.57           C  
ATOM    500  CB  PHE    64     -12.283  -8.420 -30.120  1.00 94.18           C  
ATOM    501  O   PHE    64     -11.484  -5.774 -31.632  1.00 91.06           O  
ATOM    502  CG  PHE    64     -12.384  -9.917 -30.001  1.00 94.90           C  
ATOM    503  CD1 PHE    64     -13.574 -10.518 -29.607  1.00 94.53           C  
ATOM    504  CD2 PHE    64     -11.289 -10.723 -30.282  1.00 94.22           C  
ATOM    505  CE1 PHE    64     -13.671 -11.903 -29.496  1.00 94.09           C  
ATOM    506  CE2 PHE    64     -11.378 -12.108 -30.173  1.00 94.16           C  
ATOM    507  CZ  PHE    64     -12.569 -12.696 -29.779  1.00 94.29           C  
ATOM    508  N   PHE    65     -13.762  -5.722 -31.286  1.00 91.50           N  
ATOM    509  CA  PHE    65     -13.954  -4.281 -31.166  1.00 90.90           C  
ATOM    510  C   PHE    65     -14.634  -3.933 -29.848  1.00 89.91           C  
ATOM    511  CB  PHE    65     -14.781  -3.748 -32.340  1.00 89.49           C  
ATOM    512  O   PHE    65     -15.333  -4.765 -29.265  1.00 87.84           O  
ATOM    513  CG  PHE    65     -14.154  -3.995 -33.686  1.00 85.47           C  
ATOM    514  CD1 PHE    65     -13.360  -3.026 -34.287  1.00 80.80           C  
ATOM    515  CD2 PHE    65     -14.359  -5.198 -34.350  1.00 80.70           C  
ATOM    516  CE1 PHE    65     -12.779  -3.253 -35.533  1.00 79.15           C  
ATOM    517  CE2 PHE    65     -13.781  -5.431 -35.594  1.00 78.41           C  
ATOM    518  CZ  PHE    65     -12.992  -4.457 -36.185  1.00 77.20           C  
ATOM    519  N   GLY    66     -14.483  -2.696 -29.427  1.00 88.86           N  
ATOM    520  CA  GLY    66     -15.333  -2.104 -28.406  1.00 88.11           C  
ATOM    521  C   GLY    66     -16.657  -1.602 -28.950  1.00 86.43           C  
ATOM    522  O   GLY    66     -16.796  -1.384 -30.155  1.00 82.72           O  
ATOM    523  N   PRO    67     -17.652  -1.436 -28.095  1.00 84.89           N  
ATOM    524  CA  PRO    67     -18.944  -0.906 -28.538  1.00 85.18           C  
ATOM    525  C   PRO    67     -18.875   0.570 -28.924  1.00 83.88           C  
ATOM    526  CB  PRO    67     -19.846  -1.111 -27.319  1.00 83.06           C  
ATOM    527  O   PRO    67     -19.760   1.071 -29.623  1.00 81.56           O  
ATOM    528  CG  PRO    67     -18.921  -1.066 -26.147  1.00 82.65           C  
ATOM    529  CD  PRO    67     -17.613  -1.687 -26.547  1.00 82.44           C  
ATOM    530  N   ASP    68     -17.950   1.334 -28.461  1.00 86.51           N  
ATOM    531  CA  ASP    68     -17.702   2.751 -28.710  1.00 87.62           C  
ATOM    532  C   ASP    68     -16.321   2.968 -29.323  1.00 87.67           C  
ATOM    533  CB  ASP    68     -17.834   3.555 -27.414  1.00 86.30           C  
ATOM    534  O   ASP    68     -15.302   2.778 -28.655  1.00 86.71           O  
ATOM    535  CG  ASP    68     -17.638   5.047 -27.619  1.00 84.51           C  
ATOM    536  OD1 ASP    68     -17.148   5.455 -28.694  1.00 84.63           O  
ATOM    537  OD2 ASP    68     -17.974   5.820 -26.696  1.00 85.97           O  
ATOM    538  N   PRO    69     -16.155   3.369 -30.543  1.00 83.79           N  
ATOM    539  CA  PRO    69     -14.891   3.511 -31.269  1.00 84.41           C  
ATOM    540  C   PRO    69     -13.971   4.561 -30.651  1.00 84.01           C  
ATOM    541  CB  PRO    69     -15.335   3.933 -32.672  1.00 82.15           C  
ATOM    542  O   PRO    69     -12.771   4.582 -30.939  1.00 82.01           O  
ATOM    543  CG  PRO    69     -16.671   4.573 -32.474  1.00 80.53           C  
ATOM    544  CD  PRO    69     -17.372   3.874 -31.344  1.00 79.92           C  
ATOM    545  N   LYS    70     -14.476   5.409 -29.782  1.00 85.81           N  
ATOM    546  CA  LYS    70     -13.724   6.488 -29.147  1.00 86.13           C  
ATOM    547  C   LYS    70     -13.222   6.070 -27.767  1.00 85.90           C  
ATOM    548  CB  LYS    70     -14.585   7.747 -29.032  1.00 85.00           C  
ATOM    549  O   LYS    70     -12.490   6.817 -27.115  1.00 84.64           O  
ATOM    550  CG  LYS    70     -15.019   8.324 -30.371  1.00 84.79           C  
ATOM    551  CD  LYS    70     -15.833   9.599 -30.193  1.00 84.29           C  
ATOM    552  CE  LYS    70     -16.262  10.181 -31.533  1.00 83.09           C  
ATOM    553  NZ  LYS    70     -17.059  11.433 -31.364  1.00 83.27           N  
ATOM    554  N   LYS    71     -13.587   4.919 -27.289  1.00 87.63           N  
ATOM    555  CA  LYS    71     -13.204   4.419 -25.972  1.00 88.77           C  
ATOM    556  C   LYS    71     -12.399   3.127 -26.088  1.00 89.85           C  
ATOM    557  CB  LYS    71     -14.442   4.189 -25.105  1.00 87.49           C  
ATOM    558  O   LYS    71     -12.743   2.244 -26.875  1.00 89.71           O  
ATOM    559  CG  LYS    71     -15.185   5.465 -24.735  1.00 85.47           C  
ATOM    560  CD  LYS    71     -16.403   5.172 -23.870  1.00 84.39           C  
ATOM    561  CE  LYS    71     -17.245   6.421 -23.646  1.00 83.28           C  
ATOM    562  NZ  LYS    71     -18.696   6.095 -23.511  1.00 82.30           N  
ATOM    563  N   ILE    72     -11.419   3.022 -25.307  1.00 89.40           N  
ATOM    564  CA  ILE    72     -10.665   1.779 -25.194  1.00 91.34           C  
ATOM    565  C   ILE    72     -11.554   0.689 -24.598  1.00 91.98           C  
ATOM    566  CB  ILE    72      -9.395   1.964 -24.334  1.00 89.24           C  
ATOM    567  O   ILE    72     -12.113   0.860 -23.512  1.00 91.44           O  
ATOM    568  CG1 ILE    72      -8.513   3.075 -24.917  1.00 82.62           C  
ATOM    569  CG2 ILE    72      -8.619   0.648 -24.226  1.00 81.33           C  
ATOM    570  CD1 ILE    72      -8.002   2.786 -26.322  1.00 78.10           C  
ATOM    571  N   PRO    73     -11.800  -0.416 -25.263  1.00 90.70           N  
ATOM    572  CA  PRO    73     -12.658  -1.510 -24.802  1.00 92.13           C  
ATOM    573  C   PRO    73     -11.976  -2.396 -23.763  1.00 92.63           C  
ATOM    574  CB  PRO    73     -12.948  -2.295 -26.084  1.00 91.06           C  
ATOM    575  O   PRO    73     -11.757  -3.586 -24.009  1.00 91.47           O  
ATOM    576  CG  PRO    73     -11.692  -2.193 -26.887  1.00 91.74           C  
ATOM    577  CD  PRO    73     -11.075  -0.846 -26.639  1.00 90.09           C  
ATOM    578  N   TYR    74     -11.726  -1.837 -22.528  1.00 91.79           N  
ATOM    579  CA  TYR    74     -10.983  -2.465 -21.440  1.00 92.82           C  
ATOM    580  C   TYR    74     -11.569  -3.829 -21.096  1.00 92.73           C  
ATOM    581  CB  TYR    74     -10.986  -1.568 -20.199  1.00 91.95           C  
ATOM    582  O   TYR    74     -10.830  -4.785 -20.850  1.00 92.15           O  
ATOM    583  CG  TYR    74     -10.211  -0.284 -20.376  1.00 91.44           C  
ATOM    584  CD1 TYR    74      -8.845  -0.304 -20.648  1.00 89.70           C  
ATOM    585  CD2 TYR    74     -10.843   0.950 -20.272  1.00 89.82           C  
ATOM    586  CE1 TYR    74      -8.127   0.876 -20.810  1.00 89.85           C  
ATOM    587  CE2 TYR    74     -10.135   2.137 -20.432  1.00 89.90           C  
ATOM    588  OH  TYR    74      -8.073   3.261 -20.860  1.00 87.49           O  
ATOM    589  CZ  TYR    74      -8.779   2.089 -20.701  1.00 89.17           C  
ATOM    590  N   ASP    75     -12.868  -3.983 -21.159  1.00 92.42           N  
ATOM    591  CA  ASP    75     -13.547  -5.234 -20.837  1.00 93.43           C  
ATOM    592  C   ASP    75     -13.353  -6.266 -21.945  1.00 94.60           C  
ATOM    593  CB  ASP    75     -15.039  -4.990 -20.600  1.00 90.99           C  
ATOM    594  O   ASP    75     -13.241  -7.464 -21.673  1.00 94.70           O  
ATOM    595  CG  ASP    75     -15.324  -4.299 -19.279  1.00 81.97           C  
ATOM    596  OD1 ASP    75     -14.645  -4.599 -18.274  1.00 78.94           O  
ATOM    597  OD2 ASP    75     -16.239  -3.447 -19.241  1.00 84.05           O  
ATOM    598  N   VAL    76     -13.247  -5.810 -23.219  1.00 94.71           N  
ATOM    599  CA  VAL    76     -12.952  -6.693 -24.342  1.00 95.56           C  
ATOM    600  C   VAL    76     -11.520  -7.211 -24.230  1.00 96.30           C  
ATOM    601  CB  VAL    76     -13.156  -5.978 -25.697  1.00 95.12           C  
ATOM    602  O   VAL    76     -11.281  -8.418 -24.318  1.00 96.42           O  
ATOM    603  CG1 VAL    76     -12.834  -6.917 -26.857  1.00 94.32           C  
ATOM    604  CG2 VAL    76     -14.586  -5.452 -25.812  1.00 94.16           C  
ATOM    605  N   ILE    77     -10.537  -6.364 -23.920  1.00 96.30           N  
ATOM    606  CA  ILE    77      -9.154  -6.772 -23.697  1.00 96.72           C  
ATOM    607  C   ILE    77      -9.099  -7.824 -22.591  1.00 96.77           C  
ATOM    608  CB  ILE    77      -8.260  -5.565 -23.334  1.00 96.49           C  
ATOM    609  O   ILE    77      -8.597  -8.931 -22.803  1.00 96.55           O  
ATOM    610  CG1 ILE    77      -8.223  -4.562 -24.492  1.00 96.06           C  
ATOM    611  CG2 ILE    77      -6.848  -6.031 -22.966  1.00 96.08           C  
ATOM    612  CD1 ILE    77      -7.581  -3.228 -24.135  1.00 94.97           C  
ATOM    613  N   LYS    78      -9.714  -7.589 -21.481  1.00 95.71           N  
ATOM    614  CA  LYS    78      -9.774  -8.499 -20.341  1.00 96.06           C  
ATOM    615  C   LYS    78     -10.381  -9.841 -20.740  1.00 96.17           C  
ATOM    616  CB  LYS    78     -10.582  -7.878 -19.200  1.00 95.25           C  
ATOM    617  O   LYS    78      -9.825 -10.896 -20.428  1.00 95.86           O  
ATOM    618  CG  LYS    78     -10.709  -8.770 -17.974  1.00 92.19           C  
ATOM    619  CD  LYS    78     -11.445  -8.064 -16.843  1.00 89.27           C  
ATOM    620  CE  LYS    78     -11.551  -8.947 -15.607  1.00 87.78           C  
ATOM    621  NZ  LYS    78     -12.210  -8.235 -14.472  1.00 86.39           N  
ATOM    622  N   LYS    79     -11.518  -9.850 -21.437  1.00 96.33           N  
ATOM    623  CA  LYS    79     -12.214 -11.048 -21.897  1.00 96.73           C  
ATOM    624  C   LYS    79     -11.361 -11.833 -22.888  1.00 97.07           C  
ATOM    625  CB  LYS    79     -13.553 -10.677 -22.537  1.00 96.11           C  
ATOM    626  O   LYS    79     -11.300 -13.063 -22.825  1.00 97.07           O  
ATOM    627  CG  LYS    79     -14.640 -10.318 -21.534  1.00 92.86           C  
ATOM    628  CD  LYS    79     -15.879  -9.765 -22.227  1.00 91.04           C  
ATOM    629  CE  LYS    79     -16.939  -9.337 -21.220  1.00 89.68           C  
ATOM    630  NZ  LYS    79     -18.077  -8.630 -21.881  1.00 89.18           N  
ATOM    631  N   CYS    80     -10.603 -11.144 -23.752  1.00 97.69           N  
ATOM    632  CA  CYS    80      -9.732 -11.788 -24.730  1.00 97.88           C  
ATOM    633  C   CYS    80      -8.552 -12.467 -24.046  1.00 97.95           C  
ATOM    634  CB  CYS    80      -9.225 -10.768 -25.749  1.00 97.11           C  
ATOM    635  O   CYS    80      -8.299 -13.652 -24.267  1.00 97.72           O  
ATOM    636  SG  CYS    80     -10.477 -10.246 -26.942  1.00 94.81           S  
ATOM    637  N   VAL    81      -7.870 -11.795 -23.168  1.00 98.14           N  
ATOM    638  CA  VAL    81      -6.741 -12.368 -22.443  1.00 98.16           C  
ATOM    639  C   VAL    81      -7.185 -13.636 -21.715  1.00 97.99           C  
ATOM    640  CB  VAL    81      -6.141 -11.360 -21.438  1.00 97.95           C  
ATOM    641  O   VAL    81      -6.582 -14.698 -21.883  1.00 97.55           O  
ATOM    642  CG1 VAL    81      -5.008 -12.003 -20.639  1.00 96.69           C  
ATOM    643  CG2 VAL    81      -5.644 -10.113 -22.167  1.00 96.71           C  
ATOM    644  N   LYS    82      -8.347 -13.641 -21.056  1.00 97.86           N  
ATOM    645  CA  LYS    82      -8.894 -14.781 -20.327  1.00 97.86           C  
ATOM    646  C   LYS    82      -9.347 -15.880 -21.284  1.00 98.02           C  
ATOM    647  CB  LYS    82     -10.063 -14.343 -19.443  1.00 96.64           C  
ATOM    648  O   LYS    82      -9.051 -17.058 -21.070  1.00 97.84           O  
ATOM    649  CG  LYS    82      -9.641 -13.614 -18.176  1.00 83.97           C  
ATOM    650  CD  LYS    82     -10.826 -13.371 -17.250  1.00 77.62           C  
ATOM    651  CE  LYS    82     -10.391 -12.719 -15.944  1.00 72.79           C  
ATOM    652  NZ  LYS    82     -11.504 -12.676 -14.949  1.00 73.30           N  
ATOM    653  N   LYS    83     -10.082 -15.519 -22.316  1.00 98.11           N  
ATOM    654  CA  LYS    83     -10.652 -16.472 -23.263  1.00 98.20           C  
ATOM    655  C   LYS    83      -9.559 -17.287 -23.949  1.00 98.11           C  
ATOM    656  CB  LYS    83     -11.499 -15.747 -24.310  1.00 98.22           C  
ATOM    657  O   LYS    83      -9.713 -18.492 -24.156  1.00 97.96           O  
ATOM    658  CG  LYS    83     -12.067 -16.659 -25.388  1.00 97.97           C  
ATOM    659  CD  LYS    83     -12.896 -15.880 -26.400  1.00 97.49           C  
ATOM    660  CE  LYS    83     -13.366 -16.770 -27.543  1.00 96.95           C  
ATOM    661  NZ  LYS    83     -14.047 -15.983 -28.614  1.00 95.45           N  
ATOM    662  N   TYR    84      -8.466 -16.654 -24.304  1.00 98.17           N  
ATOM    663  CA  TYR    84      -7.426 -17.297 -25.100  1.00 98.19           C  
ATOM    664  C   TYR    84      -6.269 -17.752 -24.219  1.00 97.96           C  
ATOM    665  CB  TYR    84      -6.914 -16.346 -26.185  1.00 98.16           C  
ATOM    666  O   TYR    84      -5.297 -18.330 -24.711  1.00 97.34           O  
ATOM    667  CG  TYR    84      -7.918 -16.077 -27.280  1.00 97.98           C  
ATOM    668  CD1 TYR    84      -8.223 -17.052 -28.227  1.00 97.41           C  
ATOM    669  CD2 TYR    84      -8.562 -14.848 -27.370  1.00 97.33           C  
ATOM    670  CE1 TYR    84      -9.146 -16.808 -29.239  1.00 96.71           C  
ATOM    671  CE2 TYR    84      -9.487 -14.593 -28.377  1.00 96.53           C  
ATOM    672  OH  TYR    84     -10.686 -15.331 -30.305  1.00 95.05           O  
ATOM    673  CZ  TYR    84      -9.772 -15.578 -29.305  1.00 96.25           C  
ATOM    674  N   ASN    85      -6.375 -17.519 -22.863  1.00 98.16           N  
ATOM    675  CA  ASN    85      -5.265 -17.739 -21.942  1.00 98.15           C  
ATOM    676  C   ASN    85      -3.949 -17.220 -22.516  1.00 98.06           C  
ATOM    677  CB  ASN    85      -5.143 -19.223 -21.593  1.00 97.22           C  
ATOM    678  O   ASN    85      -3.009 -17.990 -22.718  1.00 97.54           O  
ATOM    679  CG  ASN    85      -4.181 -19.477 -20.450  1.00 90.48           C  
ATOM    680  ND2 ASN    85      -3.282 -20.437 -20.633  1.00 90.29           N  
ATOM    681  OD1 ASN    85      -4.245 -18.817 -19.409  1.00 87.12           O  
ATOM    682  N   ALA    86      -3.938 -15.927 -22.836  1.00 98.38           N  
ATOM    683  CA  ALA    86      -2.808 -15.288 -23.505  1.00 98.39           C  
ATOM    684  C   ALA    86      -1.616 -15.156 -22.562  1.00 98.23           C  
ATOM    685  CB  ALA    86      -3.213 -13.917 -24.042  1.00 98.22           C  
ATOM    686  O   ALA    86      -1.756 -14.665 -21.439  1.00 97.88           O  
ATOM    687  N   ASP    87      -0.416 -15.473 -23.123  1.00 97.20           N  
ATOM    688  CA  ASP    87       0.860 -15.280 -22.441  1.00 97.26           C  
ATOM    689  C   ASP    87       1.355 -13.843 -22.598  1.00 97.20           C  
ATOM    690  CB  ASP    87       1.908 -16.258 -22.976  1.00 97.02           C  
ATOM    691  O   ASP    87       1.968 -13.289 -21.683  1.00 96.79           O  
ATOM    692  CG  ASP    87       1.508 -17.712 -22.798  1.00 95.83           C  
ATOM    693  OD1 ASP    87       1.593 -18.233 -21.665  1.00 94.42           O  
ATOM    694  OD2 ASP    87       1.106 -18.343 -23.799  1.00 94.52           O  
ATOM    695  N   ILE    88       1.094 -13.288 -23.763  1.00 96.48           N  
ATOM    696  CA  ILE    88       1.592 -11.972 -24.146  1.00 96.67           C  
ATOM    697  C   ILE    88       0.461 -11.150 -24.759  1.00 96.89           C  
ATOM    698  CB  ILE    88       2.773 -12.081 -25.136  1.00 96.08           C  
ATOM    699  O   ILE    88      -0.320 -11.661 -25.565  1.00 96.69           O  
ATOM    700  CG1 ILE    88       3.882 -12.963 -24.551  1.00 91.87           C  
ATOM    701  CG2 ILE    88       3.310 -10.691 -25.492  1.00 91.55           C  
ATOM    702  CD1 ILE    88       5.011 -13.267 -25.526  1.00 87.24           C  
ATOM    703  N   VAL    89       0.383  -9.933 -24.435  1.00 96.60           N  
ATOM    704  CA  VAL    89      -0.385  -8.908 -25.134  1.00 96.68           C  
ATOM    705  C   VAL    89       0.562  -7.871 -25.733  1.00 96.41           C  
ATOM    706  CB  VAL    89      -1.402  -8.222 -24.195  1.00 96.46           C  
ATOM    707  O   VAL    89       1.144  -7.061 -25.009  1.00 95.78           O  
ATOM    708  CG1 VAL    89      -2.212  -7.170 -24.952  1.00 95.74           C  
ATOM    709  CG2 VAL    89      -2.328  -9.259 -23.562  1.00 95.67           C  
ATOM    710  N   MET    90       0.671  -7.925 -27.052  1.00 95.71           N  
ATOM    711  CA  MET    90       1.496  -7.007 -27.832  1.00 95.50           C  
ATOM    712  C   MET    90       0.700  -5.772 -28.238  1.00 95.20           C  
ATOM    713  CB  MET    90       2.049  -7.705 -29.076  1.00 94.38           C  
ATOM    714  O   MET    90      -0.296  -5.878 -28.956  1.00 94.14           O  
ATOM    715  CG  MET    90       2.974  -6.832 -29.908  1.00 86.80           C  
ATOM    716  SD  MET    90       4.498  -6.359 -29.002  1.00 79.70           S  
ATOM    717  CE  MET    90       5.437  -7.906 -29.125  1.00 72.98           C  
ATOM    718  N   ASP    91       1.125  -4.604 -27.787  1.00 94.23           N  
ATOM    719  CA  ASP    91       0.495  -3.328 -28.114  1.00 94.20           C  
ATOM    720  C   ASP    91       1.181  -2.667 -29.308  1.00 93.39           C  
ATOM    721  CB  ASP    91       0.524  -2.390 -26.906  1.00 93.79           C  
ATOM    722  O   ASP    91       2.270  -2.106 -29.172  1.00 91.96           O  
ATOM    723  CG  ASP    91      -0.182  -1.070 -27.163  1.00 93.17           C  
ATOM    724  OD1 ASP    91      -0.659  -0.844 -28.296  1.00 91.43           O  
ATOM    725  OD2 ASP    91      -0.260  -0.248 -26.225  1.00 91.18           O  
ATOM    726  N   LEU    92       0.493  -2.686 -30.429  1.00 91.45           N  
ATOM    727  CA  LEU    92       0.918  -2.153 -31.719  1.00 90.88           C  
ATOM    728  C   LEU    92       0.249  -0.812 -32.000  1.00 89.59           C  
ATOM    729  CB  LEU    92       0.594  -3.143 -32.841  1.00 90.38           C  
ATOM    730  O   LEU    92       0.343  -0.286 -33.111  1.00 87.32           O  
ATOM    731  CG  LEU    92       1.199  -4.541 -32.708  1.00 89.66           C  
ATOM    732  CD1 LEU    92       0.765  -5.420 -33.876  1.00 87.47           C  
ATOM    733  CD2 LEU    92       2.720  -4.461 -32.628  1.00 87.22           C  
ATOM    734  N   SER    93      -0.432  -0.256 -31.011  1.00 91.15           N  
ATOM    735  CA  SER    93      -1.150   1.006 -31.163  1.00 90.77           C  
ATOM    736  C   SER    93      -0.220   2.198 -30.961  1.00 89.75           C  
ATOM    737  CB  SER    93      -2.314   1.083 -30.176  1.00 90.00           C  
ATOM    738  O   SER    93       0.812   2.081 -30.298  1.00 87.87           O  
ATOM    739  OG  SER    93      -1.839   1.162 -28.843  1.00 85.42           O  
ATOM    740  N   ASP    94      -0.659   3.365 -31.413  1.00 86.90           N  
ATOM    741  CA  ASP    94       0.154   4.575 -31.332  1.00 86.75           C  
ATOM    742  C   ASP    94      -0.673   5.759 -30.836  1.00 86.63           C  
ATOM    743  CB  ASP    94       0.773   4.898 -32.693  1.00 84.74           C  
ATOM    744  O   ASP    94      -1.889   5.647 -30.667  1.00 84.97           O  
ATOM    745  CG  ASP    94       2.063   5.693 -32.584  1.00 78.36           C  
ATOM    746  OD1 ASP    94       2.386   6.183 -31.481  1.00 75.19           O  
ATOM    747  OD2 ASP    94       2.761   5.832 -33.612  1.00 78.48           O  
ATOM    748  N   GLU    95      -0.160   6.841 -30.621  1.00 84.84           N  
ATOM    749  CA  GLU    95      -0.833   8.119 -30.408  1.00 85.11           C  
ATOM    750  C   GLU    95      -1.400   8.668 -31.714  1.00 84.53           C  
ATOM    751  CB  GLU    95       0.128   9.134 -29.784  1.00 81.73           C  
ATOM    752  O   GLU    95      -0.804   8.492 -32.779  1.00 81.90           O  
ATOM    753  CG  GLU    95       0.542   8.794 -28.360  1.00 76.16           C  
ATOM    754  CD  GLU    95       1.370   9.885 -27.699  1.00 73.22           C  
ATOM    755  OE1 GLU    95       1.617  10.932 -28.340  1.00 73.54           O  
ATOM    756  OE2 GLU    95       1.776   9.690 -26.532  1.00 66.68           O  
ATOM    757  N   PRO    96      -2.457   9.395 -31.569  1.00 84.23           N  
ATOM    758  CA  PRO    96      -3.094   9.898 -30.350  1.00 84.91           C  
ATOM    759  C   PRO    96      -4.167   8.954 -29.812  1.00 84.68           C  
ATOM    760  CB  PRO    96      -3.710  11.226 -30.796  1.00 82.92           C  
ATOM    761  O   PRO    96      -4.941   9.331 -28.928  1.00 82.31           O  
ATOM    762  CG  PRO    96      -4.128  10.996 -32.213  1.00 82.13           C  
ATOM    763  CD  PRO    96      -3.119  10.098 -32.868  1.00 80.78           C  
ATOM    764  N   VAL    97      -4.338   7.743 -30.352  1.00 85.43           N  
ATOM    765  CA  VAL    97      -5.427   6.848 -29.973  1.00 86.34           C  
ATOM    766  C   VAL    97      -5.255   6.411 -28.520  1.00 86.65           C  
ATOM    767  CB  VAL    97      -5.492   5.611 -30.897  1.00 85.28           C  
ATOM    768  O   VAL    97      -6.184   6.526 -27.717  1.00 85.73           O  
ATOM    769  CG1 VAL    97      -6.600   4.660 -30.448  1.00 83.19           C  
ATOM    770  CG2 VAL    97      -5.705   6.039 -32.347  1.00 81.94           C  
ATOM    771  N   VAL    98      -4.031   6.060 -28.154  1.00 89.54           N  
ATOM    772  CA  VAL    98      -3.727   5.607 -26.801  1.00 89.63           C  
ATOM    773  C   VAL    98      -2.613   6.466 -26.207  1.00 88.96           C  
ATOM    774  CB  VAL    98      -3.321   4.117 -26.778  1.00 88.32           C  
ATOM    775  O   VAL    98      -1.465   6.399 -26.652  1.00 86.91           O  
ATOM    776  CG1 VAL    98      -3.191   3.614 -25.342  1.00 82.45           C  
ATOM    777  CG2 VAL    98      -4.335   3.276 -27.552  1.00 81.12           C  
ATOM    778  N   ASP    99      -2.927   7.233 -25.202  1.00 88.05           N  
ATOM    779  CA  ASP    99      -1.932   7.968 -24.428  1.00 88.23           C  
ATOM    780  C   ASP    99      -1.317   7.085 -23.345  1.00 88.48           C  
ATOM    781  CB  ASP    99      -2.555   9.215 -23.798  1.00 87.17           C  
ATOM    782  O   ASP    99      -1.809   5.986 -23.079  1.00 87.53           O  
ATOM    783  CG  ASP    99      -3.639   8.890 -22.785  1.00 84.71           C  
ATOM    784  OD1 ASP    99      -3.411   8.037 -21.901  1.00 83.79           O  
ATOM    785  OD2 ASP    99      -4.733   9.489 -22.875  1.00 84.18           O  
ATOM    786  N   TYR   100      -0.314   7.539 -22.636  1.00 86.24           N  
ATOM    787  CA  TYR   100       0.440   6.789 -21.638  1.00 86.66           C  
ATOM    788  C   TYR   100      -0.461   6.349 -20.491  1.00 86.89           C  
ATOM    789  CB  TYR   100       1.600   7.631 -21.097  1.00 84.42           C  
ATOM    790  O   TYR   100      -0.298   5.253 -19.950  1.00 85.69           O  
ATOM    791  CG  TYR   100       2.759   7.755 -22.056  1.00 77.40           C  
ATOM    792  CD1 TYR   100       3.581   6.664 -22.331  1.00 71.41           C  
ATOM    793  CD2 TYR   100       3.035   8.962 -22.689  1.00 72.11           C  
ATOM    794  CE1 TYR   100       4.651   6.774 -23.213  1.00 68.62           C  
ATOM    795  CE2 TYR   100       4.102   9.084 -23.573  1.00 71.52           C  
ATOM    796  OH  TYR   100       5.961   8.100 -24.702  1.00 43.58           O  
ATOM    797  CZ  TYR   100       4.903   7.986 -23.828  1.00 65.75           C  
ATOM    798  N   THR   101      -1.455   7.157 -20.161  1.00 84.48           N  
ATOM    799  CA  THR   101      -2.383   6.827 -19.085  1.00 84.95           C  
ATOM    800  C   THR   101      -3.248   5.629 -19.466  1.00 86.04           C  
ATOM    801  CB  THR   101      -3.284   8.026 -18.738  1.00 83.69           C  
ATOM    802  O   THR   101      -3.421   4.704 -18.670  1.00 85.85           O  
ATOM    803  CG2 THR   101      -4.218   7.694 -17.579  1.00 80.47           C  
ATOM    804  OG1 THR   101      -2.464   9.143 -18.371  1.00 81.78           O  
ATOM    805  N   LYS   102      -3.734   5.604 -20.658  1.00 87.86           N  
ATOM    806  CA  LYS   102      -4.537   4.510 -21.194  1.00 88.56           C  
ATOM    807  C   LYS   102      -3.707   3.237 -21.338  1.00 89.24           C  
ATOM    808  CB  LYS   102      -5.140   4.898 -22.545  1.00 87.77           C  
ATOM    809  O   LYS   102      -4.144   2.156 -20.939  1.00 89.01           O  
ATOM    810  CG  LYS   102      -6.216   5.970 -22.458  1.00 86.59           C  
ATOM    811  CD  LYS   102      -6.619   6.470 -23.839  1.00 85.82           C  
ATOM    812  CE  LYS   102      -7.478   7.725 -23.751  1.00 83.47           C  
ATOM    813  NZ  LYS   102      -7.256   8.631 -24.918  1.00 82.20           N  
ATOM    814  N   ARG   103      -2.445   3.311 -21.726  1.00 89.62           N  
ATOM    815  CA  ARG   103      -1.524   2.186 -21.851  1.00 89.90           C  
ATOM    816  C   ARG   103      -1.245   1.554 -20.491  1.00 90.11           C  
ATOM    817  CB  ARG   103      -0.213   2.633 -22.500  1.00 88.56           C  
ATOM    818  O   ARG   103      -1.342   0.334 -20.336  1.00 89.46           O  
ATOM    819  CG  ARG   103      -0.326   2.909 -23.991  1.00 84.33           C  
ATOM    820  CD  ARG   103       1.030   3.213 -24.613  1.00 82.07           C  
ATOM    821  NE  ARG   103       0.913   3.525 -26.034  1.00 78.05           N  
ATOM    822  NH1 ARG   103       1.445   1.396 -26.756  1.00 66.47           N  
ATOM    823  NH2 ARG   103       0.980   3.045 -28.279  1.00 63.99           N  
ATOM    824  CZ  ARG   103       1.113   2.655 -27.020  1.00 76.75           C  
ATOM    825  N   PHE   104      -1.070   2.367 -19.481  1.00 87.05           N  
ATOM    826  CA  PHE   104      -0.847   1.848 -18.137  1.00 87.45           C  
ATOM    827  C   PHE   104      -2.103   1.168 -17.604  1.00 87.93           C  
ATOM    828  CB  PHE   104      -0.416   2.972 -17.190  1.00 86.11           C  
ATOM    829  O   PHE   104      -2.016   0.197 -16.850  1.00 87.30           O  
ATOM    830  CG  PHE   104       1.030   3.364 -17.330  1.00 82.71           C  
ATOM    831  CD1 PHE   104       2.038   2.421 -17.174  1.00 79.13           C  
ATOM    832  CD2 PHE   104       1.381   4.676 -17.620  1.00 79.51           C  
ATOM    833  CE1 PHE   104       3.378   2.780 -17.303  1.00 78.52           C  
ATOM    834  CE2 PHE   104       2.718   5.043 -17.751  1.00 79.58           C  
ATOM    835  CZ  PHE   104       3.714   4.094 -17.591  1.00 74.91           C  
ATOM    836  N   ARG   105      -3.252   1.664 -18.036  1.00 88.22           N  
ATOM    837  CA  ARG   105      -4.504   1.005 -17.675  1.00 88.85           C  
ATOM    838  C   ARG   105      -4.662  -0.315 -18.421  1.00 89.95           C  
ATOM    839  CB  ARG   105      -5.696   1.919 -17.969  1.00 87.33           C  
ATOM    840  O   ARG   105      -5.036  -1.329 -17.827  1.00 89.88           O  
ATOM    841  CG  ARG   105      -7.038   1.326 -17.572  1.00 82.91           C  
ATOM    842  CD  ARG   105      -8.147   2.370 -17.602  1.00 81.45           C  
ATOM    843  NE  ARG   105      -9.447   1.784 -17.287  1.00 77.49           N  
ATOM    844  NH1 ARG   105     -10.598   3.786 -17.366  1.00 71.01           N  
ATOM    845  NH2 ARG   105     -11.708   1.837 -16.892  1.00 68.79           N  
ATOM    846  CZ  ARG   105     -10.581   2.471 -17.182  1.00 74.73           C  
ATOM    847  N   ILE   106      -4.297  -0.407 -19.722  1.00 91.99           N  
ATOM    848  CA  ILE   106      -4.273  -1.644 -20.495  1.00 92.58           C  
ATOM    849  C   ILE   106      -3.289  -2.627 -19.866  1.00 92.71           C  
ATOM    850  CB  ILE   106      -3.899  -1.380 -21.971  1.00 92.17           C  
ATOM    851  O   ILE   106      -3.669  -3.735 -19.481  1.00 92.31           O  
ATOM    852  CG1 ILE   106      -5.000  -0.570 -22.665  1.00 91.76           C  
ATOM    853  CG2 ILE   106      -3.642  -2.698 -22.707  1.00 91.39           C  
ATOM    854  CD1 ILE   106      -4.594  -0.007 -24.020  1.00 90.46           C  
ATOM    855  N   ALA   107      -2.054  -2.193 -19.661  1.00 91.91           N  
ATOM    856  CA  ALA   107      -1.013  -3.015 -19.050  1.00 92.07           C  
ATOM    857  C   ALA   107      -1.464  -3.556 -17.696  1.00 91.89           C  
ATOM    858  CB  ALA   107       0.276  -2.212 -18.895  1.00 91.32           C  
ATOM    859  O   ALA   107      -1.280  -4.739 -17.401  1.00 91.16           O  
ATOM    860  N   SER   108      -2.167  -2.774 -16.908  1.00 90.16           N  
ATOM    861  CA  SER   108      -2.683  -3.169 -15.601  1.00 90.43           C  
ATOM    862  C   SER   108      -3.720  -4.279 -15.728  1.00 90.77           C  
ATOM    863  CB  SER   108      -3.296  -1.967 -14.881  1.00 89.24           C  
ATOM    864  O   SER   108      -3.764  -5.192 -14.901  1.00 90.18           O  
ATOM    865  OG  SER   108      -2.322  -0.962 -14.661  1.00 81.52           O  
ATOM    866  N   ILE   109      -4.580  -4.216 -16.670  1.00 91.14           N  
ATOM    867  CA  ILE   109      -5.572  -5.249 -16.948  1.00 91.71           C  
ATOM    868  C   ILE   109      -4.871  -6.532 -17.388  1.00 92.22           C  
ATOM    869  CB  ILE   109      -6.578  -4.791 -18.027  1.00 91.09           C  
ATOM    870  O   ILE   109      -5.124  -7.606 -16.837  1.00 92.06           O  
ATOM    871  CG1 ILE   109      -7.507  -3.709 -17.465  1.00 89.98           C  
ATOM    872  CG2 ILE   109      -7.383  -5.983 -18.555  1.00 89.59           C  
ATOM    873  CD1 ILE   109      -8.248  -2.915 -18.533  1.00 87.50           C  
ATOM    874  N   VAL   110      -3.887  -6.464 -18.296  1.00 93.97           N  
ATOM    875  CA  VAL   110      -3.134  -7.583 -18.853  1.00 94.26           C  
ATOM    876  C   VAL   110      -2.357  -8.287 -17.744  1.00 93.91           C  
ATOM    877  CB  VAL   110      -2.170  -7.119 -19.968  1.00 94.00           C  
ATOM    878  O   VAL   110      -2.486  -9.500 -17.560  1.00 93.23           O  
ATOM    879  CG1 VAL   110      -1.242  -8.257 -20.388  1.00 93.43           C  
ATOM    880  CG2 VAL   110      -2.956  -6.595 -21.169  1.00 93.07           C  
ATOM    881  N   LEU   111      -1.677  -7.561 -16.918  1.00 91.53           N  
ATOM    882  CA  LEU   111      -0.886  -8.072 -15.804  1.00 91.42           C  
ATOM    883  C   LEU   111      -1.778  -8.751 -14.770  1.00 90.94           C  
ATOM    884  CB  LEU   111      -0.093  -6.939 -15.146  1.00 90.59           C  
ATOM    885  O   LEU   111      -1.401  -9.774 -14.194  1.00 89.80           O  
ATOM    886  CG  LEU   111       1.085  -6.382 -15.947  1.00 88.09           C  
ATOM    887  CD1 LEU   111       1.650  -5.141 -15.264  1.00 84.50           C  
ATOM    888  CD2 LEU   111       2.166  -7.444 -16.117  1.00 84.53           C  
ATOM    889  N   LYS   112      -2.940  -8.232 -14.530  1.00 89.82           N  
ATOM    890  CA  LYS   112      -3.888  -8.816 -13.585  1.00 89.62           C  
ATOM    891  C   LYS   112      -4.374 -10.180 -14.067  1.00 89.49           C  
ATOM    892  CB  LYS   112      -5.079  -7.881 -13.372  1.00 88.85           C  
ATOM    893  O   LYS   112      -4.679 -11.057 -13.256  1.00 88.49           O  
ATOM    894  CG  LYS   112      -6.112  -8.409 -12.388  1.00 86.07           C  
ATOM    895  CD  LYS   112      -7.269  -7.433 -12.215  1.00 83.00           C  
ATOM    896  CE  LYS   112      -8.356  -8.007 -11.317  1.00 79.08           C  
ATOM    897  NZ  LYS   112      -9.519  -7.077 -11.190  1.00 77.22           N  
ATOM    898  N   GLU   113      -4.459 -10.389 -15.349  1.00 92.89           N  
ATOM    899  CA  GLU   113      -4.883 -11.647 -15.955  1.00 93.06           C  
ATOM    900  C   GLU   113      -3.697 -12.581 -16.177  1.00 92.99           C  
ATOM    901  CB  GLU   113      -5.604 -11.389 -17.281  1.00 92.44           C  
ATOM    902  O   GLU   113      -3.836 -13.632 -16.806  1.00 91.96           O  
ATOM    903  CG  GLU   113      -6.835 -10.504 -17.149  1.00 91.05           C  
ATOM    904  CD  GLU   113      -7.797 -10.971 -16.069  1.00 88.60           C  
ATOM    905  OE1 GLU   113      -8.031 -12.196 -15.953  1.00 88.05           O  
ATOM    906  OE2 GLU   113      -8.323 -10.106 -15.334  1.00 88.54           O  
ATOM    907  N   GLY   114      -2.454 -12.163 -15.730  1.00 91.76           N  
ATOM    908  CA  GLY   114      -1.280 -13.020 -15.684  1.00 92.10           C  
ATOM    909  C   GLY   114      -0.465 -12.985 -16.963  1.00 92.40           C  
ATOM    910  O   GLY   114       0.529 -13.702 -17.091  1.00 91.68           O  
ATOM    911  N   ALA   115      -0.761 -12.103 -17.929  1.00 94.36           N  
ATOM    912  CA  ALA   115      -0.075 -12.014 -19.216  1.00 94.69           C  
ATOM    913  C   ALA   115       0.956 -10.889 -19.211  1.00 94.50           C  
ATOM    914  CB  ALA   115      -1.083 -11.803 -20.343  1.00 94.38           C  
ATOM    915  O   ALA   115       0.798  -9.897 -18.495  1.00 93.97           O  
ATOM    916  N   VAL   116       1.957 -11.041 -20.024  1.00 93.44           N  
ATOM    917  CA  VAL   116       2.956 -10.013 -20.298  1.00 93.74           C  
ATOM    918  C   VAL   116       2.354  -8.933 -21.194  1.00 93.94           C  
ATOM    919  CB  VAL   116       4.219 -10.611 -20.959  1.00 93.23           C  
ATOM    920  O   VAL   116       1.822  -9.232 -22.266  1.00 93.58           O  
ATOM    921  CG1 VAL   116       5.228  -9.512 -21.288  1.00 91.62           C  
ATOM    922  CG2 VAL   116       4.849 -11.664 -20.049  1.00 91.23           C  
ATOM    923  N   TYR   117       2.476  -7.764 -20.800  1.00 93.56           N  
ATOM    924  CA  TYR   117       2.224  -6.631 -21.682  1.00 93.91           C  
ATOM    925  C   TYR   117       3.505  -6.184 -22.376  1.00 93.49           C  
ATOM    926  CB  TYR   117       1.621  -5.462 -20.898  1.00 93.59           C  
ATOM    927  O   TYR   117       4.492  -5.851 -21.716  1.00 92.63           O  
ATOM    928  CG  TYR   117       1.368  -4.233 -21.737  1.00 93.07           C  
ATOM    929  CD1 TYR   117       0.138  -4.033 -22.361  1.00 91.48           C  
ATOM    930  CD2 TYR   117       2.357  -3.271 -21.910  1.00 91.48           C  
ATOM    931  CE1 TYR   117      -0.099  -2.903 -23.138  1.00 91.30           C  
ATOM    932  CE2 TYR   117       2.132  -2.138 -22.684  1.00 91.67           C  
ATOM    933  OH  TYR   117       0.673  -0.843 -24.060  1.00 87.16           O  
ATOM    934  CZ  TYR   117       0.902  -1.963 -23.292  1.00 91.04           C  
ATOM    935  N   GLN   118       3.511  -6.060 -23.620  1.00 94.06           N  
ATOM    936  CA  GLN   118       4.625  -5.619 -24.453  1.00 93.79           C  
ATOM    937  C   GLN   118       4.191  -4.516 -25.414  1.00 93.39           C  
ATOM    938  CB  GLN   118       5.210  -6.797 -25.235  1.00 92.39           C  
ATOM    939  O   GLN   118       3.480  -4.777 -26.386  1.00 91.98           O  
ATOM    940  CG  GLN   118       6.462  -6.448 -26.027  1.00 84.98           C  
ATOM    941  CD  GLN   118       7.307  -7.665 -26.356  1.00 79.76           C  
ATOM    942  NE2 GLN   118       8.517  -7.431 -26.853  1.00 74.92           N  
ATOM    943  OE1 GLN   118       6.876  -8.806 -26.164  1.00 78.63           O  
ATOM    944  N   GLY   119       4.609  -3.315 -25.163  1.00 90.83           N  
ATOM    945  CA  GLY   119       4.483  -2.173 -26.054  1.00 90.46           C  
ATOM    946  C   GLY   119       5.796  -1.771 -26.699  1.00 89.27           C  
ATOM    947  O   GLY   119       6.836  -2.374 -26.429  1.00 86.84           O  
ATOM    948  N   ALA   120       5.763  -0.735 -27.531  1.00 83.43           N  
ATOM    949  CA  ALA   120       6.947  -0.232 -28.223  1.00 82.73           C  
ATOM    950  C   ALA   120       8.012   0.221 -27.229  1.00 81.84           C  
ATOM    951  CB  ALA   120       6.570   0.918 -29.154  1.00 80.81           C  
ATOM    952  O   ALA   120       9.187  -0.127 -27.367  1.00 78.96           O  
ATOM    953  N   ASP   121       7.638   0.884 -26.121  1.00 82.93           N  
ATOM    954  CA  ASP   121       8.545   1.601 -25.231  1.00 82.74           C  
ATOM    955  C   ASP   121       8.723   0.855 -23.911  1.00 82.29           C  
ATOM    956  CB  ASP   121       8.031   3.019 -24.969  1.00 81.04           C  
ATOM    957  O   ASP   121       9.643   1.150 -23.144  1.00 80.24           O  
ATOM    958  CG  ASP   121       7.989   3.875 -26.223  1.00 76.30           C  
ATOM    959  OD1 ASP   121       8.995   3.924 -26.962  1.00 74.68           O  
ATOM    960  OD2 ASP   121       6.941   4.510 -26.471  1.00 75.75           O  
ATOM    961  N   PHE   122       7.822  -0.095 -23.511  1.00 83.41           N  
ATOM    962  CA  PHE   122       7.881  -0.745 -22.207  1.00 84.41           C  
ATOM    963  C   PHE   122       7.367  -2.177 -22.292  1.00 85.13           C  
ATOM    964  CB  PHE   122       7.070   0.044 -21.175  1.00 80.68           C  
ATOM    965  O   PHE   122       6.437  -2.464 -23.048  1.00 83.42           O  
ATOM    966  CG  PHE   122       7.278   1.532 -21.248  1.00 70.96           C  
ATOM    967  CD1 PHE   122       8.382   2.124 -20.645  1.00 63.65           C  
ATOM    968  CD2 PHE   122       6.370   2.340 -21.919  1.00 64.45           C  
ATOM    969  CE1 PHE   122       8.577   3.502 -20.711  1.00 56.63           C  
ATOM    970  CE2 PHE   122       6.559   3.718 -21.989  1.00 57.79           C  
ATOM    971  CZ  PHE   122       7.662   4.297 -21.384  1.00 59.39           C  
ATOM    972  N   LYS   123       7.915  -2.974 -21.581  1.00 88.09           N  
ATOM    973  CA  LYS   123       7.500  -4.334 -21.249  1.00 88.35           C  
ATOM    974  C   LYS   123       7.192  -4.466 -19.760  1.00 87.86           C  
ATOM    975  CB  LYS   123       8.581  -5.339 -21.651  1.00 87.48           C  
ATOM    976  O   LYS   123       7.980  -4.033 -18.917  1.00 86.56           O  
ATOM    977  CG  LYS   123       8.156  -6.793 -21.514  1.00 86.86           C  
ATOM    978  CD  LYS   123       9.305  -7.743 -21.829  1.00 86.16           C  
ATOM    979  CE  LYS   123       8.900  -9.197 -21.627  1.00 84.36           C  
ATOM    980  NZ  LYS   123      10.090 -10.093 -21.515  1.00 82.88           N  
ATOM    981  N   PHE   124       6.035  -5.020 -19.468  1.00 87.22           N  
ATOM    982  CA  PHE   124       5.637  -5.354 -18.105  1.00 87.71           C  
ATOM    983  C   PHE   124       5.337  -6.843 -17.979  1.00 88.09           C  
ATOM    984  CB  PHE   124       4.413  -4.535 -17.685  1.00 86.81           C  
ATOM    985  O   PHE   124       4.511  -7.381 -18.720  1.00 87.33           O  
ATOM    986  CG  PHE   124       4.635  -3.047 -17.728  1.00 84.94           C  
ATOM    987  CD1 PHE   124       5.521  -2.436 -16.850  1.00 82.19           C  
ATOM    988  CD2 PHE   124       3.957  -2.259 -18.649  1.00 82.66           C  
ATOM    989  CE1 PHE   124       5.729  -1.059 -16.888  1.00 81.71           C  
ATOM    990  CE2 PHE   124       4.159  -0.882 -18.693  1.00 82.92           C  
ATOM    991  CZ  PHE   124       5.044  -0.284 -17.811  1.00 78.80           C  
ATOM    992  N   GLU   125       5.876  -7.516 -17.092  1.00 86.84           N  
ATOM    993  CA  GLU   125       5.658  -8.921 -16.759  1.00 87.03           C  
ATOM    994  C   GLU   125       4.894  -9.064 -15.446  1.00 87.10           C  
ATOM    995  CB  GLU   125       6.991  -9.667 -16.677  1.00 85.78           C  
ATOM    996  O   GLU   125       5.013  -8.219 -14.556  1.00 86.22           O  
ATOM    997  CG  GLU   125       7.779  -9.666 -17.979  1.00 83.14           C  
ATOM    998  CD  GLU   125       9.067 -10.469 -17.902  1.00 81.96           C  
ATOM    999  OE1 GLU   125       9.578 -10.691 -16.781  1.00 80.16           O  
ATOM   1000  OE2 GLU   125       9.570 -10.880 -18.972  1.00 78.45           O  
ATOM   1001  N   PRO   126       4.014 -10.067 -15.317  1.00 86.39           N  
ATOM   1002  CA  PRO   126       3.395 -10.356 -14.021  1.00 85.82           C  
ATOM   1003  C   PRO   126       4.419 -10.519 -12.901  1.00 85.29           C  
ATOM   1004  CB  PRO   126       2.647 -11.668 -14.272  1.00 85.23           C  
ATOM   1005  O   PRO   126       5.542 -10.969 -13.146  1.00 83.63           O  
ATOM   1006  CG  PRO   126       2.402 -11.692 -15.747  1.00 85.43           C  
ATOM   1007  CD  PRO   126       3.575 -11.055 -16.435  1.00 85.89           C  
ATOM   1008  N   LEU   127       3.944 -10.174 -11.746  1.00 81.15           N  
ATOM   1009  CA  LEU   127       4.758 -10.364 -10.551  1.00 80.67           C  
ATOM   1010  C   LEU   127       4.994 -11.846 -10.283  1.00 81.59           C  
ATOM   1011  CB  LEU   127       4.088  -9.714  -9.337  1.00 78.86           C  
ATOM   1012  O   LEU   127       4.043 -12.604 -10.081  1.00 79.78           O  
ATOM   1013  CG  LEU   127       4.854  -9.796  -8.016  1.00 72.95           C  
ATOM   1014  CD1 LEU   127       6.115  -8.941  -8.080  1.00 67.10           C  
ATOM   1015  CD2 LEU   127       3.965  -9.361  -6.855  1.00 66.98           C  
ATOM   1016  N   THR   128       6.290 -12.265 -10.376  1.00 81.78           N  
ATOM   1017  CA  THR   128       6.621 -13.568  -9.809  1.00 82.14           C  
ATOM   1018  C   THR   128       6.530 -13.534  -8.286  1.00 83.10           C  
ATOM   1019  CB  THR   128       8.032 -14.019 -10.231  1.00 80.39           C  
ATOM   1020  O   THR   128       7.335 -12.874  -7.625  1.00 82.38           O  
ATOM   1021  CG2 THR   128       8.317 -15.442  -9.763  1.00 75.86           C  
ATOM   1022  OG1 THR   128       8.136 -13.967 -11.659  1.00 77.75           O  
ATOM   1023  N   GLU   129       5.550 -14.287  -7.752  1.00 87.45           N  
ATOM   1024  CA  GLU   129       5.390 -14.391  -6.305  1.00 88.13           C  
ATOM   1025  C   GLU   129       5.879 -15.743  -5.792  1.00 88.52           C  
ATOM   1026  CB  GLU   129       3.927 -14.175  -5.909  1.00 87.30           C  
ATOM   1027  O   GLU   129       5.608 -16.779  -6.402  1.00 87.93           O  
ATOM   1028  CG  GLU   129       3.384 -12.804  -6.284  1.00 86.12           C  
ATOM   1029  CD  GLU   129       2.008 -12.524  -5.703  1.00 85.06           C  
ATOM   1030  OE1 GLU   129       1.128 -13.413  -5.770  1.00 83.91           O  
ATOM   1031  OE2 GLU   129       1.807 -11.407  -5.176  1.00 83.74           O  
ATOM   1032  N   TYR   130       6.561 -15.710  -4.751  1.00 89.73           N  
ATOM   1033  CA  TYR   130       6.977 -16.902  -4.021  1.00 90.94           C  
ATOM   1034  C   TYR   130       5.834 -17.450  -3.175  1.00 91.81           C  
ATOM   1035  CB  TYR   130       8.184 -16.592  -3.130  1.00 90.24           C  
ATOM   1036  O   TYR   130       5.305 -16.751  -2.307  1.00 91.83           O  
ATOM   1037  CG  TYR   130       9.349 -15.987  -3.874  1.00 88.64           C  
ATOM   1038  CD1 TYR   130      10.107 -16.749  -4.761  1.00 86.54           C  
ATOM   1039  CD2 TYR   130       9.695 -14.652  -3.693  1.00 87.08           C  
ATOM   1040  CE1 TYR   130      11.182 -16.196  -5.448  1.00 86.39           C  
ATOM   1041  CE2 TYR   130      10.769 -14.089  -4.375  1.00 87.18           C  
ATOM   1042  OH  TYR   130      12.568 -14.314  -5.927  1.00 81.38           O  
ATOM   1043  CZ  TYR   130      11.505 -14.867  -5.249  1.00 84.78           C  
ATOM   1044  N   ASP   131       5.431 -18.678  -3.422  1.00 93.83           N  
ATOM   1045  CA  ASP   131       4.483 -19.403  -2.582  1.00 94.61           C  
ATOM   1046  C   ASP   131       5.194 -20.093  -1.420  1.00 94.65           C  
ATOM   1047  CB  ASP   131       3.709 -20.431  -3.410  1.00 93.39           C  
ATOM   1048  O   ASP   131       5.508 -21.282  -1.495  1.00 94.00           O  
ATOM   1049  CG  ASP   131       2.436 -20.904  -2.729  1.00 91.37           C  
ATOM   1050  OD1 ASP   131       2.090 -20.377  -1.650  1.00 90.02           O  
ATOM   1051  OD2 ASP   131       1.775 -21.813  -3.276  1.00 90.73           O  
ATOM   1052  N   VAL   132       5.457 -19.269  -0.311  1.00 95.96           N  
ATOM   1053  CA  VAL   132       6.348 -19.741   0.743  1.00 96.38           C  
ATOM   1054  C   VAL   132       5.679 -19.561   2.104  1.00 96.54           C  
ATOM   1055  CB  VAL   132       7.704 -19.002   0.713  1.00 95.85           C  
ATOM   1056  O   VAL   132       6.249 -19.924   3.136  1.00 96.28           O  
ATOM   1057  CG1 VAL   132       8.489 -19.364  -0.546  1.00 93.81           C  
ATOM   1058  CG2 VAL   132       7.490 -17.492   0.797  1.00 93.66           C  
ATOM   1059  N   LEU   133       4.509 -18.897   2.202  1.00 97.83           N  
ATOM   1060  CA  LEU   133       3.805 -18.708   3.465  1.00 97.93           C  
ATOM   1061  C   LEU   133       3.046 -19.970   3.860  1.00 97.82           C  
ATOM   1062  CB  LEU   133       2.837 -17.526   3.367  1.00 97.81           C  
ATOM   1063  O   LEU   133       2.195 -20.449   3.106  1.00 97.48           O  
ATOM   1064  CG  LEU   133       3.469 -16.134   3.312  1.00 97.30           C  
ATOM   1065  CD1 LEU   133       2.395 -15.071   3.108  1.00 96.21           C  
ATOM   1066  CD2 LEU   133       4.267 -15.858   4.582  1.00 96.18           C  
ATOM   1067  N   GLU   134       3.242 -20.447   5.032  1.00 98.36           N  
ATOM   1068  CA  GLU   134       2.656 -21.644   5.629  1.00 98.40           C  
ATOM   1069  C   GLU   134       1.537 -21.283   6.602  1.00 98.39           C  
ATOM   1070  CB  GLU   134       3.729 -22.469   6.343  1.00 98.14           C  
ATOM   1071  O   GLU   134       1.041 -22.144   7.332  1.00 98.13           O  
ATOM   1072  CG  GLU   134       4.829 -22.977   5.423  1.00 97.12           C  
ATOM   1073  CD  GLU   134       5.904 -23.768   6.151  1.00 95.38           C  
ATOM   1074  OE1 GLU   134       5.861 -23.842   7.400  1.00 94.38           O  
ATOM   1075  OE2 GLU   134       6.797 -24.317   5.468  1.00 94.39           O  
ATOM   1076  N   LYS   135       1.088 -19.995   6.595  1.00 98.47           N  
ATOM   1077  CA  LYS   135       0.057 -19.411   7.449  1.00 98.55           C  
ATOM   1078  C   LYS   135      -0.910 -18.554   6.637  1.00 98.57           C  
ATOM   1079  CB  LYS   135       0.692 -18.574   8.561  1.00 98.48           C  
ATOM   1080  O   LYS   135      -0.543 -18.020   5.588  1.00 98.49           O  
ATOM   1081  CG  LYS   135       1.552 -19.377   9.526  1.00 98.01           C  
ATOM   1082  CD  LYS   135       2.215 -18.480  10.563  1.00 96.94           C  
ATOM   1083  CE  LYS   135       3.065 -19.284  11.537  1.00 95.79           C  
ATOM   1084  NZ  LYS   135       3.729 -18.407  12.547  1.00 94.29           N  
ATOM   1085  N   PRO   136      -2.227 -18.374   7.108  1.00 98.60           N  
ATOM   1086  CA  PRO   136      -3.090 -17.356   6.505  1.00 98.64           C  
ATOM   1087  C   PRO   136      -2.438 -15.975   6.468  1.00 98.66           C  
ATOM   1088  CB  PRO   136      -4.321 -17.353   7.414  1.00 98.51           C  
ATOM   1089  O   PRO   136      -1.732 -15.597   7.406  1.00 98.60           O  
ATOM   1090  CG  PRO   136      -4.276 -18.670   8.121  1.00 97.73           C  
ATOM   1091  CD  PRO   136      -2.839 -19.078   8.278  1.00 96.67           C  
ATOM   1092  N   SER   137      -2.706 -15.224   5.386  1.00 98.56           N  
ATOM   1093  CA  SER   137      -1.885 -14.032   5.197  1.00 98.58           C  
ATOM   1094  C   SER   137      -2.628 -12.971   4.392  1.00 98.56           C  
ATOM   1095  CB  SER   137      -0.573 -14.389   4.498  1.00 98.48           C  
ATOM   1096  O   SER   137      -3.355 -13.296   3.450  1.00 98.43           O  
ATOM   1097  OG  SER   137      -0.821 -15.081   3.286  1.00 95.86           O  
ATOM   1098  N   ILE   138      -2.338 -11.686   4.700  1.00 98.47           N  
ATOM   1099  CA  ILE   138      -2.797 -10.567   3.884  1.00 98.46           C  
ATOM   1100  C   ILE   138      -1.599  -9.738   3.426  1.00 98.30           C  
ATOM   1101  CB  ILE   138      -3.800  -9.680   4.655  1.00 98.39           C  
ATOM   1102  O   ILE   138      -0.568  -9.699   4.102  1.00 97.99           O  
ATOM   1103  CG1 ILE   138      -3.137  -9.081   5.900  1.00 97.70           C  
ATOM   1104  CG2 ILE   138      -5.050 -10.480   5.031  1.00 97.69           C  
ATOM   1105  CD1 ILE   138      -4.003  -8.070   6.638  1.00 96.65           C  
ATOM   1106  N   LYS   139      -1.766  -9.136   2.317  1.00 96.77           N  
ATOM   1107  CA  LYS   139      -0.826  -8.144   1.803  1.00 96.62           C  
ATOM   1108  C   LYS   139      -1.402  -6.735   1.910  1.00 96.50           C  
ATOM   1109  CB  LYS   139      -0.462  -8.452   0.350  1.00 95.82           C  
ATOM   1110  O   LYS   139      -2.505  -6.470   1.428  1.00 95.96           O  
ATOM   1111  CG  LYS   139       0.664  -7.590  -0.202  1.00 89.10           C  
ATOM   1112  CD  LYS   139       0.976  -7.940  -1.652  1.00 83.34           C  
ATOM   1113  CE  LYS   139       1.510  -9.359  -1.783  1.00 77.80           C  
ATOM   1114  NZ  LYS   139       1.648  -9.769  -3.213  1.00 72.05           N  
ATOM   1115  N   ILE   140      -0.706  -5.752   2.526  1.00 96.78           N  
ATOM   1116  CA  ILE   140      -1.080  -4.343   2.582  1.00 96.71           C  
ATOM   1117  C   ILE   140      -0.144  -3.525   1.695  1.00 96.38           C  
ATOM   1118  CB  ILE   140      -1.050  -3.807   4.030  1.00 96.56           C  
ATOM   1119  O   ILE   140       1.046  -3.393   1.992  1.00 95.71           O  
ATOM   1120  CG1 ILE   140      -1.939  -4.667   4.937  1.00 96.01           C  
ATOM   1121  CG2 ILE   140      -1.483  -2.338   4.072  1.00 96.00           C  
ATOM   1122  CD1 ILE   140      -2.046  -4.153   6.366  1.00 95.09           C  
ATOM   1123  N   ILE   141      -0.653  -2.955   0.608  1.00 94.11           N  
ATOM   1124  CA  ILE   141       0.113  -2.223  -0.394  1.00 94.09           C  
ATOM   1125  C   ILE   141      -0.507  -0.844  -0.612  1.00 93.91           C  
ATOM   1126  CB  ILE   141       0.183  -2.996  -1.729  1.00 93.59           C  
ATOM   1127  O   ILE   141      -1.535  -0.518  -0.014  1.00 93.18           O  
ATOM   1128  CG1 ILE   141      -1.226  -3.238  -2.281  1.00 91.03           C  
ATOM   1129  CG2 ILE   141       0.935  -4.318  -1.549  1.00 90.46           C  
ATOM   1130  CD1 ILE   141      -1.249  -3.858  -3.671  1.00 88.93           C  
ATOM   1131  N   GLY   142       0.084  -0.025  -1.370  1.00 92.56           N  
ATOM   1132  CA  GLY   142      -0.420   1.311  -1.647  1.00 92.47           C  
ATOM   1133  C   GLY   142      -0.215   1.739  -3.087  1.00 91.96           C  
ATOM   1134  O   GLY   142       0.705   1.265  -3.757  1.00 90.90           O  
ATOM   1135  N   THR   143      -0.986   2.718  -3.493  1.00 92.37           N  
ATOM   1136  CA  THR   143      -0.918   3.238  -4.854  1.00 92.00           C  
ATOM   1137  C   THR   143       0.246   4.214  -5.003  1.00 90.94           C  
ATOM   1138  CB  THR   143      -2.231   3.937  -5.252  1.00 91.69           C  
ATOM   1139  O   THR   143       0.600   4.602  -6.118  1.00 89.12           O  
ATOM   1140  CG2 THR   143      -3.373   2.933  -5.372  1.00 90.25           C  
ATOM   1141  OG1 THR   143      -2.569   4.910  -4.255  1.00 91.35           O  
ATOM   1142  N   GLY   144       0.918   4.571  -3.885  1.00 88.56           N  
ATOM   1143  CA  GLY   144       2.030   5.505  -3.953  1.00 88.39           C  
ATOM   1144  C   GLY   144       2.826   5.581  -2.664  1.00 88.57           C  
ATOM   1145  O   GLY   144       2.643   4.757  -1.766  1.00 87.62           O  
ATOM   1146  N   LYS   145       3.692   6.594  -2.580  1.00 86.35           N  
ATOM   1147  CA  LYS   145       4.431   6.940  -1.369  1.00 86.73           C  
ATOM   1148  C   LYS   145       3.630   7.899  -0.492  1.00 87.27           C  
ATOM   1149  CB  LYS   145       5.783   7.560  -1.724  1.00 85.11           C  
ATOM   1150  O   LYS   145       2.860   8.717  -1.000  1.00 86.70           O  
ATOM   1151  CG  LYS   145       6.733   6.608  -2.436  1.00 80.47           C  
ATOM   1152  CD  LYS   145       8.054   7.286  -2.775  1.00 78.05           C  
ATOM   1153  CE  LYS   145       8.997   6.341  -3.508  1.00 70.48           C  
ATOM   1154  NZ  LYS   145      10.220   7.046  -3.995  1.00 63.38           N  
ATOM   1155  N   ARG   146       3.859   7.791   0.796  1.00 88.08           N  
ATOM   1156  CA  ARG   146       3.339   8.724   1.791  1.00 88.55           C  
ATOM   1157  C   ARG   146       1.816   8.781   1.744  1.00 89.10           C  
ATOM   1158  CB  ARG   146       3.923  10.122   1.575  1.00 87.20           C  
ATOM   1159  O   ARG   146       1.222   9.838   1.969  1.00 88.45           O  
ATOM   1160  CG  ARG   146       5.437  10.181   1.690  1.00 84.61           C  
ATOM   1161  CD  ARG   146       5.961  11.600   1.515  1.00 82.72           C  
ATOM   1162  NE  ARG   146       7.409  11.665   1.689  1.00 78.89           N  
ATOM   1163  NH1 ARG   146       7.578  13.911   1.173  1.00 69.90           N  
ATOM   1164  NH2 ARG   146       9.455  12.709   1.707  1.00 67.64           N  
ATOM   1165  CZ  ARG   146       8.144  12.762   1.523  1.00 78.57           C  
ATOM   1166  N   ILE   147       1.153   7.635   1.575  1.00 92.50           N  
ATOM   1167  CA  ILE   147      -0.301   7.569   1.478  1.00 92.87           C  
ATOM   1168  C   ILE   147      -0.871   6.882   2.717  1.00 93.14           C  
ATOM   1169  CB  ILE   147      -0.748   6.825   0.199  1.00 91.77           C  
ATOM   1170  O   ILE   147      -2.027   6.454   2.721  1.00 92.44           O  
ATOM   1171  CG1 ILE   147      -0.142   5.417   0.162  1.00 84.78           C  
ATOM   1172  CG2 ILE   147      -0.363   7.620  -1.051  1.00 83.48           C  
ATOM   1173  CD1 ILE   147      -0.727   4.520  -0.921  1.00 80.96           C  
ATOM   1174  N   GLY   148      -0.069   6.628   3.756  1.00 92.88           N  
ATOM   1175  CA  GLY   148      -0.529   6.142   5.047  1.00 93.52           C  
ATOM   1176  C   GLY   148      -0.453   4.632   5.177  1.00 93.91           C  
ATOM   1177  O   GLY   148      -1.005   4.057   6.117  1.00 93.48           O  
ATOM   1178  N   LYS   149       0.220   3.912   4.322  1.00 93.67           N  
ATOM   1179  CA  LYS   149       0.293   2.455   4.268  1.00 93.86           C  
ATOM   1180  C   LYS   149       0.768   1.878   5.598  1.00 93.99           C  
ATOM   1181  CB  LYS   149       1.222   2.005   3.139  1.00 92.70           C  
ATOM   1182  O   LYS   149       0.120   0.996   6.165  1.00 93.55           O  
ATOM   1183  CG  LYS   149       1.156   0.515   2.839  1.00 88.04           C  
ATOM   1184  CD  LYS   149       2.107   0.128   1.714  1.00 83.87           C  
ATOM   1185  CE  LYS   149       3.486   0.744   1.911  1.00 78.12           C  
ATOM   1186  NZ  LYS   149       3.479   2.214   1.647  1.00 70.49           N  
ATOM   1187  N   THR   150       1.853   2.323   6.131  1.00 92.53           N  
ATOM   1188  CA  THR   150       2.418   1.837   7.385  1.00 92.92           C  
ATOM   1189  C   THR   150       1.470   2.113   8.548  1.00 93.20           C  
ATOM   1190  CB  THR   150       3.786   2.485   7.669  1.00 91.79           C  
ATOM   1191  O   THR   150       1.264   1.252   9.406  1.00 92.81           O  
ATOM   1192  CG2 THR   150       4.507   1.770   8.807  1.00 86.68           C  
ATOM   1193  OG1 THR   150       4.595   2.417   6.489  1.00 88.58           O  
ATOM   1194  N   ALA   151       0.801   3.240   8.568  1.00 94.63           N  
ATOM   1195  CA  ALA   151      -0.195   3.544   9.592  1.00 95.09           C  
ATOM   1196  C   ALA   151      -1.383   2.591   9.501  1.00 95.53           C  
ATOM   1197  CB  ALA   151      -0.665   4.991   9.465  1.00 94.40           C  
ATOM   1198  O   ALA   151      -1.867   2.093  10.520  1.00 95.49           O  
ATOM   1199  N   VAL   152      -1.793   2.261   8.292  1.00 97.00           N  
ATOM   1200  CA  VAL   152      -2.864   1.301   8.049  1.00 97.15           C  
ATOM   1201  C   VAL   152      -2.390  -0.105   8.408  1.00 97.27           C  
ATOM   1202  CB  VAL   152      -3.341   1.343   6.580  1.00 97.02           C  
ATOM   1203  O   VAL   152      -3.106  -0.858   9.073  1.00 97.15           O  
ATOM   1204  CG1 VAL   152      -4.278   0.173   6.282  1.00 96.48           C  
ATOM   1205  CG2 VAL   152      -4.031   2.673   6.281  1.00 96.47           C  
ATOM   1206  N   SER   153      -1.176  -0.504   8.051  1.00 96.62           N  
ATOM   1207  CA  SER   153      -0.597  -1.805   8.372  1.00 96.59           C  
ATOM   1208  C   SER   153      -0.480  -2.001   9.879  1.00 96.56           C  
ATOM   1209  CB  SER   153       0.779  -1.954   7.722  1.00 96.00           C  
ATOM   1210  O   SER   153      -0.987  -2.984  10.424  1.00 96.18           O  
ATOM   1211  OG  SER   153       1.310  -3.246   7.959  1.00 83.67           O  
ATOM   1212  N   ALA   154       0.019  -1.018  10.573  1.00 95.75           N  
ATOM   1213  CA  ALA   154       0.191  -1.043  12.023  1.00 95.89           C  
ATOM   1214  C   ALA   154      -1.158  -1.068  12.735  1.00 96.10           C  
ATOM   1215  CB  ALA   154       1.010   0.160  12.484  1.00 95.21           C  
ATOM   1216  O   ALA   154      -1.332  -1.781  13.726  1.00 95.91           O  
ATOM   1217  N   TYR   155      -2.109  -0.348  12.250  1.00 97.19           N  
ATOM   1218  CA  TYR   155      -3.471  -0.362  12.772  1.00 97.38           C  
ATOM   1219  C   TYR   155      -4.124  -1.722  12.557  1.00 97.56           C  
ATOM   1220  CB  TYR   155      -4.312   0.732  12.108  1.00 97.33           C  
ATOM   1221  O   TYR   155      -4.628  -2.331  13.503  1.00 97.45           O  
ATOM   1222  CG  TYR   155      -5.728   0.807  12.624  1.00 96.92           C  
ATOM   1223  CD1 TYR   155      -6.018   1.434  13.834  1.00 96.07           C  
ATOM   1224  CD2 TYR   155      -6.780   0.249  11.905  1.00 95.97           C  
ATOM   1225  CE1 TYR   155      -7.321   1.503  14.315  1.00 95.39           C  
ATOM   1226  CE2 TYR   155      -8.087   0.312  12.376  1.00 95.36           C  
ATOM   1227  OH  TYR   155      -9.640   1.006  14.051  1.00 93.64           O  
ATOM   1228  CZ  TYR   155      -8.347   0.941  13.579  1.00 94.90           C  
ATOM   1229  N   ALA   156      -4.046  -2.297  11.308  1.00 98.22           N  
ATOM   1230  CA  ALA   156      -4.571  -3.622  10.988  1.00 98.22           C  
ATOM   1231  C   ALA   156      -3.951  -4.690  11.885  1.00 98.19           C  
ATOM   1232  CB  ALA   156      -4.318  -3.954   9.519  1.00 98.11           C  
ATOM   1233  O   ALA   156      -4.664  -5.503  12.476  1.00 97.98           O  
ATOM   1234  N   ALA   157      -2.662  -4.656  12.103  1.00 97.76           N  
ATOM   1235  CA  ALA   157      -1.958  -5.595  12.974  1.00 97.70           C  
ATOM   1236  C   ALA   157      -2.522  -5.556  14.391  1.00 97.63           C  
ATOM   1237  CB  ALA   157      -0.463  -5.286  12.991  1.00 97.41           C  
ATOM   1238  O   ALA   157      -2.804  -6.601  14.983  1.00 97.25           O  
ATOM   1239  N   ARG   158      -2.844  -4.398  14.964  1.00 97.14           N  
ATOM   1240  CA  ARG   158      -3.402  -4.218  16.300  1.00 97.18           C  
ATOM   1241  C   ARG   158      -4.864  -4.648  16.346  1.00 97.20           C  
ATOM   1242  CB  ARG   158      -3.270  -2.761  16.747  1.00 96.71           C  
ATOM   1243  O   ARG   158      -5.333  -5.168  17.360  1.00 96.93           O  
ATOM   1244  CG  ARG   158      -1.847  -2.345  17.082  1.00 94.71           C  
ATOM   1245  CD  ARG   158      -1.801  -0.981  17.756  1.00 92.93           C  
ATOM   1246  NE  ARG   158      -2.326   0.067  16.886  1.00 90.93           N  
ATOM   1247  NH1 ARG   158      -0.274   0.640  15.992  1.00 85.98           N  
ATOM   1248  NH2 ARG   158      -2.170   1.740  15.320  1.00 84.94           N  
ATOM   1249  CZ  ARG   158      -1.589   0.814  16.068  1.00 88.07           C  
ATOM   1250  N   VAL   159      -5.660  -4.406  15.275  1.00 98.06           N  
ATOM   1251  CA  VAL   159      -7.037  -4.876  15.159  1.00 98.12           C  
ATOM   1252  C   VAL   159      -7.061  -6.403  15.141  1.00 98.15           C  
ATOM   1253  CB  VAL   159      -7.723  -4.317  13.892  1.00 98.02           C  
ATOM   1254  O   VAL   159      -7.746  -7.029  15.953  1.00 98.00           O  
ATOM   1255  CG1 VAL   159      -9.077  -4.989  13.671  1.00 97.38           C  
ATOM   1256  CG2 VAL   159      -7.885  -2.802  13.999  1.00 97.39           C  
ATOM   1257  N   ILE   160      -6.207  -7.045  14.366  1.00 98.43           N  
ATOM   1258  CA  ILE   160      -6.091  -8.495  14.255  1.00 98.43           C  
ATOM   1259  C   ILE   160      -5.688  -9.085  15.605  1.00 98.30           C  
ATOM   1260  CB  ILE   160      -5.071  -8.899  13.167  1.00 98.38           C  
ATOM   1261  O   ILE   160      -6.332 -10.012  16.102  1.00 98.00           O  
ATOM   1262  CG1 ILE   160      -5.592  -8.514  11.778  1.00 97.95           C  
ATOM   1263  CG2 ILE   160      -4.767 -10.398  13.243  1.00 97.95           C  
ATOM   1264  CD1 ILE   160      -4.534  -8.566  10.684  1.00 97.15           C  
ATOM   1265  N   HIS   161      -4.721  -8.494  16.294  1.00 98.02           N  
ATOM   1266  CA  HIS   161      -4.265  -8.917  17.613  1.00 97.94           C  
ATOM   1267  C   HIS   161      -5.384  -8.809  18.643  1.00 97.66           C  
ATOM   1268  CB  HIS   161      -3.061  -8.084  18.056  1.00 97.78           C  
ATOM   1269  O   HIS   161      -5.593  -9.728  19.438  1.00 97.02           O  
ATOM   1270  CG  HIS   161      -2.486  -8.512  19.369  1.00 96.51           C  
ATOM   1271  CD2 HIS   161      -2.449  -7.886  20.569  1.00 93.47           C  
ATOM   1272  ND1 HIS   161      -1.853  -9.723  19.545  1.00 92.24           N  
ATOM   1273  CE1 HIS   161      -1.449  -9.824  20.800  1.00 93.05           C  
ATOM   1274  NE2 HIS   161      -1.799  -8.723  21.443  1.00 93.93           N  
ATOM   1275  N   LYS   162      -6.232  -7.809  18.591  1.00 97.62           N  
ATOM   1276  CA  LYS   162      -7.378  -7.595  19.470  1.00 97.43           C  
ATOM   1277  C   LYS   162      -8.447  -8.661  19.249  1.00 97.31           C  
ATOM   1278  CB  LYS   162      -7.972  -6.203  19.247  1.00 96.45           C  
ATOM   1279  O   LYS   162      -9.166  -9.028  20.181  1.00 96.71           O  
ATOM   1280  CG  LYS   162      -9.148  -5.879  20.157  1.00 86.80           C  
ATOM   1281  CD  LYS   162      -9.810  -4.564  19.768  1.00 79.70           C  
ATOM   1282  CE  LYS   162     -11.127  -4.361  20.504  1.00 73.91           C  
ATOM   1283  NZ  LYS   162     -11.987  -3.343  19.830  1.00 73.61           N  
ATOM   1284  N   HIS   163      -8.517  -9.264  18.060  1.00 98.02           N  
ATOM   1285  CA  HIS   163      -9.475 -10.303  17.703  1.00 97.85           C  
ATOM   1286  C   HIS   163      -8.890 -11.694  17.928  1.00 97.76           C  
ATOM   1287  CB  HIS   163      -9.916 -10.149  16.246  1.00 97.10           C  
ATOM   1288  O   HIS   163      -9.365 -12.673  17.348  1.00 96.75           O  
ATOM   1289  CG  HIS   163     -10.877  -9.024  16.027  1.00 91.90           C  
ATOM   1290  CD2 HIS   163     -12.227  -9.016  15.921  1.00 81.91           C  
ATOM   1291  ND1 HIS   163     -10.471  -7.715  15.886  1.00 79.72           N  
ATOM   1292  CE1 HIS   163     -11.533  -6.948  15.703  1.00 78.04           C  
ATOM   1293  NE2 HIS   163     -12.611  -7.713  15.720  1.00 82.39           N  
ATOM   1294  N   LYS   164      -7.822 -11.789  18.777  1.00 96.82           N  
ATOM   1295  CA  LYS   164      -7.245 -12.974  19.405  1.00 96.61           C  
ATOM   1296  C   LYS   164      -6.417 -13.778  18.406  1.00 96.80           C  
ATOM   1297  CB  LYS   164      -8.344 -13.854  20.003  1.00 94.20           C  
ATOM   1298  O   LYS   164      -6.071 -14.932  18.666  1.00 95.88           O  
ATOM   1299  CG  LYS   164      -9.208 -13.148  21.037  1.00 87.58           C  
ATOM   1300  CD  LYS   164     -10.208 -14.104  21.676  1.00 84.22           C  
ATOM   1301  CE  LYS   164     -11.060 -13.403  22.726  1.00 76.86           C  
ATOM   1302  NZ  LYS   164     -12.108 -14.309  23.284  1.00 81.02           N  
ATOM   1303  N   TYR   165      -6.044 -13.199  17.314  1.00 97.86           N  
ATOM   1304  CA  TYR   165      -4.959 -13.734  16.499  1.00 97.89           C  
ATOM   1305  C   TYR   165      -3.609 -13.214  16.978  1.00 97.47           C  
ATOM   1306  CB  TYR   165      -5.165 -13.373  15.025  1.00 97.69           C  
ATOM   1307  O   TYR   165      -3.536 -12.176  17.640  1.00 96.59           O  
ATOM   1308  CG  TYR   165      -6.467 -13.878  14.452  1.00 97.23           C  
ATOM   1309  CD1 TYR   165      -6.625 -15.218  14.107  1.00 96.16           C  
ATOM   1310  CD2 TYR   165      -7.540 -13.016  14.254  1.00 96.07           C  
ATOM   1311  CE1 TYR   165      -7.823 -15.687  13.577  1.00 95.37           C  
ATOM   1312  CE2 TYR   165      -8.742 -13.474  13.724  1.00 94.79           C  
ATOM   1313  OH  TYR   165     -10.061 -15.269  12.866  1.00 91.83           O  
ATOM   1314  CZ  TYR   165      -8.874 -14.810  13.390  1.00 94.58           C  
ATOM   1315  N   ASN   166      -2.560 -13.929  16.685  1.00 97.85           N  
ATOM   1316  CA  ASN   166      -1.174 -13.522  16.893  1.00 97.85           C  
ATOM   1317  C   ASN   166      -0.484 -13.191  15.573  1.00 97.93           C  
ATOM   1318  CB  ASN   166      -0.400 -14.611  17.638  1.00 96.92           C  
ATOM   1319  O   ASN   166       0.160 -14.052  14.971  1.00 97.55           O  
ATOM   1320  CG  ASN   166       0.991 -14.166  18.042  1.00 89.23           C  
ATOM   1321  ND2 ASN   166       1.914 -15.117  18.137  1.00 84.51           N  
ATOM   1322  OD1 ASN   166       1.235 -12.978  18.269  1.00 83.00           O  
ATOM   1323  N   PRO   167      -0.697 -11.943  15.081  1.00 98.24           N  
ATOM   1324  CA  PRO   167      -0.110 -11.597  13.785  1.00 98.29           C  
ATOM   1325  C   PRO   167       1.393 -11.340  13.868  1.00 98.13           C  
ATOM   1326  CB  PRO   167      -0.860 -10.323  13.387  1.00 98.18           C  
ATOM   1327  O   PRO   167       1.885 -10.856  14.890  1.00 97.84           O  
ATOM   1328  CG  PRO   167      -1.180  -9.648  14.682  1.00 97.90           C  
ATOM   1329  CD  PRO   167      -1.444 -10.704  15.717  1.00 97.44           C  
ATOM   1330  N   CYS   168       2.082 -11.608  12.776  1.00 97.76           N  
ATOM   1331  CA  CYS   168       3.442 -11.179  12.470  1.00 97.72           C  
ATOM   1332  C   CYS   168       3.470 -10.297  11.228  1.00 97.69           C  
ATOM   1333  CB  CYS   168       4.353 -12.390  12.267  1.00 97.05           C  
ATOM   1334  O   CYS   168       2.912 -10.660  10.191  1.00 97.28           O  
ATOM   1335  SG  CYS   168       6.032 -11.961  11.758  1.00 84.63           S  
ATOM   1336  N   VAL   169       4.161  -9.149  11.302  1.00 96.52           N  
ATOM   1337  CA  VAL   169       4.352  -8.280  10.145  1.00 96.51           C  
ATOM   1338  C   VAL   169       5.681  -8.606   9.467  1.00 96.37           C  
ATOM   1339  CB  VAL   169       4.309  -6.788  10.543  1.00 96.12           C  
ATOM   1340  O   VAL   169       6.729  -8.623  10.117  1.00 95.84           O  
ATOM   1341  CG1 VAL   169       4.554  -5.897   9.327  1.00 93.87           C  
ATOM   1342  CG2 VAL   169       2.971  -6.449  11.197  1.00 93.72           C  
ATOM   1343  N   VAL   170       5.673  -8.844   8.236  1.00 95.50           N  
ATOM   1344  CA  VAL   170       6.867  -8.830   7.397  1.00 95.47           C  
ATOM   1345  C   VAL   170       6.957  -7.502   6.648  1.00 94.93           C  
ATOM   1346  CB  VAL   170       6.872 -10.007   6.396  1.00 95.30           C  
ATOM   1347  O   VAL   170       6.252  -7.291   5.658  1.00 93.98           O  
ATOM   1348  CG1 VAL   170       8.172 -10.030   5.595  1.00 94.80           C  
ATOM   1349  CG2 VAL   170       6.670 -11.332   7.131  1.00 94.61           C  
ATOM   1350  N   ALA   171       7.807  -6.654   7.171  1.00 92.76           N  
ATOM   1351  CA  ALA   171       7.923  -5.270   6.717  1.00 92.45           C  
ATOM   1352  C   ALA   171       9.035  -5.123   5.683  1.00 91.70           C  
ATOM   1353  CB  ALA   171       8.176  -4.341   7.902  1.00 91.69           C  
ATOM   1354  O   ALA   171      10.169  -5.547   5.917  1.00 90.20           O  
ATOM   1355  N   MET   172       8.705  -4.443   4.633  1.00 87.12           N  
ATOM   1356  CA  MET   172       9.663  -4.111   3.582  1.00 86.50           C  
ATOM   1357  C   MET   172      10.179  -2.686   3.746  1.00 85.14           C  
ATOM   1358  CB  MET   172       9.028  -4.282   2.201  1.00 85.04           C  
ATOM   1359  O   MET   172       9.442  -1.724   3.521  1.00 82.09           O  
ATOM   1360  CG  MET   172       8.653  -5.718   1.872  1.00 81.10           C  
ATOM   1361  SD  MET   172       7.890  -5.883   0.211  1.00 79.80           S  
ATOM   1362  CE  MET   172       9.232  -5.233  -0.823  1.00 71.64           C  
ATOM   1363  N   GLY   173      11.531  -2.475   3.963  1.00 81.75           N  
ATOM   1364  CA  GLY   173      12.089  -1.144   4.141  1.00 80.84           C  
ATOM   1365  C   GLY   173      13.115  -0.781   3.084  1.00 80.82           C  
ATOM   1366  O   GLY   173      13.810  -1.654   2.560  1.00 77.95           O  
ATOM   1367  N   ARG   174      13.170   0.488   2.758  1.00 77.27           N  
ATOM   1368  CA  ARG   174      14.346   1.033   2.087  1.00 76.89           C  
ATOM   1369  C   ARG   174      15.517   1.163   3.055  1.00 76.30           C  
ATOM   1370  CB  ARG   174      14.028   2.393   1.462  1.00 74.76           C  
ATOM   1371  O   ARG   174      15.405   1.828   4.087  1.00 72.89           O  
ATOM   1372  CG  ARG   174      13.119   2.315   0.246  1.00 70.77           C  
ATOM   1373  CD  ARG   174      12.933   3.677  -0.407  1.00 68.84           C  
ATOM   1374  NE  ARG   174      12.016   3.610  -1.542  1.00 58.80           N  
ATOM   1375  NH1 ARG   174      12.351   5.797  -2.207  1.00 49.99           N  
ATOM   1376  NH2 ARG   174      10.909   4.449  -3.371  1.00 45.76           N  
ATOM   1377  CZ  ARG   174      11.761   4.619  -2.371  1.00 61.45           C  
ATOM   1378  N   GLY   175      16.516   0.433   2.833  1.00 73.08           N  
ATOM   1379  CA  GLY   175      17.661   0.453   3.729  1.00 72.61           C  
ATOM   1380  C   GLY   175      17.557  -0.560   4.854  1.00 73.37           C  
ATOM   1381  O   GLY   175      18.340  -0.521   5.806  1.00 70.37           O  
ATOM   1382  N   GLY   176      16.623  -1.542   4.921  1.00 78.15           N  
ATOM   1383  CA  GLY   176      16.495  -2.606   5.904  1.00 78.61           C  
ATOM   1384  C   GLY   176      17.777  -3.393   6.101  1.00 79.80           C  
ATOM   1385  O   GLY   176      18.761  -3.174   5.393  1.00 78.90           O  
ATOM   1386  N   PRO   177      17.804  -4.317   7.037  1.00 82.98           N  
ATOM   1387  CA  PRO   177      18.983  -5.117   7.376  1.00 83.54           C  
ATOM   1388  C   PRO   177      19.429  -6.025   6.232  1.00 84.32           C  
ATOM   1389  CB  PRO   177      18.516  -5.942   8.578  1.00 82.66           C  
ATOM   1390  O   PRO   177      18.630  -6.350   5.350  1.00 83.70           O  
ATOM   1391  CG  PRO   177      17.051  -6.141   8.358  1.00 82.17           C  
ATOM   1392  CD  PRO   177      16.500  -4.919   7.682  1.00 81.68           C  
ATOM   1393  N   ARG   178      20.720  -6.366   6.164  1.00 83.65           N  
ATOM   1394  CA  ARG   178      21.271  -7.246   5.138  1.00 84.14           C  
ATOM   1395  C   ARG   178      20.563  -8.596   5.137  1.00 85.06           C  
ATOM   1396  CB  ARG   178      22.774  -7.442   5.349  1.00 82.52           C  
ATOM   1397  O   ARG   178      20.260  -9.143   4.075  1.00 84.68           O  
ATOM   1398  CG  ARG   178      23.452  -8.235   4.243  1.00 77.56           C  
ATOM   1399  CD  ARG   178      24.960  -8.298   4.438  1.00 75.01           C  
ATOM   1400  NE  ARG   178      25.600  -9.138   3.429  1.00 66.50           N  
ATOM   1401  NH1 ARG   178      27.744  -8.825   4.230  1.00 54.83           N  
ATOM   1402  NH2 ARG   178      27.383 -10.149   2.394  1.00 50.54           N  
ATOM   1403  CZ  ARG   178      26.908  -9.369   3.353  1.00 66.82           C  
ATOM   1404  N   GLU   179      20.304  -9.019   6.323  1.00 88.65           N  
ATOM   1405  CA  GLU   179      19.469 -10.184   6.598  1.00 89.45           C  
ATOM   1406  C   GLU   179      18.195  -9.789   7.340  1.00 90.00           C  
ATOM   1407  CB  GLU   179      20.247 -11.225   7.407  1.00 88.77           C  
ATOM   1408  O   GLU   179      18.193  -8.825   8.108  1.00 89.76           O  
ATOM   1409  CG  GLU   179      21.452 -11.797   6.675  1.00 87.77           C  
ATOM   1410  CD  GLU   179      21.095 -12.448   5.347  1.00 86.20           C  
ATOM   1411  OE1 GLU   179      20.005 -13.055   5.243  1.00 86.28           O  
ATOM   1412  OE2 GLU   179      21.912 -12.349   4.405  1.00 85.51           O  
ATOM   1413  N   PRO   180      17.110 -10.516   7.023  1.00 91.82           N  
ATOM   1414  CA  PRO   180      15.900 -10.209   7.789  1.00 92.17           C  
ATOM   1415  C   PRO   180      16.126 -10.271   9.298  1.00 92.04           C  
ATOM   1416  CB  PRO   180      14.915 -11.291   7.340  1.00 91.84           C  
ATOM   1417  O   PRO   180      16.778 -11.195   9.791  1.00 91.37           O  
ATOM   1418  CG  PRO   180      15.389 -11.700   5.982  1.00 91.59           C  
ATOM   1419  CD  PRO   180      16.890 -11.675   5.974  1.00 91.08           C  
ATOM   1420  N   GLU   181      15.560  -9.343   9.968  1.00 91.35           N  
ATOM   1421  CA  GLU   181      15.698  -9.193  11.413  1.00 91.49           C  
ATOM   1422  C   GLU   181      14.344  -9.291  12.110  1.00 92.29           C  
ATOM   1423  CB  GLU   181      16.369  -7.860  11.754  1.00 89.58           C  
ATOM   1424  O   GLU   181      13.357  -8.718  11.644  1.00 91.94           O  
ATOM   1425  CG  GLU   181      16.606  -7.653  13.243  1.00 78.93           C  
ATOM   1426  CD  GLU   181      17.246  -6.313  13.568  1.00 74.66           C  
ATOM   1427  OE1 GLU   181      17.462  -5.502  12.640  1.00 70.68           O  
ATOM   1428  OE2 GLU   181      17.534  -6.073  14.762  1.00 67.11           O  
ATOM   1429  N   ILE   182      14.350  -9.997  13.189  1.00 93.42           N  
ATOM   1430  CA  ILE   182      13.156 -10.092  14.022  1.00 93.61           C  
ATOM   1431  C   ILE   182      13.169  -8.983  15.072  1.00 93.07           C  
ATOM   1432  CB  ILE   182      13.052 -11.475  14.704  1.00 93.36           C  
ATOM   1433  O   ILE   182      14.119  -8.867  15.849  1.00 92.16           O  
ATOM   1434  CG1 ILE   182      13.041 -12.590  13.652  1.00 93.29           C  
ATOM   1435  CG2 ILE   182      11.805 -11.546  15.591  1.00 92.91           C  
ATOM   1436  CD1 ILE   182      13.214 -13.988  14.230  1.00 92.58           C  
ATOM   1437  N   VAL   183      12.125  -8.227  15.107  1.00 92.17           N  
ATOM   1438  CA  VAL   183      11.897  -7.192  16.111  1.00 92.33           C  
ATOM   1439  C   VAL   183      10.639  -7.517  16.913  1.00 92.78           C  
ATOM   1440  CB  VAL   183      11.771  -5.793  15.465  1.00 91.58           C  
ATOM   1441  O   VAL   183       9.546  -7.618  16.351  1.00 92.40           O  
ATOM   1442  CG1 VAL   183      11.745  -4.704  16.536  1.00 88.42           C  
ATOM   1443  CG2 VAL   183      12.916  -5.555  14.483  1.00 88.20           C  
ATOM   1444  N   GLU   184      10.780  -7.622  18.163  1.00 93.46           N  
ATOM   1445  CA  GLU   184       9.686  -7.887  19.092  1.00 93.80           C  
ATOM   1446  C   GLU   184       9.034  -6.589  19.563  1.00 93.60           C  
ATOM   1447  CB  GLU   184      10.184  -8.691  20.295  1.00 92.99           C  
ATOM   1448  O   GLU   184       9.199  -6.189  20.717  1.00 92.70           O  
ATOM   1449  CG  GLU   184      10.754 -10.054  19.930  1.00 91.17           C  
ATOM   1450  CD  GLU   184      11.078 -10.913  21.142  1.00 88.85           C  
ATOM   1451  OE1 GLU   184      12.153 -10.719  21.755  1.00 89.14           O  
ATOM   1452  OE2 GLU   184      10.250 -11.788  21.482  1.00 89.20           O  
ATOM   1453  N   GLY   185       8.201  -6.051  18.730  1.00 92.90           N  
ATOM   1454  CA  GLY   185       7.582  -4.756  18.963  1.00 93.11           C  
ATOM   1455  C   GLY   185       6.764  -4.707  20.240  1.00 93.01           C  
ATOM   1456  O   GLY   185       6.690  -3.666  20.896  1.00 92.22           O  
ATOM   1457  N   ASN   186       6.211  -5.859  20.678  1.00 92.92           N  
ATOM   1458  CA  ASN   186       5.391  -6.004  21.876  1.00 92.86           C  
ATOM   1459  C   ASN   186       6.242  -5.996  23.142  1.00 92.34           C  
ATOM   1460  CB  ASN   186       4.557  -7.285  21.805  1.00 92.47           C  
ATOM   1461  O   ASN   186       5.711  -5.944  24.253  1.00 91.31           O  
ATOM   1462  CG  ASN   186       5.412  -8.536  21.746  1.00 91.85           C  
ATOM   1463  ND2 ASN   186       4.816  -9.677  22.071  1.00 91.73           N  
ATOM   1464  OD1 ASN   186       6.598  -8.477  21.412  1.00 91.20           O  
ATOM   1465  N   LYS   187       7.570  -6.041  23.014  1.00 93.11           N  
ATOM   1466  CA  LYS   187       8.500  -6.016  24.139  1.00 93.01           C  
ATOM   1467  C   LYS   187       9.229  -4.678  24.221  1.00 92.03           C  
ATOM   1468  CB  LYS   187       9.511  -7.158  24.026  1.00 92.61           C  
ATOM   1469  O   LYS   187      10.052  -4.467  25.115  1.00 90.38           O  
ATOM   1470  CG  LYS   187       8.889  -8.545  24.095  1.00 91.85           C  
ATOM   1471  CD  LYS   187       9.948  -9.637  24.028  1.00 90.20           C  
ATOM   1472  CE  LYS   187       9.321 -11.024  23.977  1.00 89.39           C  
ATOM   1473  NZ  LYS   187      10.289 -12.052  23.490  1.00 88.46           N  
ATOM   1474  N   ILE   188       9.036  -3.814  23.239  1.00 91.07           N  
ATOM   1475  CA  ILE   188       9.717  -2.524  23.217  1.00 90.98           C  
ATOM   1476  C   ILE   188       8.905  -1.498  24.004  1.00 90.96           C  
ATOM   1477  CB  ILE   188       9.947  -2.031  21.771  1.00 90.52           C  
ATOM   1478  O   ILE   188       7.770  -1.183  23.639  1.00 89.99           O  
ATOM   1479  CG1 ILE   188      10.834  -3.019  21.004  1.00 89.39           C  
ATOM   1480  CG2 ILE   188      10.561  -0.628  21.769  1.00 89.08           C  
ATOM   1481  CD1 ILE   188      10.984  -2.696  19.524  1.00 86.97           C  
ATOM   1482  N   GLU   189       9.494  -0.983  25.088  1.00 90.45           N  
ATOM   1483  CA  GLU   189       9.017   0.254  25.699  1.00 90.56           C  
ATOM   1484  C   GLU   189       9.486   1.475  24.912  1.00 89.92           C  
ATOM   1485  CB  GLU   189       9.487   0.353  27.152  1.00 89.51           C  
ATOM   1486  O   GLU   189      10.689   1.703  24.769  1.00 88.34           O  
ATOM   1487  CG  GLU   189       8.838   1.486  27.933  1.00 87.50           C  
ATOM   1488  CD  GLU   189       9.241   1.512  29.399  1.00 85.62           C  
ATOM   1489  OE1 GLU   189      10.057   0.661  29.820  1.00 85.85           O  
ATOM   1490  OE2 GLU   189       8.735   2.390  30.133  1.00 86.44           O  
ATOM   1491  N   ILE   190       8.566   2.131  24.304  1.00 90.01           N  
ATOM   1492  CA  ILE   190       8.858   3.295  23.475  1.00 89.99           C  
ATOM   1493  C   ILE   190       9.160   4.499  24.364  1.00 89.22           C  
ATOM   1494  CB  ILE   190       7.688   3.616  22.517  1.00 88.73           C  
ATOM   1495  O   ILE   190       8.255   5.258  24.720  1.00 86.81           O  
ATOM   1496  CG1 ILE   190       7.342   2.388  21.668  1.00 86.61           C  
ATOM   1497  CG2 ILE   190       8.029   4.817  21.631  1.00 86.12           C  
ATOM   1498  CD1 ILE   190       6.071   2.544  20.843  1.00 83.81           C  
ATOM   1499  N   THR   191      10.459   4.682  24.666  1.00 90.68           N  
ATOM   1500  CA  THR   191      10.952   5.824  25.429  1.00 91.35           C  
ATOM   1501  C   THR   191      11.847   6.706  24.565  1.00 91.82           C  
ATOM   1502  CB  THR   191      11.728   5.368  26.678  1.00 90.85           C  
ATOM   1503  O   THR   191      12.305   6.283  23.501  1.00 91.59           O  
ATOM   1504  CG2 THR   191      10.963   4.289  27.438  1.00 90.29           C  
ATOM   1505  OG1 THR   191      13.000   4.843  26.278  1.00 91.50           O  
ATOM   1506  N   ALA   192      12.082   7.934  24.996  1.00 92.59           N  
ATOM   1507  CA  ALA   192      12.978   8.861  24.308  1.00 93.02           C  
ATOM   1508  C   ALA   192      14.402   8.315  24.263  1.00 92.87           C  
ATOM   1509  CB  ALA   192      12.956  10.227  24.990  1.00 92.16           C  
ATOM   1510  O   ALA   192      15.058   8.361  23.220  1.00 92.24           O  
ATOM   1511  N   GLU   193      14.843   7.728  25.362  1.00 92.18           N  
ATOM   1512  CA  GLU   193      16.151   7.094  25.498  1.00 92.34           C  
ATOM   1513  C   GLU   193      16.316   5.949  24.503  1.00 92.15           C  
ATOM   1514  CB  GLU   193      16.356   6.583  26.926  1.00 91.31           C  
ATOM   1515  O   GLU   193      17.280   5.920  23.735  1.00 91.32           O  
ATOM   1516  CG  GLU   193      16.314   7.678  27.983  1.00 86.95           C  
ATOM   1517  CD  GLU   193      14.916   8.223  28.226  1.00 83.11           C  
ATOM   1518  OE1 GLU   193      13.928   7.519  27.919  1.00 83.78           O  
ATOM   1519  OE2 GLU   193      14.808   9.364  28.728  1.00 81.21           O  
ATOM   1520  N   TYR   194      15.324   5.084  24.490  1.00 89.50           N  
ATOM   1521  CA  TYR   194      15.342   3.955  23.567  1.00 89.33           C  
ATOM   1522  C   TYR   194      15.450   4.432  22.124  1.00 88.77           C  
ATOM   1523  CB  TYR   194      14.085   3.098  23.741  1.00 88.96           C  
ATOM   1524  O   TYR   194      16.288   3.943  21.363  1.00 87.60           O  
ATOM   1525  CG  TYR   194      13.969   1.979  22.735  1.00 88.83           C  
ATOM   1526  CD1 TYR   194      14.613   0.761  22.941  1.00 87.70           C  
ATOM   1527  CD2 TYR   194      13.216   2.137  21.576  1.00 87.69           C  
ATOM   1528  CE1 TYR   194      14.510  -0.272  22.016  1.00 86.71           C  
ATOM   1529  CE2 TYR   194      13.107   1.111  20.644  1.00 87.10           C  
ATOM   1530  OH  TYR   194      13.651  -1.108  19.953  1.00 84.88           O  
ATOM   1531  CZ  TYR   194      13.756  -0.089  20.872  1.00 85.23           C  
ATOM   1532  N   LEU   195      14.679   5.418  21.690  1.00 89.60           N  
ATOM   1533  CA  LEU   195      14.673   5.904  20.314  1.00 89.52           C  
ATOM   1534  C   LEU   195      16.012   6.539  19.955  1.00 89.73           C  
ATOM   1535  CB  LEU   195      13.543   6.916  20.108  1.00 87.86           C  
ATOM   1536  O   LEU   195      16.531   6.325  18.858  1.00 88.66           O  
ATOM   1537  CG  LEU   195      12.125   6.345  20.040  1.00 80.54           C  
ATOM   1538  CD1 LEU   195      11.112   7.466  19.835  1.00 72.70           C  
ATOM   1539  CD2 LEU   195      12.018   5.310  18.926  1.00 72.75           C  
ATOM   1540  N   LEU   196      16.585   7.260  20.837  1.00 90.49           N  
ATOM   1541  CA  LEU   196      17.874   7.905  20.610  1.00 90.59           C  
ATOM   1542  C   LEU   196      18.997   6.874  20.560  1.00 90.16           C  
ATOM   1543  CB  LEU   196      18.159   8.934  21.708  1.00 90.41           C  
ATOM   1544  O   LEU   196      19.863   6.935  19.685  1.00 89.26           O  
ATOM   1545  CG  LEU   196      17.317  10.210  21.675  1.00 90.63           C  
ATOM   1546  CD1 LEU   196      17.743  11.154  22.794  1.00 90.00           C  
ATOM   1547  CD2 LEU   196      17.435  10.894  20.317  1.00 89.87           C  
ATOM   1548  N   GLU   197      18.950   5.872  21.409  1.00 88.89           N  
ATOM   1549  CA  GLU   197      19.903   4.767  21.359  1.00 88.68           C  
ATOM   1550  C   GLU   197      19.854   4.058  20.009  1.00 87.90           C  
ATOM   1551  CB  GLU   197      19.629   3.770  22.487  1.00 88.13           C  
ATOM   1552  O   GLU   197      20.894   3.802  19.398  1.00 86.53           O  
ATOM   1553  CG  GLU   197      20.701   2.699  22.635  1.00 86.95           C  
ATOM   1554  CD  GLU   197      20.279   1.548  23.534  1.00 85.25           C  
ATOM   1555  OE1 GLU   197      19.341   1.723  24.344  1.00 84.01           O  
ATOM   1556  OE2 GLU   197      20.893   0.463  23.429  1.00 83.20           O  
ATOM   1557  N   GLN   198      18.695   3.759  19.522  1.00 86.36           N  
ATOM   1558  CA  GLN   198      18.558   3.110  18.223  1.00 86.09           C  
ATOM   1559  C   GLN   198      19.027   4.028  17.097  1.00 85.77           C  
ATOM   1560  CB  GLN   198      17.109   2.684  17.984  1.00 85.66           C  
ATOM   1561  O   GLN   198      19.726   3.590  16.182  1.00 84.57           O  
ATOM   1562  CG  GLN   198      16.611   1.623  18.956  1.00 86.12           C  
ATOM   1563  CD  GLN   198      17.573   0.458  19.096  1.00 85.62           C  
ATOM   1564  NE2 GLN   198      17.932   0.130  20.333  1.00 84.47           N  
ATOM   1565  OE1 GLN   198      17.990  -0.143  18.101  1.00 83.71           O  
ATOM   1566  N   ALA   199      18.717   5.339  17.207  1.00 85.48           N  
ATOM   1567  CA  ALA   199      19.170   6.331  16.235  1.00 85.45           C  
ATOM   1568  C   ALA   199      20.693   6.431  16.223  1.00 85.51           C  
ATOM   1569  CB  ALA   199      18.552   7.693  16.538  1.00 84.49           C  
ATOM   1570  O   ALA   199      21.310   6.462  15.157  1.00 84.53           O  
ATOM   1571  N   ASP   200      21.345   6.343  17.337  1.00 86.74           N  
ATOM   1572  CA  ASP   200      22.791   6.455  17.500  1.00 86.86           C  
ATOM   1573  C   ASP   200      23.498   5.189  17.021  1.00 86.26           C  
ATOM   1574  CB  ASP   200      23.146   6.734  18.962  1.00 86.51           C  
ATOM   1575  O   ASP   200      24.617   5.252  16.509  1.00 85.01           O  
ATOM   1576  CG  ASP   200      22.744   8.127  19.415  1.00 87.15           C  
ATOM   1577  OD1 ASP   200      22.540   9.012  18.556  1.00 87.81           O  
ATOM   1578  OD2 ASP   200      22.632   8.342  20.641  1.00 86.92           O  
ATOM   1579  N   LYS   201      22.845   4.085  17.028  1.00 84.24           N  
ATOM   1580  CA  LYS   201      23.322   2.826  16.463  1.00 83.68           C  
ATOM   1581  C   LYS   201      23.169   2.811  14.945  1.00 82.83           C  
ATOM   1582  CB  LYS   201      22.572   1.643  17.078  1.00 83.02           C  
ATOM   1583  O   LYS   201      23.584   1.857  14.284  1.00 80.73           O  
ATOM   1584  CG  LYS   201      22.945   1.357  18.525  1.00 83.19           C  
ATOM   1585  CD  LYS   201      21.996   0.348  19.158  1.00 81.70           C  
ATOM   1586  CE  LYS   201      22.269   0.180  20.646  1.00 77.10           C  
ATOM   1587  NZ  LYS   201      21.202  -0.621  21.318  1.00 78.45           N  
ATOM   1588  N   GLY   202      22.576   3.778  14.412  1.00 79.09           N  
ATOM   1589  CA  GLY   202      22.314   3.851  12.983  1.00 78.28           C  
ATOM   1590  C   GLY   202      21.122   3.017  12.552  1.00 77.69           C  
ATOM   1591  O   GLY   202      20.887   2.834  11.356  1.00 75.08           O  
ATOM   1592  N   VAL   203      20.456   2.222  13.414  1.00 76.58           N  
ATOM   1593  CA  VAL   203      19.226   1.479  13.159  1.00 75.14           C  
ATOM   1594  C   VAL   203      18.062   2.451  12.981  1.00 74.35           C  
ATOM   1595  CB  VAL   203      18.918   0.482  14.299  1.00 72.96           C  
ATOM   1596  O   VAL   203      16.899   2.040  12.961  1.00 69.84           O  
ATOM   1597  CG1 VAL   203      17.705  -0.379  13.951  1.00 70.61           C  
ATOM   1598  CG2 VAL   203      20.136  -0.395  14.584  1.00 69.81           C  
ATOM   1599  N   HIS   204      18.310   3.587  12.418  1.00 60.18           N  
ATOM   1600  CA  HIS   204      17.512   4.798  12.255  1.00 60.24           C  
ATOM   1601  C   HIS   204      16.024   4.473  12.198  1.00 59.80           C  
ATOM   1602  CB  HIS   204      17.934   5.551  10.992  1.00 52.76           C  
ATOM   1603  O   HIS   204      15.616   3.524  11.524  1.00 55.27           O  
ATOM   1604  CG  HIS   204      18.963   6.607  11.239  1.00 49.44           C  
ATOM   1605  CD2 HIS   204      20.281   6.653  10.932  1.00 45.29           C  
ATOM   1606  ND1 HIS   204      18.674   7.793  11.879  1.00 39.96           N  
ATOM   1607  CE1 HIS   204      19.773   8.525  11.955  1.00 39.19           C  
ATOM   1608  NE2 HIS   204      20.763   7.856  11.388  1.00 38.80           N  
ATOM   1609  N   ALA   205      15.183   5.278  12.855  1.00 50.12           N  
ATOM   1610  CA  ALA   205      13.821   5.762  12.646  1.00 49.05           C  
ATOM   1611  C   ALA   205      13.565   6.061  11.171  1.00 49.86           C  
ATOM   1612  CB  ALA   205      13.563   7.006  13.491  1.00 44.05           C  
ATOM   1613  O   ALA   205      12.438   6.377  10.782  1.00 47.13           O  
ATOM   1614  N   ALA   206      14.567   5.705  10.332  1.00 42.66           N  
ATOM   1615  CA  ALA   206      14.381   5.629   8.885  1.00 42.99           C  
ATOM   1616  C   ALA   206      14.461   4.185   8.397  1.00 42.78           C  
ATOM   1617  CB  ALA   206      15.420   6.488   8.169  1.00 37.54           C  
ATOM   1618  O   ALA   206      14.501   3.933   7.190  1.00 40.63           O  
ATOM   1619  N   SER   207      14.596   3.298   9.258  1.00 57.88           N  
ATOM   1620  CA  SER   207      14.364   1.945   8.765  1.00 59.51           C  
ATOM   1621  C   SER   207      12.901   1.543   8.922  1.00 59.38           C  
ATOM   1622  CB  SER   207      15.258   0.945   9.500  1.00 51.03           C  
ATOM   1623  O   SER   207      12.421   1.352  10.041  1.00 55.07           O  
ATOM   1624  OG  SER   207      16.624   1.293   9.357  1.00 43.08           O  
ATOM   1625  N   ASP   208      12.197   1.550   7.806  1.00 76.29           N  
ATOM   1626  CA  ASP   208      10.771   1.295   7.631  1.00 77.00           C  
ATOM   1627  C   ASP   208      10.322   0.093   8.459  1.00 79.26           C  
ATOM   1628  CB  ASP   208      10.444   1.067   6.153  1.00 74.45           C  
ATOM   1629  O   ASP   208       9.254   0.121   9.074  1.00 77.83           O  
ATOM   1630  CG  ASP   208      10.596   2.322   5.312  1.00 69.74           C  
ATOM   1631  OD1 ASP   208      10.726   3.427   5.882  1.00 67.69           O  
ATOM   1632  OD2 ASP   208      10.583   2.205   4.067  1.00 68.64           O  
ATOM   1633  N   HIS   209      11.280  -0.866   8.708  1.00 81.64           N  
ATOM   1634  CA  HIS   209      10.861  -2.073   9.411  1.00 82.62           C  
ATOM   1635  C   HIS   209      10.838  -1.854  10.920  1.00 83.42           C  
ATOM   1636  CB  HIS   209      11.783  -3.243   9.064  1.00 80.69           C  
ATOM   1637  O   HIS   209       9.995  -2.416  11.621  1.00 81.96           O  
ATOM   1638  CG  HIS   209      13.207  -3.024   9.468  1.00 80.20           C  
ATOM   1639  CD2 HIS   209      13.923  -3.520  10.504  1.00 79.30           C  
ATOM   1640  ND1 HIS   209      14.061  -2.202   8.766  1.00 79.70           N  
ATOM   1641  CE1 HIS   209      15.246  -2.203   9.354  1.00 78.64           C  
ATOM   1642  NE2 HIS   209      15.188  -2.994  10.412  1.00 78.82           N  
ATOM   1643  N   TRP   210      11.644  -0.958  11.477  1.00 84.72           N  
ATOM   1644  CA  TRP   210      11.636  -0.586  12.888  1.00 86.24           C  
ATOM   1645  C   TRP   210      10.409   0.256  13.222  1.00 85.62           C  
ATOM   1646  CB  TRP   210      12.911   0.181  13.250  1.00 81.94           C  
ATOM   1647  O   TRP   210       9.743   0.020  14.233  1.00 83.08           O  
ATOM   1648  CG  TRP   210      14.063  -0.699  13.634  1.00 68.88           C  
ATOM   1649  CD1 TRP   210      15.166  -0.988  12.880  1.00 58.75           C  
ATOM   1650  CD2 TRP   210      14.222  -1.409  14.866  1.00 60.88           C  
ATOM   1651  CE2 TRP   210      15.447  -2.109  14.790  1.00 53.45           C  
ATOM   1652  CE3 TRP   210      13.447  -1.521  16.028  1.00 58.10           C  
ATOM   1653  NE1 TRP   210      16.002  -1.835  13.569  1.00 57.66           N  
ATOM   1654  CH2 TRP   210      15.137  -3.002  16.960  1.00 52.25           C  
ATOM   1655  CZ2 TRP   210      15.915  -2.910  15.834  1.00 64.06           C  
ATOM   1656  CZ3 TRP   210      13.914  -2.319  17.066  1.00 42.80           C  
ATOM   1657  N   GLU   211      10.111   1.056  12.346  1.00 84.53           N  
ATOM   1658  CA  GLU   211       8.905   1.870  12.467  1.00 85.18           C  
ATOM   1659  C   GLU   211       7.653   1.000  12.513  1.00 86.47           C  
ATOM   1660  CB  GLU   211       8.811   2.866  11.308  1.00 83.32           C  
ATOM   1661  O   GLU   211       6.785   1.197  13.366  1.00 86.08           O  
ATOM   1662  CG  GLU   211       9.856   3.971  11.360  1.00 77.51           C  
ATOM   1663  CD  GLU   211       9.820   4.888  10.148  1.00 74.26           C  
ATOM   1664  OE1 GLU   211       8.907   4.744   9.304  1.00 71.71           O  
ATOM   1665  OE2 GLU   211      10.714   5.757  10.040  1.00 66.93           O  
ATOM   1666  N   ASP   212       7.635   0.026  11.704  1.00 88.59           N  
ATOM   1667  CA  ASP   212       6.527  -0.923  11.663  1.00 89.62           C  
ATOM   1668  C   ASP   212       6.403  -1.681  12.983  1.00 90.32           C  
ATOM   1669  CB  ASP   212       6.706  -1.908  10.506  1.00 88.07           C  
ATOM   1670  O   ASP   212       5.316  -1.765  13.557  1.00 89.86           O  
ATOM   1671  CG  ASP   212       6.493  -1.270   9.145  1.00 82.66           C  
ATOM   1672  OD1 ASP   212       5.327  -1.112   8.721  1.00 79.91           O  
ATOM   1673  OD2 ASP   212       7.499  -0.924   8.489  1.00 82.61           O  
ATOM   1674  N   ALA   213       7.500  -2.079  13.556  1.00 90.78           N  
ATOM   1675  CA  ALA   213       7.527  -2.794  14.829  1.00 91.27           C  
ATOM   1676  C   ALA   213       7.072  -1.893  15.974  1.00 90.95           C  
ATOM   1677  CB  ALA   213       8.928  -3.334  15.107  1.00 90.30           C  
ATOM   1678  O   ALA   213       6.243  -2.292  16.794  1.00 89.79           O  
ATOM   1679  N   LEU   214       7.508  -0.661  16.002  1.00 90.03           N  
ATOM   1680  CA  LEU   214       7.164   0.314  17.031  1.00 90.51           C  
ATOM   1681  C   LEU   214       5.700   0.729  16.920  1.00 90.64           C  
ATOM   1682  CB  LEU   214       8.065   1.547  16.924  1.00 89.37           C  
ATOM   1683  O   LEU   214       5.008   0.855  17.932  1.00 89.80           O  
ATOM   1684  CG  LEU   214       9.543   1.337  17.259  1.00 86.00           C  
ATOM   1685  CD1 LEU   214      10.320   2.635  17.065  1.00 81.67           C  
ATOM   1686  CD2 LEU   214       9.700   0.822  18.686  1.00 82.14           C  
ATOM   1687  N   MET   215       5.176   0.861  15.761  1.00 90.43           N  
ATOM   1688  CA  MET   215       3.806   1.311  15.531  1.00 91.51           C  
ATOM   1689  C   MET   215       2.819   0.161  15.703  1.00 91.91           C  
ATOM   1690  CB  MET   215       3.665   1.916  14.134  1.00 90.20           C  
ATOM   1691  O   MET   215       1.738   0.343  16.266  1.00 91.47           O  
ATOM   1692  CG  MET   215       4.368   3.254  13.971  1.00 86.33           C  
ATOM   1693  SD  MET   215       4.139   3.970  12.298  1.00 87.13           S  
ATOM   1694  CE  MET   215       2.355   4.303  12.333  1.00 78.96           C  
ATOM   1695  N   SER   216       3.157  -1.065  15.271  1.00 93.59           N  
ATOM   1696  CA  SER   216       2.276  -2.227  15.337  1.00 93.92           C  
ATOM   1697  C   SER   216       2.274  -2.841  16.732  1.00 93.48           C  
ATOM   1698  CB  SER   216       2.697  -3.277  14.308  1.00 92.92           C  
ATOM   1699  O   SER   216       1.258  -3.379  17.178  1.00 92.26           O  
ATOM   1700  OG  SER   216       4.016  -3.729  14.562  1.00 84.21           O  
ATOM   1701  N   ARG   217       3.425  -2.778  17.448  1.00 92.90           N  
ATOM   1702  CA  ARG   217       3.662  -3.366  18.762  1.00 92.94           C  
ATOM   1703  C   ARG   217       3.416  -4.871  18.741  1.00 92.59           C  
ATOM   1704  CB  ARG   217       2.773  -2.704  19.817  1.00 90.84           C  
ATOM   1705  O   ARG   217       2.825  -5.422  19.673  1.00 90.57           O  
ATOM   1706  CG  ARG   217       2.984  -1.204  19.946  1.00 85.56           C  
ATOM   1707  CD  ARG   217       1.960  -0.569  20.877  1.00 81.75           C  
ATOM   1708  NE  ARG   217       2.047   0.888  20.860  1.00 78.94           N  
ATOM   1709  NH1 ARG   217      -0.132   1.216  20.166  1.00 66.88           N  
ATOM   1710  NH2 ARG   217       1.239   3.014  20.542  1.00 61.99           N  
ATOM   1711  CZ  ARG   217       1.051   1.703  20.522  1.00 76.24           C  
ATOM   1712  N   ILE   218       3.746  -5.464  17.664  1.00 94.85           N  
ATOM   1713  CA  ILE   218       3.645  -6.907  17.473  1.00 94.72           C  
ATOM   1714  C   ILE   218       4.966  -7.450  16.931  1.00 94.88           C  
ATOM   1715  CB  ILE   218       2.485  -7.272  16.520  1.00 93.06           C  
ATOM   1716  O   ILE   218       5.893  -6.684  16.657  1.00 93.94           O  
ATOM   1717  CG1 ILE   218       2.709  -6.643  15.140  1.00 76.67           C  
ATOM   1718  CG2 ILE   218       1.142  -6.831  17.111  1.00 75.71           C  
ATOM   1719  CD1 ILE   218       1.692  -7.072  14.092  1.00 73.02           C  
ATOM   1720  N   LEU   219       5.132  -8.730  16.780  1.00 95.74           N  
ATOM   1721  CA  LEU   219       6.267  -9.385  16.138  1.00 95.81           C  
ATOM   1722  C   LEU   219       6.425  -8.910  14.698  1.00 95.88           C  
ATOM   1723  CB  LEU   219       6.095 -10.907  16.170  1.00 94.62           C  
ATOM   1724  O   LEU   219       5.492  -9.015  13.899  1.00 95.42           O  
ATOM   1725  CG  LEU   219       7.306 -11.734  15.736  1.00 86.14           C  
ATOM   1726  CD1 LEU   219       8.475 -11.502  16.687  1.00 76.99           C  
ATOM   1727  CD2 LEU   219       6.947 -13.215  15.673  1.00 76.64           C  
ATOM   1728  N   THR   220       7.625  -8.437  14.361  1.00 94.75           N  
ATOM   1729  CA  THR   220       7.910  -7.907  13.032  1.00 94.88           C  
ATOM   1730  C   THR   220       9.199  -8.507  12.476  1.00 94.84           C  
ATOM   1731  CB  THR   220       8.024  -6.372  13.055  1.00 94.17           C  
ATOM   1732  O   THR   220      10.222  -8.538  13.162  1.00 94.32           O  
ATOM   1733  CG2 THR   220       8.334  -5.822  11.666  1.00 89.40           C  
ATOM   1734  OG1 THR   220       6.785  -5.814  13.511  1.00 89.98           O  
ATOM   1735  N   VAL   221       9.181  -8.930  11.249  1.00 94.77           N  
ATOM   1736  CA  VAL   221      10.354  -9.308  10.468  1.00 94.80           C  
ATOM   1737  C   VAL   221      10.708  -8.188   9.492  1.00 94.17           C  
ATOM   1738  CB  VAL   221      10.123 -10.629   9.701  1.00 94.69           C  
ATOM   1739  O   VAL   221      10.038  -8.009   8.472  1.00 93.11           O  
ATOM   1740  CG1 VAL   221      11.404 -11.076   8.999  1.00 94.38           C  
ATOM   1741  CG2 VAL   221       9.624 -11.716  10.651  1.00 94.12           C  
ATOM   1742  N   GLY   222      11.746  -7.499   9.831  1.00 91.66           N  
ATOM   1743  CA  GLY   222      12.274  -6.449   8.974  1.00 91.48           C  
ATOM   1744  C   GLY   222      13.072  -6.982   7.799  1.00 91.48           C  
ATOM   1745  O   GLY   222      14.023  -7.745   7.983  1.00 90.58           O  
ATOM   1746  N   CYS   223      12.705  -6.539   6.672  1.00 90.44           N  
ATOM   1747  CA  CYS   223      13.329  -6.982   5.430  1.00 90.26           C  
ATOM   1748  C   CYS   223      13.883  -5.799   4.645  1.00 89.11           C  
ATOM   1749  CB  CYS   223      12.326  -7.751   4.571  1.00 89.70           C  
ATOM   1750  O   CYS   223      13.317  -4.705   4.682  1.00 87.05           O  
ATOM   1751  SG  CYS   223      11.730  -9.275   5.335  1.00 91.13           S  
ATOM   1752  N   ARG   224      14.965  -6.042   4.053  1.00 85.87           N  
ATOM   1753  CA  ARG   224      15.551  -5.097   3.108  1.00 85.20           C  
ATOM   1754  C   ARG   224      14.875  -5.196   1.744  1.00 84.57           C  
ATOM   1755  CB  ARG   224      17.055  -5.340   2.966  1.00 83.98           C  
ATOM   1756  O   ARG   224      14.664  -6.296   1.229  1.00 82.37           O  
ATOM   1757  CG  ARG   224      17.764  -4.318   2.091  1.00 80.43           C  
ATOM   1758  CD  ARG   224      19.270  -4.538   2.075  1.00 78.58           C  
ATOM   1759  NE  ARG   224      19.624  -5.799   1.430  1.00 70.52           N  
ATOM   1760  NH1 ARG   224      21.903  -5.537   1.700  1.00 59.69           N  
ATOM   1761  NH2 ARG   224      21.075  -7.407   0.665  1.00 58.16           N  
ATOM   1762  CZ  ARG   224      20.867  -6.245   1.267  1.00 71.02           C  
ATOM   1763  N   ARG   225      14.727  -3.949   1.251  1.00 80.32           N  
ATOM   1764  CA  ARG   225      14.457  -3.795  -0.175  1.00 79.54           C  
ATOM   1765  C   ARG   225      15.213  -2.602  -0.750  1.00 79.11           C  
ATOM   1766  CB  ARG   225      12.956  -3.633  -0.424  1.00 77.57           C  
ATOM   1767  O   ARG   225      15.061  -1.475  -0.273  1.00 75.46           O  
ATOM   1768  CG  ARG   225      12.583  -3.533  -1.894  1.00 74.03           C  
ATOM   1769  CD  ARG   225      11.267  -2.793  -2.093  1.00 71.59           C  
ATOM   1770  NE  ARG   225      11.027  -2.490  -3.501  1.00 58.09           N  
ATOM   1771  NH1 ARG   225       8.925  -1.592  -3.162  1.00 47.95           N  
ATOM   1772  NH2 ARG   225       9.806  -1.695  -5.276  1.00 44.10           N  
ATOM   1773  CZ  ARG   225       9.920  -1.926  -3.976  1.00 64.96           C  
ATOM   1774  N   CYS   226      16.068  -2.874  -1.699  1.00 60.97           N  
ATOM   1775  CA  CYS   226      16.808  -1.896  -2.489  1.00 63.06           C  
ATOM   1776  C   CYS   226      16.340  -1.900  -3.939  1.00 59.59           C  
ATOM   1777  CB  CYS   226      18.308  -2.180  -2.427  1.00 54.08           C  
ATOM   1778  O   CYS   226      16.177  -2.963  -4.541  1.00 55.23           O  
ATOM   1779  SG  CYS   226      19.016  -1.999  -0.775  1.00 63.06           S  
ATOM   1780  N   GLY   227      15.817  -0.659  -4.426  1.00 61.81           N  
ATOM   1781  CA  GLY   227      15.420  -0.361  -5.793  1.00 60.39           C  
ATOM   1782  C   GLY   227      13.915  -0.321  -5.982  1.00 61.24           C  
ATOM   1783  O   GLY   227      13.159  -0.563  -5.039  1.00 56.68           O  
ATOM   1784  N   GLY   228      13.447   0.572  -6.850  1.00 54.57           N  
ATOM   1785  CA  GLY   228      12.173   0.850  -7.495  1.00 52.90           C  
ATOM   1786  C   GLY   228      11.877  -0.079  -8.657  1.00 54.53           C  
ATOM   1787  O   GLY   228      12.796  -0.553  -9.329  1.00 50.39           O  
ATOM   1788  N   GLY   229      10.753  -0.839  -8.619  1.00 52.72           N  
ATOM   1789  CA  GLY   229      10.018  -1.468  -9.705  1.00 52.27           C  
ATOM   1790  C   GLY   229       8.986  -2.472  -9.225  1.00 52.72           C  
ATOM   1791  O   GLY   229       8.853  -2.705  -8.021  1.00 49.62           O  
ATOM   1792  N   MET   230       7.863  -2.768 -10.116  1.00 53.60           N  
ATOM   1793  CA  MET   230       6.767  -3.719  -9.952  1.00 53.68           C  
ATOM   1794  C   MET   230       7.254  -5.000  -9.283  1.00 53.52           C  
ATOM   1795  CB  MET   230       6.130  -4.044 -11.304  1.00 49.13           C  
ATOM   1796  O   MET   230       6.553  -5.575  -8.449  1.00 51.43           O  
ATOM   1797  CG  MET   230       5.202  -2.957 -11.821  1.00 46.87           C  
ATOM   1798  SD  MET   230       4.034  -3.577 -13.093  1.00 50.91           S  
ATOM   1799  CE  MET   230       5.157  -4.597 -14.089  1.00 40.56           C  
ATOM   1800  N   LEU   231       8.410  -5.443  -9.856  1.00 47.35           N  
ATOM   1801  CA  LEU   231       8.673  -6.858  -9.621  1.00 46.08           C  
ATOM   1802  C   LEU   231       9.188  -7.087  -8.204  1.00 47.17           C  
ATOM   1803  CB  LEU   231       9.687  -7.391 -10.637  1.00 42.77           C  
ATOM   1804  O   LEU   231       9.241  -8.227  -7.735  1.00 44.80           O  
ATOM   1805  CG  LEU   231       9.226  -7.434 -12.095  1.00 39.15           C  
ATOM   1806  CD1 LEU   231      10.387  -7.819 -13.006  1.00 34.92           C  
ATOM   1807  CD2 LEU   231       8.064  -8.407 -12.261  1.00 37.36           C  
ATOM   1808  N   GLY   232       9.048  -6.021  -7.339  1.00 47.28           N  
ATOM   1809  CA  GLY   232       9.664  -6.308  -6.054  1.00 46.01           C  
ATOM   1810  C   GLY   232      10.874  -7.217  -6.162  1.00 47.57           C  
ATOM   1811  O   GLY   232      11.611  -7.396  -5.190  1.00 45.15           O  
ATOM   1812  N   ASP   233      11.008  -7.920  -7.307  1.00 49.18           N  
ATOM   1813  CA  ASP   233      12.243  -8.684  -7.458  1.00 49.77           C  
ATOM   1814  C   ASP   233      13.431  -7.761  -7.721  1.00 49.47           C  
ATOM   1815  CB  ASP   233      12.108  -9.703  -8.592  1.00 45.66           C  
ATOM   1816  O   ASP   233      13.620  -7.288  -8.843  1.00 48.10           O  
ATOM   1817  CG  ASP   233      12.083 -11.139  -8.098  1.00 43.83           C  
ATOM   1818  OD1 ASP   233      12.396 -11.382  -6.913  1.00 44.59           O  
ATOM   1819  OD2 ASP   233      11.750 -12.036  -8.903  1.00 42.81           O  
ATOM   1820  N   THR   234      13.404  -6.604  -7.202  1.00 46.56           N  
ATOM   1821  CA  THR   234      14.349  -5.508  -7.013  1.00 47.68           C  
ATOM   1822  C   THR   234      15.701  -6.035  -6.541  1.00 47.45           C  
ATOM   1823  CB  THR   234      13.814  -4.478  -6.001  1.00 41.37           C  
ATOM   1824  O   THR   234      15.764  -6.912  -5.678  1.00 45.88           O  
ATOM   1825  CG2 THR   234      13.425  -3.177  -6.694  1.00 36.13           C  
ATOM   1826  OG1 THR   234      12.662  -5.019  -5.341  1.00 32.90           O  
ATOM   1827  N   PHE   235      16.749  -5.925  -7.530  1.00 50.00           N  
ATOM   1828  CA  PHE   235      18.188  -6.145  -7.446  1.00 51.80           C  
ATOM   1829  C   PHE   235      18.577  -6.668  -6.069  1.00 50.76           C  
ATOM   1830  CB  PHE   235      18.950  -4.851  -7.750  1.00 44.02           C  
ATOM   1831  O   PHE   235      19.457  -7.523  -5.949  1.00 48.11           O  
ATOM   1832  CG  PHE   235      18.816  -4.389  -9.176  1.00 40.85           C  
ATOM   1833  CD1 PHE   235      19.510  -5.028 -10.197  1.00 33.76           C  
ATOM   1834  CD2 PHE   235      17.997  -3.314  -9.496  1.00 36.44           C  
ATOM   1835  CE1 PHE   235      19.388  -4.602 -11.517  1.00 34.09           C  
ATOM   1836  CE2 PHE   235      17.870  -2.883 -10.814  1.00 39.74           C  
ATOM   1837  CZ  PHE   235      18.567  -3.528 -11.823  1.00 31.84           C  
ATOM   1838  N   ILE   236      17.683  -6.440  -5.089  1.00 73.16           N  
ATOM   1839  CA  ILE   236      18.180  -6.930  -3.808  1.00 74.19           C  
ATOM   1840  C   ILE   236      17.070  -6.859  -2.762  1.00 74.48           C  
ATOM   1841  CB  ILE   236      19.414  -6.127  -3.336  1.00 69.03           C  
ATOM   1842  O   ILE   236      16.711  -5.772  -2.302  1.00 71.67           O  
ATOM   1843  CG1 ILE   236      20.478  -6.086  -4.438  1.00 58.59           C  
ATOM   1844  CG2 ILE   236      19.984  -6.723  -2.045  1.00 57.16           C  
ATOM   1845  CD1 ILE   236      21.651  -5.165  -4.132  1.00 54.84           C  
ATOM   1846  N   THR   237      16.356  -8.022  -2.634  1.00 80.39           N  
ATOM   1847  CA  THR   237      15.397  -8.177  -1.546  1.00 81.50           C  
ATOM   1848  C   THR   237      15.637  -9.484  -0.795  1.00 82.83           C  
ATOM   1849  CB  THR   237      13.949  -8.140  -2.067  1.00 79.00           C  
ATOM   1850  O   THR   237      16.089 -10.469  -1.382  1.00 81.61           O  
ATOM   1851  CG2 THR   237      13.663  -9.328  -2.980  1.00 72.47           C  
ATOM   1852  OG1 THR   237      13.046  -8.178  -0.956  1.00 77.66           O  
ATOM   1853  N   ASN   238      15.425  -9.507   0.472  1.00 87.08           N  
ATOM   1854  CA  ASN   238      15.422 -10.714   1.292  1.00 88.17           C  
ATOM   1855  C   ASN   238      14.034 -11.005   1.856  1.00 89.37           C  
ATOM   1856  CB  ASN   238      16.442 -10.595   2.426  1.00 86.90           C  
ATOM   1857  O   ASN   238      13.900 -11.732   2.841  1.00 88.89           O  
ATOM   1858  CG  ASN   238      16.110  -9.479   3.396  1.00 84.94           C  
ATOM   1859  ND2 ASN   238      17.032  -9.190   4.307  1.00 84.60           N  
ATOM   1860  OD1 ASN   238      15.032  -8.881   3.328  1.00 83.71           O  
ATOM   1861  N   VAL   239      12.928 -10.461   1.201  1.00 90.20           N  
ATOM   1862  CA  VAL   239      11.549 -10.554   1.670  1.00 90.78           C  
ATOM   1863  C   VAL   239      11.092 -12.011   1.644  1.00 91.45           C  
ATOM   1864  CB  VAL   239      10.600  -9.682   0.818  1.00 89.83           C  
ATOM   1865  O   VAL   239      10.396 -12.466   2.554  1.00 91.22           O  
ATOM   1866  CG1 VAL   239       9.148  -9.886   1.247  1.00 86.10           C  
ATOM   1867  CG2 VAL   239      10.990  -8.209   0.925  1.00 85.58           C  
ATOM   1868  N   LYS   240      11.542 -12.812   0.634  1.00 91.67           N  
ATOM   1869  CA  LYS   240      11.268 -14.247   0.625  1.00 92.28           C  
ATOM   1870  C   LYS   240      11.779 -14.911   1.900  1.00 92.85           C  
ATOM   1871  CB  LYS   240      11.902 -14.907  -0.600  1.00 91.67           C  
ATOM   1872  O   LYS   240      11.029 -15.608   2.586  1.00 92.76           O  
ATOM   1873  CG  LYS   240      11.658 -16.406  -0.692  1.00 90.47           C  
ATOM   1874  CD  LYS   240      12.335 -17.009  -1.916  1.00 89.47           C  
ATOM   1875  CE  LYS   240      12.215 -18.527  -1.931  1.00 88.02           C  
ATOM   1876  NZ  LYS   240      12.962 -19.130  -3.075  1.00 86.00           N  
ATOM   1877  N   ARG   241      12.973 -14.648   2.243  1.00 93.93           N  
ATOM   1878  CA  ARG   241      13.592 -15.186   3.451  1.00 94.39           C  
ATOM   1879  C   ARG   241      12.891 -14.667   4.702  1.00 94.98           C  
ATOM   1880  CB  ARG   241      15.079 -14.829   3.497  1.00 92.93           C  
ATOM   1881  O   ARG   241      12.706 -15.410   5.669  1.00 94.90           O  
ATOM   1882  CG  ARG   241      15.820 -15.432   4.680  1.00 83.28           C  
ATOM   1883  CD  ARG   241      17.320 -15.187   4.590  1.00 78.69           C  
ATOM   1884  NE  ARG   241      18.024 -15.723   5.751  1.00 75.31           N  
ATOM   1885  NH1 ARG   241      20.131 -15.153   4.995  1.00 59.23           N  
ATOM   1886  NH2 ARG   241      19.880 -16.212   7.012  1.00 53.36           N  
ATOM   1887  CZ  ARG   241      19.344 -15.695   5.917  1.00 71.03           C  
ATOM   1888  N   GLY   242      12.476 -13.406   4.747  1.00 94.81           N  
ATOM   1889  CA  GLY   242      11.663 -12.856   5.820  1.00 95.21           C  
ATOM   1890  C   GLY   242      10.345 -13.585   6.003  1.00 95.69           C  
ATOM   1891  O   GLY   242       9.962 -13.912   7.128  1.00 95.66           O  
ATOM   1892  N   ALA   243       9.685 -13.957   4.928  1.00 96.15           N  
ATOM   1893  CA  ALA   243       8.451 -14.739   4.941  1.00 96.33           C  
ATOM   1894  C   ALA   243       8.702 -16.150   5.467  1.00 96.51           C  
ATOM   1895  CB  ALA   243       7.842 -14.796   3.542  1.00 95.88           C  
ATOM   1896  O   ALA   243       7.940 -16.655   6.295  1.00 96.33           O  
ATOM   1897  N   GLU   244       9.847 -16.793   5.115  1.00 96.95           N  
ATOM   1898  CA  GLU   244      10.281 -18.097   5.606  1.00 97.16           C  
ATOM   1899  C   GLU   244      10.589 -18.051   7.100  1.00 97.21           C  
ATOM   1900  CB  GLU   244      11.508 -18.583   4.830  1.00 96.89           C  
ATOM   1901  O   GLU   244      10.335 -19.017   7.822  1.00 97.05           O  
ATOM   1902  CG  GLU   244      11.218 -18.934   3.378  1.00 95.83           C  
ATOM   1903  CD  GLU   244      12.475 -19.107   2.540  1.00 94.19           C  
ATOM   1904  OE1 GLU   244      13.588 -18.860   3.058  1.00 93.65           O  
ATOM   1905  OE2 GLU   244      12.346 -19.493   1.357  1.00 93.92           O  
ATOM   1906  N   ILE   245      11.078 -16.961   7.597  1.00 96.85           N  
ATOM   1907  CA  ILE   245      11.297 -16.718   9.019  1.00 96.95           C  
ATOM   1908  C   ILE   245       9.956 -16.523   9.722  1.00 97.10           C  
ATOM   1909  CB  ILE   245      12.206 -15.490   9.250  1.00 96.59           C  
ATOM   1910  O   ILE   245       9.689 -17.151  10.750  1.00 96.95           O  
ATOM   1911  CG1 ILE   245      13.656 -15.821   8.879  1.00 94.87           C  
ATOM   1912  CG2 ILE   245      12.108 -15.010  10.701  1.00 94.77           C  
ATOM   1913  CD1 ILE   245      14.569 -14.605   8.800  1.00 91.81           C  
ATOM   1914  N   ALA   246       9.046 -15.781   9.167  1.00 97.69           N  
ATOM   1915  CA  ALA   246       7.730 -15.511   9.738  1.00 97.69           C  
ATOM   1916  C   ALA   246       6.952 -16.805   9.960  1.00 97.74           C  
ATOM   1917  CB  ALA   246       6.940 -14.568   8.834  1.00 97.48           C  
ATOM   1918  O   ALA   246       6.260 -16.956  10.970  1.00 97.50           O  
ATOM   1919  N   ASN   247       7.155 -17.875   9.182  1.00 98.14           N  
ATOM   1920  CA  ASN   247       6.530 -19.186   9.313  1.00 98.14           C  
ATOM   1921  C   ASN   247       6.964 -19.887  10.598  1.00 97.98           C  
ATOM   1922  CB  ASN   247       6.851 -20.059   8.098  1.00 98.01           C  
ATOM   1923  O   ASN   247       6.211 -20.686  11.158  1.00 97.61           O  
ATOM   1924  CG  ASN   247       6.138 -19.596   6.843  1.00 97.52           C  
ATOM   1925  ND2 ASN   247       6.715 -19.901   5.686  1.00 96.84           N  
ATOM   1926  OD1 ASN   247       5.078 -18.969   6.911  1.00 96.64           O  
ATOM   1927  N   LYS   248       8.128 -19.599  11.075  1.00 98.02           N  
ATOM   1928  CA  LYS   248       8.753 -20.305  12.190  1.00 97.99           C  
ATOM   1929  C   LYS   248       8.539 -19.557  13.503  1.00 97.80           C  
ATOM   1930  CB  LYS   248      10.248 -20.497  11.934  1.00 97.68           C  
ATOM   1931  O   LYS   248       8.924 -20.042  14.569  1.00 97.37           O  
ATOM   1932  CG  LYS   248      10.563 -21.318  10.692  1.00 96.33           C  
ATOM   1933  CD  LYS   248      12.060 -21.359  10.414  1.00 94.64           C  
ATOM   1934  CE  LYS   248      12.368 -22.086   9.112  1.00 92.43           C  
ATOM   1935  NZ  LYS   248      13.822 -22.031   8.777  1.00 90.87           N  
ATOM   1936  N   LEU   249       7.946 -18.377  13.439  1.00 97.72           N  
ATOM   1937  CA  LEU   249       7.672 -17.573  14.625  1.00 97.67           C  
ATOM   1938  C   LEU   249       6.372 -18.012  15.290  1.00 97.52           C  
ATOM   1939  CB  LEU   249       7.597 -16.088  14.260  1.00 97.50           C  
ATOM   1940  O   LEU   249       5.499 -18.588  14.636  1.00 97.07           O  
ATOM   1941  CG  LEU   249       8.884 -15.453  13.733  1.00 96.67           C  
ATOM   1942  CD1 LEU   249       8.642 -13.995  13.358  1.00 95.03           C  
ATOM   1943  CD2 LEU   249       9.999 -15.567  14.767  1.00 94.88           C  
ATOM   1944  N   ASP   250       6.227 -17.718  16.609  1.00 97.67           N  
ATOM   1945  CA  ASP   250       4.988 -17.913  17.356  1.00 97.59           C  
ATOM   1946  C   ASP   250       3.937 -16.880  16.958  1.00 97.51           C  
ATOM   1947  CB  ASP   250       5.253 -17.840  18.862  1.00 97.12           C  
ATOM   1948  O   ASP   250       3.679 -15.931  17.700  1.00 96.85           O  
ATOM   1949  CG  ASP   250       4.040 -18.210  19.696  1.00 95.62           C  
ATOM   1950  OD1 ASP   250       3.160 -18.945  19.200  1.00 95.05           O  
ATOM   1951  OD2 ASP   250       3.962 -17.760  20.860  1.00 94.76           O  
ATOM   1952  N   SER   251       3.451 -17.036  15.727  1.00 98.06           N  
ATOM   1953  CA  SER   251       2.366 -16.299  15.088  1.00 98.12           C  
ATOM   1954  C   SER   251       1.446 -17.233  14.309  1.00 98.08           C  
ATOM   1955  CB  SER   251       2.924 -15.225  14.154  1.00 97.75           C  
ATOM   1956  O   SER   251       1.891 -18.256  13.785  1.00 97.77           O  
ATOM   1957  OG  SER   251       3.651 -15.813  13.088  1.00 92.63           O  
ATOM   1958  N   ASP   252       0.181 -16.884  14.192  1.00 98.15           N  
ATOM   1959  CA  ASP   252      -0.803 -17.685  13.470  1.00 98.20           C  
ATOM   1960  C   ASP   252      -1.269 -16.970  12.204  1.00 98.33           C  
ATOM   1961  CB  ASP   252      -2.001 -18.001  14.367  1.00 97.63           C  
ATOM   1962  O   ASP   252      -1.970 -17.556  11.376  1.00 98.15           O  
ATOM   1963  CG  ASP   252      -2.648 -16.759  14.953  1.00 94.17           C  
ATOM   1964  OD1 ASP   252      -2.409 -15.646  14.437  1.00 91.95           O  
ATOM   1965  OD2 ASP   252      -3.400 -16.893  15.942  1.00 91.98           O  
ATOM   1966  N   PHE   253      -0.869 -15.715  11.956  1.00 98.31           N  
ATOM   1967  CA  PHE   253      -1.283 -14.896  10.823  1.00 98.48           C  
ATOM   1968  C   PHE   253      -0.137 -14.013  10.346  1.00 98.47           C  
ATOM   1969  CB  PHE   253      -2.492 -14.032  11.197  1.00 98.43           C  
ATOM   1970  O   PHE   253       0.601 -13.452  11.158  1.00 98.35           O  
ATOM   1971  CG  PHE   253      -3.200 -13.434  10.011  1.00 98.25           C  
ATOM   1972  CD1 PHE   253      -4.270 -14.094   9.418  1.00 97.89           C  
ATOM   1973  CD2 PHE   253      -2.796 -12.212   9.489  1.00 97.92           C  
ATOM   1974  CE1 PHE   253      -4.927 -13.543   8.320  1.00 97.49           C  
ATOM   1975  CE2 PHE   253      -3.448 -11.656   8.392  1.00 97.47           C  
ATOM   1976  CZ  PHE   253      -4.513 -12.323   7.809  1.00 97.21           C  
ATOM   1977  N   VAL   254       0.054 -13.821   9.016  1.00 98.39           N  
ATOM   1978  CA  VAL   254       1.154 -13.025   8.483  1.00 98.40           C  
ATOM   1979  C   VAL   254       0.601 -11.824   7.719  1.00 98.41           C  
ATOM   1980  CB  VAL   254       2.070 -13.865   7.565  1.00 98.25           C  
ATOM   1981  O   VAL   254      -0.236 -11.980   6.827  1.00 98.25           O  
ATOM   1982  CG1 VAL   254       3.211 -13.012   7.014  1.00 97.30           C  
ATOM   1983  CG2 VAL   254       2.619 -15.073   8.321  1.00 97.33           C  
ATOM   1984  N   ILE   255       1.101 -10.662   8.001  1.00 98.04           N  
ATOM   1985  CA  ILE   255       0.862  -9.425   7.266  1.00 98.01           C  
ATOM   1986  C   ILE   255       2.100  -9.063   6.449  1.00 97.81           C  
ATOM   1987  CB  ILE   255       0.490  -8.265   8.217  1.00 97.87           C  
ATOM   1988  O   ILE   255       3.143  -8.719   7.009  1.00 97.27           O  
ATOM   1989  CG1 ILE   255      -0.715  -8.650   9.083  1.00 97.22           C  
ATOM   1990  CG2 ILE   255       0.210  -6.985   7.425  1.00 97.21           C  
ATOM   1991  CD1 ILE   255      -1.073  -7.616  10.142  1.00 96.17           C  
ATOM   1992  N   MET   256       1.999  -9.094   5.147  1.00 96.22           N  
ATOM   1993  CA  MET   256       3.040  -8.641   4.228  1.00 96.09           C  
ATOM   1994  C   MET   256       2.875  -7.159   3.907  1.00 95.74           C  
ATOM   1995  CB  MET   256       3.012  -9.462   2.938  1.00 95.64           C  
ATOM   1996  O   MET   256       2.006  -6.784   3.118  1.00 94.96           O  
ATOM   1997  CG  MET   256       3.253 -10.948   3.151  1.00 93.17           C  
ATOM   1998  SD  MET   256       4.910 -11.297   3.858  1.00 90.43           S  
ATOM   1999  CE  MET   256       5.966 -10.623   2.545  1.00 84.22           C  
ATOM   2000  N   GLU   257       3.744  -6.265   4.417  1.00 94.35           N  
ATOM   2001  CA  GLU   257       3.636  -4.841   4.113  1.00 94.07           C  
ATOM   2002  C   GLU   257       4.537  -4.456   2.943  1.00 93.47           C  
ATOM   2003  CB  GLU   257       3.984  -4.000   5.344  1.00 93.39           C  
ATOM   2004  O   GLU   257       5.737  -4.739   2.958  1.00 92.23           O  
ATOM   2005  CG  GLU   257       3.671  -2.520   5.186  1.00 91.23           C  
ATOM   2006  CD  GLU   257       4.325  -1.651   6.249  1.00 88.69           C  
ATOM   2007  OE1 GLU   257       4.728  -2.187   7.307  1.00 85.82           O  
ATOM   2008  OE2 GLU   257       4.434  -0.426   6.023  1.00 85.66           O  
ATOM   2009  N   GLY   258       4.022  -3.698   2.022  1.00 91.03           N  
ATOM   2010  CA  GLY   258       4.754  -3.140   0.895  1.00 90.66           C  
ATOM   2011  C   GLY   258       5.421  -1.816   1.213  1.00 89.79           C  
ATOM   2012  O   GLY   258       4.848  -0.978   1.912  1.00 88.22           O  
ATOM   2013  N   SER   259       6.534  -1.481   0.582  1.00 85.79           N  
ATOM   2014  CA  SER   259       7.283  -0.246   0.787  1.00 85.42           C  
ATOM   2015  C   SER   259       7.088   0.719  -0.377  1.00 85.08           C  
ATOM   2016  CB  SER   259       8.772  -0.546   0.967  1.00 84.22           C  
ATOM   2017  O   SER   259       7.281   0.349  -1.537  1.00 83.25           O  
ATOM   2018  OG  SER   259       9.512   0.653   1.121  1.00 79.36           O  
ATOM   2019  N   GLY   260       6.766   1.958  -0.099  1.00 82.43           N  
ATOM   2020  CA  GLY   260       6.507   2.974  -1.106  1.00 82.28           C  
ATOM   2021  C   GLY   260       5.426   2.574  -2.092  1.00 82.88           C  
ATOM   2022  O   GLY   260       4.242   2.553  -1.749  1.00 80.62           O  
ATOM   2023  N   ALA   261       5.831   2.292  -3.308  1.00 81.37           N  
ATOM   2024  CA  ALA   261       4.957   1.775  -4.358  1.00 81.41           C  
ATOM   2025  C   ALA   261       5.315   0.334  -4.711  1.00 81.76           C  
ATOM   2026  CB  ALA   261       5.036   2.659  -5.600  1.00 79.68           C  
ATOM   2027  O   ALA   261       4.802  -0.218  -5.687  1.00 79.84           O  
ATOM   2028  N   ALA   262       6.030  -0.310  -4.035  1.00 83.44           N  
ATOM   2029  CA  ALA   262       6.411  -1.688  -4.336  1.00 83.91           C  
ATOM   2030  C   ALA   262       5.451  -2.677  -3.682  1.00 84.91           C  
ATOM   2031  CB  ALA   262       7.842  -1.957  -3.876  1.00 82.28           C  
ATOM   2032  O   ALA   262       4.978  -2.448  -2.566  1.00 84.45           O  
ATOM   2033  N   ILE   263       5.269  -3.873  -4.303  1.00 87.10           N  
ATOM   2034  CA  ILE   263       4.497  -5.018  -3.831  1.00 87.55           C  
ATOM   2035  C   ILE   263       5.443  -6.108  -3.333  1.00 87.91           C  
ATOM   2036  CB  ILE   263       3.575  -5.573  -4.940  1.00 86.60           C  
ATOM   2037  O   ILE   263       6.432  -6.430  -3.995  1.00 87.31           O  
ATOM   2038  CG1 ILE   263       2.659  -4.467  -5.477  1.00 85.25           C  
ATOM   2039  CG2 ILE   263       2.756  -6.757  -4.418  1.00 84.78           C  
ATOM   2040  CD1 ILE   263       1.755  -4.911  -6.618  1.00 83.29           C  
ATOM   2041  N   PRO   264       5.308  -6.632  -2.122  1.00 89.27           N  
ATOM   2042  CA  PRO   264       6.095  -7.796  -1.707  1.00 89.38           C  
ATOM   2043  C   PRO   264       5.965  -8.971  -2.674  1.00 89.37           C  
ATOM   2044  CB  PRO   264       5.507  -8.148  -0.338  1.00 88.81           C  
ATOM   2045  O   PRO   264       4.854  -9.321  -3.080  1.00 88.57           O  
ATOM   2046  CG  PRO   264       4.855  -6.889   0.133  1.00 88.06           C  
ATOM   2047  CD  PRO   264       4.309  -6.158  -1.060  1.00 87.45           C  
ATOM   2048  N   PRO   265       7.082  -9.660  -3.085  1.00 87.98           N  
ATOM   2049  CA  PRO   265       7.024 -10.764  -4.047  1.00 88.40           C  
ATOM   2050  C   PRO   265       6.673 -12.098  -3.393  1.00 89.10           C  
ATOM   2051  CB  PRO   265       8.438 -10.797  -4.631  1.00 87.43           C  
ATOM   2052  O   PRO   265       7.281 -13.124  -3.709  1.00 88.50           O  
ATOM   2053  CG  PRO   265       9.333 -10.447  -3.486  1.00 86.46           C  
ATOM   2054  CD  PRO   265       8.635  -9.430  -2.629  1.00 85.38           C  
ATOM   2055  N   VAL   266       5.828 -12.064  -2.454  1.00 92.43           N  
ATOM   2056  CA  VAL   266       5.316 -13.231  -1.744  1.00 93.00           C  
ATOM   2057  C   VAL   266       3.803 -13.325  -1.926  1.00 93.40           C  
ATOM   2058  CB  VAL   266       5.669 -13.181  -0.240  1.00 92.50           C  
ATOM   2059  O   VAL   266       3.090 -12.329  -1.780  1.00 93.23           O  
ATOM   2060  CG1 VAL   266       5.043 -14.360   0.502  1.00 90.74           C  
ATOM   2061  CG2 VAL   266       7.185 -13.170  -0.049  1.00 90.29           C  
ATOM   2062  N   LYS   267       3.378 -14.527  -2.294  1.00 94.16           N  
ATOM   2063  CA  LYS   267       1.956 -14.813  -2.457  1.00 94.65           C  
ATOM   2064  C   LYS   267       1.233 -14.791  -1.113  1.00 95.09           C  
ATOM   2065  CB  LYS   267       1.755 -16.168  -3.138  1.00 93.93           C  
ATOM   2066  O   LYS   267       1.683 -15.416  -0.150  1.00 94.97           O  
ATOM   2067  CG  LYS   267       0.307 -16.474  -3.491  1.00 91.10           C  
ATOM   2068  CD  LYS   267       0.183 -17.791  -4.246  1.00 88.50           C  
ATOM   2069  CE  LYS   267      -1.268 -18.109  -4.582  1.00 86.31           C  
ATOM   2070  NZ  LYS   267      -1.401 -19.429  -5.268  1.00 82.97           N  
ATOM   2071  N   THR   268       0.130 -13.989  -1.027  1.00 96.74           N  
ATOM   2072  CA  THR   268      -0.769 -13.933   0.121  1.00 96.91           C  
ATOM   2073  C   THR   268      -2.186 -14.330  -0.283  1.00 96.90           C  
ATOM   2074  CB  THR   268      -0.786 -12.527   0.749  1.00 96.70           C  
ATOM   2075  O   THR   268      -2.512 -14.366  -1.471  1.00 96.59           O  
ATOM   2076  CG2 THR   268       0.579 -12.166   1.327  1.00 95.35           C  
ATOM   2077  OG1 THR   268      -1.136 -11.566  -0.255  1.00 95.08           O  
ATOM   2078  N   ASN   269      -3.053 -14.607   0.675  1.00 97.82           N  
ATOM   2079  CA  ASN   269      -4.424 -15.050   0.443  1.00 97.86           C  
ATOM   2080  C   ASN   269      -5.332 -13.885   0.059  1.00 97.77           C  
ATOM   2081  CB  ASN   269      -4.973 -15.766   1.678  1.00 97.75           C  
ATOM   2082  O   ASN   269      -6.161 -14.011  -0.844  1.00 97.41           O  
ATOM   2083  CG  ASN   269      -4.149 -16.978   2.066  1.00 97.19           C  
ATOM   2084  ND2 ASN   269      -4.302 -18.063   1.317  1.00 96.20           N  
ATOM   2085  OD1 ASN   269      -3.381 -16.939   3.031  1.00 95.57           O  
ATOM   2086  N   ARG   270      -5.131 -12.695   0.663  1.00 98.19           N  
ATOM   2087  CA  ARG   270      -5.975 -11.526   0.440  1.00 98.20           C  
ATOM   2088  C   ARG   270      -5.150 -10.243   0.459  1.00 98.23           C  
ATOM   2089  CB  ARG   270      -7.082 -11.452   1.494  1.00 98.06           C  
ATOM   2090  O   ARG   270      -3.982 -10.256   0.852  1.00 98.07           O  
ATOM   2091  CG  ARG   270      -8.047 -12.627   1.457  1.00 97.22           C  
ATOM   2092  CD  ARG   270      -8.798 -12.698   0.134  1.00 95.60           C  
ATOM   2093  NE  ARG   270      -9.762 -13.795   0.121  1.00 94.88           N  
ATOM   2094  NH1 ARG   270     -10.628 -13.282  -1.959  1.00 90.17           N  
ATOM   2095  NH2 ARG   270     -11.444 -15.072  -0.782  1.00 89.50           N  
ATOM   2096  CZ  ARG   270     -10.609 -14.047  -0.873  1.00 93.67           C  
ATOM   2097  N   GLN   271      -5.803  -9.067   0.033  1.00 97.57           N  
ATOM   2098  CA  GLN   271      -5.034  -7.838  -0.134  1.00 97.57           C  
ATOM   2099  C   GLN   271      -5.840  -6.620   0.306  1.00 97.72           C  
ATOM   2100  CB  GLN   271      -4.590  -7.676  -1.589  1.00 96.79           C  
ATOM   2101  O   GLN   271      -6.956  -6.402  -0.171  1.00 97.52           O  
ATOM   2102  CG  GLN   271      -3.775  -8.848  -2.118  1.00 86.01           C  
ATOM   2103  CD  GLN   271      -3.059  -8.527  -3.416  1.00 77.86           C  
ATOM   2104  NE2 GLN   271      -2.842  -9.546  -4.241  1.00 69.97           N  
ATOM   2105  OE1 GLN   271      -2.703  -7.373  -3.676  1.00 78.34           O  
ATOM   2106  N   ILE   272      -5.249  -5.777   1.076  1.00 98.52           N  
ATOM   2107  CA  ILE   272      -5.713  -4.436   1.417  1.00 98.53           C  
ATOM   2108  C   ILE   272      -4.883  -3.397   0.667  1.00 98.47           C  
ATOM   2109  CB  ILE   272      -5.640  -4.183   2.940  1.00 98.51           C  
ATOM   2110  O   ILE   272      -3.651  -3.424   0.717  1.00 98.28           O  
ATOM   2111  CG1 ILE   272      -6.452  -5.242   3.696  1.00 98.44           C  
ATOM   2112  CG2 ILE   272      -6.132  -2.772   3.277  1.00 98.46           C  
ATOM   2113  CD1 ILE   272      -6.436  -5.069   5.208  1.00 98.11           C  
ATOM   2114  N   VAL   273      -5.530  -2.438  -0.019  1.00 96.97           N  
ATOM   2115  CA  VAL   273      -4.842  -1.412  -0.794  1.00 96.96           C  
ATOM   2116  C   VAL   273      -5.137  -0.034  -0.205  1.00 96.99           C  
ATOM   2117  CB  VAL   273      -5.252  -1.454  -2.283  1.00 96.68           C  
ATOM   2118  O   VAL   273      -6.299   0.365  -0.096  1.00 96.74           O  
ATOM   2119  CG1 VAL   273      -4.647  -0.276  -3.044  1.00 94.98           C  
ATOM   2120  CG2 VAL   273      -4.827  -2.778  -2.915  1.00 94.96           C  
ATOM   2121  N   THR   274      -4.112   0.735   0.129  1.00 97.00           N  
ATOM   2122  CA  THR   274      -4.237   2.119   0.574  1.00 96.91           C  
ATOM   2123  C   THR   274      -4.145   3.078  -0.610  1.00 96.72           C  
ATOM   2124  CB  THR   274      -3.154   2.473   1.610  1.00 96.27           C  
ATOM   2125  O   THR   274      -3.216   2.991  -1.415  1.00 96.20           O  
ATOM   2126  CG2 THR   274      -3.369   1.708   2.912  1.00 85.00           C  
ATOM   2127  OG1 THR   274      -1.866   2.138   1.079  1.00 82.69           O  
ATOM   2128  N   VAL   275      -5.089   4.003  -0.718  1.00 96.30           N  
ATOM   2129  CA  VAL   275      -5.159   5.059  -1.723  1.00 96.33           C  
ATOM   2130  C   VAL   275      -5.221   6.422  -1.037  1.00 96.12           C  
ATOM   2131  CB  VAL   275      -6.377   4.875  -2.655  1.00 96.04           C  
ATOM   2132  O   VAL   275      -6.148   6.696  -0.270  1.00 95.58           O  
ATOM   2133  CG1 VAL   275      -6.393   5.950  -3.741  1.00 94.43           C  
ATOM   2134  CG2 VAL   275      -6.365   3.481  -3.279  1.00 94.14           C  
ATOM   2135  N   GLY   276      -4.326   7.274  -1.250  1.00 95.42           N  
ATOM   2136  CA  GLY   276      -4.349   8.611  -0.679  1.00 95.47           C  
ATOM   2137  C   GLY   276      -5.289   9.555  -1.405  1.00 95.39           C  
ATOM   2138  O   GLY   276      -5.076   9.872  -2.577  1.00 94.84           O  
ATOM   2139  N   ALA   277      -6.205  10.154  -0.673  1.00 96.08           N  
ATOM   2140  CA  ALA   277      -7.134  11.131  -1.234  1.00 95.80           C  
ATOM   2141  C   ALA   277      -6.415  12.427  -1.595  1.00 95.01           C  
ATOM   2142  CB  ALA   277      -8.269  11.411  -0.252  1.00 95.22           C  
ATOM   2143  O   ALA   277      -6.882  13.188  -2.446  1.00 93.42           O  
ATOM   2144  N   ASN   278      -5.223  12.638  -1.096  1.00 93.55           N  
ATOM   2145  CA  ASN   278      -4.381  13.798  -1.367  1.00 92.88           C  
ATOM   2146  C   ASN   278      -3.606  13.636  -2.672  1.00 91.80           C  
ATOM   2147  CB  ASN   278      -3.418  14.046  -0.205  1.00 92.00           C  
ATOM   2148  O   ASN   278      -2.999  14.590  -3.161  1.00 89.87           O  
ATOM   2149  CG  ASN   278      -2.355  12.971  -0.088  1.00 89.65           C  
ATOM   2150  ND2 ASN   278      -1.154  13.366   0.318  1.00 88.55           N  
ATOM   2151  OD1 ASN   278      -2.611  11.795  -0.361  1.00 87.83           O  
ATOM   2152  N   GLN   279      -3.615  12.404  -3.280  1.00 92.24           N  
ATOM   2153  CA  GLN   279      -2.935  12.168  -4.549  1.00 92.09           C  
ATOM   2154  C   GLN   279      -3.698  12.800  -5.709  1.00 91.79           C  
ATOM   2155  CB  GLN   279      -2.759  10.668  -4.792  1.00 91.16           C  
ATOM   2156  O   GLN   279      -4.930  12.785  -5.730  1.00 90.74           O  
ATOM   2157  CG  GLN   279      -1.847   9.984  -3.782  1.00 88.05           C  
ATOM   2158  CD  GLN   279      -1.699   8.496  -4.038  1.00 86.31           C  
ATOM   2159  NE2 GLN   279      -0.590   8.108  -4.658  1.00 85.07           N  
ATOM   2160  OE1 GLN   279      -2.575   7.701  -3.680  1.00 84.72           O  
ATOM   2161  N   PRO   280      -3.015  13.371  -6.681  1.00 90.96           N  
ATOM   2162  CA  PRO   280      -3.680  13.648  -7.956  1.00 91.40           C  
ATOM   2163  C   PRO   280      -4.298  12.400  -8.582  1.00 91.84           C  
ATOM   2164  CB  PRO   280      -2.549  14.194  -8.831  1.00 90.27           C  
ATOM   2165  O   PRO   280      -3.690  11.327  -8.561  1.00 91.44           O  
ATOM   2166  CG  PRO   280      -1.514  14.671  -7.864  1.00 87.32           C  
ATOM   2167  CD  PRO   280      -1.519  13.759  -6.671  1.00 87.10           C  
ATOM   2168  N   MET   281      -5.464  12.509  -9.203  1.00 90.82           N  
ATOM   2169  CA  MET   281      -6.161  11.385  -9.823  1.00 90.77           C  
ATOM   2170  C   MET   281      -5.285  10.715 -10.876  1.00 89.94           C  
ATOM   2171  CB  MET   281      -7.475  11.849 -10.454  1.00 89.52           C  
ATOM   2172  O   MET   281      -5.286   9.490 -11.002  1.00 88.37           O  
ATOM   2173  CG  MET   281      -8.560  12.177  -9.441  1.00 86.80           C  
ATOM   2174  SD  MET   281      -8.967  10.751  -8.361  1.00 89.36           S  
ATOM   2175  CE  MET   281      -9.468   9.535  -9.611  1.00 81.84           C  
ATOM   2176  N   ILE   282      -4.490  11.519 -11.448  1.00 85.59           N  
ATOM   2177  CA  ILE   282      -3.562  11.023 -12.459  1.00 85.47           C  
ATOM   2178  C   ILE   282      -2.569  10.056 -11.819  1.00 85.05           C  
ATOM   2179  CB  ILE   282      -2.811  12.181 -13.153  1.00 83.73           C  
ATOM   2180  O   ILE   282      -2.247   9.015 -12.397  1.00 83.30           O  
ATOM   2181  CG1 ILE   282      -2.025  11.660 -14.361  1.00 79.17           C  
ATOM   2182  CG2 ILE   282      -1.884  12.894 -12.163  1.00 77.60           C  
ATOM   2183  CD1 ILE   282      -1.522  12.755 -15.292  1.00 75.44           C  
ATOM   2184  N   ASN   283      -2.184  10.219 -10.608  1.00 84.69           N  
ATOM   2185  CA  ASN   283      -1.262   9.322  -9.918  1.00 84.90           C  
ATOM   2186  C   ASN   283      -1.958   8.042  -9.467  1.00 85.23           C  
ATOM   2187  CB  ASN   283      -0.621  10.029  -8.722  1.00 83.72           C  
ATOM   2188  O   ASN   283      -1.339   6.977  -9.420  1.00 84.12           O  
ATOM   2189  CG  ASN   283       0.317  11.145  -9.137  1.00 81.13           C  
ATOM   2190  ND2 ASN   283       0.839  11.875  -8.158  1.00 80.46           N  
ATOM   2191  OD1 ASN   283       0.571  11.349 -10.327  1.00 80.18           O  
ATOM   2192  N   ILE   284      -3.209   8.176  -9.142  1.00 88.79           N  
ATOM   2193  CA  ILE   284      -4.023   7.009  -8.824  1.00 88.77           C  
ATOM   2194  C   ILE   284      -4.292   6.205 -10.094  1.00 87.12           C  
ATOM   2195  CB  ILE   284      -5.356   7.414  -8.154  1.00 88.52           C  
ATOM   2196  O   ILE   284      -4.255   4.972 -10.076  1.00 84.85           O  
ATOM   2197  CG1 ILE   284      -5.089   8.266  -6.908  1.00 89.63           C  
ATOM   2198  CG2 ILE   284      -6.183   6.174  -7.803  1.00 89.14           C  
ATOM   2199  CD1 ILE   284      -6.348   8.828  -6.261  1.00 88.12           C  
ATOM   2200  N   ASN   285      -4.426   6.977 -11.146  1.00 85.92           N  
ATOM   2201  CA  ASN   285      -4.728   6.399 -12.451  1.00 83.86           C  
ATOM   2202  C   ASN   285      -3.465   5.902 -13.149  1.00 81.47           C  
ATOM   2203  CB  ASN   285      -5.458   7.414 -13.332  1.00 81.11           C  
ATOM   2204  O   ASN   285      -3.538   5.067 -14.053  1.00 76.57           O  
ATOM   2205  CG  ASN   285      -6.206   6.762 -14.478  1.00 73.46           C  
ATOM   2206  ND2 ASN   285      -6.724   7.578 -15.388  1.00 65.43           N  
ATOM   2207  OD1 ASN   285      -6.317   5.535 -14.545  1.00 66.61           O  
ATOM   2208  N   ASN   286      -2.344   6.544 -12.642  1.00 75.81           N  
ATOM   2209  CA  ASN   286      -1.064   6.202 -13.251  1.00 74.51           C  
ATOM   2210  C   ASN   286      -0.280   5.213 -12.393  1.00 73.90           C  
ATOM   2211  CB  ASN   286      -0.234   7.463 -13.500  1.00 71.07           C  
ATOM   2212  O   ASN   286      -0.768   4.763 -11.355  1.00 68.18           O  
ATOM   2213  CG  ASN   286      -0.721   8.257 -14.697  1.00 67.01           C  
ATOM   2214  ND2 ASN   286      -0.172   9.452 -14.879  1.00 60.59           N  
ATOM   2215  OD1 ASN   286      -1.585   7.799 -15.450  1.00 64.50           O  
ATOM   2216  N   PHE   287       0.735   4.705 -13.080  1.00 70.95           N  
ATOM   2217  CA  PHE   287       1.821   3.868 -12.585  1.00 70.32           C  
ATOM   2218  C   PHE   287       1.283   2.752 -11.697  1.00 70.16           C  
ATOM   2219  CB  PHE   287       2.840   4.710 -11.810  1.00 64.67           C  
ATOM   2220  O   PHE   287       1.355   2.839 -10.469  1.00 63.50           O  
ATOM   2221  CG  PHE   287       4.152   4.011 -11.576  1.00 59.60           C  
ATOM   2222  CD1 PHE   287       5.115   3.955 -12.577  1.00 54.94           C  
ATOM   2223  CD2 PHE   287       4.423   3.408 -10.355  1.00 56.08           C  
ATOM   2224  CE1 PHE   287       6.330   3.309 -12.363  1.00 52.41           C  
ATOM   2225  CE2 PHE   287       5.635   2.761 -10.133  1.00 52.51           C  
ATOM   2226  CZ  PHE   287       6.587   2.711 -11.139  1.00 54.19           C  
ATOM   2227  N   PHE   288       0.461   1.788 -12.216  1.00 78.89           N  
ATOM   2228  CA  PHE   288      -0.080   0.520 -11.742  1.00 79.95           C  
ATOM   2229  C   PHE   288      -1.035   0.742 -10.574  1.00 82.31           C  
ATOM   2230  CB  PHE   288       1.050  -0.426 -11.323  1.00 76.09           C  
ATOM   2231  O   PHE   288      -1.254  -0.162  -9.765  1.00 80.02           O  
ATOM   2232  CG  PHE   288       1.943  -0.844 -12.460  1.00 70.83           C  
ATOM   2233  CD1 PHE   288       1.466  -1.669 -13.470  1.00 65.30           C  
ATOM   2234  CD2 PHE   288       3.262  -0.411 -12.517  1.00 66.34           C  
ATOM   2235  CE1 PHE   288       2.291  -2.057 -14.523  1.00 62.08           C  
ATOM   2236  CE2 PHE   288       4.092  -0.795 -13.566  1.00 61.36           C  
ATOM   2237  CZ  PHE   288       3.605  -1.619 -14.568  1.00 63.16           C  
ATOM   2238  N   GLY   289      -1.475   2.005 -10.357  1.00 88.56           N  
ATOM   2239  CA  GLY   289      -2.605   2.213  -9.466  1.00 89.64           C  
ATOM   2240  C   GLY   289      -3.781   1.305  -9.772  1.00 90.70           C  
ATOM   2241  O   GLY   289      -4.207   0.524  -8.918  1.00 90.45           O  
ATOM   2242  N   PRO   290      -4.215   1.243 -11.047  1.00 89.38           N  
ATOM   2243  CA  PRO   290      -5.312   0.358 -11.444  1.00 90.10           C  
ATOM   2244  C   PRO   290      -4.994  -1.117 -11.208  1.00 90.53           C  
ATOM   2245  CB  PRO   290      -5.476   0.648 -12.938  1.00 88.76           C  
ATOM   2246  O   PRO   290      -5.862  -1.878 -10.772  1.00 90.03           O  
ATOM   2247  CG  PRO   290      -5.022   2.063 -13.104  1.00 86.61           C  
ATOM   2248  CD  PRO   290      -3.847   2.296 -12.198  1.00 86.53           C  
ATOM   2249  N   PHE   291      -3.802  -1.554 -11.400  1.00 90.58           N  
ATOM   2250  CA  PHE   291      -3.385  -2.926 -11.133  1.00 91.24           C  
ATOM   2251  C   PHE   291      -3.531  -3.258  -9.653  1.00 91.75           C  
ATOM   2252  CB  PHE   291      -1.936  -3.144 -11.580  1.00 90.25           C  
ATOM   2253  O   PHE   291      -4.224  -4.211  -9.291  1.00 91.43           O  
ATOM   2254  CG  PHE   291      -1.369  -4.477 -11.172  1.00 87.55           C  
ATOM   2255  CD1 PHE   291      -1.775  -5.645 -11.807  1.00 84.18           C  
ATOM   2256  CD2 PHE   291      -0.431  -4.563 -10.152  1.00 84.74           C  
ATOM   2257  CE1 PHE   291      -1.252  -6.880 -11.432  1.00 84.41           C  
ATOM   2258  CE2 PHE   291       0.096  -5.794  -9.771  1.00 85.11           C  
ATOM   2259  CZ  PHE   291      -0.317  -6.951 -10.412  1.00 82.76           C  
ATOM   2260  N   ARG   292      -3.065  -2.477  -8.761  1.00 91.35           N  
ATOM   2261  CA  ARG   292      -3.119  -2.657  -7.314  1.00 92.17           C  
ATOM   2262  C   ARG   292      -4.558  -2.632  -6.812  1.00 92.88           C  
ATOM   2263  CB  ARG   292      -2.298  -1.576  -6.607  1.00 91.46           C  
ATOM   2264  O   ARG   292      -4.965  -3.497  -6.033  1.00 92.91           O  
ATOM   2265  CG  ARG   292      -0.797  -1.714  -6.805  1.00 89.68           C  
ATOM   2266  CD  ARG   292      -0.035  -0.563  -6.163  1.00 87.82           C  
ATOM   2267  NE  ARG   292       1.409  -0.732  -6.295  1.00 86.69           N  
ATOM   2268  NH1 ARG   292       1.522   0.136  -8.433  1.00 79.17           N  
ATOM   2269  NH2 ARG   292       3.426  -0.593  -7.385  1.00 77.20           N  
ATOM   2270  CZ  ARG   292       2.116  -0.396  -7.371  1.00 86.07           C  
ATOM   2271  N   ILE   293      -5.290  -1.630  -7.313  1.00 94.12           N  
ATOM   2272  CA  ILE   293      -6.704  -1.516  -6.973  1.00 94.44           C  
ATOM   2273  C   ILE   293      -7.453  -2.754  -7.460  1.00 94.28           C  
ATOM   2274  CB  ILE   293      -7.329  -0.239  -7.577  1.00 94.18           C  
ATOM   2275  O   ILE   293      -8.337  -3.265  -6.768  1.00 93.83           O  
ATOM   2276  CG1 ILE   293      -6.805   1.007  -6.853  1.00 93.61           C  
ATOM   2277  CG2 ILE   293      -8.858  -0.305  -7.515  1.00 93.50           C  
ATOM   2278  CD1 ILE   293      -7.087   2.312  -7.584  1.00 92.65           C  
ATOM   2279  N   GLY   294      -7.069  -3.316  -8.551  1.00 92.98           N  
ATOM   2280  CA  GLY   294      -7.683  -4.508  -9.113  1.00 92.88           C  
ATOM   2281  C   GLY   294      -7.403  -5.761  -8.305  1.00 92.77           C  
ATOM   2282  O   GLY   294      -8.096  -6.770  -8.455  1.00 91.74           O  
ATOM   2283  N   LEU   295      -6.441  -5.727  -7.412  1.00 92.66           N  
ATOM   2284  CA  LEU   295      -6.048  -6.837  -6.551  1.00 93.15           C  
ATOM   2285  C   LEU   295      -6.706  -6.720  -5.180  1.00 93.57           C  
ATOM   2286  CB  LEU   295      -4.526  -6.884  -6.397  1.00 92.46           C  
ATOM   2287  O   LEU   295      -6.568  -7.614  -4.342  1.00 93.27           O  
ATOM   2288  CG  LEU   295      -3.722  -7.111  -7.678  1.00 90.93           C  
ATOM   2289  CD1 LEU   295      -2.227  -7.067  -7.381  1.00 88.44           C  
ATOM   2290  CD2 LEU   295      -4.105  -8.439  -8.322  1.00 88.52           C  
ATOM   2291  N   ALA   296      -7.388  -5.675  -4.873  1.00 96.66           N  
ATOM   2292  CA  ALA   296      -7.815  -5.342  -3.517  1.00 96.86           C  
ATOM   2293  C   ALA   296      -9.101  -6.077  -3.151  1.00 96.97           C  
ATOM   2294  CB  ALA   296      -8.009  -3.834  -3.375  1.00 96.50           C  
ATOM   2295  O   ALA   296     -10.089  -6.017  -3.887  1.00 96.69           O  
ATOM   2296  N   ASP   297      -9.219  -6.596  -1.930  1.00 98.33           N  
ATOM   2297  CA  ASP   297     -10.445  -6.996  -1.246  1.00 98.43           C  
ATOM   2298  C   ASP   297     -11.029  -5.835  -0.444  1.00 98.50           C  
ATOM   2299  CB  ASP   297     -10.181  -8.190  -0.327  1.00 98.32           C  
ATOM   2300  O   ASP   297     -12.246  -5.637  -0.425  1.00 98.40           O  
ATOM   2301  CG  ASP   297      -9.557  -9.370  -1.051  1.00 97.73           C  
ATOM   2302  OD1 ASP   297     -10.291 -10.144  -1.702  1.00 96.76           O  
ATOM   2303  OD2 ASP   297      -8.320  -9.528  -0.968  1.00 96.50           O  
ATOM   2304  N   LEU   298     -10.193  -5.027   0.061  1.00 98.71           N  
ATOM   2305  CA  LEU   298     -10.496  -3.795   0.781  1.00 98.78           C  
ATOM   2306  C   LEU   298      -9.602  -2.654   0.306  1.00 98.76           C  
ATOM   2307  CB  LEU   298     -10.325  -3.999   2.289  1.00 98.76           C  
ATOM   2308  O   LEU   298      -8.379  -2.802   0.247  1.00 98.69           O  
ATOM   2309  CG  LEU   298     -10.503  -2.759   3.165  1.00 98.66           C  
ATOM   2310  CD1 LEU   298     -11.912  -2.197   3.010  1.00 98.46           C  
ATOM   2311  CD2 LEU   298     -10.211  -3.089   4.625  1.00 98.50           C  
ATOM   2312  N   VAL   299     -10.221  -1.522   0.006  1.00 98.50           N  
ATOM   2313  CA  VAL   299      -9.497  -0.295  -0.309  1.00 98.50           C  
ATOM   2314  C   VAL   299      -9.745   0.745   0.781  1.00 98.52           C  
ATOM   2315  CB  VAL   299      -9.908   0.269  -1.688  1.00 98.36           C  
ATOM   2316  O   VAL   299     -10.873   1.210   0.959  1.00 98.38           O  
ATOM   2317  CG1 VAL   299      -9.086   1.509  -2.031  1.00 97.26           C  
ATOM   2318  CG2 VAL   299      -9.749  -0.798  -2.769  1.00 97.34           C  
ATOM   2319  N   ILE   300      -8.707   1.163   1.440  1.00 98.61           N  
ATOM   2320  CA  ILE   300      -8.763   2.240   2.422  1.00 98.63           C  
ATOM   2321  C   ILE   300      -8.274   3.541   1.790  1.00 98.57           C  
ATOM   2322  CB  ILE   300      -7.925   1.905   3.676  1.00 98.52           C  
ATOM   2323  O   ILE   300      -7.093   3.674   1.461  1.00 98.38           O  
ATOM   2324  CG1 ILE   300      -8.424   0.608   4.322  1.00 98.04           C  
ATOM   2325  CG2 ILE   300      -7.962   3.065   4.676  1.00 98.06           C  
ATOM   2326  CD1 ILE   300      -7.594   0.150   5.513  1.00 96.95           C  
ATOM   2327  N   ILE   301      -9.205   4.460   1.506  1.00 98.15           N  
ATOM   2328  CA  ILE   301      -8.865   5.808   1.063  1.00 98.13           C  
ATOM   2329  C   ILE   301      -8.405   6.642   2.257  1.00 98.04           C  
ATOM   2330  CB  ILE   301     -10.061   6.491   0.362  1.00 98.03           C  
ATOM   2331  O   ILE   301      -9.211   7.005   3.116  1.00 97.72           O  
ATOM   2332  CG1 ILE   301     -10.628   5.580  -0.734  1.00 97.48           C  
ATOM   2333  CG2 ILE   301      -9.646   7.848  -0.214  1.00 97.51           C  
ATOM   2334  CD1 ILE   301     -11.872   6.133  -1.415  1.00 96.57           C  
ATOM   2335  N   THR   302      -7.161   6.977   2.290  1.00 97.49           N  
ATOM   2336  CA  THR   302      -6.554   7.701   3.401  1.00 97.43           C  
ATOM   2337  C   THR   302      -6.465   9.193   3.091  1.00 97.11           C  
ATOM   2338  CB  THR   302      -5.150   7.156   3.722  1.00 97.15           C  
ATOM   2339  O   THR   302      -6.605   9.601   1.936  1.00 96.41           O  
ATOM   2340  CG2 THR   302      -5.208   5.684   4.115  1.00 95.69           C  
ATOM   2341  OG1 THR   302      -4.313   7.298   2.568  1.00 95.17           O  
ATOM   2342  N   MET   303      -6.287   9.992   4.150  1.00 96.58           N  
ATOM   2343  CA  MET   303      -6.029  11.427   4.065  1.00 96.45           C  
ATOM   2344  C   MET   303      -7.213  12.156   3.438  1.00 96.43           C  
ATOM   2345  CB  MET   303      -4.760  11.698   3.257  1.00 95.19           C  
ATOM   2346  O   MET   303      -7.029  13.044   2.604  1.00 95.34           O  
ATOM   2347  CG  MET   303      -3.525  10.998   3.800  1.00 88.82           C  
ATOM   2348  SD  MET   303      -2.001  11.446   2.882  1.00 81.70           S  
ATOM   2349  CE  MET   303      -0.832  10.261   3.605  1.00 76.86           C  
ATOM   2350  N   CYS   304      -8.418  11.816   3.847  1.00 97.18           N  
ATOM   2351  CA  CYS   304      -9.680  12.366   3.364  1.00 97.05           C  
ATOM   2352  C   CYS   304     -10.027  13.658   4.093  1.00 95.80           C  
ATOM   2353  CB  CYS   304     -10.809  11.351   3.541  1.00 96.66           C  
ATOM   2354  O   CYS   304     -11.157  14.143   4.003  1.00 92.54           O  
ATOM   2355  SG  CYS   304     -10.669   9.909   2.462  1.00 96.94           S  
ATOM   2356  N   GLU   305      -9.155  14.308   4.820  1.00 95.86           N  
ATOM   2357  CA  GLU   305      -9.380  15.525   5.594  1.00 95.46           C  
ATOM   2358  C   GLU   305      -9.547  16.737   4.682  1.00 95.51           C  
ATOM   2359  CB  GLU   305      -8.228  15.760   6.574  1.00 93.21           C  
ATOM   2360  O   GLU   305      -8.680  17.021   3.853  1.00 94.53           O  
ATOM   2361  CG  GLU   305      -8.138  14.717   7.679  1.00 82.02           C  
ATOM   2362  CD  GLU   305      -7.201  13.567   7.344  1.00 78.14           C  
ATOM   2363  OE1 GLU   305      -6.849  13.398   6.155  1.00 76.51           O  
ATOM   2364  OE2 GLU   305      -6.817  12.830   8.279  1.00 74.87           O  
ATOM   2365  N   GLU   306     -10.636  17.505   4.857  1.00 91.43           N  
ATOM   2366  CA  GLU   306     -10.743  18.819   4.231  1.00 91.56           C  
ATOM   2367  C   GLU   306      -9.718  19.791   4.809  1.00 89.85           C  
ATOM   2368  CB  GLU   306     -12.156  19.383   4.402  1.00 87.97           C  
ATOM   2369  O   GLU   306      -9.406  19.736   6.000  1.00 87.06           O  
ATOM   2370  CG  GLU   306     -13.212  18.652   3.586  1.00 81.09           C  
ATOM   2371  CD  GLU   306     -14.550  19.374   3.551  1.00 77.93           C  
ATOM   2372  OE1 GLU   306     -14.704  20.400   4.252  1.00 80.20           O  
ATOM   2373  OE2 GLU   306     -15.450  18.911   2.817  1.00 79.17           O  
ATOM   2374  N   PRO   307      -9.272  20.795   3.990  1.00 90.46           N  
ATOM   2375  CA  PRO   307      -9.607  20.969   2.575  1.00 91.21           C  
ATOM   2376  C   PRO   307      -8.753  20.097   1.656  1.00 89.72           C  
ATOM   2377  CB  PRO   307      -9.333  22.454   2.327  1.00 88.15           C  
ATOM   2378  O   PRO   307      -8.722  20.319   0.443  1.00 86.18           O  
ATOM   2379  CG  PRO   307      -8.158  22.776   3.193  1.00 86.40           C  
ATOM   2380  CD  PRO   307      -8.273  21.985   4.465  1.00 85.46           C  
ATOM   2381  N   MET   308      -7.900  19.204   2.177  1.00 92.26           N  
ATOM   2382  CA  MET   308      -7.004  18.401   1.351  1.00 91.81           C  
ATOM   2383  C   MET   308      -7.792  17.555   0.356  1.00 91.64           C  
ATOM   2384  CB  MET   308      -6.129  17.501   2.225  1.00 89.15           C  
ATOM   2385  O   MET   308      -7.433  17.477  -0.820  1.00 90.06           O  
ATOM   2386  CG  MET   308      -5.072  16.732   1.449  1.00 78.70           C  
ATOM   2387  SD  MET   308      -3.858  15.903   2.546  1.00 74.80           S  
ATOM   2388  CE  MET   308      -4.963  14.802   3.473  1.00 68.17           C  
ATOM   2389  N   ALA   309      -8.827  16.933   0.906  1.00 94.80           N  
ATOM   2390  CA  ALA   309      -9.774  16.175   0.092  1.00 94.60           C  
ATOM   2391  C   ALA   309     -11.206  16.641   0.339  1.00 94.25           C  
ATOM   2392  CB  ALA   309      -9.646  14.681   0.379  1.00 93.36           C  
ATOM   2393  O   ALA   309     -11.740  16.469   1.438  1.00 92.72           O  
ATOM   2394  N   THR   310     -11.829  17.222  -0.737  1.00 94.26           N  
ATOM   2395  CA  THR   310     -13.243  17.574  -0.676  1.00 94.76           C  
ATOM   2396  C   THR   310     -14.117  16.331  -0.813  1.00 95.39           C  
ATOM   2397  CB  THR   310     -13.614  18.589  -1.773  1.00 93.96           C  
ATOM   2398  O   THR   310     -13.703  15.339  -1.417  1.00 95.32           O  
ATOM   2399  CG2 THR   310     -12.749  19.842  -1.679  1.00 91.61           C  
ATOM   2400  OG1 THR   310     -13.421  17.986  -3.059  1.00 92.47           O  
ATOM   2401  N   THR   311     -15.318  16.392  -0.362  1.00 94.89           N  
ATOM   2402  CA  THR   311     -16.308  15.331  -0.504  1.00 95.47           C  
ATOM   2403  C   THR   311     -16.456  14.920  -1.966  1.00 95.82           C  
ATOM   2404  CB  THR   311     -17.677  15.766   0.050  1.00 94.59           C  
ATOM   2405  O   THR   311     -16.496  13.729  -2.281  1.00 95.81           O  
ATOM   2406  CG2 THR   311     -18.678  14.616   0.011  1.00 91.24           C  
ATOM   2407  OG1 THR   311     -17.520  16.203   1.406  1.00 92.81           O  
ATOM   2408  N   GLU   312     -16.406  15.881  -2.890  1.00 95.97           N  
ATOM   2409  CA  GLU   312     -16.464  15.638  -4.328  1.00 96.15           C  
ATOM   2410  C   GLU   312     -15.254  14.838  -4.802  1.00 96.26           C  
ATOM   2411  CB  GLU   312     -16.553  16.960  -5.094  1.00 94.90           C  
ATOM   2412  O   GLU   312     -15.397  13.875  -5.559  1.00 95.99           O  
ATOM   2413  CG  GLU   312     -16.869  16.794  -6.574  1.00 86.72           C  
ATOM   2414  CD  GLU   312     -16.535  18.025  -7.401  1.00 81.32           C  
ATOM   2415  OE1 GLU   312     -16.623  19.156  -6.869  1.00 83.09           O  
ATOM   2416  OE2 GLU   312     -16.183  17.859  -8.590  1.00 79.33           O  
ATOM   2417  N   LYS   313     -14.035  15.184  -4.324  1.00 95.58           N  
ATOM   2418  CA  LYS   313     -12.819  14.459  -4.682  1.00 95.78           C  
ATOM   2419  C   LYS   313     -12.853  13.030  -4.146  1.00 96.23           C  
ATOM   2420  CB  LYS   313     -11.584  15.188  -4.152  1.00 95.07           C  
ATOM   2421  O   LYS   313     -12.509  12.086  -4.860  1.00 96.14           O  
ATOM   2422  CG  LYS   313     -10.269  14.492  -4.471  1.00 91.72           C  
ATOM   2423  CD  LYS   313      -9.073  15.322  -4.023  1.00 89.49           C  
ATOM   2424  CE  LYS   313      -7.758  14.614  -4.319  1.00 85.90           C  
ATOM   2425  NZ  LYS   313      -6.587  15.379  -3.793  1.00 84.40           N  
ATOM   2426  N   ILE   314     -13.267  12.788  -2.928  1.00 96.86           N  
ATOM   2427  CA  ILE   314     -13.409  11.467  -2.326  1.00 97.04           C  
ATOM   2428  C   ILE   314     -14.369  10.620  -3.159  1.00 97.22           C  
ATOM   2429  CB  ILE   314     -13.907  11.561  -0.866  1.00 96.85           C  
ATOM   2430  O   ILE   314     -14.005   9.542  -3.633  1.00 97.08           O  
ATOM   2431  CG1 ILE   314     -12.864  12.267   0.009  1.00 96.01           C  
ATOM   2432  CG2 ILE   314     -14.233  10.170  -0.315  1.00 96.06           C  
ATOM   2433  CD1 ILE   314     -13.405  12.753   1.346  1.00 94.79           C  
ATOM   2434  N   LYS   315     -15.537  11.114  -3.561  1.00 97.37           N  
ATOM   2435  CA  LYS   315     -16.522  10.425  -4.390  1.00 97.38           C  
ATOM   2436  C   LYS   315     -15.955  10.114  -5.772  1.00 97.22           C  
ATOM   2437  CB  LYS   315     -17.794  11.264  -4.522  1.00 96.97           C  
ATOM   2438  O   LYS   315     -16.244   9.061  -6.345  1.00 96.91           O  
ATOM   2439  CG  LYS   315     -18.655  11.285  -3.268  1.00 95.11           C  
ATOM   2440  CD  LYS   315     -19.880  12.172  -3.446  1.00 93.48           C  
ATOM   2441  CE  LYS   315     -20.767  12.156  -2.209  1.00 91.97           C  
ATOM   2442  NZ  LYS   315     -21.999  12.980  -2.399  1.00 91.06           N  
ATOM   2443  N   LYS   316     -15.135  10.977  -6.316  1.00 96.10           N  
ATOM   2444  CA  LYS   316     -14.457  10.717  -7.582  1.00 96.05           C  
ATOM   2445  C   LYS   316     -13.455   9.574  -7.445  1.00 96.25           C  
ATOM   2446  CB  LYS   316     -13.749  11.977  -8.081  1.00 95.04           C  
ATOM   2447  O   LYS   316     -13.367   8.710  -8.320  1.00 95.96           O  
ATOM   2448  CG  LYS   316     -14.680  13.000  -8.715  1.00 88.21           C  
ATOM   2449  CD  LYS   316     -13.937  14.275  -9.093  1.00 84.03           C  
ATOM   2450  CE  LYS   316     -14.875  15.313  -9.693  1.00 78.94           C  
ATOM   2451  NZ  LYS   316     -14.167  16.595  -9.987  1.00 76.54           N  
ATOM   2452  N   VAL   317     -12.703   9.543  -6.355  1.00 96.16           N  
ATOM   2453  CA  VAL   317     -11.755   8.470  -6.076  1.00 96.43           C  
ATOM   2454  C   VAL   317     -12.508   7.161  -5.849  1.00 96.69           C  
ATOM   2455  CB  VAL   317     -10.872   8.796  -4.850  1.00 96.20           C  
ATOM   2456  O   VAL   317     -12.187   6.139  -6.461  1.00 96.56           O  
ATOM   2457  CG1 VAL   317     -10.021   7.589  -4.460  1.00 95.15           C  
ATOM   2458  CG2 VAL   317      -9.988  10.008  -5.138  1.00 95.11           C  
ATOM   2459  N   GLU   318     -13.567   7.141  -5.131  1.00 97.71           N  
ATOM   2460  CA  GLU   318     -14.434   5.992  -4.888  1.00 97.65           C  
ATOM   2461  C   GLU   318     -14.999   5.440  -6.194  1.00 97.51           C  
ATOM   2462  CB  GLU   318     -15.575   6.370  -3.940  1.00 96.99           C  
ATOM   2463  O   GLU   318     -14.858   4.250  -6.484  1.00 97.10           O  
ATOM   2464  CG  GLU   318     -15.128   6.620  -2.508  1.00 90.76           C  
ATOM   2465  CD  GLU   318     -16.261   7.054  -1.592  1.00 84.30           C  
ATOM   2466  OE1 GLU   318     -17.362   7.369  -2.096  1.00 87.21           O  
ATOM   2467  OE2 GLU   318     -16.045   7.080  -0.359  1.00 84.76           O  
ATOM   2468  N   LYS   319     -15.601   6.312  -6.985  1.00 96.22           N  
ATOM   2469  CA  LYS   319     -16.129   5.919  -8.288  1.00 96.14           C  
ATOM   2470  C   LYS   319     -15.049   5.265  -9.145  1.00 95.81           C  
ATOM   2471  CB  LYS   319     -16.715   7.129  -9.017  1.00 96.05           C  
ATOM   2472  O   LYS   319     -15.261   4.186  -9.703  1.00 95.28           O  
ATOM   2473  CG  LYS   319     -17.288   6.808 -10.390  1.00 95.72           C  
ATOM   2474  CD  LYS   319     -17.915   8.036 -11.036  1.00 95.02           C  
ATOM   2475  CE  LYS   319     -18.378   7.747 -12.457  1.00 94.57           C  
ATOM   2476  NZ  LYS   319     -19.045   8.932 -13.075  1.00 93.31           N  
ATOM   2477  N   PHE   320     -13.912   5.813  -9.147  1.00 93.23           N  
ATOM   2478  CA  PHE   320     -12.795   5.301  -9.932  1.00 93.49           C  
ATOM   2479  C   PHE   320     -12.354   3.935  -9.420  1.00 93.75           C  
ATOM   2480  CB  PHE   320     -11.618   6.281  -9.895  1.00 92.94           C  
ATOM   2481  O   PHE   320     -12.113   3.019 -10.209  1.00 93.44           O  
ATOM   2482  CG  PHE   320     -10.367   5.751 -10.544  1.00 90.71           C  
ATOM   2483  CD1 PHE   320     -10.237   5.738 -11.927  1.00 87.94           C  
ATOM   2484  CD2 PHE   320      -9.321   5.266  -9.770  1.00 88.10           C  
ATOM   2485  CE1 PHE   320      -9.081   5.249 -12.531  1.00 87.04           C  
ATOM   2486  CE2 PHE   320      -8.163   4.776 -10.365  1.00 87.47           C  
ATOM   2487  CZ  PHE   320      -8.045   4.767 -11.746  1.00 85.96           C  
ATOM   2488  N   ILE   321     -12.228   3.722  -8.164  1.00 95.28           N  
ATOM   2489  CA  ILE   321     -11.900   2.437  -7.555  1.00 95.49           C  
ATOM   2490  C   ILE   321     -12.950   1.399  -7.942  1.00 95.35           C  
ATOM   2491  CB  ILE   321     -11.798   2.550  -6.018  1.00 95.57           C  
ATOM   2492  O   ILE   321     -12.613   0.312  -8.416  1.00 94.88           O  
ATOM   2493  CG1 ILE   321     -10.538   3.328  -5.621  1.00 95.20           C  
ATOM   2494  CG2 ILE   321     -11.810   1.162  -5.372  1.00 95.20           C  
ATOM   2495  CD1 ILE   321     -10.572   3.880  -4.203  1.00 94.79           C  
ATOM   2496  N   LYS   322     -14.238   1.772  -7.887  1.00 95.88           N  
ATOM   2497  CA  LYS   322     -15.352   0.877  -8.187  1.00 95.52           C  
ATOM   2498  C   LYS   322     -15.426   0.572  -9.680  1.00 94.38           C  
ATOM   2499  CB  LYS   322     -16.672   1.483  -7.709  1.00 95.49           C  
ATOM   2500  O   LYS   322     -15.816  -0.528 -10.077  1.00 93.01           O  
ATOM   2501  CG  LYS   322     -16.858   1.450  -6.200  1.00 95.20           C  
ATOM   2502  CD  LYS   322     -16.915   0.021  -5.675  1.00 94.08           C  
ATOM   2503  CE  LYS   322     -17.231  -0.017  -4.186  1.00 93.57           C  
ATOM   2504  NZ  LYS   322     -17.309  -1.417  -3.671  1.00 92.23           N  
ATOM   2505  N   GLU   323     -14.992   1.447 -10.554  1.00 91.37           N  
ATOM   2506  CA  GLU   323     -14.867   1.204 -11.988  1.00 90.91           C  
ATOM   2507  C   GLU   323     -13.787   0.167 -12.281  1.00 90.06           C  
ATOM   2508  CB  GLU   323     -14.560   2.508 -12.730  1.00 89.96           C  
ATOM   2509  O   GLU   323     -13.896  -0.598 -13.241  1.00 88.77           O  
ATOM   2510  CG  GLU   323     -15.769   3.415 -12.905  1.00 85.86           C  
ATOM   2511  CD  GLU   323     -15.418   4.775 -13.488  1.00 82.60           C  
ATOM   2512  OE1 GLU   323     -14.227   5.019 -13.788  1.00 83.12           O  
ATOM   2513  OE2 GLU   323     -16.342   5.605 -13.644  1.00 80.75           O  
ATOM   2514  N   ILE   324     -12.706   0.082 -11.493  1.00 91.03           N  
ATOM   2515  CA  ILE   324     -11.591  -0.845 -11.656  1.00 91.10           C  
ATOM   2516  C   ILE   324     -11.910  -2.164 -10.955  1.00 91.42           C  
ATOM   2517  CB  ILE   324     -10.276  -0.250 -11.106  1.00 90.44           C  
ATOM   2518  O   ILE   324     -11.633  -3.240 -11.489  1.00 90.93           O  
ATOM   2519  CG1 ILE   324      -9.794   0.899 -11.999  1.00 86.04           C  
ATOM   2520  CG2 ILE   324      -9.202  -1.335 -10.982  1.00 85.25           C  
ATOM   2521  CD1 ILE   324      -8.674   1.730 -11.389  1.00 83.22           C  
ATOM   2522  N   ASN   325     -12.408  -2.054  -9.763  1.00 93.19           N  
ATOM   2523  CA  ASN   325     -12.718  -3.196  -8.909  1.00 93.94           C  
ATOM   2524  C   ASN   325     -14.076  -3.036  -8.230  1.00 94.20           C  
ATOM   2525  CB  ASN   325     -11.621  -3.396  -7.861  1.00 93.57           C  
ATOM   2526  O   ASN   325     -14.152  -2.599  -7.081  1.00 93.67           O  
ATOM   2527  CG  ASN   325     -11.782  -4.688  -7.085  1.00 92.41           C  
ATOM   2528  ND2 ASN   325     -10.831  -4.974  -6.204  1.00 91.71           N  
ATOM   2529  OD1 ASN   325     -12.754  -5.425  -7.277  1.00 91.17           O  
ATOM   2530  N   PRO   326     -15.229  -3.491  -8.933  1.00 94.07           N  
ATOM   2531  CA  PRO   326     -16.595  -3.333  -8.428  1.00 94.63           C  
ATOM   2532  C   PRO   326     -16.834  -4.092  -7.125  1.00 94.70           C  
ATOM   2533  CB  PRO   326     -17.456  -3.902  -9.558  1.00 93.84           C  
ATOM   2534  O   PRO   326     -17.724  -3.732  -6.350  1.00 94.36           O  
ATOM   2535  CG  PRO   326     -16.650  -3.687 -10.798  1.00 92.95           C  
ATOM   2536  CD  PRO   326     -15.202  -3.914 -10.471  1.00 92.78           C  
ATOM   2537  N   SER   327     -16.038  -5.099  -6.774  1.00 96.08           N  
ATOM   2538  CA  SER   327     -16.236  -5.992  -5.636  1.00 96.42           C  
ATOM   2539  C   SER   327     -15.503  -5.482  -4.400  1.00 96.84           C  
ATOM   2540  CB  SER   327     -15.760  -7.405  -5.974  1.00 95.48           C  
ATOM   2541  O   SER   327     -15.791  -5.910  -3.281  1.00 96.58           O  
ATOM   2542  OG  SER   327     -14.414  -7.390  -6.419  1.00 88.23           O  
ATOM   2543  N   ALA   328     -14.509  -4.598  -4.560  1.00 97.22           N  
ATOM   2544  CA  ALA   328     -13.738  -4.119  -3.416  1.00 97.46           C  
ATOM   2545  C   ALA   328     -14.618  -3.322  -2.457  1.00 97.59           C  
ATOM   2546  CB  ALA   328     -12.561  -3.267  -3.885  1.00 96.93           C  
ATOM   2547  O   ALA   328     -15.340  -2.415  -2.876  1.00 97.37           O  
ATOM   2548  N   ASN   329     -14.565  -3.617  -1.126  1.00 98.26           N  
ATOM   2549  CA  ASN   329     -15.033  -2.698  -0.095  1.00 98.39           C  
ATOM   2550  C   ASN   329     -14.181  -1.433  -0.042  1.00 98.40           C  
ATOM   2551  CB  ASN   329     -15.047  -3.386   1.272  1.00 97.97           C  
ATOM   2552  O   ASN   329     -12.960  -1.495  -0.196  1.00 98.28           O  
ATOM   2553  CG  ASN   329     -15.815  -2.599   2.315  1.00 93.85           C  
ATOM   2554  ND2 ASN   329     -15.749  -3.046   3.563  1.00 93.17           N  
ATOM   2555  OD1 ASN   329     -16.462  -1.596   2.001  1.00 92.28           O  
ATOM   2556  N   VAL   330     -14.762  -0.250   0.069  1.00 98.53           N  
ATOM   2557  CA  VAL   330     -14.047   1.021   0.014  1.00 98.60           C  
ATOM   2558  C   VAL   330     -14.397   1.864   1.239  1.00 98.53           C  
ATOM   2559  CB  VAL   330     -14.372   1.800  -1.280  1.00 98.41           C  
ATOM   2560  O   VAL   330     -15.556   2.239   1.432  1.00 98.34           O  
ATOM   2561  CG1 VAL   330     -13.525   3.068  -1.374  1.00 97.40           C  
ATOM   2562  CG2 VAL   330     -14.152   0.914  -2.505  1.00 97.38           C  
ATOM   2563  N   ILE   331     -13.400   2.214   2.038  1.00 98.61           N  
ATOM   2564  CA  ILE   331     -13.583   2.943   3.289  1.00 98.65           C  
ATOM   2565  C   ILE   331     -12.725   4.206   3.280  1.00 98.62           C  
ATOM   2566  CB  ILE   331     -13.232   2.065   4.511  1.00 98.47           C  
ATOM   2567  O   ILE   331     -11.498   4.131   3.371  1.00 98.49           O  
ATOM   2568  CG1 ILE   331     -14.137   0.829   4.558  1.00 97.36           C  
ATOM   2569  CG2 ILE   331     -13.342   2.874   5.806  1.00 97.33           C  
ATOM   2570  CD1 ILE   331     -13.921  -0.051   5.782  1.00 95.14           C  
ATOM   2571  N   PRO   332     -13.278   5.418   3.145  1.00 98.42           N  
ATOM   2572  CA  PRO   332     -12.540   6.674   3.295  1.00 98.46           C  
ATOM   2573  C   PRO   332     -12.234   7.009   4.753  1.00 98.40           C  
ATOM   2574  CB  PRO   332     -13.483   7.713   2.682  1.00 98.26           C  
ATOM   2575  O   PRO   332     -13.130   6.965   5.601  1.00 98.24           O  
ATOM   2576  CG  PRO   332     -14.854   7.156   2.895  1.00 97.35           C  
ATOM   2577  CD  PRO   332     -14.767   5.657   2.884  1.00 96.40           C  
ATOM   2578  N   THR   333     -11.034   7.410   5.040  1.00 98.17           N  
ATOM   2579  CA  THR   333     -10.550   7.617   6.400  1.00 98.17           C  
ATOM   2580  C   THR   333      -9.732   8.903   6.493  1.00 97.97           C  
ATOM   2581  CB  THR   333      -9.697   6.427   6.877  1.00 98.07           C  
ATOM   2582  O   THR   333      -9.064   9.290   5.533  1.00 97.59           O  
ATOM   2583  CG2 THR   333     -10.490   5.126   6.825  1.00 97.24           C  
ATOM   2584  OG1 THR   333      -8.544   6.305   6.034  1.00 96.98           O  
ATOM   2585  N   VAL   334      -9.728   9.461   7.665  1.00 97.46           N  
ATOM   2586  CA  VAL   334      -8.792  10.490   8.105  1.00 97.44           C  
ATOM   2587  C   VAL   334      -7.827   9.906   9.134  1.00 97.18           C  
ATOM   2588  CB  VAL   334      -9.529  11.712   8.698  1.00 97.18           C  
ATOM   2589  O   VAL   334      -8.136   8.906   9.786  1.00 96.71           O  
ATOM   2590  CG1 VAL   334     -10.365  12.410   7.627  1.00 95.53           C  
ATOM   2591  CG2 VAL   334     -10.407  11.286   9.873  1.00 95.51           C  
ATOM   2592  N   PHE   335      -6.680  10.509   9.311  1.00 96.51           N  
ATOM   2593  CA  PHE   335      -5.791  10.113  10.396  1.00 96.59           C  
ATOM   2594  C   PHE   335      -6.001  10.998  11.619  1.00 96.25           C  
ATOM   2595  CB  PHE   335      -4.328  10.178   9.946  1.00 96.22           C  
ATOM   2596  O   PHE   335      -6.110  12.220  11.496  1.00 95.53           O  
ATOM   2597  CG  PHE   335      -3.945   9.101   8.968  1.00 95.36           C  
ATOM   2598  CD1 PHE   335      -3.941   7.765   9.351  1.00 93.40           C  
ATOM   2599  CD2 PHE   335      -3.590   9.424   7.665  1.00 93.13           C  
ATOM   2600  CE1 PHE   335      -3.587   6.765   8.447  1.00 92.56           C  
ATOM   2601  CE2 PHE   335      -3.235   8.431   6.757  1.00 92.03           C  
ATOM   2602  CZ  PHE   335      -3.233   7.102   7.150  1.00 91.62           C  
ATOM   2603  N   ARG   336      -6.084  10.416  12.756  1.00 96.96           N  
ATOM   2604  CA  ARG   336      -6.132  11.072  14.059  1.00 97.06           C  
ATOM   2605  C   ARG   336      -4.948  10.658  14.925  1.00 96.87           C  
ATOM   2606  CB  ARG   336      -7.445  10.748  14.776  1.00 96.92           C  
ATOM   2607  O   ARG   336      -4.694   9.465  15.110  1.00 96.46           O  
ATOM   2608  CG  ARG   336      -8.680  11.296  14.079  1.00 96.59           C  
ATOM   2609  CD  ARG   336      -8.719  12.818  14.115  1.00 95.64           C  
ATOM   2610  NE  ARG   336      -9.895  13.343  13.427  1.00 94.61           N  
ATOM   2611  NH1 ARG   336      -8.771  13.888  11.484  1.00 91.51           N  
ATOM   2612  NH2 ARG   336     -11.020  14.291  11.664  1.00 91.41           N  
ATOM   2613  CZ  ARG   336      -9.893  13.839  12.193  1.00 94.26           C  
ATOM   2614  N   PRO   337      -4.141  11.667  15.447  1.00 97.16           N  
ATOM   2615  CA  PRO   337      -3.077  11.338  16.399  1.00 97.26           C  
ATOM   2616  C   PRO   337      -3.614  10.754  17.704  1.00 97.19           C  
ATOM   2617  CB  PRO   337      -2.395  12.686  16.645  1.00 96.95           C  
ATOM   2618  O   PRO   337      -4.552  11.301  18.290  1.00 96.89           O  
ATOM   2619  CG  PRO   337      -3.471  13.703  16.438  1.00 96.05           C  
ATOM   2620  CD  PRO   337      -4.418  13.189  15.392  1.00 95.11           C  
ATOM   2621  N   LYS   338      -3.055   9.645  18.080  1.00 96.74           N  
ATOM   2622  CA  LYS   338      -3.288   9.003  19.370  1.00 96.84           C  
ATOM   2623  C   LYS   338      -2.008   8.953  20.199  1.00 96.63           C  
ATOM   2624  CB  LYS   338      -3.842   7.591  19.176  1.00 96.57           C  
ATOM   2625  O   LYS   338      -1.127   8.130  19.942  1.00 96.16           O  
ATOM   2626  CG  LYS   338      -4.142   6.859  20.476  1.00 95.76           C  
ATOM   2627  CD  LYS   338      -4.706   5.468  20.217  1.00 94.49           C  
ATOM   2628  CE  LYS   338      -4.981   4.724  21.517  1.00 93.11           C  
ATOM   2629  NZ  LYS   338      -5.422   3.319  21.268  1.00 91.27           N  
ATOM   2630  N   PRO   339      -1.786   9.776  21.202  1.00 96.86           N  
ATOM   2631  CA  PRO   339      -0.620   9.734  22.089  1.00 96.88           C  
ATOM   2632  C   PRO   339      -0.426   8.368  22.742  1.00 96.09           C  
ATOM   2633  CB  PRO   339      -0.937  10.802  23.139  1.00 96.87           C  
ATOM   2634  O   PRO   339      -1.401   7.727  23.143  1.00 95.17           O  
ATOM   2635  CG  PRO   339      -1.893  11.730  22.463  1.00 97.01           C  
ATOM   2636  CD  PRO   339      -2.795  10.923  21.574  1.00 96.57           C  
ATOM   2637  N   VAL   340       0.808   7.913  22.809  1.00 93.44           N  
ATOM   2638  CA  VAL   340       1.246   6.722  23.529  1.00 91.80           C  
ATOM   2639  C   VAL   340       1.765   7.114  24.910  1.00 88.79           C  
ATOM   2640  CB  VAL   340       2.337   5.955  22.747  1.00 90.02           C  
ATOM   2641  O   VAL   340       2.941   6.908  25.220  1.00 82.55           O  
ATOM   2642  CG1 VAL   340       2.610   4.598  23.393  1.00 81.45           C  
ATOM   2643  CG2 VAL   340       1.924   5.783  21.287  1.00 79.90           C  
ATOM   2644  N   GLY   341       0.994   7.907  25.641  1.00 94.46           N  
ATOM   2645  CA  GLY   341       1.233   8.469  26.961  1.00 94.99           C  
ATOM   2646  C   GLY   341       0.227   9.536  27.346  1.00 95.86           C  
ATOM   2647  O   GLY   341      -0.697   9.829  26.585  1.00 95.73           O  
ATOM   2648  N   ASN   342       0.443  10.127  28.573  1.00 97.23           N  
ATOM   2649  CA  ASN   342      -0.441  11.166  29.090  1.00 97.74           C  
ATOM   2650  C   ASN   342      -0.027  12.550  28.600  1.00 97.98           C  
ATOM   2651  CB  ASN   342      -0.473  11.131  30.620  1.00 97.22           C  
ATOM   2652  O   ASN   342       1.115  12.968  28.799  1.00 97.95           O  
ATOM   2653  CG  ASN   342      -1.496  12.085  31.205  1.00 95.43           C  
ATOM   2654  ND2 ASN   342      -1.385  12.353  32.500  1.00 95.31           N  
ATOM   2655  OD1 ASN   342      -2.379  12.577  30.498  1.00 95.01           O  
ATOM   2656  N   VAL   343      -0.989  13.292  28.059  1.00 98.40           N  
ATOM   2657  CA  VAL   343      -0.755  14.649  27.574  1.00 98.56           C  
ATOM   2658  C   VAL   343      -1.752  15.608  28.221  1.00 98.42           C  
ATOM   2659  CB  VAL   343      -0.862  14.728  26.035  1.00 98.39           C  
ATOM   2660  O   VAL   343      -1.766  16.801  27.910  1.00 98.11           O  
ATOM   2661  CG1 VAL   343       0.230  13.889  25.374  1.00 97.31           C  
ATOM   2662  CG2 VAL   343      -2.244  14.272  25.572  1.00 97.21           C  
ATOM   2663  N   GLU   344      -2.606  15.142  29.005  1.00 98.60           N  
ATOM   2664  CA  GLU   344      -3.667  15.927  29.630  1.00 98.71           C  
ATOM   2665  C   GLU   344      -3.090  17.028  30.515  1.00 98.69           C  
ATOM   2666  CB  GLU   344      -4.592  15.024  30.450  1.00 98.56           C  
ATOM   2667  O   GLU   344      -2.160  16.788  31.288  1.00 98.65           O  
ATOM   2668  CG  GLU   344      -5.804  15.743  31.024  1.00 98.06           C  
ATOM   2669  CD  GLU   344      -6.800  14.806  31.687  1.00 97.35           C  
ATOM   2670  OE1 GLU   344      -6.439  13.642  31.975  1.00 96.97           O  
ATOM   2671  OE2 GLU   344      -7.951  15.238  31.920  1.00 96.77           O  
ATOM   2672  N   GLY   345      -3.585  18.242  30.434  1.00 98.70           N  
ATOM   2673  CA  GLY   345      -3.193  19.413  31.203  1.00 98.74           C  
ATOM   2674  C   GLY   345      -1.804  19.916  30.858  1.00 98.67           C  
ATOM   2675  O   GLY   345      -1.302  20.850  31.487  1.00 98.55           O  
ATOM   2676  N   LYS   346      -1.078  19.318  29.867  1.00 98.74           N  
ATOM   2677  CA  LYS   346       0.265  19.723  29.462  1.00 98.77           C  
ATOM   2678  C   LYS   346       0.212  20.779  28.362  1.00 98.79           C  
ATOM   2679  CB  LYS   346       1.071  18.513  28.989  1.00 98.68           C  
ATOM   2680  O   LYS   346      -0.666  20.739  27.497  1.00 98.75           O  
ATOM   2681  CG  LYS   346       1.272  17.447  30.056  1.00 98.08           C  
ATOM   2682  CD  LYS   346       2.186  17.938  31.171  1.00 97.03           C  
ATOM   2683  CE  LYS   346       2.531  16.819  32.145  1.00 95.06           C  
ATOM   2684  NZ  LYS   346       3.661  17.198  33.046  1.00 93.84           N  
ATOM   2685  N   LYS   347       1.125  21.693  28.316  1.00 98.68           N  
ATOM   2686  CA  LYS   347       1.461  22.540  27.175  1.00 98.72           C  
ATOM   2687  C   LYS   347       2.299  21.778  26.153  1.00 98.71           C  
ATOM   2688  CB  LYS   347       2.210  23.791  27.638  1.00 98.56           C  
ATOM   2689  O   LYS   347       3.486  21.532  26.374  1.00 98.60           O  
ATOM   2690  CG  LYS   347       1.360  24.756  28.451  1.00 97.60           C  
ATOM   2691  CD  LYS   347       2.184  25.928  28.968  1.00 95.87           C  
ATOM   2692  CE  LYS   347       1.334  26.896  29.779  1.00 93.34           C  
ATOM   2693  NZ  LYS   347       2.156  27.992  30.373  1.00 93.27           N  
ATOM   2694  N   VAL   348       1.732  21.491  25.012  1.00 98.68           N  
ATOM   2695  CA  VAL   348       2.259  20.519  24.061  1.00 98.72           C  
ATOM   2696  C   VAL   348       2.864  21.245  22.861  1.00 98.69           C  
ATOM   2697  CB  VAL   348       1.166  19.533  23.591  1.00 98.64           C  
ATOM   2698  O   VAL   348       2.192  22.049  22.211  1.00 98.59           O  
ATOM   2699  CG1 VAL   348       1.692  18.636  22.472  1.00 98.34           C  
ATOM   2700  CG2 VAL   348       0.666  18.692  24.764  1.00 98.31           C  
ATOM   2701  N   LEU   349       4.080  20.926  22.513  1.00 98.55           N  
ATOM   2702  CA  LEU   349       4.675  21.162  21.202  1.00 98.54           C  
ATOM   2703  C   LEU   349       4.489  19.951  20.295  1.00 98.50           C  
ATOM   2704  CB  LEU   349       6.164  21.488  21.341  1.00 98.24           C  
ATOM   2705  O   LEU   349       5.143  18.922  20.484  1.00 98.25           O  
ATOM   2706  CG  LEU   349       6.940  21.680  20.036  1.00 95.51           C  
ATOM   2707  CD1 LEU   349       6.261  22.732  19.166  1.00 90.17           C  
ATOM   2708  CD2 LEU   349       8.385  22.070  20.326  1.00 90.33           C  
ATOM   2709  N   PHE   350       3.658  20.060  19.271  1.00 98.21           N  
ATOM   2710  CA  PHE   350       3.256  18.955  18.409  1.00 98.26           C  
ATOM   2711  C   PHE   350       4.076  18.944  17.125  1.00 98.12           C  
ATOM   2712  CB  PHE   350       1.763  19.047  18.078  1.00 98.18           C  
ATOM   2713  O   PHE   350       3.988  19.872  16.318  1.00 97.70           O  
ATOM   2714  CG  PHE   350       1.275  17.953  17.167  1.00 97.87           C  
ATOM   2715  CD1 PHE   350       1.704  16.643  17.340  1.00 97.26           C  
ATOM   2716  CD2 PHE   350       0.388  18.235  16.137  1.00 97.23           C  
ATOM   2717  CE1 PHE   350       1.254  15.628  16.498  1.00 96.51           C  
ATOM   2718  CE2 PHE   350      -0.066  17.227  15.292  1.00 96.49           C  
ATOM   2719  CZ  PHE   350       0.369  15.924  15.473  1.00 96.20           C  
ATOM   2720  N   ALA   351       4.867  17.863  16.910  1.00 97.10           N  
ATOM   2721  CA  ALA   351       5.660  17.650  15.702  1.00 97.03           C  
ATOM   2722  C   ALA   351       5.036  16.574  14.818  1.00 96.78           C  
ATOM   2723  CB  ALA   351       7.093  17.270  16.067  1.00 96.60           C  
ATOM   2724  O   ALA   351       4.929  15.414  15.224  1.00 96.18           O  
ATOM   2725  N   THR   352       4.710  16.902  13.523  1.00 95.82           N  
ATOM   2726  CA  THR   352       3.941  16.000  12.672  1.00 95.68           C  
ATOM   2727  C   THR   352       4.461  16.033  11.238  1.00 95.05           C  
ATOM   2728  CB  THR   352       2.444  16.359  12.687  1.00 95.41           C  
ATOM   2729  O   THR   352       5.097  17.006  10.826  1.00 93.98           O  
ATOM   2730  CG2 THR   352       2.214  17.778  12.178  1.00 93.67           C  
ATOM   2731  OG1 THR   352       1.730  15.441  11.850  1.00 94.14           O  
ATOM   2732  N   THR   353       4.136  15.026  10.466  1.00 93.51           N  
ATOM   2733  CA  THR   353       4.393  14.939   9.032  1.00 93.37           C  
ATOM   2734  C   THR   353       3.157  15.347   8.236  1.00 92.99           C  
ATOM   2735  CB  THR   353       4.822  13.517   8.627  1.00 92.33           C  
ATOM   2736  O   THR   353       3.176  15.340   7.003  1.00 91.75           O  
ATOM   2737  CG2 THR   353       6.136  13.127   9.296  1.00 87.63           C  
ATOM   2738  OG1 THR   353       3.805  12.587   9.018  1.00 88.44           O  
ATOM   2739  N   ALA   354       2.077  15.643   8.960  1.00 93.85           N  
ATOM   2740  CA  ALA   354       0.820  16.036   8.328  1.00 93.98           C  
ATOM   2741  C   ALA   354       0.991  17.315   7.513  1.00 93.88           C  
ATOM   2742  CB  ALA   354      -0.270  16.223   9.382  1.00 93.48           C  
ATOM   2743  O   ALA   354       1.722  18.223   7.917  1.00 93.31           O  
ATOM   2744  N   PRO   355       0.318  17.458   6.393  1.00 92.38           N  
ATOM   2745  CA  PRO   355       0.334  18.708   5.629  1.00 92.98           C  
ATOM   2746  C   PRO   355      -0.184  19.898   6.433  1.00 93.82           C  
ATOM   2747  CB  PRO   355      -0.586  18.408   4.443  1.00 92.01           C  
ATOM   2748  O   PRO   355      -1.184  19.778   7.146  1.00 93.82           O  
ATOM   2749  CG  PRO   355      -0.545  16.921   4.294  1.00 89.09           C  
ATOM   2750  CD  PRO   355      -0.459  16.308   5.662  1.00 88.43           C  
ATOM   2751  N   LYS   356       0.351  21.026   6.189  1.00 93.79           N  
ATOM   2752  CA  LYS   356       0.102  22.252   6.940  1.00 94.35           C  
ATOM   2753  C   LYS   356      -1.382  22.604   6.943  1.00 94.61           C  
ATOM   2754  CB  LYS   356       0.914  23.412   6.360  1.00 93.09           C  
ATOM   2755  O   LYS   356      -1.900  23.129   7.932  1.00 94.38           O  
ATOM   2756  CG  LYS   356       0.801  24.705   7.154  1.00 88.89           C  
ATOM   2757  CD  LYS   356       1.704  25.791   6.584  1.00 86.69           C  
ATOM   2758  CE  LYS   356       1.568  27.095   7.358  1.00 84.29           C  
ATOM   2759  NZ  LYS   356       2.431  28.172   6.785  1.00 82.98           N  
ATOM   2760  N   VAL   357      -2.132  22.267   5.983  1.00 94.56           N  
ATOM   2761  CA  VAL   357      -3.517  22.661   5.744  1.00 94.79           C  
ATOM   2762  C   VAL   357      -4.442  21.893   6.685  1.00 94.97           C  
ATOM   2763  CB  VAL   357      -3.930  22.419   4.275  1.00 93.36           C  
ATOM   2764  O   VAL   357      -5.554  22.342   6.975  1.00 94.26           O  
ATOM   2765  CG1 VAL   357      -3.174  23.360   3.339  1.00 83.07           C  
ATOM   2766  CG2 VAL   357      -3.686  20.962   3.885  1.00 81.63           C  
ATOM   2767  N   VAL   358      -3.969  20.731   7.256  1.00 95.72           N  
ATOM   2768  CA  VAL   358      -4.819  19.919   8.121  1.00 95.88           C  
ATOM   2769  C   VAL   358      -4.374  20.071   9.574  1.00 96.47           C  
ATOM   2770  CB  VAL   358      -4.791  18.430   7.707  1.00 94.37           C  
ATOM   2771  O   VAL   358      -5.057  19.607  10.490  1.00 96.07           O  
ATOM   2772  CG1 VAL   358      -5.347  18.251   6.296  1.00 84.50           C  
ATOM   2773  CG2 VAL   358      -3.370  17.879   7.799  1.00 84.85           C  
ATOM   2774  N   VAL   359      -3.308  20.777   9.820  1.00 96.06           N  
ATOM   2775  CA  VAL   359      -2.672  20.882  11.128  1.00 96.38           C  
ATOM   2776  C   VAL   359      -3.653  21.479  12.135  1.00 96.78           C  
ATOM   2777  CB  VAL   359      -1.386  21.737  11.067  1.00 95.58           C  
ATOM   2778  O   VAL   359      -3.805  20.962  13.244  1.00 96.68           O  
ATOM   2779  CG1 VAL   359      -0.944  22.149  12.471  1.00 91.80           C  
ATOM   2780  CG2 VAL   359      -0.271  20.973  10.355  1.00 91.79           C  
ATOM   2781  N   GLY   360      -4.461  22.519  11.792  1.00 96.57           N  
ATOM   2782  CA  GLY   360      -5.439  23.116  12.687  1.00 96.73           C  
ATOM   2783  C   GLY   360      -6.499  22.136  13.153  1.00 96.91           C  
ATOM   2784  O   GLY   360      -6.870  22.128  14.329  1.00 96.68           O  
ATOM   2785  N   LYS   361      -6.898  21.236  12.367  1.00 96.42           N  
ATOM   2786  CA  LYS   361      -7.873  20.204  12.706  1.00 96.60           C  
ATOM   2787  C   LYS   361      -7.265  19.158  13.637  1.00 96.89           C  
ATOM   2788  CB  LYS   361      -8.406  19.531  11.440  1.00 95.60           C  
ATOM   2789  O   LYS   361      -7.940  18.653  14.536  1.00 96.67           O  
ATOM   2790  CG  LYS   361      -9.266  20.439  10.572  1.00 89.39           C  
ATOM   2791  CD  LYS   361      -9.956  19.660   9.460  1.00 84.99           C  
ATOM   2792  CE  LYS   361     -10.872  20.553   8.635  1.00 80.71           C  
ATOM   2793  NZ  LYS   361     -11.651  19.771   7.629  1.00 79.28           N  
ATOM   2794  N   LEU   362      -6.022  18.801  13.440  1.00 97.27           N  
ATOM   2795  CA  LEU   362      -5.323  17.862  14.309  1.00 97.52           C  
ATOM   2796  C   LEU   362      -5.080  18.471  15.686  1.00 97.77           C  
ATOM   2797  CB  LEU   362      -3.991  17.441  13.682  1.00 97.19           C  
ATOM   2798  O   LEU   362      -5.257  17.802  16.706  1.00 97.70           O  
ATOM   2799  CG  LEU   362      -4.072  16.729  12.331  1.00 95.47           C  
ATOM   2800  CD1 LEU   362      -2.677  16.346  11.849  1.00 92.48           C  
ATOM   2801  CD2 LEU   362      -4.967  15.498  12.429  1.00 92.48           C  
ATOM   2802  N   VAL   363      -4.754  19.752  15.746  1.00 98.02           N  
ATOM   2803  CA  VAL   363      -4.617  20.496  16.995  1.00 98.05           C  
ATOM   2804  C   VAL   363      -5.948  20.495  17.744  1.00 98.12           C  
ATOM   2805  CB  VAL   363      -4.148  21.946  16.743  1.00 97.85           C  
ATOM   2806  O   VAL   363      -6.040  19.973  18.858  1.00 98.00           O  
ATOM   2807  CG1 VAL   363      -4.285  22.786  18.012  1.00 97.14           C  
ATOM   2808  CG2 VAL   363      -2.704  21.959  16.243  1.00 97.18           C  
ATOM   2809  N   ASN   364      -7.067  20.928  17.102  1.00 97.94           N  
ATOM   2810  CA  ASN   364      -8.395  20.929  17.706  1.00 97.93           C  
ATOM   2811  C   ASN   364      -8.793  19.537  18.188  1.00 97.98           C  
ATOM   2812  CB  ASN   364      -9.433  21.465  16.717  1.00 97.14           C  
ATOM   2813  O   ASN   364      -9.441  19.397  19.227  1.00 97.75           O  
ATOM   2814  CG  ASN   364      -9.267  22.946  16.442  1.00 86.11           C  
ATOM   2815  ND2 ASN   364     -10.071  23.473  15.526  1.00 79.31           N  
ATOM   2816  OD1 ASN   364      -8.423  23.612  17.048  1.00 77.64           O  
ATOM   2817  N   TYR   365      -8.410  18.542  17.428  1.00 97.79           N  
ATOM   2818  CA  TYR   365      -8.687  17.162  17.811  1.00 97.95           C  
ATOM   2819  C   TYR   365      -7.903  16.775  19.059  1.00 98.02           C  
ATOM   2820  CB  TYR   365      -8.345  16.207  16.663  1.00 97.83           C  
ATOM   2821  O   TYR   365      -8.457  16.185  19.990  1.00 97.85           O  
ATOM   2822  CG  TYR   365      -8.462  14.748  17.032  1.00 97.17           C  
ATOM   2823  CD1 TYR   365      -9.685  14.086  16.957  1.00 96.14           C  
ATOM   2824  CD2 TYR   365      -7.350  14.029  17.458  1.00 96.14           C  
ATOM   2825  CE1 TYR   365      -9.798  12.742  17.298  1.00 95.14           C  
ATOM   2826  CE2 TYR   365      -7.451  12.685  17.802  1.00 95.01           C  
ATOM   2827  OH  TYR   365      -8.782  10.721  18.058  1.00 93.24           O  
ATOM   2828  CZ  TYR   365      -8.677  12.051  17.718  1.00 94.53           C  
ATOM   2829  N   LEU   366      -6.604  17.120  19.201  1.00 98.44           N  
ATOM   2830  CA  LEU   366      -5.746  16.821  20.342  1.00 98.52           C  
ATOM   2831  C   LEU   366      -6.235  17.544  21.593  1.00 98.52           C  
ATOM   2832  CB  LEU   366      -4.298  17.216  20.043  1.00 98.46           C  
ATOM   2833  O   LEU   366      -6.433  16.920  22.638  1.00 98.41           O  
ATOM   2834  CG  LEU   366      -3.502  16.255  19.158  1.00 98.14           C  
ATOM   2835  CD1 LEU   366      -2.209  16.914  18.689  1.00 97.56           C  
ATOM   2836  CD2 LEU   366      -3.207  14.960  19.906  1.00 97.56           C  
ATOM   2837  N   GLU   367      -6.521  18.799  21.494  1.00 98.68           N  
ATOM   2838  CA  GLU   367      -6.974  19.616  22.616  1.00 98.71           C  
ATOM   2839  C   GLU   367      -8.331  19.145  23.130  1.00 98.61           C  
ATOM   2840  CB  GLU   367      -7.048  21.091  22.213  1.00 98.66           C  
ATOM   2841  O   GLU   367      -8.484  18.854  24.318  1.00 98.47           O  
ATOM   2842  CG  GLU   367      -5.694  21.711  21.898  1.00 98.51           C  
ATOM   2843  CD  GLU   367      -5.781  23.180  21.516  1.00 98.07           C  
ATOM   2844  OE1 GLU   367      -6.822  23.603  20.964  1.00 97.62           O  
ATOM   2845  OE2 GLU   367      -4.800  23.914  21.770  1.00 97.55           O  
ATOM   2846  N   SER   368      -9.308  18.880  22.238  1.00 98.59           N  
ATOM   2847  CA  SER   368     -10.668  18.501  22.605  1.00 98.56           C  
ATOM   2848  C   SER   368     -10.720  17.070  23.131  1.00 98.44           C  
ATOM   2849  CB  SER   368     -11.608  18.648  21.407  1.00 98.20           C  
ATOM   2850  O   SER   368     -11.505  16.762  24.031  1.00 98.19           O  
ATOM   2851  OG  SER   368     -11.603  19.980  20.925  1.00 80.77           O  
ATOM   2852  N   LYS   369      -9.955  16.146  22.580  1.00 98.55           N  
ATOM   2853  CA  LYS   369     -10.068  14.725  22.894  1.00 98.52           C  
ATOM   2854  C   LYS   369      -9.197  14.355  24.091  1.00 98.45           C  
ATOM   2855  CB  LYS   369      -9.682  13.875  21.682  1.00 98.35           C  
ATOM   2856  O   LYS   369      -9.524  13.434  24.842  1.00 98.16           O  
ATOM   2857  CG  LYS   369      -9.746  12.376  21.932  1.00 97.06           C  
ATOM   2858  CD  LYS   369     -11.170  11.917  22.217  1.00 94.32           C  
ATOM   2859  CE  LYS   369     -11.247  10.407  22.398  1.00 91.58           C  
ATOM   2860  NZ  LYS   369     -12.630   9.960  22.742  1.00 90.39           N  
ATOM   2861  N   TYR   370      -8.018  15.063  24.301  1.00 98.56           N  
ATOM   2862  CA  TYR   370      -7.022  14.612  25.266  1.00 98.59           C  
ATOM   2863  C   TYR   370      -6.759  15.682  26.318  1.00 98.48           C  
ATOM   2864  CB  TYR   370      -5.715  14.243  24.558  1.00 98.54           C  
ATOM   2865  O   TYR   370      -5.922  15.497  27.205  1.00 98.13           O  
ATOM   2866  CG  TYR   370      -5.831  13.035  23.661  1.00 98.34           C  
ATOM   2867  CD1 TYR   370      -5.895  11.750  24.196  1.00 97.82           C  
ATOM   2868  CD2 TYR   370      -5.875  13.174  22.278  1.00 97.76           C  
ATOM   2869  CE1 TYR   370      -5.999  10.633  23.374  1.00 96.84           C  
ATOM   2870  CE2 TYR   370      -5.979  12.064  21.446  1.00 96.67           C  
ATOM   2871  OH  TYR   370      -6.145   9.697  21.184  1.00 95.66           O  
ATOM   2872  CZ  TYR   370      -6.041  10.800  22.002  1.00 96.44           C  
ATOM   2873  N   GLY   371      -7.448  16.846  26.237  1.00 98.59           N  
ATOM   2874  CA  GLY   371      -7.392  17.869  27.268  1.00 98.63           C  
ATOM   2875  C   GLY   371      -6.022  18.507  27.401  1.00 98.57           C  
ATOM   2876  O   GLY   371      -5.636  18.940  28.489  1.00 98.38           O  
ATOM   2877  N   CYS   372      -5.184  18.588  26.388  1.00 98.65           N  
ATOM   2878  CA  CYS   372      -3.900  19.281  26.369  1.00 98.69           C  
ATOM   2879  C   CYS   372      -4.040  20.673  25.764  1.00 98.58           C  
ATOM   2880  CB  CYS   372      -2.868  18.474  25.581  1.00 98.58           C  
ATOM   2881  O   CYS   372      -5.057  20.985  25.142  1.00 98.33           O  
ATOM   2882  SG  CYS   372      -3.277  18.278  23.833  1.00 98.65           S  
ATOM   2883  N   ASP   373      -3.058  21.510  25.927  1.00 98.69           N  
ATOM   2884  CA  ASP   373      -2.920  22.827  25.313  1.00 98.72           C  
ATOM   2885  C   ASP   373      -1.765  22.850  24.314  1.00 98.66           C  
ATOM   2886  CB  ASP   373      -2.711  23.900  26.384  1.00 98.58           C  
ATOM   2887  O   ASP   373      -0.597  22.836  24.708  1.00 98.52           O  
ATOM   2888  CG  ASP   373      -2.513  25.288  25.802  1.00 97.87           C  
ATOM   2889  OD1 ASP   373      -2.914  25.527  24.642  1.00 97.51           O  
ATOM   2890  OD2 ASP   373      -1.947  26.151  26.508  1.00 97.12           O  
ATOM   2891  N   VAL   374      -2.031  22.815  22.973  1.00 98.57           N  
ATOM   2892  CA  VAL   374      -1.015  22.782  21.925  1.00 98.63           C  
ATOM   2893  C   VAL   374      -0.487  24.192  21.673  1.00 98.53           C  
ATOM   2894  CB  VAL   374      -1.570  22.178  20.616  1.00 98.51           C  
ATOM   2895  O   VAL   374      -1.018  24.919  20.830  1.00 98.23           O  
ATOM   2896  CG1 VAL   374      -0.479  22.108  19.549  1.00 98.09           C  
ATOM   2897  CG2 VAL   374      -2.158  20.792  20.875  1.00 98.08           C  
ATOM   2898  N   VAL   375       0.687  24.551  22.175  1.00 98.51           N  
ATOM   2899  CA  VAL   375       1.243  25.898  22.238  1.00 98.46           C  
ATOM   2900  C   VAL   375       2.160  26.136  21.041  1.00 98.27           C  
ATOM   2901  CB  VAL   375       2.016  26.132  23.556  1.00 98.34           C  
ATOM   2902  O   VAL   375       2.595  27.264  20.798  1.00 97.80           O  
ATOM   2903  CG1 VAL   375       1.061  26.145  24.748  1.00 97.78           C  
ATOM   2904  CG2 VAL   375       3.091  25.061  23.740  1.00 97.68           C  
ATOM   2905  N   GLY   376       2.499  25.095  20.339  1.00 98.13           N  
ATOM   2906  CA  GLY   376       3.287  25.132  19.117  1.00 98.12           C  
ATOM   2907  C   GLY   376       3.111  23.895  18.256  1.00 98.06           C  
ATOM   2908  O   GLY   376       2.908  22.795  18.774  1.00 97.83           O  
ATOM   2909  N   VAL   377       3.225  24.068  16.963  1.00 98.03           N  
ATOM   2910  CA  VAL   377       3.133  22.955  16.025  1.00 97.97           C  
ATOM   2911  C   VAL   377       4.200  23.102  14.942  1.00 97.82           C  
ATOM   2912  CB  VAL   377       1.730  22.868  15.383  1.00 97.04           C  
ATOM   2913  O   VAL   377       4.432  24.202  14.436  1.00 97.30           O  
ATOM   2914  CG1 VAL   377       1.591  21.589  14.559  1.00 80.40           C  
ATOM   2915  CG2 VAL   377       0.647  22.936  16.457  1.00 81.68           C  
ATOM   2916  N   THR   378       4.804  21.979  14.543  1.00 97.71           N  
ATOM   2917  CA  THR   378       5.637  21.910  13.348  1.00 97.56           C  
ATOM   2918  C   THR   378       5.171  20.786  12.428  1.00 97.25           C  
ATOM   2919  CB  THR   378       7.119  21.699  13.712  1.00 97.14           C  
ATOM   2920  O   THR   378       5.203  19.613  12.807  1.00 96.50           O  
ATOM   2921  CG2 THR   378       7.308  20.428  14.533  1.00 94.21           C  
ATOM   2922  OG1 THR   378       7.890  21.597  12.508  1.00 94.23           O  
ATOM   2923  N   PRO   379       4.818  21.070  11.157  1.00 95.60           N  
ATOM   2924  CA  PRO   379       4.532  20.045  10.151  1.00 95.52           C  
ATOM   2925  C   PRO   379       5.790  19.546   9.442  1.00 94.53           C  
ATOM   2926  CB  PRO   379       3.601  20.763   9.171  1.00 94.90           C  
ATOM   2927  O   PRO   379       5.706  19.004   8.337  1.00 92.71           O  
ATOM   2928  CG  PRO   379       4.081  22.178   9.155  1.00 94.18           C  
ATOM   2929  CD  PRO   379       4.545  22.540  10.537  1.00 93.25           C  
ATOM   2930  N   HIS   380       6.982  19.831   9.936  1.00 94.94           N  
ATOM   2931  CA  HIS   380       8.238  19.626   9.224  1.00 94.89           C  
ATOM   2932  C   HIS   380       9.022  18.458   9.813  1.00 94.46           C  
ATOM   2933  CB  HIS   380       9.088  20.898   9.257  1.00 94.45           C  
ATOM   2934  O   HIS   380      10.239  18.369   9.637  1.00 92.97           O  
ATOM   2935  CG  HIS   380       8.472  22.050   8.529  1.00 93.62           C  
ATOM   2936  CD2 HIS   380       8.201  22.228   7.214  1.00 91.10           C  
ATOM   2937  ND1 HIS   380       8.060  23.199   9.167  1.00 91.11           N  
ATOM   2938  CE1 HIS   380       7.561  24.037   8.274  1.00 89.52           C  
ATOM   2939  NE2 HIS   380       7.635  23.471   7.081  1.00 90.13           N  
ATOM   2940  N   LEU   381       8.394  17.548  10.417  1.00 93.28           N  
ATOM   2941  CA  LEU   381       9.027  16.401  11.061  1.00 93.01           C  
ATOM   2942  C   LEU   381       9.799  15.566  10.045  1.00 91.58           C  
ATOM   2943  CB  LEU   381       7.978  15.534  11.762  1.00 92.08           C  
ATOM   2944  O   LEU   381      10.771  14.894  10.399  1.00 88.69           O  
ATOM   2945  CG  LEU   381       8.513  14.394  12.631  1.00 88.90           C  
ATOM   2946  CD1 LEU   381       9.447  14.941  13.705  1.00 82.77           C  
ATOM   2947  CD2 LEU   381       7.362  13.617  13.261  1.00 82.69           C  
ATOM   2948  N   SER   382       9.584  15.721   8.774  1.00 90.05           N  
ATOM   2949  CA  SER   382      10.317  15.024   7.722  1.00 89.60           C  
ATOM   2950  C   SER   382      11.414  15.904   7.135  1.00 89.44           C  
ATOM   2951  CB  SER   382       9.364  14.575   6.613  1.00 88.16           C  
ATOM   2952  O   SER   382      12.110  15.499   6.202  1.00 87.68           O  
ATOM   2953  OG  SER   382       8.687  15.686   6.051  1.00 78.44           O  
ATOM   2954  N   ASN   383      11.559  17.157   7.522  1.00 90.89           N  
ATOM   2955  CA  ASN   383      12.533  18.128   7.036  1.00 91.82           C  
ATOM   2956  C   ASN   383      13.374  18.697   8.176  1.00 92.45           C  
ATOM   2957  CB  ASN   383      11.833  19.258   6.277  1.00 90.92           C  
ATOM   2958  O   ASN   383      12.992  19.689   8.799  1.00 92.19           O  
ATOM   2959  CG  ASN   383      12.809  20.185   5.581  1.00 88.71           C  
ATOM   2960  ND2 ASN   383      12.442  20.647   4.391  1.00 89.00           N  
ATOM   2961  OD1 ASN   383      13.885  20.484   6.107  1.00 88.07           O  
ATOM   2962  N   ARG   384      14.568  18.254   8.421  1.00 91.01           N  
ATOM   2963  CA  ARG   384      15.428  18.468   9.581  1.00 92.28           C  
ATOM   2964  C   ARG   384      15.763  19.946   9.750  1.00 93.08           C  
ATOM   2965  CB  ARG   384      16.715  17.650   9.455  1.00 90.40           C  
ATOM   2966  O   ARG   384      15.692  20.481  10.858  1.00 93.04           O  
ATOM   2967  CG  ARG   384      16.512  16.152   9.618  1.00 84.86           C  
ATOM   2968  CD  ARG   384      17.829  15.392   9.545  1.00 83.14           C  
ATOM   2969  NE  ARG   384      17.656  13.980   9.872  1.00 80.39           N  
ATOM   2970  NH1 ARG   384      19.126  14.000  11.654  1.00 71.28           N  
ATOM   2971  NH2 ARG   384      18.045  12.063  11.076  1.00 66.98           N  
ATOM   2972  CZ  ARG   384      18.276  13.351  10.867  1.00 78.12           C  
ATOM   2973  N   PRO   385      16.142  20.700   8.653  1.00 94.03           N  
ATOM   2974  CA  PRO   385      16.450  22.122   8.824  1.00 94.93           C  
ATOM   2975  C   PRO   385      15.236  22.940   9.258  1.00 95.33           C  
ATOM   2976  CB  PRO   385      16.927  22.549   7.433  1.00 94.16           C  
ATOM   2977  O   PRO   385      15.332  23.749  10.184  1.00 95.38           O  
ATOM   2978  CG  PRO   385      17.479  21.302   6.819  1.00 93.29           C  
ATOM   2979  CD  PRO   385      16.627  20.142   7.249  1.00 93.18           C  
ATOM   2980  N   LEU   386      14.076  22.677   8.657  1.00 95.63           N  
ATOM   2981  CA  LEU   386      12.858  23.406   8.992  1.00 96.10           C  
ATOM   2982  C   LEU   386      12.333  22.988  10.361  1.00 96.46           C  
ATOM   2983  CB  LEU   386      11.783  23.173   7.927  1.00 95.55           C  
ATOM   2984  O   LEU   386      11.903  23.833  11.150  1.00 96.38           O  
ATOM   2985  CG  LEU   386      12.087  23.710   6.528  1.00 93.71           C  
ATOM   2986  CD1 LEU   386      10.919  23.431   5.587  1.00 91.76           C  
ATOM   2987  CD2 LEU   386      12.392  25.203   6.582  1.00 91.66           C  
ATOM   2988  N   LEU   387      12.426  21.725  10.736  1.00 95.95           N  
ATOM   2989  CA  LEU   387      12.081  21.209  12.056  1.00 96.33           C  
ATOM   2990  C   LEU   387      12.880  21.921  13.143  1.00 96.39           C  
ATOM   2991  CB  LEU   387      12.334  19.701  12.126  1.00 96.11           C  
ATOM   2992  O   LEU   387      12.302  22.517  14.054  1.00 96.06           O  
ATOM   2993  CG  LEU   387      12.096  19.036  13.482  1.00 95.57           C  
ATOM   2994  CD1 LEU   387      10.637  19.188  13.899  1.00 94.28           C  
ATOM   2995  CD2 LEU   387      12.493  17.564  13.434  1.00 94.09           C  
ATOM   2996  N   ARG   388      14.181  22.069  13.057  1.00 96.51           N  
ATOM   2997  CA  ARG   388      15.039  22.734  14.033  1.00 96.70           C  
ATOM   2998  C   ARG   388      14.656  24.201  14.190  1.00 96.70           C  
ATOM   2999  CB  ARG   388      16.509  22.616  13.625  1.00 95.84           C  
ATOM   3000  O   ARG   388      14.660  24.734  15.301  1.00 96.44           O  
ATOM   3001  CG  ARG   388      17.095  21.228  13.826  1.00 91.68           C  
ATOM   3002  CD  ARG   388      18.573  21.182  13.463  1.00 89.51           C  
ATOM   3003  NE  ARG   388      19.115  19.831  13.581  1.00 88.92           N  
ATOM   3004  NH1 ARG   388      19.642  20.016  15.823  1.00 84.13           N  
ATOM   3005  NH2 ARG   388      20.078  18.068  14.695  1.00 81.88           N  
ATOM   3006  CZ  ARG   388      19.610  19.308  14.699  1.00 83.88           C  
ATOM   3007  N   ARG   389      14.415  24.814  13.052  1.00 96.77           N  
ATOM   3008  CA  ARG   389      13.975  26.205  13.061  1.00 96.98           C  
ATOM   3009  C   ARG   389      12.668  26.361  13.832  1.00 96.98           C  
ATOM   3010  CB  ARG   389      13.806  26.726  11.632  1.00 96.49           C  
ATOM   3011  O   ARG   389      12.532  27.266  14.657  1.00 96.83           O  
ATOM   3012  CG  ARG   389      13.434  28.198  11.553  1.00 94.44           C  
ATOM   3013  CD  ARG   389      13.004  28.596  10.148  1.00 92.88           C  
ATOM   3014  NE  ARG   389      11.716  28.009   9.791  1.00 92.33           N  
ATOM   3015  NH1 ARG   389      11.685  28.868   7.647  1.00 89.00           N  
ATOM   3016  NH2 ARG   389       9.946  27.574   8.393  1.00 87.74           N  
ATOM   3017  CZ  ARG   389      11.119  28.152   8.611  1.00 89.30           C  
ATOM   3018  N   ASP   390      11.648  25.481  13.628  1.00 97.41           N  
ATOM   3019  CA  ASP   390      10.330  25.572  14.248  1.00 97.61           C  
ATOM   3020  C   ASP   390      10.390  25.188  15.725  1.00 97.65           C  
ATOM   3021  CB  ASP   390       9.328  24.679  13.513  1.00 97.38           C  
ATOM   3022  O   ASP   390       9.828  25.882  16.575  1.00 97.47           O  
ATOM   3023  CG  ASP   390       8.953  25.212  12.141  1.00 96.49           C  
ATOM   3024  OD1 ASP   390       9.317  26.363  11.814  1.00 95.69           O  
ATOM   3025  OD2 ASP   390       8.287  24.476  11.382  1.00 94.99           O  
ATOM   3026  N   LEU   391      11.160  24.231  16.083  1.00 97.79           N  
ATOM   3027  CA  LEU   391      11.367  23.818  17.467  1.00 97.81           C  
ATOM   3028  C   LEU   391      11.962  24.955  18.291  1.00 97.62           C  
ATOM   3029  CB  LEU   391      12.282  22.593  17.530  1.00 97.67           C  
ATOM   3030  O   LEU   391      11.426  25.312  19.342  1.00 97.19           O  
ATOM   3031  CG  LEU   391      11.714  21.291  16.962  1.00 97.03           C  
ATOM   3032  CD1 LEU   391      12.749  20.176  17.055  1.00 95.74           C  
ATOM   3033  CD2 LEU   391      10.434  20.902  17.693  1.00 95.54           C  
ATOM   3034  N   LYS   392      12.901  25.736  17.844  1.00 97.33           N  
ATOM   3035  CA  LYS   392      13.519  26.863  18.537  1.00 97.17           C  
ATOM   3036  C   LYS   392      12.491  27.948  18.847  1.00 97.14           C  
ATOM   3037  CB  LYS   392      14.661  27.446  17.703  1.00 95.93           C  
ATOM   3038  O   LYS   392      12.653  28.709  19.803  1.00 96.77           O  
ATOM   3039  CG  LYS   392      15.939  26.621  17.743  1.00 88.33           C  
ATOM   3040  CD  LYS   392      17.041  27.257  16.904  1.00 84.83           C  
ATOM   3041  CE  LYS   392      18.332  26.452  16.973  1.00 79.68           C  
ATOM   3042  NZ  LYS   392      19.471  27.177  16.334  1.00 82.06           N  
ATOM   3043  N   LYS   393      11.465  28.016  18.075  1.00 97.36           N  
ATOM   3044  CA  LYS   393      10.434  29.038  18.233  1.00 97.22           C  
ATOM   3045  C   LYS   393       9.509  28.709  19.401  1.00 97.40           C  
ATOM   3046  CB  LYS   393       9.622  29.184  16.945  1.00 95.85           C  
ATOM   3047  O   LYS   393       8.949  29.611  20.028  1.00 97.07           O  
ATOM   3048  CG  LYS   393       8.514  30.224  17.027  1.00 85.81           C  
ATOM   3049  CD  LYS   393       7.756  30.338  15.710  1.00 81.01           C  
ATOM   3050  CE  LYS   393       6.559  31.271  15.832  1.00 75.12           C  
ATOM   3051  NZ  LYS   393       5.730  31.273  14.590  1.00 76.69           N  
ATOM   3052  N   TYR   394       9.282  27.412  19.678  1.00 97.15           N  
ATOM   3053  CA  TYR   394       8.169  27.009  20.532  1.00 97.50           C  
ATOM   3054  C   TYR   394       8.668  26.250  21.756  1.00 97.68           C  
ATOM   3055  CB  TYR   394       7.177  26.144  19.750  1.00 96.98           C  
ATOM   3056  O   TYR   394       7.954  26.132  22.754  1.00 97.40           O  
ATOM   3057  CG  TYR   394       6.526  26.863  18.593  1.00 95.79           C  
ATOM   3058  CD1 TYR   394       5.677  27.946  18.809  1.00 94.06           C  
ATOM   3059  CD2 TYR   394       6.757  26.460  17.282  1.00 94.51           C  
ATOM   3060  CE1 TYR   394       5.073  28.610  17.746  1.00 92.77           C  
ATOM   3061  CE2 TYR   394       6.159  27.116  16.211  1.00 92.52           C  
ATOM   3062  OH  TYR   394       4.726  28.842  15.397  1.00 91.07           O  
ATOM   3063  CZ  TYR   394       5.320  28.188  16.453  1.00 91.64           C  
ATOM   3064  N   ILE   395       9.920  25.869  21.801  1.00 97.04           N  
ATOM   3065  CA  ILE   395      10.447  24.883  22.739  1.00 97.33           C  
ATOM   3066  C   ILE   395      10.344  25.420  24.165  1.00 97.19           C  
ATOM   3067  CB  ILE   395      11.911  24.515  22.410  1.00 96.42           C  
ATOM   3068  O   ILE   395       9.924  24.703  25.076  1.00 96.98           O  
ATOM   3069  CG1 ILE   395      12.335  23.263  23.187  1.00 94.14           C  
ATOM   3070  CG2 ILE   395      12.844  25.690  22.713  1.00 94.42           C  
ATOM   3071  CD1 ILE   395      11.589  22.000  22.779  1.00 89.90           C  
ATOM   3072  N   ASN   396      10.506  26.716  24.415  1.00 97.57           N  
ATOM   3073  CA  ASN   396      10.483  27.347  25.730  1.00 97.75           C  
ATOM   3074  C   ASN   396       9.059  27.676  26.169  1.00 97.68           C  
ATOM   3075  CB  ASN   396      11.346  28.611  25.735  1.00 97.02           C  
ATOM   3076  O   ASN   396       8.857  28.403  27.143  1.00 97.31           O  
ATOM   3077  CG  ASN   396      12.809  28.321  25.465  1.00 94.94           C  
ATOM   3078  ND2 ASN   396      13.501  29.276  24.855  1.00 94.86           N  
ATOM   3079  OD1 ASN   396      13.313  27.246  25.801  1.00 94.42           O  
ATOM   3080  N   LYS   397       8.028  27.283  25.402  1.00 98.16           N  
ATOM   3081  CA  LYS   397       6.621  27.530  25.703  1.00 98.26           C  
ATOM   3082  C   LYS   397       5.906  26.238  26.089  1.00 98.26           C  
ATOM   3083  CB  LYS   397       5.922  28.178  24.507  1.00 97.94           C  
ATOM   3084  O   LYS   397       4.735  26.262  26.475  1.00 98.04           O  
ATOM   3085  CG  LYS   397       6.500  29.528  24.109  1.00 96.61           C  
ATOM   3086  CD  LYS   397       5.726  30.149  22.953  1.00 94.77           C  
ATOM   3087  CE  LYS   397       6.315  31.491  22.542  1.00 92.25           C  
ATOM   3088  NZ  LYS   397       5.533  32.125  21.439  1.00 92.12           N  
ATOM   3089  N   ALA   398       6.557  25.092  25.917  1.00 98.48           N  
ATOM   3090  CA  ALA   398       5.975  23.762  26.082  1.00 98.54           C  
ATOM   3091  C   ALA   398       6.557  23.056  27.303  1.00 98.45           C  
ATOM   3092  CB  ALA   398       6.204  22.923  24.827  1.00 98.32           C  
ATOM   3093  O   ALA   398       7.703  23.307  27.685  1.00 98.19           O  
ATOM   3094  N   ASP   399       5.763  22.148  27.874  1.00 98.52           N  
ATOM   3095  CA  ASP   399       6.175  21.216  28.919  1.00 98.50           C  
ATOM   3096  C   ASP   399       6.448  19.829  28.342  1.00 98.49           C  
ATOM   3097  CB  ASP   399       5.107  21.130  30.012  1.00 98.01           C  
ATOM   3098  O   ASP   399       7.110  19.006  28.977  1.00 98.26           O  
ATOM   3099  CG  ASP   399       4.654  22.493  30.507  1.00 92.19           C  
ATOM   3100  OD1 ASP   399       5.511  23.371  30.747  1.00 89.09           O  
ATOM   3101  OD2 ASP   399       3.429  22.689  30.662  1.00 91.29           O  
ATOM   3102  N   LEU   400       5.918  19.584  27.156  1.00 98.37           N  
ATOM   3103  CA  LEU   400       5.934  18.265  26.534  1.00 98.47           C  
ATOM   3104  C   LEU   400       6.061  18.379  25.019  1.00 98.47           C  
ATOM   3105  CB  LEU   400       4.666  17.487  26.895  1.00 98.29           C  
ATOM   3106  O   LEU   400       5.383  19.200  24.395  1.00 98.37           O  
ATOM   3107  CG  LEU   400       4.557  16.069  26.332  1.00 97.25           C  
ATOM   3108  CD1 LEU   400       3.809  15.167  27.308  1.00 95.66           C  
ATOM   3109  CD2 LEU   400       3.866  16.084  24.972  1.00 95.92           C  
ATOM   3110  N   MET   401       6.889  17.558  24.467  1.00 98.21           N  
ATOM   3111  CA  MET   401       6.937  17.283  23.034  1.00 98.19           C  
ATOM   3112  C   MET   401       6.054  16.091  22.678  1.00 98.12           C  
ATOM   3113  CB  MET   401       8.376  17.020  22.585  1.00 97.80           C  
ATOM   3114  O   MET   401       6.308  14.971  23.123  1.00 97.78           O  
ATOM   3115  CG  MET   401       8.503  16.666  21.112  1.00 94.35           C  
ATOM   3116  SD  MET   401       8.039  18.058  20.011  1.00 90.73           S  
ATOM   3117  CE  MET   401       9.417  19.194  20.333  1.00 82.89           C  
ATOM   3118  N   LEU   402       5.029  16.281  21.849  1.00 97.88           N  
ATOM   3119  CA  LEU   402       4.280  15.221  21.184  1.00 97.91           C  
ATOM   3120  C   LEU   402       4.755  15.038  19.747  1.00 97.62           C  
ATOM   3121  CB  LEU   402       2.781  15.531  21.203  1.00 97.81           C  
ATOM   3122  O   LEU   402       4.661  15.962  18.935  1.00 97.07           O  
ATOM   3123  CG  LEU   402       1.865  14.490  20.558  1.00 97.37           C  
ATOM   3124  CD1 LEU   402       1.931  13.176  21.328  1.00 96.61           C  
ATOM   3125  CD2 LEU   402       0.431  15.006  20.492  1.00 96.53           C  
ATOM   3126  N   THR   403       5.217  13.843  19.355  1.00 96.16           N  
ATOM   3127  CA  THR   403       5.747  13.638  18.012  1.00 95.93           C  
ATOM   3128  C   THR   403       5.288  12.296  17.448  1.00 95.46           C  
ATOM   3129  CB  THR   403       7.286  13.702  18.002  1.00 95.26           C  
ATOM   3130  O   THR   403       5.059  11.347  18.200  1.00 94.44           O  
ATOM   3131  CG2 THR   403       7.890  12.542  18.786  1.00 88.21           C  
ATOM   3132  OG1 THR   403       7.752  13.644  16.649  1.00 89.15           O  
ATOM   3133  N   GLU   404       5.158  12.223  16.150  1.00 93.40           N  
ATOM   3134  CA  GLU   404       4.854  10.974  15.458  1.00 93.19           C  
ATOM   3135  C   GLU   404       6.039  10.013  15.507  1.00 92.30           C  
ATOM   3136  CB  GLU   404       4.458  11.247  14.005  1.00 92.35           C  
ATOM   3137  O   GLU   404       7.187  10.427  15.330  1.00 90.83           O  
ATOM   3138  CG  GLU   404       3.132  11.980  13.857  1.00 90.04           C  
ATOM   3139  CD  GLU   404       2.814  12.359  12.419  1.00 87.43           C  
ATOM   3140  OE1 GLU   404       3.614  12.032  11.514  1.00 86.26           O  
ATOM   3141  OE2 GLU   404       1.755  12.987  12.197  1.00 86.06           O  
ATOM   3142  N   LEU   405       5.789   8.714  15.658  1.00 89.35           N  
ATOM   3143  CA  LEU   405       6.819   7.682  15.700  1.00 88.49           C  
ATOM   3144  C   LEU   405       7.476   7.513  14.334  1.00 86.73           C  
ATOM   3145  CB  LEU   405       6.223   6.349  16.160  1.00 87.02           C  
ATOM   3146  O   LEU   405       8.689   7.310  14.245  1.00 83.53           O  
ATOM   3147  CG  LEU   405       6.004   6.187  17.665  1.00 82.81           C  
ATOM   3148  CD1 LEU   405       5.164   4.946  17.948  1.00 77.65           C  
ATOM   3149  CD2 LEU   405       7.341   6.112  18.394  1.00 77.54           C  
ATOM   3150  N   LYS   406       6.684   7.777  13.321  1.00 82.52           N  
ATOM   3151  CA  LYS   406       7.153   7.550  11.958  1.00 81.15           C  
ATOM   3152  C   LYS   406       7.565   8.860  11.292  1.00 80.20           C  
ATOM   3153  CB  LYS   406       6.073   6.857  11.126  1.00 79.00           C  
ATOM   3154  O   LYS   406       6.765   9.486  10.594  1.00 74.66           O  
ATOM   3155  CG  LYS   406       6.535   6.432   9.741  1.00 77.12           C  
ATOM   3156  CD  LYS   406       5.459   5.638   9.011  1.00 75.03           C  
ATOM   3157  CE  LYS   406       5.955   5.129   7.664  1.00 71.03           C  
ATOM   3158  NZ  LYS   406       5.074   4.052   7.121  1.00 65.04           N  
ATOM   3159  N   ALA   407       8.864   9.123  11.442  1.00 79.83           N  
ATOM   3160  CA  ALA   407       9.372  10.284  10.714  1.00 81.00           C  
ATOM   3161  C   ALA   407      10.897  10.290  10.688  1.00 80.46           C  
ATOM   3162  CB  ALA   407       8.848  11.574  11.339  1.00 76.57           C  
ATOM   3163  O   ALA   407      11.543  10.052  11.711  1.00 75.64           O  
ATOM   3164  N   ALA   408      11.442  10.739   9.594  1.00 80.92           N  
ATOM   3165  CA  ALA   408      12.874  10.696   9.307  1.00 81.31           C  
ATOM   3166  C   ALA   408      13.652  11.590  10.268  1.00 82.48           C  
ATOM   3167  CB  ALA   408      13.140  11.114   7.863  1.00 78.69           C  
ATOM   3168  O   ALA   408      14.885  11.569  10.284  1.00 80.19           O  
ATOM   3169  N   ALA   409      12.927  12.417  11.037  1.00 86.32           N  
ATOM   3170  CA  ALA   409      13.586  13.374  11.922  1.00 88.53           C  
ATOM   3171  C   ALA   409      13.007  13.305  13.333  1.00 89.81           C  
ATOM   3172  CB  ALA   409      13.456  14.790  11.366  1.00 86.15           C  
ATOM   3173  O   ALA   409      13.069  14.281  14.084  1.00 89.07           O  
ATOM   3174  N   VAL   410      12.468  12.149  13.778  1.00 90.36           N  
ATOM   3175  CA  VAL   410      11.915  11.952  15.114  1.00 91.18           C  
ATOM   3176  C   VAL   410      13.035  12.007  16.151  1.00 91.70           C  
ATOM   3177  CB  VAL   410      11.155  10.611  15.222  1.00 89.71           C  
ATOM   3178  O   VAL   410      12.866  12.587  17.226  1.00 91.12           O  
ATOM   3179  CG1 VAL   410      12.103   9.434  15.003  1.00 83.33           C  
ATOM   3180  CG2 VAL   410      10.462  10.499  16.579  1.00 82.01           C  
ATOM   3181  N   ASP   411      14.222  11.602  15.778  1.00 90.20           N  
ATOM   3182  CA  ASP   411      15.439  11.654  16.583  1.00 90.84           C  
ATOM   3183  C   ASP   411      15.842  13.097  16.877  1.00 91.65           C  
ATOM   3184  CB  ASP   411      16.581  10.922  15.876  1.00 89.84           C  
ATOM   3185  O   ASP   411      16.215  13.426  18.005  1.00 91.49           O  
ATOM   3186  CG  ASP   411      16.979  11.572  14.562  1.00 86.91           C  
ATOM   3187  OD1 ASP   411      16.106  11.768  13.690  1.00 85.79           O  
ATOM   3188  OD2 ASP   411      18.178  11.888  14.398  1.00 85.88           O  
ATOM   3189  N   VAL   412      15.670  13.972  15.902  1.00 92.92           N  
ATOM   3190  CA  VAL   412      15.991  15.389  16.039  1.00 93.70           C  
ATOM   3191  C   VAL   412      14.981  16.061  16.966  1.00 94.39           C  
ATOM   3192  CB  VAL   412      16.012  16.101  14.668  1.00 93.02           C  
ATOM   3193  O   VAL   412      15.358  16.841  17.844  1.00 94.42           O  
ATOM   3194  CG1 VAL   412      16.277  17.595  14.839  1.00 91.30           C  
ATOM   3195  CG2 VAL   412      17.063  15.470  13.756  1.00 90.86           C  
ATOM   3196  N   ALA   413      13.725  15.805  16.798  1.00 95.20           N  
ATOM   3197  CA  ALA   413      12.682  16.320  17.682  1.00 95.57           C  
ATOM   3198  C   ALA   413      12.894  15.845  19.116  1.00 95.86           C  
ATOM   3199  CB  ALA   413      11.303  15.896  17.182  1.00 95.14           C  
ATOM   3200  O   ALA   413      12.926  16.654  20.047  1.00 95.72           O  
ATOM   3201  N   THR   414      13.152  14.535  19.310  1.00 94.64           N  
ATOM   3202  CA  THR   414      13.365  13.895  20.603  1.00 94.93           C  
ATOM   3203  C   THR   414      14.593  14.476  21.299  1.00 95.03           C  
ATOM   3204  CB  THR   414      13.529  12.372  20.452  1.00 94.29           C  
ATOM   3205  O   THR   414      14.509  14.928  22.442  1.00 94.69           O  
ATOM   3206  CG2 THR   414      13.690  11.699  21.812  1.00 91.94           C  
ATOM   3207  OG1 THR   414      12.372  11.834  19.800  1.00 92.27           O  
ATOM   3208  N   ARG   415      15.712  14.617  20.652  1.00 94.96           N  
ATOM   3209  CA  ARG   415      16.952  15.150  21.205  1.00 95.23           C  
ATOM   3210  C   ARG   415      16.774  16.597  21.654  1.00 95.59           C  
ATOM   3211  CB  ARG   415      18.083  15.056  20.179  1.00 94.19           C  
ATOM   3212  O   ARG   415      17.086  16.941  22.796  1.00 95.43           O  
ATOM   3213  CG  ARG   415      19.461  15.349  20.751  1.00 89.98           C  
ATOM   3214  CD  ARG   415      20.558  15.145  19.716  1.00 87.80           C  
ATOM   3215  NE  ARG   415      20.670  13.744  19.320  1.00 86.33           N  
ATOM   3216  NH1 ARG   415      21.958  13.120  21.134  1.00 80.42           N  
ATOM   3217  NH2 ARG   415      21.371  11.569  19.551  1.00 77.78           N  
ATOM   3218  CZ  ARG   415      21.333  12.814  20.002  1.00 82.56           C  
ATOM   3219  N   VAL   416      16.143  17.433  20.808  1.00 96.45           N  
ATOM   3220  CA  VAL   416      15.950  18.847  21.113  1.00 96.72           C  
ATOM   3221  C   VAL   416      15.004  18.995  22.302  1.00 97.02           C  
ATOM   3222  CB  VAL   416      15.399  19.620  19.894  1.00 96.29           C  
ATOM   3223  O   VAL   416      15.176  19.890  23.132  1.00 96.89           O  
ATOM   3224  CG1 VAL   416      14.967  21.028  20.298  1.00 94.44           C  
ATOM   3225  CG2 VAL   416      16.446  19.678  18.782  1.00 94.34           C  
ATOM   3226  N   ALA   417      14.025  18.170  22.449  1.00 97.20           N  
ATOM   3227  CA  ALA   417      13.098  18.185  23.578  1.00 97.26           C  
ATOM   3228  C   ALA   417      13.813  17.832  24.879  1.00 97.37           C  
ATOM   3229  CB  ALA   417      11.942  17.220  23.330  1.00 96.90           C  
ATOM   3230  O   ALA   417      13.743  18.581  25.856  1.00 97.07           O  
ATOM   3231  N   ILE   418      14.629  16.763  24.934  1.00 97.08           N  
ATOM   3232  CA  ILE   418      15.374  16.306  26.102  1.00 96.92           C  
ATOM   3233  C   ILE   418      16.401  17.361  26.505  1.00 96.85           C  
ATOM   3234  CB  ILE   418      16.072  14.954  25.833  1.00 96.16           C  
ATOM   3235  O   ILE   418      16.494  17.730  27.678  1.00 96.34           O  
ATOM   3236  CG1 ILE   418      15.036  13.829  25.731  1.00 90.35           C  
ATOM   3237  CG2 ILE   418      17.102  14.651  26.926  1.00 90.35           C  
ATOM   3238  CD1 ILE   418      15.615  12.493  25.287  1.00 85.85           C  
ATOM   3239  N   GLU   419      17.092  17.964  25.573  1.00 96.77           N  
ATOM   3240  CA  GLU   419      18.062  19.030  25.809  1.00 96.95           C  
ATOM   3241  C   GLU   419      17.395  20.257  26.422  1.00 96.99           C  
ATOM   3242  CB  GLU   419      18.769  19.411  24.506  1.00 96.82           C  
ATOM   3243  O   GLU   419      18.034  21.017  27.154  1.00 96.72           O  
ATOM   3244  CG  GLU   419      19.810  18.399  24.051  1.00 95.84           C  
ATOM   3245  CD  GLU   419      20.346  18.674  22.655  1.00 93.89           C  
ATOM   3246  OE1 GLU   419      19.934  19.680  22.035  1.00 93.86           O  
ATOM   3247  OE2 GLU   419      21.184  17.877  22.178  1.00 93.39           O  
ATOM   3248  N   ALA   420      16.120  20.421  26.185  1.00 97.62           N  
ATOM   3249  CA  ALA   420      15.345  21.549  26.695  1.00 97.59           C  
ATOM   3250  C   ALA   420      14.625  21.180  27.989  1.00 97.65           C  
ATOM   3251  CB  ALA   420      14.341  22.022  25.647  1.00 97.34           C  
ATOM   3252  O   ALA   420      13.902  22.000  28.560  1.00 97.26           O  
ATOM   3253  N   GLY   421      14.727  19.956  28.478  1.00 97.76           N  
ATOM   3254  CA  GLY   421      14.096  19.473  29.695  1.00 97.86           C  
ATOM   3255  C   GLY   421      12.612  19.203  29.532  1.00 97.92           C  
ATOM   3256  O   GLY   421      11.854  19.264  30.502  1.00 97.64           O  
ATOM   3257  N   LEU   422      12.050  18.949  28.281  1.00 97.80           N  
ATOM   3258  CA  LEU   422      10.666  18.578  28.004  1.00 97.88           C  
ATOM   3259  C   LEU   422      10.477  17.068  28.111  1.00 97.68           C  
ATOM   3260  CB  LEU   422      10.251  19.058  26.611  1.00 97.67           C  
ATOM   3261  O   LEU   422      11.337  16.298  27.679  1.00 97.24           O  
ATOM   3262  CG  LEU   422      10.454  20.546  26.319  1.00 96.14           C  
ATOM   3263  CD1 LEU   422       9.873  20.902  24.954  1.00 93.85           C  
ATOM   3264  CD2 LEU   422       9.820  21.398  27.414  1.00 93.86           C  
ATOM   3265  N   ASP   423       9.325  16.636  28.613  1.00 97.75           N  
ATOM   3266  CA  ASP   423       8.869  15.264  28.415  1.00 97.81           C  
ATOM   3267  C   ASP   423       8.655  14.965  26.933  1.00 97.79           C  
ATOM   3268  CB  ASP   423       7.578  15.008  29.195  1.00 97.50           C  
ATOM   3269  O   ASP   423       8.290  15.854  26.161  1.00 97.55           O  
ATOM   3270  CG  ASP   423       7.775  15.056  30.700  1.00 95.63           C  
ATOM   3271  OD1 ASP   423       8.878  14.718  31.182  1.00 94.30           O  
ATOM   3272  OD2 ASP   423       6.818  15.432  31.411  1.00 94.61           O  
ATOM   3273  N   VAL   424       8.796  13.761  26.526  1.00 96.88           N  
ATOM   3274  CA  VAL   424       8.545  13.336  25.153  1.00 96.89           C  
ATOM   3275  C   VAL   424       7.492  12.230  25.138  1.00 96.57           C  
ATOM   3276  CB  VAL   424       9.839  12.850  24.463  1.00 96.51           C  
ATOM   3277  O   VAL   424       7.704  11.155  25.704  1.00 95.87           O  
ATOM   3278  CG1 VAL   424       9.575  12.511  22.997  1.00 95.25           C  
ATOM   3279  CG2 VAL   424      10.936  13.906  24.582  1.00 95.21           C  
ATOM   3280  N   VAL   425       6.412  12.471  24.508  1.00 96.36           N  
ATOM   3281  CA  VAL   425       5.374  11.494  24.198  1.00 96.35           C  
ATOM   3282  C   VAL   425       5.295  11.286  22.687  1.00 96.11           C  
ATOM   3283  CB  VAL   425       3.998  11.934  24.747  1.00 96.10           C  
ATOM   3284  O   VAL   425       5.331  12.249  21.918  1.00 95.52           O  
ATOM   3285  CG1 VAL   425       2.900  10.982  24.278  1.00 94.67           C  
ATOM   3286  CG2 VAL   425       4.032  12.006  26.273  1.00 94.45           C  
ATOM   3287  N   TYR   426       5.141  10.118  22.315  1.00 94.57           N  
ATOM   3288  CA  TYR   426       4.956   9.769  20.911  1.00 94.68           C  
ATOM   3289  C   TYR   426       3.480   9.570  20.589  1.00 94.35           C  
ATOM   3290  CB  TYR   426       5.741   8.501  20.563  1.00 94.10           C  
ATOM   3291  O   TYR   426       2.654   9.426  21.494  1.00 93.48           O  
ATOM   3292  CG  TYR   426       7.225   8.617  20.816  1.00 93.13           C  
ATOM   3293  CD1 TYR   426       8.047   9.322  19.939  1.00 90.92           C  
ATOM   3294  CD2 TYR   426       7.807   8.023  21.931  1.00 90.77           C  
ATOM   3295  CE1 TYR   426       9.415   9.430  20.167  1.00 89.91           C  
ATOM   3296  CE2 TYR   426       9.174   8.126  22.168  1.00 89.94           C  
ATOM   3297  OH  TYR   426      11.322   8.934  21.513  1.00 86.10           O  
ATOM   3298  CZ  TYR   426       9.968   8.830  21.283  1.00 89.33           C  
ATOM   3299  N   CYS   427       3.104   9.640  19.274  1.00 95.10           N  
ATOM   3300  CA  CYS   427       1.722   9.337  18.920  1.00 94.98           C  
ATOM   3301  C   CYS   427       1.659   8.422  17.703  1.00 94.50           C  
ATOM   3302  CB  CYS   427       0.945  10.623  18.642  1.00 93.91           C  
ATOM   3303  O   CYS   427       2.457   8.561  16.774  1.00 93.13           O  
ATOM   3304  SG  CYS   427       1.595  11.581  17.256  1.00 94.20           S  
ATOM   3305  N   ASP   428       0.655   7.529  17.764  1.00 93.68           N  
ATOM   3306  CA  ASP   428       0.184   6.777  16.605  1.00 93.70           C  
ATOM   3307  C   ASP   428      -0.704   7.641  15.713  1.00 93.54           C  
ATOM   3308  CB  ASP   428      -0.577   5.526  17.051  1.00 92.74           C  
ATOM   3309  O   ASP   428      -1.362   8.567  16.193  1.00 92.75           O  
ATOM   3310  CG  ASP   428       0.305   4.520  17.768  1.00 89.41           C  
ATOM   3311  OD1 ASP   428       1.441   4.268  17.310  1.00 87.23           O  
ATOM   3312  OD2 ASP   428      -0.140   3.971  18.799  1.00 86.22           O  
ATOM   3313  N   ASN   429      -0.797   7.277  14.477  1.00 94.90           N  
ATOM   3314  CA  ASN   429      -1.786   7.789  13.535  1.00 94.99           C  
ATOM   3315  C   ASN   429      -2.847   6.741  13.210  1.00 94.88           C  
ATOM   3316  CB  ASN   429      -1.105   8.271  12.252  1.00 93.41           C  
ATOM   3317  O   ASN   429      -2.598   5.822  12.428  1.00 94.01           O  
ATOM   3318  CG  ASN   429      -0.369   9.583  12.438  1.00 85.82           C  
ATOM   3319  ND2 ASN   429       0.894   9.618  12.030  1.00 78.30           N  
ATOM   3320  OD1 ASN   429      -0.931  10.557  12.946  1.00 78.58           O  
ATOM   3321  N   ILE   430      -3.999   6.932  13.759  1.00 96.34           N  
ATOM   3322  CA  ILE   430      -5.093   5.972  13.649  1.00 96.45           C  
ATOM   3323  C   ILE   430      -6.009   6.364  12.492  1.00 96.66           C  
ATOM   3324  CB  ILE   430      -5.900   5.882  14.964  1.00 95.20           C  
ATOM   3325  O   ILE   430      -6.505   7.492  12.439  1.00 96.41           O  
ATOM   3326  CG1 ILE   430      -4.969   5.572  16.142  1.00 80.38           C  
ATOM   3327  CG2 ILE   430      -7.006   4.829  14.847  1.00 81.07           C  
ATOM   3328  CD1 ILE   430      -4.202   4.264  15.997  1.00 73.53           C  
ATOM   3329  N   PRO   431      -6.243   5.452  11.524  1.00 97.50           N  
ATOM   3330  CA  PRO   431      -7.312   5.716  10.557  1.00 97.57           C  
ATOM   3331  C   PRO   431      -8.701   5.679  11.189  1.00 97.43           C  
ATOM   3332  CB  PRO   431      -7.147   4.590   9.534  1.00 97.30           C  
ATOM   3333  O   PRO   431      -9.040   4.721  11.888  1.00 97.07           O  
ATOM   3334  CG  PRO   431      -6.604   3.438  10.317  1.00 96.34           C  
ATOM   3335  CD  PRO   431      -5.753   3.978  11.431  1.00 95.03           C  
ATOM   3336  N   VAL   432      -9.472   6.763  10.980  1.00 97.80           N  
ATOM   3337  CA  VAL   432     -10.858   6.927  11.406  1.00 97.86           C  
ATOM   3338  C   VAL   432     -11.750   7.154  10.188  1.00 97.90           C  
ATOM   3339  CB  VAL   432     -11.010   8.096  12.404  1.00 97.48           C  
ATOM   3340  O   VAL   432     -11.439   7.981   9.328  1.00 97.70           O  
ATOM   3341  CG1 VAL   432     -12.464   8.237  12.853  1.00 94.21           C  
ATOM   3342  CG2 VAL   432     -10.093   7.892  13.609  1.00 94.27           C  
ATOM   3343  N   VAL   433     -12.853   6.417  10.112  1.00 98.01           N  
ATOM   3344  CA  VAL   433     -13.816   6.531   9.022  1.00 98.04           C  
ATOM   3345  C   VAL   433     -14.440   7.924   9.026  1.00 97.84           C  
ATOM   3346  CB  VAL   433     -14.918   5.452   9.123  1.00 97.82           C  
ATOM   3347  O   VAL   433     -14.735   8.476  10.089  1.00 97.46           O  
ATOM   3348  CG1 VAL   433     -15.814   5.479   7.886  1.00 96.58           C  
ATOM   3349  CG2 VAL   433     -14.295   4.069   9.305  1.00 96.54           C  
ATOM   3350  N   ILE   434     -14.641   8.538   7.903  1.00 97.71           N  
ATOM   3351  CA  ILE   434     -15.052   9.934   7.807  1.00 97.44           C  
ATOM   3352  C   ILE   434     -16.548  10.053   8.089  1.00 96.43           C  
ATOM   3353  CB  ILE   434     -14.719  10.527   6.419  1.00 97.16           C  
ATOM   3354  O   ILE   434     -17.031  11.121   8.473  1.00 94.18           O  
ATOM   3355  CG1 ILE   434     -15.446   9.748   5.318  1.00 95.01           C  
ATOM   3356  CG2 ILE   434     -13.206  10.529   6.181  1.00 94.74           C  
ATOM   3357  CD1 ILE   434     -15.461  10.452   3.968  1.00 92.95           C  
ATOM   3358  N   ASP   435     -17.314   8.988   7.805  1.00 96.08           N  
ATOM   3359  CA  ASP   435     -18.761   8.885   7.965  1.00 96.55           C  
ATOM   3360  C   ASP   435     -19.174   7.460   8.325  1.00 96.90           C  
ATOM   3361  CB  ASP   435     -19.476   9.333   6.688  1.00 95.16           C  
ATOM   3362  O   ASP   435     -18.647   6.496   7.767  1.00 96.75           O  
ATOM   3363  CG  ASP   435     -20.988   9.333   6.824  1.00 85.53           C  
ATOM   3364  OD1 ASP   435     -21.605   8.247   6.775  1.00 83.24           O  
ATOM   3365  OD2 ASP   435     -21.569  10.429   6.979  1.00 87.80           O  
ATOM   3366  N   GLU   436     -20.093   7.244   9.247  1.00 95.65           N  
ATOM   3367  CA  GLU   436     -20.560   5.962   9.765  1.00 96.55           C  
ATOM   3368  C   GLU   436     -21.246   5.143   8.676  1.00 96.71           C  
ATOM   3369  CB  GLU   436     -21.513   6.173  10.944  1.00 94.88           C  
ATOM   3370  O   GLU   436     -21.296   3.914   8.754  1.00 96.69           O  
ATOM   3371  CG  GLU   436     -20.850   6.783  12.170  1.00 89.45           C  
ATOM   3372  CD  GLU   436     -21.808   6.984  13.334  1.00 85.10           C  
ATOM   3373  OE1 GLU   436     -23.028   6.760  13.161  1.00 89.54           O  
ATOM   3374  OE2 GLU   436     -21.336   7.369  14.426  1.00 88.21           O  
ATOM   3375  N   SER   437     -21.690   5.723   7.584  1.00 96.99           N  
ATOM   3376  CA  SER   437     -22.358   5.063   6.467  1.00 97.23           C  
ATOM   3377  C   SER   437     -21.400   4.145   5.715  1.00 96.73           C  
ATOM   3378  CB  SER   437     -22.944   6.098   5.506  1.00 96.74           C  
ATOM   3379  O   SER   437     -21.832   3.281   4.949  1.00 96.11           O  
ATOM   3380  OG  SER   437     -21.915   6.849   4.885  1.00 94.61           O  
ATOM   3381  N   TYR   438     -20.086   4.240   5.994  1.00 97.50           N  
ATOM   3382  CA  TYR   438     -19.075   3.373   5.400  1.00 97.94           C  
ATOM   3383  C   TYR   438     -18.783   2.178   6.301  1.00 97.21           C  
ATOM   3384  CB  TYR   438     -17.784   4.154   5.136  1.00 97.89           C  
ATOM   3385  O   TYR   438     -17.915   1.358   5.994  1.00 96.42           O  
ATOM   3386  CG  TYR   438     -17.906   5.170   4.026  1.00 98.08           C  
ATOM   3387  CD1 TYR   438     -17.805   4.787   2.691  1.00 97.79           C  
ATOM   3388  CD2 TYR   438     -18.121   6.514   4.311  1.00 97.73           C  
ATOM   3389  CE1 TYR   438     -17.915   5.720   1.665  1.00 97.16           C  
ATOM   3390  CE2 TYR   438     -18.232   7.456   3.293  1.00 97.00           C  
ATOM   3391  OH  TYR   438     -18.238   7.978   0.964  1.00 95.87           O  
ATOM   3392  CZ  TYR   438     -18.128   7.050   1.976  1.00 96.56           C  
ATOM   3393  N   GLY   439     -19.534   2.061   7.462  1.00 97.55           N  
ATOM   3394  CA  GLY   439     -19.351   0.998   8.437  1.00 97.77           C  
ATOM   3395  C   GLY   439     -18.125   1.193   9.309  1.00 97.92           C  
ATOM   3396  O   GLY   439     -17.594   2.301   9.404  1.00 97.63           O  
ATOM   3397  N   ASN   440     -17.704   0.133   9.988  1.00 97.42           N  
ATOM   3398  CA  ASN   440     -16.563   0.112  10.896  1.00 97.79           C  
ATOM   3399  C   ASN   440     -15.317  -0.451  10.218  1.00 97.98           C  
ATOM   3400  CB  ASN   440     -16.893  -0.694  12.154  1.00 97.19           C  
ATOM   3401  O   ASN   440     -15.354  -1.545   9.651  1.00 97.93           O  
ATOM   3402  CG  ASN   440     -15.803  -0.609  13.205  1.00 94.16           C  
ATOM   3403  ND2 ASN   440     -16.156  -0.907  14.450  1.00 94.15           N  
ATOM   3404  OD1 ASN   440     -14.655  -0.277  12.900  1.00 93.90           O  
ATOM   3405  N   ILE   441     -14.187   0.216  10.295  1.00 98.24           N  
ATOM   3406  CA  ILE   441     -12.942  -0.158   9.633  1.00 98.41           C  
ATOM   3407  C   ILE   441     -12.359  -1.405  10.295  1.00 98.47           C  
ATOM   3408  CB  ILE   441     -11.916   0.996   9.665  1.00 98.14           C  
ATOM   3409  O   ILE   441     -11.716  -2.223   9.634  1.00 98.40           O  
ATOM   3410  CG1 ILE   441     -10.660   0.616   8.872  1.00 96.13           C  
ATOM   3411  CG2 ILE   441     -11.562   1.363  11.109  1.00 96.17           C  
ATOM   3412  CD1 ILE   441      -9.686   1.768   8.667  1.00 93.67           C  
ATOM   3413  N   ASP   442     -12.569  -1.633  11.592  1.00 98.26           N  
ATOM   3414  CA  ASP   442     -12.146  -2.847  12.284  1.00 98.38           C  
ATOM   3415  C   ASP   442     -12.842  -4.078  11.707  1.00 98.48           C  
ATOM   3416  CB  ASP   442     -12.429  -2.737  13.783  1.00 98.11           C  
ATOM   3417  O   ASP   442     -12.186  -5.060  11.354  1.00 98.42           O  
ATOM   3418  CG  ASP   442     -11.579  -1.683  14.471  1.00 96.48           C  
ATOM   3419  OD1 ASP   442     -10.968  -0.844  13.776  1.00 95.45           O  
ATOM   3420  OD2 ASP   442     -11.519  -1.694  15.720  1.00 95.26           O  
ATOM   3421  N   ASP   443     -14.152  -4.004  11.536  1.00 98.37           N  
ATOM   3422  CA  ASP   443     -14.965  -5.082  10.981  1.00 98.49           C  
ATOM   3423  C   ASP   443     -14.541  -5.411   9.552  1.00 98.56           C  
ATOM   3424  CB  ASP   443     -16.448  -4.707  11.016  1.00 98.40           C  
ATOM   3425  O   ASP   443     -14.339  -6.578   9.212  1.00 98.53           O  
ATOM   3426  CG  ASP   443     -16.970  -4.481  12.425  1.00 97.91           C  
ATOM   3427  OD1 ASP   443     -16.336  -4.954  13.393  1.00 97.46           O  
ATOM   3428  OD2 ASP   443     -18.026  -3.827  12.567  1.00 97.25           O  
ATOM   3429  N   ALA   444     -14.246  -4.414   8.723  1.00 98.63           N  
ATOM   3430  CA  ALA   444     -13.827  -4.593   7.335  1.00 98.71           C  
ATOM   3431  C   ALA   444     -12.447  -5.240   7.257  1.00 98.76           C  
ATOM   3432  CB  ALA   444     -13.826  -3.254   6.602  1.00 98.60           C  
ATOM   3433  O   ALA   444     -12.180  -6.040   6.358  1.00 98.74           O  
ATOM   3434  N   ILE   445     -11.554  -4.945   8.165  1.00 98.74           N  
ATOM   3435  CA  ILE   445     -10.249  -5.592   8.249  1.00 98.77           C  
ATOM   3436  C   ILE   445     -10.422  -7.047   8.680  1.00 98.77           C  
ATOM   3437  CB  ILE   445      -9.312  -4.851   9.229  1.00 98.74           C  
ATOM   3438  O   ILE   445      -9.821  -7.950   8.093  1.00 98.72           O  
ATOM   3439  CG1 ILE   445      -8.834  -3.530   8.615  1.00 98.64           C  
ATOM   3440  CG2 ILE   445      -8.125  -5.737   9.616  1.00 98.65           C  
ATOM   3441  CD1 ILE   445      -8.235  -2.559   9.623  1.00 98.32           C  
ATOM   3442  N   ILE   446     -11.233  -7.332   9.676  1.00 98.59           N  
ATOM   3443  CA  ILE   446     -11.449  -8.679  10.193  1.00 98.63           C  
ATOM   3444  C   ILE   446     -12.155  -9.529   9.139  1.00 98.63           C  
ATOM   3445  CB  ILE   446     -12.270  -8.657  11.502  1.00 98.49           C  
ATOM   3446  O   ILE   446     -11.803 -10.694   8.934  1.00 98.56           O  
ATOM   3447  CG1 ILE   446     -11.441  -8.054  12.642  1.00 97.88           C  
ATOM   3448  CG2 ILE   446     -12.753 -10.065  11.860  1.00 97.86           C  
ATOM   3449  CD1 ILE   446     -10.106  -8.750  12.871  1.00 96.61           C  
ATOM   3450  N   GLU   447     -13.104  -8.991   8.375  1.00 98.60           N  
ATOM   3451  CA  GLU   447     -13.720  -9.674   7.242  1.00 98.66           C  
ATOM   3452  C   GLU   447     -12.668 -10.146   6.243  1.00 98.68           C  
ATOM   3453  CB  GLU   447     -14.732  -8.759   6.547  1.00 98.50           C  
ATOM   3454  O   GLU   447     -12.655 -11.316   5.853  1.00 98.63           O  
ATOM   3455  CG  GLU   447     -15.492  -9.432   5.413  1.00 96.78           C  
ATOM   3456  CD  GLU   447     -16.430  -8.489   4.677  1.00 93.27           C  
ATOM   3457  OE1 GLU   447     -16.573  -7.320   5.103  1.00 95.06           O  
ATOM   3458  OE2 GLU   447     -17.027  -8.922   3.666  1.00 93.58           O  
ATOM   3459  N   VAL   448     -11.649  -9.307   5.887  1.00 98.68           N  
ATOM   3460  CA  VAL   448     -10.569  -9.670   4.975  1.00 98.73           C  
ATOM   3461  C   VAL   448      -9.698 -10.752   5.608  1.00 98.71           C  
ATOM   3462  CB  VAL   448      -9.707  -8.443   4.600  1.00 98.66           C  
ATOM   3463  O   VAL   448      -9.194 -11.638   4.914  1.00 98.63           O  
ATOM   3464  CG1 VAL   448      -8.497  -8.867   3.770  1.00 98.28           C  
ATOM   3465  CG2 VAL   448     -10.545  -7.414   3.843  1.00 98.26           C  
ATOM   3466  N   VAL   449      -9.509 -10.741   6.922  1.00 98.67           N  
ATOM   3467  CA  VAL   449      -8.734 -11.726   7.668  1.00 98.68           C  
ATOM   3468  C   VAL   449      -9.449 -13.075   7.641  1.00 98.64           C  
ATOM   3469  CB  VAL   449      -8.499 -11.277   9.128  1.00 98.61           C  
ATOM   3470  O   VAL   449      -8.838 -14.103   7.340  1.00 98.53           O  
ATOM   3471  CG1 VAL   449      -7.942 -12.428   9.964  1.00 98.16           C  
ATOM   3472  CG2 VAL   449      -7.557 -10.076   9.171  1.00 98.15           C  
ATOM   3473  N   GLU   450     -10.714 -13.134   7.883  1.00 98.46           N  
ATOM   3474  CA  GLU   450     -11.517 -14.353   7.851  1.00 98.49           C  
ATOM   3475  C   GLU   450     -11.547 -14.957   6.450  1.00 98.47           C  
ATOM   3476  CB  GLU   450     -12.942 -14.072   8.333  1.00 98.25           C  
ATOM   3477  O   GLU   450     -11.268 -16.145   6.274  1.00 98.34           O  
ATOM   3478  CG  GLU   450     -13.041 -13.784   9.824  1.00 96.13           C  
ATOM   3479  CD  GLU   450     -14.437 -13.371  10.264  1.00 92.44           C  
ATOM   3480  OE1 GLU   450     -15.275 -13.043   9.394  1.00 93.83           O  
ATOM   3481  OE2 GLU   450     -14.694 -13.375  11.489  1.00 92.82           O  
ATOM   3482  N   MET   451     -11.720 -14.141   5.398  1.00 98.42           N  
ATOM   3483  CA  MET   451     -11.605 -14.581   4.011  1.00 98.49           C  
ATOM   3484  C   MET   451     -10.226 -15.173   3.740  1.00 98.48           C  
ATOM   3485  CB  MET   451     -11.873 -13.418   3.053  1.00 98.33           C  
ATOM   3486  O   MET   451     -10.109 -16.206   3.079  1.00 98.36           O  
ATOM   3487  CG  MET   451     -13.317 -12.944   3.054  1.00 96.97           C  
ATOM   3488  SD  MET   451     -13.566 -11.447   2.021  1.00 96.49           S  
ATOM   3489  CE  MET   451     -13.296 -12.150   0.370  1.00 92.76           C  
ATOM   3490  N   ALA   452      -9.163 -14.624   4.266  1.00 98.59           N  
ATOM   3491  CA  ALA   452      -7.795 -15.097   4.074  1.00 98.61           C  
ATOM   3492  C   ALA   452      -7.584 -16.452   4.744  1.00 98.56           C  
ATOM   3493  CB  ALA   452      -6.798 -14.077   4.618  1.00 98.54           C  
ATOM   3494  O   ALA   452      -6.878 -17.312   4.212  1.00 98.40           O  
ATOM   3495  N   ILE   453      -8.197 -16.643   5.886  1.00 98.31           N  
ATOM   3496  CA  ILE   453      -8.141 -17.894   6.634  1.00 98.33           C  
ATOM   3497  C   ILE   453      -8.908 -18.979   5.881  1.00 98.26           C  
ATOM   3498  CB  ILE   453      -8.711 -17.726   8.060  1.00 98.20           C  
ATOM   3499  O   ILE   453      -8.429 -20.107   5.746  1.00 98.08           O  
ATOM   3500  CG1 ILE   453      -7.771 -16.867   8.913  1.00 97.57           C  
ATOM   3501  CG2 ILE   453      -8.947 -19.092   8.711  1.00 97.55           C  
ATOM   3502  CD1 ILE   453      -8.398 -16.358  10.204  1.00 96.30           C  
ATOM   3503  N   ASP   454     -10.062 -18.665   5.309  1.00 98.29           N  
ATOM   3504  CA  ASP   454     -10.869 -19.614   4.548  1.00 98.34           C  
ATOM   3505  C   ASP   454     -10.172 -20.010   3.248  1.00 98.28           C  
ATOM   3506  CB  ASP   454     -12.249 -19.025   4.247  1.00 98.09           C  
ATOM   3507  O   ASP   454     -10.053 -21.197   2.939  1.00 98.14           O  
ATOM   3508  CG  ASP   454     -13.168 -19.020   5.456  1.00 95.86           C  
ATOM   3509  OD1 ASP   454     -12.888 -19.740   6.438  1.00 94.39           O  
ATOM   3510  OD2 ASP   454     -14.184 -18.292   5.424  1.00 95.01           O  
ATOM   3511  N   ASP   455      -9.565 -19.046   2.539  1.00 98.13           N  
ATOM   3512  CA  ASP   455      -8.775 -19.306   1.340  1.00 98.13           C  
ATOM   3513  C   ASP   455      -7.586 -20.212   1.653  1.00 98.08           C  
ATOM   3514  CB  ASP   455      -8.288 -17.994   0.722  1.00 97.86           C  
ATOM   3515  O   ASP   455      -7.310 -21.160   0.914  1.00 97.81           O  
ATOM   3516  CG  ASP   455      -9.367 -17.275  -0.068  1.00 95.25           C  
ATOM   3517  OD1 ASP   455     -10.442 -17.864  -0.309  1.00 91.67           O  
ATOM   3518  OD2 ASP   455      -9.138 -16.109  -0.457  1.00 92.92           O  
ATOM   3519  N   PHE   456      -6.902 -19.969   2.722  1.00 98.01           N  
ATOM   3520  CA  PHE   456      -5.747 -20.749   3.150  1.00 98.02           C  
ATOM   3521  C   PHE   456      -6.147 -22.187   3.456  1.00 97.87           C  
ATOM   3522  CB  PHE   456      -5.093 -20.113   4.380  1.00 98.01           C  
ATOM   3523  O   PHE   456      -5.490 -23.129   3.006  1.00 97.47           O  
ATOM   3524  CG  PHE   456      -3.898 -20.870   4.893  1.00 97.54           C  
ATOM   3525  CD1 PHE   456      -2.657 -20.731   4.283  1.00 96.64           C  
ATOM   3526  CD2 PHE   456      -4.015 -21.720   5.984  1.00 96.49           C  
ATOM   3527  CE1 PHE   456      -1.548 -21.431   4.755  1.00 95.93           C  
ATOM   3528  CE2 PHE   456      -2.912 -22.423   6.461  1.00 95.75           C  
ATOM   3529  CZ  PHE   456      -1.680 -22.277   5.845  1.00 95.49           C  
ATOM   3530  N   LYS   457      -7.268 -22.408   4.130  1.00 98.14           N  
ATOM   3531  CA  LYS   457      -7.779 -23.727   4.492  1.00 98.15           C  
ATOM   3532  C   LYS   457      -8.228 -24.500   3.255  1.00 97.91           C  
ATOM   3533  CB  LYS   457      -8.938 -23.601   5.481  1.00 97.98           C  
ATOM   3534  O   LYS   457      -8.061 -25.720   3.184  1.00 97.67           O  
ATOM   3535  CG  LYS   457      -8.508 -23.244   6.896  1.00 96.32           C  
ATOM   3536  CD  LYS   457      -9.706 -22.918   7.779  1.00 94.06           C  
ATOM   3537  CE  LYS   457      -9.272 -22.470   9.168  1.00 93.25           C  
ATOM   3538  NZ  LYS   457     -10.399 -21.850   9.928  1.00 92.37           N  
ATOM   3539  N   ASN   458      -8.772 -23.802   2.304  1.00 98.13           N  
ATOM   3540  CA  ASN   458      -9.353 -24.432   1.124  1.00 98.17           C  
ATOM   3541  C   ASN   458      -8.289 -24.757   0.080  1.00 97.68           C  
ATOM   3542  CB  ASN   458     -10.436 -23.537   0.516  1.00 98.00           C  
ATOM   3543  O   ASN   458      -8.505 -25.602  -0.791  1.00 97.07           O  
ATOM   3544  CG  ASN   458     -11.687 -23.473   1.370  1.00 97.13           C  
ATOM   3545  ND2 ASN   458     -12.335 -22.314   1.387  1.00 96.54           N  
ATOM   3546  OD1 ASN   458     -12.068 -24.457   2.010  1.00 96.02           O  
ATOM   3547  N   ASN   459      -7.118 -24.138   0.092  1.00 96.97           N  
ATOM   3548  CA  ASN   459      -6.075 -24.295  -0.917  1.00 96.73           C  
ATOM   3549  C   ASN   459      -4.959 -25.215  -0.432  1.00 95.25           C  
ATOM   3550  CB  ASN   459      -5.505 -22.932  -1.315  1.00 96.39           C  
ATOM   3551  O   ASN   459      -3.993 -25.462  -1.156  1.00 92.22           O  
ATOM   3552  CG  ASN   459      -6.453 -22.135  -2.190  1.00 94.67           C  
ATOM   3553  ND2 ASN   459      -6.672 -20.875  -1.832  1.00 93.46           N  
ATOM   3554  OD1 ASN   459      -6.984 -22.647  -3.178  1.00 92.00           O  
ATOM   3555  N   ARG   460      -5.090 -25.655   0.813  1.00 94.56           N  
ATOM   3556  CA  ARG   460      -4.168 -26.629   1.387  1.00 94.36           C  
ATOM   3557  C   ARG   460      -4.894 -27.916   1.762  1.00 91.54           C  
ATOM   3558  CB  ARG   460      -3.466 -26.047   2.616  1.00 92.34           C  
ATOM   3559  O   ARG   460      -4.380 -29.014   1.538  1.00 87.74           O  
ATOM   3560  CG  ARG   460      -2.376 -25.040   2.284  1.00 87.05           C  
ATOM   3561  CD  ARG   460      -1.478 -24.765   3.482  1.00 81.69           C  
ATOM   3562  NE  ARG   460      -0.359 -23.897   3.128  1.00 83.28           N  
ATOM   3563  NH1 ARG   460       0.994 -24.587   4.869  1.00 77.58           N  
ATOM   3564  NH2 ARG   460       1.742 -23.007   3.386  1.00 72.31           N  
ATOM   3565  CZ  ARG   460       0.790 -23.832   3.795  1.00 79.01           C  
TER    3566      ARG   460
END
