# Supplementary material for: The transformative power of transformers in protein structure prediction
Source: Proc Natl Acad Sci U S A. 2023 Jul 31;120(32):e2303499120. doi: 10.1073/pnas.2303499120 (PMC10410766; doi:10.1073/pnas.2303499120)
Supplement: Supplementary file 2 — Dataset S01 (GZ) [file pnas.2303499120.sd01.gz › SI_Data/predicted_structures/RoseTTAFold/T1123.pdb]

HEADER                                            24-DEC-22   XXXX              
EXPDTA    THEORETICAL MODEL                                                     
REMARK 220                                                                      
REMARK 220 EXPERIMENTAL DETAILS                                                 
REMARK 220  EXPERIMENT TYPE                : THEORETICAL MODELLING              
REMARK 220  DATE OF DATA COLLECTION        : 24-DEC-22                          
REMARK 220                                                                      
REMARK 220 REMARK: MODEL GENERATED BY ROSETTA                                   
REMARK 220  VERSION 2022.39+release.d8d9982                                     
ATOM      1  N   MET A   1       1.168   1.172   2.231  1.00  0.00           N  
ATOM      2  CA  MET A   1       1.511   0.771   0.881  1.00  0.00           C  
ATOM      3  C   MET A   1       1.911   2.020   0.102  1.00  0.00           C  
ATOM      4  O   MET A   1       1.076   2.863  -0.249  1.00  0.00           O  
ATOM      5  CB  MET A   1       0.351   0.013   0.246  1.00  0.00           C  
ATOM      6  CG  MET A   1       0.647  -0.558  -1.136  1.00  0.00           C  
ATOM      7  SD  MET A   1      -0.694  -1.621  -1.751  1.00  0.00           S  
ATOM      8  CE  MET A   1      -0.003  -2.208  -3.296  1.00  0.00           C  
ATOM      9 1H   MET A   1       0.605   0.467   2.679  1.00  0.00           H  
ATOM     10 2H   MET A   1       2.046   1.274   2.720  1.00  0.00           H  
ATOM     11 3H   MET A   1       0.687   2.056   2.230  1.00  0.00           H  
ATOM     12  HA  MET A   1       2.380   0.112   0.922  1.00  0.00           H  
ATOM     13 1HB  MET A   1       0.064  -0.807   0.884  1.00  0.00           H  
ATOM     14 2HB  MET A   1      -0.501   0.676   0.187  1.00  0.00           H  
ATOM     15 1HG  MET A   1       0.810   0.261  -1.843  1.00  0.00           H  
ATOM     16 2HG  MET A   1       1.563  -1.151  -1.091  1.00  0.00           H  
ATOM     17 1HE  MET A   1      -0.717  -2.879  -3.783  1.00  0.00           H  
ATOM     18 2HE  MET A   1       0.212  -1.364  -3.950  1.00  0.00           H  
ATOM     19 3HE  MET A   1       0.920  -2.752  -3.092  1.00  0.00           H  
ATOM     20  N   HIS A   2       3.204   2.164  -0.131  1.00  0.00           N  
ATOM     21  CA  HIS A   2       3.752   3.352  -0.781  1.00  0.00           C  
ATOM     22  C   HIS A   2       3.201   3.522  -2.209  1.00  0.00           C  
ATOM     23  O   HIS A   2       3.065   2.553  -2.961  1.00  0.00           O  
ATOM     24  CB  HIS A   2       5.288   3.252  -0.810  1.00  0.00           C  
ATOM     25  CG  HIS A   2       6.036   4.557  -1.009  1.00  0.00           C  
ATOM     26  ND1 HIS A   2       6.075   5.246  -2.198  1.00  0.00           N  
ATOM     27  CD2 HIS A   2       6.799   5.264  -0.137  1.00  0.00           C  
ATOM     28  CE1 HIS A   2       6.814   6.330  -2.050  1.00  0.00           C  
ATOM     29  NE2 HIS A   2       7.273   6.363  -0.804  1.00  0.00           N  
ATOM     30  H   HIS A   2       3.851   1.448   0.209  1.00  0.00           H  
ATOM     31  HA  HIS A   2       3.481   4.239  -0.209  1.00  0.00           H  
ATOM     32 1HB  HIS A   2       5.632   2.817   0.129  1.00  0.00           H  
ATOM     33 2HB  HIS A   2       5.584   2.572  -1.607  1.00  0.00           H  
ATOM     34  HD1 HIS A   2       5.603   5.021  -3.073  1.00  0.00           H  
ATOM     35  HD2 HIS A   2       7.070   5.102   0.908  1.00  0.00           H  
ATOM     36  HE1 HIS A   2       6.956   7.011  -2.888  1.00  0.00           H  
ATOM     37  N   HIS A   3       2.877   4.769  -2.536  1.00  0.00           N  
ATOM     38  CA  HIS A   3       2.382   5.247  -3.835  1.00  0.00           C  
ATOM     39  C   HIS A   3       3.484   5.373  -4.885  1.00  0.00           C  
ATOM     40  O   HIS A   3       4.675   5.276  -4.558  1.00  0.00           O  
ATOM     41  CB  HIS A   3       1.721   6.602  -3.595  1.00  0.00           C  
ATOM     42  CG  HIS A   3       2.705   7.551  -3.006  1.00  0.00           C  
ATOM     43  ND1 HIS A   3       3.596   8.305  -3.745  1.00  0.00           N  
ATOM     44  CD2 HIS A   3       2.994   7.783  -1.715  1.00  0.00           C  
ATOM     45  CE1 HIS A   3       4.379   8.974  -2.918  1.00  0.00           C  
ATOM     46  NE2 HIS A   3       4.031   8.664  -1.685  1.00  0.00           N  
ATOM     47  H   HIS A   3       3.009   5.466  -1.816  1.00  0.00           H  
ATOM     48  HA  HIS A   3       1.634   4.556  -4.224  1.00  0.00           H  
ATOM     49 1HB  HIS A   3       1.351   7.009  -4.544  1.00  0.00           H  
ATOM     50 2HB  HIS A   3       0.871   6.495  -2.921  1.00  0.00           H  
ATOM     51  HD2 HIS A   3       2.508   7.330  -0.848  1.00  0.00           H  
ATOM     52  HE1 HIS A   3       5.185   9.648  -3.200  1.00  0.00           H  
ATOM     53  HE2 HIS A   3       4.461   8.990  -0.815  1.00  0.00           H  
ATOM     54  N   HIS A   4       3.104   5.631  -6.142  1.00  0.00           N  
ATOM     55  CA  HIS A   4       4.108   5.804  -7.190  1.00  0.00           C  
ATOM     56  C   HIS A   4       3.897   7.086  -8.009  1.00  0.00           C  
ATOM     57  O   HIS A   4       2.772   7.494  -8.285  1.00  0.00           O  
ATOM     58  CB  HIS A   4       4.023   4.607  -8.139  1.00  0.00           C  
ATOM     59  CG  HIS A   4       4.235   3.294  -7.461  1.00  0.00           C  
ATOM     60  ND1 HIS A   4       3.274   2.727  -6.656  1.00  0.00           N  
ATOM     61  CD2 HIS A   4       5.258   2.414  -7.491  1.00  0.00           C  
ATOM     62  CE1 HIS A   4       3.708   1.585  -6.190  1.00  0.00           C  
ATOM     63  NE2 HIS A   4       4.895   1.352  -6.692  1.00  0.00           N  
ATOM     64  H   HIS A   4       2.109   5.662  -6.401  1.00  0.00           H  
ATOM     65  HA  HIS A   4       5.102   5.844  -6.751  1.00  0.00           H  
ATOM     66 1HB  HIS A   4       3.038   4.598  -8.618  1.00  0.00           H  
ATOM     67 2HB  HIS A   4       4.767   4.714  -8.924  1.00  0.00           H  
ATOM     68  HD2 HIS A   4       6.188   2.517  -8.049  1.00  0.00           H  
ATOM     69  HE1 HIS A   4       3.157   0.937  -5.521  1.00  0.00           H  
ATOM     70  HE2 HIS A   4       5.443   0.500  -6.515  1.00  0.00           H  
ATOM     71  N   HIS A   5       4.997   7.716  -8.434  1.00  0.00           N  
ATOM     72  CA  HIS A   5       4.886   8.870  -9.330  1.00  0.00           C  
ATOM     73  C   HIS A   5       4.471   8.369 -10.714  1.00  0.00           C  
ATOM     74  O   HIS A   5       3.492   8.821 -11.305  1.00  0.00           O  
ATOM     75  CB  HIS A   5       6.214   9.636  -9.405  1.00  0.00           C  
ATOM     76  CG  HIS A   5       6.161  10.894 -10.233  1.00  0.00           C  
ATOM     77  ND1 HIS A   5       5.512  12.040  -9.806  1.00  0.00           N  
ATOM     78  CD2 HIS A   5       6.675  11.186 -11.451  1.00  0.00           C  
ATOM     79  CE1 HIS A   5       5.632  12.980 -10.728  1.00  0.00           C  
ATOM     80  NE2 HIS A   5       6.333  12.490 -11.734  1.00  0.00           N  
ATOM     81  H   HIS A   5       5.904   7.379  -8.150  1.00  0.00           H  
ATOM     82  HA  HIS A   5       4.116   9.551  -8.971  1.00  0.00           H  
ATOM     83 1HB  HIS A   5       6.531   9.909  -8.398  1.00  0.00           H  
ATOM     84 2HB  HIS A   5       6.984   8.992  -9.823  1.00  0.00           H  
ATOM     85  HD2 HIS A   5       7.253  10.514 -12.085  1.00  0.00           H  
ATOM     86  HE1 HIS A   5       5.222  13.988 -10.666  1.00  0.00           H  
ATOM     87  HE2 HIS A   5       6.580  12.986 -12.579  1.00  0.00           H  
ATOM     88  N   HIS A   6       5.252   7.424 -11.227  1.00  0.00           N  
ATOM     89  CA  HIS A   6       4.975   6.757 -12.489  1.00  0.00           C  
ATOM     90  C   HIS A   6       3.797   5.819 -12.253  1.00  0.00           C  
ATOM     91  O   HIS A   6       3.724   5.217 -11.188  1.00  0.00           O  
ATOM     92  CB  HIS A   6       6.204   5.998 -12.984  1.00  0.00           C  
ATOM     93  CG  HIS A   6       6.061   5.495 -14.361  1.00  0.00           C  
ATOM     94  ND1 HIS A   6       5.344   4.365 -14.668  1.00  0.00           N  
ATOM     95  CD2 HIS A   6       6.536   5.976 -15.537  1.00  0.00           C  
ATOM     96  CE1 HIS A   6       5.378   4.173 -15.986  1.00  0.00           C  
ATOM     97  NE2 HIS A   6       6.099   5.136 -16.529  1.00  0.00           N  
ATOM     98  H   HIS A   6       6.055   7.131 -10.696  1.00  0.00           H  
ATOM     99  HA  HIS A   6       4.686   7.484 -13.247  1.00  0.00           H  
ATOM    100 1HB  HIS A   6       7.077   6.651 -12.944  1.00  0.00           H  
ATOM    101 2HB  HIS A   6       6.396   5.151 -12.326  1.00  0.00           H  
ATOM    102  HD2 HIS A   6       7.150   6.868 -15.669  1.00  0.00           H  
ATOM    103  HE1 HIS A   6       4.897   3.357 -16.527  1.00  0.00           H  
ATOM    104  HE2 HIS A   6       6.299   5.244 -17.516  1.00  0.00           H  
ATOM    105  N   HIS A   7       2.890   5.661 -13.217  1.00  0.00           N  
ATOM    106  CA  HIS A   7       1.725   4.799 -12.985  1.00  0.00           C  
ATOM    107  C   HIS A   7       1.772   3.400 -13.628  1.00  0.00           C  
ATOM    108  O   HIS A   7       0.728   2.806 -13.895  1.00  0.00           O  
ATOM    109  CB  HIS A   7       0.435   5.511 -13.408  1.00  0.00           C  
ATOM    110  CG  HIS A   7       0.116   6.742 -12.574  1.00  0.00           C  
ATOM    111  ND1 HIS A   7      -0.794   7.700 -12.980  1.00  0.00           N  
ATOM    112  CD2 HIS A   7       0.591   7.162 -11.372  1.00  0.00           C  
ATOM    113  CE1 HIS A   7      -0.856   8.658 -12.065  1.00  0.00           C  
ATOM    114  NE2 HIS A   7      -0.028   8.353 -11.087  1.00  0.00           N  
ATOM    115  H   HIS A   7       2.994   6.152 -14.093  1.00  0.00           H  
ATOM    116  HA  HIS A   7       1.637   4.630 -11.911  1.00  0.00           H  
ATOM    117 1HB  HIS A   7       0.515   5.814 -14.453  1.00  0.00           H  
ATOM    118 2HB  HIS A   7      -0.404   4.819 -13.329  1.00  0.00           H  
ATOM    119  HD2 HIS A   7       1.332   6.660 -10.742  1.00  0.00           H  
ATOM    120  HE1 HIS A   7      -1.484   9.547 -12.113  1.00  0.00           H  
ATOM    121  HE2 HIS A   7       0.143   8.899 -10.251  1.00  0.00           H  
ATOM    122  N   HIS A   8       2.972   2.846 -13.816  1.00  0.00           N  
ATOM    123  CA  HIS A   8       3.139   1.476 -14.321  1.00  0.00           C  
ATOM    124  C   HIS A   8       2.220   0.469 -13.623  1.00  0.00           C  
ATOM    125  O   HIS A   8       2.039   0.494 -12.394  1.00  0.00           O  
ATOM    126  CB  HIS A   8       4.582   0.984 -14.161  1.00  0.00           C  
ATOM    127  CG  HIS A   8       4.830  -0.343 -14.806  1.00  0.00           C  
ATOM    128  ND1 HIS A   8       4.827  -0.515 -16.178  1.00  0.00           N  
ATOM    129  CD2 HIS A   8       5.099  -1.556 -14.276  1.00  0.00           C  
ATOM    130  CE1 HIS A   8       5.077  -1.783 -16.456  1.00  0.00           C  
ATOM    131  NE2 HIS A   8       5.246  -2.433 -15.322  1.00  0.00           N  
ATOM    132  H   HIS A   8       3.812   3.406 -13.673  1.00  0.00           H  
ATOM    133  HA  HIS A   8       2.896   1.458 -15.382  1.00  0.00           H  
ATOM    134 1HB  HIS A   8       5.271   1.689 -14.588  1.00  0.00           H  
ATOM    135 2HB  HIS A   8       4.819   0.901 -13.102  1.00  0.00           H  
ATOM    136  HD2 HIS A   8       5.183  -1.789 -13.219  1.00  0.00           H  
ATOM    137  HE1 HIS A   8       5.134  -2.219 -17.452  1.00  0.00           H  
ATOM    138  HE2 HIS A   8       5.448  -3.416 -15.229  1.00  0.00           H  
ATOM    139  N   HIS A   9       1.652  -0.419 -14.437  1.00  0.00           N  
ATOM    140  CA  HIS A   9       0.709  -1.435 -13.998  1.00  0.00           C  
ATOM    141  C   HIS A   9       1.418  -2.706 -13.532  1.00  0.00           C  
ATOM    142  O   HIS A   9       2.033  -3.419 -14.323  1.00  0.00           O  
ATOM    143  CB  HIS A   9      -0.198  -1.780 -15.176  1.00  0.00           C  
ATOM    144  CG  HIS A   9      -0.935  -0.587 -15.701  1.00  0.00           C  
ATOM    145  ND1 HIS A   9      -2.219  -0.256 -15.321  1.00  0.00           N  
ATOM    146  CD2 HIS A   9      -0.532   0.378 -16.568  1.00  0.00           C  
ATOM    147  CE1 HIS A   9      -2.575   0.872 -15.950  1.00  0.00           C  
ATOM    148  NE2 HIS A   9      -1.570   1.263 -16.705  1.00  0.00           N  
ATOM    149  H   HIS A   9       1.880  -0.369 -15.420  1.00  0.00           H  
ATOM    150  HA  HIS A   9       0.106  -1.051 -13.176  1.00  0.00           H  
ATOM    151 1HB  HIS A   9       0.400  -2.203 -15.985  1.00  0.00           H  
ATOM    152 2HB  HIS A   9      -0.924  -2.533 -14.871  1.00  0.00           H  
ATOM    153  HD2 HIS A   9       0.439   0.439 -17.060  1.00  0.00           H  
ATOM    154  HE1 HIS A   9      -3.532   1.386 -15.856  1.00  0.00           H  
ATOM    155  HE2 HIS A   9      -1.556   2.087 -17.290  1.00  0.00           H  
ATOM    156  N   HIS A  10       1.326  -2.970 -12.235  1.00  0.00           N  
ATOM    157  CA  HIS A  10       1.995  -4.100 -11.592  1.00  0.00           C  
ATOM    158  C   HIS A  10       1.163  -4.624 -10.431  1.00  0.00           C  
ATOM    159  O   HIS A  10       1.562  -4.486  -9.279  1.00  0.00           O  
ATOM    160  CB  HIS A  10       3.379  -3.687 -11.074  1.00  0.00           C  
ATOM    161  CG  HIS A  10       4.267  -4.837 -10.699  1.00  0.00           C  
ATOM    162  ND1 HIS A  10       4.632  -5.817 -11.599  1.00  0.00           N  
ATOM    163  CD2 HIS A  10       4.866  -5.162  -9.525  1.00  0.00           C  
ATOM    164  CE1 HIS A  10       5.415  -6.697 -10.996  1.00  0.00           C  
ATOM    165  NE2 HIS A  10       5.571  -6.324  -9.739  1.00  0.00           N  
ATOM    166  H   HIS A  10       0.782  -2.342 -11.663  1.00  0.00           H  
ATOM    167  HA  HIS A  10       2.122  -4.912 -12.307  1.00  0.00           H  
ATOM    168 1HB  HIS A  10       3.884  -3.108 -11.835  1.00  0.00           H  
ATOM    169 2HB  HIS A  10       3.267  -3.047 -10.201  1.00  0.00           H  
ATOM    170  HD1 HIS A  10       4.354  -5.869 -12.560  1.00  0.00           H  
ATOM    171  HD2 HIS A  10       4.874  -4.693  -8.540  1.00  0.00           H  
ATOM    172  HE1 HIS A  10       5.811  -7.553 -11.542  1.00  0.00           H  
ATOM    173  N   HIS A  11      -0.008  -5.171 -10.712  1.00  0.00           N  
ATOM    174  CA  HIS A  11      -0.898  -5.577  -9.630  1.00  0.00           C  
ATOM    175  C   HIS A  11      -0.329  -6.698  -8.773  1.00  0.00           C  
ATOM    176  O   HIS A  11       0.278  -7.644  -9.279  1.00  0.00           O  
ATOM    177  CB  HIS A  11      -2.248  -6.037 -10.191  1.00  0.00           C  
ATOM    178  CG  HIS A  11      -3.120  -4.934 -10.691  1.00  0.00           C  
ATOM    179  ND1 HIS A  11      -3.748  -4.050  -9.840  1.00  0.00           N  
ATOM    180  CD2 HIS A  11      -3.462  -4.560 -11.950  1.00  0.00           C  
ATOM    181  CE1 HIS A  11      -4.452  -3.187 -10.541  1.00  0.00           C  
ATOM    182  NE2 HIS A  11      -4.290  -3.460 -11.841  1.00  0.00           N  
ATOM    183  H   HIS A  11      -0.289  -5.293 -11.675  1.00  0.00           H  
ATOM    184  HA  HIS A  11      -1.076  -4.724  -8.974  1.00  0.00           H  
ATOM    185 1HB  HIS A  11      -2.078  -6.737 -11.010  1.00  0.00           H  
ATOM    186 2HB  HIS A  11      -2.793  -6.573  -9.414  1.00  0.00           H  
ATOM    187  HD1 HIS A  11      -3.697  -4.053  -8.839  1.00  0.00           H  
ATOM    188  HD2 HIS A  11      -3.203  -4.954 -12.934  1.00  0.00           H  
ATOM    189  HE1 HIS A  11      -5.025  -2.402 -10.034  1.00  0.00           H  
ATOM    190  N   SER A  12      -0.583  -6.591  -7.472  1.00  0.00           N  
ATOM    191  CA  SER A  12      -0.208  -7.583  -6.474  1.00  0.00           C  
ATOM    192  C   SER A  12      -1.040  -7.360  -5.224  1.00  0.00           C  
ATOM    193  O   SER A  12      -1.306  -6.214  -4.855  1.00  0.00           O  
ATOM    194  CB  SER A  12       1.265  -7.479  -6.129  1.00  0.00           C  
ATOM    195  OG  SER A  12       1.617  -8.431  -5.155  1.00  0.00           O  
ATOM    196  H   SER A  12      -1.071  -5.768  -7.156  1.00  0.00           H  
ATOM    197  HA  SER A  12      -0.420  -8.579  -6.864  1.00  0.00           H  
ATOM    198 1HB  SER A  12       1.865  -7.633  -7.028  1.00  0.00           H  
ATOM    199 2HB  SER A  12       1.483  -6.477  -5.758  1.00  0.00           H  
ATOM    200  HG  SER A  12       1.030  -8.271  -4.392  1.00  0.00           H  
ATOM    201  N   GLU A  13      -1.435  -8.440  -4.566  1.00  0.00           N  
ATOM    202  CA  GLU A  13      -2.189  -8.316  -3.326  1.00  0.00           C  
ATOM    203  C   GLU A  13      -1.252  -8.085  -2.151  1.00  0.00           C  
ATOM    204  O   GLU A  13      -0.103  -8.540  -2.170  1.00  0.00           O  
ATOM    205  CB  GLU A  13      -3.042  -9.558  -3.090  1.00  0.00           C  
ATOM    206  CG  GLU A  13      -4.100  -9.828  -4.171  1.00  0.00           C  
ATOM    207  CD  GLU A  13      -5.238  -8.818  -4.208  1.00  0.00           C  
ATOM    208  OE1 GLU A  13      -5.827  -8.558  -3.186  1.00  0.00           O  
ATOM    209  OE2 GLU A  13      -5.536  -8.323  -5.285  1.00  0.00           O  
ATOM    210  H   GLU A  13      -1.201  -9.356  -4.924  1.00  0.00           H  
ATOM    211  HA  GLU A  13      -2.851  -7.453  -3.405  1.00  0.00           H  
ATOM    212 1HB  GLU A  13      -2.397 -10.434  -3.025  1.00  0.00           H  
ATOM    213 2HB  GLU A  13      -3.560  -9.463  -2.134  1.00  0.00           H  
ATOM    214 1HG  GLU A  13      -3.607  -9.834  -5.143  1.00  0.00           H  
ATOM    215 2HG  GLU A  13      -4.515 -10.822  -4.003  1.00  0.00           H  
ATOM    216  N   THR A  14      -1.764  -7.391  -1.136  1.00  0.00           N  
ATOM    217  CA  THR A  14      -1.023  -7.087   0.085  1.00  0.00           C  
ATOM    218  C   THR A  14      -1.798  -7.401   1.364  1.00  0.00           C  
ATOM    219  O   THR A  14      -3.026  -7.534   1.334  1.00  0.00           O  
ATOM    220  CB  THR A  14      -0.601  -5.604   0.109  1.00  0.00           C  
ATOM    221  OG1 THR A  14      -1.770  -4.723   0.111  1.00  0.00           O  
ATOM    222  CG2 THR A  14       0.305  -5.263  -1.094  1.00  0.00           C  
ATOM    223  H   THR A  14      -2.713  -7.074  -1.229  1.00  0.00           H  
ATOM    224  HA  THR A  14      -0.118  -7.695   0.091  1.00  0.00           H  
ATOM    225  HB  THR A  14      -0.066  -5.438   1.027  1.00  0.00           H  
ATOM    226  HG1 THR A  14      -1.465  -3.811   0.240  1.00  0.00           H  
ATOM    227 1HG2 THR A  14       0.613  -4.228  -1.031  1.00  0.00           H  
ATOM    228 2HG2 THR A  14       1.189  -5.897  -1.082  1.00  0.00           H  
ATOM    229 3HG2 THR A  14      -0.233  -5.416  -2.027  1.00  0.00           H  
ATOM    230  N   THR A  15      -1.075  -7.439   2.489  1.00  0.00           N  
ATOM    231  CA  THR A  15      -1.656  -7.665   3.811  1.00  0.00           C  
ATOM    232  C   THR A  15      -1.600  -6.411   4.681  1.00  0.00           C  
ATOM    233  O   THR A  15      -0.556  -5.781   4.818  1.00  0.00           O  
ATOM    234  CB  THR A  15      -0.926  -8.815   4.530  1.00  0.00           C  
ATOM    235  OG1 THR A  15      -1.072 -10.020   3.766  1.00  0.00           O  
ATOM    236  CG2 THR A  15      -1.489  -9.026   5.933  1.00  0.00           C  
ATOM    237  H   THR A  15      -0.077  -7.317   2.424  1.00  0.00           H  
ATOM    238  HA  THR A  15      -2.703  -7.941   3.688  1.00  0.00           H  
ATOM    239  HB  THR A  15       0.134  -8.575   4.609  1.00  0.00           H  
ATOM    240  HG1 THR A  15      -2.009 -10.204   3.638  1.00  0.00           H  
ATOM    241 1HG2 THR A  15      -0.957  -9.844   6.417  1.00  0.00           H  
ATOM    242 2HG2 THR A  15      -1.364  -8.117   6.524  1.00  0.00           H  
ATOM    243 3HG2 THR A  15      -2.548  -9.272   5.868  1.00  0.00           H  
ATOM    244  N   TYR A  16      -2.739  -6.065   5.258  1.00  0.00           N  
ATOM    245  CA  TYR A  16      -2.901  -4.905   6.126  1.00  0.00           C  
ATOM    246  C   TYR A  16      -2.304  -5.038   7.519  1.00  0.00           C  
ATOM    247  O   TYR A  16      -2.475  -6.064   8.182  1.00  0.00           O  
ATOM    248  CB  TYR A  16      -4.381  -4.606   6.302  1.00  0.00           C  
ATOM    249  CG  TYR A  16      -4.693  -3.444   7.238  1.00  0.00           C  
ATOM    250  CD1 TYR A  16      -4.644  -2.130   6.799  1.00  0.00           C  
ATOM    251  CD2 TYR A  16      -5.029  -3.715   8.554  1.00  0.00           C  
ATOM    252  CE1 TYR A  16      -4.939  -1.103   7.680  1.00  0.00           C  
ATOM    253  CE2 TYR A  16      -5.316  -2.694   9.420  1.00  0.00           C  
ATOM    254  CZ  TYR A  16      -5.274  -1.399   8.990  1.00  0.00           C  
ATOM    255  OH  TYR A  16      -5.560  -0.390   9.863  1.00  0.00           O  
ATOM    256  H   TYR A  16      -3.548  -6.644   5.084  1.00  0.00           H  
ATOM    257  HA  TYR A  16      -2.416  -4.055   5.644  1.00  0.00           H  
ATOM    258 1HB  TYR A  16      -4.805  -4.377   5.331  1.00  0.00           H  
ATOM    259 2HB  TYR A  16      -4.889  -5.491   6.681  1.00  0.00           H  
ATOM    260  HD1 TYR A  16      -4.382  -1.914   5.767  1.00  0.00           H  
ATOM    261  HD2 TYR A  16      -5.063  -4.747   8.899  1.00  0.00           H  
ATOM    262  HE1 TYR A  16      -4.910  -0.073   7.350  1.00  0.00           H  
ATOM    263  HE2 TYR A  16      -5.579  -2.914  10.454  1.00  0.00           H  
ATOM    264  HH  TYR A  16      -5.551   0.444   9.396  1.00  0.00           H  
ATOM    265  N   THR A  17      -1.666  -3.962   7.967  1.00  0.00           N  
ATOM    266  CA  THR A  17      -1.210  -3.817   9.343  1.00  0.00           C  
ATOM    267  C   THR A  17      -1.672  -2.413   9.667  1.00  0.00           C  
ATOM    268  O   THR A  17      -1.833  -1.623   8.734  1.00  0.00           O  
ATOM    269  CB  THR A  17       0.319  -3.795   9.480  1.00  0.00           C  
ATOM    270  OG1 THR A  17       0.799  -2.533   8.993  1.00  0.00           O  
ATOM    271  CG2 THR A  17       0.959  -4.910   8.638  1.00  0.00           C  
ATOM    272  H   THR A  17      -1.531  -3.188   7.333  1.00  0.00           H  
ATOM    273  HA  THR A  17      -1.686  -4.539  10.005  1.00  0.00           H  
ATOM    274  HB  THR A  17       0.596  -3.913  10.528  1.00  0.00           H  
ATOM    275  HG1 THR A  17       0.626  -1.838   9.705  1.00  0.00           H  
ATOM    276 1HG2 THR A  17       2.042  -4.860   8.741  1.00  0.00           H  
ATOM    277 2HG2 THR A  17       0.603  -5.881   8.985  1.00  0.00           H  
ATOM    278 3HG2 THR A  17       0.692  -4.782   7.585  1.00  0.00           H  
ATOM    279  N   GLY A  18      -1.802  -2.020  10.924  1.00  0.00           N  
ATOM    280  CA  GLY A  18      -2.097  -0.603  11.061  1.00  0.00           C  
ATOM    281  C   GLY A  18      -0.751   0.122  10.911  1.00  0.00           C  
ATOM    282  O   GLY A  18       0.287  -0.548  10.926  1.00  0.00           O  
ATOM    283  H   GLY A  18      -1.711  -2.632  11.739  1.00  0.00           H  
ATOM    284 1HA  GLY A  18      -2.811  -0.325  10.301  1.00  0.00           H  
ATOM    285 2HA  GLY A  18      -2.551  -0.390  12.025  1.00  0.00           H  
ATOM    286  N   PRO A  19      -0.724   1.427  10.616  1.00  0.00           N  
ATOM    287  CA  PRO A  19       0.455   2.289  10.608  1.00  0.00           C  
ATOM    288  C   PRO A  19       1.146   2.451  11.959  1.00  0.00           C  
ATOM    289  O   PRO A  19       0.486   2.674  12.963  1.00  0.00           O  
ATOM    290  CB  PRO A  19      -0.133   3.632  10.158  1.00  0.00           C  
ATOM    291  CG  PRO A  19      -1.413   3.276   9.452  1.00  0.00           C  
ATOM    292  CD  PRO A  19      -1.946   2.089  10.161  1.00  0.00           C  
ATOM    293  HA  PRO A  19       1.167   1.902   9.859  1.00  0.00           H  
ATOM    294 1HB  PRO A  19      -0.311   4.278  11.034  1.00  0.00           H  
ATOM    295 2HB  PRO A  19       0.575   4.169   9.508  1.00  0.00           H  
ATOM    296 1HG  PRO A  19      -2.119   4.083   9.518  1.00  0.00           H  
ATOM    297 2HG  PRO A  19      -1.232   3.102   8.378  1.00  0.00           H  
ATOM    298 1HD  PRO A  19      -2.582   2.390  11.001  1.00  0.00           H  
ATOM    299 2HD  PRO A  19      -2.479   1.514   9.403  1.00  0.00           H  
ATOM    300  N   ARG A  20       2.464   2.488  11.961  1.00  0.00           N  
ATOM    301  CA  ARG A  20       3.257   2.808  13.150  1.00  0.00           C  
ATOM    302  C   ARG A  20       4.302   3.793  12.687  1.00  0.00           C  
ATOM    303  O   ARG A  20       5.467   3.737  13.062  1.00  0.00           O  
ATOM    304  CB  ARG A  20       3.911   1.619  13.834  1.00  0.00           C  
ATOM    305  CG  ARG A  20       2.976   0.578  14.392  1.00  0.00           C  
ATOM    306  CD  ARG A  20       3.728  -0.486  15.075  1.00  0.00           C  
ATOM    307  NE  ARG A  20       2.873  -1.520  15.612  1.00  0.00           N  
ATOM    308  CZ  ARG A  20       3.332  -2.584  16.298  1.00  0.00           C  
ATOM    309  NH1 ARG A  20       4.625  -2.716  16.499  1.00  0.00           N  
ATOM    310  NH2 ARG A  20       2.500  -3.496  16.771  1.00  0.00           N  
ATOM    311  H   ARG A  20       2.958   2.286  11.106  1.00  0.00           H  
ATOM    312  HA  ARG A  20       2.618   3.299  13.888  1.00  0.00           H  
ATOM    313 1HB  ARG A  20       4.588   1.144  13.186  1.00  0.00           H  
ATOM    314 2HB  ARG A  20       4.497   1.986  14.674  1.00  0.00           H  
ATOM    315 1HG  ARG A  20       2.308   1.047  15.114  1.00  0.00           H  
ATOM    316 2HG  ARG A  20       2.393   0.132  13.587  1.00  0.00           H  
ATOM    317 1HD  ARG A  20       4.419  -0.942  14.386  1.00  0.00           H  
ATOM    318 2HD  ARG A  20       4.287  -0.049  15.899  1.00  0.00           H  
ATOM    319  HE  ARG A  20       1.873  -1.438  15.466  1.00  0.00           H  
ATOM    320 1HH1 ARG A  20       5.264  -2.020  16.142  1.00  0.00           H  
ATOM    321 2HH1 ARG A  20       4.978  -3.509  17.015  1.00  0.00           H  
ATOM    322 1HH2 ARG A  20       1.503  -3.406  16.626  1.00  0.00           H  
ATOM    323 2HH2 ARG A  20       2.860  -4.288  17.283  1.00  0.00           H  
ATOM    324  N   SER A  21       3.849   4.677  11.810  1.00  0.00           N  
ATOM    325  CA  SER A  21       4.638   5.720  11.165  1.00  0.00           C  
ATOM    326  C   SER A  21       4.500   7.044  11.934  1.00  0.00           C  
ATOM    327  O   SER A  21       4.839   8.115  11.430  1.00  0.00           O  
ATOM    328  CB  SER A  21       4.190   5.863   9.717  1.00  0.00           C  
ATOM    329  OG  SER A  21       4.431   4.673   8.978  1.00  0.00           O  
ATOM    330  H   SER A  21       2.863   4.626  11.579  1.00  0.00           H  
ATOM    331  HA  SER A  21       5.691   5.422  11.175  1.00  0.00           H  
ATOM    332 1HB  SER A  21       3.125   6.066   9.713  1.00  0.00           H  
ATOM    333 2HB  SER A  21       4.692   6.708   9.244  1.00  0.00           H  
ATOM    334  HG  SER A  21       3.799   4.698   8.248  1.00  0.00           H  
ATOM    335  N   ILE A  22       3.906   6.950  13.126  1.00  0.00           N  
ATOM    336  CA  ILE A  22       3.633   8.046  14.068  1.00  0.00           C  
ATOM    337  C   ILE A  22       4.610   8.056  15.228  1.00  0.00           C  
ATOM    338  O   ILE A  22       4.330   8.558  16.325  1.00  0.00           O  
ATOM    339  CB  ILE A  22       2.205   7.921  14.606  1.00  0.00           C  
ATOM    340  CG1 ILE A  22       1.807   9.203  15.350  1.00  0.00           C  
ATOM    341  CG2 ILE A  22       2.108   6.692  15.503  1.00  0.00           C  
ATOM    342  CD1 ILE A  22       0.316   9.365  15.591  1.00  0.00           C  
ATOM    343  H   ILE A  22       3.655   6.022  13.423  1.00  0.00           H  
ATOM    344  HA  ILE A  22       3.732   8.993  13.542  1.00  0.00           H  
ATOM    345  HB  ILE A  22       1.540   7.808  13.786  1.00  0.00           H  
ATOM    346 1HG1 ILE A  22       2.302   9.199  16.318  1.00  0.00           H  
ATOM    347 2HG1 ILE A  22       2.157  10.042  14.796  1.00  0.00           H  
ATOM    348 1HG2 ILE A  22       1.092   6.584  15.877  1.00  0.00           H  
ATOM    349 2HG2 ILE A  22       2.379   5.807  14.928  1.00  0.00           H  
ATOM    350 3HG2 ILE A  22       2.794   6.801  16.345  1.00  0.00           H  
ATOM    351 1HD1 ILE A  22       0.130  10.276  16.134  1.00  0.00           H  
ATOM    352 2HD1 ILE A  22      -0.206   9.414  14.646  1.00  0.00           H  
ATOM    353 3HD1 ILE A  22      -0.056   8.530  16.169  1.00  0.00           H  
ATOM    354  N   VAL A  23       5.776   7.502  15.000  1.00  0.00           N  
ATOM    355  CA  VAL A  23       6.717   7.442  16.078  1.00  0.00           C  
ATOM    356  C   VAL A  23       7.406   8.761  16.324  1.00  0.00           C  
ATOM    357  O   VAL A  23       8.302   9.175  15.592  1.00  0.00           O  
ATOM    358  CB  VAL A  23       7.755   6.361  15.779  1.00  0.00           C  
ATOM    359  CG1 VAL A  23       8.792   6.308  16.883  1.00  0.00           C  
ATOM    360  CG2 VAL A  23       7.029   5.052  15.632  1.00  0.00           C  
ATOM    361  H   VAL A  23       5.992   7.118  14.095  1.00  0.00           H  
ATOM    362  HA  VAL A  23       6.182   7.158  16.985  1.00  0.00           H  
ATOM    363  HB  VAL A  23       8.273   6.603  14.852  1.00  0.00           H  
ATOM    364 1HG1 VAL A  23       9.528   5.538  16.658  1.00  0.00           H  
ATOM    365 2HG1 VAL A  23       9.290   7.278  16.958  1.00  0.00           H  
ATOM    366 3HG1 VAL A  23       8.306   6.080  17.831  1.00  0.00           H  
ATOM    367 1HG2 VAL A  23       7.737   4.256  15.397  1.00  0.00           H  
ATOM    368 2HG2 VAL A  23       6.510   4.815  16.561  1.00  0.00           H  
ATOM    369 3HG2 VAL A  23       6.310   5.146  14.832  1.00  0.00           H  
ATOM    370  N   THR A  24       6.989   9.376  17.414  1.00  0.00           N  
ATOM    371  CA  THR A  24       7.534  10.638  17.874  1.00  0.00           C  
ATOM    372  C   THR A  24       9.029  10.415  18.141  1.00  0.00           C  
ATOM    373  O   THR A  24       9.370   9.409  18.765  1.00  0.00           O  
ATOM    374  CB  THR A  24       6.819  11.114  19.157  1.00  0.00           C  
ATOM    375  OG1 THR A  24       5.414  11.294  18.886  1.00  0.00           O  
ATOM    376  CG2 THR A  24       7.414  12.420  19.671  1.00  0.00           C  
ATOM    377  H   THR A  24       6.193   8.954  17.879  1.00  0.00           H  
ATOM    378  HA  THR A  24       7.357  11.380  17.106  1.00  0.00           H  
ATOM    379  HB  THR A  24       6.932  10.350  19.923  1.00  0.00           H  
ATOM    380  HG1 THR A  24       5.061  10.489  18.480  1.00  0.00           H  
ATOM    381 1HG2 THR A  24       6.898  12.721  20.580  1.00  0.00           H  
ATOM    382 2HG2 THR A  24       8.473  12.278  19.890  1.00  0.00           H  
ATOM    383 3HG2 THR A  24       7.301  13.197  18.923  1.00  0.00           H  
ATOM    384  N   PRO A  25       9.938  11.299  17.687  1.00  0.00           N  
ATOM    385  CA  PRO A  25      11.374  11.213  17.884  1.00  0.00           C  
ATOM    386  C   PRO A  25      11.760  11.134  19.349  1.00  0.00           C  
ATOM    387  O   PRO A  25      11.032  11.595  20.222  1.00  0.00           O  
ATOM    388  CB  PRO A  25      11.878  12.528  17.271  1.00  0.00           C  
ATOM    389  CG  PRO A  25      10.840  12.908  16.249  1.00  0.00           C  
ATOM    390  CD  PRO A  25       9.526  12.440  16.816  1.00  0.00           C  
ATOM    391  HA  PRO A  25      11.759  10.343  17.333  1.00  0.00           H  
ATOM    392 1HB  PRO A  25      11.999  13.283  18.055  1.00  0.00           H  
ATOM    393 2HB  PRO A  25      12.873  12.377  16.829  1.00  0.00           H  
ATOM    394 1HG  PRO A  25      10.861  13.995  16.075  1.00  0.00           H  
ATOM    395 2HG  PRO A  25      11.067  12.428  15.283  1.00  0.00           H  
ATOM    396 1HD  PRO A  25       9.037  13.238  17.382  1.00  0.00           H  
ATOM    397 2HD  PRO A  25       8.938  12.096  15.952  1.00  0.00           H  
ATOM    398  N   GLU A  26      12.931  10.537  19.605  1.00  0.00           N  
ATOM    399  CA  GLU A  26      13.498  10.385  20.955  1.00  0.00           C  
ATOM    400  C   GLU A  26      13.789  11.747  21.588  1.00  0.00           C  
ATOM    401  O   GLU A  26      13.873  11.880  22.813  1.00  0.00           O  
ATOM    402  CB  GLU A  26      14.781   9.557  20.893  1.00  0.00           C  
ATOM    403  CG  GLU A  26      14.560   8.095  20.521  1.00  0.00           C  
ATOM    404  CD  GLU A  26      15.840   7.296  20.447  1.00  0.00           C  
ATOM    405  OE1 GLU A  26      16.892   7.871  20.601  1.00  0.00           O  
ATOM    406  OE2 GLU A  26      15.761   6.109  20.235  1.00  0.00           O  
ATOM    407  H   GLU A  26      13.457  10.164  18.827  1.00  0.00           H  
ATOM    408  HA  GLU A  26      12.771   9.866  21.579  1.00  0.00           H  
ATOM    409 1HB  GLU A  26      15.459   9.992  20.160  1.00  0.00           H  
ATOM    410 2HB  GLU A  26      15.282   9.588  21.862  1.00  0.00           H  
ATOM    411 1HG  GLU A  26      13.904   7.640  21.262  1.00  0.00           H  
ATOM    412 2HG  GLU A  26      14.055   8.056  19.557  1.00  0.00           H  
ATOM    413  N   THR A  27      13.937  12.740  20.725  1.00  0.00           N  
ATOM    414  CA  THR A  27      14.160  14.138  21.038  1.00  0.00           C  
ATOM    415  C   THR A  27      13.071  14.896  20.264  1.00  0.00           C  
ATOM    416  O   THR A  27      13.343  15.415  19.181  1.00  0.00           O  
ATOM    417  CB  THR A  27      15.564  14.598  20.604  1.00  0.00           C  
ATOM    418  OG1 THR A  27      15.742  14.353  19.199  1.00  0.00           O  
ATOM    419  CG2 THR A  27      16.625  13.834  21.382  1.00  0.00           C  
ATOM    420  H   THR A  27      13.861  12.492  19.750  1.00  0.00           H  
ATOM    421  HA  THR A  27      14.059  14.310  22.108  1.00  0.00           H  
ATOM    422  HB  THR A  27      15.668  15.665  20.797  1.00  0.00           H  
ATOM    423  HG1 THR A  27      16.578  14.735  18.911  1.00  0.00           H  
ATOM    424 1HG2 THR A  27      17.614  14.170  21.072  1.00  0.00           H  
ATOM    425 2HG2 THR A  27      16.495  14.021  22.449  1.00  0.00           H  
ATOM    426 3HG2 THR A  27      16.530  12.767  21.188  1.00  0.00           H  
ATOM    427  N   PRO A  28      11.818  14.911  20.769  1.00  0.00           N  
ATOM    428  CA  PRO A  28      10.612  15.355  20.097  1.00  0.00           C  
ATOM    429  C   PRO A  28      10.649  16.796  19.652  1.00  0.00           C  
ATOM    430  O   PRO A  28      11.270  17.652  20.285  1.00  0.00           O  
ATOM    431  CB  PRO A  28       9.540  15.231  21.191  1.00  0.00           C  
ATOM    432  CG  PRO A  28      10.074  14.226  22.152  1.00  0.00           C  
ATOM    433  CD  PRO A  28      11.557  14.466  22.164  1.00  0.00           C  
ATOM    434  HA  PRO A  28      10.392  14.689  19.253  1.00  0.00           H  
ATOM    435 1HB  PRO A  28       9.365  16.216  21.650  1.00  0.00           H  
ATOM    436 2HB  PRO A  28       8.588  14.927  20.738  1.00  0.00           H  
ATOM    437 1HG  PRO A  28       9.615  14.355  23.141  1.00  0.00           H  
ATOM    438 2HG  PRO A  28       9.824  13.207  21.816  1.00  0.00           H  
ATOM    439 1HD  PRO A  28      11.830  15.253  22.879  1.00  0.00           H  
ATOM    440 2HD  PRO A  28      12.002  13.525  22.406  1.00  0.00           H  
ATOM    441  N   ILE A  29       9.923  17.058  18.582  1.00  0.00           N  
ATOM    442  CA  ILE A  29       9.727  18.400  18.068  1.00  0.00           C  
ATOM    443  C   ILE A  29       8.862  19.128  19.096  1.00  0.00           C  
ATOM    444  O   ILE A  29       7.881  18.559  19.580  1.00  0.00           O  
ATOM    445  CB  ILE A  29       9.038  18.346  16.687  1.00  0.00           C  
ATOM    446  CG1 ILE A  29       9.949  17.653  15.680  1.00  0.00           C  
ATOM    447  CG2 ILE A  29       8.637  19.735  16.183  1.00  0.00           C  
ATOM    448  CD1 ILE A  29       9.252  17.357  14.365  1.00  0.00           C  
ATOM    449  H   ILE A  29       9.468  16.291  18.107  1.00  0.00           H  
ATOM    450  HA  ILE A  29      10.688  18.907  17.984  1.00  0.00           H  
ATOM    451  HB  ILE A  29       8.156  17.737  16.775  1.00  0.00           H  
ATOM    452 1HG1 ILE A  29      10.815  18.284  15.484  1.00  0.00           H  
ATOM    453 2HG1 ILE A  29      10.296  16.709  16.108  1.00  0.00           H  
ATOM    454 1HG2 ILE A  29       8.146  19.653  15.220  1.00  0.00           H  
ATOM    455 2HG2 ILE A  29       7.957  20.194  16.888  1.00  0.00           H  
ATOM    456 3HG2 ILE A  29       9.523  20.356  16.080  1.00  0.00           H  
ATOM    457 1HD1 ILE A  29       9.943  16.859  13.686  1.00  0.00           H  
ATOM    458 2HD1 ILE A  29       8.389  16.709  14.541  1.00  0.00           H  
ATOM    459 3HD1 ILE A  29       8.921  18.286  13.917  1.00  0.00           H  
ATOM    460  N   GLY A  30       9.251  20.340  19.481  1.00  0.00           N  
ATOM    461  CA  GLY A  30       8.498  21.060  20.498  1.00  0.00           C  
ATOM    462  C   GLY A  30       7.245  21.670  19.888  1.00  0.00           C  
ATOM    463  O   GLY A  30       6.975  21.465  18.709  1.00  0.00           O  
ATOM    464  H   GLY A  30      10.071  20.756  19.065  1.00  0.00           H  
ATOM    465 1HA  GLY A  30       8.231  20.366  21.295  1.00  0.00           H  
ATOM    466 2HA  GLY A  30       9.126  21.838  20.929  1.00  0.00           H  
ATOM    467  N   PRO A  31       6.468  22.439  20.654  1.00  0.00           N  
ATOM    468  CA  PRO A  31       5.228  23.031  20.214  1.00  0.00           C  
ATOM    469  C   PRO A  31       5.435  23.816  18.930  1.00  0.00           C  
ATOM    470  O   PRO A  31       6.330  24.662  18.850  1.00  0.00           O  
ATOM    471  CB  PRO A  31       4.894  23.957  21.393  1.00  0.00           C  
ATOM    472  CG  PRO A  31       5.537  23.281  22.587  1.00  0.00           C  
ATOM    473  CD  PRO A  31       6.838  22.728  22.047  1.00  0.00           C  
ATOM    474  HA  PRO A  31       4.475  22.243  20.083  1.00  0.00           H  
ATOM    475 1HB  PRO A  31       5.298  24.964  21.204  1.00  0.00           H  
ATOM    476 2HB  PRO A  31       3.816  24.066  21.506  1.00  0.00           H  
ATOM    477 1HG  PRO A  31       5.691  24.008  23.400  1.00  0.00           H  
ATOM    478 2HG  PRO A  31       4.873  22.498  22.983  1.00  0.00           H  
ATOM    479 1HD  PRO A  31       7.633  23.485  22.087  1.00  0.00           H  
ATOM    480 2HD  PRO A  31       7.097  21.815  22.596  1.00  0.00           H  
ATOM    481  N   SER A  32       4.565  23.580  17.958  1.00  0.00           N  
ATOM    482  CA  SER A  32       4.623  24.241  16.670  1.00  0.00           C  
ATOM    483  C   SER A  32       3.599  25.378  16.516  1.00  0.00           C  
ATOM    484  O   SER A  32       3.557  26.025  15.476  1.00  0.00           O  
ATOM    485  CB  SER A  32       4.470  23.215  15.577  1.00  0.00           C  
ATOM    486  OG  SER A  32       5.510  22.279  15.617  1.00  0.00           O  
ATOM    487  H   SER A  32       3.877  22.864  18.090  1.00  0.00           H  
ATOM    488  HA  SER A  32       5.617  24.679  16.568  1.00  0.00           H  
ATOM    489 1HB  SER A  32       3.526  22.715  15.660  1.00  0.00           H  
ATOM    490 2HB  SER A  32       4.498  23.724  14.627  1.00  0.00           H  
ATOM    491  HG  SER A  32       5.186  21.527  16.176  1.00  0.00           H  
ATOM    492  N   SER A  33       2.813  25.646  17.572  1.00  0.00           N  
ATOM    493  CA  SER A  33       1.810  26.738  17.588  1.00  0.00           C  
ATOM    494  C   SER A  33       0.689  26.753  16.524  1.00  0.00           C  
ATOM    495  O   SER A  33       0.831  27.408  15.488  1.00  0.00           O  
ATOM    496  CB  SER A  33       2.525  28.078  17.555  1.00  0.00           C  
ATOM    497  OG  SER A  33       3.354  28.238  18.680  1.00  0.00           O  
ATOM    498  H   SER A  33       2.926  25.077  18.393  1.00  0.00           H  
ATOM    499  HA  SER A  33       1.313  26.670  18.560  1.00  0.00           H  
ATOM    500 1HB  SER A  33       3.118  28.170  16.647  1.00  0.00           H  
ATOM    501 2HB  SER A  33       1.792  28.881  17.533  1.00  0.00           H  
ATOM    502  HG  SER A  33       3.815  29.073  18.557  1.00  0.00           H  
ATOM    503  N   TYR A  34      -0.441  26.054  16.774  1.00  0.00           N  
ATOM    504  CA  TYR A  34      -1.639  25.996  15.884  1.00  0.00           C  
ATOM    505  C   TYR A  34      -2.131  27.258  15.071  1.00  0.00           C  
ATOM    506  O   TYR A  34      -2.917  27.054  14.140  1.00  0.00           O  
ATOM    507  CB  TYR A  34      -2.870  25.458  16.637  1.00  0.00           C  
ATOM    508  CG  TYR A  34      -3.490  26.383  17.638  1.00  0.00           C  
ATOM    509  CD1 TYR A  34      -4.522  27.224  17.226  1.00  0.00           C  
ATOM    510  CD2 TYR A  34      -3.051  26.423  18.942  1.00  0.00           C  
ATOM    511  CE1 TYR A  34      -5.104  28.095  18.119  1.00  0.00           C  
ATOM    512  CE2 TYR A  34      -3.634  27.297  19.840  1.00  0.00           C  
ATOM    513  CZ  TYR A  34      -4.659  28.127  19.432  1.00  0.00           C  
ATOM    514  OH  TYR A  34      -5.239  28.998  20.327  1.00  0.00           O  
ATOM    515  H   TYR A  34      -0.469  25.525  17.637  1.00  0.00           H  
ATOM    516  HA  TYR A  34      -1.419  25.242  15.136  1.00  0.00           H  
ATOM    517 1HB  TYR A  34      -3.637  25.203  15.903  1.00  0.00           H  
ATOM    518 2HB  TYR A  34      -2.619  24.543  17.129  1.00  0.00           H  
ATOM    519  HD1 TYR A  34      -4.864  27.194  16.193  1.00  0.00           H  
ATOM    520  HD2 TYR A  34      -2.245  25.778  19.263  1.00  0.00           H  
ATOM    521  HE1 TYR A  34      -5.908  28.752  17.796  1.00  0.00           H  
ATOM    522  HE2 TYR A  34      -3.283  27.329  20.873  1.00  0.00           H  
ATOM    523  HH  TYR A  34      -4.830  28.892  21.190  1.00  0.00           H  
ATOM    524  N   PRO A  35      -1.670  28.538  15.284  1.00  0.00           N  
ATOM    525  CA  PRO A  35      -1.688  29.614  14.270  1.00  0.00           C  
ATOM    526  C   PRO A  35      -1.126  29.194  12.891  1.00  0.00           C  
ATOM    527  O   PRO A  35      -1.401  29.853  11.874  1.00  0.00           O  
ATOM    528  CB  PRO A  35      -0.925  30.733  14.975  1.00  0.00           C  
ATOM    529  CG  PRO A  35      -1.286  30.549  16.452  1.00  0.00           C  
ATOM    530  CD  PRO A  35      -1.422  29.075  16.676  1.00  0.00           C  
ATOM    531  HA  PRO A  35      -2.732  29.932  14.149  1.00  0.00           H  
ATOM    532 1HB  PRO A  35       0.154  30.619  14.788  1.00  0.00           H  
ATOM    533 2HB  PRO A  35      -1.224  31.707  14.566  1.00  0.00           H  
ATOM    534 1HG  PRO A  35      -0.510  31.002  17.084  1.00  0.00           H  
ATOM    535 2HG  PRO A  35      -2.224  31.085  16.674  1.00  0.00           H  
ATOM    536 1HD  PRO A  35      -0.541  28.790  17.137  1.00  0.00           H  
ATOM    537 2HD  PRO A  35      -2.273  28.888  17.311  1.00  0.00           H  
ATOM    538  N   MET A  36      -0.520  27.997  12.818  1.00  0.00           N  
ATOM    539  CA  MET A  36      -0.016  27.380  11.588  1.00  0.00           C  
ATOM    540  C   MET A  36      -1.194  27.256  10.615  1.00  0.00           C  
ATOM    541  O   MET A  36      -0.999  27.159   9.395  1.00  0.00           O  
ATOM    542  CB  MET A  36       0.473  25.974  11.904  1.00  0.00           C  
ATOM    543  CG  MET A  36       1.751  25.881  12.666  1.00  0.00           C  
ATOM    544  SD  MET A  36       2.275  24.203  12.864  1.00  0.00           S  
ATOM    545  CE  MET A  36       1.163  23.682  14.201  1.00  0.00           C  
ATOM    546  H   MET A  36      -0.284  27.544  13.699  1.00  0.00           H  
ATOM    547  HA  MET A  36       0.762  27.992  11.144  1.00  0.00           H  
ATOM    548 1HB  MET A  36      -0.282  25.469  12.492  1.00  0.00           H  
ATOM    549 2HB  MET A  36       0.592  25.416  10.974  1.00  0.00           H  
ATOM    550 1HG  MET A  36       2.532  26.428  12.139  1.00  0.00           H  
ATOM    551 2HG  MET A  36       1.646  26.311  13.629  1.00  0.00           H  
ATOM    552 1HE  MET A  36       1.347  22.642  14.431  1.00  0.00           H  
ATOM    553 2HE  MET A  36       1.338  24.288  15.082  1.00  0.00           H  
ATOM    554 3HE  MET A  36       0.136  23.801  13.893  1.00  0.00           H  
ATOM    555  N   THR A  37      -2.406  27.268  11.190  1.00  0.00           N  
ATOM    556  CA  THR A  37      -3.692  27.280  10.543  1.00  0.00           C  
ATOM    557  C   THR A  37      -4.173  25.879  10.130  1.00  0.00           C  
ATOM    558  O   THR A  37      -3.461  25.153   9.436  1.00  0.00           O  
ATOM    559  CB  THR A  37      -3.667  28.285   9.355  1.00  0.00           C  
ATOM    560  OG1 THR A  37      -3.329  29.615   9.869  1.00  0.00           O  
ATOM    561  CG2 THR A  37      -5.017  28.379   8.677  1.00  0.00           C  
ATOM    562  H   THR A  37      -2.431  27.302  12.211  1.00  0.00           H  
ATOM    563  HA  THR A  37      -4.362  27.730  11.254  1.00  0.00           H  
ATOM    564  HB  THR A  37      -2.970  27.987   8.601  1.00  0.00           H  
ATOM    565  HG1 THR A  37      -2.567  29.581  10.516  1.00  0.00           H  
ATOM    566 1HG2 THR A  37      -4.958  29.097   7.863  1.00  0.00           H  
ATOM    567 2HG2 THR A  37      -5.293  27.428   8.282  1.00  0.00           H  
ATOM    568 3HG2 THR A  37      -5.765  28.708   9.384  1.00  0.00           H  
ATOM    569  N   PRO A  38      -5.402  25.475  10.516  1.00  0.00           N  
ATOM    570  CA  PRO A  38      -6.040  24.205  10.208  1.00  0.00           C  
ATOM    571  C   PRO A  38      -5.941  23.804   8.727  1.00  0.00           C  
ATOM    572  O   PRO A  38      -5.945  22.615   8.389  1.00  0.00           O  
ATOM    573  CB  PRO A  38      -7.485  24.492  10.624  1.00  0.00           C  
ATOM    574  CG  PRO A  38      -7.373  25.478  11.741  1.00  0.00           C  
ATOM    575  CD  PRO A  38      -6.237  26.351  11.393  1.00  0.00           C  
ATOM    576  HA  PRO A  38      -5.610  23.428  10.857  1.00  0.00           H  
ATOM    577 1HB  PRO A  38      -8.072  24.850   9.768  1.00  0.00           H  
ATOM    578 2HB  PRO A  38      -7.955  23.588  10.994  1.00  0.00           H  
ATOM    579 1HG  PRO A  38      -8.319  26.029  11.854  1.00  0.00           H  
ATOM    580 2HG  PRO A  38      -7.207  24.940  12.687  1.00  0.00           H  
ATOM    581 1HD  PRO A  38      -6.595  27.243  10.880  1.00  0.00           H  
ATOM    582 2HD  PRO A  38      -5.726  26.567  12.347  1.00  0.00           H  
ATOM    583  N   SER A  39      -5.876  24.784   7.826  1.00  0.00           N  
ATOM    584  CA  SER A  39      -5.780  24.491   6.398  1.00  0.00           C  
ATOM    585  C   SER A  39      -4.398  23.945   5.987  1.00  0.00           C  
ATOM    586  O   SER A  39      -4.247  23.419   4.881  1.00  0.00           O  
ATOM    587  CB  SER A  39      -6.094  25.729   5.586  1.00  0.00           C  
ATOM    588  OG  SER A  39      -5.103  26.701   5.749  1.00  0.00           O  
ATOM    589  H   SER A  39      -5.886  25.741   8.126  1.00  0.00           H  
ATOM    590  HA  SER A  39      -6.523  23.726   6.157  1.00  0.00           H  
ATOM    591 1HB  SER A  39      -6.167  25.458   4.532  1.00  0.00           H  
ATOM    592 2HB  SER A  39      -7.059  26.134   5.886  1.00  0.00           H  
ATOM    593  HG  SER A  39      -4.265  26.227   5.703  1.00  0.00           H  
ATOM    594  N   SER A  40      -3.384  24.090   6.858  1.00  0.00           N  
ATOM    595  CA  SER A  40      -2.048  23.573   6.562  1.00  0.00           C  
ATOM    596  C   SER A  40      -1.782  22.298   7.364  1.00  0.00           C  
ATOM    597  O   SER A  40      -0.898  21.513   7.020  1.00  0.00           O  
ATOM    598  CB  SER A  40      -0.943  24.579   6.902  1.00  0.00           C  
ATOM    599  OG  SER A  40      -0.830  24.803   8.290  1.00  0.00           O  
ATOM    600  H   SER A  40      -3.544  24.539   7.751  1.00  0.00           H  
ATOM    601  HA  SER A  40      -1.996  23.326   5.505  1.00  0.00           H  
ATOM    602 1HB  SER A  40      -0.000  24.194   6.529  1.00  0.00           H  
ATOM    603 2HB  SER A  40      -1.131  25.524   6.396  1.00  0.00           H  
ATOM    604  HG  SER A  40      -1.241  25.678   8.496  1.00  0.00           H  
ATOM    605  N   LEU A  41      -2.561  22.099   8.425  1.00  0.00           N  
ATOM    606  CA  LEU A  41      -2.355  20.972   9.333  1.00  0.00           C  
ATOM    607  C   LEU A  41      -3.090  19.684   8.911  1.00  0.00           C  
ATOM    608  O   LEU A  41      -4.260  19.723   8.515  1.00  0.00           O  
ATOM    609  CB  LEU A  41      -2.808  21.428  10.728  1.00  0.00           C  
ATOM    610  CG  LEU A  41      -2.044  22.653  11.234  1.00  0.00           C  
ATOM    611  CD1 LEU A  41      -2.625  23.159  12.564  1.00  0.00           C  
ATOM    612  CD2 LEU A  41      -0.619  22.277  11.342  1.00  0.00           C  
ATOM    613  H   LEU A  41      -3.250  22.816   8.646  1.00  0.00           H  
ATOM    614  HA  LEU A  41      -1.291  20.756   9.363  1.00  0.00           H  
ATOM    615 1HB  LEU A  41      -3.865  21.676  10.700  1.00  0.00           H  
ATOM    616 2HB  LEU A  41      -2.654  20.612  11.435  1.00  0.00           H  
ATOM    617  HG  LEU A  41      -2.132  23.453  10.512  1.00  0.00           H  
ATOM    618 1HD1 LEU A  41      -2.082  24.034  12.897  1.00  0.00           H  
ATOM    619 2HD1 LEU A  41      -3.673  23.424  12.422  1.00  0.00           H  
ATOM    620 3HD1 LEU A  41      -2.553  22.375  13.320  1.00  0.00           H  
ATOM    621 1HD2 LEU A  41      -0.063  23.119  11.648  1.00  0.00           H  
ATOM    622 2HD2 LEU A  41      -0.491  21.464  12.061  1.00  0.00           H  
ATOM    623 3HD2 LEU A  41      -0.286  21.962  10.381  1.00  0.00           H  
ATOM    624  N   VAL A  42      -2.411  18.539   9.057  1.00  0.00           N  
ATOM    625  CA  VAL A  42      -2.963  17.222   8.749  1.00  0.00           C  
ATOM    626  C   VAL A  42      -3.021  16.341   9.995  1.00  0.00           C  
ATOM    627  O   VAL A  42      -2.019  16.062  10.676  1.00  0.00           O  
ATOM    628  CB  VAL A  42      -2.138  16.519   7.652  1.00  0.00           C  
ATOM    629  CG1 VAL A  42      -2.720  15.119   7.372  1.00  0.00           C  
ATOM    630  CG2 VAL A  42      -2.164  17.363   6.380  1.00  0.00           C  
ATOM    631  H   VAL A  42      -1.451  18.594   9.372  1.00  0.00           H  
ATOM    632  HA  VAL A  42      -3.976  17.354   8.370  1.00  0.00           H  
ATOM    633  HB  VAL A  42      -1.106  16.398   7.998  1.00  0.00           H  
ATOM    634 1HG1 VAL A  42      -2.125  14.622   6.603  1.00  0.00           H  
ATOM    635 2HG1 VAL A  42      -2.697  14.522   8.284  1.00  0.00           H  
ATOM    636 3HG1 VAL A  42      -3.748  15.215   7.031  1.00  0.00           H  
ATOM    637 1HG2 VAL A  42      -1.577  16.872   5.605  1.00  0.00           H  
ATOM    638 2HG2 VAL A  42      -3.194  17.480   6.039  1.00  0.00           H  
ATOM    639 3HG2 VAL A  42      -1.736  18.348   6.587  1.00  0.00           H  
ATOM    640  N   LEU A  43      -4.219  15.883  10.309  1.00  0.00           N  
ATOM    641  CA  LEU A  43      -4.367  15.142  11.538  1.00  0.00           C  
ATOM    642  C   LEU A  43      -4.033  13.677  11.413  1.00  0.00           C  
ATOM    643  O   LEU A  43      -4.903  12.819  11.292  1.00  0.00           O  
ATOM    644  CB  LEU A  43      -5.743  15.370  12.120  1.00  0.00           C  
ATOM    645  CG  LEU A  43      -5.876  14.827  13.465  1.00  0.00           C  
ATOM    646  CD1 LEU A  43      -4.690  15.208  14.192  1.00  0.00           C  
ATOM    647  CD2 LEU A  43      -7.015  15.475  14.128  1.00  0.00           C  
ATOM    648  H   LEU A  43      -5.016  16.081   9.724  1.00  0.00           H  
ATOM    649  HA  LEU A  43      -3.669  15.563  12.253  1.00  0.00           H  
ATOM    650 1HB  LEU A  43      -5.938  16.442  12.169  1.00  0.00           H  
ATOM    651 2HB  LEU A  43      -6.492  14.899  11.484  1.00  0.00           H  
ATOM    652  HG  LEU A  43      -5.994  13.754  13.464  1.00  0.00           H  
ATOM    653 1HD1 LEU A  43      -4.772  14.891  15.209  1.00  0.00           H  
ATOM    654 2HD1 LEU A  43      -3.820  14.761  13.735  1.00  0.00           H  
ATOM    655 3HD1 LEU A  43      -4.625  16.252  14.136  1.00  0.00           H  
ATOM    656 1HD2 LEU A  43      -7.056  15.149  15.144  1.00  0.00           H  
ATOM    657 2HD2 LEU A  43      -6.863  16.539  14.113  1.00  0.00           H  
ATOM    658 3HD2 LEU A  43      -7.924  15.229  13.617  1.00  0.00           H  
ATOM    659  N   MET A  44      -2.734  13.425  11.479  1.00  0.00           N  
ATOM    660  CA  MET A  44      -2.187  12.100  11.285  1.00  0.00           C  
ATOM    661  C   MET A  44      -2.833  11.196  12.321  1.00  0.00           C  
ATOM    662  O   MET A  44      -2.785  11.481  13.520  1.00  0.00           O  
ATOM    663  CB  MET A  44      -0.700  12.140  11.493  1.00  0.00           C  
ATOM    664  CG  MET A  44       0.027  13.190  10.688  1.00  0.00           C  
ATOM    665  SD  MET A  44      -0.108  13.049   8.939  1.00  0.00           S  
ATOM    666  CE  MET A  44       0.746  11.556   8.842  1.00  0.00           C  
ATOM    667  H   MET A  44      -2.124  14.228  11.567  1.00  0.00           H  
ATOM    668  HA  MET A  44      -2.437  11.747  10.291  1.00  0.00           H  
ATOM    669 1HB  MET A  44      -0.505  12.310  12.521  1.00  0.00           H  
ATOM    670 2HB  MET A  44      -0.273  11.182  11.232  1.00  0.00           H  
ATOM    671 1HG  MET A  44      -0.302  14.181  10.985  1.00  0.00           H  
ATOM    672 2HG  MET A  44       1.057  13.092  10.923  1.00  0.00           H  
ATOM    673 1HE  MET A  44       0.847  11.248   7.820  1.00  0.00           H  
ATOM    674 2HE  MET A  44       1.725  11.673   9.291  1.00  0.00           H  
ATOM    675 3HE  MET A  44       0.187  10.818   9.390  1.00  0.00           H  
ATOM    676  N   ALA A  45      -3.423  10.102  11.829  1.00  0.00           N  
ATOM    677  CA  ALA A  45      -4.261   9.177  12.630  1.00  0.00           C  
ATOM    678  C   ALA A  45      -3.563   8.078  13.448  1.00  0.00           C  
ATOM    679  O   ALA A  45      -4.227   7.254  14.059  1.00  0.00           O  
ATOM    680  CB  ALA A  45      -5.254   8.497  11.720  1.00  0.00           C  
ATOM    681  H   ALA A  45      -3.315   9.962  10.824  1.00  0.00           H  
ATOM    682  HA  ALA A  45      -4.816   9.792  13.329  1.00  0.00           H  
ATOM    683 1HB  ALA A  45      -5.924   7.887  12.318  1.00  0.00           H  
ATOM    684 2HB  ALA A  45      -5.828   9.249  11.180  1.00  0.00           H  
ATOM    685 3HB  ALA A  45      -4.722   7.871  11.023  1.00  0.00           H  
ATOM    686  N   GLY A  46      -2.265   7.983  13.413  1.00  0.00           N  
ATOM    687  CA  GLY A  46      -1.605   6.923  14.169  1.00  0.00           C  
ATOM    688  C   GLY A  46      -1.984   5.527  13.691  1.00  0.00           C  
ATOM    689  O   GLY A  46      -2.244   5.309  12.508  1.00  0.00           O  
ATOM    690  H   GLY A  46      -1.730   8.669  12.904  1.00  0.00           H  
ATOM    691 1HA  GLY A  46      -0.534   7.036  14.088  1.00  0.00           H  
ATOM    692 2HA  GLY A  46      -1.862   7.027  15.225  1.00  0.00           H  
ATOM    693  N   TYR A  47      -1.962   4.572  14.625  1.00  0.00           N  
ATOM    694  CA  TYR A  47      -2.253   3.168  14.339  1.00  0.00           C  
ATOM    695  C   TYR A  47      -3.762   2.996  14.410  1.00  0.00           C  
ATOM    696  O   TYR A  47      -4.377   3.497  15.344  1.00  0.00           O  
ATOM    697  CB  TYR A  47      -1.610   2.247  15.405  1.00  0.00           C  
ATOM    698  CG  TYR A  47      -1.666   0.736  15.075  1.00  0.00           C  
ATOM    699  CD1 TYR A  47      -0.625   0.174  14.381  1.00  0.00           C  
ATOM    700  CD2 TYR A  47      -2.763  -0.043  15.392  1.00  0.00           C  
ATOM    701  CE1 TYR A  47      -0.641  -1.120  13.993  1.00  0.00           C  
ATOM    702  CE2 TYR A  47      -2.799  -1.373  14.983  1.00  0.00           C  
ATOM    703  CZ  TYR A  47      -1.728  -1.898  14.270  1.00  0.00           C  
ATOM    704  OH  TYR A  47      -1.747  -3.176  13.768  1.00  0.00           O  
ATOM    705  H   TYR A  47      -1.750   4.838  15.573  1.00  0.00           H  
ATOM    706  HA  TYR A  47      -1.919   2.913  13.335  1.00  0.00           H  
ATOM    707 1HB  TYR A  47      -0.561   2.526  15.527  1.00  0.00           H  
ATOM    708 2HB  TYR A  47      -2.106   2.405  16.361  1.00  0.00           H  
ATOM    709  HD1 TYR A  47       0.210   0.765  14.130  1.00  0.00           H  
ATOM    710  HD2 TYR A  47      -3.602   0.391  15.931  1.00  0.00           H  
ATOM    711  HE1 TYR A  47       0.200  -1.524  13.424  1.00  0.00           H  
ATOM    712  HE2 TYR A  47      -3.674  -1.987  15.201  1.00  0.00           H  
ATOM    713  HH  TYR A  47      -2.527  -3.636  14.105  1.00  0.00           H  
ATOM    714  N   PHE A  48      -4.376   2.272  13.480  1.00  0.00           N  
ATOM    715  CA  PHE A  48      -5.818   2.072  13.619  1.00  0.00           C  
ATOM    716  C   PHE A  48      -6.089   0.850  14.495  1.00  0.00           C  
ATOM    717  O   PHE A  48      -5.875  -0.306  14.110  1.00  0.00           O  
ATOM    718  CB  PHE A  48      -6.512   1.987  12.269  1.00  0.00           C  
ATOM    719  CG  PHE A  48      -6.542   3.312  11.537  1.00  0.00           C  
ATOM    720  CD1 PHE A  48      -5.673   3.582  10.494  1.00  0.00           C  
ATOM    721  CD2 PHE A  48      -7.449   4.301  11.914  1.00  0.00           C  
ATOM    722  CE1 PHE A  48      -5.713   4.801   9.848  1.00  0.00           C  
ATOM    723  CE2 PHE A  48      -7.492   5.508  11.264  1.00  0.00           C  
ATOM    724  CZ  PHE A  48      -6.626   5.758  10.235  1.00  0.00           C  
ATOM    725  H   PHE A  48      -3.861   1.873  12.713  1.00  0.00           H  
ATOM    726  HA  PHE A  48      -6.240   2.941  14.129  1.00  0.00           H  
ATOM    727 1HB  PHE A  48      -6.004   1.270  11.650  1.00  0.00           H  
ATOM    728 2HB  PHE A  48      -7.528   1.644  12.405  1.00  0.00           H  
ATOM    729  HD1 PHE A  48      -4.956   2.827  10.183  1.00  0.00           H  
ATOM    730  HD2 PHE A  48      -8.131   4.108  12.740  1.00  0.00           H  
ATOM    731  HE1 PHE A  48      -5.022   5.004   9.028  1.00  0.00           H  
ATOM    732  HE2 PHE A  48      -8.211   6.266  11.564  1.00  0.00           H  
ATOM    733  HZ  PHE A  48      -6.660   6.719   9.727  1.00  0.00           H  
ATOM    734  N   SER A  49      -6.526   1.133  15.714  1.00  0.00           N  
ATOM    735  CA  SER A  49      -6.654   0.142  16.783  1.00  0.00           C  
ATOM    736  C   SER A  49      -7.940  -0.654  16.718  1.00  0.00           C  
ATOM    737  O   SER A  49      -8.808  -0.517  17.579  1.00  0.00           O  
ATOM    738  CB  SER A  49      -6.598   0.828  18.135  1.00  0.00           C  
ATOM    739  OG  SER A  49      -5.361   1.440  18.386  1.00  0.00           O  
ATOM    740  H   SER A  49      -6.781   2.105  15.900  1.00  0.00           H  
ATOM    741  HA  SER A  49      -5.819  -0.555  16.703  1.00  0.00           H  
ATOM    742 1HB  SER A  49      -7.360   1.588  18.158  1.00  0.00           H  
ATOM    743 2HB  SER A  49      -6.824   0.116  18.925  1.00  0.00           H  
ATOM    744  HG  SER A  49      -5.530   2.066  19.149  1.00  0.00           H  
ATOM    745  N   GLY A  50      -8.079  -1.497  15.713  1.00  0.00           N  
ATOM    746  CA  GLY A  50      -9.343  -2.205  15.630  1.00  0.00           C  
ATOM    747  C   GLY A  50      -9.450  -3.223  16.790  1.00  0.00           C  
ATOM    748  O   GLY A  50      -8.430  -3.777  17.206  1.00  0.00           O  
ATOM    749  H   GLY A  50      -7.331  -1.565  15.021  1.00  0.00           H  
ATOM    750 1HA  GLY A  50     -10.144  -1.481  15.611  1.00  0.00           H  
ATOM    751 2HA  GLY A  50      -9.389  -2.739  14.682  1.00  0.00           H  
ATOM    752  N   PRO A  51     -10.659  -3.459  17.338  1.00  0.00           N  
ATOM    753  CA  PRO A  51     -11.024  -4.463  18.327  1.00  0.00           C  
ATOM    754  C   PRO A  51     -10.798  -5.891  17.873  1.00  0.00           C  
ATOM    755  O   PRO A  51     -10.677  -6.166  16.678  1.00  0.00           O  
ATOM    756  CB  PRO A  51     -12.521  -4.223  18.550  1.00  0.00           C  
ATOM    757  CG  PRO A  51     -12.740  -2.805  18.179  1.00  0.00           C  
ATOM    758  CD  PRO A  51     -11.760  -2.513  17.067  1.00  0.00           C  
ATOM    759  HA  PRO A  51     -10.460  -4.267  19.252  1.00  0.00           H  
ATOM    760 1HB  PRO A  51     -13.089  -4.932  17.941  1.00  0.00           H  
ATOM    761 2HB  PRO A  51     -12.784  -4.431  19.596  1.00  0.00           H  
ATOM    762 1HG  PRO A  51     -13.777  -2.660  17.888  1.00  0.00           H  
ATOM    763 2HG  PRO A  51     -12.578  -2.165  19.058  1.00  0.00           H  
ATOM    764 1HD  PRO A  51     -12.181  -2.668  16.085  1.00  0.00           H  
ATOM    765 2HD  PRO A  51     -11.439  -1.475  17.244  1.00  0.00           H  
ATOM    766  N   GLU A  52     -10.715  -6.792  18.848  1.00  0.00           N  
ATOM    767  CA  GLU A  52     -10.635  -8.224  18.585  1.00  0.00           C  
ATOM    768  C   GLU A  52     -11.777  -8.544  17.642  1.00  0.00           C  
ATOM    769  O   GLU A  52     -12.869  -7.994  17.800  1.00  0.00           O  
ATOM    770  CB  GLU A  52     -10.738  -9.035  19.873  1.00  0.00           C  
ATOM    771  CG  GLU A  52     -10.605 -10.548  19.679  1.00  0.00           C  
ATOM    772  CD  GLU A  52     -10.630 -11.317  20.976  1.00  0.00           C  
ATOM    773  OE1 GLU A  52     -10.753 -10.705  22.009  1.00  0.00           O  
ATOM    774  OE2 GLU A  52     -10.535 -12.520  20.926  1.00  0.00           O  
ATOM    775  H   GLU A  52     -10.763  -6.479  19.805  1.00  0.00           H  
ATOM    776  HA  GLU A  52      -9.691  -8.449  18.088  1.00  0.00           H  
ATOM    777 1HB  GLU A  52      -9.959  -8.717  20.567  1.00  0.00           H  
ATOM    778 2HB  GLU A  52     -11.699  -8.842  20.346  1.00  0.00           H  
ATOM    779 1HG  GLU A  52     -11.430 -10.902  19.063  1.00  0.00           H  
ATOM    780 2HG  GLU A  52      -9.676 -10.756  19.149  1.00  0.00           H  
ATOM    781  N   ILE A  53     -11.549  -9.458  16.693  1.00  0.00           N  
ATOM    782  CA  ILE A  53     -12.493  -9.720  15.603  1.00  0.00           C  
ATOM    783  C   ILE A  53     -13.965  -9.563  15.979  1.00  0.00           C  
ATOM    784  O   ILE A  53     -14.695  -8.896  15.252  1.00  0.00           O  
ATOM    785  CB  ILE A  53     -12.282 -11.135  15.053  1.00  0.00           C  
ATOM    786  CG1 ILE A  53     -10.919 -11.219  14.383  1.00  0.00           C  
ATOM    787  CG2 ILE A  53     -13.384 -11.480  14.063  1.00  0.00           C  
ATOM    788  CD1 ILE A  53     -10.496 -12.628  14.051  1.00  0.00           C  
ATOM    789  H   ILE A  53     -10.652  -9.919  16.682  1.00  0.00           H  
ATOM    790  HA  ILE A  53     -12.267  -9.025  14.801  1.00  0.00           H  
ATOM    791  HB  ILE A  53     -12.293 -11.854  15.874  1.00  0.00           H  
ATOM    792 1HG1 ILE A  53     -10.943 -10.645  13.473  1.00  0.00           H  
ATOM    793 2HG1 ILE A  53     -10.172 -10.780  15.047  1.00  0.00           H  
ATOM    794 1HG2 ILE A  53     -13.228 -12.485  13.679  1.00  0.00           H  
ATOM    795 2HG2 ILE A  53     -14.341 -11.435  14.551  1.00  0.00           H  
ATOM    796 3HG2 ILE A  53     -13.378 -10.783  13.243  1.00  0.00           H  
ATOM    797 1HD1 ILE A  53      -9.514 -12.612  13.576  1.00  0.00           H  
ATOM    798 2HD1 ILE A  53     -10.444 -13.219  14.967  1.00  0.00           H  
ATOM    799 3HD1 ILE A  53     -11.220 -13.074  13.372  1.00  0.00           H  
ATOM    800  N   SER A  54     -14.450 -10.174  17.060  1.00  0.00           N  
ATOM    801  CA  SER A  54     -15.842  -9.911  17.448  1.00  0.00           C  
ATOM    802  C   SER A  54     -16.762  -9.901  16.214  1.00  0.00           C  
ATOM    803  O   SER A  54     -17.373  -8.867  15.898  1.00  0.00           O  
ATOM    804  CB  SER A  54     -15.944  -8.567  18.148  1.00  0.00           C  
ATOM    805  OG  SER A  54     -15.110  -8.512  19.267  1.00  0.00           O  
ATOM    806  H   SER A  54     -13.848 -10.741  17.638  1.00  0.00           H  
ATOM    807  HA  SER A  54     -16.173 -10.702  18.126  1.00  0.00           H  
ATOM    808 1HB  SER A  54     -15.704  -7.782  17.480  1.00  0.00           H  
ATOM    809 2HB  SER A  54     -16.974  -8.414  18.462  1.00  0.00           H  
ATOM    810  HG  SER A  54     -14.212  -8.311  18.898  1.00  0.00           H  
ATOM    811  N   ASP A  55     -16.856 -11.022  15.498  1.00  0.00           N  
ATOM    812  CA  ASP A  55     -17.585 -11.044  14.228  1.00  0.00           C  
ATOM    813  C   ASP A  55     -16.965 -10.141  13.132  1.00  0.00           C  
ATOM    814  O   ASP A  55     -16.222 -10.634  12.277  1.00  0.00           O  
ATOM    815  CB  ASP A  55     -19.085 -10.711  14.403  1.00  0.00           C  
ATOM    816  CG  ASP A  55     -19.836 -11.794  15.171  1.00  0.00           C  
ATOM    817  OD1 ASP A  55     -19.291 -12.862  15.339  1.00  0.00           O  
ATOM    818  OD2 ASP A  55     -20.943 -11.544  15.587  1.00  0.00           O  
ATOM    819  H   ASP A  55     -16.375 -11.851  15.814  1.00  0.00           H  
ATOM    820  HA  ASP A  55     -17.547 -12.064  13.853  1.00  0.00           H  
ATOM    821 1HB  ASP A  55     -19.250  -9.764  14.888  1.00  0.00           H  
ATOM    822 2HB  ASP A  55     -19.534 -10.631  13.412  1.00  0.00           H  
ATOM    823  N   ASN A  56     -17.354  -8.870  13.074  1.00  0.00           N  
ATOM    824  CA  ASN A  56     -17.009  -8.007  11.935  1.00  0.00           C  
ATOM    825  C   ASN A  56     -15.714  -7.170  11.967  1.00  0.00           C  
ATOM    826  O   ASN A  56     -15.527  -6.359  11.064  1.00  0.00           O  
ATOM    827  CB  ASN A  56     -18.147  -7.033  11.658  1.00  0.00           C  
ATOM    828  CG  ASN A  56     -19.404  -7.669  11.093  1.00  0.00           C  
ATOM    829  OD1 ASN A  56     -19.497  -8.044   9.906  1.00  0.00           O  
ATOM    830  ND2 ASN A  56     -20.398  -7.800  11.939  1.00  0.00           N  
ATOM    831  H   ASN A  56     -17.877  -8.518  13.874  1.00  0.00           H  
ATOM    832  HA  ASN A  56     -16.914  -8.663  11.068  1.00  0.00           H  
ATOM    833 1HB  ASN A  56     -18.401  -6.511  12.582  1.00  0.00           H  
ATOM    834 2HB  ASN A  56     -17.804  -6.283  10.948  1.00  0.00           H  
ATOM    835 1HD2 ASN A  56     -21.265  -8.209  11.640  1.00  0.00           H  
ATOM    836 2HD2 ASN A  56     -20.294  -7.493  12.886  1.00  0.00           H  
ATOM    837  N   PHE A  57     -14.790  -7.359  12.918  1.00  0.00           N  
ATOM    838  CA  PHE A  57     -13.549  -6.569  12.848  1.00  0.00           C  
ATOM    839  C   PHE A  57     -12.432  -7.345  12.161  1.00  0.00           C  
ATOM    840  O   PHE A  57     -11.349  -6.813  11.918  1.00  0.00           O  
ATOM    841  CB  PHE A  57     -13.084  -6.094  14.215  1.00  0.00           C  
ATOM    842  CG  PHE A  57     -13.976  -5.122  14.808  1.00  0.00           C  
ATOM    843  CD1 PHE A  57     -14.800  -5.517  15.790  1.00  0.00           C  
ATOM    844  CD2 PHE A  57     -13.994  -3.811  14.395  1.00  0.00           C  
ATOM    845  CE1 PHE A  57     -15.654  -4.656  16.390  1.00  0.00           C  
ATOM    846  CE2 PHE A  57     -14.841  -2.923  14.992  1.00  0.00           C  
ATOM    847  CZ  PHE A  57     -15.677  -3.356  15.998  1.00  0.00           C  
ATOM    848  H   PHE A  57     -14.923  -8.012  13.685  1.00  0.00           H  
ATOM    849  HA  PHE A  57     -13.741  -5.676  12.250  1.00  0.00           H  
ATOM    850 1HB  PHE A  57     -13.013  -6.919  14.897  1.00  0.00           H  
ATOM    851 2HB  PHE A  57     -12.092  -5.652  14.143  1.00  0.00           H  
ATOM    852  HD1 PHE A  57     -14.759  -6.552  16.084  1.00  0.00           H  
ATOM    853  HD2 PHE A  57     -13.325  -3.489  13.593  1.00  0.00           H  
ATOM    854  HE1 PHE A  57     -16.310  -5.014  17.180  1.00  0.00           H  
ATOM    855  HE2 PHE A  57     -14.857  -1.882  14.672  1.00  0.00           H  
ATOM    856  HZ  PHE A  57     -16.353  -2.670  16.469  1.00  0.00           H  
ATOM    857  N   GLY A  58     -12.721  -8.597  11.772  1.00  0.00           N  
ATOM    858  CA  GLY A  58     -11.783  -9.391  10.966  1.00  0.00           C  
ATOM    859  C   GLY A  58     -11.610  -8.634   9.651  1.00  0.00           C  
ATOM    860  O   GLY A  58     -10.550  -8.602   9.020  1.00  0.00           O  
ATOM    861  H   GLY A  58     -13.618  -8.990  12.030  1.00  0.00           H  
ATOM    862 1HA  GLY A  58     -10.826  -9.486  11.476  1.00  0.00           H  
ATOM    863 2HA  GLY A  58     -12.185 -10.387  10.789  1.00  0.00           H  
ATOM    864  N   LYS A  59     -12.684  -7.952   9.288  1.00  0.00           N  
ATOM    865  CA  LYS A  59     -12.781  -7.108   8.129  1.00  0.00           C  
ATOM    866  C   LYS A  59     -12.098  -5.819   8.536  1.00  0.00           C  
ATOM    867  O   LYS A  59     -12.764  -4.826   8.784  1.00  0.00           O  
ATOM    868  CB  LYS A  59     -14.262  -6.826   7.839  1.00  0.00           C  
ATOM    869  CG  LYS A  59     -15.089  -8.047   7.468  1.00  0.00           C  
ATOM    870  CD  LYS A  59     -16.589  -7.704   7.393  1.00  0.00           C  
ATOM    871  CE  LYS A  59     -17.421  -8.935   7.055  1.00  0.00           C  
ATOM    872  NZ  LYS A  59     -18.891  -8.673   7.150  1.00  0.00           N  
ATOM    873  H   LYS A  59     -13.499  -8.027   9.877  1.00  0.00           H  
ATOM    874  HA  LYS A  59     -12.266  -7.551   7.277  1.00  0.00           H  
ATOM    875 1HB  LYS A  59     -14.712  -6.373   8.716  1.00  0.00           H  
ATOM    876 2HB  LYS A  59     -14.346  -6.109   7.034  1.00  0.00           H  
ATOM    877 1HG  LYS A  59     -14.757  -8.429   6.504  1.00  0.00           H  
ATOM    878 2HG  LYS A  59     -14.944  -8.825   8.220  1.00  0.00           H  
ATOM    879 1HD  LYS A  59     -16.926  -7.303   8.358  1.00  0.00           H  
ATOM    880 2HD  LYS A  59     -16.754  -6.952   6.628  1.00  0.00           H  
ATOM    881 1HE  LYS A  59     -17.185  -9.252   6.041  1.00  0.00           H  
ATOM    882 2HE  LYS A  59     -17.164  -9.735   7.748  1.00  0.00           H  
ATOM    883 1HZ  LYS A  59     -19.394  -9.515   6.925  1.00  0.00           H  
ATOM    884 2HZ  LYS A  59     -19.110  -8.393   8.117  1.00  0.00           H  
ATOM    885 3HZ  LYS A  59     -19.198  -7.918   6.502  1.00  0.00           H  
ATOM    886  N   TYR A  60     -10.761  -5.823   8.563  1.00  0.00           N  
ATOM    887  CA  TYR A  60      -9.917  -4.740   9.121  1.00  0.00           C  
ATOM    888  C   TYR A  60     -10.243  -3.300   8.701  1.00  0.00           C  
ATOM    889  O   TYR A  60      -9.744  -2.346   9.298  1.00  0.00           O  
ATOM    890  CB  TYR A  60      -8.453  -4.962   8.770  1.00  0.00           C  
ATOM    891  CG  TYR A  60      -8.156  -4.793   7.295  1.00  0.00           C  
ATOM    892  CD1 TYR A  60      -7.946  -3.523   6.775  1.00  0.00           C  
ATOM    893  CD2 TYR A  60      -8.056  -5.900   6.472  1.00  0.00           C  
ATOM    894  CE1 TYR A  60      -7.653  -3.350   5.442  1.00  0.00           C  
ATOM    895  CE2 TYR A  60      -7.752  -5.733   5.130  1.00  0.00           C  
ATOM    896  CZ  TYR A  60      -7.557  -4.461   4.618  1.00  0.00           C  
ATOM    897  OH  TYR A  60      -7.259  -4.293   3.295  1.00  0.00           O  
ATOM    898  H   TYR A  60     -10.322  -6.708   8.307  1.00  0.00           H  
ATOM    899  HA  TYR A  60     -10.021  -4.786  10.205  1.00  0.00           H  
ATOM    900 1HB  TYR A  60      -7.845  -4.255   9.324  1.00  0.00           H  
ATOM    901 2HB  TYR A  60      -8.155  -5.965   9.073  1.00  0.00           H  
ATOM    902  HD1 TYR A  60      -8.016  -2.663   7.428  1.00  0.00           H  
ATOM    903  HD2 TYR A  60      -8.211  -6.899   6.879  1.00  0.00           H  
ATOM    904  HE1 TYR A  60      -7.496  -2.346   5.042  1.00  0.00           H  
ATOM    905  HE2 TYR A  60      -7.674  -6.599   4.477  1.00  0.00           H  
ATOM    906  HH  TYR A  60      -7.188  -3.354   3.110  1.00  0.00           H  
ATOM    907  N   MET A  61     -11.024  -3.164   7.658  1.00  0.00           N  
ATOM    908  CA  MET A  61     -11.445  -1.920   7.068  1.00  0.00           C  
ATOM    909  C   MET A  61     -12.351  -1.245   8.108  1.00  0.00           C  
ATOM    910  O   MET A  61     -12.738  -1.897   9.073  1.00  0.00           O  
ATOM    911  CB  MET A  61     -12.176  -2.296   5.795  1.00  0.00           C  
ATOM    912  CG  MET A  61     -11.301  -2.895   4.744  1.00  0.00           C  
ATOM    913  SD  MET A  61     -11.011  -4.613   5.062  1.00  0.00           S  
ATOM    914  CE  MET A  61     -12.537  -5.349   4.671  1.00  0.00           C  
ATOM    915  H   MET A  61     -11.387  -4.016   7.263  1.00  0.00           H  
ATOM    916  HA  MET A  61     -10.580  -1.298   6.856  1.00  0.00           H  
ATOM    917 1HB  MET A  61     -12.907  -3.054   6.049  1.00  0.00           H  
ATOM    918 2HB  MET A  61     -12.693  -1.484   5.371  1.00  0.00           H  
ATOM    919 1HG  MET A  61     -11.749  -2.798   3.774  1.00  0.00           H  
ATOM    920 2HG  MET A  61     -10.351  -2.370   4.730  1.00  0.00           H  
ATOM    921 1HE  MET A  61     -12.481  -6.421   4.843  1.00  0.00           H  
ATOM    922 2HE  MET A  61     -13.316  -4.916   5.293  1.00  0.00           H  
ATOM    923 3HE  MET A  61     -12.756  -5.163   3.623  1.00  0.00           H  
ATOM    924  N   PRO A  62     -12.681   0.046   8.019  1.00  0.00           N  
ATOM    925  CA  PRO A  62     -13.523   0.686   9.009  1.00  0.00           C  
ATOM    926  C   PRO A  62     -14.908   0.037   8.947  1.00  0.00           C  
ATOM    927  O   PRO A  62     -15.328  -0.408   7.875  1.00  0.00           O  
ATOM    928  CB  PRO A  62     -13.499   2.149   8.549  1.00  0.00           C  
ATOM    929  CG  PRO A  62     -13.179   2.093   7.051  1.00  0.00           C  
ATOM    930  CD  PRO A  62     -12.235   0.922   6.907  1.00  0.00           C  
ATOM    931  HA  PRO A  62     -13.076   0.567  10.009  1.00  0.00           H  
ATOM    932 1HB  PRO A  62     -14.428   2.637   8.814  1.00  0.00           H  
ATOM    933 2HB  PRO A  62     -12.718   2.691   9.075  1.00  0.00           H  
ATOM    934 1HG  PRO A  62     -14.108   1.953   6.467  1.00  0.00           H  
ATOM    935 2HG  PRO A  62     -12.737   3.046   6.714  1.00  0.00           H  
ATOM    936 1HD  PRO A  62     -12.374   0.496   5.927  1.00  0.00           H  
ATOM    937 2HD  PRO A  62     -11.215   1.245   7.056  1.00  0.00           H  
ATOM    938  N   LEU A  63     -15.632  -0.034  10.071  1.00  0.00           N  
ATOM    939  CA  LEU A  63     -16.960  -0.652   9.988  1.00  0.00           C  
ATOM    940  C   LEU A  63     -17.887   0.279   9.287  1.00  0.00           C  
ATOM    941  O   LEU A  63     -17.792   1.491   9.464  1.00  0.00           O  
ATOM    942  CB  LEU A  63     -17.600  -1.022  11.327  1.00  0.00           C  
ATOM    943  CG  LEU A  63     -17.009  -2.133  12.173  1.00  0.00           C  
ATOM    944  CD1 LEU A  63     -17.848  -2.221  13.447  1.00  0.00           C  
ATOM    945  CD2 LEU A  63     -17.053  -3.449  11.429  1.00  0.00           C  
ATOM    946  H   LEU A  63     -15.290   0.390  10.936  1.00  0.00           H  
ATOM    947  HA  LEU A  63     -16.881  -1.564   9.392  1.00  0.00           H  
ATOM    948 1HB  LEU A  63     -17.545  -0.144  11.938  1.00  0.00           H  
ATOM    949 2HB  LEU A  63     -18.651  -1.255  11.153  1.00  0.00           H  
ATOM    950  HG  LEU A  63     -15.976  -1.907  12.433  1.00  0.00           H  
ATOM    951 1HD1 LEU A  63     -17.488  -3.011  14.067  1.00  0.00           H  
ATOM    952 2HD1 LEU A  63     -17.793  -1.283  13.984  1.00  0.00           H  
ATOM    953 3HD1 LEU A  63     -18.880  -2.429  13.182  1.00  0.00           H  
ATOM    954 1HD2 LEU A  63     -16.642  -4.233  12.066  1.00  0.00           H  
ATOM    955 2HD2 LEU A  63     -18.069  -3.688  11.183  1.00  0.00           H  
ATOM    956 3HD2 LEU A  63     -16.460  -3.384  10.514  1.00  0.00           H  
ATOM    957  N   LEU A  64     -18.796  -0.279   8.510  1.00  0.00           N  
ATOM    958  CA  LEU A  64     -19.728   0.552   7.778  1.00  0.00           C  
ATOM    959  C   LEU A  64     -21.000   0.777   8.550  1.00  0.00           C  
ATOM    960  O   LEU A  64     -21.497  -0.128   9.214  1.00  0.00           O  
ATOM    961  CB  LEU A  64     -20.027  -0.096   6.463  1.00  0.00           C  
ATOM    962  CG  LEU A  64     -18.820  -0.356   5.679  1.00  0.00           C  
ATOM    963  CD1 LEU A  64     -19.212  -0.976   4.453  1.00  0.00           C  
ATOM    964  CD2 LEU A  64     -18.072   0.908   5.495  1.00  0.00           C  
ATOM    965  H   LEU A  64     -18.822  -1.280   8.408  1.00  0.00           H  
ATOM    966  HA  LEU A  64     -19.254   1.505   7.597  1.00  0.00           H  
ATOM    967 1HB  LEU A  64     -20.535  -1.022   6.637  1.00  0.00           H  
ATOM    968 2HB  LEU A  64     -20.679   0.560   5.880  1.00  0.00           H  
ATOM    969  HG  LEU A  64     -18.182  -1.044   6.209  1.00  0.00           H  
ATOM    970 1HD1 LEU A  64     -18.378  -1.179   3.861  1.00  0.00           H  
ATOM    971 2HD1 LEU A  64     -19.721  -1.878   4.666  1.00  0.00           H  
ATOM    972 3HD1 LEU A  64     -19.858  -0.307   3.936  1.00  0.00           H  
ATOM    973 1HD2 LEU A  64     -17.164   0.721   4.932  1.00  0.00           H  
ATOM    974 2HD2 LEU A  64     -18.691   1.636   4.975  1.00  0.00           H  
ATOM    975 3HD2 LEU A  64     -17.812   1.287   6.467  1.00  0.00           H  
ATOM    976  N   PHE A  65     -21.510   1.999   8.470  1.00  0.00           N  
ATOM    977  CA  PHE A  65     -22.676   2.376   9.245  1.00  0.00           C  
ATOM    978  C   PHE A  65     -23.855   3.114   8.608  1.00  0.00           C  
ATOM    979  O   PHE A  65     -24.287   4.073   9.229  1.00  0.00           O  
ATOM    980  CB  PHE A  65     -22.223   3.189  10.442  1.00  0.00           C  
ATOM    981  CG  PHE A  65     -21.342   2.418  11.372  1.00  0.00           C  
ATOM    982  CD1 PHE A  65     -20.031   2.734  11.549  1.00  0.00           C  
ATOM    983  CD2 PHE A  65     -21.853   1.338  12.062  1.00  0.00           C  
ATOM    984  CE1 PHE A  65     -19.264   2.007  12.419  1.00  0.00           C  
ATOM    985  CE2 PHE A  65     -21.097   0.621  12.938  1.00  0.00           C  
ATOM    986  CZ  PHE A  65     -19.805   0.962  13.124  1.00  0.00           C  
ATOM    987  H   PHE A  65     -21.038   2.676   7.872  1.00  0.00           H  
ATOM    988  HA  PHE A  65     -23.068   1.460   9.649  1.00  0.00           H  
ATOM    989 1HB  PHE A  65     -21.674   4.067  10.101  1.00  0.00           H  
ATOM    990 2HB  PHE A  65     -23.087   3.542  10.987  1.00  0.00           H  
ATOM    991  HD1 PHE A  65     -19.603   3.569  11.003  1.00  0.00           H  
ATOM    992  HD2 PHE A  65     -22.889   1.059  11.896  1.00  0.00           H  
ATOM    993  HE1 PHE A  65     -18.223   2.253  12.558  1.00  0.00           H  
ATOM    994  HE2 PHE A  65     -21.531  -0.219  13.477  1.00  0.00           H  
ATOM    995  HZ  PHE A  65     -19.195   0.403  13.813  1.00  0.00           H  
ATOM    996  N   GLN A  66     -24.387   2.732   7.424  1.00  0.00           N  
ATOM    997  CA  GLN A  66     -25.525   3.534   6.897  1.00  0.00           C  
ATOM    998  C   GLN A  66     -26.521   3.691   8.031  1.00  0.00           C  
ATOM    999  O   GLN A  66     -26.784   2.737   8.758  1.00  0.00           O  
ATOM   1000  CB  GLN A  66     -26.239   2.937   5.656  1.00  0.00           C  
ATOM   1001  CG  GLN A  66     -27.348   3.917   5.091  1.00  0.00           C  
ATOM   1002  CD  GLN A  66     -28.010   3.563   3.696  1.00  0.00           C  
ATOM   1003  OE1 GLN A  66     -27.328   3.249   2.699  1.00  0.00           O  
ATOM   1004  NE2 GLN A  66     -29.332   3.660   3.624  1.00  0.00           N  
ATOM   1005  H   GLN A  66     -24.019   1.940   6.920  1.00  0.00           H  
ATOM   1006  HA  GLN A  66     -25.159   4.527   6.629  1.00  0.00           H  
ATOM   1007 1HB  GLN A  66     -25.546   2.701   4.885  1.00  0.00           H  
ATOM   1008 2HB  GLN A  66     -26.742   2.006   5.942  1.00  0.00           H  
ATOM   1009 1HG  GLN A  66     -28.161   3.952   5.822  1.00  0.00           H  
ATOM   1010 2HG  GLN A  66     -26.900   4.911   5.002  1.00  0.00           H  
ATOM   1011 1HE2 GLN A  66     -29.811   3.456   2.770  1.00  0.00           H  
ATOM   1012 2HE2 GLN A  66     -29.875   3.946   4.436  1.00  0.00           H  
ATOM   1013  N   GLN A  67     -27.017   4.910   8.244  1.00  0.00           N  
ATOM   1014  CA  GLN A  67     -27.863   5.104   9.407  1.00  0.00           C  
ATOM   1015  C   GLN A  67     -29.348   4.858   9.295  1.00  0.00           C  
ATOM   1016  O   GLN A  67     -29.883   3.977   9.969  1.00  0.00           O  
ATOM   1017  CB  GLN A  67     -27.716   6.547   9.919  1.00  0.00           C  
ATOM   1018  CG  GLN A  67     -26.418   6.815  10.493  1.00  0.00           C  
ATOM   1019  CD  GLN A  67     -25.508   7.373   9.649  1.00  0.00           C  
ATOM   1020  OE1 GLN A  67     -25.384   8.565   9.486  1.00  0.00           O  
ATOM   1021  NE2 GLN A  67     -24.825   6.517   9.005  1.00  0.00           N  
ATOM   1022  H   GLN A  67     -26.776   5.674   7.631  1.00  0.00           H  
ATOM   1023  HA  GLN A  67     -27.492   4.432  10.178  1.00  0.00           H  
ATOM   1024 1HB  GLN A  67     -27.864   7.246   9.102  1.00  0.00           H  
ATOM   1025 2HB  GLN A  67     -28.457   6.745  10.645  1.00  0.00           H  
ATOM   1026 1HG  GLN A  67     -26.502   7.413  11.387  1.00  0.00           H  
ATOM   1027 2HG  GLN A  67     -25.987   5.875  10.677  1.00  0.00           H  
ATOM   1028 1HE2 GLN A  67     -24.110   6.765   8.342  1.00  0.00           H  
ATOM   1029 2HE2 GLN A  67     -24.957   5.546   9.164  1.00  0.00           H  
ATOM   1030  N   ASN A  68     -30.028   5.629   8.459  1.00  0.00           N  
ATOM   1031  CA  ASN A  68     -31.495   5.616   8.441  1.00  0.00           C  
ATOM   1032  C   ASN A  68     -32.007   5.889   9.876  1.00  0.00           C  
ATOM   1033  O   ASN A  68     -32.959   5.261  10.340  1.00  0.00           O  
ATOM   1034  CB  ASN A  68     -32.056   4.290   7.954  1.00  0.00           C  
ATOM   1035  CG  ASN A  68     -31.561   3.875   6.581  1.00  0.00           C  
ATOM   1036  OD1 ASN A  68     -30.978   4.664   5.824  1.00  0.00           O  
ATOM   1037  ND2 ASN A  68     -31.798   2.629   6.245  1.00  0.00           N  
ATOM   1038  H   ASN A  68     -29.536   6.288   7.877  1.00  0.00           H  
ATOM   1039  HA  ASN A  68     -31.854   6.422   7.799  1.00  0.00           H  
ATOM   1040 1HB  ASN A  68     -31.861   3.506   8.666  1.00  0.00           H  
ATOM   1041 2HB  ASN A  68     -33.140   4.382   7.898  1.00  0.00           H  
ATOM   1042 1HD2 ASN A  68     -31.508   2.276   5.355  1.00  0.00           H  
ATOM   1043 2HD2 ASN A  68     -32.274   2.026   6.886  1.00  0.00           H  
ATOM   1044  N   THR A  69     -31.350   6.837  10.561  1.00  0.00           N  
ATOM   1045  CA  THR A  69     -31.654   7.219  11.941  1.00  0.00           C  
ATOM   1046  C   THR A  69     -32.016   8.692  12.029  1.00  0.00           C  
ATOM   1047  O   THR A  69     -32.051   9.393  11.016  1.00  0.00           O  
ATOM   1048  CB  THR A  69     -30.475   6.967  12.903  1.00  0.00           C  
ATOM   1049  OG1 THR A  69     -29.397   7.836  12.555  1.00  0.00           O  
ATOM   1050  CG2 THR A  69     -29.995   5.540  12.911  1.00  0.00           C  
ATOM   1051  H   THR A  69     -30.595   7.309  10.094  1.00  0.00           H  
ATOM   1052  HA  THR A  69     -32.510   6.640  12.285  1.00  0.00           H  
ATOM   1053  HB  THR A  69     -30.794   7.199  13.908  1.00  0.00           H  
ATOM   1054  HG1 THR A  69     -29.442   8.636  13.113  1.00  0.00           H  
ATOM   1055 1HG2 THR A  69     -29.177   5.444  13.623  1.00  0.00           H  
ATOM   1056 2HG2 THR A  69     -30.808   4.880  13.204  1.00  0.00           H  
ATOM   1057 3HG2 THR A  69     -29.655   5.265  11.963  1.00  0.00           H  
ATOM   1058  N   SER A  70     -32.309   9.148  13.246  1.00  0.00           N  
ATOM   1059  CA  SER A  70     -32.733  10.521  13.475  1.00  0.00           C  
ATOM   1060  C   SER A  70     -31.706  11.529  14.016  1.00  0.00           C  
ATOM   1061  O   SER A  70     -31.906  12.729  13.825  1.00  0.00           O  
ATOM   1062  CB  SER A  70     -33.908  10.502  14.427  1.00  0.00           C  
ATOM   1063  OG  SER A  70     -35.003   9.834  13.857  1.00  0.00           O  
ATOM   1064  H   SER A  70     -32.253   8.518  14.032  1.00  0.00           H  
ATOM   1065  HA  SER A  70     -33.084  10.909  12.518  1.00  0.00           H  
ATOM   1066 1HB  SER A  70     -33.613  10.006  15.353  1.00  0.00           H  
ATOM   1067 2HB  SER A  70     -34.187  11.523  14.676  1.00  0.00           H  
ATOM   1068  HG  SER A  70     -35.203  10.305  13.041  1.00  0.00           H  
ATOM   1069  N   LYS A  71     -30.657  11.098  14.739  1.00  0.00           N  
ATOM   1070  CA  LYS A  71     -29.779  12.092  15.374  1.00  0.00           C  
ATOM   1071  C   LYS A  71     -28.286  11.875  15.137  1.00  0.00           C  
ATOM   1072  O   LYS A  71     -27.578  11.307  15.991  1.00  0.00           O  
ATOM   1073  CB  LYS A  71     -30.053  12.166  16.885  1.00  0.00           C  
ATOM   1074  CG  LYS A  71     -31.501  12.512  17.262  1.00  0.00           C  
ATOM   1075  CD  LYS A  71     -31.852  13.953  16.880  1.00  0.00           C  
ATOM   1076  CE  LYS A  71     -33.304  14.287  17.180  1.00  0.00           C  
ATOM   1077  NZ  LYS A  71     -33.658  15.665  16.725  1.00  0.00           N  
ATOM   1078  H   LYS A  71     -30.440  10.113  14.851  1.00  0.00           H  
ATOM   1079  HA  LYS A  71     -30.013  13.070  14.954  1.00  0.00           H  
ATOM   1080 1HB  LYS A  71     -29.783  11.256  17.370  1.00  0.00           H  
ATOM   1081 2HB  LYS A  71     -29.428  12.942  17.317  1.00  0.00           H  
ATOM   1082 1HG  LYS A  71     -32.195  11.822  16.794  1.00  0.00           H  
ATOM   1083 2HG  LYS A  71     -31.598  12.404  18.332  1.00  0.00           H  
ATOM   1084 1HD  LYS A  71     -31.217  14.627  17.456  1.00  0.00           H  
ATOM   1085 2HD  LYS A  71     -31.657  14.126  15.831  1.00  0.00           H  
ATOM   1086 1HE  LYS A  71     -33.946  13.571  16.666  1.00  0.00           H  
ATOM   1087 2HE  LYS A  71     -33.480  14.213  18.245  1.00  0.00           H  
ATOM   1088 1HZ  LYS A  71     -34.627  15.851  16.933  1.00  0.00           H  
ATOM   1089 2HZ  LYS A  71     -33.075  16.338  17.199  1.00  0.00           H  
ATOM   1090 3HZ  LYS A  71     -33.509  15.735  15.726  1.00  0.00           H  
ATOM   1091  N   VAL A  72     -27.820  12.346  13.965  1.00  0.00           N  
ATOM   1092  CA  VAL A  72     -26.408  12.290  13.602  1.00  0.00           C  
ATOM   1093  C   VAL A  72     -25.977  13.656  13.043  1.00  0.00           C  
ATOM   1094  O   VAL A  72     -26.474  14.090  11.993  1.00  0.00           O  
ATOM   1095  CB  VAL A  72     -26.180  11.197  12.554  1.00  0.00           C  
ATOM   1096  CG1 VAL A  72     -27.021  11.463  11.340  1.00  0.00           C  
ATOM   1097  CG2 VAL A  72     -24.736  11.132  12.214  1.00  0.00           C  
ATOM   1098  H   VAL A  72     -28.476  12.778  13.329  1.00  0.00           H  
ATOM   1099  HA  VAL A  72     -25.835  12.063  14.493  1.00  0.00           H  
ATOM   1100  HB  VAL A  72     -26.509  10.269  12.938  1.00  0.00           H  
ATOM   1101 1HG1 VAL A  72     -26.860  10.664  10.608  1.00  0.00           H  
ATOM   1102 2HG1 VAL A  72     -28.072  11.489  11.624  1.00  0.00           H  
ATOM   1103 3HG1 VAL A  72     -26.734  12.406  10.910  1.00  0.00           H  
ATOM   1104 1HG2 VAL A  72     -24.595  10.353  11.476  1.00  0.00           H  
ATOM   1105 2HG2 VAL A  72     -24.419  12.080  11.806  1.00  0.00           H  
ATOM   1106 3HG2 VAL A  72     -24.151  10.915  13.101  1.00  0.00           H  
ATOM   1107  N   THR A  73     -25.068  14.316  13.766  1.00  0.00           N  
ATOM   1108  CA  THR A  73     -24.615  15.680  13.471  1.00  0.00           C  
ATOM   1109  C   THR A  73     -23.191  15.932  13.972  1.00  0.00           C  
ATOM   1110  O   THR A  73     -22.894  15.588  15.107  1.00  0.00           O  
ATOM   1111  CB  THR A  73     -25.562  16.702  14.138  1.00  0.00           C  
ATOM   1112  OG1 THR A  73     -26.909  16.472  13.705  1.00  0.00           O  
ATOM   1113  CG2 THR A  73     -25.155  18.140  13.789  1.00  0.00           C  
ATOM   1114  H   THR A  73     -24.655  13.815  14.552  1.00  0.00           H  
ATOM   1115  HA  THR A  73     -24.633  15.831  12.393  1.00  0.00           H  
ATOM   1116  HB  THR A  73     -25.520  16.576  15.219  1.00  0.00           H  
ATOM   1117  HG1 THR A  73     -26.979  16.624  12.736  1.00  0.00           H  
ATOM   1118 1HG2 THR A  73     -25.836  18.830  14.277  1.00  0.00           H  
ATOM   1119 2HG2 THR A  73     -24.158  18.326  14.139  1.00  0.00           H  
ATOM   1120 3HG2 THR A  73     -25.195  18.283  12.710  1.00  0.00           H  
ATOM   1121  N   PHE A  74     -22.330  16.583  13.188  1.00  0.00           N  
ATOM   1122  CA  PHE A  74     -20.994  16.917  13.701  1.00  0.00           C  
ATOM   1123  C   PHE A  74     -20.607  18.382  13.433  1.00  0.00           C  
ATOM   1124  O   PHE A  74     -19.535  18.672  12.919  1.00  0.00           O  
ATOM   1125  CB  PHE A  74     -19.961  15.951  13.153  1.00  0.00           C  
ATOM   1126  CG  PHE A  74     -20.201  14.510  13.494  1.00  0.00           C  
ATOM   1127  CD1 PHE A  74     -20.900  13.703  12.611  1.00  0.00           C  
ATOM   1128  CD2 PHE A  74     -19.689  13.944  14.642  1.00  0.00           C  
ATOM   1129  CE1 PHE A  74     -21.096  12.391  12.869  1.00  0.00           C  
ATOM   1130  CE2 PHE A  74     -19.884  12.609  14.908  1.00  0.00           C  
ATOM   1131  CZ  PHE A  74     -20.588  11.834  14.020  1.00  0.00           C  
ATOM   1132  H   PHE A  74     -22.601  16.852  12.257  1.00  0.00           H  
ATOM   1133  HA  PHE A  74     -21.016  16.796  14.768  1.00  0.00           H  
ATOM   1134 1HB  PHE A  74     -19.905  16.015  12.113  1.00  0.00           H  
ATOM   1135 2HB  PHE A  74     -19.001  16.220  13.541  1.00  0.00           H  
ATOM   1136  HD1 PHE A  74     -21.289  14.139  11.696  1.00  0.00           H  
ATOM   1137  HD2 PHE A  74     -19.119  14.564  15.332  1.00  0.00           H  
ATOM   1138  HE1 PHE A  74     -21.648  11.788  12.156  1.00  0.00           H  
ATOM   1139  HE2 PHE A  74     -19.477  12.164  15.815  1.00  0.00           H  
ATOM   1140  HZ  PHE A  74     -20.737  10.785  14.221  1.00  0.00           H  
ATOM   1141  N   ARG A  75     -21.533  19.280  13.750  1.00  0.00           N  
ATOM   1142  CA  ARG A  75     -21.478  20.736  13.524  1.00  0.00           C  
ATOM   1143  C   ARG A  75     -21.314  21.615  14.768  1.00  0.00           C  
ATOM   1144  O   ARG A  75     -21.497  21.172  15.900  1.00  0.00           O  
ATOM   1145  CB  ARG A  75     -22.764  21.177  12.856  1.00  0.00           C  
ATOM   1146  CG  ARG A  75     -23.011  20.712  11.502  1.00  0.00           C  
ATOM   1147  CD  ARG A  75     -22.300  21.577  10.504  1.00  0.00           C  
ATOM   1148  NE  ARG A  75     -22.801  22.934  10.526  1.00  0.00           N  
ATOM   1149  CZ  ARG A  75     -23.911  23.344   9.873  1.00  0.00           C  
ATOM   1150  NH1 ARG A  75     -24.614  22.500   9.156  1.00  0.00           N  
ATOM   1151  NH2 ARG A  75     -24.299  24.608   9.950  1.00  0.00           N  
ATOM   1152  H   ARG A  75     -22.356  18.917  14.203  1.00  0.00           H  
ATOM   1153  HA  ARG A  75     -20.642  20.934  12.849  1.00  0.00           H  
ATOM   1154 1HB  ARG A  75     -23.591  20.842  13.460  1.00  0.00           H  
ATOM   1155 2HB  ARG A  75     -22.804  22.247  12.804  1.00  0.00           H  
ATOM   1156 1HG  ARG A  75     -22.635  19.703  11.416  1.00  0.00           H  
ATOM   1157 2HG  ARG A  75     -24.074  20.731  11.284  1.00  0.00           H  
ATOM   1158 1HD  ARG A  75     -21.233  21.600  10.714  1.00  0.00           H  
ATOM   1159 2HD  ARG A  75     -22.461  21.216   9.523  1.00  0.00           H  
ATOM   1160  HE  ARG A  75     -22.279  23.618  11.045  1.00  0.00           H  
ATOM   1161 1HH1 ARG A  75     -24.330  21.510   9.059  1.00  0.00           H  
ATOM   1162 2HH1 ARG A  75     -25.450  22.821   8.686  1.00  0.00           H  
ATOM   1163 1HH2 ARG A  75     -23.762  25.270  10.491  1.00  0.00           H  
ATOM   1164 2HH2 ARG A  75     -25.129  24.909   9.456  1.00  0.00           H  
ATOM   1165  N   SER A  76     -20.978  22.897  14.542  1.00  0.00           N  
ATOM   1166  CA  SER A  76     -21.008  23.904  15.617  1.00  0.00           C  
ATOM   1167  C   SER A  76     -22.467  24.398  15.795  1.00  0.00           C  
ATOM   1168  O   SER A  76     -22.841  24.981  16.811  1.00  0.00           O  
ATOM   1169  CB  SER A  76     -20.114  25.073  15.253  1.00  0.00           C  
ATOM   1170  OG  SER A  76     -20.649  25.801  14.178  1.00  0.00           O  
ATOM   1171  H   SER A  76     -20.740  23.191  13.607  1.00  0.00           H  
ATOM   1172  HA  SER A  76     -20.665  23.451  16.550  1.00  0.00           H  
ATOM   1173 1HB  SER A  76     -19.985  25.723  16.118  1.00  0.00           H  
ATOM   1174 2HB  SER A  76     -19.132  24.698  14.980  1.00  0.00           H  
ATOM   1175  HG  SER A  76     -21.418  26.256  14.533  1.00  0.00           H  
ATOM   1176  N   GLY A  77     -23.255  24.131  14.749  1.00  0.00           N  
ATOM   1177  CA  GLY A  77     -24.680  24.409  14.555  1.00  0.00           C  
ATOM   1178  C   GLY A  77     -25.331  23.060  14.262  1.00  0.00           C  
ATOM   1179  O   GLY A  77     -25.118  22.108  15.016  1.00  0.00           O  
ATOM   1180  H   GLY A  77     -22.795  23.665  13.993  1.00  0.00           H  
ATOM   1181 1HA  GLY A  77     -25.109  24.857  15.453  1.00  0.00           H  
ATOM   1182 2HA  GLY A  77     -24.828  25.095  13.722  1.00  0.00           H  
ATOM   1183  N   SER A  78     -26.119  22.946  13.187  1.00  0.00           N  
ATOM   1184  CA  SER A  78     -26.697  21.632  12.896  1.00  0.00           C  
ATOM   1185  C   SER A  78     -27.063  21.347  11.431  1.00  0.00           C  
ATOM   1186  O   SER A  78     -27.323  22.249  10.633  1.00  0.00           O  
ATOM   1187  CB  SER A  78     -27.929  21.426  13.753  1.00  0.00           C  
ATOM   1188  OG  SER A  78     -28.938  22.333  13.406  1.00  0.00           O  
ATOM   1189  H   SER A  78     -26.307  23.736  12.587  1.00  0.00           H  
ATOM   1190  HA  SER A  78     -25.964  20.887  13.184  1.00  0.00           H  
ATOM   1191 1HB  SER A  78     -28.293  20.406  13.621  1.00  0.00           H  
ATOM   1192 2HB  SER A  78     -27.674  21.544  14.804  1.00  0.00           H  
ATOM   1193  HG  SER A  78     -29.155  22.149  12.489  1.00  0.00           H  
ATOM   1194  N   HIS A  79     -27.085  20.047  11.129  1.00  0.00           N  
ATOM   1195  CA  HIS A  79     -27.535  19.399   9.890  1.00  0.00           C  
ATOM   1196  C   HIS A  79     -27.702  17.922  10.209  1.00  0.00           C  
ATOM   1197  O   HIS A  79     -27.251  17.476  11.266  1.00  0.00           O  
ATOM   1198  CB  HIS A  79     -26.556  19.495   8.708  1.00  0.00           C  
ATOM   1199  CG  HIS A  79     -25.246  18.817   8.952  1.00  0.00           C  
ATOM   1200  ND1 HIS A  79     -24.043  19.349   8.559  1.00  0.00           N  
ATOM   1201  CD2 HIS A  79     -24.949  17.673   9.602  1.00  0.00           C  
ATOM   1202  CE1 HIS A  79     -23.092  18.543   8.939  1.00  0.00           C  
ATOM   1203  NE2 HIS A  79     -23.612  17.533   9.569  1.00  0.00           N  
ATOM   1204  H   HIS A  79     -26.806  19.423  11.870  1.00  0.00           H  
ATOM   1205  HA  HIS A  79     -28.501  19.796   9.578  1.00  0.00           H  
ATOM   1206 1HB  HIS A  79     -27.000  19.024   7.827  1.00  0.00           H  
ATOM   1207 2HB  HIS A  79     -26.381  20.530   8.458  1.00  0.00           H  
ATOM   1208  HD2 HIS A  79     -25.638  16.985  10.071  1.00  0.00           H  
ATOM   1209  HE1 HIS A  79     -22.080  18.698   8.771  1.00  0.00           H  
ATOM   1210  HE2 HIS A  79     -23.107  16.758   9.968  1.00  0.00           H  
ATOM   1211  N   THR A  80     -28.267  17.151   9.294  1.00  0.00           N  
ATOM   1212  CA  THR A  80     -28.257  15.708   9.481  1.00  0.00           C  
ATOM   1213  C   THR A  80     -27.283  15.139   8.444  1.00  0.00           C  
ATOM   1214  O   THR A  80     -27.353  15.513   7.269  1.00  0.00           O  
ATOM   1215  CB  THR A  80     -29.653  15.099   9.339  1.00  0.00           C  
ATOM   1216  OG1 THR A  80     -30.532  15.694  10.303  1.00  0.00           O  
ATOM   1217  CG2 THR A  80     -29.579  13.599   9.638  1.00  0.00           C  
ATOM   1218  H   THR A  80     -28.658  17.552   8.450  1.00  0.00           H  
ATOM   1219  HA  THR A  80     -27.876  15.464  10.474  1.00  0.00           H  
ATOM   1220  HB  THR A  80     -30.038  15.272   8.340  1.00  0.00           H  
ATOM   1221  HG1 THR A  80     -30.180  15.545  11.189  1.00  0.00           H  
ATOM   1222 1HG2 THR A  80     -30.571  13.158   9.558  1.00  0.00           H  
ATOM   1223 2HG2 THR A  80     -28.910  13.103   8.945  1.00  0.00           H  
ATOM   1224 3HG2 THR A  80     -29.204  13.463  10.651  1.00  0.00           H  
ATOM   1225  N   ILE A  81     -26.377  14.261   8.878  1.00  0.00           N  
ATOM   1226  CA  ILE A  81     -25.353  13.696   7.982  1.00  0.00           C  
ATOM   1227  C   ILE A  81     -25.141  12.216   8.016  1.00  0.00           C  
ATOM   1228  O   ILE A  81     -24.919  11.623   9.066  1.00  0.00           O  
ATOM   1229  CB  ILE A  81     -23.981  14.323   8.248  1.00  0.00           C  
ATOM   1230  CG1 ILE A  81     -22.870  13.659   7.363  1.00  0.00           C  
ATOM   1231  CG2 ILE A  81     -23.605  14.161   9.710  1.00  0.00           C  
ATOM   1232  CD1 ILE A  81     -23.045  13.822   5.877  1.00  0.00           C  
ATOM   1233  H   ILE A  81     -26.392  14.020   9.870  1.00  0.00           H  
ATOM   1234  HA  ILE A  81     -25.635  13.950   6.968  1.00  0.00           H  
ATOM   1235  HB  ILE A  81     -24.038  15.363   7.989  1.00  0.00           H  
ATOM   1236 1HG1 ILE A  81     -21.931  14.121   7.635  1.00  0.00           H  
ATOM   1237 2HG1 ILE A  81     -22.797  12.603   7.599  1.00  0.00           H  
ATOM   1238 1HG2 ILE A  81     -22.637  14.629   9.880  1.00  0.00           H  
ATOM   1239 2HG2 ILE A  81     -24.358  14.630  10.336  1.00  0.00           H  
ATOM   1240 3HG2 ILE A  81     -23.543  13.102   9.944  1.00  0.00           H  
ATOM   1241 1HD1 ILE A  81     -22.224  13.377   5.339  1.00  0.00           H  
ATOM   1242 2HD1 ILE A  81     -23.920  13.374   5.556  1.00  0.00           H  
ATOM   1243 3HD1 ILE A  81     -23.108  14.806   5.645  1.00  0.00           H  
ATOM   1244  N   LYS A  82     -25.130  11.621   6.829  1.00  0.00           N  
ATOM   1245  CA  LYS A  82     -24.878  10.216   6.716  1.00  0.00           C  
ATOM   1246  C   LYS A  82     -23.402   9.801   6.828  1.00  0.00           C  
ATOM   1247  O   LYS A  82     -22.563  10.052   5.948  1.00  0.00           O  
ATOM   1248  CB  LYS A  82     -25.459   9.697   5.419  1.00  0.00           C  
ATOM   1249  CG  LYS A  82     -25.126   8.259   5.118  1.00  0.00           C  
ATOM   1250  CD  LYS A  82     -24.015   8.222   4.120  1.00  0.00           C  
ATOM   1251  CE  LYS A  82     -24.546   8.559   2.744  1.00  0.00           C  
ATOM   1252  NZ  LYS A  82     -23.533   8.847   1.773  1.00  0.00           N  
ATOM   1253  H   LYS A  82     -25.307  12.167   5.981  1.00  0.00           H  
ATOM   1254  HA  LYS A  82     -25.424   9.735   7.510  1.00  0.00           H  
ATOM   1255 1HB  LYS A  82     -26.546   9.780   5.466  1.00  0.00           H  
ATOM   1256 2HB  LYS A  82     -25.122  10.315   4.583  1.00  0.00           H  
ATOM   1257 1HG  LYS A  82     -24.811   7.742   6.026  1.00  0.00           H  
ATOM   1258 2HG  LYS A  82     -25.994   7.752   4.709  1.00  0.00           H  
ATOM   1259 1HD  LYS A  82     -23.210   8.898   4.395  1.00  0.00           H  
ATOM   1260 2HD  LYS A  82     -23.654   7.220   4.110  1.00  0.00           H  
ATOM   1261 1HE  LYS A  82     -25.108   7.721   2.424  1.00  0.00           H  
ATOM   1262 2HE  LYS A  82     -25.172   9.421   2.801  1.00  0.00           H  
ATOM   1263 1HZ  LYS A  82     -23.959   9.057   0.880  1.00  0.00           H  
ATOM   1264 2HZ  LYS A  82     -23.057   9.687   2.115  1.00  0.00           H  
ATOM   1265 3HZ  LYS A  82     -22.887   8.090   1.661  1.00  0.00           H  
ATOM   1266  N   ILE A  83     -23.140   9.090   7.916  1.00  0.00           N  
ATOM   1267  CA  ILE A  83     -21.852   8.502   8.261  1.00  0.00           C  
ATOM   1268  C   ILE A  83     -21.724   7.255   7.441  1.00  0.00           C  
ATOM   1269  O   ILE A  83     -22.688   6.490   7.356  1.00  0.00           O  
ATOM   1270  CB  ILE A  83     -21.743   8.084   9.763  1.00  0.00           C  
ATOM   1271  CG1 ILE A  83     -21.838   9.244  10.698  1.00  0.00           C  
ATOM   1272  CG2 ILE A  83     -20.458   7.311  10.023  1.00  0.00           C  
ATOM   1273  CD1 ILE A  83     -22.012   8.767  12.167  1.00  0.00           C  
ATOM   1274  H   ILE A  83     -23.920   8.974   8.564  1.00  0.00           H  
ATOM   1275  HA  ILE A  83     -21.046   9.169   7.987  1.00  0.00           H  
ATOM   1276  HB  ILE A  83     -22.562   7.437  10.010  1.00  0.00           H  
ATOM   1277 1HG1 ILE A  83     -20.942   9.847  10.622  1.00  0.00           H  
ATOM   1278 2HG1 ILE A  83     -22.688   9.858  10.405  1.00  0.00           H  
ATOM   1279 1HG2 ILE A  83     -20.424   7.008  11.066  1.00  0.00           H  
ATOM   1280 2HG2 ILE A  83     -20.436   6.432   9.407  1.00  0.00           H  
ATOM   1281 3HG2 ILE A  83     -19.597   7.937   9.795  1.00  0.00           H  
ATOM   1282 1HD1 ILE A  83     -22.091   9.609  12.824  1.00  0.00           H  
ATOM   1283 2HD1 ILE A  83     -22.923   8.168  12.246  1.00  0.00           H  
ATOM   1284 3HD1 ILE A  83     -21.152   8.161  12.458  1.00  0.00           H  
ATOM   1285  N   VAL A  84     -20.597   7.034   6.807  1.00  0.00           N  
ATOM   1286  CA  VAL A  84     -20.481   5.787   6.099  1.00  0.00           C  
ATOM   1287  C   VAL A  84     -19.625   4.813   6.865  1.00  0.00           C  
ATOM   1288  O   VAL A  84     -19.838   3.607   6.763  1.00  0.00           O  
ATOM   1289  CB  VAL A  84     -19.890   5.960   4.717  1.00  0.00           C  
ATOM   1290  CG1 VAL A  84     -20.731   6.829   3.912  1.00  0.00           C  
ATOM   1291  CG2 VAL A  84     -18.533   6.522   4.765  1.00  0.00           C  
ATOM   1292  H   VAL A  84     -19.831   7.693   6.863  1.00  0.00           H  
ATOM   1293  HA  VAL A  84     -21.470   5.353   5.981  1.00  0.00           H  
ATOM   1294  HB  VAL A  84     -19.877   5.019   4.281  1.00  0.00           H  
ATOM   1295 1HG1 VAL A  84     -20.317   6.889   2.932  1.00  0.00           H  
ATOM   1296 2HG1 VAL A  84     -21.695   6.406   3.859  1.00  0.00           H  
ATOM   1297 3HG1 VAL A  84     -20.778   7.822   4.362  1.00  0.00           H  
ATOM   1298 1HG2 VAL A  84     -18.170   6.603   3.774  1.00  0.00           H  
ATOM   1299 2HG2 VAL A  84     -18.580   7.489   5.204  1.00  0.00           H  
ATOM   1300 3HG2 VAL A  84     -17.865   5.891   5.328  1.00  0.00           H  
ATOM   1301  N   SER A  85     -18.695   5.308   7.687  1.00  0.00           N  
ATOM   1302  CA  SER A  85     -17.880   4.364   8.433  1.00  0.00           C  
ATOM   1303  C   SER A  85     -17.187   4.956   9.659  1.00  0.00           C  
ATOM   1304  O   SER A  85     -17.009   6.176   9.765  1.00  0.00           O  
ATOM   1305  CB  SER A  85     -16.833   3.773   7.513  1.00  0.00           C  
ATOM   1306  OG  SER A  85     -15.858   4.704   7.184  1.00  0.00           O  
ATOM   1307  H   SER A  85     -18.551   6.317   7.748  1.00  0.00           H  
ATOM   1308  HA  SER A  85     -18.543   3.576   8.777  1.00  0.00           H  
ATOM   1309 1HB  SER A  85     -16.396   2.901   7.956  1.00  0.00           H  
ATOM   1310 2HB  SER A  85     -17.307   3.457   6.601  1.00  0.00           H  
ATOM   1311  HG  SER A  85     -15.262   4.254   6.582  1.00  0.00           H  
ATOM   1312  N   MET A  86     -16.743   4.078  10.577  1.00  0.00           N  
ATOM   1313  CA  MET A  86     -15.937   4.547  11.718  1.00  0.00           C  
ATOM   1314  C   MET A  86     -14.805   3.574  12.125  1.00  0.00           C  
ATOM   1315  O   MET A  86     -14.925   2.340  12.008  1.00  0.00           O  
ATOM   1316  CB  MET A  86     -16.815   4.886  12.957  1.00  0.00           C  
ATOM   1317  CG  MET A  86     -17.892   5.983  12.731  1.00  0.00           C  
ATOM   1318  SD  MET A  86     -18.880   6.404  14.202  1.00  0.00           S  
ATOM   1319  CE  MET A  86     -20.002   5.019  14.321  1.00  0.00           C  
ATOM   1320  H   MET A  86     -16.950   3.088  10.431  1.00  0.00           H  
ATOM   1321  HA  MET A  86     -15.454   5.467  11.410  1.00  0.00           H  
ATOM   1322 1HB  MET A  86     -17.288   4.008  13.339  1.00  0.00           H  
ATOM   1323 2HB  MET A  86     -16.158   5.256  13.747  1.00  0.00           H  
ATOM   1324 1HG  MET A  86     -17.411   6.874  12.378  1.00  0.00           H  
ATOM   1325 2HG  MET A  86     -18.580   5.653  11.968  1.00  0.00           H  
ATOM   1326 1HE  MET A  86     -20.657   5.148  15.177  1.00  0.00           H  
ATOM   1327 2HE  MET A  86     -20.597   4.959  13.410  1.00  0.00           H  
ATOM   1328 3HE  MET A  86     -19.431   4.101  14.446  1.00  0.00           H  
ATOM   1329  N   VAL A  87     -13.701   4.156  12.630  1.00  0.00           N  
ATOM   1330  CA  VAL A  87     -12.556   3.374  13.137  1.00  0.00           C  
ATOM   1331  C   VAL A  87     -11.809   4.059  14.297  1.00  0.00           C  
ATOM   1332  O   VAL A  87     -11.642   5.276  14.321  1.00  0.00           O  
ATOM   1333  CB  VAL A  87     -11.592   3.079  11.965  1.00  0.00           C  
ATOM   1334  CG1 VAL A  87     -11.064   4.362  11.406  1.00  0.00           C  
ATOM   1335  CG2 VAL A  87     -10.442   2.164  12.394  1.00  0.00           C  
ATOM   1336  H   VAL A  87     -13.673   5.178  12.644  1.00  0.00           H  
ATOM   1337  HA  VAL A  87     -12.940   2.420  13.501  1.00  0.00           H  
ATOM   1338  HB  VAL A  87     -12.146   2.586  11.195  1.00  0.00           H  
ATOM   1339 1HG1 VAL A  87     -10.414   4.156  10.561  1.00  0.00           H  
ATOM   1340 2HG1 VAL A  87     -11.907   4.971  11.078  1.00  0.00           H  
ATOM   1341 3HG1 VAL A  87     -10.503   4.886  12.179  1.00  0.00           H  
ATOM   1342 1HG2 VAL A  87      -9.812   1.963  11.529  1.00  0.00           H  
ATOM   1343 2HG2 VAL A  87      -9.845   2.634  13.168  1.00  0.00           H  
ATOM   1344 3HG2 VAL A  87     -10.847   1.225  12.770  1.00  0.00           H  
ATOM   1345  N   LEU A  88     -11.335   3.264  15.257  1.00  0.00           N  
ATOM   1346  CA  LEU A  88     -10.586   3.797  16.405  1.00  0.00           C  
ATOM   1347  C   LEU A  88      -9.160   4.251  16.055  1.00  0.00           C  
ATOM   1348  O   LEU A  88      -8.385   3.500  15.455  1.00  0.00           O  
ATOM   1349  CB  LEU A  88     -10.569   2.761  17.539  1.00  0.00           C  
ATOM   1350  CG  LEU A  88      -9.789   3.168  18.817  1.00  0.00           C  
ATOM   1351  CD1 LEU A  88     -10.412   4.336  19.462  1.00  0.00           C  
ATOM   1352  CD2 LEU A  88      -9.799   2.024  19.805  1.00  0.00           C  
ATOM   1353  H   LEU A  88     -11.496   2.269  15.194  1.00  0.00           H  
ATOM   1354  HA  LEU A  88     -11.118   4.672  16.775  1.00  0.00           H  
ATOM   1355 1HB  LEU A  88     -11.590   2.556  17.838  1.00  0.00           H  
ATOM   1356 2HB  LEU A  88     -10.128   1.835  17.166  1.00  0.00           H  
ATOM   1357  HG  LEU A  88      -8.766   3.432  18.543  1.00  0.00           H  
ATOM   1358 1HD1 LEU A  88      -9.827   4.597  20.343  1.00  0.00           H  
ATOM   1359 2HD1 LEU A  88     -10.428   5.153  18.784  1.00  0.00           H  
ATOM   1360 3HD1 LEU A  88     -11.409   4.088  19.751  1.00  0.00           H  
ATOM   1361 1HD2 LEU A  88      -9.237   2.325  20.696  1.00  0.00           H  
ATOM   1362 2HD2 LEU A  88     -10.826   1.792  20.076  1.00  0.00           H  
ATOM   1363 3HD2 LEU A  88      -9.338   1.147  19.370  1.00  0.00           H  
ATOM   1364  N   VAL A  89      -8.863   5.503  16.420  1.00  0.00           N  
ATOM   1365  CA  VAL A  89      -7.610   6.218  16.162  1.00  0.00           C  
ATOM   1366  C   VAL A  89      -6.649   6.316  17.354  1.00  0.00           C  
ATOM   1367  O   VAL A  89      -5.434   6.154  17.206  1.00  0.00           O  
ATOM   1368  CB  VAL A  89      -7.973   7.625  15.685  1.00  0.00           C  
ATOM   1369  CG1 VAL A  89      -6.819   8.452  15.535  1.00  0.00           C  
ATOM   1370  CG2 VAL A  89      -8.661   7.511  14.375  1.00  0.00           C  
ATOM   1371  H   VAL A  89      -9.575   6.030  16.920  1.00  0.00           H  
ATOM   1372  HA  VAL A  89      -7.091   5.701  15.352  1.00  0.00           H  
ATOM   1373  HB  VAL A  89      -8.615   8.094  16.405  1.00  0.00           H  
ATOM   1374 1HG1 VAL A  89      -7.135   9.416  15.194  1.00  0.00           H  
ATOM   1375 2HG1 VAL A  89      -6.291   8.545  16.481  1.00  0.00           H  
ATOM   1376 3HG1 VAL A  89      -6.201   8.012  14.825  1.00  0.00           H  
ATOM   1377 1HG2 VAL A  89      -8.929   8.485  14.028  1.00  0.00           H  
ATOM   1378 2HG2 VAL A  89      -7.985   7.048  13.674  1.00  0.00           H  
ATOM   1379 3HG2 VAL A  89      -9.551   6.901  14.481  1.00  0.00           H  
ATOM   1380  N   ASP A  90      -7.167   6.591  18.542  1.00  0.00           N  
ATOM   1381  CA  ASP A  90      -6.265   6.781  19.684  1.00  0.00           C  
ATOM   1382  C   ASP A  90      -5.208   7.895  19.482  1.00  0.00           C  
ATOM   1383  O   ASP A  90      -5.489   9.057  19.775  1.00  0.00           O  
ATOM   1384  CB  ASP A  90      -5.544   5.465  20.107  1.00  0.00           C  
ATOM   1385  CG  ASP A  90      -6.467   4.364  20.682  1.00  0.00           C  
ATOM   1386  OD1 ASP A  90      -7.380   4.687  21.415  1.00  0.00           O  
ATOM   1387  OD2 ASP A  90      -6.219   3.202  20.399  1.00  0.00           O  
ATOM   1388  H   ASP A  90      -8.177   6.723  18.618  1.00  0.00           H  
ATOM   1389  HA  ASP A  90      -6.874   7.075  20.534  1.00  0.00           H  
ATOM   1390 1HB  ASP A  90      -5.010   5.030  19.272  1.00  0.00           H  
ATOM   1391 2HB  ASP A  90      -4.801   5.704  20.868  1.00  0.00           H  
ATOM   1392  N   ARG A  91      -3.961   7.533  19.182  1.00  0.00           N  
ATOM   1393  CA  ARG A  91      -2.855   8.507  19.099  1.00  0.00           C  
ATOM   1394  C   ARG A  91      -2.842   9.402  17.856  1.00  0.00           C  
ATOM   1395  O   ARG A  91      -2.795   8.925  16.728  1.00  0.00           O  
ATOM   1396  CB  ARG A  91      -1.513   7.797  19.164  1.00  0.00           C  
ATOM   1397  CG  ARG A  91      -0.306   8.734  19.239  1.00  0.00           C  
ATOM   1398  CD  ARG A  91       0.991   7.995  19.245  1.00  0.00           C  
ATOM   1399  NE  ARG A  91       1.163   7.188  20.447  1.00  0.00           N  
ATOM   1400  CZ  ARG A  91       1.590   7.660  21.638  1.00  0.00           C  
ATOM   1401  NH1 ARG A  91       1.883   8.936  21.780  1.00  0.00           N  
ATOM   1402  NH2 ARG A  91       1.715   6.837  22.666  1.00  0.00           N  
ATOM   1403  H   ARG A  91      -3.835   6.572  18.883  1.00  0.00           H  
ATOM   1404  HA  ARG A  91      -2.932   9.157  19.972  1.00  0.00           H  
ATOM   1405 1HB  ARG A  91      -1.486   7.146  20.035  1.00  0.00           H  
ATOM   1406 2HB  ARG A  91      -1.393   7.170  18.279  1.00  0.00           H  
ATOM   1407 1HG  ARG A  91      -0.314   9.421  18.405  1.00  0.00           H  
ATOM   1408 2HG  ARG A  91      -0.366   9.307  20.163  1.00  0.00           H  
ATOM   1409 1HD  ARG A  91       1.028   7.330  18.384  1.00  0.00           H  
ATOM   1410 2HD  ARG A  91       1.815   8.705  19.184  1.00  0.00           H  
ATOM   1411  HE  ARG A  91       0.951   6.201  20.383  1.00  0.00           H  
ATOM   1412 1HH1 ARG A  91       1.786   9.569  20.997  1.00  0.00           H  
ATOM   1413 2HH1 ARG A  91       2.201   9.284  22.673  1.00  0.00           H  
ATOM   1414 1HH2 ARG A  91       1.491   5.857  22.557  1.00  0.00           H  
ATOM   1415 2HH2 ARG A  91       2.034   7.187  23.556  1.00  0.00           H  
ATOM   1416  N   LEU A  92      -2.840  10.719  18.085  1.00  0.00           N  
ATOM   1417  CA  LEU A  92      -2.817  11.724  17.014  1.00  0.00           C  
ATOM   1418  C   LEU A  92      -1.514  12.514  16.961  1.00  0.00           C  
ATOM   1419  O   LEU A  92      -0.892  12.723  18.005  1.00  0.00           O  
ATOM   1420  CB  LEU A  92      -3.966  12.713  17.180  1.00  0.00           C  
ATOM   1421  CG  LEU A  92      -5.313  12.240  16.751  1.00  0.00           C  
ATOM   1422  CD1 LEU A  92      -5.171  11.658  15.379  1.00  0.00           C  
ATOM   1423  CD2 LEU A  92      -5.860  11.233  17.700  1.00  0.00           C  
ATOM   1424  H   LEU A  92      -2.881  11.036  19.043  1.00  0.00           H  
ATOM   1425  HA  LEU A  92      -2.931  11.208  16.061  1.00  0.00           H  
ATOM   1426 1HB  LEU A  92      -4.038  12.983  18.230  1.00  0.00           H  
ATOM   1427 2HB  LEU A  92      -3.715  13.601  16.627  1.00  0.00           H  
ATOM   1428  HG  LEU A  92      -5.977  13.092  16.701  1.00  0.00           H  
ATOM   1429 1HD1 LEU A  92      -6.110  11.331  15.005  1.00  0.00           H  
ATOM   1430 2HD1 LEU A  92      -4.767  12.394  14.717  1.00  0.00           H  
ATOM   1431 3HD1 LEU A  92      -4.492  10.810  15.427  1.00  0.00           H  
ATOM   1432 1HD2 LEU A  92      -6.822  10.889  17.382  1.00  0.00           H  
ATOM   1433 2HD2 LEU A  92      -5.220  10.407  17.737  1.00  0.00           H  
ATOM   1434 3HD2 LEU A  92      -5.942  11.669  18.690  1.00  0.00           H  
ATOM   1435  N   MET A  93      -1.103  12.969  15.756  1.00  0.00           N  
ATOM   1436  CA  MET A  93       0.125  13.795  15.672  1.00  0.00           C  
ATOM   1437  C   MET A  93       0.053  15.246  15.083  1.00  0.00           C  
ATOM   1438  O   MET A  93       1.022  16.000  15.223  1.00  0.00           O  
ATOM   1439  CB  MET A  93       1.218  12.945  15.045  1.00  0.00           C  
ATOM   1440  CG  MET A  93       2.504  13.602  14.842  1.00  0.00           C  
ATOM   1441  SD  MET A  93       3.782  12.455  14.282  1.00  0.00           S  
ATOM   1442  CE  MET A  93       3.101  11.881  12.748  1.00  0.00           C  
ATOM   1443  H   MET A  93      -1.639  12.706  14.925  1.00  0.00           H  
ATOM   1444  HA  MET A  93       0.456  13.945  16.698  1.00  0.00           H  
ATOM   1445 1HB  MET A  93       1.421  12.125  15.710  1.00  0.00           H  
ATOM   1446 2HB  MET A  93       0.899  12.533  14.115  1.00  0.00           H  
ATOM   1447 1HG  MET A  93       2.406  14.422  14.144  1.00  0.00           H  
ATOM   1448 2HG  MET A  93       2.804  13.984  15.783  1.00  0.00           H  
ATOM   1449 1HE  MET A  93       3.795  11.183  12.285  1.00  0.00           H  
ATOM   1450 2HE  MET A  93       2.148  11.390  12.925  1.00  0.00           H  
ATOM   1451 3HE  MET A  93       2.944  12.695  12.114  1.00  0.00           H  
ATOM   1452  N   TRP A  94      -1.062  15.645  14.448  1.00  0.00           N  
ATOM   1453  CA  TRP A  94      -1.238  17.041  13.949  1.00  0.00           C  
ATOM   1454  C   TRP A  94      -0.065  17.671  13.158  1.00  0.00           C  
ATOM   1455  O   TRP A  94       0.503  18.659  13.626  1.00  0.00           O  
ATOM   1456  CB  TRP A  94      -1.485  17.960  15.154  1.00  0.00           C  
ATOM   1457  CG  TRP A  94      -2.618  17.534  16.045  1.00  0.00           C  
ATOM   1458  CD1 TRP A  94      -2.515  16.705  17.118  1.00  0.00           C  
ATOM   1459  CD2 TRP A  94      -4.002  17.940  15.996  1.00  0.00           C  
ATOM   1460  NE1 TRP A  94      -3.735  16.548  17.712  1.00  0.00           N  
ATOM   1461  CE2 TRP A  94      -4.654  17.288  17.043  1.00  0.00           C  
ATOM   1462  CE3 TRP A  94      -4.736  18.781  15.160  1.00  0.00           C  
ATOM   1463  CZ2 TRP A  94      -6.004  17.454  17.278  1.00  0.00           C  
ATOM   1464  CZ3 TRP A  94      -6.090  18.934  15.409  1.00  0.00           C  
ATOM   1465  CH2 TRP A  94      -6.693  18.300  16.429  1.00  0.00           C  
ATOM   1466  H   TRP A  94      -1.817  14.989  14.345  1.00  0.00           H  
ATOM   1467  HA  TRP A  94      -2.113  17.052  13.302  1.00  0.00           H  
ATOM   1468 1HB  TRP A  94      -0.587  18.012  15.752  1.00  0.00           H  
ATOM   1469 2HB  TRP A  94      -1.692  18.969  14.799  1.00  0.00           H  
ATOM   1470  HD1 TRP A  94      -1.592  16.233  17.457  1.00  0.00           H  
ATOM   1471  HE1 TRP A  94      -3.921  15.987  18.534  1.00  0.00           H  
ATOM   1472  HE3 TRP A  94      -4.262  19.308  14.328  1.00  0.00           H  
ATOM   1473  HZ2 TRP A  94      -6.516  16.954  18.101  1.00  0.00           H  
ATOM   1474  HZ3 TRP A  94      -6.668  19.587  14.758  1.00  0.00           H  
ATOM   1475  HH2 TRP A  94      -7.751  18.475  16.578  1.00  0.00           H  
ATOM   1476  N   LEU A  95       0.329  17.123  12.004  1.00  0.00           N  
ATOM   1477  CA  LEU A  95       1.511  17.671  11.318  1.00  0.00           C  
ATOM   1478  C   LEU A  95       1.259  18.819  10.359  1.00  0.00           C  
ATOM   1479  O   LEU A  95       0.254  18.847   9.657  1.00  0.00           O  
ATOM   1480  CB  LEU A  95       2.242  16.621  10.482  1.00  0.00           C  
ATOM   1481  CG  LEU A  95       2.854  15.458  11.174  1.00  0.00           C  
ATOM   1482  CD1 LEU A  95       3.504  14.587  10.099  1.00  0.00           C  
ATOM   1483  CD2 LEU A  95       3.836  15.941  12.178  1.00  0.00           C  
ATOM   1484  H   LEU A  95      -0.213  16.373  11.592  1.00  0.00           H  
ATOM   1485  HA  LEU A  95       2.192  18.019  12.087  1.00  0.00           H  
ATOM   1486 1HB  LEU A  95       1.532  16.223   9.755  1.00  0.00           H  
ATOM   1487 2HB  LEU A  95       3.031  17.133   9.932  1.00  0.00           H  
ATOM   1488  HG  LEU A  95       2.100  14.894  11.689  1.00  0.00           H  
ATOM   1489 1HD1 LEU A  95       3.983  13.725  10.529  1.00  0.00           H  
ATOM   1490 2HD1 LEU A  95       2.743  14.267   9.392  1.00  0.00           H  
ATOM   1491 3HD1 LEU A  95       4.247  15.172   9.585  1.00  0.00           H  
ATOM   1492 1HD2 LEU A  95       4.302  15.104  12.688  1.00  0.00           H  
ATOM   1493 2HD2 LEU A  95       4.589  16.521  11.693  1.00  0.00           H  
ATOM   1494 3HD2 LEU A  95       3.308  16.551  12.882  1.00  0.00           H  
ATOM   1495  N   ASP A  96       2.210  19.748  10.269  1.00  0.00           N  
ATOM   1496  CA  ASP A  96       2.090  20.765   9.216  1.00  0.00           C  
ATOM   1497  C   ASP A  96       2.738  20.264   7.922  1.00  0.00           C  
ATOM   1498  O   ASP A  96       3.240  19.137   7.858  1.00  0.00           O  
ATOM   1499  CB  ASP A  96       2.700  22.121   9.603  1.00  0.00           C  
ATOM   1500  CG  ASP A  96       4.218  22.132   9.685  1.00  0.00           C  
ATOM   1501  OD1 ASP A  96       4.801  21.172   9.236  1.00  0.00           O  
ATOM   1502  OD2 ASP A  96       4.798  23.101  10.130  1.00  0.00           O  
ATOM   1503  H   ASP A  96       2.989  19.726  10.933  1.00  0.00           H  
ATOM   1504  HA  ASP A  96       1.040  20.923   8.991  1.00  0.00           H  
ATOM   1505 1HB  ASP A  96       2.365  22.894   8.912  1.00  0.00           H  
ATOM   1506 2HB  ASP A  96       2.319  22.391  10.577  1.00  0.00           H  
ATOM   1507  N   LYS A  97       2.800  21.142   6.921  1.00  0.00           N  
ATOM   1508  CA  LYS A  97       3.351  20.855   5.593  1.00  0.00           C  
ATOM   1509  C   LYS A  97       4.844  20.497   5.581  1.00  0.00           C  
ATOM   1510  O   LYS A  97       5.354  19.981   4.583  1.00  0.00           O  
ATOM   1511  CB  LYS A  97       3.125  22.049   4.664  1.00  0.00           C  
ATOM   1512  CG  LYS A  97       1.670  22.296   4.274  1.00  0.00           C  
ATOM   1513  CD  LYS A  97       1.551  23.504   3.338  1.00  0.00           C  
ATOM   1514  CE  LYS A  97       0.110  23.749   2.907  1.00  0.00           C  
ATOM   1515  NZ  LYS A  97      -0.007  24.920   1.988  1.00  0.00           N  
ATOM   1516  H   LYS A  97       2.388  22.050   7.069  1.00  0.00           H  
ATOM   1517  HA  LYS A  97       2.807  20.001   5.191  1.00  0.00           H  
ATOM   1518 1HB  LYS A  97       3.505  22.953   5.144  1.00  0.00           H  
ATOM   1519 2HB  LYS A  97       3.698  21.906   3.747  1.00  0.00           H  
ATOM   1520 1HG  LYS A  97       1.279  21.414   3.766  1.00  0.00           H  
ATOM   1521 2HG  LYS A  97       1.072  22.468   5.171  1.00  0.00           H  
ATOM   1522 1HD  LYS A  97       1.922  24.391   3.853  1.00  0.00           H  
ATOM   1523 2HD  LYS A  97       2.164  23.338   2.452  1.00  0.00           H  
ATOM   1524 1HE  LYS A  97      -0.268  22.861   2.401  1.00  0.00           H  
ATOM   1525 2HE  LYS A  97      -0.494  23.936   3.786  1.00  0.00           H  
ATOM   1526 1HZ  LYS A  97      -0.977  25.047   1.730  1.00  0.00           H  
ATOM   1527 2HZ  LYS A  97       0.330  25.753   2.451  1.00  0.00           H  
ATOM   1528 3HZ  LYS A  97       0.543  24.754   1.157  1.00  0.00           H  
ATOM   1529  N   HIS A  98       5.551  20.832   6.654  1.00  0.00           N  
ATOM   1530  CA  HIS A  98       6.976  20.609   6.779  1.00  0.00           C  
ATOM   1531  C   HIS A  98       7.263  19.535   7.826  1.00  0.00           C  
ATOM   1532  O   HIS A  98       8.399  19.387   8.279  1.00  0.00           O  
ATOM   1533  CB  HIS A  98       7.645  21.915   7.183  1.00  0.00           C  
ATOM   1534  CG  HIS A  98       7.430  22.995   6.183  1.00  0.00           C  
ATOM   1535  ND1 HIS A  98       8.062  23.023   4.959  1.00  0.00           N  
ATOM   1536  CD2 HIS A  98       6.624  24.079   6.220  1.00  0.00           C  
ATOM   1537  CE1 HIS A  98       7.659  24.086   4.285  1.00  0.00           C  
ATOM   1538  NE2 HIS A  98       6.785  24.745   5.029  1.00  0.00           N  
ATOM   1539  H   HIS A  98       5.080  21.213   7.471  1.00  0.00           H  
ATOM   1540  HA  HIS A  98       7.389  20.276   5.828  1.00  0.00           H  
ATOM   1541 1HB  HIS A  98       7.229  22.245   8.136  1.00  0.00           H  
ATOM   1542 2HB  HIS A  98       8.713  21.760   7.319  1.00  0.00           H  
ATOM   1543  HD1 HIS A  98       8.716  22.348   4.612  1.00  0.00           H  
ATOM   1544  HD2 HIS A  98       5.934  24.459   6.977  1.00  0.00           H  
ATOM   1545  HE1 HIS A  98       8.046  24.289   3.287  1.00  0.00           H  
ATOM   1546  N   PHE A  99       6.226  18.763   8.169  1.00  0.00           N  
ATOM   1547  CA  PHE A  99       6.259  17.673   9.143  1.00  0.00           C  
ATOM   1548  C   PHE A  99       6.516  18.113  10.589  1.00  0.00           C  
ATOM   1549  O   PHE A  99       7.007  17.318  11.393  1.00  0.00           O  
ATOM   1550  CB  PHE A  99       7.339  16.636   8.795  1.00  0.00           C  
ATOM   1551  CG  PHE A  99       7.284  16.047   7.400  1.00  0.00           C  
ATOM   1552  CD1 PHE A  99       8.196  16.465   6.437  1.00  0.00           C  
ATOM   1553  CD2 PHE A  99       6.366  15.063   7.054  1.00  0.00           C  
ATOM   1554  CE1 PHE A  99       8.190  15.926   5.168  1.00  0.00           C  
ATOM   1555  CE2 PHE A  99       6.366  14.520   5.774  1.00  0.00           C  
ATOM   1556  CZ  PHE A  99       7.276  14.952   4.838  1.00  0.00           C  
ATOM   1557  H   PHE A  99       5.312  18.973   7.768  1.00  0.00           H  
ATOM   1558  HA  PHE A  99       5.287  17.186   9.110  1.00  0.00           H  
ATOM   1559 1HB  PHE A  99       8.327  17.060   8.946  1.00  0.00           H  
ATOM   1560 2HB  PHE A  99       7.255  15.810   9.499  1.00  0.00           H  
ATOM   1561  HD1 PHE A  99       8.929  17.231   6.698  1.00  0.00           H  
ATOM   1562  HD2 PHE A  99       5.651  14.713   7.793  1.00  0.00           H  
ATOM   1563  HE1 PHE A  99       8.913  16.266   4.429  1.00  0.00           H  
ATOM   1564  HE2 PHE A  99       5.661  13.749   5.500  1.00  0.00           H  
ATOM   1565  HZ  PHE A  99       7.277  14.516   3.833  1.00  0.00           H  
ATOM   1566  N   ASN A 100       6.162  19.345  10.951  1.00  0.00           N  
ATOM   1567  CA  ASN A 100       6.332  19.754  12.343  1.00  0.00           C  
ATOM   1568  C   ASN A 100       5.139  19.283  13.172  1.00  0.00           C  
ATOM   1569  O   ASN A 100       3.986  19.410  12.759  1.00  0.00           O  
ATOM   1570  CB  ASN A 100       6.537  21.243  12.475  1.00  0.00           C  
ATOM   1571  CG  ASN A 100       7.821  21.724  11.838  1.00  0.00           C  
ATOM   1572  OD1 ASN A 100       8.926  21.251  12.154  1.00  0.00           O  
ATOM   1573  ND2 ASN A 100       7.688  22.661  10.930  1.00  0.00           N  
ATOM   1574  H   ASN A 100       5.771  20.002  10.266  1.00  0.00           H  
ATOM   1575  HA  ASN A 100       7.213  19.263  12.743  1.00  0.00           H  
ATOM   1576 1HB  ASN A 100       5.697  21.776  12.053  1.00  0.00           H  
ATOM   1577 2HB  ASN A 100       6.577  21.494  13.526  1.00  0.00           H  
ATOM   1578 1HD2 ASN A 100       8.489  23.027  10.462  1.00  0.00           H  
ATOM   1579 2HD2 ASN A 100       6.747  23.000  10.688  1.00  0.00           H  
ATOM   1580  N   GLN A 101       5.438  18.694  14.326  1.00  0.00           N  
ATOM   1581  CA  GLN A 101       4.471  18.106  15.263  1.00  0.00           C  
ATOM   1582  C   GLN A 101       3.770  19.069  16.222  1.00  0.00           C  
ATOM   1583  O   GLN A 101       4.337  20.081  16.655  1.00  0.00           O  
ATOM   1584  CB  GLN A 101       5.158  16.972  16.021  1.00  0.00           C  
ATOM   1585  CG  GLN A 101       4.283  16.179  16.964  1.00  0.00           C  
ATOM   1586  CD  GLN A 101       4.965  14.863  17.388  1.00  0.00           C  
ATOM   1587  OE1 GLN A 101       6.062  14.563  16.900  1.00  0.00           O  
ATOM   1588  NE2 GLN A 101       4.327  14.077  18.258  1.00  0.00           N  
ATOM   1589  H   GLN A 101       6.414  18.638  14.574  1.00  0.00           H  
ATOM   1590  HA  GLN A 101       3.673  17.660  14.680  1.00  0.00           H  
ATOM   1591 1HB  GLN A 101       5.605  16.277  15.308  1.00  0.00           H  
ATOM   1592 2HB  GLN A 101       5.956  17.388  16.620  1.00  0.00           H  
ATOM   1593 1HG  GLN A 101       4.115  16.775  17.863  1.00  0.00           H  
ATOM   1594 2HG  GLN A 101       3.335  15.979  16.487  1.00  0.00           H  
ATOM   1595 1HE2 GLN A 101       4.734  13.182  18.535  1.00  0.00           H  
ATOM   1596 2HE2 GLN A 101       3.435  14.350  18.620  1.00  0.00           H  
ATOM   1597  N   TYR A 102       2.508  18.754  16.547  1.00  0.00           N  
ATOM   1598  CA  TYR A 102       1.777  19.560  17.521  1.00  0.00           C  
ATOM   1599  C   TYR A 102       0.725  18.710  18.238  1.00  0.00           C  
ATOM   1600  O   TYR A 102       0.625  17.515  17.986  1.00  0.00           O  
ATOM   1601  CB  TYR A 102       1.166  20.794  16.848  1.00  0.00           C  
ATOM   1602  CG  TYR A 102       0.687  21.815  17.847  1.00  0.00           C  
ATOM   1603  CD1 TYR A 102       1.603  22.312  18.725  1.00  0.00           C  
ATOM   1604  CD2 TYR A 102      -0.619  22.240  17.908  1.00  0.00           C  
ATOM   1605  CE1 TYR A 102       1.251  23.231  19.671  1.00  0.00           C  
ATOM   1606  CE2 TYR A 102      -0.980  23.161  18.882  1.00  0.00           C  
ATOM   1607  CZ  TYR A 102      -0.047  23.654  19.751  1.00  0.00           C  
ATOM   1608  OH  TYR A 102      -0.406  24.563  20.723  1.00  0.00           O  
ATOM   1609  H   TYR A 102       2.057  17.934  16.121  1.00  0.00           H  
ATOM   1610  HA  TYR A 102       2.485  19.904  18.278  1.00  0.00           H  
ATOM   1611 1HB  TYR A 102       1.898  21.254  16.207  1.00  0.00           H  
ATOM   1612 2HB  TYR A 102       0.321  20.493  16.222  1.00  0.00           H  
ATOM   1613  HD1 TYR A 102       2.610  21.948  18.670  1.00  0.00           H  
ATOM   1614  HD2 TYR A 102      -1.366  21.845  17.215  1.00  0.00           H  
ATOM   1615  HE1 TYR A 102       1.986  23.605  20.366  1.00  0.00           H  
ATOM   1616  HE2 TYR A 102      -2.007  23.494  18.964  1.00  0.00           H  
ATOM   1617  HH  TYR A 102      -1.350  24.486  20.900  1.00  0.00           H  
ATOM   1618  N   THR A 103      -0.021  19.311  19.180  1.00  0.00           N  
ATOM   1619  CA  THR A 103      -0.962  18.527  19.967  1.00  0.00           C  
ATOM   1620  C   THR A 103      -2.457  18.829  19.807  1.00  0.00           C  
ATOM   1621  O   THR A 103      -3.267  17.986  20.190  1.00  0.00           O  
ATOM   1622  CB  THR A 103      -0.616  18.697  21.451  1.00  0.00           C  
ATOM   1623  OG1 THR A 103      -0.757  20.072  21.820  1.00  0.00           O  
ATOM   1624  CG2 THR A 103       0.819  18.270  21.696  1.00  0.00           C  
ATOM   1625  H   THR A 103       0.089  20.290  19.364  1.00  0.00           H  
ATOM   1626  HA  THR A 103      -0.821  17.482  19.709  1.00  0.00           H  
ATOM   1627  HB  THR A 103      -1.292  18.090  22.052  1.00  0.00           H  
ATOM   1628  HG1 THR A 103      -1.614  20.393  21.516  1.00  0.00           H  
ATOM   1629 1HG2 THR A 103       1.059  18.394  22.750  1.00  0.00           H  
ATOM   1630 2HG2 THR A 103       0.939  17.223  21.415  1.00  0.00           H  
ATOM   1631 3HG2 THR A 103       1.492  18.884  21.099  1.00  0.00           H  
ATOM   1632  N   ASN A 104      -2.848  20.003  19.296  1.00  0.00           N  
ATOM   1633  CA  ASN A 104      -4.294  20.237  19.196  1.00  0.00           C  
ATOM   1634  C   ASN A 104      -4.693  21.475  18.371  1.00  0.00           C  
ATOM   1635  O   ASN A 104      -3.856  22.274  17.967  1.00  0.00           O  
ATOM   1636  CB  ASN A 104      -4.908  20.321  20.590  1.00  0.00           C  
ATOM   1637  CG  ASN A 104      -6.259  19.611  20.677  1.00  0.00           C  
ATOM   1638  OD1 ASN A 104      -7.039  19.636  19.727  1.00  0.00           O  
ATOM   1639  ND2 ASN A 104      -6.525  18.993  21.798  1.00  0.00           N  
ATOM   1640  H   ASN A 104      -2.185  20.685  18.980  1.00  0.00           H  
ATOM   1641  HA  ASN A 104      -4.734  19.388  18.702  1.00  0.00           H  
ATOM   1642 1HB  ASN A 104      -4.243  19.922  21.348  1.00  0.00           H  
ATOM   1643 2HB  ASN A 104      -5.066  21.372  20.833  1.00  0.00           H  
ATOM   1644 1HD2 ASN A 104      -7.400  18.518  21.904  1.00  0.00           H  
ATOM   1645 2HD2 ASN A 104      -5.860  18.998  22.541  1.00  0.00           H  
ATOM   1646  N   GLU A 105      -6.009  21.634  18.202  1.00  0.00           N  
ATOM   1647  CA  GLU A 105      -6.671  22.793  17.590  1.00  0.00           C  
ATOM   1648  C   GLU A 105      -7.938  23.096  18.435  1.00  0.00           C  
ATOM   1649  O   GLU A 105      -8.469  22.182  19.053  1.00  0.00           O  
ATOM   1650  CB  GLU A 105      -7.015  22.529  16.110  1.00  0.00           C  
ATOM   1651  CG  GLU A 105      -5.792  22.379  15.165  1.00  0.00           C  
ATOM   1652  CD  GLU A 105      -6.187  22.109  13.720  1.00  0.00           C  
ATOM   1653  OE1 GLU A 105      -7.230  22.562  13.323  1.00  0.00           O  
ATOM   1654  OE2 GLU A 105      -5.480  21.390  13.035  1.00  0.00           O  
ATOM   1655  H   GLU A 105      -6.591  20.883  18.549  1.00  0.00           H  
ATOM   1656  HA  GLU A 105      -5.975  23.625  17.628  1.00  0.00           H  
ATOM   1657 1HB  GLU A 105      -7.604  21.613  16.042  1.00  0.00           H  
ATOM   1658 2HB  GLU A 105      -7.632  23.334  15.725  1.00  0.00           H  
ATOM   1659 1HG  GLU A 105      -5.227  23.311  15.196  1.00  0.00           H  
ATOM   1660 2HG  GLU A 105      -5.136  21.603  15.521  1.00  0.00           H  
ATOM   1661  N   PRO A 106      -8.453  24.337  18.508  1.00  0.00           N  
ATOM   1662  CA  PRO A 106      -9.657  24.708  19.265  1.00  0.00           C  
ATOM   1663  C   PRO A 106     -10.922  23.874  18.960  1.00  0.00           C  
ATOM   1664  O   PRO A 106     -11.296  23.661  17.807  1.00  0.00           O  
ATOM   1665  CB  PRO A 106      -9.855  26.161  18.819  1.00  0.00           C  
ATOM   1666  CG  PRO A 106      -8.459  26.654  18.494  1.00  0.00           C  
ATOM   1667  CD  PRO A 106      -7.767  25.473  17.860  1.00  0.00           C  
ATOM   1668  HA  PRO A 106      -9.425  24.662  20.339  1.00  0.00           H  
ATOM   1669 1HB  PRO A 106     -10.532  26.199  17.954  1.00  0.00           H  
ATOM   1670 2HB  PRO A 106     -10.335  26.737  19.624  1.00  0.00           H  
ATOM   1671 1HG  PRO A 106      -8.513  27.523  17.820  1.00  0.00           H  
ATOM   1672 2HG  PRO A 106      -7.952  27.000  19.410  1.00  0.00           H  
ATOM   1673 1HD  PRO A 106      -7.905  25.460  16.771  1.00  0.00           H  
ATOM   1674 2HD  PRO A 106      -6.719  25.527  18.154  1.00  0.00           H  
ATOM   1675  N   ASP A 107     -11.647  23.509  20.026  1.00  0.00           N  
ATOM   1676  CA  ASP A 107     -12.859  22.672  19.943  1.00  0.00           C  
ATOM   1677  C   ASP A 107     -14.144  23.430  19.603  1.00  0.00           C  
ATOM   1678  O   ASP A 107     -15.048  23.541  20.427  1.00  0.00           O  
ATOM   1679  CB  ASP A 107     -13.085  21.980  21.287  1.00  0.00           C  
ATOM   1680  CG  ASP A 107     -12.060  20.905  21.612  1.00  0.00           C  
ATOM   1681  OD1 ASP A 107     -11.698  20.166  20.734  1.00  0.00           O  
ATOM   1682  OD2 ASP A 107     -11.648  20.835  22.745  1.00  0.00           O  
ATOM   1683  H   ASP A 107     -11.313  23.764  20.941  1.00  0.00           H  
ATOM   1684  HA  ASP A 107     -12.695  21.913  19.175  1.00  0.00           H  
ATOM   1685 1HB  ASP A 107     -13.071  22.723  22.084  1.00  0.00           H  
ATOM   1686 2HB  ASP A 107     -14.076  21.532  21.285  1.00  0.00           H  
ATOM   1687  N   GLY A 108     -14.225  23.945  18.382  1.00  0.00           N  
ATOM   1688  CA  GLY A 108     -15.392  24.744  17.970  1.00  0.00           C  
ATOM   1689  C   GLY A 108     -16.558  23.958  17.336  1.00  0.00           C  
ATOM   1690  O   GLY A 108     -17.561  24.550  16.940  1.00  0.00           O  
ATOM   1691  H   GLY A 108     -13.420  23.802  17.765  1.00  0.00           H  
ATOM   1692 1HA  GLY A 108     -15.767  25.285  18.840  1.00  0.00           H  
ATOM   1693 2HA  GLY A 108     -15.058  25.504  17.265  1.00  0.00           H  
ATOM   1694  N   VAL A 109     -16.406  22.643  17.211  1.00  0.00           N  
ATOM   1695  CA  VAL A 109     -17.396  21.768  16.561  1.00  0.00           C  
ATOM   1696  C   VAL A 109     -17.794  20.582  17.462  1.00  0.00           C  
ATOM   1697  O   VAL A 109     -16.928  19.958  18.084  1.00  0.00           O  
ATOM   1698  CB  VAL A 109     -16.836  21.289  15.207  1.00  0.00           C  
ATOM   1699  CG1 VAL A 109     -17.783  20.357  14.559  1.00  0.00           C  
ATOM   1700  CG2 VAL A 109     -16.617  22.465  14.279  1.00  0.00           C  
ATOM   1701  H   VAL A 109     -15.560  22.233  17.579  1.00  0.00           H  
ATOM   1702  HA  VAL A 109     -18.296  22.351  16.363  1.00  0.00           H  
ATOM   1703  HB  VAL A 109     -15.904  20.790  15.377  1.00  0.00           H  
ATOM   1704 1HG1 VAL A 109     -17.376  20.013  13.609  1.00  0.00           H  
ATOM   1705 2HG1 VAL A 109     -17.966  19.508  15.195  1.00  0.00           H  
ATOM   1706 3HG1 VAL A 109     -18.700  20.865  14.385  1.00  0.00           H  
ATOM   1707 1HG2 VAL A 109     -16.221  22.103  13.331  1.00  0.00           H  
ATOM   1708 2HG2 VAL A 109     -17.570  22.968  14.106  1.00  0.00           H  
ATOM   1709 3HG2 VAL A 109     -15.912  23.166  14.713  1.00  0.00           H  
ATOM   1710  N   PHE A 110     -19.103  20.291  17.555  1.00  0.00           N  
ATOM   1711  CA  PHE A 110     -19.640  19.230  18.425  1.00  0.00           C  
ATOM   1712  C   PHE A 110     -20.001  17.962  17.651  1.00  0.00           C  
ATOM   1713  O   PHE A 110     -19.795  17.925  16.441  1.00  0.00           O  
ATOM   1714  CB  PHE A 110     -20.829  19.786  19.181  1.00  0.00           C  
ATOM   1715  CG  PHE A 110     -20.390  20.916  20.052  1.00  0.00           C  
ATOM   1716  CD1 PHE A 110     -19.103  20.924  20.592  1.00  0.00           C  
ATOM   1717  CD2 PHE A 110     -21.213  21.995  20.291  1.00  0.00           C  
ATOM   1718  CE1 PHE A 110     -18.663  21.978  21.348  1.00  0.00           C  
ATOM   1719  CE2 PHE A 110     -20.775  23.056  21.053  1.00  0.00           C  
ATOM   1720  CZ  PHE A 110     -19.496  23.050  21.579  1.00  0.00           C  
ATOM   1721  H   PHE A 110     -19.787  20.811  17.006  1.00  0.00           H  
ATOM   1722  HA  PHE A 110     -18.876  18.975  19.151  1.00  0.00           H  
ATOM   1723 1HB  PHE A 110     -21.582  20.151  18.480  1.00  0.00           H  
ATOM   1724 2HB  PHE A 110     -21.281  19.020  19.799  1.00  0.00           H  
ATOM   1725  HD1 PHE A 110     -18.431  20.075  20.410  1.00  0.00           H  
ATOM   1726  HD2 PHE A 110     -22.216  22.004  19.864  1.00  0.00           H  
ATOM   1727  HE1 PHE A 110     -17.651  21.964  21.763  1.00  0.00           H  
ATOM   1728  HE2 PHE A 110     -21.435  23.906  21.234  1.00  0.00           H  
ATOM   1729  HZ  PHE A 110     -19.149  23.888  22.180  1.00  0.00           H  
ATOM   1730  N   GLY A 111     -20.430  16.891  18.348  1.00  0.00           N  
ATOM   1731  CA  GLY A 111     -20.759  15.636  17.652  1.00  0.00           C  
ATOM   1732  C   GLY A 111     -22.141  15.064  17.984  1.00  0.00           C  
ATOM   1733  O   GLY A 111     -22.817  15.550  18.887  1.00  0.00           O  
ATOM   1734  H   GLY A 111     -20.580  16.963  19.359  1.00  0.00           H  
ATOM   1735 1HA  GLY A 111     -20.692  15.784  16.589  1.00  0.00           H  
ATOM   1736 2HA  GLY A 111     -20.003  14.894  17.904  1.00  0.00           H  
ATOM   1737  N   ASP A 112     -22.551  14.019  17.245  1.00  0.00           N  
ATOM   1738  CA  ASP A 112     -23.778  13.245  17.493  1.00  0.00           C  
ATOM   1739  C   ASP A 112     -23.741  12.049  16.533  1.00  0.00           C  
ATOM   1740  O   ASP A 112     -23.642  12.241  15.325  1.00  0.00           O  
ATOM   1741  CB  ASP A 112     -25.051  14.105  17.412  1.00  0.00           C  
ATOM   1742  CG  ASP A 112     -26.268  13.464  18.090  1.00  0.00           C  
ATOM   1743  OD1 ASP A 112     -26.098  12.527  18.870  1.00  0.00           O  
ATOM   1744  OD2 ASP A 112     -27.344  13.965  17.911  1.00  0.00           O  
ATOM   1745  H   ASP A 112     -21.960  13.738  16.474  1.00  0.00           H  
ATOM   1746  HA  ASP A 112     -23.766  12.822  18.457  1.00  0.00           H  
ATOM   1747 1HB  ASP A 112     -24.892  15.076  17.856  1.00  0.00           H  
ATOM   1748 2HB  ASP A 112     -25.302  14.281  16.388  1.00  0.00           H  
ATOM   1749  N   VAL A 113     -23.788  10.825  17.078  1.00  0.00           N  
ATOM   1750  CA  VAL A 113     -23.621   9.603  16.280  1.00  0.00           C  
ATOM   1751  C   VAL A 113     -24.861   8.709  16.077  1.00  0.00           C  
ATOM   1752  O   VAL A 113     -25.183   7.875  16.914  1.00  0.00           O  
ATOM   1753  CB  VAL A 113     -22.565   8.727  16.982  1.00  0.00           C  
ATOM   1754  CG1 VAL A 113     -22.343   7.457  16.214  1.00  0.00           C  
ATOM   1755  CG2 VAL A 113     -21.272   9.491  17.142  1.00  0.00           C  
ATOM   1756  H   VAL A 113     -23.925  10.752  18.077  1.00  0.00           H  
ATOM   1757  HA  VAL A 113     -23.251   9.900  15.299  1.00  0.00           H  
ATOM   1758  HB  VAL A 113     -22.940   8.452  17.969  1.00  0.00           H  
ATOM   1759 1HG1 VAL A 113     -21.614   6.839  16.738  1.00  0.00           H  
ATOM   1760 2HG1 VAL A 113     -23.285   6.918  16.134  1.00  0.00           H  
ATOM   1761 3HG1 VAL A 113     -21.972   7.697  15.217  1.00  0.00           H  
ATOM   1762 1HG2 VAL A 113     -20.545   8.863  17.658  1.00  0.00           H  
ATOM   1763 2HG2 VAL A 113     -20.892   9.753  16.170  1.00  0.00           H  
ATOM   1764 3HG2 VAL A 113     -21.444  10.394  17.722  1.00  0.00           H  
ATOM   1765  N   GLY A 114     -25.530   8.839  14.946  1.00  0.00           N  
ATOM   1766  CA  GLY A 114     -26.704   8.011  14.603  1.00  0.00           C  
ATOM   1767  C   GLY A 114     -28.005   8.310  15.342  1.00  0.00           C  
ATOM   1768  O   GLY A 114     -28.987   8.789  14.759  1.00  0.00           O  
ATOM   1769  H   GLY A 114     -25.223   9.544  14.292  1.00  0.00           H  
ATOM   1770 1HA  GLY A 114     -26.888   8.072  13.535  1.00  0.00           H  
ATOM   1771 2HA  GLY A 114     -26.457   6.971  14.807  1.00  0.00           H  
ATOM   1772  N   ASN A 115     -28.021   7.989  16.620  1.00  0.00           N  
ATOM   1773  CA  ASN A 115     -29.204   8.189  17.445  1.00  0.00           C  
ATOM   1774  C   ASN A 115     -28.773   8.300  18.890  1.00  0.00           C  
ATOM   1775  O   ASN A 115     -29.126   7.450  19.707  1.00  0.00           O  
ATOM   1776  CB  ASN A 115     -30.190   7.047  17.249  1.00  0.00           C  
ATOM   1777  CG  ASN A 115     -31.545   7.318  17.853  1.00  0.00           C  
ATOM   1778  OD1 ASN A 115     -31.970   8.476  17.972  1.00  0.00           O  
ATOM   1779  ND2 ASN A 115     -32.236   6.265  18.226  1.00  0.00           N  
ATOM   1780  H   ASN A 115     -27.155   7.618  17.018  1.00  0.00           H  
ATOM   1781  HA  ASN A 115     -29.681   9.118  17.161  1.00  0.00           H  
ATOM   1782 1HB  ASN A 115     -30.314   6.852  16.191  1.00  0.00           H  
ATOM   1783 2HB  ASN A 115     -29.780   6.139  17.699  1.00  0.00           H  
ATOM   1784 1HD2 ASN A 115     -33.144   6.378  18.631  1.00  0.00           H  
ATOM   1785 2HD2 ASN A 115     -31.853   5.348  18.104  1.00  0.00           H  
ATOM   1786  N   VAL A 116     -27.974   9.319  19.196  1.00  0.00           N  
ATOM   1787  CA  VAL A 116     -27.373   9.369  20.543  1.00  0.00           C  
ATOM   1788  C   VAL A 116     -27.666  10.555  21.454  1.00  0.00           C  
ATOM   1789  O   VAL A 116     -27.896  10.348  22.645  1.00  0.00           O  
ATOM   1790  CB  VAL A 116     -25.861   9.190  20.444  1.00  0.00           C  
ATOM   1791  CG1 VAL A 116     -25.207   9.344  21.818  1.00  0.00           C  
ATOM   1792  CG2 VAL A 116     -25.567   7.836  19.954  1.00  0.00           C  
ATOM   1793  H   VAL A 116     -27.763  10.015  18.459  1.00  0.00           H  
ATOM   1794  HA  VAL A 116     -27.734   8.488  21.073  1.00  0.00           H  
ATOM   1795  HB  VAL A 116     -25.473   9.920  19.750  1.00  0.00           H  
ATOM   1796 1HG1 VAL A 116     -24.143   9.194  21.723  1.00  0.00           H  
ATOM   1797 2HG1 VAL A 116     -25.403  10.326  22.212  1.00  0.00           H  
ATOM   1798 3HG1 VAL A 116     -25.615   8.597  22.493  1.00  0.00           H  
ATOM   1799 1HG2 VAL A 116     -24.503   7.706  19.857  1.00  0.00           H  
ATOM   1800 2HG2 VAL A 116     -25.961   7.117  20.657  1.00  0.00           H  
ATOM   1801 3HG2 VAL A 116     -26.028   7.685  19.020  1.00  0.00           H  
ATOM   1802  N   PHE A 117     -27.618  11.780  20.926  1.00  0.00           N  
ATOM   1803  CA  PHE A 117     -27.666  13.003  21.731  1.00  0.00           C  
ATOM   1804  C   PHE A 117     -26.344  13.113  22.479  1.00  0.00           C  
ATOM   1805  O   PHE A 117     -26.270  13.225  23.713  1.00  0.00           O  
ATOM   1806  CB  PHE A 117     -28.851  13.052  22.709  1.00  0.00           C  
ATOM   1807  CG  PHE A 117     -30.216  12.921  22.064  1.00  0.00           C  
ATOM   1808  CD1 PHE A 117     -30.917  11.720  22.104  1.00  0.00           C  
ATOM   1809  CD2 PHE A 117     -30.805  14.008  21.442  1.00  0.00           C  
ATOM   1810  CE1 PHE A 117     -32.167  11.612  21.528  1.00  0.00           C  
ATOM   1811  CE2 PHE A 117     -32.054  13.905  20.873  1.00  0.00           C  
ATOM   1812  CZ  PHE A 117     -32.738  12.704  20.915  1.00  0.00           C  
ATOM   1813  H   PHE A 117     -27.423  11.892  19.932  1.00  0.00           H  
ATOM   1814  HA  PHE A 117     -27.751  13.855  21.055  1.00  0.00           H  
ATOM   1815 1HB  PHE A 117     -28.759  12.318  23.494  1.00  0.00           H  
ATOM   1816 2HB  PHE A 117     -28.825  14.019  23.209  1.00  0.00           H  
ATOM   1817  HD1 PHE A 117     -30.468  10.856  22.598  1.00  0.00           H  
ATOM   1818  HD2 PHE A 117     -30.268  14.957  21.409  1.00  0.00           H  
ATOM   1819  HE1 PHE A 117     -32.702  10.663  21.564  1.00  0.00           H  
ATOM   1820  HE2 PHE A 117     -32.501  14.771  20.392  1.00  0.00           H  
ATOM   1821  HZ  PHE A 117     -33.725  12.617  20.462  1.00  0.00           H  
ATOM   1822  N   VAL A 118     -25.289  13.052  21.678  1.00  0.00           N  
ATOM   1823  CA  VAL A 118     -23.911  13.174  22.132  1.00  0.00           C  
ATOM   1824  C   VAL A 118     -23.552  14.509  22.761  1.00  0.00           C  
ATOM   1825  O   VAL A 118     -22.772  14.543  23.710  1.00  0.00           O  
ATOM   1826  CB  VAL A 118     -22.939  12.960  21.016  1.00  0.00           C  
ATOM   1827  CG1 VAL A 118     -21.656  13.278  21.442  1.00  0.00           C  
ATOM   1828  CG2 VAL A 118     -22.955  11.561  20.583  1.00  0.00           C  
ATOM   1829  H   VAL A 118     -25.477  12.916  20.677  1.00  0.00           H  
ATOM   1830  HA  VAL A 118     -23.745  12.386  22.854  1.00  0.00           H  
ATOM   1831  HB  VAL A 118     -23.177  13.620  20.249  1.00  0.00           H  
ATOM   1832 1HG1 VAL A 118     -20.997  13.121  20.601  1.00  0.00           H  
ATOM   1833 2HG1 VAL A 118     -21.609  14.313  21.761  1.00  0.00           H  
ATOM   1834 3HG1 VAL A 118     -21.383  12.623  22.267  1.00  0.00           H  
ATOM   1835 1HG2 VAL A 118     -22.237  11.418  19.779  1.00  0.00           H  
ATOM   1836 2HG2 VAL A 118     -22.687  10.938  21.425  1.00  0.00           H  
ATOM   1837 3HG2 VAL A 118     -23.935  11.335  20.246  1.00  0.00           H  
ATOM   1838  N   ASP A 119     -24.070  15.611  22.213  1.00  0.00           N  
ATOM   1839  CA  ASP A 119     -23.725  16.933  22.733  1.00  0.00           C  
ATOM   1840  C   ASP A 119     -22.230  17.287  22.527  1.00  0.00           C  
ATOM   1841  O   ASP A 119     -21.698  17.135  21.422  1.00  0.00           O  
ATOM   1842  CB  ASP A 119     -24.142  16.996  24.221  1.00  0.00           C  
ATOM   1843  CG  ASP A 119     -24.117  18.333  24.834  1.00  0.00           C  
ATOM   1844  OD1 ASP A 119     -24.895  19.200  24.524  1.00  0.00           O  
ATOM   1845  OD2 ASP A 119     -23.229  18.467  25.654  1.00  0.00           O  
ATOM   1846  H   ASP A 119     -24.699  15.522  21.427  1.00  0.00           H  
ATOM   1847  HA  ASP A 119     -24.314  17.671  22.189  1.00  0.00           H  
ATOM   1848 1HB  ASP A 119     -25.149  16.589  24.328  1.00  0.00           H  
ATOM   1849 2HB  ASP A 119     -23.494  16.391  24.835  1.00  0.00           H  
ATOM   1850  N   ASN A 120     -21.534  17.705  23.584  1.00  0.00           N  
ATOM   1851  CA  ASN A 120     -20.168  18.211  23.488  1.00  0.00           C  
ATOM   1852  C   ASN A 120     -19.020  17.250  23.178  1.00  0.00           C  
ATOM   1853  O   ASN A 120     -17.874  17.567  23.495  1.00  0.00           O  
ATOM   1854  CB  ASN A 120     -19.837  18.990  24.747  1.00  0.00           C  
ATOM   1855  CG  ASN A 120     -20.445  20.402  24.800  1.00  0.00           C  
ATOM   1856  OD1 ASN A 120     -19.882  21.324  24.215  1.00  0.00           O  
ATOM   1857  ND2 ASN A 120     -21.559  20.584  25.452  1.00  0.00           N  
ATOM   1858  H   ASN A 120     -21.992  17.778  24.496  1.00  0.00           H  
ATOM   1859  HA  ASN A 120     -20.168  18.931  22.665  1.00  0.00           H  
ATOM   1860 1HB  ASN A 120     -20.201  18.429  25.612  1.00  0.00           H  
ATOM   1861 2HB  ASN A 120     -18.754  19.070  24.843  1.00  0.00           H  
ATOM   1862 1HD2 ASN A 120     -21.977  21.488  25.487  1.00  0.00           H  
ATOM   1863 2HD2 ASN A 120     -22.038  19.808  25.883  1.00  0.00           H  
ATOM   1864  N   ASP A 121     -19.268  16.086  22.567  1.00  0.00           N  
ATOM   1865  CA  ASP A 121     -18.078  15.388  22.071  1.00  0.00           C  
ATOM   1866  C   ASP A 121     -17.471  16.373  21.109  1.00  0.00           C  
ATOM   1867  O   ASP A 121     -18.206  17.108  20.454  1.00  0.00           O  
ATOM   1868  CB  ASP A 121     -18.301  14.073  21.340  1.00  0.00           C  
ATOM   1869  CG  ASP A 121     -18.649  12.884  22.222  1.00  0.00           C  
ATOM   1870  OD1 ASP A 121     -18.603  12.972  23.445  1.00  0.00           O  
ATOM   1871  OD2 ASP A 121     -18.905  11.849  21.655  1.00  0.00           O  
ATOM   1872  H   ASP A 121     -20.217  15.789  22.364  1.00  0.00           H  
ATOM   1873  HA  ASP A 121     -17.388  15.223  22.879  1.00  0.00           H  
ATOM   1874 1HB  ASP A 121     -19.065  14.216  20.596  1.00  0.00           H  
ATOM   1875 2HB  ASP A 121     -17.387  13.826  20.797  1.00  0.00           H  
ATOM   1876  N   ASN A 122     -16.156  16.425  21.037  1.00  0.00           N  
ATOM   1877  CA  ASN A 122     -15.539  17.438  20.195  1.00  0.00           C  
ATOM   1878  C   ASN A 122     -14.973  16.929  18.895  1.00  0.00           C  
ATOM   1879  O   ASN A 122     -14.303  15.896  18.843  1.00  0.00           O  
ATOM   1880  CB  ASN A 122     -14.482  18.160  20.984  1.00  0.00           C  
ATOM   1881  CG  ASN A 122     -15.078  18.965  22.119  1.00  0.00           C  
ATOM   1882  OD1 ASN A 122     -16.093  19.646  21.949  1.00  0.00           O  
ATOM   1883  ND2 ASN A 122     -14.463  18.896  23.271  1.00  0.00           N  
ATOM   1884  H   ASN A 122     -15.594  15.737  21.541  1.00  0.00           H  
ATOM   1885  HA  ASN A 122     -16.304  18.169  19.930  1.00  0.00           H  
ATOM   1886 1HB  ASN A 122     -13.768  17.444  21.389  1.00  0.00           H  
ATOM   1887 2HB  ASN A 122     -13.934  18.832  20.319  1.00  0.00           H  
ATOM   1888 1HD2 ASN A 122     -14.808  19.411  24.055  1.00  0.00           H  
ATOM   1889 2HD2 ASN A 122     -13.635  18.343  23.363  1.00  0.00           H  
ATOM   1890  N   VAL A 123     -15.203  17.663  17.825  1.00  0.00           N  
ATOM   1891  CA  VAL A 123     -14.582  17.260  16.583  1.00  0.00           C  
ATOM   1892  C   VAL A 123     -13.209  17.892  16.527  1.00  0.00           C  
ATOM   1893  O   VAL A 123     -13.072  19.110  16.624  1.00  0.00           O  
ATOM   1894  CB  VAL A 123     -15.408  17.655  15.376  1.00  0.00           C  
ATOM   1895  CG1 VAL A 123     -14.689  17.260  14.147  1.00  0.00           C  
ATOM   1896  CG2 VAL A 123     -16.771  17.005  15.456  1.00  0.00           C  
ATOM   1897  H   VAL A 123     -15.789  18.499  17.885  1.00  0.00           H  
ATOM   1898  HA  VAL A 123     -14.473  16.186  16.568  1.00  0.00           H  
ATOM   1899  HB  VAL A 123     -15.513  18.697  15.357  1.00  0.00           H  
ATOM   1900 1HG1 VAL A 123     -15.278  17.559  13.288  1.00  0.00           H  
ATOM   1901 2HG1 VAL A 123     -13.718  17.749  14.109  1.00  0.00           H  
ATOM   1902 3HG1 VAL A 123     -14.550  16.184  14.158  1.00  0.00           H  
ATOM   1903 1HG2 VAL A 123     -17.357  17.301  14.593  1.00  0.00           H  
ATOM   1904 2HG2 VAL A 123     -16.672  15.948  15.471  1.00  0.00           H  
ATOM   1905 3HG2 VAL A 123     -17.273  17.332  16.366  1.00  0.00           H  
ATOM   1906  N   ALA A 124     -12.193  17.054  16.423  1.00  0.00           N  
ATOM   1907  CA  ALA A 124     -10.813  17.500  16.434  1.00  0.00           C  
ATOM   1908  C   ALA A 124     -10.411  18.110  15.093  1.00  0.00           C  
ATOM   1909  O   ALA A 124      -9.755  19.150  15.060  1.00  0.00           O  
ATOM   1910  CB  ALA A 124      -9.923  16.325  16.786  1.00  0.00           C  
ATOM   1911  H   ALA A 124     -12.392  16.069  16.306  1.00  0.00           H  
ATOM   1912  HA  ALA A 124     -10.707  18.271  17.198  1.00  0.00           H  
ATOM   1913 1HB  ALA A 124      -8.898  16.616  16.827  1.00  0.00           H  
ATOM   1914 2HB  ALA A 124     -10.222  15.922  17.752  1.00  0.00           H  
ATOM   1915 3HB  ALA A 124     -10.051  15.577  16.035  1.00  0.00           H  
ATOM   1916  N   LYS A 125     -10.818  17.481  13.987  1.00  0.00           N  
ATOM   1917  CA  LYS A 125     -10.461  18.027  12.666  1.00  0.00           C  
ATOM   1918  C   LYS A 125     -11.333  17.518  11.521  1.00  0.00           C  
ATOM   1919  O   LYS A 125     -11.619  16.326  11.441  1.00  0.00           O  
ATOM   1920  CB  LYS A 125      -8.989  17.766  12.341  1.00  0.00           C  
ATOM   1921  CG  LYS A 125      -8.508  18.388  11.056  1.00  0.00           C  
ATOM   1922  CD  LYS A 125      -8.524  19.887  11.202  1.00  0.00           C  
ATOM   1923  CE  LYS A 125      -8.052  20.609   9.973  1.00  0.00           C  
ATOM   1924  NZ  LYS A 125      -6.627  20.435   9.767  1.00  0.00           N  
ATOM   1925  H   LYS A 125     -11.368  16.628  14.096  1.00  0.00           H  
ATOM   1926  HA  LYS A 125     -10.599  19.109  12.712  1.00  0.00           H  
ATOM   1927 1HB  LYS A 125      -8.351  18.138  13.140  1.00  0.00           H  
ATOM   1928 2HB  LYS A 125      -8.836  16.705  12.245  1.00  0.00           H  
ATOM   1929 1HG  LYS A 125      -7.487  18.067  10.848  1.00  0.00           H  
ATOM   1930 2HG  LYS A 125      -9.128  18.085  10.231  1.00  0.00           H  
ATOM   1931 1HD  LYS A 125      -9.523  20.230  11.444  1.00  0.00           H  
ATOM   1932 2HD  LYS A 125      -7.861  20.169  12.031  1.00  0.00           H  
ATOM   1933 1HE  LYS A 125      -8.585  20.254   9.089  1.00  0.00           H  
ATOM   1934 2HE  LYS A 125      -8.260  21.645  10.100  1.00  0.00           H  
ATOM   1935 1HZ  LYS A 125      -6.340  20.987   8.958  1.00  0.00           H  
ATOM   1936 2HZ  LYS A 125      -6.107  20.770  10.577  1.00  0.00           H  
ATOM   1937 3HZ  LYS A 125      -6.431  19.463   9.618  1.00  0.00           H  
ATOM   1938  N   VAL A 126     -11.724  18.425  10.617  1.00  0.00           N  
ATOM   1939  CA  VAL A 126     -12.513  18.095   9.420  1.00  0.00           C  
ATOM   1940  C   VAL A 126     -11.791  18.391   8.096  1.00  0.00           C  
ATOM   1941  O   VAL A 126     -11.416  19.543   7.854  1.00  0.00           O  
ATOM   1942  CB  VAL A 126     -13.772  18.961   9.410  1.00  0.00           C  
ATOM   1943  CG1 VAL A 126     -14.538  18.692   8.211  1.00  0.00           C  
ATOM   1944  CG2 VAL A 126     -14.627  18.699  10.637  1.00  0.00           C  
ATOM   1945  H   VAL A 126     -11.458  19.390  10.760  1.00  0.00           H  
ATOM   1946  HA  VAL A 126     -12.776  17.036   9.451  1.00  0.00           H  
ATOM   1947  HB  VAL A 126     -13.470  20.009   9.380  1.00  0.00           H  
ATOM   1948 1HG1 VAL A 126     -15.378  19.351   8.216  1.00  0.00           H  
ATOM   1949 2HG1 VAL A 126     -13.939  18.881   7.330  1.00  0.00           H  
ATOM   1950 3HG1 VAL A 126     -14.853  17.660   8.224  1.00  0.00           H  
ATOM   1951 1HG2 VAL A 126     -15.516  19.324  10.618  1.00  0.00           H  
ATOM   1952 2HG2 VAL A 126     -14.921  17.669  10.630  1.00  0.00           H  
ATOM   1953 3HG2 VAL A 126     -14.056  18.918  11.535  1.00  0.00           H  
ATOM   1954  N   ILE A 127     -11.597  17.367   7.242  1.00  0.00           N  
ATOM   1955  CA  ILE A 127     -10.951  17.594   5.939  1.00  0.00           C  
ATOM   1956  C   ILE A 127     -11.666  16.848   4.765  1.00  0.00           C  
ATOM   1957  O   ILE A 127     -12.002  15.664   4.877  1.00  0.00           O  
ATOM   1958  CB  ILE A 127      -9.466  17.221   5.963  1.00  0.00           C  
ATOM   1959  CG1 ILE A 127      -8.689  17.906   7.080  1.00  0.00           C  
ATOM   1960  CG2 ILE A 127      -8.857  17.743   4.666  1.00  0.00           C  
ATOM   1961  CD1 ILE A 127      -7.251  17.391   7.209  1.00  0.00           C  
ATOM   1962  H   ILE A 127     -11.909  16.431   7.505  1.00  0.00           H  
ATOM   1963  HA  ILE A 127     -11.003  18.657   5.721  1.00  0.00           H  
ATOM   1964  HB  ILE A 127      -9.367  16.187   6.097  1.00  0.00           H  
ATOM   1965 1HG1 ILE A 127      -8.667  18.978   6.899  1.00  0.00           H  
ATOM   1966 2HG1 ILE A 127      -9.177  17.717   8.013  1.00  0.00           H  
ATOM   1967 1HG2 ILE A 127      -7.802  17.530   4.646  1.00  0.00           H  
ATOM   1968 2HG2 ILE A 127      -9.325  17.288   3.814  1.00  0.00           H  
ATOM   1969 3HG2 ILE A 127      -8.995  18.819   4.618  1.00  0.00           H  
ATOM   1970 1HD1 ILE A 127      -6.747  17.905   8.022  1.00  0.00           H  
ATOM   1971 2HD1 ILE A 127      -7.268  16.321   7.411  1.00  0.00           H  
ATOM   1972 3HD1 ILE A 127      -6.716  17.577   6.278  1.00  0.00           H  
ATOM   1973  N   THR A 128     -11.894  17.543   3.642  1.00  0.00           N  
ATOM   1974  CA  THR A 128     -12.573  16.985   2.451  1.00  0.00           C  
ATOM   1975  C   THR A 128     -11.688  16.563   1.271  1.00  0.00           C  
ATOM   1976  O   THR A 128     -10.742  17.264   0.904  1.00  0.00           O  
ATOM   1977  CB  THR A 128     -13.625  17.966   1.924  1.00  0.00           C  
ATOM   1978  OG1 THR A 128     -14.634  18.134   2.896  1.00  0.00           O  
ATOM   1979  CG2 THR A 128     -14.253  17.499   0.654  1.00  0.00           C  
ATOM   1980  H   THR A 128     -11.589  18.506   3.611  1.00  0.00           H  
ATOM   1981  HA  THR A 128     -13.103  16.092   2.770  1.00  0.00           H  
ATOM   1982  HB  THR A 128     -13.149  18.927   1.748  1.00  0.00           H  
ATOM   1983  HG1 THR A 128     -15.194  17.364   2.919  1.00  0.00           H  
ATOM   1984 1HG2 THR A 128     -14.958  18.232   0.360  1.00  0.00           H  
ATOM   1985 2HG2 THR A 128     -13.511  17.393  -0.128  1.00  0.00           H  
ATOM   1986 3HG2 THR A 128     -14.755  16.541   0.814  1.00  0.00           H  
ATOM   1987  N   MET A 129     -12.030  15.401   0.680  1.00  0.00           N  
ATOM   1988  CA  MET A 129     -11.381  14.867  -0.522  1.00  0.00           C  
ATOM   1989  C   MET A 129     -12.411  14.775  -1.645  1.00  0.00           C  
ATOM   1990  O   MET A 129     -13.603  14.553  -1.400  1.00  0.00           O  
ATOM   1991  CB  MET A 129     -10.858  13.445  -0.303  1.00  0.00           C  
ATOM   1992  CG  MET A 129     -11.972  12.439  -0.114  1.00  0.00           C  
ATOM   1993  SD  MET A 129     -11.442  10.800   0.380  1.00  0.00           S  
ATOM   1994  CE  MET A 129     -11.174  11.040   2.104  1.00  0.00           C  
ATOM   1995  H   MET A 129     -12.816  14.885   1.075  1.00  0.00           H  
ATOM   1996  HA  MET A 129     -10.579  15.536  -0.834  1.00  0.00           H  
ATOM   1997 1HB  MET A 129     -10.293  13.138  -1.182  1.00  0.00           H  
ATOM   1998 2HB  MET A 129     -10.197  13.391   0.525  1.00  0.00           H  
ATOM   1999 1HG  MET A 129     -12.621  12.817   0.648  1.00  0.00           H  
ATOM   2000 2HG  MET A 129     -12.548  12.354  -1.038  1.00  0.00           H  
ATOM   2001 1HE  MET A 129     -10.845  10.105   2.554  1.00  0.00           H  
ATOM   2002 2HE  MET A 129     -10.413  11.795   2.253  1.00  0.00           H  
ATOM   2003 3HE  MET A 129     -12.106  11.365   2.574  1.00  0.00           H  
ATOM   2004  N   SER A 130     -11.939  14.840  -2.884  1.00  0.00           N  
ATOM   2005  CA  SER A 130     -12.797  14.646  -4.052  1.00  0.00           C  
ATOM   2006  C   SER A 130     -12.020  14.130  -5.233  1.00  0.00           C  
ATOM   2007  O   SER A 130     -10.912  14.585  -5.495  1.00  0.00           O  
ATOM   2008  CB  SER A 130     -13.452  15.941  -4.486  1.00  0.00           C  
ATOM   2009  OG  SER A 130     -14.217  15.753  -5.671  1.00  0.00           O  
ATOM   2010  H   SER A 130     -10.958  15.039  -3.031  1.00  0.00           H  
ATOM   2011  HA  SER A 130     -13.571  13.918  -3.803  1.00  0.00           H  
ATOM   2012 1HB  SER A 130     -14.098  16.307  -3.689  1.00  0.00           H  
ATOM   2013 2HB  SER A 130     -12.686  16.693  -4.664  1.00  0.00           H  
ATOM   2014  HG  SER A 130     -13.614  15.359  -6.378  1.00  0.00           H  
ATOM   2015  N   GLY A 131     -12.627  13.210  -5.962  1.00  0.00           N  
ATOM   2016  CA  GLY A 131     -12.051  12.708  -7.193  1.00  0.00           C  
ATOM   2017  C   GLY A 131     -12.602  13.593  -8.289  1.00  0.00           C  
ATOM   2018  O   GLY A 131     -13.077  14.704  -7.995  1.00  0.00           O  
ATOM   2019  H   GLY A 131     -13.533  12.872  -5.666  1.00  0.00           H  
ATOM   2020 1HA  GLY A 131     -10.961  12.761  -7.165  1.00  0.00           H  
ATOM   2021 2HA  GLY A 131     -12.338  11.670  -7.358  1.00  0.00           H  
ATOM   2022  N   SER A 132     -12.537  13.126  -9.535  1.00  0.00           N  
ATOM   2023  CA  SER A 132     -13.024  13.901 -10.659  1.00  0.00           C  
ATOM   2024  C   SER A 132     -13.564  12.947 -11.721  1.00  0.00           C  
ATOM   2025  O   SER A 132     -14.144  13.365 -12.728  1.00  0.00           O  
ATOM   2026  CB  SER A 132     -11.948  14.865 -11.149  1.00  0.00           C  
ATOM   2027  OG  SER A 132     -10.802  14.207 -11.597  1.00  0.00           O  
ATOM   2028  H   SER A 132     -12.187  12.184  -9.703  1.00  0.00           H  
ATOM   2029  HA  SER A 132     -13.863  14.510 -10.316  1.00  0.00           H  
ATOM   2030 1HB  SER A 132     -12.352  15.477 -11.955  1.00  0.00           H  
ATOM   2031 2HB  SER A 132     -11.683  15.540 -10.335  1.00  0.00           H  
ATOM   2032  HG  SER A 132     -11.047  13.817 -12.449  1.00  0.00           H  
ATOM   2033  N   SER A 133     -13.421  11.653 -11.437  1.00  0.00           N  
ATOM   2034  CA  SER A 133     -14.027  10.583 -12.226  1.00  0.00           C  
ATOM   2035  C   SER A 133     -15.473  10.507 -11.770  1.00  0.00           C  
ATOM   2036  O   SER A 133     -15.817  11.156 -10.789  1.00  0.00           O  
ATOM   2037  CB  SER A 133     -13.324   9.254 -12.002  1.00  0.00           C  
ATOM   2038  OG  SER A 133     -13.505   8.803 -10.690  1.00  0.00           O  
ATOM   2039  H   SER A 133     -12.871  11.391 -10.619  1.00  0.00           H  
ATOM   2040  HA  SER A 133     -13.998  10.844 -13.284  1.00  0.00           H  
ATOM   2041 1HB  SER A 133     -13.722   8.517 -12.696  1.00  0.00           H  
ATOM   2042 2HB  SER A 133     -12.270   9.356 -12.208  1.00  0.00           H  
ATOM   2043  HG  SER A 133     -12.868   9.308 -10.150  1.00  0.00           H  
ATOM   2044  N   ALA A 134     -16.327   9.736 -12.451  1.00  0.00           N  
ATOM   2045  CA  ALA A 134     -17.731   9.637 -12.023  1.00  0.00           C  
ATOM   2046  C   ALA A 134     -18.313  11.040 -11.808  1.00  0.00           C  
ATOM   2047  O   ALA A 134     -18.719  11.355 -10.701  1.00  0.00           O  
ATOM   2048  CB  ALA A 134     -17.851   8.835 -10.728  1.00  0.00           C  
ATOM   2049  H   ALA A 134     -16.003   9.214 -13.252  1.00  0.00           H  
ATOM   2050  HA  ALA A 134     -18.293   9.120 -12.790  1.00  0.00           H  
ATOM   2051 1HB  ALA A 134     -18.902   8.766 -10.445  1.00  0.00           H  
ATOM   2052 2HB  ALA A 134     -17.450   7.833 -10.885  1.00  0.00           H  
ATOM   2053 3HB  ALA A 134     -17.297   9.324  -9.928  1.00  0.00           H  
ATOM   2054  N   PRO A 135     -18.545  11.814 -12.893  1.00  0.00           N  
ATOM   2055  CA  PRO A 135     -18.836  13.258 -12.944  1.00  0.00           C  
ATOM   2056  C   PRO A 135     -19.782  13.860 -11.897  1.00  0.00           C  
ATOM   2057  O   PRO A 135     -19.806  15.078 -11.728  1.00  0.00           O  
ATOM   2058  CB  PRO A 135     -19.452  13.401 -14.345  1.00  0.00           C  
ATOM   2059  CG  PRO A 135     -18.818  12.299 -15.156  1.00  0.00           C  
ATOM   2060  CD  PRO A 135     -18.662  11.146 -14.207  1.00  0.00           C  
ATOM   2061  HA  PRO A 135     -17.870  13.790 -12.913  1.00  0.00           H  
ATOM   2062 1HB  PRO A 135     -20.548  13.310 -14.277  1.00  0.00           H  
ATOM   2063 2HB  PRO A 135     -19.241  14.403 -14.746  1.00  0.00           H  
ATOM   2064 1HG  PRO A 135     -19.459  12.053 -16.020  1.00  0.00           H  
ATOM   2065 2HG  PRO A 135     -17.856  12.641 -15.565  1.00  0.00           H  
ATOM   2066 1HD  PRO A 135     -19.551  10.498 -14.236  1.00  0.00           H  
ATOM   2067 2HD  PRO A 135     -17.747  10.616 -14.478  1.00  0.00           H  
ATOM   2068  N   ALA A 136     -20.609  13.054 -11.246  1.00  0.00           N  
ATOM   2069  CA  ALA A 136     -21.525  13.589 -10.243  1.00  0.00           C  
ATOM   2070  C   ALA A 136     -20.683  14.246  -9.152  1.00  0.00           C  
ATOM   2071  O   ALA A 136     -19.587  13.783  -8.862  1.00  0.00           O  
ATOM   2072  CB  ALA A 136     -22.388  12.482  -9.657  1.00  0.00           C  
ATOM   2073  H   ALA A 136     -20.558  12.056 -11.391  1.00  0.00           H  
ATOM   2074  HA  ALA A 136     -22.155  14.348 -10.701  1.00  0.00           H  
ATOM   2075 1HB  ALA A 136     -23.052  12.901  -8.902  1.00  0.00           H  
ATOM   2076 2HB  ALA A 136     -22.977  12.024 -10.451  1.00  0.00           H  
ATOM   2077 3HB  ALA A 136     -21.746  11.730  -9.206  1.00  0.00           H  
ATOM   2078  N   ASN A 137     -21.186  15.302  -8.503  1.00  0.00           N  
ATOM   2079  CA  ASN A 137     -20.371  15.989  -7.487  1.00  0.00           C  
ATOM   2080  C   ASN A 137     -20.275  15.214  -6.175  1.00  0.00           C  
ATOM   2081  O   ASN A 137     -20.791  15.635  -5.155  1.00  0.00           O  
ATOM   2082  CB  ASN A 137     -20.937  17.368  -7.188  1.00  0.00           C  
ATOM   2083  CG  ASN A 137     -19.987  18.240  -6.382  1.00  0.00           C  
ATOM   2084  OD1 ASN A 137     -18.761  18.126  -6.506  1.00  0.00           O  
ATOM   2085  ND2 ASN A 137     -20.532  19.107  -5.572  1.00  0.00           N  
ATOM   2086  H   ASN A 137     -22.101  15.654  -8.739  1.00  0.00           H  
ATOM   2087  HA  ASN A 137     -19.359  16.099  -7.874  1.00  0.00           H  
ATOM   2088 1HB  ASN A 137     -21.180  17.876  -8.123  1.00  0.00           H  
ATOM   2089 2HB  ASN A 137     -21.867  17.259  -6.622  1.00  0.00           H  
ATOM   2090 1HD2 ASN A 137     -19.950  19.705  -5.017  1.00  0.00           H  
ATOM   2091 2HD2 ASN A 137     -21.528  19.167  -5.504  1.00  0.00           H  
ATOM   2092  N   ARG A 138     -19.586  14.084  -6.235  1.00  0.00           N  
ATOM   2093  CA  ARG A 138     -19.395  13.190  -5.112  1.00  0.00           C  
ATOM   2094  C   ARG A 138     -18.073  13.415  -4.428  1.00  0.00           C  
ATOM   2095  O   ARG A 138     -17.054  13.670  -5.064  1.00  0.00           O  
ATOM   2096  CB  ARG A 138     -19.450  11.746  -5.571  1.00  0.00           C  
ATOM   2097  CG  ARG A 138     -20.789  11.279  -6.098  1.00  0.00           C  
ATOM   2098  CD  ARG A 138     -20.701   9.880  -6.616  1.00  0.00           C  
ATOM   2099  NE  ARG A 138     -21.975   9.383  -7.109  1.00  0.00           N  
ATOM   2100  CZ  ARG A 138     -22.139   8.189  -7.713  1.00  0.00           C  
ATOM   2101  NH1 ARG A 138     -21.101   7.401  -7.900  1.00  0.00           N  
ATOM   2102  NH2 ARG A 138     -23.337   7.808  -8.117  1.00  0.00           N  
ATOM   2103  H   ARG A 138     -19.199  13.836  -7.137  1.00  0.00           H  
ATOM   2104  HA  ARG A 138     -20.174  13.363  -4.384  1.00  0.00           H  
ATOM   2105 1HB  ARG A 138     -18.719  11.596  -6.368  1.00  0.00           H  
ATOM   2106 2HB  ARG A 138     -19.173  11.095  -4.743  1.00  0.00           H  
ATOM   2107 1HG  ARG A 138     -21.527  11.311  -5.297  1.00  0.00           H  
ATOM   2108 2HG  ARG A 138     -21.100  11.936  -6.906  1.00  0.00           H  
ATOM   2109 1HD  ARG A 138     -19.984   9.852  -7.441  1.00  0.00           H  
ATOM   2110 2HD  ARG A 138     -20.361   9.216  -5.820  1.00  0.00           H  
ATOM   2111  HE  ARG A 138     -22.793   9.962  -6.978  1.00  0.00           H  
ATOM   2112 1HH1 ARG A 138     -20.182   7.693  -7.591  1.00  0.00           H  
ATOM   2113 2HH1 ARG A 138     -21.219   6.503  -8.352  1.00  0.00           H  
ATOM   2114 1HH2 ARG A 138     -24.134   8.412  -7.972  1.00  0.00           H  
ATOM   2115 2HH2 ARG A 138     -23.457   6.912  -8.568  1.00  0.00           H  
ATOM   2116  N   GLY A 139     -18.073  13.212  -3.129  1.00  0.00           N  
ATOM   2117  CA  GLY A 139     -16.835  13.304  -2.378  1.00  0.00           C  
ATOM   2118  C   GLY A 139     -17.001  12.738  -0.986  1.00  0.00           C  
ATOM   2119  O   GLY A 139     -18.026  12.117  -0.662  1.00  0.00           O  
ATOM   2120  H   GLY A 139     -18.964  13.055  -2.659  1.00  0.00           H  
ATOM   2121 1HA  GLY A 139     -16.045  12.767  -2.900  1.00  0.00           H  
ATOM   2122 2HA  GLY A 139     -16.523  14.348  -2.314  1.00  0.00           H  
ATOM   2123  N   ALA A 140     -15.980  12.944  -0.166  1.00  0.00           N  
ATOM   2124  CA  ALA A 140     -15.994  12.395   1.181  1.00  0.00           C  
ATOM   2125  C   ALA A 140     -15.277  13.306   2.149  1.00  0.00           C  
ATOM   2126  O   ALA A 140     -14.361  14.047   1.782  1.00  0.00           O  
ATOM   2127  CB  ALA A 140     -15.336  11.022   1.204  1.00  0.00           C  
ATOM   2128  H   ALA A 140     -15.175  13.481  -0.498  1.00  0.00           H  
ATOM   2129  HA  ALA A 140     -17.030  12.304   1.503  1.00  0.00           H  
ATOM   2130 1HB  ALA A 140     -15.382  10.614   2.218  1.00  0.00           H  
ATOM   2131 2HB  ALA A 140     -15.851  10.359   0.521  1.00  0.00           H  
ATOM   2132 3HB  ALA A 140     -14.319  11.108   0.903  1.00  0.00           H  
ATOM   2133  N   THR A 141     -15.686  13.232   3.398  1.00  0.00           N  
ATOM   2134  CA  THR A 141     -15.021  14.018   4.411  1.00  0.00           C  
ATOM   2135  C   THR A 141     -14.551  13.119   5.537  1.00  0.00           C  
ATOM   2136  O   THR A 141     -15.301  12.270   6.039  1.00  0.00           O  
ATOM   2137  CB  THR A 141     -15.960  15.135   4.945  1.00  0.00           C  
ATOM   2138  OG1 THR A 141     -16.346  16.005   3.853  1.00  0.00           O  
ATOM   2139  CG2 THR A 141     -15.270  15.982   6.009  1.00  0.00           C  
ATOM   2140  H   THR A 141     -16.460  12.609   3.638  1.00  0.00           H  
ATOM   2141  HA  THR A 141     -14.140  14.483   3.986  1.00  0.00           H  
ATOM   2142  HB  THR A 141     -16.848  14.682   5.366  1.00  0.00           H  
ATOM   2143  HG1 THR A 141     -15.641  16.619   3.676  1.00  0.00           H  
ATOM   2144 1HG2 THR A 141     -15.954  16.749   6.340  1.00  0.00           H  
ATOM   2145 2HG2 THR A 141     -14.981  15.360   6.855  1.00  0.00           H  
ATOM   2146 3HG2 THR A 141     -14.388  16.450   5.590  1.00  0.00           H  
ATOM   2147  N   LEU A 142     -13.293  13.304   5.928  1.00  0.00           N  
ATOM   2148  CA  LEU A 142     -12.782  12.550   7.052  1.00  0.00           C  
ATOM   2149  C   LEU A 142     -12.862  13.481   8.223  1.00  0.00           C  
ATOM   2150  O   LEU A 142     -12.522  14.668   8.124  1.00  0.00           O  
ATOM   2151  CB  LEU A 142     -11.326  12.105   6.876  1.00  0.00           C  
ATOM   2152  CG  LEU A 142     -11.021  11.251   5.662  1.00  0.00           C  
ATOM   2153  CD1 LEU A 142      -9.528  10.908   5.629  1.00  0.00           C  
ATOM   2154  CD2 LEU A 142     -11.831  10.029   5.710  1.00  0.00           C  
ATOM   2155  H   LEU A 142     -12.722  14.015   5.476  1.00  0.00           H  
ATOM   2156  HA  LEU A 142     -13.408  11.681   7.245  1.00  0.00           H  
ATOM   2157 1HB  LEU A 142     -10.697  12.989   6.847  1.00  0.00           H  
ATOM   2158 2HB  LEU A 142     -11.049  11.526   7.748  1.00  0.00           H  
ATOM   2159  HG  LEU A 142     -11.270  11.804   4.780  1.00  0.00           H  
ATOM   2160 1HD1 LEU A 142      -9.315  10.325   4.743  1.00  0.00           H  
ATOM   2161 2HD1 LEU A 142      -8.930  11.777   5.607  1.00  0.00           H  
ATOM   2162 3HD1 LEU A 142      -9.276  10.342   6.519  1.00  0.00           H  
ATOM   2163 1HD2 LEU A 142     -11.635   9.413   4.835  1.00  0.00           H  
ATOM   2164 2HD2 LEU A 142     -11.568   9.479   6.612  1.00  0.00           H  
ATOM   2165 3HD2 LEU A 142     -12.882  10.305   5.735  1.00  0.00           H  
ATOM   2166  N   MET A 143     -13.300  12.961   9.336  1.00  0.00           N  
ATOM   2167  CA  MET A 143     -13.417  13.777  10.504  1.00  0.00           C  
ATOM   2168  C   MET A 143     -12.953  13.069  11.740  1.00  0.00           C  
ATOM   2169  O   MET A 143     -13.353  11.943  12.019  1.00  0.00           O  
ATOM   2170  CB  MET A 143     -14.857  14.196  10.596  1.00  0.00           C  
ATOM   2171  CG  MET A 143     -15.218  14.963  11.721  1.00  0.00           C  
ATOM   2172  SD  MET A 143     -16.848  15.532  11.509  1.00  0.00           S  
ATOM   2173  CE  MET A 143     -17.600  13.921  11.349  1.00  0.00           C  
ATOM   2174  H   MET A 143     -13.617  11.994   9.368  1.00  0.00           H  
ATOM   2175  HA  MET A 143     -12.799  14.651  10.370  1.00  0.00           H  
ATOM   2176 1HB  MET A 143     -15.110  14.781   9.713  1.00  0.00           H  
ATOM   2177 2HB  MET A 143     -15.479  13.300  10.584  1.00  0.00           H  
ATOM   2178 1HG  MET A 143     -15.157  14.361  12.608  1.00  0.00           H  
ATOM   2179 2HG  MET A 143     -14.535  15.793  11.810  1.00  0.00           H  
ATOM   2180 1HE  MET A 143     -18.644  14.035  11.164  1.00  0.00           H  
ATOM   2181 2HE  MET A 143     -17.160  13.391  10.506  1.00  0.00           H  
ATOM   2182 3HE  MET A 143     -17.447  13.347  12.260  1.00  0.00           H  
ATOM   2183  N   LEU A 144     -12.087  13.706  12.494  1.00  0.00           N  
ATOM   2184  CA  LEU A 144     -11.648  13.028  13.687  1.00  0.00           C  
ATOM   2185  C   LEU A 144     -12.446  13.558  14.857  1.00  0.00           C  
ATOM   2186  O   LEU A 144     -12.480  14.776  15.064  1.00  0.00           O  
ATOM   2187  CB  LEU A 144     -10.187  13.254  13.980  1.00  0.00           C  
ATOM   2188  CG  LEU A 144      -9.756  12.451  15.150  1.00  0.00           C  
ATOM   2189  CD1 LEU A 144      -9.783  11.040  14.733  1.00  0.00           C  
ATOM   2190  CD2 LEU A 144      -8.510  12.835  15.591  1.00  0.00           C  
ATOM   2191  H   LEU A 144     -11.764  14.638  12.235  1.00  0.00           H  
ATOM   2192  HA  LEU A 144     -11.834  11.961  13.594  1.00  0.00           H  
ATOM   2193 1HB  LEU A 144      -9.593  12.954  13.117  1.00  0.00           H  
ATOM   2194 2HB  LEU A 144     -10.022  14.299  14.178  1.00  0.00           H  
ATOM   2195  HG  LEU A 144     -10.465  12.567  15.960  1.00  0.00           H  
ATOM   2196 1HD1 LEU A 144      -9.513  10.398  15.552  1.00  0.00           H  
ATOM   2197 2HD1 LEU A 144     -10.760  10.802  14.400  1.00  0.00           H  
ATOM   2198 3HD1 LEU A 144      -9.082  10.901  13.917  1.00  0.00           H  
ATOM   2199 1HD2 LEU A 144      -8.243  12.223  16.408  1.00  0.00           H  
ATOM   2200 2HD2 LEU A 144      -7.809  12.720  14.786  1.00  0.00           H  
ATOM   2201 3HD2 LEU A 144      -8.557  13.845  15.909  1.00  0.00           H  
ATOM   2202  N   CYS A 145     -13.093  12.662  15.600  1.00  0.00           N  
ATOM   2203  CA  CYS A 145     -13.902  13.059  16.740  1.00  0.00           C  
ATOM   2204  C   CYS A 145     -13.368  12.484  18.053  1.00  0.00           C  
ATOM   2205  O   CYS A 145     -12.950  11.328  18.108  1.00  0.00           O  
ATOM   2206  CB  CYS A 145     -15.334  12.560  16.530  1.00  0.00           C  
ATOM   2207  SG  CYS A 145     -16.132  13.218  15.045  1.00  0.00           S  
ATOM   2208  H   CYS A 145     -13.024  11.673  15.361  1.00  0.00           H  
ATOM   2209  HA  CYS A 145     -13.899  14.134  16.819  1.00  0.00           H  
ATOM   2210 1HB  CYS A 145     -15.329  11.473  16.453  1.00  0.00           H  
ATOM   2211 2HB  CYS A 145     -15.942  12.833  17.396  1.00  0.00           H  
ATOM   2212  HG  CYS A 145     -15.959  14.498  15.354  1.00  0.00           H  
ATOM   2213  N   ARG A 146     -13.442  13.268  19.133  1.00  0.00           N  
ATOM   2214  CA  ARG A 146     -13.061  12.785  20.459  1.00  0.00           C  
ATOM   2215  C   ARG A 146     -14.253  12.641  21.380  1.00  0.00           C  
ATOM   2216  O   ARG A 146     -14.972  13.612  21.660  1.00  0.00           O  
ATOM   2217  CB  ARG A 146     -12.078  13.690  21.166  1.00  0.00           C  
ATOM   2218  CG  ARG A 146     -11.735  13.153  22.557  1.00  0.00           C  
ATOM   2219  CD  ARG A 146     -10.765  13.930  23.343  1.00  0.00           C  
ATOM   2220  NE  ARG A 146     -10.621  13.340  24.691  1.00  0.00           N  
ATOM   2221  CZ  ARG A 146      -9.762  13.766  25.639  1.00  0.00           C  
ATOM   2222  NH1 ARG A 146      -8.973  14.787  25.381  1.00  0.00           N  
ATOM   2223  NH2 ARG A 146      -9.694  13.171  26.837  1.00  0.00           N  
ATOM   2224  H   ARG A 146     -13.772  14.220  19.038  1.00  0.00           H  
ATOM   2225  HA  ARG A 146     -12.599  11.805  20.354  1.00  0.00           H  
ATOM   2226 1HB  ARG A 146     -11.188  13.786  20.595  1.00  0.00           H  
ATOM   2227 2HB  ARG A 146     -12.510  14.682  21.281  1.00  0.00           H  
ATOM   2228 1HG  ARG A 146     -12.635  13.182  23.121  1.00  0.00           H  
ATOM   2229 2HG  ARG A 146     -11.386  12.116  22.483  1.00  0.00           H  
ATOM   2230 1HD  ARG A 146      -9.800  13.915  22.862  1.00  0.00           H  
ATOM   2231 2HD  ARG A 146     -11.109  14.958  23.448  1.00  0.00           H  
ATOM   2232  HE  ARG A 146     -11.228  12.555  24.922  1.00  0.00           H  
ATOM   2233 1HH1 ARG A 146      -9.025  15.250  24.484  1.00  0.00           H  
ATOM   2234 2HH1 ARG A 146      -8.327  15.115  26.082  1.00  0.00           H  
ATOM   2235 1HH2 ARG A 146     -10.297  12.362  27.099  1.00  0.00           H  
ATOM   2236 2HH2 ARG A 146      -9.043  13.509  27.524  1.00  0.00           H  
ATOM   2237  N   ALA A 147     -14.454  11.425  21.866  1.00  0.00           N  
ATOM   2238  CA  ALA A 147     -15.541  11.154  22.784  1.00  0.00           C  
ATOM   2239  C   ALA A 147     -15.269  11.883  24.082  1.00  0.00           C  
ATOM   2240  O   ALA A 147     -14.112  11.996  24.475  1.00  0.00           O  
ATOM   2241  CB  ALA A 147     -15.689   9.668  23.029  1.00  0.00           C  
ATOM   2242  H   ALA A 147     -13.813  10.672  21.613  1.00  0.00           H  
ATOM   2243  HA  ALA A 147     -16.454  11.527  22.356  1.00  0.00           H  
ATOM   2244 1HB  ALA A 147     -16.512   9.486  23.720  1.00  0.00           H  
ATOM   2245 2HB  ALA A 147     -15.884   9.162  22.090  1.00  0.00           H  
ATOM   2246 3HB  ALA A 147     -14.766   9.298  23.455  1.00  0.00           H  
ATOM   2247  N   THR A 148     -16.317  12.357  24.750  1.00  0.00           N  
ATOM   2248  CA  THR A 148     -16.183  12.956  26.073  1.00  0.00           C  
ATOM   2249  C   THR A 148     -17.014  12.178  27.106  1.00  0.00           C  
ATOM   2250  O   THR A 148     -16.976  12.458  28.307  1.00  0.00           O  
ATOM   2251  CB  THR A 148     -16.561  14.449  26.035  1.00  0.00           C  
ATOM   2252  OG1 THR A 148     -17.927  14.600  25.604  1.00  0.00           O  
ATOM   2253  CG2 THR A 148     -15.606  15.200  25.065  1.00  0.00           C  
ATOM   2254  H   THR A 148     -17.240  12.326  24.318  1.00  0.00           H  
ATOM   2255  HA  THR A 148     -15.139  12.885  26.380  1.00  0.00           H  
ATOM   2256  HB  THR A 148     -16.463  14.877  27.029  1.00  0.00           H  
ATOM   2257  HG1 THR A 148     -18.102  14.056  24.789  1.00  0.00           H  
ATOM   2258 1HG2 THR A 148     -15.869  16.259  25.029  1.00  0.00           H  
ATOM   2259 2HG2 THR A 148     -14.581  15.088  25.414  1.00  0.00           H  
ATOM   2260 3HG2 THR A 148     -15.678  14.778  24.077  1.00  0.00           H  
ATOM   2261  N   LYS A 149     -17.761  11.191  26.616  1.00  0.00           N  
ATOM   2262  CA  LYS A 149     -18.605  10.321  27.433  1.00  0.00           C  
ATOM   2263  C   LYS A 149     -18.667   8.972  26.741  1.00  0.00           C  
ATOM   2264  O   LYS A 149     -18.372   8.874  25.552  1.00  0.00           O  
ATOM   2265  CB  LYS A 149     -20.016  10.891  27.647  1.00  0.00           C  
ATOM   2266  CG  LYS A 149     -20.896  11.018  26.402  1.00  0.00           C  
ATOM   2267  CD  LYS A 149     -22.248  11.662  26.780  1.00  0.00           C  
ATOM   2268  CE  LYS A 149     -23.173  11.805  25.580  1.00  0.00           C  
ATOM   2269  NZ  LYS A 149     -24.480  12.517  25.940  1.00  0.00           N  
ATOM   2270  H   LYS A 149     -17.731  11.042  25.619  1.00  0.00           H  
ATOM   2271  HA  LYS A 149     -18.139  10.179  28.408  1.00  0.00           H  
ATOM   2272 1HB  LYS A 149     -20.551  10.260  28.355  1.00  0.00           H  
ATOM   2273 2HB  LYS A 149     -19.935  11.884  28.092  1.00  0.00           H  
ATOM   2274 1HG  LYS A 149     -20.395  11.637  25.648  1.00  0.00           H  
ATOM   2275 2HG  LYS A 149     -21.074  10.024  25.976  1.00  0.00           H  
ATOM   2276 1HD  LYS A 149     -22.739  11.049  27.537  1.00  0.00           H  
ATOM   2277 2HD  LYS A 149     -22.066  12.652  27.199  1.00  0.00           H  
ATOM   2278 1HE  LYS A 149     -22.646  12.372  24.834  1.00  0.00           H  
ATOM   2279 2HE  LYS A 149     -23.405  10.820  25.172  1.00  0.00           H  
ATOM   2280 1HZ  LYS A 149     -25.101  12.639  25.097  1.00  0.00           H  
ATOM   2281 2HZ  LYS A 149     -24.977  11.988  26.638  1.00  0.00           H  
ATOM   2282 3HZ  LYS A 149     -24.261  13.431  26.303  1.00  0.00           H  
ATOM   2283  N   ASN A 150     -19.023   7.921  27.458  1.00  0.00           N  
ATOM   2284  CA  ASN A 150     -19.107   6.641  26.779  1.00  0.00           C  
ATOM   2285  C   ASN A 150     -20.376   6.610  25.925  1.00  0.00           C  
ATOM   2286  O   ASN A 150     -21.440   7.033  26.391  1.00  0.00           O  
ATOM   2287  CB  ASN A 150     -19.147   5.474  27.763  1.00  0.00           C  
ATOM   2288  CG  ASN A 150     -17.892   5.267  28.666  1.00  0.00           C  
ATOM   2289  OD1 ASN A 150     -16.706   5.519  28.374  1.00  0.00           O  
ATOM   2290  ND2 ASN A 150     -18.188   4.767  29.840  1.00  0.00           N  
ATOM   2291  H   ASN A 150     -19.248   8.007  28.439  1.00  0.00           H  
ATOM   2292  HA  ASN A 150     -18.249   6.538  26.122  1.00  0.00           H  
ATOM   2293 1HB  ASN A 150     -20.014   5.597  28.415  1.00  0.00           H  
ATOM   2294 2HB  ASN A 150     -19.310   4.556  27.194  1.00  0.00           H  
ATOM   2295 1HD2 ASN A 150     -17.462   4.589  30.505  1.00  0.00           H  
ATOM   2296 2HD2 ASN A 150     -19.139   4.561  30.073  1.00  0.00           H  
ATOM   2297  N   ILE A 151     -20.285   6.089  24.702  1.00  0.00           N  
ATOM   2298  CA  ILE A 151     -21.490   5.923  23.883  1.00  0.00           C  
ATOM   2299  C   ILE A 151     -21.769   4.431  23.705  1.00  0.00           C  
ATOM   2300  O   ILE A 151     -20.958   3.697  23.128  1.00  0.00           O  
ATOM   2301  CB  ILE A 151     -21.372   6.588  22.492  1.00  0.00           C  
ATOM   2302  CG1 ILE A 151     -21.099   8.088  22.605  1.00  0.00           C  
ATOM   2303  CG2 ILE A 151     -22.620   6.346  21.711  1.00  0.00           C  
ATOM   2304  CD1 ILE A 151     -20.754   8.720  21.268  1.00  0.00           C  
ATOM   2305  H   ILE A 151     -19.365   5.799  24.365  1.00  0.00           H  
ATOM   2306  HA  ILE A 151     -22.337   6.371  24.400  1.00  0.00           H  
ATOM   2307  HB  ILE A 151     -20.579   6.155  21.962  1.00  0.00           H  
ATOM   2308 1HG1 ILE A 151     -21.978   8.584  23.015  1.00  0.00           H  
ATOM   2309 2HG1 ILE A 151     -20.258   8.251  23.287  1.00  0.00           H  
ATOM   2310 1HG2 ILE A 151     -22.525   6.778  20.716  1.00  0.00           H  
ATOM   2311 2HG2 ILE A 151     -22.761   5.299  21.637  1.00  0.00           H  
ATOM   2312 3HG2 ILE A 151     -23.472   6.788  22.223  1.00  0.00           H  
ATOM   2313 1HD1 ILE A 151     -20.556   9.787  21.411  1.00  0.00           H  
ATOM   2314 2HD1 ILE A 151     -19.861   8.243  20.864  1.00  0.00           H  
ATOM   2315 3HD1 ILE A 151     -21.582   8.593  20.569  1.00  0.00           H  
ATOM   2316  N   GLN A 152     -22.907   3.967  24.221  1.00  0.00           N  
ATOM   2317  CA  GLN A 152     -23.217   2.535  24.164  1.00  0.00           C  
ATOM   2318  C   GLN A 152     -24.270   2.167  23.122  1.00  0.00           C  
ATOM   2319  O   GLN A 152     -24.154   1.125  22.476  1.00  0.00           O  
ATOM   2320  CB  GLN A 152     -23.665   2.035  25.538  1.00  0.00           C  
ATOM   2321  CG  GLN A 152     -22.577   2.123  26.613  1.00  0.00           C  
ATOM   2322  CD  GLN A 152     -23.051   1.638  27.983  1.00  0.00           C  
ATOM   2323  OE1 GLN A 152     -24.235   1.731  28.321  1.00  0.00           O  
ATOM   2324  NE2 GLN A 152     -22.119   1.121  28.779  1.00  0.00           N  
ATOM   2325  H   GLN A 152     -23.540   4.606  24.683  1.00  0.00           H  
ATOM   2326  HA  GLN A 152     -22.305   2.003  23.900  1.00  0.00           H  
ATOM   2327 1HB  GLN A 152     -24.525   2.614  25.873  1.00  0.00           H  
ATOM   2328 2HB  GLN A 152     -23.984   0.996  25.456  1.00  0.00           H  
ATOM   2329 1HG  GLN A 152     -21.733   1.504  26.306  1.00  0.00           H  
ATOM   2330 2HG  GLN A 152     -22.261   3.161  26.710  1.00  0.00           H  
ATOM   2331 1HE2 GLN A 152     -22.367   0.787  29.690  1.00  0.00           H  
ATOM   2332 2HE2 GLN A 152     -21.170   1.064  28.469  1.00  0.00           H  
ATOM   2333  N   THR A 153     -25.294   3.005  22.955  1.00  0.00           N  
ATOM   2334  CA  THR A 153     -26.332   2.686  21.984  1.00  0.00           C  
ATOM   2335  C   THR A 153     -26.424   3.752  20.918  1.00  0.00           C  
ATOM   2336  O   THR A 153     -26.765   4.898  21.180  1.00  0.00           O  
ATOM   2337  CB  THR A 153     -27.704   2.511  22.639  1.00  0.00           C  
ATOM   2338  OG1 THR A 153     -27.642   1.451  23.603  1.00  0.00           O  
ATOM   2339  CG2 THR A 153     -28.732   2.161  21.566  1.00  0.00           C  
ATOM   2340  H   THR A 153     -25.353   3.851  23.495  1.00  0.00           H  
ATOM   2341  HA  THR A 153     -26.076   1.750  21.488  1.00  0.00           H  
ATOM   2342  HB  THR A 153     -27.996   3.433  23.140  1.00  0.00           H  
ATOM   2343  HG1 THR A 153     -27.267   0.666  23.187  1.00  0.00           H  
ATOM   2344 1HG2 THR A 153     -29.709   2.027  22.023  1.00  0.00           H  
ATOM   2345 2HG2 THR A 153     -28.783   2.964  20.829  1.00  0.00           H  
ATOM   2346 3HG2 THR A 153     -28.429   1.238  21.077  1.00  0.00           H  
ATOM   2347  N   PHE A 154     -26.091   3.341  19.719  1.00  0.00           N  
ATOM   2348  CA  PHE A 154     -26.036   4.154  18.519  1.00  0.00           C  
ATOM   2349  C   PHE A 154     -26.515   3.314  17.354  1.00  0.00           C  
ATOM   2350  O   PHE A 154     -25.844   3.199  16.337  1.00  0.00           O  
ATOM   2351  CB  PHE A 154     -24.627   4.677  18.345  1.00  0.00           C  
ATOM   2352  CG  PHE A 154     -23.628   3.621  18.425  1.00  0.00           C  
ATOM   2353  CD1 PHE A 154     -23.202   3.007  17.323  1.00  0.00           C  
ATOM   2354  CD2 PHE A 154     -23.127   3.233  19.645  1.00  0.00           C  
ATOM   2355  CE1 PHE A 154     -22.274   2.013  17.382  1.00  0.00           C  
ATOM   2356  CE2 PHE A 154     -22.208   2.254  19.736  1.00  0.00           C  
ATOM   2357  CZ  PHE A 154     -21.783   1.647  18.603  1.00  0.00           C  
ATOM   2358  H   PHE A 154     -25.834   2.366  19.626  1.00  0.00           H  
ATOM   2359  HA  PHE A 154     -26.712   5.005  18.634  1.00  0.00           H  
ATOM   2360 1HB  PHE A 154     -24.534   5.173  17.378  1.00  0.00           H  
ATOM   2361 2HB  PHE A 154     -24.409   5.406  19.111  1.00  0.00           H  
ATOM   2362  HD1 PHE A 154     -23.623   3.317  16.412  1.00  0.00           H  
ATOM   2363  HD2 PHE A 154     -23.482   3.706  20.534  1.00  0.00           H  
ATOM   2364  HE1 PHE A 154     -21.938   1.518  16.471  1.00  0.00           H  
ATOM   2365  HE2 PHE A 154     -21.817   1.947  20.709  1.00  0.00           H  
ATOM   2366  HZ  PHE A 154     -21.080   0.879  18.681  1.00  0.00           H  
ATOM   2367  N   ASN A 155     -27.619   2.615  17.568  1.00  0.00           N  
ATOM   2368  CA  ASN A 155     -28.126   1.648  16.600  1.00  0.00           C  
ATOM   2369  C   ASN A 155     -28.280   2.250  15.208  1.00  0.00           C  
ATOM   2370  O   ASN A 155     -28.845   3.335  15.053  1.00  0.00           O  
ATOM   2371  CB  ASN A 155     -29.454   1.100  17.081  1.00  0.00           C  
ATOM   2372  CG  ASN A 155     -29.315   0.308  18.360  1.00  0.00           C  
ATOM   2373  OD1 ASN A 155     -28.224  -0.167  18.707  1.00  0.00           O  
ATOM   2374  ND2 ASN A 155     -30.403   0.158  19.071  1.00  0.00           N  
ATOM   2375  H   ASN A 155     -28.126   2.768  18.428  1.00  0.00           H  
ATOM   2376  HA  ASN A 155     -27.409   0.828  16.522  1.00  0.00           H  
ATOM   2377 1HB  ASN A 155     -30.149   1.924  17.252  1.00  0.00           H  
ATOM   2378 2HB  ASN A 155     -29.883   0.460  16.309  1.00  0.00           H  
ATOM   2379 1HD2 ASN A 155     -30.375  -0.356  19.929  1.00  0.00           H  
ATOM   2380 2HD2 ASN A 155     -31.264   0.556  18.757  1.00  0.00           H  
ATOM   2381  N   PHE A 156     -27.778   1.524  14.206  1.00  0.00           N  
ATOM   2382  CA  PHE A 156     -27.820   1.944  12.807  1.00  0.00           C  
ATOM   2383  C   PHE A 156     -28.402   0.879  11.875  1.00  0.00           C  
ATOM   2384  O   PHE A 156     -28.202  -0.319  12.087  1.00  0.00           O  
ATOM   2385  CB  PHE A 156     -26.416   2.160  12.272  1.00  0.00           C  
ATOM   2386  CG  PHE A 156     -25.518   3.155  12.904  1.00  0.00           C  
ATOM   2387  CD1 PHE A 156     -25.742   4.469  12.809  1.00  0.00           C  
ATOM   2388  CD2 PHE A 156     -24.364   2.744  13.490  1.00  0.00           C  
ATOM   2389  CE1 PHE A 156     -24.818   5.388  13.270  1.00  0.00           C  
ATOM   2390  CE2 PHE A 156     -23.440   3.647  13.947  1.00  0.00           C  
ATOM   2391  CZ  PHE A 156     -23.672   4.970  13.831  1.00  0.00           C  
ATOM   2392  H   PHE A 156     -27.331   0.646  14.429  1.00  0.00           H  
ATOM   2393  HA  PHE A 156     -28.417   2.855  12.721  1.00  0.00           H  
ATOM   2394 1HB  PHE A 156     -25.899   1.203  12.313  1.00  0.00           H  
ATOM   2395 2HB  PHE A 156     -26.486   2.412  11.215  1.00  0.00           H  
ATOM   2396  HD1 PHE A 156     -26.664   4.790  12.347  1.00  0.00           H  
ATOM   2397  HD2 PHE A 156     -24.167   1.680  13.567  1.00  0.00           H  
ATOM   2398  HE1 PHE A 156     -24.999   6.444  13.169  1.00  0.00           H  
ATOM   2399  HE2 PHE A 156     -22.514   3.294  14.393  1.00  0.00           H  
ATOM   2400  HZ  PHE A 156     -22.945   5.681  14.178  1.00  0.00           H  
ATOM   2401  N   ALA A 157     -28.992   1.297  10.758  1.00  0.00           N  
ATOM   2402  CA  ALA A 157     -29.409   0.358   9.705  1.00  0.00           C  
ATOM   2403  C   ALA A 157     -28.223   0.014   8.811  1.00  0.00           C  
ATOM   2404  O   ALA A 157     -28.199   0.348   7.625  1.00  0.00           O  
ATOM   2405  CB  ALA A 157     -30.488   0.971   8.859  1.00  0.00           C  
ATOM   2406  H   ALA A 157     -29.165   2.293  10.607  1.00  0.00           H  
ATOM   2407  HA  ALA A 157     -29.767  -0.556  10.177  1.00  0.00           H  
ATOM   2408 1HB  ALA A 157     -30.782   0.290   8.087  1.00  0.00           H  
ATOM   2409 2HB  ALA A 157     -31.347   1.219   9.476  1.00  0.00           H  
ATOM   2410 3HB  ALA A 157     -30.085   1.872   8.407  1.00  0.00           H  
ATOM   2411  N   ALA A 158     -27.249  -0.663   9.397  1.00  0.00           N  
ATOM   2412  CA  ALA A 158     -25.967  -0.925   8.755  1.00  0.00           C  
ATOM   2413  C   ALA A 158     -25.734  -2.359   8.275  1.00  0.00           C  
ATOM   2414  O   ALA A 158     -26.287  -3.305   8.827  1.00  0.00           O  
ATOM   2415  CB  ALA A 158     -24.886  -0.562   9.730  1.00  0.00           C  
ATOM   2416  H   ALA A 158     -27.407  -0.924  10.370  1.00  0.00           H  
ATOM   2417  HA  ALA A 158     -25.897  -0.268   7.886  1.00  0.00           H  
ATOM   2418 1HB  ALA A 158     -23.919  -0.694   9.256  1.00  0.00           H  
ATOM   2419 2HB  ALA A 158     -25.025   0.471  10.033  1.00  0.00           H  
ATOM   2420 3HB  ALA A 158     -24.960  -1.208  10.600  1.00  0.00           H  
ATOM   2421  N   THR A 159     -24.884  -2.467   7.246  1.00  0.00           N  
ATOM   2422  CA  THR A 159     -24.347  -3.701   6.656  1.00  0.00           C  
ATOM   2423  C   THR A 159     -22.858  -3.517   6.458  1.00  0.00           C  
ATOM   2424  O   THR A 159     -22.459  -2.430   6.054  1.00  0.00           O  
ATOM   2425  CB  THR A 159     -24.950  -4.013   5.270  1.00  0.00           C  
ATOM   2426  OG1 THR A 159     -26.326  -4.166   5.379  1.00  0.00           O  
ATOM   2427  CG2 THR A 159     -24.354  -5.299   4.677  1.00  0.00           C  
ATOM   2428  H   THR A 159     -24.541  -1.601   6.857  1.00  0.00           H  
ATOM   2429  HA  THR A 159     -24.515  -4.536   7.336  1.00  0.00           H  
ATOM   2430  HB  THR A 159     -24.749  -3.188   4.593  1.00  0.00           H  
ATOM   2431  HG1 THR A 159     -26.645  -4.503   4.528  1.00  0.00           H  
ATOM   2432 1HG2 THR A 159     -24.797  -5.493   3.714  1.00  0.00           H  
ATOM   2433 2HG2 THR A 159     -23.287  -5.198   4.544  1.00  0.00           H  
ATOM   2434 3HG2 THR A 159     -24.562  -6.135   5.339  1.00  0.00           H  
ATOM   2435  N   VAL A 160     -22.031  -4.535   6.726  1.00  0.00           N  
ATOM   2436  CA  VAL A 160     -20.620  -4.341   6.415  1.00  0.00           C  
ATOM   2437  C   VAL A 160     -20.133  -5.303   5.337  1.00  0.00           C  
ATOM   2438  O   VAL A 160     -19.869  -6.486   5.597  1.00  0.00           O  
ATOM   2439  CB  VAL A 160     -19.730  -4.532   7.648  1.00  0.00           C  
ATOM   2440  CG1 VAL A 160     -18.266  -4.256   7.281  1.00  0.00           C  
ATOM   2441  CG2 VAL A 160     -20.204  -3.671   8.711  1.00  0.00           C  
ATOM   2442  H   VAL A 160     -22.378  -5.410   7.092  1.00  0.00           H  
ATOM   2443  HA  VAL A 160     -20.480  -3.333   6.059  1.00  0.00           H  
ATOM   2444  HB  VAL A 160     -19.784  -5.571   7.975  1.00  0.00           H  
ATOM   2445 1HG1 VAL A 160     -17.626  -4.411   8.153  1.00  0.00           H  
ATOM   2446 2HG1 VAL A 160     -17.958  -4.923   6.485  1.00  0.00           H  
ATOM   2447 3HG1 VAL A 160     -18.166  -3.233   6.942  1.00  0.00           H  
ATOM   2448 1HG2 VAL A 160     -19.606  -3.809   9.592  1.00  0.00           H  
ATOM   2449 2HG2 VAL A 160     -20.172  -2.641   8.405  1.00  0.00           H  
ATOM   2450 3HG2 VAL A 160     -21.218  -3.957   8.914  1.00  0.00           H  
ATOM   2451  N   TYR A 161     -19.989  -4.779   4.131  1.00  0.00           N  
ATOM   2452  CA  TYR A 161     -19.495  -5.553   3.009  1.00  0.00           C  
ATOM   2453  C   TYR A 161     -18.476  -4.710   2.296  1.00  0.00           C  
ATOM   2454  O   TYR A 161     -18.805  -3.651   1.760  1.00  0.00           O  
ATOM   2455  CB  TYR A 161     -20.609  -5.952   2.044  1.00  0.00           C  
ATOM   2456  CG  TYR A 161     -20.116  -6.759   0.872  1.00  0.00           C  
ATOM   2457  CD1 TYR A 161     -19.234  -7.814   1.065  1.00  0.00           C  
ATOM   2458  CD2 TYR A 161     -20.539  -6.436  -0.402  1.00  0.00           C  
ATOM   2459  CE1 TYR A 161     -18.781  -8.543  -0.020  1.00  0.00           C  
ATOM   2460  CE2 TYR A 161     -20.092  -7.163  -1.485  1.00  0.00           C  
ATOM   2461  CZ  TYR A 161     -19.215  -8.213  -1.301  1.00  0.00           C  
ATOM   2462  OH  TYR A 161     -18.774  -8.944  -2.385  1.00  0.00           O  
ATOM   2463  H   TYR A 161     -20.230  -3.808   3.992  1.00  0.00           H  
ATOM   2464  HA  TYR A 161     -18.995  -6.450   3.376  1.00  0.00           H  
ATOM   2465 1HB  TYR A 161     -21.372  -6.532   2.570  1.00  0.00           H  
ATOM   2466 2HB  TYR A 161     -21.076  -5.076   1.650  1.00  0.00           H  
ATOM   2467  HD1 TYR A 161     -18.898  -8.066   2.072  1.00  0.00           H  
ATOM   2468  HD2 TYR A 161     -21.227  -5.608  -0.555  1.00  0.00           H  
ATOM   2469  HE1 TYR A 161     -18.088  -9.370   0.129  1.00  0.00           H  
ATOM   2470  HE2 TYR A 161     -20.433  -6.900  -2.488  1.00  0.00           H  
ATOM   2471  HH  TYR A 161     -18.043  -9.504  -2.115  1.00  0.00           H  
ATOM   2472  N   ILE A 162     -17.234  -5.163   2.339  1.00  0.00           N  
ATOM   2473  CA  ILE A 162     -16.155  -4.409   1.753  1.00  0.00           C  
ATOM   2474  C   ILE A 162     -15.174  -5.228   0.934  1.00  0.00           C  
ATOM   2475  O   ILE A 162     -14.123  -5.615   1.450  1.00  0.00           O  
ATOM   2476  CB  ILE A 162     -15.346  -3.666   2.823  1.00  0.00           C  
ATOM   2477  CG1 ILE A 162     -16.213  -2.807   3.671  1.00  0.00           C  
ATOM   2478  CG2 ILE A 162     -14.317  -2.817   2.166  1.00  0.00           C  
ATOM   2479  CD1 ILE A 162     -15.484  -2.161   4.798  1.00  0.00           C  
ATOM   2480  H   ILE A 162     -17.043  -6.042   2.796  1.00  0.00           H  
ATOM   2481  HA  ILE A 162     -16.589  -3.645   1.124  1.00  0.00           H  
ATOM   2482  HB  ILE A 162     -14.883  -4.382   3.468  1.00  0.00           H  
ATOM   2483 1HG1 ILE A 162     -16.623  -2.043   3.032  1.00  0.00           H  
ATOM   2484 2HG1 ILE A 162     -17.012  -3.384   4.109  1.00  0.00           H  
ATOM   2485 1HG2 ILE A 162     -13.752  -2.305   2.918  1.00  0.00           H  
ATOM   2486 2HG2 ILE A 162     -13.666  -3.428   1.571  1.00  0.00           H  
ATOM   2487 3HG2 ILE A 162     -14.806  -2.097   1.543  1.00  0.00           H  
ATOM   2488 1HD1 ILE A 162     -16.140  -1.532   5.373  1.00  0.00           H  
ATOM   2489 2HD1 ILE A 162     -15.078  -2.926   5.445  1.00  0.00           H  
ATOM   2490 3HD1 ILE A 162     -14.690  -1.555   4.389  1.00  0.00           H  
ATOM   2491  N   PRO A 163     -15.425  -5.487  -0.348  1.00  0.00           N  
ATOM   2492  CA  PRO A 163     -14.500  -6.155  -1.237  1.00  0.00           C  
ATOM   2493  C   PRO A 163     -13.439  -5.122  -1.585  1.00  0.00           C  
ATOM   2494  O   PRO A 163     -13.459  -4.517  -2.648  1.00  0.00           O  
ATOM   2495  CB  PRO A 163     -15.399  -6.591  -2.396  1.00  0.00           C  
ATOM   2496  CG  PRO A 163     -16.496  -5.561  -2.429  1.00  0.00           C  
ATOM   2497  CD  PRO A 163     -16.746  -5.219  -0.952  1.00  0.00           C  
ATOM   2498  HA  PRO A 163     -14.052  -7.019  -0.722  1.00  0.00           H  
ATOM   2499 1HB  PRO A 163     -14.816  -6.620  -3.330  1.00  0.00           H  
ATOM   2500 2HB  PRO A 163     -15.778  -7.610  -2.218  1.00  0.00           H  
ATOM   2501 1HG  PRO A 163     -16.175  -4.714  -3.035  1.00  0.00           H  
ATOM   2502 2HG  PRO A 163     -17.393  -5.979  -2.918  1.00  0.00           H  
ATOM   2503 1HD  PRO A 163     -17.055  -4.209  -0.890  1.00  0.00           H  
ATOM   2504 2HD  PRO A 163     -17.493  -5.882  -0.523  1.00  0.00           H  
ATOM   2505  N   ALA A 164     -12.578  -4.880  -0.595  1.00  0.00           N  
ATOM   2506  CA  ALA A 164     -11.601  -3.803  -0.563  1.00  0.00           C  
ATOM   2507  C   ALA A 164     -10.752  -3.711  -1.811  1.00  0.00           C  
ATOM   2508  O   ALA A 164     -10.168  -4.695  -2.267  1.00  0.00           O  
ATOM   2509  CB  ALA A 164     -10.702  -3.996   0.647  1.00  0.00           C  
ATOM   2510  H   ALA A 164     -12.670  -5.463   0.235  1.00  0.00           H  
ATOM   2511  HA  ALA A 164     -12.132  -2.864  -0.454  1.00  0.00           H  
ATOM   2512 1HB  ALA A 164      -9.987  -3.196   0.709  1.00  0.00           H  
ATOM   2513 2HB  ALA A 164     -11.307  -4.018   1.553  1.00  0.00           H  
ATOM   2514 3HB  ALA A 164     -10.168  -4.938   0.550  1.00  0.00           H  
ATOM   2515  N   TYR A 165     -10.662  -2.484  -2.312  1.00  0.00           N  
ATOM   2516  CA  TYR A 165      -9.907  -2.105  -3.499  1.00  0.00           C  
ATOM   2517  C   TYR A 165      -8.423  -1.948  -3.261  1.00  0.00           C  
ATOM   2518  O   TYR A 165      -7.960  -1.736  -2.126  1.00  0.00           O  
ATOM   2519  CB  TYR A 165     -10.407  -0.778  -4.028  1.00  0.00           C  
ATOM   2520  CG  TYR A 165     -10.314   0.173  -3.005  1.00  0.00           C  
ATOM   2521  CD1 TYR A 165      -9.111   0.670  -2.698  1.00  0.00           C  
ATOM   2522  CD2 TYR A 165     -11.413   0.555  -2.344  1.00  0.00           C  
ATOM   2523  CE1 TYR A 165      -8.983   1.550  -1.712  1.00  0.00           C  
ATOM   2524  CE2 TYR A 165     -11.291   1.411  -1.353  1.00  0.00           C  
ATOM   2525  CZ  TYR A 165     -10.048   1.903  -1.040  1.00  0.00           C  
ATOM   2526  OH  TYR A 165      -9.887   2.716  -0.022  1.00  0.00           O  
ATOM   2527  H   TYR A 165     -11.189  -1.759  -1.854  1.00  0.00           H  
ATOM   2528  HA  TYR A 165     -10.041  -2.879  -4.252  1.00  0.00           H  
ATOM   2529 1HB  TYR A 165      -9.819  -0.442  -4.880  1.00  0.00           H  
ATOM   2530 2HB  TYR A 165     -11.428  -0.859  -4.322  1.00  0.00           H  
ATOM   2531  HD1 TYR A 165      -8.241   0.345  -3.248  1.00  0.00           H  
ATOM   2532  HD2 TYR A 165     -12.373   0.163  -2.608  1.00  0.00           H  
ATOM   2533  HE1 TYR A 165      -8.030   1.957  -1.447  1.00  0.00           H  
ATOM   2534  HE2 TYR A 165     -12.170   1.700  -0.806  1.00  0.00           H  
ATOM   2535  HH  TYR A 165      -9.118   3.279  -0.191  1.00  0.00           H  
ATOM   2536  N   LYS A 166      -7.685  -1.982  -4.372  1.00  0.00           N  
ATOM   2537  CA  LYS A 166      -6.249  -1.737  -4.396  1.00  0.00           C  
ATOM   2538  C   LYS A 166      -5.972  -0.652  -5.433  1.00  0.00           C  
ATOM   2539  O   LYS A 166      -5.774  -0.950  -6.612  1.00  0.00           O  
ATOM   2540  CB  LYS A 166      -5.467  -3.012  -4.744  1.00  0.00           C  
ATOM   2541  CG  LYS A 166      -5.685  -4.222  -3.807  1.00  0.00           C  
ATOM   2542  CD  LYS A 166      -5.104  -4.014  -2.398  1.00  0.00           C  
ATOM   2543  CE  LYS A 166      -5.280  -5.296  -1.550  1.00  0.00           C  
ATOM   2544  NZ  LYS A 166      -4.780  -5.134  -0.142  1.00  0.00           N  
ATOM   2545  H   LYS A 166      -8.173  -2.121  -5.263  1.00  0.00           H  
ATOM   2546  HA  LYS A 166      -5.931  -1.367  -3.421  1.00  0.00           H  
ATOM   2547 1HB  LYS A 166      -5.728  -3.332  -5.753  1.00  0.00           H  
ATOM   2548 2HB  LYS A 166      -4.397  -2.790  -4.741  1.00  0.00           H  
ATOM   2549 1HG  LYS A 166      -6.755  -4.425  -3.723  1.00  0.00           H  
ATOM   2550 2HG  LYS A 166      -5.208  -5.105  -4.244  1.00  0.00           H  
ATOM   2551 1HD  LYS A 166      -4.038  -3.777  -2.466  1.00  0.00           H  
ATOM   2552 2HD  LYS A 166      -5.617  -3.182  -1.908  1.00  0.00           H  
ATOM   2553 1HE  LYS A 166      -6.339  -5.551  -1.519  1.00  0.00           H  
ATOM   2554 2HE  LYS A 166      -4.735  -6.116  -2.026  1.00  0.00           H  
ATOM   2555 1HZ  LYS A 166      -4.926  -6.000   0.376  1.00  0.00           H  
ATOM   2556 2HZ  LYS A 166      -3.774  -4.906  -0.126  1.00  0.00           H  
ATOM   2557 3HZ  LYS A 166      -5.291  -4.388   0.299  1.00  0.00           H  
ATOM   2558  N   VAL A 167      -5.981   0.604  -5.009  1.00  0.00           N  
ATOM   2559  CA  VAL A 167      -5.870   1.713  -5.954  1.00  0.00           C  
ATOM   2560  C   VAL A 167      -4.446   1.833  -6.473  1.00  0.00           C  
ATOM   2561  O   VAL A 167      -3.485   1.857  -5.696  1.00  0.00           O  
ATOM   2562  CB  VAL A 167      -6.230   3.058  -5.274  1.00  0.00           C  
ATOM   2563  CG1 VAL A 167      -6.081   4.230  -6.225  1.00  0.00           C  
ATOM   2564  CG2 VAL A 167      -7.562   3.002  -4.754  1.00  0.00           C  
ATOM   2565  H   VAL A 167      -6.133   0.790  -4.029  1.00  0.00           H  
ATOM   2566  HA  VAL A 167      -6.539   1.531  -6.794  1.00  0.00           H  
ATOM   2567  HB  VAL A 167      -5.541   3.225  -4.465  1.00  0.00           H  
ATOM   2568 1HG1 VAL A 167      -6.320   5.149  -5.699  1.00  0.00           H  
ATOM   2569 2HG1 VAL A 167      -5.097   4.282  -6.572  1.00  0.00           H  
ATOM   2570 3HG1 VAL A 167      -6.745   4.128  -7.068  1.00  0.00           H  
ATOM   2571 1HG2 VAL A 167      -7.803   3.930  -4.247  1.00  0.00           H  
ATOM   2572 2HG2 VAL A 167      -8.259   2.832  -5.546  1.00  0.00           H  
ATOM   2573 3HG2 VAL A 167      -7.586   2.218  -4.084  1.00  0.00           H  
ATOM   2574  N   LYS A 168      -4.304   1.919  -7.786  1.00  0.00           N  
ATOM   2575  CA  LYS A 168      -3.012   2.101  -8.426  1.00  0.00           C  
ATOM   2576  C   LYS A 168      -2.870   3.553  -8.836  1.00  0.00           C  
ATOM   2577  O   LYS A 168      -2.778   3.894 -10.018  1.00  0.00           O  
ATOM   2578  CB  LYS A 168      -2.781   1.108  -9.577  1.00  0.00           C  
ATOM   2579  CG  LYS A 168      -3.745   1.165 -10.727  1.00  0.00           C  
ATOM   2580  CD  LYS A 168      -3.429   0.082 -11.750  1.00  0.00           C  
ATOM   2581  CE  LYS A 168      -4.549  -0.047 -12.788  1.00  0.00           C  
ATOM   2582  NZ  LYS A 168      -4.342  -1.186 -13.704  1.00  0.00           N  
ATOM   2583  H   LYS A 168      -5.130   1.897  -8.378  1.00  0.00           H  
ATOM   2584  HA  LYS A 168      -2.230   1.905  -7.693  1.00  0.00           H  
ATOM   2585 1HB  LYS A 168      -1.782   1.267  -9.987  1.00  0.00           H  
ATOM   2586 2HB  LYS A 168      -2.810   0.090  -9.182  1.00  0.00           H  
ATOM   2587 1HG  LYS A 168      -4.736   0.972 -10.358  1.00  0.00           H  
ATOM   2588 2HG  LYS A 168      -3.717   2.145 -11.199  1.00  0.00           H  
ATOM   2589 1HD  LYS A 168      -2.502   0.339 -12.274  1.00  0.00           H  
ATOM   2590 2HD  LYS A 168      -3.269  -0.852 -11.251  1.00  0.00           H  
ATOM   2591 1HE  LYS A 168      -5.491  -0.187 -12.259  1.00  0.00           H  
ATOM   2592 2HE  LYS A 168      -4.601   0.860 -13.381  1.00  0.00           H  
ATOM   2593 1HZ  LYS A 168      -5.100  -1.244 -14.358  1.00  0.00           H  
ATOM   2594 2HZ  LYS A 168      -3.465  -1.035 -14.220  1.00  0.00           H  
ATOM   2595 3HZ  LYS A 168      -4.297  -2.062 -13.140  1.00  0.00           H  
ATOM   2596  N   ASP A 169      -2.935   4.437  -7.840  1.00  0.00           N  
ATOM   2597  CA  ASP A 169      -2.800   5.846  -8.123  1.00  0.00           C  
ATOM   2598  C   ASP A 169      -3.828   6.300  -9.154  1.00  0.00           C  
ATOM   2599  O   ASP A 169      -4.965   6.619  -8.799  1.00  0.00           O  
ATOM   2600  CB  ASP A 169      -1.347   6.148  -8.473  1.00  0.00           C  
ATOM   2601  CG  ASP A 169      -0.443   5.893  -7.229  1.00  0.00           C  
ATOM   2602  OD1 ASP A 169      -0.845   6.232  -6.144  1.00  0.00           O  
ATOM   2603  OD2 ASP A 169       0.586   5.292  -7.368  1.00  0.00           O  
ATOM   2604  H   ASP A 169      -3.054   4.108  -6.892  1.00  0.00           H  
ATOM   2605  HA  ASP A 169      -3.010   6.394  -7.204  1.00  0.00           H  
ATOM   2606 1HB  ASP A 169      -0.999   5.531  -9.298  1.00  0.00           H  
ATOM   2607 2HB  ASP A 169      -1.253   7.191  -8.768  1.00  0.00           H  
ATOM   2608  N   GLY A 170      -3.412   6.431 -10.401  1.00  0.00           N  
ATOM   2609  CA  GLY A 170      -4.253   6.910 -11.490  1.00  0.00           C  
ATOM   2610  C   GLY A 170      -5.529   6.070 -11.718  1.00  0.00           C  
ATOM   2611  O   GLY A 170      -6.452   6.540 -12.387  1.00  0.00           O  
ATOM   2612  H   GLY A 170      -2.486   6.082 -10.606  1.00  0.00           H  
ATOM   2613 1HA  GLY A 170      -4.536   7.944 -11.287  1.00  0.00           H  
ATOM   2614 2HA  GLY A 170      -3.665   6.923 -12.406  1.00  0.00           H  
ATOM   2615  N   ALA A 171      -5.592   4.837 -11.180  1.00  0.00           N  
ATOM   2616  CA  ALA A 171      -6.817   4.037 -11.351  1.00  0.00           C  
ATOM   2617  C   ALA A 171      -7.238   3.208 -10.121  1.00  0.00           C  
ATOM   2618  O   ALA A 171      -6.536   2.315  -9.639  1.00  0.00           O  
ATOM   2619  CB  ALA A 171      -6.655   3.106 -12.525  1.00  0.00           C  
ATOM   2620  H   ALA A 171      -4.779   4.489 -10.675  1.00  0.00           H  
ATOM   2621  HA  ALA A 171      -7.616   4.718 -11.574  1.00  0.00           H  
ATOM   2622 1HB  ALA A 171      -7.583   2.555 -12.683  1.00  0.00           H  
ATOM   2623 2HB  ALA A 171      -6.415   3.684 -13.416  1.00  0.00           H  
ATOM   2624 3HB  ALA A 171      -5.867   2.430 -12.312  1.00  0.00           H  
ATOM   2625  N   GLY A 172      -8.479   3.418  -9.693  1.00  0.00           N  
ATOM   2626  CA  GLY A 172      -9.069   2.751  -8.526  1.00  0.00           C  
ATOM   2627  C   GLY A 172      -9.618   1.348  -8.791  1.00  0.00           C  
ATOM   2628  O   GLY A 172     -10.824   1.115  -8.705  1.00  0.00           O  
ATOM   2629  H   GLY A 172      -9.025   4.128 -10.162  1.00  0.00           H  
ATOM   2630 1HA  GLY A 172      -8.315   2.678  -7.758  1.00  0.00           H  
ATOM   2631 2HA  GLY A 172      -9.855   3.379  -8.120  1.00  0.00           H  
ATOM   2632  N   GLY A 173      -8.732   0.419  -9.128  1.00  0.00           N  
ATOM   2633  CA  GLY A 173      -9.132  -0.952  -9.466  1.00  0.00           C  
ATOM   2634  C   GLY A 173      -9.781  -1.715  -8.296  1.00  0.00           C  
ATOM   2635  O   GLY A 173      -9.411  -1.534  -7.132  1.00  0.00           O  
ATOM   2636  H   GLY A 173      -7.758   0.714  -9.180  1.00  0.00           H  
ATOM   2637 1HA  GLY A 173      -9.826  -0.922 -10.306  1.00  0.00           H  
ATOM   2638 2HA  GLY A 173      -8.254  -1.500  -9.807  1.00  0.00           H  
ATOM   2639  N   LYS A 174     -10.711  -2.625  -8.638  1.00  0.00           N  
ATOM   2640  CA  LYS A 174     -11.454  -3.465  -7.677  1.00  0.00           C  
ATOM   2641  C   LYS A 174     -12.266  -2.673  -6.635  1.00  0.00           C  
ATOM   2642  O   LYS A 174     -12.211  -2.985  -5.453  1.00  0.00           O  
ATOM   2643  CB  LYS A 174     -10.506  -4.428  -6.945  1.00  0.00           C  
ATOM   2644  CG  LYS A 174      -9.775  -5.434  -7.834  1.00  0.00           C  
ATOM   2645  CD  LYS A 174      -8.928  -6.393  -6.989  1.00  0.00           C  
ATOM   2646  CE  LYS A 174      -8.164  -7.387  -7.852  1.00  0.00           C  
ATOM   2647  NZ  LYS A 174      -7.337  -8.322  -7.026  1.00  0.00           N  
ATOM   2648  H   LYS A 174     -10.939  -2.719  -9.617  1.00  0.00           H  
ATOM   2649  HA  LYS A 174     -12.168  -4.066  -8.244  1.00  0.00           H  
ATOM   2650 1HB  LYS A 174      -9.751  -3.871  -6.403  1.00  0.00           H  
ATOM   2651 2HB  LYS A 174     -11.075  -4.991  -6.202  1.00  0.00           H  
ATOM   2652 1HG  LYS A 174     -10.503  -6.013  -8.404  1.00  0.00           H  
ATOM   2653 2HG  LYS A 174      -9.127  -4.908  -8.533  1.00  0.00           H  
ATOM   2654 1HD  LYS A 174      -8.209  -5.821  -6.395  1.00  0.00           H  
ATOM   2655 2HD  LYS A 174      -9.574  -6.944  -6.305  1.00  0.00           H  
ATOM   2656 1HE  LYS A 174      -8.874  -7.967  -8.440  1.00  0.00           H  
ATOM   2657 2HE  LYS A 174      -7.507  -6.841  -8.529  1.00  0.00           H  
ATOM   2658 1HZ  LYS A 174      -6.844  -8.964  -7.618  1.00  0.00           H  
ATOM   2659 2HZ  LYS A 174      -6.643  -7.812  -6.459  1.00  0.00           H  
ATOM   2660 3HZ  LYS A 174      -7.925  -8.842  -6.398  1.00  0.00           H  
ATOM   2661  N   ASP A 175     -13.048  -1.692  -7.084  1.00  0.00           N  
ATOM   2662  CA  ASP A 175     -13.845  -0.835  -6.194  1.00  0.00           C  
ATOM   2663  C   ASP A 175     -14.840  -1.553  -5.279  1.00  0.00           C  
ATOM   2664  O   ASP A 175     -15.381  -2.608  -5.619  1.00  0.00           O  
ATOM   2665  CB  ASP A 175     -14.622   0.174  -7.037  1.00  0.00           C  
ATOM   2666  CG  ASP A 175     -15.643  -0.476  -7.946  1.00  0.00           C  
ATOM   2667  OD1 ASP A 175     -15.275  -0.975  -8.989  1.00  0.00           O  
ATOM   2668  OD2 ASP A 175     -16.786  -0.465  -7.594  1.00  0.00           O  
ATOM   2669  H   ASP A 175     -13.055  -1.502  -8.075  1.00  0.00           H  
ATOM   2670  HA  ASP A 175     -13.159  -0.294  -5.554  1.00  0.00           H  
ATOM   2671 1HB  ASP A 175     -15.142   0.873  -6.384  1.00  0.00           H  
ATOM   2672 2HB  ASP A 175     -13.928   0.742  -7.651  1.00  0.00           H  
ATOM   2673  N   VAL A 176     -15.109  -0.922  -4.131  1.00  0.00           N  
ATOM   2674  CA  VAL A 176     -16.050  -1.407  -3.131  1.00  0.00           C  
ATOM   2675  C   VAL A 176     -17.507  -1.041  -3.346  1.00  0.00           C  
ATOM   2676  O   VAL A 176     -17.831   0.111  -3.616  1.00  0.00           O  
ATOM   2677  CB  VAL A 176     -15.591  -0.881  -1.764  1.00  0.00           C  
ATOM   2678  CG1 VAL A 176     -16.577  -1.144  -0.711  1.00  0.00           C  
ATOM   2679  CG2 VAL A 176     -14.354  -1.599  -1.395  1.00  0.00           C  
ATOM   2680  H   VAL A 176     -14.634  -0.044  -3.923  1.00  0.00           H  
ATOM   2681  HA  VAL A 176     -15.969  -2.489  -3.119  1.00  0.00           H  
ATOM   2682  HB  VAL A 176     -15.406   0.186  -1.832  1.00  0.00           H  
ATOM   2683 1HG1 VAL A 176     -16.171  -0.782   0.192  1.00  0.00           H  
ATOM   2684 2HG1 VAL A 176     -17.512  -0.629  -0.935  1.00  0.00           H  
ATOM   2685 3HG1 VAL A 176     -16.754  -2.169  -0.630  1.00  0.00           H  
ATOM   2686 1HG2 VAL A 176     -13.986  -1.235  -0.442  1.00  0.00           H  
ATOM   2687 2HG2 VAL A 176     -14.589  -2.647  -1.321  1.00  0.00           H  
ATOM   2688 3HG2 VAL A 176     -13.610  -1.460  -2.151  1.00  0.00           H  
ATOM   2689  N   VAL A 177     -18.382  -2.037  -3.240  1.00  0.00           N  
ATOM   2690  CA  VAL A 177     -19.820  -1.822  -3.360  1.00  0.00           C  
ATOM   2691  C   VAL A 177     -20.489  -2.431  -2.132  1.00  0.00           C  
ATOM   2692  O   VAL A 177     -20.211  -3.577  -1.792  1.00  0.00           O  
ATOM   2693  CB  VAL A 177     -20.381  -2.447  -4.652  1.00  0.00           C  
ATOM   2694  CG1 VAL A 177     -21.884  -2.212  -4.712  1.00  0.00           C  
ATOM   2695  CG2 VAL A 177     -19.703  -1.821  -5.877  1.00  0.00           C  
ATOM   2696  H   VAL A 177     -18.039  -2.968  -3.047  1.00  0.00           H  
ATOM   2697  HA  VAL A 177     -20.025  -0.750  -3.378  1.00  0.00           H  
ATOM   2698  HB  VAL A 177     -20.204  -3.521  -4.640  1.00  0.00           H  
ATOM   2699 1HG1 VAL A 177     -22.293  -2.656  -5.617  1.00  0.00           H  
ATOM   2700 2HG1 VAL A 177     -22.371  -2.662  -3.847  1.00  0.00           H  
ATOM   2701 3HG1 VAL A 177     -22.084  -1.135  -4.718  1.00  0.00           H  
ATOM   2702 1HG2 VAL A 177     -20.107  -2.261  -6.785  1.00  0.00           H  
ATOM   2703 2HG2 VAL A 177     -19.901  -0.753  -5.877  1.00  0.00           H  
ATOM   2704 3HG2 VAL A 177     -18.621  -1.987  -5.853  1.00  0.00           H  
ATOM   2705  N   LEU A 178     -21.336  -1.663  -1.459  1.00  0.00           N  
ATOM   2706  CA  LEU A 178     -21.999  -2.121  -0.235  1.00  0.00           C  
ATOM   2707  C   LEU A 178     -23.420  -2.637  -0.394  1.00  0.00           C  
ATOM   2708  O   LEU A 178     -24.298  -1.907  -0.827  1.00  0.00           O  
ATOM   2709  CB  LEU A 178     -22.028  -0.984   0.783  1.00  0.00           C  
ATOM   2710  CG  LEU A 178     -22.790  -1.275   2.060  1.00  0.00           C  
ATOM   2711  CD1 LEU A 178     -22.121  -2.387   2.763  1.00  0.00           C  
ATOM   2712  CD2 LEU A 178     -22.824  -0.014   2.920  1.00  0.00           C  
ATOM   2713  H   LEU A 178     -21.519  -0.729  -1.805  1.00  0.00           H  
ATOM   2714  HA  LEU A 178     -21.395  -2.931   0.179  1.00  0.00           H  
ATOM   2715 1HB  LEU A 178     -21.026  -0.767   1.060  1.00  0.00           H  
ATOM   2716 2HB  LEU A 178     -22.467  -0.099   0.318  1.00  0.00           H  
ATOM   2717  HG  LEU A 178     -23.801  -1.585   1.837  1.00  0.00           H  
ATOM   2718 1HD1 LEU A 178     -22.644  -2.606   3.667  1.00  0.00           H  
ATOM   2719 2HD1 LEU A 178     -22.125  -3.246   2.140  1.00  0.00           H  
ATOM   2720 3HD1 LEU A 178     -21.124  -2.120   2.972  1.00  0.00           H  
ATOM   2721 1HD2 LEU A 178     -23.366  -0.220   3.846  1.00  0.00           H  
ATOM   2722 2HD2 LEU A 178     -21.823   0.302   3.154  1.00  0.00           H  
ATOM   2723 3HD2 LEU A 178     -23.327   0.776   2.374  1.00  0.00           H  
ATOM   2724  N   ASN A 179     -23.678  -3.868   0.047  1.00  0.00           N  
ATOM   2725  CA  ASN A 179     -25.019  -4.448  -0.038  1.00  0.00           C  
ATOM   2726  C   ASN A 179     -25.924  -3.929   1.083  1.00  0.00           C  
ATOM   2727  O   ASN A 179     -26.293  -4.654   2.007  1.00  0.00           O  
ATOM   2728  CB  ASN A 179     -24.955  -5.963   0.022  1.00  0.00           C  
ATOM   2729  CG  ASN A 179     -24.336  -6.613  -1.186  1.00  0.00           C  
ATOM   2730  OD1 ASN A 179     -24.566  -6.194  -2.325  1.00  0.00           O  
ATOM   2731  ND2 ASN A 179     -23.574  -7.649  -0.964  1.00  0.00           N  
ATOM   2732  H   ASN A 179     -22.922  -4.425   0.418  1.00  0.00           H  
ATOM   2733  HA  ASN A 179     -25.474  -4.144  -0.986  1.00  0.00           H  
ATOM   2734 1HB  ASN A 179     -24.383  -6.262   0.906  1.00  0.00           H  
ATOM   2735 2HB  ASN A 179     -25.960  -6.352   0.143  1.00  0.00           H  
ATOM   2736 1HD2 ASN A 179     -23.158  -8.134  -1.734  1.00  0.00           H  
ATOM   2737 2HD2 ASN A 179     -23.406  -7.964  -0.027  1.00  0.00           H  
ATOM   2738  N   VAL A 180     -26.305  -2.670   0.973  1.00  0.00           N  
ATOM   2739  CA  VAL A 180     -27.060  -1.957   1.997  1.00  0.00           C  
ATOM   2740  C   VAL A 180     -28.365  -2.629   2.357  1.00  0.00           C  
ATOM   2741  O   VAL A 180     -28.735  -2.672   3.526  1.00  0.00           O  
ATOM   2742  CB  VAL A 180     -27.382  -0.536   1.553  1.00  0.00           C  
ATOM   2743  CG1 VAL A 180     -28.349   0.088   2.531  1.00  0.00           C  
ATOM   2744  CG2 VAL A 180     -26.123   0.257   1.483  1.00  0.00           C  
ATOM   2745  H   VAL A 180     -25.991  -2.176   0.136  1.00  0.00           H  
ATOM   2746  HA  VAL A 180     -26.439  -1.903   2.892  1.00  0.00           H  
ATOM   2747  HB  VAL A 180     -27.864  -0.564   0.573  1.00  0.00           H  
ATOM   2748 1HG1 VAL A 180     -28.587   1.088   2.199  1.00  0.00           H  
ATOM   2749 2HG1 VAL A 180     -29.263  -0.504   2.572  1.00  0.00           H  
ATOM   2750 3HG1 VAL A 180     -27.896   0.127   3.524  1.00  0.00           H  
ATOM   2751 1HG2 VAL A 180     -26.344   1.241   1.181  1.00  0.00           H  
ATOM   2752 2HG2 VAL A 180     -25.668   0.276   2.462  1.00  0.00           H  
ATOM   2753 3HG2 VAL A 180     -25.446  -0.199   0.764  1.00  0.00           H  
ATOM   2754  N   ALA A 181     -29.070  -3.172   1.378  1.00  0.00           N  
ATOM   2755  CA  ALA A 181     -30.362  -3.808   1.630  1.00  0.00           C  
ATOM   2756  C   ALA A 181     -30.282  -4.917   2.692  1.00  0.00           C  
ATOM   2757  O   ALA A 181     -31.267  -5.205   3.380  1.00  0.00           O  
ATOM   2758  CB  ALA A 181     -30.905  -4.395   0.344  1.00  0.00           C  
ATOM   2759  H   ALA A 181     -28.707  -3.105   0.416  1.00  0.00           H  
ATOM   2760  HA  ALA A 181     -31.045  -3.040   1.990  1.00  0.00           H  
ATOM   2761 1HB  ALA A 181     -31.882  -4.835   0.526  1.00  0.00           H  
ATOM   2762 2HB  ALA A 181     -30.991  -3.606  -0.407  1.00  0.00           H  
ATOM   2763 3HB  ALA A 181     -30.220  -5.160  -0.020  1.00  0.00           H  
ATOM   2764  N   GLN A 182     -29.106  -5.522   2.870  1.00  0.00           N  
ATOM   2765  CA  GLN A 182     -28.948  -6.619   3.810  1.00  0.00           C  
ATOM   2766  C   GLN A 182     -28.901  -6.133   5.257  1.00  0.00           C  
ATOM   2767  O   GLN A 182     -28.811  -6.950   6.186  1.00  0.00           O  
ATOM   2768  CB  GLN A 182     -27.673  -7.405   3.503  1.00  0.00           C  
ATOM   2769  CG  GLN A 182     -27.688  -8.127   2.164  1.00  0.00           C  
ATOM   2770  CD  GLN A 182     -26.379  -8.862   1.872  1.00  0.00           C  
ATOM   2771  OE1 GLN A 182     -25.304  -8.493   2.360  1.00  0.00           O  
ATOM   2772  NE2 GLN A 182     -26.469  -9.922   1.074  1.00  0.00           N  
ATOM   2773  H   GLN A 182     -28.287  -5.214   2.343  1.00  0.00           H  
ATOM   2774  HA  GLN A 182     -29.802  -7.286   3.704  1.00  0.00           H  
ATOM   2775 1HB  GLN A 182     -26.829  -6.723   3.499  1.00  0.00           H  
ATOM   2776 2HB  GLN A 182     -27.499  -8.138   4.288  1.00  0.00           H  
ATOM   2777 1HG  GLN A 182     -28.502  -8.850   2.155  1.00  0.00           H  
ATOM   2778 2HG  GLN A 182     -27.840  -7.383   1.380  1.00  0.00           H  
ATOM   2779 1HE2 GLN A 182     -25.650 -10.450   0.847  1.00  0.00           H  
ATOM   2780 2HE2 GLN A 182     -27.357 -10.194   0.701  1.00  0.00           H  
ATOM   2781  N   TRP A 183     -29.010  -4.813   5.469  1.00  0.00           N  
ATOM   2782  CA  TRP A 183     -29.012  -4.257   6.814  1.00  0.00           C  
ATOM   2783  C   TRP A 183     -30.107  -4.888   7.656  1.00  0.00           C  
ATOM   2784  O   TRP A 183     -29.988  -4.953   8.873  1.00  0.00           O  
ATOM   2785  CB  TRP A 183     -29.252  -2.754   6.839  1.00  0.00           C  
ATOM   2786  CG  TRP A 183     -30.669  -2.329   6.536  1.00  0.00           C  
ATOM   2787  CD1 TRP A 183     -31.240  -1.976   5.347  1.00  0.00           C  
ATOM   2788  CD2 TRP A 183     -31.714  -2.213   7.527  1.00  0.00           C  
ATOM   2789  NE1 TRP A 183     -32.563  -1.652   5.537  1.00  0.00           N  
ATOM   2790  CE2 TRP A 183     -32.864  -1.793   6.866  1.00  0.00           C  
ATOM   2791  CE3 TRP A 183     -31.756  -2.430   8.906  1.00  0.00           C  
ATOM   2792  CZ2 TRP A 183     -34.053  -1.584   7.537  1.00  0.00           C  
ATOM   2793  CZ3 TRP A 183     -32.942  -2.222   9.580  1.00  0.00           C  
ATOM   2794  CH2 TRP A 183     -34.064  -1.811   8.915  1.00  0.00           C  
ATOM   2795  H   TRP A 183     -29.067  -4.166   4.684  1.00  0.00           H  
ATOM   2796  HA  TRP A 183     -28.050  -4.458   7.281  1.00  0.00           H  
ATOM   2797 1HB  TRP A 183     -29.007  -2.402   7.825  1.00  0.00           H  
ATOM   2798 2HB  TRP A 183     -28.577  -2.262   6.136  1.00  0.00           H  
ATOM   2799  HD1 TRP A 183     -30.743  -1.949   4.397  1.00  0.00           H  
ATOM   2800  HE1 TRP A 183     -33.207  -1.361   4.819  1.00  0.00           H  
ATOM   2801  HE3 TRP A 183     -30.864  -2.755   9.433  1.00  0.00           H  
ATOM   2802  HZ2 TRP A 183     -34.958  -1.257   7.024  1.00  0.00           H  
ATOM   2803  HZ3 TRP A 183     -32.961  -2.396  10.655  1.00  0.00           H  
ATOM   2804  HH2 TRP A 183     -34.987  -1.657   9.474  1.00  0.00           H  
ATOM   2805  N   GLU A 184     -31.188  -5.374   7.026  1.00  0.00           N  
ATOM   2806  CA  GLU A 184     -32.267  -5.960   7.813  1.00  0.00           C  
ATOM   2807  C   GLU A 184     -31.766  -7.166   8.611  1.00  0.00           C  
ATOM   2808  O   GLU A 184     -32.280  -7.459   9.693  1.00  0.00           O  
ATOM   2809  CB  GLU A 184     -33.443  -6.373   6.927  1.00  0.00           C  
ATOM   2810  CG  GLU A 184     -34.231  -5.206   6.326  1.00  0.00           C  
ATOM   2811  CD  GLU A 184     -35.414  -5.653   5.479  1.00  0.00           C  
ATOM   2812  OE1 GLU A 184     -35.549  -6.834   5.248  1.00  0.00           O  
ATOM   2813  OE2 GLU A 184     -36.189  -4.811   5.078  1.00  0.00           O  
ATOM   2814  H   GLU A 184     -31.251  -5.317   6.003  1.00  0.00           H  
ATOM   2815  HA  GLU A 184     -32.622  -5.214   8.522  1.00  0.00           H  
ATOM   2816 1HB  GLU A 184     -33.074  -6.982   6.101  1.00  0.00           H  
ATOM   2817 2HB  GLU A 184     -34.136  -6.986   7.503  1.00  0.00           H  
ATOM   2818 1HG  GLU A 184     -34.593  -4.576   7.135  1.00  0.00           H  
ATOM   2819 2HG  GLU A 184     -33.551  -4.612   5.714  1.00  0.00           H  
ATOM   2820  N   ALA A 185     -30.795  -7.890   8.042  1.00  0.00           N  
ATOM   2821  CA  ALA A 185     -30.195  -9.061   8.664  1.00  0.00           C  
ATOM   2822  C   ALA A 185     -29.043  -8.649   9.577  1.00  0.00           C  
ATOM   2823  O   ALA A 185     -28.777  -9.284  10.600  1.00  0.00           O  
ATOM   2824  CB  ALA A 185     -29.682 -10.009   7.597  1.00  0.00           C  
ATOM   2825  H   ALA A 185     -30.407  -7.575   7.158  1.00  0.00           H  
ATOM   2826  HA  ALA A 185     -30.953  -9.558   9.268  1.00  0.00           H  
ATOM   2827 1HB  ALA A 185     -29.245 -10.885   8.071  1.00  0.00           H  
ATOM   2828 2HB  ALA A 185     -30.506 -10.313   6.954  1.00  0.00           H  
ATOM   2829 3HB  ALA A 185     -28.924  -9.499   7.001  1.00  0.00           H  
ATOM   2830  N   ASN A 186     -28.361  -7.568   9.188  1.00  0.00           N  
ATOM   2831  CA  ASN A 186     -27.172  -7.056   9.872  1.00  0.00           C  
ATOM   2832  C   ASN A 186     -27.433  -5.845  10.771  1.00  0.00           C  
ATOM   2833  O   ASN A 186     -26.492  -5.251  11.300  1.00  0.00           O  
ATOM   2834  CB  ASN A 186     -26.125  -6.699   8.842  1.00  0.00           C  
ATOM   2835  CG  ASN A 186     -25.567  -7.895   8.153  1.00  0.00           C  
ATOM   2836  OD1 ASN A 186     -24.701  -8.593   8.695  1.00  0.00           O  
ATOM   2837  ND2 ASN A 186     -26.054  -8.167   6.974  1.00  0.00           N  
ATOM   2838  H   ASN A 186     -28.652  -7.107   8.326  1.00  0.00           H  
ATOM   2839  HA  ASN A 186     -26.781  -7.850  10.508  1.00  0.00           H  
ATOM   2840 1HB  ASN A 186     -26.570  -6.047   8.091  1.00  0.00           H  
ATOM   2841 2HB  ASN A 186     -25.318  -6.141   9.316  1.00  0.00           H  
ATOM   2842 1HD2 ASN A 186     -25.723  -8.964   6.467  1.00  0.00           H  
ATOM   2843 2HD2 ASN A 186     -26.775  -7.577   6.581  1.00  0.00           H  
ATOM   2844  N   LYS A 187     -28.703  -5.570  11.047  1.00  0.00           N  
ATOM   2845  CA  LYS A 187     -29.186  -4.434  11.848  1.00  0.00           C  
ATOM   2846  C   LYS A 187     -28.600  -4.324  13.260  1.00  0.00           C  
ATOM   2847  O   LYS A 187     -28.731  -3.290  13.910  1.00  0.00           O  
ATOM   2848  CB  LYS A 187     -30.714  -4.497  11.960  1.00  0.00           C  
ATOM   2849  CG  LYS A 187     -31.237  -5.664  12.770  1.00  0.00           C  
ATOM   2850  CD  LYS A 187     -32.753  -5.702  12.776  1.00  0.00           C  
ATOM   2851  CE  LYS A 187     -33.266  -6.862  13.619  1.00  0.00           C  
ATOM   2852  NZ  LYS A 187     -34.752  -6.943  13.608  1.00  0.00           N  
ATOM   2853  H   LYS A 187     -29.404  -6.132  10.576  1.00  0.00           H  
ATOM   2854  HA  LYS A 187     -28.921  -3.520  11.312  1.00  0.00           H  
ATOM   2855 1HB  LYS A 187     -31.085  -3.578  12.409  1.00  0.00           H  
ATOM   2856 2HB  LYS A 187     -31.156  -4.579  10.977  1.00  0.00           H  
ATOM   2857 1HG  LYS A 187     -30.858  -6.599  12.345  1.00  0.00           H  
ATOM   2858 2HG  LYS A 187     -30.889  -5.577  13.792  1.00  0.00           H  
ATOM   2859 1HD  LYS A 187     -33.144  -4.764  13.171  1.00  0.00           H  
ATOM   2860 2HD  LYS A 187     -33.109  -5.825  11.748  1.00  0.00           H  
ATOM   2861 1HE  LYS A 187     -32.857  -7.792  13.226  1.00  0.00           H  
ATOM   2862 2HE  LYS A 187     -32.926  -6.733  14.647  1.00  0.00           H  
ATOM   2863 1HZ  LYS A 187     -35.051  -7.723  14.173  1.00  0.00           H  
ATOM   2864 2HZ  LYS A 187     -35.140  -6.089  13.979  1.00  0.00           H  
ATOM   2865 3HZ  LYS A 187     -35.070  -7.075  12.657  1.00  0.00           H  
ATOM   2866  N   THR A 188     -27.993  -5.397  13.756  1.00  0.00           N  
ATOM   2867  CA  THR A 188     -27.421  -5.405  15.089  1.00  0.00           C  
ATOM   2868  C   THR A 188     -25.948  -4.982  15.098  1.00  0.00           C  
ATOM   2869  O   THR A 188     -25.322  -4.957  16.162  1.00  0.00           O  
ATOM   2870  CB  THR A 188     -27.563  -6.790  15.743  1.00  0.00           C  
ATOM   2871  OG1 THR A 188     -26.827  -7.767  14.997  1.00  0.00           O  
ATOM   2872  CG2 THR A 188     -29.032  -7.196  15.758  1.00  0.00           C  
ATOM   2873  H   THR A 188     -27.915  -6.216  13.175  1.00  0.00           H  
ATOM   2874  HA  THR A 188     -27.971  -4.690  15.700  1.00  0.00           H  
ATOM   2875  HB  THR A 188     -27.185  -6.753  16.765  1.00  0.00           H  
ATOM   2876  HG1 THR A 188     -27.085  -7.730  14.074  1.00  0.00           H  
ATOM   2877 1HG2 THR A 188     -29.135  -8.176  16.224  1.00  0.00           H  
ATOM   2878 2HG2 THR A 188     -29.607  -6.461  16.322  1.00  0.00           H  
ATOM   2879 3HG2 THR A 188     -29.400  -7.241  14.737  1.00  0.00           H  
ATOM   2880  N   LEU A 189     -25.381  -4.631  13.932  1.00  0.00           N  
ATOM   2881  CA  LEU A 189     -23.970  -4.243  13.899  1.00  0.00           C  
ATOM   2882  C   LEU A 189     -23.698  -3.144  14.893  1.00  0.00           C  
ATOM   2883  O   LEU A 189     -24.210  -2.032  14.748  1.00  0.00           O  
ATOM   2884  CB  LEU A 189     -23.603  -3.626  12.550  1.00  0.00           C  
ATOM   2885  CG  LEU A 189     -22.123  -3.225  12.383  1.00  0.00           C  
ATOM   2886  CD1 LEU A 189     -21.261  -4.474  12.292  1.00  0.00           C  
ATOM   2887  CD2 LEU A 189     -22.005  -2.311  11.201  1.00  0.00           C  
ATOM   2888  H   LEU A 189     -25.918  -4.666  13.065  1.00  0.00           H  
ATOM   2889  HA  LEU A 189     -23.350  -5.111  14.127  1.00  0.00           H  
ATOM   2890 1HB  LEU A 189     -23.855  -4.335  11.757  1.00  0.00           H  
ATOM   2891 2HB  LEU A 189     -24.208  -2.732  12.406  1.00  0.00           H  
ATOM   2892  HG  LEU A 189     -21.787  -2.684  13.267  1.00  0.00           H  
ATOM   2893 1HD1 LEU A 189     -20.218  -4.197  12.194  1.00  0.00           H  
ATOM   2894 2HD1 LEU A 189     -21.392  -5.071  13.193  1.00  0.00           H  
ATOM   2895 3HD1 LEU A 189     -21.564  -5.055  11.422  1.00  0.00           H  
ATOM   2896 1HD2 LEU A 189     -20.971  -1.995  11.067  1.00  0.00           H  
ATOM   2897 2HD2 LEU A 189     -22.354  -2.809  10.319  1.00  0.00           H  
ATOM   2898 3HD2 LEU A 189     -22.619  -1.440  11.366  1.00  0.00           H  
ATOM   2899  N   THR A 190     -22.856  -3.428  15.871  1.00  0.00           N  
ATOM   2900  CA  THR A 190     -22.569  -2.443  16.884  1.00  0.00           C  
ATOM   2901  C   THR A 190     -21.082  -2.438  17.239  1.00  0.00           C  
ATOM   2902  O   THR A 190     -20.510  -3.481  17.552  1.00  0.00           O  
ATOM   2903  CB  THR A 190     -23.435  -2.769  18.134  1.00  0.00           C  
ATOM   2904  OG1 THR A 190     -24.827  -2.815  17.764  1.00  0.00           O  
ATOM   2905  CG2 THR A 190     -23.278  -1.727  19.211  1.00  0.00           C  
ATOM   2906  H   THR A 190     -22.458  -4.353  15.934  1.00  0.00           H  
ATOM   2907  HA  THR A 190     -22.834  -1.454  16.507  1.00  0.00           H  
ATOM   2908  HB  THR A 190     -23.140  -3.741  18.529  1.00  0.00           H  
ATOM   2909  HG1 THR A 190     -24.984  -3.564  17.142  1.00  0.00           H  
ATOM   2910 1HG2 THR A 190     -23.902  -1.990  20.063  1.00  0.00           H  
ATOM   2911 2HG2 THR A 190     -22.263  -1.687  19.521  1.00  0.00           H  
ATOM   2912 3HG2 THR A 190     -23.584  -0.757  18.826  1.00  0.00           H  
ATOM   2913  N   TYR A 191     -20.455  -1.269  17.226  1.00  0.00           N  
ATOM   2914  CA  TYR A 191     -19.082  -1.151  17.713  1.00  0.00           C  
ATOM   2915  C   TYR A 191     -19.206  -1.423  19.220  1.00  0.00           C  
ATOM   2916  O   TYR A 191     -20.094  -0.835  19.828  1.00  0.00           O  
ATOM   2917  CB  TYR A 191     -18.512   0.257  17.463  1.00  0.00           C  
ATOM   2918  CG  TYR A 191     -17.100   0.401  17.903  1.00  0.00           C  
ATOM   2919  CD1 TYR A 191     -16.054   0.016  17.077  1.00  0.00           C  
ATOM   2920  CD2 TYR A 191     -16.847   0.843  19.181  1.00  0.00           C  
ATOM   2921  CE1 TYR A 191     -14.755   0.092  17.538  1.00  0.00           C  
ATOM   2922  CE2 TYR A 191     -15.568   0.905  19.635  1.00  0.00           C  
ATOM   2923  CZ  TYR A 191     -14.522   0.538  18.833  1.00  0.00           C  
ATOM   2924  OH  TYR A 191     -13.242   0.622  19.325  1.00  0.00           O  
ATOM   2925  H   TYR A 191     -20.955  -0.448  16.915  1.00  0.00           H  
ATOM   2926  HA  TYR A 191     -18.460  -1.905  17.237  1.00  0.00           H  
ATOM   2927 1HB  TYR A 191     -18.563   0.491  16.399  1.00  0.00           H  
ATOM   2928 2HB  TYR A 191     -19.081   0.998  17.986  1.00  0.00           H  
ATOM   2929  HD1 TYR A 191     -16.262  -0.346  16.072  1.00  0.00           H  
ATOM   2930  HD2 TYR A 191     -17.670   1.128  19.834  1.00  0.00           H  
ATOM   2931  HE1 TYR A 191     -13.924  -0.204  16.898  1.00  0.00           H  
ATOM   2932  HE2 TYR A 191     -15.368   1.247  20.643  1.00  0.00           H  
ATOM   2933  HH  TYR A 191     -12.616   0.540  18.602  1.00  0.00           H  
ATOM   2934  N   PRO A 192     -18.351  -2.206  19.893  1.00  0.00           N  
ATOM   2935  CA  PRO A 192     -18.482  -2.537  21.309  1.00  0.00           C  
ATOM   2936  C   PRO A 192     -18.165  -1.394  22.284  1.00  0.00           C  
ATOM   2937  O   PRO A 192     -17.236  -1.481  23.087  1.00  0.00           O  
ATOM   2938  CB  PRO A 192     -17.492  -3.696  21.444  1.00  0.00           C  
ATOM   2939  CG  PRO A 192     -16.429  -3.400  20.412  1.00  0.00           C  
ATOM   2940  CD  PRO A 192     -17.207  -2.837  19.236  1.00  0.00           C  
ATOM   2941  HA  PRO A 192     -19.508  -2.896  21.483  1.00  0.00           H  
ATOM   2942 1HB  PRO A 192     -17.096  -3.724  22.469  1.00  0.00           H  
ATOM   2943 2HB  PRO A 192     -18.007  -4.653  21.269  1.00  0.00           H  
ATOM   2944 1HG  PRO A 192     -15.694  -2.684  20.815  1.00  0.00           H  
ATOM   2945 2HG  PRO A 192     -15.872  -4.319  20.154  1.00  0.00           H  
ATOM   2946 1HD  PRO A 192     -16.585  -2.127  18.737  1.00  0.00           H  
ATOM   2947 2HD  PRO A 192     -17.558  -3.636  18.573  1.00  0.00           H  
ATOM   2948  N   ALA A 193     -19.019  -0.365  22.218  1.00  0.00           N  
ATOM   2949  CA  ALA A 193     -19.028   0.886  22.984  1.00  0.00           C  
ATOM   2950  C   ALA A 193     -17.844   1.783  22.682  1.00  0.00           C  
ATOM   2951  O   ALA A 193     -16.709   1.330  22.595  1.00  0.00           O  
ATOM   2952  CB  ALA A 193     -19.063   0.618  24.480  1.00  0.00           C  
ATOM   2953  H   ALA A 193     -19.742  -0.453  21.517  1.00  0.00           H  
ATOM   2954  HA  ALA A 193     -19.932   1.426  22.707  1.00  0.00           H  
ATOM   2955 1HB  ALA A 193     -19.120   1.573  25.007  1.00  0.00           H  
ATOM   2956 2HB  ALA A 193     -19.940   0.018  24.716  1.00  0.00           H  
ATOM   2957 3HB  ALA A 193     -18.166   0.091  24.788  1.00  0.00           H  
ATOM   2958  N   ILE A 194     -18.121   3.072  22.540  1.00  0.00           N  
ATOM   2959  CA  ILE A 194     -17.104   4.085  22.290  1.00  0.00           C  
ATOM   2960  C   ILE A 194     -16.665   4.696  23.621  1.00  0.00           C  
ATOM   2961  O   ILE A 194     -17.477   5.365  24.257  1.00  0.00           O  
ATOM   2962  CB  ILE A 194     -17.718   5.173  21.404  1.00  0.00           C  
ATOM   2963  CG1 ILE A 194     -18.135   4.550  20.035  1.00  0.00           C  
ATOM   2964  CG2 ILE A 194     -16.860   6.395  21.319  1.00  0.00           C  
ATOM   2965  CD1 ILE A 194     -18.981   5.460  19.143  1.00  0.00           C  
ATOM   2966  H   ILE A 194     -19.098   3.363  22.624  1.00  0.00           H  
ATOM   2967  HA  ILE A 194     -16.274   3.635  21.753  1.00  0.00           H  
ATOM   2968  HB  ILE A 194     -18.616   5.466  21.867  1.00  0.00           H  
ATOM   2969 1HG1 ILE A 194     -17.226   4.286  19.490  1.00  0.00           H  
ATOM   2970 2HG1 ILE A 194     -18.704   3.637  20.222  1.00  0.00           H  
ATOM   2971 1HG2 ILE A 194     -17.365   7.159  20.733  1.00  0.00           H  
ATOM   2972 2HG2 ILE A 194     -16.672   6.776  22.326  1.00  0.00           H  
ATOM   2973 3HG2 ILE A 194     -15.958   6.163  20.874  1.00  0.00           H  
ATOM   2974 1HD1 ILE A 194     -19.215   4.939  18.215  1.00  0.00           H  
ATOM   2975 2HD1 ILE A 194     -19.912   5.717  19.655  1.00  0.00           H  
ATOM   2976 3HD1 ILE A 194     -18.429   6.372  18.919  1.00  0.00           H  
ATOM   2977  N   PRO A 195     -15.440   4.446  24.125  1.00  0.00           N  
ATOM   2978  CA  PRO A 195     -14.953   4.949  25.398  1.00  0.00           C  
ATOM   2979  C   PRO A 195     -14.892   6.470  25.436  1.00  0.00           C  
ATOM   2980  O   PRO A 195     -14.466   7.101  24.458  1.00  0.00           O  
ATOM   2981  CB  PRO A 195     -13.562   4.331  25.517  1.00  0.00           C  
ATOM   2982  CG  PRO A 195     -13.574   3.149  24.578  1.00  0.00           C  
ATOM   2983  CD  PRO A 195     -14.464   3.571  23.431  1.00  0.00           C  
ATOM   2984  HA  PRO A 195     -15.611   4.576  26.198  1.00  0.00           H  
ATOM   2985 1HB  PRO A 195     -12.828   5.070  25.276  1.00  0.00           H  
ATOM   2986 2HB  PRO A 195     -13.378   4.036  26.560  1.00  0.00           H  
ATOM   2987 1HG  PRO A 195     -12.553   2.903  24.255  1.00  0.00           H  
ATOM   2988 2HG  PRO A 195     -13.964   2.258  25.095  1.00  0.00           H  
ATOM   2989 1HD  PRO A 195     -13.904   4.123  22.671  1.00  0.00           H  
ATOM   2990 2HD  PRO A 195     -14.894   2.671  23.045  1.00  0.00           H  
ATOM   2991  N   LYS A 196     -15.146   7.024  26.615  1.00  0.00           N  
ATOM   2992  CA  LYS A 196     -15.130   8.462  26.906  1.00  0.00           C  
ATOM   2993  C   LYS A 196     -13.859   9.243  26.610  1.00  0.00           C  
ATOM   2994  O   LYS A 196     -13.913  10.458  26.584  1.00  0.00           O  
ATOM   2995  CB  LYS A 196     -15.446   8.685  28.383  1.00  0.00           C  
ATOM   2996  CG  LYS A 196     -14.367   8.178  29.345  1.00  0.00           C  
ATOM   2997  CD  LYS A 196     -14.751   8.414  30.798  1.00  0.00           C  
ATOM   2998  CE  LYS A 196     -13.693   7.855  31.768  1.00  0.00           C  
ATOM   2999  NZ  LYS A 196     -12.358   8.538  31.618  1.00  0.00           N  
ATOM   3000  H   LYS A 196     -15.491   6.410  27.348  1.00  0.00           H  
ATOM   3001  HA  LYS A 196     -15.911   8.921  26.304  1.00  0.00           H  
ATOM   3002 1HB  LYS A 196     -15.567   9.753  28.564  1.00  0.00           H  
ATOM   3003 2HB  LYS A 196     -16.378   8.196  28.639  1.00  0.00           H  
ATOM   3004 1HG  LYS A 196     -14.197   7.115  29.182  1.00  0.00           H  
ATOM   3005 2HG  LYS A 196     -13.439   8.710  29.161  1.00  0.00           H  
ATOM   3006 1HD  LYS A 196     -14.859   9.486  30.970  1.00  0.00           H  
ATOM   3007 2HD  LYS A 196     -15.706   7.931  31.000  1.00  0.00           H  
ATOM   3008 1HE  LYS A 196     -14.045   7.996  32.787  1.00  0.00           H  
ATOM   3009 2HE  LYS A 196     -13.565   6.788  31.582  1.00  0.00           H  
ATOM   3010 1HZ  LYS A 196     -11.694   8.156  32.261  1.00  0.00           H  
ATOM   3011 2HZ  LYS A 196     -11.987   8.411  30.664  1.00  0.00           H  
ATOM   3012 3HZ  LYS A 196     -12.441   9.524  31.783  1.00  0.00           H  
ATOM   3013  N   ASP A 197     -12.712   8.579  26.511  1.00  0.00           N  
ATOM   3014  CA  ASP A 197     -11.455   9.275  26.227  1.00  0.00           C  
ATOM   3015  C   ASP A 197     -10.838   8.950  24.876  1.00  0.00           C  
ATOM   3016  O   ASP A 197      -9.659   9.239  24.658  1.00  0.00           O  
ATOM   3017  CB  ASP A 197     -10.426   9.006  27.322  1.00  0.00           C  
ATOM   3018  CG  ASP A 197     -10.748   9.713  28.641  1.00  0.00           C  
ATOM   3019  OD1 ASP A 197     -10.927  10.912  28.617  1.00  0.00           O  
ATOM   3020  OD2 ASP A 197     -10.865   9.045  29.667  1.00  0.00           O  
ATOM   3021  H   ASP A 197     -12.728   7.574  26.576  1.00  0.00           H  
ATOM   3022  HA  ASP A 197     -11.664  10.345  26.229  1.00  0.00           H  
ATOM   3023 1HB  ASP A 197     -10.364   7.932  27.505  1.00  0.00           H  
ATOM   3024 2HB  ASP A 197      -9.444   9.334  26.983  1.00  0.00           H  
ATOM   3025  N   THR A 198     -11.595   8.346  23.970  1.00  0.00           N  
ATOM   3026  CA  THR A 198     -11.005   7.976  22.692  1.00  0.00           C  
ATOM   3027  C   THR A 198     -11.323   8.838  21.495  1.00  0.00           C  
ATOM   3028  O   THR A 198     -12.341   9.531  21.420  1.00  0.00           O  
ATOM   3029  CB  THR A 198     -11.386   6.551  22.354  1.00  0.00           C  
ATOM   3030  OG1 THR A 198     -12.816   6.439  22.357  1.00  0.00           O  
ATOM   3031  CG2 THR A 198     -10.747   5.589  23.304  1.00  0.00           C  
ATOM   3032  H   THR A 198     -12.573   8.111  24.167  1.00  0.00           H  
ATOM   3033  HA  THR A 198      -9.923   7.997  22.812  1.00  0.00           H  
ATOM   3034  HB  THR A 198     -11.044   6.327  21.354  1.00  0.00           H  
ATOM   3035  HG1 THR A 198     -13.194   6.814  23.191  1.00  0.00           H  
ATOM   3036 1HG2 THR A 198     -11.032   4.573  23.038  1.00  0.00           H  
ATOM   3037 2HG2 THR A 198      -9.662   5.691  23.246  1.00  0.00           H  
ATOM   3038 3HG2 THR A 198     -11.067   5.810  24.304  1.00  0.00           H  
ATOM   3039  N   TYR A 199     -10.434   8.716  20.516  1.00  0.00           N  
ATOM   3040  CA  TYR A 199     -10.583   9.376  19.236  1.00  0.00           C  
ATOM   3041  C   TYR A 199     -10.953   8.377  18.158  1.00  0.00           C  
ATOM   3042  O   TYR A 199     -10.270   7.359  17.998  1.00  0.00           O  
ATOM   3043  CB  TYR A 199      -9.288  10.050  18.799  1.00  0.00           C  
ATOM   3044  CG  TYR A 199      -8.820  11.233  19.580  1.00  0.00           C  
ATOM   3045  CD1 TYR A 199      -8.063  11.052  20.718  1.00  0.00           C  
ATOM   3046  CD2 TYR A 199      -9.089  12.510  19.117  1.00  0.00           C  
ATOM   3047  CE1 TYR A 199      -7.573  12.147  21.396  1.00  0.00           C  
ATOM   3048  CE2 TYR A 199      -8.592  13.605  19.784  1.00  0.00           C  
ATOM   3049  CZ  TYR A 199      -7.834  13.428  20.918  1.00  0.00           C  
ATOM   3050  OH  TYR A 199      -7.330  14.520  21.588  1.00  0.00           O  
ATOM   3051  H   TYR A 199      -9.625   8.141  20.680  1.00  0.00           H  
ATOM   3052  HA  TYR A 199     -11.372  10.109  19.314  1.00  0.00           H  
ATOM   3053 1HB  TYR A 199      -8.484   9.309  18.803  1.00  0.00           H  
ATOM   3054 2HB  TYR A 199      -9.411  10.368  17.783  1.00  0.00           H  
ATOM   3055  HD1 TYR A 199      -7.838  10.044  21.076  1.00  0.00           H  
ATOM   3056  HD2 TYR A 199      -9.684  12.648  18.221  1.00  0.00           H  
ATOM   3057  HE1 TYR A 199      -6.968  12.005  22.290  1.00  0.00           H  
ATOM   3058  HE2 TYR A 199      -8.798  14.611  19.414  1.00  0.00           H  
ATOM   3059  HH  TYR A 199      -6.800  14.220  22.331  1.00  0.00           H  
ATOM   3060  N   PHE A 200     -12.005   8.707  17.418  1.00  0.00           N  
ATOM   3061  CA  PHE A 200     -12.483   7.922  16.287  1.00  0.00           C  
ATOM   3062  C   PHE A 200     -12.489   8.689  14.999  1.00  0.00           C  
ATOM   3063  O   PHE A 200     -12.872   9.861  14.945  1.00  0.00           O  
ATOM   3064  CB  PHE A 200     -13.902   7.415  16.551  1.00  0.00           C  
ATOM   3065  CG  PHE A 200     -13.948   6.267  17.454  1.00  0.00           C  
ATOM   3066  CD1 PHE A 200     -13.893   6.375  18.818  1.00  0.00           C  
ATOM   3067  CD2 PHE A 200     -14.098   5.013  16.892  1.00  0.00           C  
ATOM   3068  CE1 PHE A 200     -13.953   5.244  19.578  1.00  0.00           C  
ATOM   3069  CE2 PHE A 200     -14.171   3.904  17.663  1.00  0.00           C  
ATOM   3070  CZ  PHE A 200     -14.092   4.031  19.017  1.00  0.00           C  
ATOM   3071  H   PHE A 200     -12.481   9.575  17.655  1.00  0.00           H  
ATOM   3072  HA  PHE A 200     -11.827   7.067  16.161  1.00  0.00           H  
ATOM   3073 1HB  PHE A 200     -14.500   8.216  16.982  1.00  0.00           H  
ATOM   3074 2HB  PHE A 200     -14.361   7.129  15.603  1.00  0.00           H  
ATOM   3075  HD1 PHE A 200     -13.792   7.360  19.288  1.00  0.00           H  
ATOM   3076  HD2 PHE A 200     -14.162   4.926  15.809  1.00  0.00           H  
ATOM   3077  HE1 PHE A 200     -13.896   5.312  20.646  1.00  0.00           H  
ATOM   3078  HE2 PHE A 200     -14.284   2.929  17.199  1.00  0.00           H  
ATOM   3079  HZ  PHE A 200     -14.131   3.170  19.656  1.00  0.00           H  
ATOM   3080  N   MET A 201     -12.108   8.012  13.923  1.00  0.00           N  
ATOM   3081  CA  MET A 201     -12.195   8.645  12.628  1.00  0.00           C  
ATOM   3082  C   MET A 201     -13.588   8.330  12.139  1.00  0.00           C  
ATOM   3083  O   MET A 201     -14.017   7.174  12.177  1.00  0.00           O  
ATOM   3084  CB  MET A 201     -11.126   8.150  11.662  1.00  0.00           C  
ATOM   3085  CG  MET A 201     -11.098   8.865  10.336  1.00  0.00           C  
ATOM   3086  SD  MET A 201     -10.530  10.554  10.530  1.00  0.00           S  
ATOM   3087  CE  MET A 201      -8.795  10.264  10.901  1.00  0.00           C  
ATOM   3088  H   MET A 201     -11.792   7.056  14.012  1.00  0.00           H  
ATOM   3089  HA  MET A 201     -12.114   9.725  12.729  1.00  0.00           H  
ATOM   3090 1HB  MET A 201     -10.155   8.257  12.100  1.00  0.00           H  
ATOM   3091 2HB  MET A 201     -11.282   7.119  11.467  1.00  0.00           H  
ATOM   3092 1HG  MET A 201     -10.424   8.355   9.659  1.00  0.00           H  
ATOM   3093 2HG  MET A 201     -12.095   8.879   9.889  1.00  0.00           H  
ATOM   3094 1HE  MET A 201      -8.289  11.221  11.057  1.00  0.00           H  
ATOM   3095 2HE  MET A 201      -8.707   9.660  11.801  1.00  0.00           H  
ATOM   3096 3HE  MET A 201      -8.327   9.738  10.066  1.00  0.00           H  
ATOM   3097  N   VAL A 202     -14.281   9.357  11.703  1.00  0.00           N  
ATOM   3098  CA  VAL A 202     -15.619   9.228  11.182  1.00  0.00           C  
ATOM   3099  C   VAL A 202     -15.561   9.616   9.724  1.00  0.00           C  
ATOM   3100  O   VAL A 202     -14.976  10.645   9.365  1.00  0.00           O  
ATOM   3101  CB  VAL A 202     -16.595  10.167  11.941  1.00  0.00           C  
ATOM   3102  CG1 VAL A 202     -18.005  10.043  11.382  1.00  0.00           C  
ATOM   3103  CG2 VAL A 202     -16.569   9.859  13.438  1.00  0.00           C  
ATOM   3104  H   VAL A 202     -13.870  10.279  11.741  1.00  0.00           H  
ATOM   3105  HA  VAL A 202     -15.951   8.198  11.260  1.00  0.00           H  
ATOM   3106  HB  VAL A 202     -16.274  11.195  11.792  1.00  0.00           H  
ATOM   3107 1HG1 VAL A 202     -18.664  10.727  11.909  1.00  0.00           H  
ATOM   3108 2HG1 VAL A 202     -18.002  10.285  10.326  1.00  0.00           H  
ATOM   3109 3HG1 VAL A 202     -18.354   9.024  11.521  1.00  0.00           H  
ATOM   3110 1HG2 VAL A 202     -17.244  10.539  13.956  1.00  0.00           H  
ATOM   3111 2HG2 VAL A 202     -16.888   8.839  13.606  1.00  0.00           H  
ATOM   3112 3HG2 VAL A 202     -15.555   9.991  13.824  1.00  0.00           H  
ATOM   3113  N   VAL A 203     -16.105   8.784   8.863  1.00  0.00           N  
ATOM   3114  CA  VAL A 203     -16.082   9.112   7.457  1.00  0.00           C  
ATOM   3115  C   VAL A 203     -17.500   9.345   7.043  1.00  0.00           C  
ATOM   3116  O   VAL A 203     -18.364   8.512   7.337  1.00  0.00           O  
ATOM   3117  CB  VAL A 203     -15.496   7.971   6.620  1.00  0.00           C  
ATOM   3118  CG1 VAL A 203     -15.469   8.377   5.112  1.00  0.00           C  
ATOM   3119  CG2 VAL A 203     -14.133   7.593   7.179  1.00  0.00           C  
ATOM   3120  H   VAL A 203     -16.538   7.916   9.187  1.00  0.00           H  
ATOM   3121  HA  VAL A 203     -15.506  10.021   7.290  1.00  0.00           H  
ATOM   3122  HB  VAL A 203     -16.151   7.113   6.691  1.00  0.00           H  
ATOM   3123 1HG1 VAL A 203     -15.078   7.549   4.522  1.00  0.00           H  
ATOM   3124 2HG1 VAL A 203     -16.472   8.615   4.769  1.00  0.00           H  
ATOM   3125 3HG1 VAL A 203     -14.838   9.248   4.983  1.00  0.00           H  
ATOM   3126 1HG2 VAL A 203     -13.713   6.768   6.605  1.00  0.00           H  
ATOM   3127 2HG2 VAL A 203     -13.487   8.433   7.131  1.00  0.00           H  
ATOM   3128 3HG2 VAL A 203     -14.244   7.287   8.222  1.00  0.00           H  
ATOM   3129  N   THR A 204     -17.736  10.461   6.371  1.00  0.00           N  
ATOM   3130  CA  THR A 204     -19.065  10.792   5.883  1.00  0.00           C  
ATOM   3131  C   THR A 204     -18.980  10.975   4.367  1.00  0.00           C  
ATOM   3132  O   THR A 204     -17.920  11.324   3.838  1.00  0.00           O  
ATOM   3133  CB  THR A 204     -19.582  12.066   6.581  1.00  0.00           C  
ATOM   3134  OG1 THR A 204     -18.707  13.155   6.274  1.00  0.00           O  
ATOM   3135  CG2 THR A 204     -19.631  11.899   8.122  1.00  0.00           C  
ATOM   3136  H   THR A 204     -16.956  11.099   6.196  1.00  0.00           H  
ATOM   3137  HA  THR A 204     -19.750   9.972   6.086  1.00  0.00           H  
ATOM   3138  HB  THR A 204     -20.558  12.278   6.216  1.00  0.00           H  
ATOM   3139  HG1 THR A 204     -17.805  12.908   6.527  1.00  0.00           H  
ATOM   3140 1HG2 THR A 204     -19.998  12.801   8.576  1.00  0.00           H  
ATOM   3141 2HG2 THR A 204     -20.283  11.103   8.387  1.00  0.00           H  
ATOM   3142 3HG2 THR A 204     -18.634  11.688   8.497  1.00  0.00           H  
ATOM   3143  N   MET A 205     -20.086  10.738   3.662  1.00  0.00           N  
ATOM   3144  CA  MET A 205     -20.081  10.874   2.185  1.00  0.00           C  
ATOM   3145  C   MET A 205     -21.343  11.452   1.592  1.00  0.00           C  
ATOM   3146  O   MET A 205     -22.412  11.323   2.193  1.00  0.00           O  
ATOM   3147  CB  MET A 205     -19.855   9.530   1.487  1.00  0.00           C  
ATOM   3148  CG  MET A 205     -18.523   8.909   1.686  1.00  0.00           C  
ATOM   3149  SD  MET A 205     -18.360   7.346   0.840  1.00  0.00           S  
ATOM   3150  CE  MET A 205     -16.684   7.040   1.211  1.00  0.00           C  
ATOM   3151  H   MET A 205     -20.931  10.472   4.180  1.00  0.00           H  
ATOM   3152  HA  MET A 205     -19.270  11.547   1.910  1.00  0.00           H  
ATOM   3153 1HB  MET A 205     -20.609   8.837   1.795  1.00  0.00           H  
ATOM   3154 2HB  MET A 205     -19.970   9.672   0.412  1.00  0.00           H  
ATOM   3155 1HG  MET A 205     -17.786   9.580   1.303  1.00  0.00           H  
ATOM   3156 2HG  MET A 205     -18.324   8.756   2.735  1.00  0.00           H  
ATOM   3157 1HE  MET A 205     -16.394   6.094   0.778  1.00  0.00           H  
ATOM   3158 2HE  MET A 205     -16.091   7.838   0.795  1.00  0.00           H  
ATOM   3159 3HE  MET A 205     -16.533   7.010   2.277  1.00  0.00           H  
ATOM   3160  N   GLY A 206     -21.235  11.992   0.370  1.00  0.00           N  
ATOM   3161  CA  GLY A 206     -22.431  12.425  -0.371  1.00  0.00           C  
ATOM   3162  C   GLY A 206     -22.148  13.095  -1.726  1.00  0.00           C  
ATOM   3163  O   GLY A 206     -21.002  13.432  -2.043  1.00  0.00           O  
ATOM   3164  H   GLY A 206     -20.300  12.080  -0.045  1.00  0.00           H  
ATOM   3165 1HA  GLY A 206     -23.079  11.563  -0.537  1.00  0.00           H  
ATOM   3166 2HA  GLY A 206     -23.007  13.112   0.251  1.00  0.00           H  
ATOM   3167  N   GLY A 207     -23.228  13.262  -2.514  1.00  0.00           N  
ATOM   3168  CA  GLY A 207     -23.257  13.891  -3.849  1.00  0.00           C  
ATOM   3169  C   GLY A 207     -23.671  15.364  -3.791  1.00  0.00           C  
ATOM   3170  O   GLY A 207     -23.978  15.994  -4.809  1.00  0.00           O  
ATOM   3171  H   GLY A 207     -24.123  12.929  -2.149  1.00  0.00           H  
ATOM   3172 1HA  GLY A 207     -22.287  13.809  -4.313  1.00  0.00           H  
ATOM   3173 2HA  GLY A 207     -23.952  13.346  -4.485  1.00  0.00           H  
ATOM   3174  N   ALA A 208     -23.755  15.865  -2.573  1.00  0.00           N  
ATOM   3175  CA  ALA A 208     -24.164  17.215  -2.240  1.00  0.00           C  
ATOM   3176  C   ALA A 208     -22.984  18.151  -2.344  1.00  0.00           C  
ATOM   3177  O   ALA A 208     -21.877  17.718  -2.603  1.00  0.00           O  
ATOM   3178  CB  ALA A 208     -24.744  17.257  -0.856  1.00  0.00           C  
ATOM   3179  H   ALA A 208     -23.504  15.247  -1.818  1.00  0.00           H  
ATOM   3180  HA  ALA A 208     -24.919  17.534  -2.959  1.00  0.00           H  
ATOM   3181 1HB  ALA A 208     -25.059  18.270  -0.638  1.00  0.00           H  
ATOM   3182 2HB  ALA A 208     -25.605  16.589  -0.796  1.00  0.00           H  
ATOM   3183 3HB  ALA A 208     -23.987  16.936  -0.150  1.00  0.00           H  
ATOM   3184  N   SER A 209     -23.207  19.440  -2.129  1.00  0.00           N  
ATOM   3185  CA  SER A 209     -22.133  20.432  -2.224  1.00  0.00           C  
ATOM   3186  C   SER A 209     -20.934  20.216  -1.278  1.00  0.00           C  
ATOM   3187  O   SER A 209     -19.847  20.727  -1.540  1.00  0.00           O  
ATOM   3188  CB  SER A 209     -22.718  21.800  -1.945  1.00  0.00           C  
ATOM   3189  OG  SER A 209     -23.637  22.167  -2.938  1.00  0.00           O  
ATOM   3190  H   SER A 209     -24.144  19.753  -1.921  1.00  0.00           H  
ATOM   3191  HA  SER A 209     -21.757  20.411  -3.247  1.00  0.00           H  
ATOM   3192 1HB  SER A 209     -23.213  21.790  -0.972  1.00  0.00           H  
ATOM   3193 2HB  SER A 209     -21.915  22.536  -1.895  1.00  0.00           H  
ATOM   3194  HG  SER A 209     -23.965  23.036  -2.685  1.00  0.00           H  
ATOM   3195  N   PHE A 210     -21.151  19.521  -0.157  1.00  0.00           N  
ATOM   3196  CA  PHE A 210     -20.123  19.244   0.866  1.00  0.00           C  
ATOM   3197  C   PHE A 210     -19.076  20.344   1.114  1.00  0.00           C  
ATOM   3198  O   PHE A 210     -17.888  20.048   1.265  1.00  0.00           O  
ATOM   3199  CB  PHE A 210     -19.381  17.909   0.612  1.00  0.00           C  
ATOM   3200  CG  PHE A 210     -18.638  17.752  -0.724  1.00  0.00           C  
ATOM   3201  CD1 PHE A 210     -17.391  18.290  -0.904  1.00  0.00           C  
ATOM   3202  CD2 PHE A 210     -19.160  16.983  -1.756  1.00  0.00           C  
ATOM   3203  CE1 PHE A 210     -16.684  18.104  -2.092  1.00  0.00           C  
ATOM   3204  CE2 PHE A 210     -18.466  16.798  -2.936  1.00  0.00           C  
ATOM   3205  CZ  PHE A 210     -17.231  17.357  -3.107  1.00  0.00           C  
ATOM   3206  H   PHE A 210     -22.074  19.143  -0.022  1.00  0.00           H  
ATOM   3207  HA  PHE A 210     -20.655  19.117   1.810  1.00  0.00           H  
ATOM   3208 1HB  PHE A 210     -18.656  17.757   1.412  1.00  0.00           H  
ATOM   3209 2HB  PHE A 210     -20.101  17.096   0.682  1.00  0.00           H  
ATOM   3210  HD1 PHE A 210     -16.970  18.882  -0.100  1.00  0.00           H  
ATOM   3211  HD2 PHE A 210     -20.134  16.512  -1.630  1.00  0.00           H  
ATOM   3212  HE1 PHE A 210     -15.699  18.551  -2.216  1.00  0.00           H  
ATOM   3213  HE2 PHE A 210     -18.900  16.202  -3.730  1.00  0.00           H  
ATOM   3214  HZ  PHE A 210     -16.686  17.205  -4.043  1.00  0.00           H  
ATOM   3215  N   THR A 211     -19.508  21.600   1.208  1.00  0.00           N  
ATOM   3216  CA  THR A 211     -18.595  22.676   1.580  1.00  0.00           C  
ATOM   3217  C   THR A 211     -18.266  22.556   3.060  1.00  0.00           C  
ATOM   3218  O   THR A 211     -19.177  22.590   3.893  1.00  0.00           O  
ATOM   3219  CB  THR A 211     -19.225  24.057   1.302  1.00  0.00           C  
ATOM   3220  OG1 THR A 211     -19.538  24.169  -0.092  1.00  0.00           O  
ATOM   3221  CG2 THR A 211     -18.272  25.181   1.701  1.00  0.00           C  
ATOM   3222  H   THR A 211     -20.483  21.795   1.044  1.00  0.00           H  
ATOM   3223  HA  THR A 211     -17.674  22.575   1.005  1.00  0.00           H  
ATOM   3224  HB  THR A 211     -20.146  24.154   1.878  1.00  0.00           H  
ATOM   3225  HG1 THR A 211     -18.805  23.827  -0.613  1.00  0.00           H  
ATOM   3226 1HG2 THR A 211     -18.739  26.147   1.499  1.00  0.00           H  
ATOM   3227 2HG2 THR A 211     -18.056  25.108   2.751  1.00  0.00           H  
ATOM   3228 3HG2 THR A 211     -17.349  25.100   1.130  1.00  0.00           H  
ATOM   3229  N   ILE A 212     -16.980  22.523   3.412  1.00  0.00           N  
ATOM   3230  CA  ILE A 212     -16.664  22.342   4.821  1.00  0.00           C  
ATOM   3231  C   ILE A 212     -16.114  23.552   5.548  1.00  0.00           C  
ATOM   3232  O   ILE A 212     -15.547  23.410   6.624  1.00  0.00           O  
ATOM   3233  CB  ILE A 212     -15.725  21.159   5.100  1.00  0.00           C  
ATOM   3234  CG1 ILE A 212     -14.400  21.331   4.370  1.00  0.00           C  
ATOM   3235  CG2 ILE A 212     -16.429  19.841   4.711  1.00  0.00           C  
ATOM   3236  CD1 ILE A 212     -13.326  20.383   4.864  1.00  0.00           C  
ATOM   3237  H   ILE A 212     -16.252  22.537   2.709  1.00  0.00           H  
ATOM   3238  HA  ILE A 212     -17.593  22.089   5.305  1.00  0.00           H  
ATOM   3239  HB  ILE A 212     -15.499  21.133   6.166  1.00  0.00           H  
ATOM   3240 1HG1 ILE A 212     -14.565  21.135   3.310  1.00  0.00           H  
ATOM   3241 2HG1 ILE A 212     -14.047  22.355   4.486  1.00  0.00           H  
ATOM   3242 1HG2 ILE A 212     -15.775  19.004   4.944  1.00  0.00           H  
ATOM   3243 2HG2 ILE A 212     -17.358  19.729   5.261  1.00  0.00           H  
ATOM   3244 3HG2 ILE A 212     -16.651  19.844   3.640  1.00  0.00           H  
ATOM   3245 1HD1 ILE A 212     -12.412  20.540   4.295  1.00  0.00           H  
ATOM   3246 2HD1 ILE A 212     -13.129  20.579   5.918  1.00  0.00           H  
ATOM   3247 3HD1 ILE A 212     -13.656  19.368   4.752  1.00  0.00           H  
ATOM   3248  N   GLN A 213     -16.425  24.749   5.072  1.00  0.00           N  
ATOM   3249  CA  GLN A 213     -16.009  25.968   5.776  1.00  0.00           C  
ATOM   3250  C   GLN A 213     -16.562  25.949   7.209  1.00  0.00           C  
ATOM   3251  O   GLN A 213     -15.947  26.477   8.143  1.00  0.00           O  
ATOM   3252  CB  GLN A 213     -16.527  27.204   5.034  1.00  0.00           C  
ATOM   3253  CG  GLN A 213     -15.846  27.462   3.700  1.00  0.00           C  
ATOM   3254  CD  GLN A 213     -16.481  28.615   2.939  1.00  0.00           C  
ATOM   3255  OE1 GLN A 213     -17.674  28.893   3.097  1.00  0.00           O  
ATOM   3256  NE2 GLN A 213     -15.691  29.293   2.112  1.00  0.00           N  
ATOM   3257  H   GLN A 213     -16.915  24.813   4.194  1.00  0.00           H  
ATOM   3258  HA  GLN A 213     -14.921  25.998   5.823  1.00  0.00           H  
ATOM   3259 1HB  GLN A 213     -17.597  27.100   4.853  1.00  0.00           H  
ATOM   3260 2HB  GLN A 213     -16.387  28.085   5.661  1.00  0.00           H  
ATOM   3261 1HG  GLN A 213     -14.801  27.710   3.883  1.00  0.00           H  
ATOM   3262 2HG  GLN A 213     -15.914  26.567   3.089  1.00  0.00           H  
ATOM   3263 1HE2 GLN A 213     -16.058  30.063   1.586  1.00  0.00           H  
ATOM   3264 2HE2 GLN A 213     -14.729  29.037   2.015  1.00  0.00           H  
ATOM   3265  N   ARG A 214     -17.741  25.350   7.359  1.00  0.00           N  
ATOM   3266  CA  ARG A 214     -18.420  25.158   8.629  1.00  0.00           C  
ATOM   3267  C   ARG A 214     -18.892  23.705   8.706  1.00  0.00           C  
ATOM   3268  O   ARG A 214     -19.925  23.419   9.306  1.00  0.00           O  
ATOM   3269  CB  ARG A 214     -19.607  26.098   8.775  1.00  0.00           C  
ATOM   3270  CG  ARG A 214     -19.247  27.573   8.858  1.00  0.00           C  
ATOM   3271  CD  ARG A 214     -18.517  27.868  10.124  1.00  0.00           C  
ATOM   3272  NE  ARG A 214     -18.207  29.278  10.265  1.00  0.00           N  
ATOM   3273  CZ  ARG A 214     -17.091  29.885   9.803  1.00  0.00           C  
ATOM   3274  NH1 ARG A 214     -16.153  29.206   9.163  1.00  0.00           N  
ATOM   3275  NH2 ARG A 214     -16.934  31.185   9.999  1.00  0.00           N  
ATOM   3276  H   ARG A 214     -18.181  24.977   6.531  1.00  0.00           H  
ATOM   3277  HA  ARG A 214     -17.715  25.346   9.441  1.00  0.00           H  
ATOM   3278 1HB  ARG A 214     -20.274  25.970   7.923  1.00  0.00           H  
ATOM   3279 2HB  ARG A 214     -20.169  25.840   9.671  1.00  0.00           H  
ATOM   3280 1HG  ARG A 214     -18.616  27.855   8.014  1.00  0.00           H  
ATOM   3281 2HG  ARG A 214     -20.158  28.172   8.842  1.00  0.00           H  
ATOM   3282 1HD  ARG A 214     -19.130  27.569  10.973  1.00  0.00           H  
ATOM   3283 2HD  ARG A 214     -17.580  27.311  10.141  1.00  0.00           H  
ATOM   3284  HE  ARG A 214     -18.883  29.854  10.746  1.00  0.00           H  
ATOM   3285 1HH1 ARG A 214     -16.241  28.192   8.991  1.00  0.00           H  
ATOM   3286 2HH1 ARG A 214     -15.330  29.683   8.833  1.00  0.00           H  
ATOM   3287 1HH2 ARG A 214     -17.646  31.711  10.488  1.00  0.00           H  
ATOM   3288 2HH2 ARG A 214     -16.106  31.649   9.660  1.00  0.00           H  
ATOM   3289  N   TYR A 215     -18.145  22.805   8.049  1.00  0.00           N  
ATOM   3290  CA  TYR A 215     -18.484  21.378   7.924  1.00  0.00           C  
ATOM   3291  C   TYR A 215     -19.925  21.113   7.531  1.00  0.00           C  
ATOM   3292  O   TYR A 215     -20.622  20.433   8.266  1.00  0.00           O  
ATOM   3293  CB  TYR A 215     -18.170  20.602   9.192  1.00  0.00           C  
ATOM   3294  CG  TYR A 215     -18.589  19.145   9.115  1.00  0.00           C  
ATOM   3295  CD1 TYR A 215     -17.963  18.240   8.269  1.00  0.00           C  
ATOM   3296  CD2 TYR A 215     -19.585  18.717   9.914  1.00  0.00           C  
ATOM   3297  CE1 TYR A 215     -18.347  16.925   8.254  1.00  0.00           C  
ATOM   3298  CE2 TYR A 215     -19.977  17.418   9.888  1.00  0.00           C  
ATOM   3299  CZ  TYR A 215     -19.366  16.521   9.079  1.00  0.00           C  
ATOM   3300  OH  TYR A 215     -19.780  15.225   9.064  1.00  0.00           O  
ATOM   3301  H   TYR A 215     -17.271  23.121   7.634  1.00  0.00           H  
ATOM   3302  HA  TYR A 215     -17.862  20.950   7.152  1.00  0.00           H  
ATOM   3303 1HB  TYR A 215     -17.108  20.643   9.388  1.00  0.00           H  
ATOM   3304 2HB  TYR A 215     -18.681  21.059  10.038  1.00  0.00           H  
ATOM   3305  HD1 TYR A 215     -17.188  18.563   7.611  1.00  0.00           H  
ATOM   3306  HD2 TYR A 215     -20.085  19.419  10.579  1.00  0.00           H  
ATOM   3307  HE1 TYR A 215     -17.862  16.213   7.587  1.00  0.00           H  
ATOM   3308  HE2 TYR A 215     -20.789  17.107  10.525  1.00  0.00           H  
ATOM   3309  HH  TYR A 215     -19.167  14.699   8.537  1.00  0.00           H  
ATOM   3310  N   VAL A 216     -20.391  21.606   6.385  1.00  0.00           N  
ATOM   3311  CA  VAL A 216     -21.802  21.400   6.085  1.00  0.00           C  
ATOM   3312  C   VAL A 216     -21.998  20.247   5.128  1.00  0.00           C  
ATOM   3313  O   VAL A 216     -21.605  20.309   3.963  1.00  0.00           O  
ATOM   3314  CB  VAL A 216     -22.404  22.652   5.454  1.00  0.00           C  
ATOM   3315  CG1 VAL A 216     -23.894  22.410   5.160  1.00  0.00           C  
ATOM   3316  CG2 VAL A 216     -22.174  23.834   6.379  1.00  0.00           C  
ATOM   3317  H   VAL A 216     -19.804  22.115   5.728  1.00  0.00           H  
ATOM   3318  HA  VAL A 216     -22.334  21.183   7.010  1.00  0.00           H  
ATOM   3319  HB  VAL A 216     -21.910  22.844   4.499  1.00  0.00           H  
ATOM   3320 1HG1 VAL A 216     -24.324  23.291   4.687  1.00  0.00           H  
ATOM   3321 2HG1 VAL A 216     -23.995  21.554   4.492  1.00  0.00           H  
ATOM   3322 3HG1 VAL A 216     -24.422  22.201   6.091  1.00  0.00           H  
ATOM   3323 1HG2 VAL A 216     -22.587  24.735   5.930  1.00  0.00           H  
ATOM   3324 2HG2 VAL A 216     -22.654  23.648   7.326  1.00  0.00           H  
ATOM   3325 3HG2 VAL A 216     -21.106  23.962   6.536  1.00  0.00           H  
ATOM   3326  N   VAL A 217     -22.569  19.176   5.643  1.00  0.00           N  
ATOM   3327  CA  VAL A 217     -22.709  17.966   4.850  1.00  0.00           C  
ATOM   3328  C   VAL A 217     -24.155  17.436   4.973  1.00  0.00           C  
ATOM   3329  O   VAL A 217     -24.925  17.975   5.764  1.00  0.00           O  
ATOM   3330  CB  VAL A 217     -21.557  16.984   5.175  1.00  0.00           C  
ATOM   3331  CG1 VAL A 217     -20.163  17.546   4.815  1.00  0.00           C  
ATOM   3332  CG2 VAL A 217     -21.499  16.789   6.570  1.00  0.00           C  
ATOM   3333  H   VAL A 217     -22.929  19.215   6.609  1.00  0.00           H  
ATOM   3334  HA  VAL A 217     -22.562  18.230   3.805  1.00  0.00           H  
ATOM   3335  HB  VAL A 217     -21.715  16.074   4.621  1.00  0.00           H  
ATOM   3336 1HG1 VAL A 217     -19.403  16.806   5.077  1.00  0.00           H  
ATOM   3337 2HG1 VAL A 217     -20.115  17.752   3.752  1.00  0.00           H  
ATOM   3338 3HG1 VAL A 217     -19.963  18.459   5.371  1.00  0.00           H  
ATOM   3339 1HG2 VAL A 217     -20.708  16.092   6.772  1.00  0.00           H  
ATOM   3340 2HG2 VAL A 217     -21.279  17.737   7.013  1.00  0.00           H  
ATOM   3341 3HG2 VAL A 217     -22.411  16.428   6.945  1.00  0.00           H  
ATOM   3342  N   TYR A 218     -24.552  16.448   4.141  1.00  0.00           N  
ATOM   3343  CA  TYR A 218     -25.977  16.062   4.083  1.00  0.00           C  
ATOM   3344  C   TYR A 218     -26.390  14.576   4.296  1.00  0.00           C  
ATOM   3345  O   TYR A 218     -25.662  13.622   4.007  1.00  0.00           O  
ATOM   3346  CB  TYR A 218     -26.475  16.551   2.728  1.00  0.00           C  
ATOM   3347  CG  TYR A 218     -26.282  18.086   2.555  1.00  0.00           C  
ATOM   3348  CD1 TYR A 218     -25.048  18.586   2.121  1.00  0.00           C  
ATOM   3349  CD2 TYR A 218     -27.308  18.969   2.818  1.00  0.00           C  
ATOM   3350  CE1 TYR A 218     -24.844  19.936   1.957  1.00  0.00           C  
ATOM   3351  CE2 TYR A 218     -27.102  20.333   2.653  1.00  0.00           C  
ATOM   3352  CZ  TYR A 218     -25.877  20.811   2.221  1.00  0.00           C  
ATOM   3353  OH  TYR A 218     -25.682  22.164   2.053  1.00  0.00           O  
ATOM   3354  H   TYR A 218     -23.884  16.003   3.530  1.00  0.00           H  
ATOM   3355  HA  TYR A 218     -26.492  16.627   4.861  1.00  0.00           H  
ATOM   3356 1HB  TYR A 218     -25.936  16.039   1.925  1.00  0.00           H  
ATOM   3357 2HB  TYR A 218     -27.533  16.317   2.616  1.00  0.00           H  
ATOM   3358  HD1 TYR A 218     -24.234  17.898   1.917  1.00  0.00           H  
ATOM   3359  HD2 TYR A 218     -28.274  18.597   3.159  1.00  0.00           H  
ATOM   3360  HE1 TYR A 218     -23.873  20.307   1.623  1.00  0.00           H  
ATOM   3361  HE2 TYR A 218     -27.913  21.032   2.860  1.00  0.00           H  
ATOM   3362  HH  TYR A 218     -26.482  22.634   2.301  1.00  0.00           H  
ATOM   3363  N   ASN A 219     -27.638  14.390   4.740  1.00  0.00           N  
ATOM   3364  CA  ASN A 219     -28.242  13.071   5.009  1.00  0.00           C  
ATOM   3365  C   ASN A 219     -28.718  12.282   3.792  1.00  0.00           C  
ATOM   3366  O   ASN A 219     -29.919  12.099   3.590  1.00  0.00           O  
ATOM   3367  CB  ASN A 219     -29.428  13.232   5.924  1.00  0.00           C  
ATOM   3368  CG  ASN A 219     -29.968  11.927   6.474  1.00  0.00           C  
ATOM   3369  OD1 ASN A 219     -29.264  10.914   6.579  1.00  0.00           O  
ATOM   3370  ND2 ASN A 219     -31.231  11.943   6.834  1.00  0.00           N  
ATOM   3371  H   ASN A 219     -28.181  15.213   4.963  1.00  0.00           H  
ATOM   3372  HA  ASN A 219     -27.495  12.457   5.509  1.00  0.00           H  
ATOM   3373 1HB  ASN A 219     -29.157  13.863   6.727  1.00  0.00           H  
ATOM   3374 2HB  ASN A 219     -30.228  13.735   5.384  1.00  0.00           H  
ATOM   3375 1HD2 ASN A 219     -31.658  11.118   7.208  1.00  0.00           H  
ATOM   3376 2HD2 ASN A 219     -31.766  12.782   6.736  1.00  0.00           H  
ATOM   3377  N   GLU A 220     -27.778  11.804   3.004  1.00  0.00           N  
ATOM   3378  CA  GLU A 220     -28.072  10.987   1.823  1.00  0.00           C  
ATOM   3379  C   GLU A 220     -27.984   9.499   2.200  1.00  0.00           C  
ATOM   3380  O   GLU A 220     -27.453   9.175   3.252  1.00  0.00           O  
ATOM   3381  CB  GLU A 220     -27.097  11.333   0.698  1.00  0.00           C  
ATOM   3382  CG  GLU A 220     -27.210  12.788   0.228  1.00  0.00           C  
ATOM   3383  CD  GLU A 220     -26.286  13.135  -0.895  1.00  0.00           C  
ATOM   3384  OE1 GLU A 220     -25.523  12.298  -1.308  1.00  0.00           O  
ATOM   3385  OE2 GLU A 220     -26.329  14.241  -1.351  1.00  0.00           O  
ATOM   3386  H   GLU A 220     -26.817  12.054   3.240  1.00  0.00           H  
ATOM   3387  HA  GLU A 220     -29.087  11.197   1.488  1.00  0.00           H  
ATOM   3388 1HB  GLU A 220     -26.073  11.164   1.037  1.00  0.00           H  
ATOM   3389 2HB  GLU A 220     -27.274  10.679  -0.155  1.00  0.00           H  
ATOM   3390 1HG  GLU A 220     -28.234  12.976  -0.086  1.00  0.00           H  
ATOM   3391 2HG  GLU A 220     -26.995  13.442   1.077  1.00  0.00           H  
ATOM   3392  N   GLY A 221     -28.528   8.580   1.406  1.00  0.00           N  
ATOM   3393  CA  GLY A 221     -28.301   7.159   1.727  1.00  0.00           C  
ATOM   3394  C   GLY A 221     -27.057   6.686   0.976  1.00  0.00           C  
ATOM   3395  O   GLY A 221     -26.445   7.480   0.264  1.00  0.00           O  
ATOM   3396  H   GLY A 221     -29.024   8.848   0.569  1.00  0.00           H  
ATOM   3397 1HA  GLY A 221     -28.165   7.026   2.802  1.00  0.00           H  
ATOM   3398 2HA  GLY A 221     -29.165   6.566   1.429  1.00  0.00           H  
ATOM   3399  N   ILE A 222     -26.670   5.416   1.110  1.00  0.00           N  
ATOM   3400  CA  ILE A 222     -25.532   4.912   0.354  1.00  0.00           C  
ATOM   3401  C   ILE A 222     -26.124   4.136  -0.800  1.00  0.00           C  
ATOM   3402  O   ILE A 222     -25.927   4.464  -1.971  1.00  0.00           O  
ATOM   3403  CB  ILE A 222     -24.606   3.981   1.199  1.00  0.00           C  
ATOM   3404  CG1 ILE A 222     -23.993   4.736   2.363  1.00  0.00           C  
ATOM   3405  CG2 ILE A 222     -23.552   3.342   0.364  1.00  0.00           C  
ATOM   3406  CD1 ILE A 222     -23.198   3.843   3.287  1.00  0.00           C  
ATOM   3407  H   ILE A 222     -27.149   4.766   1.717  1.00  0.00           H  
ATOM   3408  HA  ILE A 222     -24.947   5.739  -0.042  1.00  0.00           H  
ATOM   3409  HB  ILE A 222     -25.190   3.194   1.620  1.00  0.00           H  
ATOM   3410 1HG1 ILE A 222     -23.349   5.527   1.988  1.00  0.00           H  
ATOM   3411 2HG1 ILE A 222     -24.803   5.182   2.944  1.00  0.00           H  
ATOM   3412 1HG2 ILE A 222     -22.944   2.683   0.971  1.00  0.00           H  
ATOM   3413 2HG2 ILE A 222     -24.020   2.767  -0.436  1.00  0.00           H  
ATOM   3414 3HG2 ILE A 222     -22.957   4.097  -0.044  1.00  0.00           H  
ATOM   3415 1HD1 ILE A 222     -22.808   4.419   4.115  1.00  0.00           H  
ATOM   3416 2HD1 ILE A 222     -23.822   3.065   3.662  1.00  0.00           H  
ATOM   3417 3HD1 ILE A 222     -22.374   3.400   2.736  1.00  0.00           H  
ATOM   3418  N   GLY A 223     -26.949   3.163  -0.437  1.00  0.00           N  
ATOM   3419  CA  GLY A 223     -27.624   2.319  -1.410  1.00  0.00           C  
ATOM   3420  C   GLY A 223     -26.723   1.208  -1.936  1.00  0.00           C  
ATOM   3421  O   GLY A 223     -25.493   1.333  -1.945  1.00  0.00           O  
ATOM   3422  H   GLY A 223     -27.100   3.010   0.566  1.00  0.00           H  
ATOM   3423 1HA  GLY A 223     -28.509   1.882  -0.948  1.00  0.00           H  
ATOM   3424 2HA  GLY A 223     -27.970   2.931  -2.242  1.00  0.00           H  
ATOM   3425  N   ASP A 224     -27.351   0.165  -2.479  1.00  0.00           N  
ATOM   3426  CA  ASP A 224     -26.648  -0.995  -3.026  1.00  0.00           C  
ATOM   3427  C   ASP A 224     -25.724  -0.657  -4.202  1.00  0.00           C  
ATOM   3428  O   ASP A 224     -24.804  -1.406  -4.518  1.00  0.00           O  
ATOM   3429  CB  ASP A 224     -27.647  -2.068  -3.472  1.00  0.00           C  
ATOM   3430  CG  ASP A 224     -28.382  -2.765  -2.305  1.00  0.00           C  
ATOM   3431  OD1 ASP A 224     -28.002  -2.577  -1.170  1.00  0.00           O  
ATOM   3432  OD2 ASP A 224     -29.303  -3.487  -2.566  1.00  0.00           O  
ATOM   3433  H   ASP A 224     -28.361   0.152  -2.463  1.00  0.00           H  
ATOM   3434  HA  ASP A 224     -26.045  -1.419  -2.237  1.00  0.00           H  
ATOM   3435 1HB  ASP A 224     -28.387  -1.620  -4.135  1.00  0.00           H  
ATOM   3436 2HB  ASP A 224     -27.115  -2.829  -4.048  1.00  0.00           H  
ATOM   3437  N   GLY A 225     -26.017   0.440  -4.890  1.00  0.00           N  
ATOM   3438  CA  GLY A 225     -25.260   0.846  -6.061  1.00  0.00           C  
ATOM   3439  C   GLY A 225     -24.091   1.818  -5.827  1.00  0.00           C  
ATOM   3440  O   GLY A 225     -23.510   2.294  -6.803  1.00  0.00           O  
ATOM   3441  H   GLY A 225     -26.779   1.017  -4.573  1.00  0.00           H  
ATOM   3442 1HA  GLY A 225     -24.875  -0.051  -6.549  1.00  0.00           H  
ATOM   3443 2HA  GLY A 225     -25.948   1.298  -6.773  1.00  0.00           H  
ATOM   3444  N   LEU A 226     -23.728   2.156  -4.582  1.00  0.00           N  
ATOM   3445  CA  LEU A 226     -22.638   3.142  -4.502  1.00  0.00           C  
ATOM   3446  C   LEU A 226     -21.258   2.508  -4.643  1.00  0.00           C  
ATOM   3447  O   LEU A 226     -20.840   1.701  -3.811  1.00  0.00           O  
ATOM   3448  CB  LEU A 226     -22.645   3.949  -3.200  1.00  0.00           C  
ATOM   3449  CG  LEU A 226     -21.525   5.061  -3.134  1.00  0.00           C  
ATOM   3450  CD1 LEU A 226     -21.784   6.086  -4.229  1.00  0.00           C  
ATOM   3451  CD2 LEU A 226     -21.510   5.739  -1.757  1.00  0.00           C  
ATOM   3452  H   LEU A 226     -24.199   1.781  -3.752  1.00  0.00           H  
ATOM   3453  HA  LEU A 226     -22.765   3.851  -5.319  1.00  0.00           H  
ATOM   3454 1HB  LEU A 226     -23.618   4.426  -3.078  1.00  0.00           H  
ATOM   3455 2HB  LEU A 226     -22.489   3.264  -2.375  1.00  0.00           H  
ATOM   3456  HG  LEU A 226     -20.559   4.617  -3.333  1.00  0.00           H  
ATOM   3457 1HD1 LEU A 226     -21.004   6.847  -4.206  1.00  0.00           H  
ATOM   3458 2HD1 LEU A 226     -21.776   5.591  -5.199  1.00  0.00           H  
ATOM   3459 3HD1 LEU A 226     -22.755   6.554  -4.069  1.00  0.00           H  
ATOM   3460 1HD2 LEU A 226     -20.749   6.509  -1.739  1.00  0.00           H  
ATOM   3461 2HD2 LEU A 226     -22.484   6.192  -1.562  1.00  0.00           H  
ATOM   3462 3HD2 LEU A 226     -21.283   5.009  -1.004  1.00  0.00           H  
ATOM   3463  N   GLU A 227     -20.558   2.910  -5.702  1.00  0.00           N  
ATOM   3464  CA  GLU A 227     -19.219   2.430  -6.034  1.00  0.00           C  
ATOM   3465  C   GLU A 227     -18.159   3.285  -5.344  1.00  0.00           C  
ATOM   3466  O   GLU A 227     -18.124   4.501  -5.536  1.00  0.00           O  
ATOM   3467  CB  GLU A 227     -19.029   2.491  -7.551  1.00  0.00           C  
ATOM   3468  CG  GLU A 227     -19.956   1.554  -8.344  1.00  0.00           C  
ATOM   3469  CD  GLU A 227     -19.850   1.738  -9.857  1.00  0.00           C  
ATOM   3470  OE1 GLU A 227     -19.132   2.616 -10.283  1.00  0.00           O  
ATOM   3471  OE2 GLU A 227     -20.493   1.003 -10.578  1.00  0.00           O  
ATOM   3472  H   GLU A 227     -21.001   3.570  -6.325  1.00  0.00           H  
ATOM   3473  HA  GLU A 227     -19.108   1.405  -5.687  1.00  0.00           H  
ATOM   3474 1HB  GLU A 227     -19.191   3.508  -7.901  1.00  0.00           H  
ATOM   3475 2HB  GLU A 227     -17.997   2.216  -7.792  1.00  0.00           H  
ATOM   3476 1HG  GLU A 227     -19.685   0.524  -8.102  1.00  0.00           H  
ATOM   3477 2HG  GLU A 227     -20.986   1.715  -8.027  1.00  0.00           H  
ATOM   3478  N   LEU A 228     -17.284   2.642  -4.570  1.00  0.00           N  
ATOM   3479  CA  LEU A 228     -16.251   3.327  -3.797  1.00  0.00           C  
ATOM   3480  C   LEU A 228     -14.816   2.839  -4.052  1.00  0.00           C  
ATOM   3481  O   LEU A 228     -14.308   1.979  -3.331  1.00  0.00           O  
ATOM   3482  CB  LEU A 228     -16.610   3.228  -2.332  1.00  0.00           C  
ATOM   3483  CG  LEU A 228     -17.872   3.933  -2.016  1.00  0.00           C  
ATOM   3484  CD1 LEU A 228     -18.220   3.649  -0.696  1.00  0.00           C  
ATOM   3485  CD2 LEU A 228     -17.683   5.420  -2.227  1.00  0.00           C  
ATOM   3486  H   LEU A 228     -17.386   1.640  -4.449  1.00  0.00           H  
ATOM   3487  HA  LEU A 228     -16.335   4.377  -4.013  1.00  0.00           H  
ATOM   3488 1HB  LEU A 228     -16.757   2.178  -2.081  1.00  0.00           H  
ATOM   3489 2HB  LEU A 228     -15.817   3.622  -1.713  1.00  0.00           H  
ATOM   3490  HG  LEU A 228     -18.666   3.563  -2.646  1.00  0.00           H  
ATOM   3491 1HD1 LEU A 228     -19.148   4.149  -0.446  1.00  0.00           H  
ATOM   3492 2HD1 LEU A 228     -18.337   2.575  -0.603  1.00  0.00           H  
ATOM   3493 3HD1 LEU A 228     -17.424   4.001  -0.053  1.00  0.00           H  
ATOM   3494 1HD2 LEU A 228     -18.590   5.940  -1.994  1.00  0.00           H  
ATOM   3495 2HD2 LEU A 228     -16.901   5.775  -1.580  1.00  0.00           H  
ATOM   3496 3HD2 LEU A 228     -17.416   5.616  -3.261  1.00  0.00           H  
ATOM   3497  N   PRO A 229     -14.167   3.317  -5.128  1.00  0.00           N  
ATOM   3498  CA  PRO A 229     -12.835   2.943  -5.577  1.00  0.00           C  
ATOM   3499  C   PRO A 229     -11.663   3.406  -4.717  1.00  0.00           C  
ATOM   3500  O   PRO A 229     -10.556   2.925  -4.915  1.00  0.00           O  
ATOM   3501  CB  PRO A 229     -12.759   3.624  -6.942  1.00  0.00           C  
ATOM   3502  CG  PRO A 229     -13.724   4.773  -6.870  1.00  0.00           C  
ATOM   3503  CD  PRO A 229     -14.835   4.303  -6.019  1.00  0.00           C  
ATOM   3504  HA  PRO A 229     -12.782   1.868  -5.697  1.00  0.00           H  
ATOM   3505 1HB  PRO A 229     -11.742   3.956  -7.098  1.00  0.00           H  
ATOM   3506 2HB  PRO A 229     -12.979   2.901  -7.746  1.00  0.00           H  
ATOM   3507 1HG  PRO A 229     -13.229   5.655  -6.438  1.00  0.00           H  
ATOM   3508 2HG  PRO A 229     -14.060   5.058  -7.877  1.00  0.00           H  
ATOM   3509 1HD  PRO A 229     -15.190   5.186  -5.499  1.00  0.00           H  
ATOM   3510 2HD  PRO A 229     -15.618   3.824  -6.626  1.00  0.00           H  
ATOM   3511  N   ALA A 230     -11.845   4.357  -3.814  1.00  0.00           N  
ATOM   3512  CA  ALA A 230     -10.682   4.825  -3.063  1.00  0.00           C  
ATOM   3513  C   ALA A 230     -11.018   5.346  -1.666  1.00  0.00           C  
ATOM   3514  O   ALA A 230     -10.583   6.441  -1.302  1.00  0.00           O  
ATOM   3515  CB  ALA A 230      -9.995   5.910  -3.868  1.00  0.00           C  
ATOM   3516  H   ALA A 230     -12.754   4.759  -3.640  1.00  0.00           H  
ATOM   3517  HA  ALA A 230      -9.994   3.991  -2.947  1.00  0.00           H  
ATOM   3518 1HB  ALA A 230      -9.113   6.243  -3.361  1.00  0.00           H  
ATOM   3519 2HB  ALA A 230      -9.717   5.523  -4.847  1.00  0.00           H  
ATOM   3520 3HB  ALA A 230     -10.675   6.745  -3.992  1.00  0.00           H  
ATOM   3521  N   PHE A 231     -11.840   4.614  -0.905  1.00  0.00           N  
ATOM   3522  CA  PHE A 231     -12.233   5.088   0.424  1.00  0.00           C  
ATOM   3523  C   PHE A 231     -12.130   4.107   1.635  1.00  0.00           C  
ATOM   3524  O   PHE A 231     -11.623   4.482   2.689  1.00  0.00           O  
ATOM   3525  CB  PHE A 231     -13.666   5.561   0.307  1.00  0.00           C  
ATOM   3526  CG  PHE A 231     -13.840   6.629  -0.757  1.00  0.00           C  
ATOM   3527  CD1 PHE A 231     -14.223   6.265  -2.034  1.00  0.00           C  
ATOM   3528  CD2 PHE A 231     -13.643   7.971  -0.493  1.00  0.00           C  
ATOM   3529  CE1 PHE A 231     -14.399   7.198  -3.020  1.00  0.00           C  
ATOM   3530  CE2 PHE A 231     -13.827   8.911  -1.484  1.00  0.00           C  
ATOM   3531  CZ  PHE A 231     -14.199   8.525  -2.745  1.00  0.00           C  
ATOM   3532  H   PHE A 231     -12.171   3.727  -1.260  1.00  0.00           H  
ATOM   3533  HA  PHE A 231     -11.609   5.952   0.658  1.00  0.00           H  
ATOM   3534 1HB  PHE A 231     -14.319   4.719   0.071  1.00  0.00           H  
ATOM   3535 2HB  PHE A 231     -13.984   5.967   1.262  1.00  0.00           H  
ATOM   3536  HD1 PHE A 231     -14.379   5.222  -2.252  1.00  0.00           H  
ATOM   3537  HD2 PHE A 231     -13.344   8.283   0.509  1.00  0.00           H  
ATOM   3538  HE1 PHE A 231     -14.698   6.889  -4.015  1.00  0.00           H  
ATOM   3539  HE2 PHE A 231     -13.678   9.964  -1.275  1.00  0.00           H  
ATOM   3540  HZ  PHE A 231     -14.342   9.273  -3.523  1.00  0.00           H  
ATOM   3541  N   TRP A 232     -12.664   2.875   1.489  1.00  0.00           N  
ATOM   3542  CA  TRP A 232     -12.811   1.916   2.612  1.00  0.00           C  
ATOM   3543  C   TRP A 232     -11.935   0.653   2.550  1.00  0.00           C  
ATOM   3544  O   TRP A 232     -12.264  -0.345   3.180  1.00  0.00           O  
ATOM   3545  CB  TRP A 232     -14.244   1.374   2.642  1.00  0.00           C  
ATOM   3546  CG  TRP A 232     -15.338   2.375   2.778  1.00  0.00           C  
ATOM   3547  CD1 TRP A 232     -15.281   3.682   3.146  1.00  0.00           C  
ATOM   3548  CD2 TRP A 232     -16.710   2.104   2.476  1.00  0.00           C  
ATOM   3549  NE1 TRP A 232     -16.528   4.232   3.081  1.00  0.00           N  
ATOM   3550  CE2 TRP A 232     -17.413   3.272   2.662  1.00  0.00           C  
ATOM   3551  CE3 TRP A 232     -17.375   0.980   2.062  1.00  0.00           C  
ATOM   3552  CZ2 TRP A 232     -18.786   3.342   2.420  1.00  0.00           C  
ATOM   3553  CZ3 TRP A 232     -18.720   1.037   1.828  1.00  0.00           C  
ATOM   3554  CH2 TRP A 232     -19.423   2.186   2.001  1.00  0.00           C  
ATOM   3555  H   TRP A 232     -13.027   2.611   0.591  1.00  0.00           H  
ATOM   3556  HA  TRP A 232     -12.587   2.441   3.542  1.00  0.00           H  
ATOM   3557 1HB  TRP A 232     -14.428   0.802   1.730  1.00  0.00           H  
ATOM   3558 2HB  TRP A 232     -14.337   0.678   3.476  1.00  0.00           H  
ATOM   3559  HD1 TRP A 232     -14.380   4.217   3.440  1.00  0.00           H  
ATOM   3560  HE1 TRP A 232     -16.748   5.188   3.305  1.00  0.00           H  
ATOM   3561  HE3 TRP A 232     -16.838   0.067   1.935  1.00  0.00           H  
ATOM   3562  HZ2 TRP A 232     -19.346   4.239   2.521  1.00  0.00           H  
ATOM   3563  HZ3 TRP A 232     -19.190   0.130   1.502  1.00  0.00           H  
ATOM   3564  HH2 TRP A 232     -20.491   2.194   1.798  1.00  0.00           H  
ATOM   3565  N   GLY A 233     -10.862   0.673   1.787  1.00  0.00           N  
ATOM   3566  CA  GLY A 233     -10.006  -0.508   1.575  1.00  0.00           C  
ATOM   3567  C   GLY A 233      -8.554  -0.164   1.823  1.00  0.00           C  
ATOM   3568  O   GLY A 233      -8.186   0.226   2.933  1.00  0.00           O  
ATOM   3569  H   GLY A 233     -10.620   1.535   1.313  1.00  0.00           H  
ATOM   3570 1HA  GLY A 233     -10.314  -1.315   2.240  1.00  0.00           H  
ATOM   3571 2HA  GLY A 233     -10.127  -0.860   0.552  1.00  0.00           H  
ATOM   3572  N   LYS A 234      -7.728  -0.244   0.767  1.00  0.00           N  
ATOM   3573  CA  LYS A 234      -6.317   0.161   0.840  1.00  0.00           C  
ATOM   3574  C   LYS A 234      -6.120   1.521   1.522  1.00  0.00           C  
ATOM   3575  O   LYS A 234      -5.093   1.753   2.178  1.00  0.00           O  
ATOM   3576  CB  LYS A 234      -5.706   0.209  -0.568  1.00  0.00           C  
ATOM   3577  CG  LYS A 234      -4.297   0.749  -0.656  1.00  0.00           C  
ATOM   3578  CD  LYS A 234      -3.804   0.708  -2.098  1.00  0.00           C  
ATOM   3579  CE  LYS A 234      -2.533   1.489  -2.266  1.00  0.00           C  
ATOM   3580  NZ  LYS A 234      -1.916   1.296  -3.580  1.00  0.00           N  
ATOM   3581  H   LYS A 234      -8.064  -0.619  -0.127  1.00  0.00           H  
ATOM   3582  HA  LYS A 234      -5.780  -0.582   1.426  1.00  0.00           H  
ATOM   3583 1HB  LYS A 234      -5.698  -0.799  -0.982  1.00  0.00           H  
ATOM   3584 2HB  LYS A 234      -6.296   0.802  -1.215  1.00  0.00           H  
ATOM   3585 1HG  LYS A 234      -4.261   1.776  -0.288  1.00  0.00           H  
ATOM   3586 2HG  LYS A 234      -3.633   0.136  -0.043  1.00  0.00           H  
ATOM   3587 1HD  LYS A 234      -3.655  -0.321  -2.430  1.00  0.00           H  
ATOM   3588 2HD  LYS A 234      -4.557   1.171  -2.721  1.00  0.00           H  
ATOM   3589 1HE  LYS A 234      -2.790   2.530  -2.171  1.00  0.00           H  
ATOM   3590 2HE  LYS A 234      -1.835   1.231  -1.501  1.00  0.00           H  
ATOM   3591 1HZ  LYS A 234      -1.086   1.863  -3.656  1.00  0.00           H  
ATOM   3592 2HZ  LYS A 234      -1.667   0.327  -3.682  1.00  0.00           H  
ATOM   3593 3HZ  LYS A 234      -2.562   1.557  -4.323  1.00  0.00           H  
ATOM   3594  N   TYR A 235      -7.078   2.442   1.365  1.00  0.00           N  
ATOM   3595  CA  TYR A 235      -6.883   3.738   1.960  1.00  0.00           C  
ATOM   3596  C   TYR A 235      -6.892   3.738   3.475  1.00  0.00           C  
ATOM   3597  O   TYR A 235      -6.403   4.691   4.050  1.00  0.00           O  
ATOM   3598  CB  TYR A 235      -7.841   4.777   1.400  1.00  0.00           C  
ATOM   3599  CG  TYR A 235      -7.360   5.239   0.056  1.00  0.00           C  
ATOM   3600  CD1 TYR A 235      -6.564   4.415  -0.726  1.00  0.00           C  
ATOM   3601  CD2 TYR A 235      -7.658   6.486  -0.366  1.00  0.00           C  
ATOM   3602  CE1 TYR A 235      -6.077   4.861  -1.917  1.00  0.00           C  
ATOM   3603  CE2 TYR A 235      -7.172   6.944  -1.556  1.00  0.00           C  
ATOM   3604  CZ  TYR A 235      -6.374   6.128  -2.339  1.00  0.00           C  
ATOM   3605  OH  TYR A 235      -5.880   6.567  -3.537  1.00  0.00           O  
ATOM   3606  H   TYR A 235      -7.936   2.260   0.856  1.00  0.00           H  
ATOM   3607  HA  TYR A 235      -5.894   4.070   1.660  1.00  0.00           H  
ATOM   3608 1HB  TYR A 235      -8.841   4.395   1.332  1.00  0.00           H  
ATOM   3609 2HB  TYR A 235      -7.871   5.642   2.070  1.00  0.00           H  
ATOM   3610  HD1 TYR A 235      -6.308   3.424  -0.395  1.00  0.00           H  
ATOM   3611  HD2 TYR A 235      -8.280   7.113   0.245  1.00  0.00           H  
ATOM   3612  HE1 TYR A 235      -5.447   4.219  -2.514  1.00  0.00           H  
ATOM   3613  HE2 TYR A 235      -7.418   7.949  -1.876  1.00  0.00           H  
ATOM   3614  HH  TYR A 235      -6.386   7.346  -3.819  1.00  0.00           H  
ATOM   3615  N   LEU A 236      -7.417   2.710   4.156  1.00  0.00           N  
ATOM   3616  CA  LEU A 236      -7.376   2.765   5.619  1.00  0.00           C  
ATOM   3617  C   LEU A 236      -5.916   2.890   6.075  1.00  0.00           C  
ATOM   3618  O   LEU A 236      -5.578   3.729   6.907  1.00  0.00           O  
ATOM   3619  CB  LEU A 236      -8.023   1.549   6.295  1.00  0.00           C  
ATOM   3620  CG  LEU A 236      -7.950   1.598   7.865  1.00  0.00           C  
ATOM   3621  CD1 LEU A 236      -8.698   2.830   8.377  1.00  0.00           C  
ATOM   3622  CD2 LEU A 236      -8.532   0.337   8.466  1.00  0.00           C  
ATOM   3623  H   LEU A 236      -7.802   1.899   3.672  1.00  0.00           H  
ATOM   3624  HA  LEU A 236      -7.924   3.646   5.944  1.00  0.00           H  
ATOM   3625 1HB  LEU A 236      -9.066   1.490   5.997  1.00  0.00           H  
ATOM   3626 2HB  LEU A 236      -7.519   0.639   5.959  1.00  0.00           H  
ATOM   3627  HG  LEU A 236      -6.908   1.688   8.164  1.00  0.00           H  
ATOM   3628 1HD1 LEU A 236      -8.623   2.869   9.456  1.00  0.00           H  
ATOM   3629 2HD1 LEU A 236      -8.248   3.725   7.951  1.00  0.00           H  
ATOM   3630 3HD1 LEU A 236      -9.745   2.786   8.095  1.00  0.00           H  
ATOM   3631 1HD2 LEU A 236      -8.462   0.374   9.554  1.00  0.00           H  
ATOM   3632 2HD2 LEU A 236      -9.558   0.239   8.193  1.00  0.00           H  
ATOM   3633 3HD2 LEU A 236      -7.987  -0.523   8.105  1.00  0.00           H  
ATOM   3634  N   SER A 237      -5.033   2.064   5.501  1.00  0.00           N  
ATOM   3635  CA  SER A 237      -3.609   2.116   5.825  1.00  0.00           C  
ATOM   3636  C   SER A 237      -3.042   3.484   5.467  1.00  0.00           C  
ATOM   3637  O   SER A 237      -2.289   4.089   6.227  1.00  0.00           O  
ATOM   3638  CB  SER A 237      -2.840   1.039   5.071  1.00  0.00           C  
ATOM   3639  OG  SER A 237      -1.459   1.069   5.375  1.00  0.00           O  
ATOM   3640  H   SER A 237      -5.362   1.405   4.808  1.00  0.00           H  
ATOM   3641  HA  SER A 237      -3.482   1.960   6.898  1.00  0.00           H  
ATOM   3642 1HB  SER A 237      -3.240   0.069   5.325  1.00  0.00           H  
ATOM   3643 2HB  SER A 237      -2.982   1.177   4.001  1.00  0.00           H  
ATOM   3644  HG  SER A 237      -1.399   1.012   6.334  1.00  0.00           H  
ATOM   3645  N   GLN A 238      -3.425   3.991   4.291  1.00  0.00           N  
ATOM   3646  CA  GLN A 238      -2.915   5.274   3.832  1.00  0.00           C  
ATOM   3647  C   GLN A 238      -3.663   6.482   4.433  1.00  0.00           C  
ATOM   3648  O   GLN A 238      -3.184   7.615   4.349  1.00  0.00           O  
ATOM   3649  CB  GLN A 238      -3.000   5.368   2.303  1.00  0.00           C  
ATOM   3650  CG  GLN A 238      -2.121   4.356   1.520  1.00  0.00           C  
ATOM   3651  CD  GLN A 238      -2.312   4.482   0.008  1.00  0.00           C  
ATOM   3652  OE1 GLN A 238      -3.404   4.800  -0.455  1.00  0.00           O  
ATOM   3653  NE2 GLN A 238      -1.264   4.250  -0.775  1.00  0.00           N  
ATOM   3654  H   GLN A 238      -4.059   3.442   3.702  1.00  0.00           H  
ATOM   3655  HA  GLN A 238      -1.873   5.351   4.130  1.00  0.00           H  
ATOM   3656 1HB  GLN A 238      -4.024   5.247   1.997  1.00  0.00           H  
ATOM   3657 2HB  GLN A 238      -2.694   6.365   2.009  1.00  0.00           H  
ATOM   3658 1HG  GLN A 238      -1.071   4.534   1.747  1.00  0.00           H  
ATOM   3659 2HG  GLN A 238      -2.408   3.343   1.815  1.00  0.00           H  
ATOM   3660 1HE2 GLN A 238      -1.344   4.349  -1.767  1.00  0.00           H  
ATOM   3661 2HE2 GLN A 238      -0.375   3.957  -0.386  1.00  0.00           H  
ATOM   3662  N   LEU A 239      -4.785   6.227   5.118  1.00  0.00           N  
ATOM   3663  CA  LEU A 239      -5.647   7.275   5.699  1.00  0.00           C  
ATOM   3664  C   LEU A 239      -4.810   8.062   6.691  1.00  0.00           C  
ATOM   3665  O   LEU A 239      -4.970   9.279   6.848  1.00  0.00           O  
ATOM   3666  CB  LEU A 239      -6.818   6.638   6.472  1.00  0.00           C  
ATOM   3667  CG  LEU A 239      -8.095   7.429   6.611  1.00  0.00           C  
ATOM   3668  CD1 LEU A 239      -8.626   7.605   5.221  1.00  0.00           C  
ATOM   3669  CD2 LEU A 239      -9.125   6.684   7.481  1.00  0.00           C  
ATOM   3670  H   LEU A 239      -5.118   5.269   5.174  1.00  0.00           H  
ATOM   3671  HA  LEU A 239      -6.004   7.925   4.907  1.00  0.00           H  
ATOM   3672 1HB  LEU A 239      -7.087   5.739   5.998  1.00  0.00           H  
ATOM   3673 2HB  LEU A 239      -6.472   6.381   7.448  1.00  0.00           H  
ATOM   3674  HG  LEU A 239      -7.894   8.407   7.049  1.00  0.00           H  
ATOM   3675 1HD1 LEU A 239      -9.549   8.146   5.248  1.00  0.00           H  
ATOM   3676 2HD1 LEU A 239      -7.903   8.136   4.621  1.00  0.00           H  
ATOM   3677 3HD1 LEU A 239      -8.807   6.620   4.788  1.00  0.00           H  
ATOM   3678 1HD2 LEU A 239     -10.045   7.271   7.532  1.00  0.00           H  
ATOM   3679 2HD2 LEU A 239      -9.347   5.713   7.032  1.00  0.00           H  
ATOM   3680 3HD2 LEU A 239      -8.734   6.540   8.475  1.00  0.00           H  
ATOM   3681  N   TYR A 240      -3.846   7.371   7.284  1.00  0.00           N  
ATOM   3682  CA  TYR A 240      -2.927   7.931   8.254  1.00  0.00           C  
ATOM   3683  C   TYR A 240      -2.293   9.218   7.817  1.00  0.00           C  
ATOM   3684  O   TYR A 240      -2.220  10.155   8.606  1.00  0.00           O  
ATOM   3685  CB  TYR A 240      -1.825   6.925   8.562  1.00  0.00           C  
ATOM   3686  CG  TYR A 240      -0.664   7.534   9.297  1.00  0.00           C  
ATOM   3687  CD1 TYR A 240      -0.796   7.825  10.584  1.00  0.00           C  
ATOM   3688  CD2 TYR A 240       0.548   7.776   8.652  1.00  0.00           C  
ATOM   3689  CE1 TYR A 240       0.235   8.403  11.290  1.00  0.00           C  
ATOM   3690  CE2 TYR A 240       1.589   8.344   9.363  1.00  0.00           C  
ATOM   3691  CZ  TYR A 240       1.427   8.663  10.667  1.00  0.00           C  
ATOM   3692  OH  TYR A 240       2.434   9.259  11.364  1.00  0.00           O  
ATOM   3693  H   TYR A 240      -3.771   6.386   7.055  1.00  0.00           H  
ATOM   3694  HA  TYR A 240      -3.484   8.128   9.160  1.00  0.00           H  
ATOM   3695 1HB  TYR A 240      -2.243   6.178   9.193  1.00  0.00           H  
ATOM   3696 2HB  TYR A 240      -1.465   6.440   7.647  1.00  0.00           H  
ATOM   3697  HD1 TYR A 240      -1.746   7.611  11.037  1.00  0.00           H  
ATOM   3698  HD2 TYR A 240       0.671   7.527   7.595  1.00  0.00           H  
ATOM   3699  HE1 TYR A 240       0.110   8.660  12.328  1.00  0.00           H  
ATOM   3700  HE2 TYR A 240       2.528   8.546   8.890  1.00  0.00           H  
ATOM   3701  HH  TYR A 240       3.313   8.902  11.106  1.00  0.00           H  
ATOM   3702  N   GLY A 241      -1.805   9.230   6.593  1.00  0.00           N  
ATOM   3703  CA  GLY A 241      -1.099  10.348   6.017  1.00  0.00           C  
ATOM   3704  C   GLY A 241      -1.748  10.639   4.695  1.00  0.00           C  
ATOM   3705  O   GLY A 241      -1.072  10.940   3.714  1.00  0.00           O  
ATOM   3706  H   GLY A 241      -1.990   8.429   5.991  1.00  0.00           H  
ATOM   3707 1HA  GLY A 241      -1.175  11.216   6.661  1.00  0.00           H  
ATOM   3708 2HA  GLY A 241      -0.049  10.101   5.881  1.00  0.00           H  
ATOM   3709  N   PHE A 242      -3.081  10.618   4.678  1.00  0.00           N  
ATOM   3710  CA  PHE A 242      -3.847  10.810   3.452  1.00  0.00           C  
ATOM   3711  C   PHE A 242      -3.244  11.981   2.626  1.00  0.00           C  
ATOM   3712  O   PHE A 242      -3.043  11.868   1.415  1.00  0.00           O  
ATOM   3713  CB  PHE A 242      -5.314  11.106   3.839  1.00  0.00           C  
ATOM   3714  CG  PHE A 242      -6.282  11.088   2.723  1.00  0.00           C  
ATOM   3715  CD1 PHE A 242      -6.920   9.922   2.380  1.00  0.00           C  
ATOM   3716  CD2 PHE A 242      -6.525  12.175   1.993  1.00  0.00           C  
ATOM   3717  CE1 PHE A 242      -7.781   9.892   1.332  1.00  0.00           C  
ATOM   3718  CE2 PHE A 242      -7.384  12.144   0.927  1.00  0.00           C  
ATOM   3719  CZ  PHE A 242      -7.998  11.007   0.606  1.00  0.00           C  
ATOM   3720  H   PHE A 242      -3.588  10.365   5.531  1.00  0.00           H  
ATOM   3721  HA  PHE A 242      -3.800   9.889   2.867  1.00  0.00           H  
ATOM   3722 1HB  PHE A 242      -5.644  10.385   4.583  1.00  0.00           H  
ATOM   3723 2HB  PHE A 242      -5.371  12.088   4.305  1.00  0.00           H  
ATOM   3724  HD1 PHE A 242      -6.726   9.024   2.951  1.00  0.00           H  
ATOM   3725  HD2 PHE A 242      -6.025  13.065   2.263  1.00  0.00           H  
ATOM   3726  HE1 PHE A 242      -8.281   8.986   1.074  1.00  0.00           H  
ATOM   3727  HE2 PHE A 242      -7.579  13.030   0.339  1.00  0.00           H  
ATOM   3728  HZ  PHE A 242      -8.666  10.988  -0.228  1.00  0.00           H  
ATOM   3729  N   SER A 243      -2.973  13.114   3.278  1.00  0.00           N  
ATOM   3730  CA  SER A 243      -2.319  14.304   2.691  1.00  0.00           C  
ATOM   3731  C   SER A 243      -3.049  15.031   1.543  1.00  0.00           C  
ATOM   3732  O   SER A 243      -2.632  16.117   1.141  1.00  0.00           O  
ATOM   3733  CB  SER A 243      -0.921  13.967   2.254  1.00  0.00           C  
ATOM   3734  OG  SER A 243      -0.166  13.475   3.338  1.00  0.00           O  
ATOM   3735  H   SER A 243      -3.186  13.136   4.264  1.00  0.00           H  
ATOM   3736  HA  SER A 243      -2.213  15.030   3.499  1.00  0.00           H  
ATOM   3737 1HB  SER A 243      -0.958  13.242   1.457  1.00  0.00           H  
ATOM   3738 2HB  SER A 243      -0.448  14.856   1.855  1.00  0.00           H  
ATOM   3739  HG  SER A 243      -0.359  12.503   3.381  1.00  0.00           H  
ATOM   3740  N   TRP A 244      -4.202  14.508   1.147  1.00  0.00           N  
ATOM   3741  CA  TRP A 244      -5.186  15.184   0.300  1.00  0.00           C  
ATOM   3742  C   TRP A 244      -4.744  15.605  -1.103  1.00  0.00           C  
ATOM   3743  O   TRP A 244      -4.892  16.774  -1.469  1.00  0.00           O  
ATOM   3744  CB  TRP A 244      -5.699  16.376   1.126  1.00  0.00           C  
ATOM   3745  CG  TRP A 244      -6.074  15.877   2.515  1.00  0.00           C  
ATOM   3746  CD1 TRP A 244      -5.284  15.870   3.641  1.00  0.00           C  
ATOM   3747  CD2 TRP A 244      -7.302  15.280   2.910  1.00  0.00           C  
ATOM   3748  NE1 TRP A 244      -5.928  15.270   4.664  1.00  0.00           N  
ATOM   3749  CE2 TRP A 244      -7.158  14.899   4.244  1.00  0.00           C  
ATOM   3750  CE3 TRP A 244      -8.496  15.024   2.262  1.00  0.00           C  
ATOM   3751  CZ2 TRP A 244      -8.142  14.282   4.905  1.00  0.00           C  
ATOM   3752  CZ3 TRP A 244      -9.494  14.422   2.976  1.00  0.00           C  
ATOM   3753  CH2 TRP A 244      -9.320  14.076   4.228  1.00  0.00           C  
ATOM   3754  H   TRP A 244      -4.410  13.579   1.474  1.00  0.00           H  
ATOM   3755  HA  TRP A 244      -6.012  14.504   0.163  1.00  0.00           H  
ATOM   3756 1HB  TRP A 244      -4.940  17.152   1.208  1.00  0.00           H  
ATOM   3757 2HB  TRP A 244      -6.582  16.806   0.655  1.00  0.00           H  
ATOM   3758  HD1 TRP A 244      -4.274  16.268   3.698  1.00  0.00           H  
ATOM   3759  HE1 TRP A 244      -5.568  15.121   5.594  1.00  0.00           H  
ATOM   3760  HE3 TRP A 244      -8.643  15.316   1.224  1.00  0.00           H  
ATOM   3761  HZ2 TRP A 244      -8.043  13.986   5.951  1.00  0.00           H  
ATOM   3762  HZ3 TRP A 244     -10.447  14.233   2.512  1.00  0.00           H  
ATOM   3763  HH2 TRP A 244     -10.138  13.631   4.726  1.00  0.00           H  
ATOM   3764  N   SER A 245      -4.192  14.670  -1.902  1.00  0.00           N  
ATOM   3765  CA  SER A 245      -3.767  15.030  -3.260  1.00  0.00           C  
ATOM   3766  C   SER A 245      -4.962  15.230  -4.206  1.00  0.00           C  
ATOM   3767  O   SER A 245      -4.981  16.209  -4.947  1.00  0.00           O  
ATOM   3768  CB  SER A 245      -2.750  14.028  -3.773  1.00  0.00           C  
ATOM   3769  OG  SER A 245      -1.564  14.146  -3.016  1.00  0.00           O  
ATOM   3770  H   SER A 245      -4.123  13.699  -1.595  1.00  0.00           H  
ATOM   3771  HA  SER A 245      -3.245  15.987  -3.197  1.00  0.00           H  
ATOM   3772 1HB  SER A 245      -3.141  13.021  -3.677  1.00  0.00           H  
ATOM   3773 2HB  SER A 245      -2.544  14.207  -4.828  1.00  0.00           H  
ATOM   3774  HG  SER A 245      -0.952  13.435  -3.283  1.00  0.00           H  
ATOM   3775  N   SER A 246      -5.957  14.314  -4.135  1.00  0.00           N  
ATOM   3776  CA  SER A 246      -7.284  14.356  -4.836  1.00  0.00           C  
ATOM   3777  C   SER A 246      -7.625  13.745  -6.248  1.00  0.00           C  
ATOM   3778  O   SER A 246      -8.562  12.966  -6.315  1.00  0.00           O  
ATOM   3779  CB  SER A 246      -7.827  15.782  -4.859  1.00  0.00           C  
ATOM   3780  OG  SER A 246      -8.059  16.255  -3.555  1.00  0.00           O  
ATOM   3781  H   SER A 246      -5.784  13.535  -3.499  1.00  0.00           H  
ATOM   3782  HA  SER A 246      -7.957  13.828  -4.156  1.00  0.00           H  
ATOM   3783 1HB  SER A 246      -7.208  16.465  -5.410  1.00  0.00           H  
ATOM   3784 2HB  SER A 246      -8.768  15.760  -5.388  1.00  0.00           H  
ATOM   3785  HG  SER A 246      -7.269  16.757  -3.308  1.00  0.00           H  
ATOM   3786  N   PRO A 247      -6.936  14.034  -7.377  1.00  0.00           N  
ATOM   3787  CA  PRO A 247      -7.504  13.940  -8.733  1.00  0.00           C  
ATOM   3788  C   PRO A 247      -7.939  12.558  -9.227  1.00  0.00           C  
ATOM   3789  O   PRO A 247      -7.327  11.536  -8.923  1.00  0.00           O  
ATOM   3790  CB  PRO A 247      -6.348  14.437  -9.602  1.00  0.00           C  
ATOM   3791  CG  PRO A 247      -5.103  14.194  -8.767  1.00  0.00           C  
ATOM   3792  CD  PRO A 247      -5.540  14.418  -7.345  1.00  0.00           C  
ATOM   3793  HA  PRO A 247      -8.357  14.636  -8.799  1.00  0.00           H  
ATOM   3794 1HB  PRO A 247      -6.339  13.876 -10.553  1.00  0.00           H  
ATOM   3795 2HB  PRO A 247      -6.502  15.493  -9.858  1.00  0.00           H  
ATOM   3796 1HG  PRO A 247      -4.733  13.172  -8.931  1.00  0.00           H  
ATOM   3797 2HG  PRO A 247      -4.299  14.878  -9.076  1.00  0.00           H  
ATOM   3798 1HD  PRO A 247      -4.968  13.788  -6.666  1.00  0.00           H  
ATOM   3799 2HD  PRO A 247      -5.451  15.480  -7.124  1.00  0.00           H  
ATOM   3800  N   THR A 248      -8.999  12.553 -10.055  1.00  0.00           N  
ATOM   3801  CA  THR A 248      -9.610  11.393 -10.711  1.00  0.00           C  
ATOM   3802  C   THR A 248     -10.278  10.451  -9.690  1.00  0.00           C  
ATOM   3803  O   THR A 248     -11.514  10.369  -9.637  1.00  0.00           O  
ATOM   3804  CB  THR A 248      -8.589  10.628 -11.561  1.00  0.00           C  
ATOM   3805  OG1 THR A 248      -7.988  11.518 -12.508  1.00  0.00           O  
ATOM   3806  CG2 THR A 248      -9.330   9.594 -12.347  1.00  0.00           C  
ATOM   3807  H   THR A 248      -9.460  13.427 -10.290  1.00  0.00           H  
ATOM   3808  HA  THR A 248     -10.386  11.748 -11.388  1.00  0.00           H  
ATOM   3809  HB  THR A 248      -7.832  10.156 -10.936  1.00  0.00           H  
ATOM   3810  HG1 THR A 248      -7.334  11.035 -13.022  1.00  0.00           H  
ATOM   3811 1HG2 THR A 248      -8.633   9.034 -12.973  1.00  0.00           H  
ATOM   3812 2HG2 THR A 248      -9.828   8.940 -11.681  1.00  0.00           H  
ATOM   3813 3HG2 THR A 248     -10.067  10.087 -12.975  1.00  0.00           H  
ATOM   3814  N   TYR A 249      -9.470   9.867  -8.809  1.00  0.00           N  
ATOM   3815  CA  TYR A 249      -9.914   9.014  -7.707  1.00  0.00           C  
ATOM   3816  C   TYR A 249      -9.355   9.634  -6.458  1.00  0.00           C  
ATOM   3817  O   TYR A 249      -8.303  10.244  -6.519  1.00  0.00           O  
ATOM   3818  CB  TYR A 249      -9.392   7.574  -7.833  1.00  0.00           C  
ATOM   3819  CG  TYR A 249      -9.913   6.835  -9.020  1.00  0.00           C  
ATOM   3820  CD1 TYR A 249      -9.242   6.845 -10.208  1.00  0.00           C  
ATOM   3821  CD2 TYR A 249     -11.088   6.161  -8.907  1.00  0.00           C  
ATOM   3822  CE1 TYR A 249      -9.772   6.175 -11.299  1.00  0.00           C  
ATOM   3823  CE2 TYR A 249     -11.616   5.481  -9.976  1.00  0.00           C  
ATOM   3824  CZ  TYR A 249     -10.961   5.489 -11.173  1.00  0.00           C  
ATOM   3825  OH  TYR A 249     -11.485   4.815 -12.248  1.00  0.00           O  
ATOM   3826  H   TYR A 249      -8.473  10.054  -8.909  1.00  0.00           H  
ATOM   3827  HA  TYR A 249     -11.001   9.019  -7.643  1.00  0.00           H  
ATOM   3828 1HB  TYR A 249      -8.299   7.591  -7.894  1.00  0.00           H  
ATOM   3829 2HB  TYR A 249      -9.655   7.010  -6.937  1.00  0.00           H  
ATOM   3830  HD1 TYR A 249      -8.297   7.388 -10.305  1.00  0.00           H  
ATOM   3831  HD2 TYR A 249     -11.601   6.171  -7.960  1.00  0.00           H  
ATOM   3832  HE1 TYR A 249      -9.243   6.189 -12.255  1.00  0.00           H  
ATOM   3833  HE2 TYR A 249     -12.560   4.943  -9.873  1.00  0.00           H  
ATOM   3834  HH  TYR A 249     -12.334   4.437 -12.003  1.00  0.00           H  
ATOM   3835  N   ALA A 250      -9.990   9.472  -5.306  1.00  0.00           N  
ATOM   3836  CA  ALA A 250      -9.338  10.090  -4.161  1.00  0.00           C  
ATOM   3837  C   ALA A 250      -7.891   9.614  -4.146  1.00  0.00           C  
ATOM   3838  O   ALA A 250      -7.637   8.411  -4.226  1.00  0.00           O  
ATOM   3839  CB  ALA A 250     -10.047   9.732  -2.861  1.00  0.00           C  
ATOM   3840  H   ALA A 250     -10.860   8.970  -5.228  1.00  0.00           H  
ATOM   3841  HA  ALA A 250      -9.343  11.175  -4.298  1.00  0.00           H  
ATOM   3842 1HB  ALA A 250      -9.534  10.205  -2.049  1.00  0.00           H  
ATOM   3843 2HB  ALA A 250     -11.077  10.082  -2.890  1.00  0.00           H  
ATOM   3844 3HB  ALA A 250     -10.038   8.660  -2.711  1.00  0.00           H  
ATOM   3845  N   CYS A 251      -6.956  10.557  -4.056  1.00  0.00           N  
ATOM   3846  CA  CYS A 251      -5.534  10.242  -4.061  1.00  0.00           C  
ATOM   3847  C   CYS A 251      -4.830  10.726  -2.826  1.00  0.00           C  
ATOM   3848  O   CYS A 251      -5.136  11.808  -2.297  1.00  0.00           O  
ATOM   3849  CB  CYS A 251      -4.814  10.846  -5.269  1.00  0.00           C  
ATOM   3850  SG  CYS A 251      -5.315  10.214  -6.883  1.00  0.00           S  
ATOM   3851  H   CYS A 251      -7.257  11.517  -4.024  1.00  0.00           H  
ATOM   3852  HA  CYS A 251      -5.421   9.161  -4.110  1.00  0.00           H  
ATOM   3853 1HB  CYS A 251      -4.973  11.912  -5.276  1.00  0.00           H  
ATOM   3854 2HB  CYS A 251      -3.742  10.681  -5.166  1.00  0.00           H  
ATOM   3855  HG  CYS A 251      -6.617  10.603  -6.833  1.00  0.00           H  
ATOM   3856  N   VAL A 252      -3.807   9.970  -2.448  1.00  0.00           N  
ATOM   3857  CA  VAL A 252      -3.001  10.296  -1.295  1.00  0.00           C  
ATOM   3858  C   VAL A 252      -1.526  10.366  -1.632  1.00  0.00           C  
ATOM   3859  O   VAL A 252      -1.084   9.788  -2.624  1.00  0.00           O  
ATOM   3860  CB  VAL A 252      -3.150   9.185  -0.260  1.00  0.00           C  
ATOM   3861  CG1 VAL A 252      -4.558   9.050   0.151  1.00  0.00           C  
ATOM   3862  CG2 VAL A 252      -2.664   7.920  -0.847  1.00  0.00           C  
ATOM   3863  H   VAL A 252      -3.613   9.112  -2.951  1.00  0.00           H  
ATOM   3864  HA  VAL A 252      -3.328  11.251  -0.892  1.00  0.00           H  
ATOM   3865  HB  VAL A 252      -2.559   9.438   0.624  1.00  0.00           H  
ATOM   3866 1HG1 VAL A 252      -4.655   8.263   0.905  1.00  0.00           H  
ATOM   3867 2HG1 VAL A 252      -4.864   9.996   0.553  1.00  0.00           H  
ATOM   3868 3HG1 VAL A 252      -5.167   8.802  -0.705  1.00  0.00           H  
ATOM   3869 1HG2 VAL A 252      -2.760   7.168  -0.115  1.00  0.00           H  
ATOM   3870 2HG2 VAL A 252      -3.262   7.662  -1.722  1.00  0.00           H  
ATOM   3871 3HG2 VAL A 252      -1.619   8.022  -1.133  1.00  0.00           H  
ATOM   3872  N   THR A 253      -0.783  11.065  -0.786  1.00  0.00           N  
ATOM   3873  CA  THR A 253       0.676  11.123  -0.892  1.00  0.00           C  
ATOM   3874  C   THR A 253       1.324  11.064   0.498  1.00  0.00           C  
ATOM   3875  O   THR A 253       0.975  11.851   1.362  1.00  0.00           O  
ATOM   3876  CB  THR A 253       1.119  12.393  -1.644  1.00  0.00           C  
ATOM   3877  OG1 THR A 253       0.514  12.407  -2.964  1.00  0.00           O  
ATOM   3878  CG2 THR A 253       2.638  12.422  -1.781  1.00  0.00           C  
ATOM   3879  H   THR A 253      -1.275  11.520  -0.013  1.00  0.00           H  
ATOM   3880  HA  THR A 253       1.020  10.256  -1.458  1.00  0.00           H  
ATOM   3881  HB  THR A 253       0.787  13.275  -1.092  1.00  0.00           H  
ATOM   3882  HG1 THR A 253       0.759  11.594  -3.434  1.00  0.00           H  
ATOM   3883 1HG2 THR A 253       2.935  13.323  -2.316  1.00  0.00           H  
ATOM   3884 2HG2 THR A 253       3.099  12.419  -0.795  1.00  0.00           H  
ATOM   3885 3HG2 THR A 253       2.964  11.546  -2.337  1.00  0.00           H  
ATOM   3886  N   TRP A 254       2.302  10.186   0.706  1.00  0.00           N  
ATOM   3887  CA  TRP A 254       2.954  10.102   2.021  1.00  0.00           C  
ATOM   3888  C   TRP A 254       4.323   9.396   1.971  1.00  0.00           C  
ATOM   3889  O   TRP A 254       4.775   8.940   0.921  1.00  0.00           O  
ATOM   3890  CB  TRP A 254       1.987   9.421   3.036  1.00  0.00           C  
ATOM   3891  CG  TRP A 254       2.491   9.383   4.460  1.00  0.00           C  
ATOM   3892  CD1 TRP A 254       2.769   8.271   5.176  1.00  0.00           C  
ATOM   3893  CD2 TRP A 254       2.846  10.496   5.311  1.00  0.00           C  
ATOM   3894  NE1 TRP A 254       3.295   8.601   6.379  1.00  0.00           N  
ATOM   3895  CE2 TRP A 254       3.352   9.955   6.486  1.00  0.00           C  
ATOM   3896  CE3 TRP A 254       2.793  11.880   5.162  1.00  0.00           C  
ATOM   3897  CZ2 TRP A 254       3.824  10.745   7.511  1.00  0.00           C  
ATOM   3898  CZ3 TRP A 254       3.256  12.674   6.201  1.00  0.00           C  
ATOM   3899  CH2 TRP A 254       3.766  12.114   7.339  1.00  0.00           C  
ATOM   3900  H   TRP A 254       2.571   9.565  -0.040  1.00  0.00           H  
ATOM   3901  HA  TRP A 254       3.125  11.121   2.372  1.00  0.00           H  
ATOM   3902 1HB  TRP A 254       1.037   9.933   3.035  1.00  0.00           H  
ATOM   3903 2HB  TRP A 254       1.799   8.396   2.720  1.00  0.00           H  
ATOM   3904  HD1 TRP A 254       2.621   7.264   4.822  1.00  0.00           H  
ATOM   3905  HE1 TRP A 254       3.609   7.949   7.081  1.00  0.00           H  
ATOM   3906  HE3 TRP A 254       2.396  12.326   4.244  1.00  0.00           H  
ATOM   3907  HZ2 TRP A 254       4.232  10.323   8.431  1.00  0.00           H  
ATOM   3908  HZ3 TRP A 254       3.215  13.757   6.083  1.00  0.00           H  
ATOM   3909  HH2 TRP A 254       4.130  12.756   8.126  1.00  0.00           H  
ATOM   3910  N   GLU A 255       4.988   9.311   3.126  1.00  0.00           N  
ATOM   3911  CA  GLU A 255       6.272   8.642   3.287  1.00  0.00           C  
ATOM   3912  C   GLU A 255       6.231   7.631   4.452  1.00  0.00           C  
ATOM   3913  O   GLU A 255       6.863   7.870   5.483  1.00  0.00           O  
ATOM   3914  CB  GLU A 255       7.350   9.690   3.572  1.00  0.00           C  
ATOM   3915  CG  GLU A 255       7.536  10.733   2.461  1.00  0.00           C  
ATOM   3916  CD  GLU A 255       8.616  11.756   2.761  1.00  0.00           C  
ATOM   3917  OE1 GLU A 255       9.159  11.728   3.839  1.00  0.00           O  
ATOM   3918  OE2 GLU A 255       8.884  12.570   1.908  1.00  0.00           O  
ATOM   3919  H   GLU A 255       4.583   9.731   3.948  1.00  0.00           H  
ATOM   3920  HA  GLU A 255       6.528   8.129   2.360  1.00  0.00           H  
ATOM   3921 1HB  GLU A 255       7.104  10.220   4.496  1.00  0.00           H  
ATOM   3922 2HB  GLU A 255       8.305   9.189   3.725  1.00  0.00           H  
ATOM   3923 1HG  GLU A 255       7.783  10.217   1.533  1.00  0.00           H  
ATOM   3924 2HG  GLU A 255       6.593  11.255   2.312  1.00  0.00           H  
ATOM   3925  N   PRO A 256       5.463   6.525   4.347  1.00  0.00           N  
ATOM   3926  CA  PRO A 256       5.245   5.524   5.390  1.00  0.00           C  
ATOM   3927  C   PRO A 256       6.477   4.680   5.671  1.00  0.00           C  
ATOM   3928  O   PRO A 256       7.298   4.477   4.767  1.00  0.00           O  
ATOM   3929  CB  PRO A 256       4.116   4.680   4.795  1.00  0.00           C  
ATOM   3930  CG  PRO A 256       4.287   4.824   3.288  1.00  0.00           C  
ATOM   3931  CD  PRO A 256       4.771   6.218   3.071  1.00  0.00           C  
ATOM   3932  HA  PRO A 256       4.915   6.037   6.308  1.00  0.00           H  
ATOM   3933 1HB  PRO A 256       4.220   3.636   5.128  1.00  0.00           H  
ATOM   3934 2HB  PRO A 256       3.142   5.028   5.152  1.00  0.00           H  
ATOM   3935 1HG  PRO A 256       5.003   4.090   2.915  1.00  0.00           H  
ATOM   3936 2HG  PRO A 256       3.335   4.614   2.779  1.00  0.00           H  
ATOM   3937 1HD  PRO A 256       5.448   6.242   2.226  1.00  0.00           H  
ATOM   3938 2HD  PRO A 256       3.913   6.854   2.919  1.00  0.00           H  
ATOM   3939  N   ILE A 257       6.588   4.144   6.898  1.00  0.00           N  
ATOM   3940  CA  ILE A 257       7.700   3.234   7.205  1.00  0.00           C  
ATOM   3941  C   ILE A 257       7.287   1.825   7.674  1.00  0.00           C  
ATOM   3942  O   ILE A 257       7.555   0.830   6.993  1.00  0.00           O  
ATOM   3943  CB  ILE A 257       8.593   3.849   8.305  1.00  0.00           C  
ATOM   3944  CG1 ILE A 257       9.169   5.193   7.825  1.00  0.00           C  
ATOM   3945  CG2 ILE A 257       9.734   2.886   8.668  1.00  0.00           C  
ATOM   3946  CD1 ILE A 257       9.897   5.952   8.907  1.00  0.00           C  
ATOM   3947  H   ILE A 257       5.902   4.366   7.609  1.00  0.00           H  
ATOM   3948  HA  ILE A 257       8.301   3.120   6.306  1.00  0.00           H  
ATOM   3949  HB  ILE A 257       7.991   4.051   9.194  1.00  0.00           H  
ATOM   3950 1HG1 ILE A 257       9.858   5.009   7.001  1.00  0.00           H  
ATOM   3951 2HG1 ILE A 257       8.360   5.828   7.462  1.00  0.00           H  
ATOM   3952 1HG2 ILE A 257      10.350   3.334   9.444  1.00  0.00           H  
ATOM   3953 2HG2 ILE A 257       9.336   1.939   9.030  1.00  0.00           H  
ATOM   3954 3HG2 ILE A 257      10.341   2.700   7.782  1.00  0.00           H  
ATOM   3955 1HD1 ILE A 257      10.278   6.890   8.498  1.00  0.00           H  
ATOM   3956 2HD1 ILE A 257       9.210   6.166   9.727  1.00  0.00           H  
ATOM   3957 3HD1 ILE A 257      10.729   5.353   9.274  1.00  0.00           H  
ATOM   3958  N   TYR A 258       6.632   1.731   8.824  1.00  0.00           N  
ATOM   3959  CA  TYR A 258       6.301   0.431   9.415  1.00  0.00           C  
ATOM   3960  C   TYR A 258       5.446  -0.449   8.535  1.00  0.00           C  
ATOM   3961  O   TYR A 258       5.750  -1.625   8.324  1.00  0.00           O  
ATOM   3962  CB  TYR A 258       5.587   0.598  10.732  1.00  0.00           C  
ATOM   3963  CG  TYR A 258       5.053  -0.723  11.279  1.00  0.00           C  
ATOM   3964  CD1 TYR A 258       5.905  -1.625  11.897  1.00  0.00           C  
ATOM   3965  CD2 TYR A 258       3.695  -1.018  11.161  1.00  0.00           C  
ATOM   3966  CE1 TYR A 258       5.402  -2.819  12.393  1.00  0.00           C  
ATOM   3967  CE2 TYR A 258       3.197  -2.203  11.653  1.00  0.00           C  
ATOM   3968  CZ  TYR A 258       4.039  -3.105  12.265  1.00  0.00           C  
ATOM   3969  OH  TYR A 258       3.543  -4.296  12.750  1.00  0.00           O  
ATOM   3970  H   TYR A 258       6.404   2.578   9.337  1.00  0.00           H  
ATOM   3971  HA  TYR A 258       7.238  -0.103   9.594  1.00  0.00           H  
ATOM   3972 1HB  TYR A 258       6.270   1.030  11.468  1.00  0.00           H  
ATOM   3973 2HB  TYR A 258       4.753   1.281  10.612  1.00  0.00           H  
ATOM   3974  HD1 TYR A 258       6.970  -1.397  11.989  1.00  0.00           H  
ATOM   3975  HD2 TYR A 258       3.017  -0.310  10.679  1.00  0.00           H  
ATOM   3976  HE1 TYR A 258       6.070  -3.532  12.873  1.00  0.00           H  
ATOM   3977  HE2 TYR A 258       2.136  -2.420  11.557  1.00  0.00           H  
ATOM   3978  HH  TYR A 258       4.175  -4.684  13.361  1.00  0.00           H  
ATOM   3979  N   ALA A 259       4.359   0.107   8.043  1.00  0.00           N  
ATOM   3980  CA  ALA A 259       3.460  -0.684   7.242  1.00  0.00           C  
ATOM   3981  C   ALA A 259       4.197  -1.244   6.040  1.00  0.00           C  
ATOM   3982  O   ALA A 259       3.947  -2.372   5.639  1.00  0.00           O  
ATOM   3983  CB  ALA A 259       2.264   0.142   6.833  1.00  0.00           C  
ATOM   3984  H   ALA A 259       4.156   1.072   8.223  1.00  0.00           H  
ATOM   3985  HA  ALA A 259       3.114  -1.527   7.852  1.00  0.00           H  
ATOM   3986 1HB  ALA A 259       1.577  -0.469   6.261  1.00  0.00           H  
ATOM   3987 2HB  ALA A 259       1.760   0.510   7.724  1.00  0.00           H  
ATOM   3988 3HB  ALA A 259       2.601   0.984   6.222  1.00  0.00           H  
ATOM   3989  N   GLU A 260       5.153  -0.477   5.506  1.00  0.00           N  
ATOM   3990  CA  GLU A 260       5.872  -0.899   4.320  1.00  0.00           C  
ATOM   3991  C   GLU A 260       6.726  -2.115   4.658  1.00  0.00           C  
ATOM   3992  O   GLU A 260       6.913  -2.997   3.830  1.00  0.00           O  
ATOM   3993  CB  GLU A 260       6.741   0.229   3.790  1.00  0.00           C  
ATOM   3994  CG  GLU A 260       5.930   1.436   3.457  1.00  0.00           C  
ATOM   3995  CD  GLU A 260       4.787   1.190   2.563  1.00  0.00           C  
ATOM   3996  OE1 GLU A 260       4.944   0.714   1.456  1.00  0.00           O  
ATOM   3997  OE2 GLU A 260       3.689   1.463   3.027  1.00  0.00           O  
ATOM   3998  H   GLU A 260       5.371   0.418   5.919  1.00  0.00           H  
ATOM   3999  HA  GLU A 260       5.157  -1.181   3.551  1.00  0.00           H  
ATOM   4000 1HB  GLU A 260       7.495   0.502   4.523  1.00  0.00           H  
ATOM   4001 2HB  GLU A 260       7.257  -0.098   2.891  1.00  0.00           H  
ATOM   4002 1HG  GLU A 260       5.562   1.848   4.392  1.00  0.00           H  
ATOM   4003 2HG  GLU A 260       6.585   2.182   3.005  1.00  0.00           H  
ATOM   4004  N   GLU A 261       7.226  -2.184   5.899  1.00  0.00           N  
ATOM   4005  CA  GLU A 261       8.010  -3.352   6.296  1.00  0.00           C  
ATOM   4006  C   GLU A 261       7.127  -4.609   6.230  1.00  0.00           C  
ATOM   4007  O   GLU A 261       7.599  -5.695   5.871  1.00  0.00           O  
ATOM   4008  CB  GLU A 261       8.564  -3.194   7.730  1.00  0.00           C  
ATOM   4009  CG  GLU A 261       9.647  -2.119   7.904  1.00  0.00           C  
ATOM   4010  CD  GLU A 261      10.118  -1.965   9.349  1.00  0.00           C  
ATOM   4011  OE1 GLU A 261       9.537  -2.575  10.219  1.00  0.00           O  
ATOM   4012  OE2 GLU A 261      11.059  -1.238   9.571  1.00  0.00           O  
ATOM   4013  H   GLU A 261       7.077  -1.407   6.544  1.00  0.00           H  
ATOM   4014  HA  GLU A 261       8.840  -3.471   5.606  1.00  0.00           H  
ATOM   4015 1HB  GLU A 261       7.760  -2.969   8.416  1.00  0.00           H  
ATOM   4016 2HB  GLU A 261       8.994  -4.142   8.048  1.00  0.00           H  
ATOM   4017 1HG  GLU A 261      10.500  -2.369   7.276  1.00  0.00           H  
ATOM   4018 2HG  GLU A 261       9.242  -1.166   7.558  1.00  0.00           H  
ATOM   4019  N   GLY A 262       5.844  -4.456   6.591  1.00  0.00           N  
ATOM   4020  CA  GLY A 262       4.873  -5.559   6.572  1.00  0.00           C  
ATOM   4021  C   GLY A 262       4.199  -5.814   5.203  1.00  0.00           C  
ATOM   4022  O   GLY A 262       3.731  -6.922   4.928  1.00  0.00           O  
ATOM   4023  H   GLY A 262       5.553  -3.525   6.907  1.00  0.00           H  
ATOM   4024 1HA  GLY A 262       5.371  -6.471   6.900  1.00  0.00           H  
ATOM   4025 2HA  GLY A 262       4.100  -5.348   7.308  1.00  0.00           H  
ATOM   4026  N   ILE A 263       4.163  -4.789   4.354  1.00  0.00           N  
ATOM   4027  CA  ILE A 263       3.507  -4.836   3.045  1.00  0.00           C  
ATOM   4028  C   ILE A 263       4.412  -5.146   1.842  1.00  0.00           C  
ATOM   4029  O   ILE A 263       5.401  -4.460   1.614  1.00  0.00           O  
ATOM   4030  CB  ILE A 263       2.775  -3.510   2.797  1.00  0.00           C  
ATOM   4031  CG1 ILE A 263       1.640  -3.385   3.803  1.00  0.00           C  
ATOM   4032  CG2 ILE A 263       2.327  -3.383   1.388  1.00  0.00           C  
ATOM   4033  CD1 ILE A 263       1.005  -2.055   3.822  1.00  0.00           C  
ATOM   4034  H   ILE A 263       4.555  -3.905   4.664  1.00  0.00           H  
ATOM   4035  HA  ILE A 263       2.726  -5.573   3.133  1.00  0.00           H  
ATOM   4036  HB  ILE A 263       3.457  -2.694   3.009  1.00  0.00           H  
ATOM   4037 1HG1 ILE A 263       0.880  -4.123   3.565  1.00  0.00           H  
ATOM   4038 2HG1 ILE A 263       2.020  -3.601   4.798  1.00  0.00           H  
ATOM   4039 1HG2 ILE A 263       1.835  -2.438   1.244  1.00  0.00           H  
ATOM   4040 2HG2 ILE A 263       3.187  -3.440   0.734  1.00  0.00           H  
ATOM   4041 3HG2 ILE A 263       1.667  -4.165   1.168  1.00  0.00           H  
ATOM   4042 1HD1 ILE A 263       0.205  -2.045   4.566  1.00  0.00           H  
ATOM   4043 2HD1 ILE A 263       1.755  -1.309   4.074  1.00  0.00           H  
ATOM   4044 3HD1 ILE A 263       0.597  -1.852   2.849  1.00  0.00           H  
ATOM   4045  N   PRO A 264       4.101  -6.174   1.027  1.00  0.00           N  
ATOM   4046  CA  PRO A 264       4.865  -6.513  -0.159  1.00  0.00           C  
ATOM   4047  C   PRO A 264       5.022  -5.285  -1.046  1.00  0.00           C  
ATOM   4048  O   PRO A 264       4.061  -4.559  -1.291  1.00  0.00           O  
ATOM   4049  CB  PRO A 264       3.977  -7.571  -0.820  1.00  0.00           C  
ATOM   4050  CG  PRO A 264       3.251  -8.223   0.336  1.00  0.00           C  
ATOM   4051  CD  PRO A 264       2.987  -7.097   1.320  1.00  0.00           C  
ATOM   4052  HA  PRO A 264       5.843  -6.922   0.136  1.00  0.00           H  
ATOM   4053 1HB  PRO A 264       3.296  -7.090  -1.540  1.00  0.00           H  
ATOM   4054 2HB  PRO A 264       4.593  -8.276  -1.395  1.00  0.00           H  
ATOM   4055 1HG  PRO A 264       2.323  -8.699  -0.030  1.00  0.00           H  
ATOM   4056 2HG  PRO A 264       3.870  -9.023   0.767  1.00  0.00           H  
ATOM   4057 1HD  PRO A 264       2.026  -6.625   1.139  1.00  0.00           H  
ATOM   4058 2HD  PRO A 264       3.075  -7.518   2.339  1.00  0.00           H  
ATOM   4059  N   HIS A 265       6.233  -5.073  -1.546  1.00  0.00           N  
ATOM   4060  CA  HIS A 265       6.504  -3.918  -2.396  1.00  0.00           C  
ATOM   4061  C   HIS A 265       5.815  -4.108  -3.736  1.00  0.00           C  
ATOM   4062  O   HIS A 265       5.783  -5.226  -4.250  1.00  0.00           O  
ATOM   4063  CB  HIS A 265       8.024  -3.749  -2.599  1.00  0.00           C  
ATOM   4064  CG  HIS A 265       8.447  -2.423  -3.211  1.00  0.00           C  
ATOM   4065  ND1 HIS A 265       8.322  -2.132  -4.558  1.00  0.00           N  
ATOM   4066  CD2 HIS A 265       8.995  -1.323  -2.638  1.00  0.00           C  
ATOM   4067  CE1 HIS A 265       8.763  -0.909  -4.783  1.00  0.00           C  
ATOM   4068  NE2 HIS A 265       9.187  -0.394  -3.633  1.00  0.00           N  
ATOM   4069  H   HIS A 265       6.981  -5.705  -1.317  1.00  0.00           H  
ATOM   4070  HA  HIS A 265       6.112  -3.015  -1.935  1.00  0.00           H  
ATOM   4071 1HB  HIS A 265       8.529  -3.854  -1.639  1.00  0.00           H  
ATOM   4072 2HB  HIS A 265       8.387  -4.545  -3.247  1.00  0.00           H  
ATOM   4073  HD1 HIS A 265       7.918  -2.715  -5.305  1.00  0.00           H  
ATOM   4074  HD2 HIS A 265       9.278  -1.088  -1.611  1.00  0.00           H  
ATOM   4075  HE1 HIS A 265       8.736  -0.500  -5.793  1.00  0.00           H  
ATOM   4076  N   ARG A 266       5.255  -3.028  -4.281  1.00  0.00           N  
ATOM   4077  CA  ARG A 266       4.680  -3.099  -5.613  1.00  0.00           C  
ATOM   4078  C   ARG A 266       5.723  -2.531  -6.578  1.00  0.00           C  
ATOM   4079  O   ARG A 266       6.775  -3.153  -6.723  1.00  0.00           O  
ATOM   4080  OXT ARG A 266       5.770  -1.306  -6.689  1.00  0.00           O  
ATOM   4081  CB  ARG A 266       3.353  -2.340  -5.725  1.00  0.00           C  
ATOM   4082  CG  ARG A 266       2.698  -2.493  -7.103  1.00  0.00           C  
ATOM   4083  CD  ARG A 266       1.271  -1.959  -7.235  1.00  0.00           C  
ATOM   4084  NE  ARG A 266       1.157  -0.492  -7.268  1.00  0.00           N  
ATOM   4085  CZ  ARG A 266       1.262   0.231  -8.417  1.00  0.00           C  
ATOM   4086  NH1 ARG A 266       1.528  -0.409  -9.534  1.00  0.00           N  
ATOM   4087  NH2 ARG A 266       1.102   1.545  -8.414  1.00  0.00           N  
ATOM   4088  H   ARG A 266       5.272  -2.152  -3.780  1.00  0.00           H  
ATOM   4089  HA  ARG A 266       4.494  -4.141  -5.873  1.00  0.00           H  
ATOM   4090 1HB  ARG A 266       2.654  -2.718  -4.980  1.00  0.00           H  
ATOM   4091 2HB  ARG A 266       3.510  -1.297  -5.526  1.00  0.00           H  
ATOM   4092 1HG  ARG A 266       3.311  -1.985  -7.848  1.00  0.00           H  
ATOM   4093 2HG  ARG A 266       2.674  -3.555  -7.331  1.00  0.00           H  
ATOM   4094 1HD  ARG A 266       0.840  -2.341  -8.157  1.00  0.00           H  
ATOM   4095 2HD  ARG A 266       0.684  -2.324  -6.396  1.00  0.00           H  
ATOM   4096  HE  ARG A 266       0.955   0.000  -6.410  1.00  0.00           H  
ATOM   4097 1HH1 ARG A 266       1.660  -1.407  -9.487  1.00  0.00           H  
ATOM   4098 2HH1 ARG A 266       1.634   0.090 -10.435  1.00  0.00           H  
ATOM   4099 1HH2 ARG A 266       0.886   2.034  -7.547  1.00  0.00           H  
ATOM   4100 2HH2 ARG A 266       1.194   2.071  -9.273  1.00  0.00           H  
TER                                                                             
# All scores below are weighted scores, not raw scores.
#BEGIN_POSE_ENERGIES_TABLE /home/grads/bernardm/FoldingBenchMarks/RosettaFold/RoseTTAFold/results_pyrosetta_rerun/T1123.pdb/pdb-3track/model0_0_0.05.pdb
label fa_atr fa_rep fa_sol fa_intra_rep fa_intra_sol_xover4 lk_ball_wtd fa_elec hbond_sr_bb hbond_lr_bb hbond_bb_sc hbond_sc dslf_fa13 omega fa_dun p_aa_pp yhh_planarity ref rama_prepro cart_bonded total
weights 1 0.55 1 0.005 1 1 1 1 1 1 1 1.25 0.4 0.7 0.6 0.625 1 0.45 0.5 NA
pose -1463.28 204.425 758.556 4.05442 47.3585 -40.1428 -316.407 -40.7238 -62.4889 -58.4759 -22.2923 0 19.1811 299.439 -48.0437 0.65698 112.083 94.0769 216.173 -295.853
MET:NtermProteinFull_1 -6.23262 0.39482 5.26762 0.0046 0.10624 0.26335 -4.68944 0 0 -1.25959 0 0 0.00952 1.83964 0 0 1.65735 0 0.19359 -2.44492
HIS_D_2 -4.87625 0.24964 4.70948 0.00364 0.24545 -0.1144 -2.59278 0 0 -1.50032 0 0 -0.04036 1.71848 -0.0642 0 -0.30065 -0.24557 0.4968 -2.31104
HIS_3 -6.11742 0.33487 5.28514 0.01255 1.12022 0.21294 -2.84786 0 0 -1.54274 0 0 -0.02803 1.66402 0.11028 0 -0.30065 -0.21526 0.72887 -1.58306
HIS_4 -5.65798 0.41383 6.5592 0.00404 0.50434 -0.3089 -1.72959 0 0 -1.38584 0 0 0.06144 1.9076 -0.1447 0 -0.30065 -0.05433 0.65604 0.52451
HIS_5 -1.49136 0.03807 1.61166 0.00338 0.51787 -0.17604 0.80998 0 0 0 0 0 0.24814 1.37215 -0.27116 0 -0.30065 0.08887 0.33323 2.78415
HIS_6 -3.59951 0.34298 3.45465 0.00512 0.32325 -0.0809 -0.51443 0 0 -0.75383 0 0 0.11738 1.24384 -0.08668 0 -0.30065 -0.02729 0.32236 0.44631
HIS_7 -4.18468 0.19283 3.61874 0.01001 0.39896 -0.55178 -0.3136 0 0 0 0 0 0.0733 2.67183 -0.48023 0 -0.30065 -0.15827 0.55396 1.53043
HIS_8 -3.70916 0.29414 3.64607 0.00464 0.30259 -0.1416 -1.81197 0 0 -1.16674 0 0 -0.01594 1.8883 0.03977 0 -0.30065 0.08146 0.46247 -0.42664
HIS_9 -3.36657 0.08371 3.67462 0.00753 0.44643 0.18647 -0.73029 0 0 0 -0.85048 0 -0.0754 2.33719 -0.14987 0 -0.30065 0.17874 0.26769 1.70911
HIS_D_10 -3.33868 0.2491 2.82443 0.00856 0.63011 -0.02721 -0.26719 0 0 0 0 0 0.04128 2.20249 -0.69415 0 -0.30065 0.9432 0.20893 2.48023
HIS_D_11 -2.35895 0.18747 2.61638 0.00381 0.32579 0.08297 -1.42101 0 0 0 -0.89997 0 -0.01769 2.20351 -0.07921 0 -0.30065 0.56132 0.19006 1.09383
SER_12 -1.75078 0.03205 1.79398 0.0021 0.04826 -0.12145 -0.5251 0 0 0 0 0 -0.01689 0.12608 -0.39133 0 -0.28969 -0.16047 0.18617 -1.06708
GLU_13 -2.39115 0.22357 3.44369 0.00607 0.53846 -0.11145 -3.55678 0 0 0 0 0 0.02199 2.80648 -0.0596 0 -2.72453 -0.05329 0.13865 -1.71789
THR_14 -4.53226 0.43734 2.81302 0.00475 0.07651 -0.04844 -1.2699 0 0 0 -0.73968 0 -0.0066 0.06063 -0.48567 0 1.15175 -0.36307 0.24301 -2.65861
THR_15 -1.94467 0.12386 1.5316 0.00964 0.05583 -0.19953 -0.15552 0 0 0 0 0 -0.04153 0.04294 -0.15378 0 1.15175 -0.19212 0.22563 0.45409
TYR_16 -7.44835 0.78583 1.65268 0.02516 0.14837 -0.5939 -0.0057 0 0 0 0 0 0.38161 1.91481 0.0004 0.00342 0.58223 -0.16676 0.30687 -2.41334
THR_17 -4.47389 0.2125 2.55027 0.01149 0.12132 -0.36141 -1.45427 0 0 -0.43178 0 0 0.08759 0.49102 -0.34751 0 1.15175 -0.42154 1.64371 -1.22076
GLY_18 -3.90561 0.82376 2.48261 0.0004 0 -0.05472 -1.1006 0 0 -1.2561 0 0 0.2474 0 0.22996 0 0.79816 -0.38225 2.23575 0.11877
PRO_19 -6.28667 0.89841 2.6759 0.00324 0.07504 0.06418 -0.0632 0 0 0 0 0 0.29476 0.29073 -0.80731 0 -1.64321 -0.48322 1.20917 -3.77218
ARG_20 -5.49203 0.728 2.70341 0.0134 0.25584 -0.48171 0.41653 0 0 0 0 0 -0.01085 1.46682 -0.22351 0 -0.09474 0.04659 0.87676 0.20451
SER_21 -3.93288 0.25044 3.33269 0.00192 0.02898 -0.17226 -1.29804 0 0 -1.42112 0 0 -0.05952 0.81974 -0.00689 0 -0.28969 0.29002 0.84595 -1.61066
ILE_22 -7.42901 1.00023 1.52072 0.04512 0.18419 -0.2157 -0.60431 0 0 0 0 0 0.08603 2.36305 0.3753 0 2.30374 0.11165 0.56334 0.30435
VAL_23 -2.57204 0.19344 1.21886 0.0255 0.05692 -0.27857 -0.18899 0 0 0 0 0 0.24627 0.00165 -0.05482 0 2.64269 0.27695 0.55382 2.12167
THR_24 -3.34655 0.52296 1.97858 0.00659 0.05208 0.21627 -0.95534 0 0 0 -1.07934 0 -0.06602 0.07055 0.0448 0 1.15175 -0.04881 1.14223 -0.31024
PRO_25 -4.32123 0.76875 2.08307 0.00299 0.06859 -0.14198 0.09224 0 0 0 0 0 -0.04862 0.07746 -1.22795 0 -1.64321 -0.22472 1.00784 -3.50677
GLU_26 -1.56486 0.24296 0.94345 0.00587 0.27921 -0.13821 -0.14556 0 0 0 0 0 0.06054 2.733 -0.28091 0 -2.72453 -0.40979 0.36746 -0.63137
THR_27 -2.18857 0.56888 1.77969 0.00615 0.14082 -0.32526 0.18097 0 0 0 0 0 0.31174 0.30909 0.10978 0 1.15175 -0.26417 0.96063 2.7415
PRO_28 -3.53251 0.5409 1.53282 0.00372 0.07558 -0.18798 -0.0705 0 0 0 0 0 0.07728 0.11283 -1.13629 0 -1.64321 -0.25914 1.0943 -3.3922
ILE_29 -3.74231 0.25428 1.36957 0.02375 0.06611 -0.00224 -0.1002 0 0 0 0 0 -0.03248 0.27201 -0.32183 0 2.30374 -0.56995 0.57774 0.09819
GLY_30 -1.56795 0.29625 1.66491 0.00018 0 -0.01497 0.41887 0 0 0 0 0 -0.0678 0 -0.64296 0 0.79816 -0.51809 0.73421 1.10079
PRO_31 -1.72142 0.28435 0.85718 0.00322 0.07376 -0.21064 0.38092 0 0 0 0 0 -0.08715 0.05663 -0.78303 0 -1.64321 -0.45583 0.67995 -2.56528
SER_32 -4.37456 0.6382 3.58221 0.00181 0.02948 -0.25725 -0.53482 0 0 -0.42352 0 0 0.03629 0.75616 -0.0967 0 -0.28969 -0.31562 0.5242 -0.7238
SER_33 -3.89466 1.38146 2.48263 0.00277 0.03157 -0.1506 -0.18975 0 0 0 0 0 0.00912 0.40599 0.24551 0 -0.28969 1.77297 0.85774 2.66504
TYR_34 -6.23833 1.19558 2.56531 0.02435 0.31828 -0.21539 -0.76688 0 0 0 0 0 1.8094 1.83025 0.46243 0.00022 0.58223 7.07682 3.08792 11.7322
PRO_35 -3.44064 1.93824 1.97255 0.00195 0.0333 -0.20496 -0.17973 0 0 -0.33197 0 0 0.13173 0.77727 -1.04502 0 -1.64321 5.9762 3.5501 7.53581
MET_36 -7.54047 1.77805 2.97586 0.00761 0.08121 -0.37051 -1.21571 0 0 -0.23937 0 0 0.31111 1.98095 0.01708 0 1.65735 0.72304 1.52735 1.69357
THR_37 -5.10052 1.81769 4.85183 0.00567 0.05093 0.07913 -2.72434 0 0 -0.33197 0 0 0.03661 0.39305 0.53298 0 1.15175 5.03267 1.54057 7.33606
PRO_38 -4.6181 0.88945 3.61636 0.00234 0.03451 -0.12455 -1.25574 0 0 -0.40626 0 0 -0.17897 0.14613 -0.86117 0 -1.64321 5.35863 1.29907 2.25849
SER_39 -2.05684 0.35313 2.11494 0.00257 0.05664 -0.09671 -0.11786 0 0 0 0 0 0.02128 0.1166 -0.3021 0 -0.28969 -0.05384 0.39664 0.14476
SER_40 -4.43941 0.2159 4.5059 0.00167 0.0553 -0.0937 -1.74728 0 0 -0.23937 0 0 -0.04092 0.3218 0.00853 0 -0.28969 -0.26093 0.58021 -1.42197
LEU_41 -8.28732 0.7165 3.78871 0.03663 0.06361 -0.56208 -1.55143 0 0 0 0 0 -0.03232 0.26062 -0.30684 0 1.66147 -0.09486 0.78025 -3.52706
VAL_42 -5.25623 0.24196 2.90075 0.01629 0.04426 0.09199 -2.49711 0 0 0 0 0 0.07549 0.01779 -0.72403 0 2.64269 -0.31161 0.48507 -2.27269
LEU_43 -7.67161 1.56242 -0.51508 0.13449 0.19771 -0.22544 0.65685 0 0 0 0 0 -0.01666 1.96695 -0.0365 0 1.66147 -0.02037 1.05674 -1.24904
MET_44 -10.4367 1.61393 2.54224 0.02691 0.05202 0.05692 -1.42833 0 0 0 0 0 0.38268 1.96403 0.31879 0 1.65735 0.08554 1.50631 -1.6583
ALA_45 -5.01756 0.6517 0.90138 0.0032 0 0.03207 0.03421 0 0 0 0 0 -0.06757 0 0.06097 0 1.32468 -0.32716 1.28926 -1.11481
GLY_46 -3.90523 0.83753 2.33904 3e-05 0 -0.08738 -0.59038 0 0 0 0 0 -0.04873 0 -1.42758 0 0.79816 -0.20029 0.73848 -1.54636
TYR_47 -7.2033 1.07564 3.78956 0.0222 0.07247 -0.22797 -0.43056 0 0 -0.82431 0 0 -0.01528 2.82719 -0.10991 0.01327 0.58223 -0.09166 0.71303 0.1926
PHE_48 -8.79152 0.80919 0.87648 0.02156 0.21726 -0.37359 -0.78078 0 0 0 0 0 0.17957 2.21611 -0.0909 0 1.21829 -0.11046 0.95107 -3.65772
SER_49 -3.62316 0.2184 3.40707 0.00506 0.03479 -0.0817 -2.40025 0 0 0 -0.56354 0 0.00266 0.30608 0.34059 0 -0.28969 0.48547 0.61021 -1.54802
GLY_50 -1.25493 0.41427 1.25287 7e-05 0 -0.05211 -0.44757 0 0 0 0 0 0.18342 0 0.5852 0 0.79816 0.71823 1.10312 3.30074
PRO_51 -4.52215 0.79059 1.8515 0.00326 0.06744 -0.07434 -0.05375 0 0 0 0 0 0.08289 0.25876 -1.1723 0 -1.64321 0.19779 1.05627 -3.15724
GLU_52 -2.42724 0.38386 2.57618 0.00609 0.26261 0.0431 -1.01718 0 0 -0.35067 0 0 0.7063 2.65134 0.05177 0 -2.72453 -0.11347 0.53424 0.58242
ILE_53 -5.31687 0.96448 3.45528 0.03465 0.0755 -0.00257 -0.86186 0 0 0 0 0 0.18511 0.37583 0.433 0 2.30374 0.98463 0.63137 3.26228
SER_54 -3.06224 0.92493 3.49906 0.00378 0.03392 0.03524 -1.43343 0 0 -0.35067 0 0 0.22984 0.43026 0.07741 0 -0.28969 1.56652 0.57227 2.23719
ASP_55 -2.4169 0.37012 2.20567 0.00405 0.27327 -0.38766 -0.50534 0 0 0 0 0 0.76589 2.38426 0.05206 0 -2.14574 2.91496 0.59712 4.11176
ASN_56 -5.06591 0.30956 3.59934 0.00943 0.33465 -0.30962 -1.45591 0 0 0 -0.60687 0 0.00245 2.0419 -0.51751 0 -1.34026 2.0724 1.21423 0.28786
PHE_57 -9.03188 1.65195 2.56491 0.02871 0.28112 -0.37966 -1.25559 0 0 0 0 0 0.47113 1.59051 -0.11324 0 1.21829 -0.51373 1.08924 -2.39824
GLY_58 -2.35734 0.36405 2.10566 6e-05 0 -0.04448 -0.44893 0 0 0 0 0 0.06765 0 0.49998 0 0.79816 -0.14783 0.56378 1.40077
LYS_59 -5.88996 0.94493 5.11963 0.01088 0.1901 0.13372 -1.8363 0 0 -0.49013 -0.60687 0 0.17999 1.15062 0.20783 0 -0.71458 0.37227 1.01053 -0.21735
TYR_60 -7.17425 1.19551 1.97186 0.03249 0.37236 -0.23759 -0.91849 0 0 0 0 0 -0.22196 1.63338 0.44042 0.00073 0.58223 0.72348 1.16116 -0.43867
MET_61 -8.68494 1.92518 2.15063 0.0296 0.22083 0.0627 0.09083 0 0 0 0 0 0.01898 3.6238 0.37875 0 1.65735 0.48925 1.89513 3.85806
PRO_62 -5.62501 0.73968 2.00019 0.0032 0.11041 -0.27361 -0.57988 0 0 0 0 0 -0.00943 0.66105 -0.98903 0 -1.64321 -0.27992 1.91588 -3.96968
LEU_63 -7.83435 1.15262 0.77357 0.01319 0.03957 -0.10417 -2.07164 0 0 0 0 0 0.05448 0.27089 -0.14372 0 1.66147 -0.5882 1.00725 -5.76904
LEU_64 -9.94861 2.03684 0.44037 0.05466 0.07621 -0.01707 -0.39832 0 0 0 0 0 0.25203 0.33236 -0.34578 0 1.66147 -0.36078 1.00185 -5.21476
PHE_65 -10.9427 1.77003 2.05114 0.03884 0.33081 -0.21882 -1.16747 0 0 -0.39899 0 0 -0.00848 1.80167 -0.15444 0 1.21829 0.30795 1.63652 -3.73569
GLN_66 -7.85699 0.82281 5.49314 0.00535 0.08969 -0.09668 -2.20169 0 0 -1.11373 -1.09395 0 0.2871 2.83481 0.11872 0 -1.45095 0.3533 1.88354 -1.92553
GLN_67 -9.92494 2.14596 6.86828 0.0315 0.89949 0.52786 -2.38815 0 0 -2.44852 0 0 0.31985 5.97255 0.24793 0 -1.45095 0.65346 1.94121 3.39553
ASN_68 -3.05405 0.30868 2.41069 0.00584 0.31755 -0.00411 -0.43773 0 0 0 -1.09395 0 -0.0328 2.37394 -1.00858 0 -1.34026 0.27204 1.40159 0.11886
THR_69 -4.69117 0.91059 3.08422 0.00452 0.06867 -0.31363 -0.99288 0 0 0 0 0 0.07313 0.07841 -0.77718 0 1.15175 -0.43588 0.53378 -1.30565
SER_70 -1.97374 0.25879 1.82495 0.00205 0.02918 -0.3216 -0.20116 0 0 0 0 0 0.03446 0.72958 0.08018 0 -0.28969 0.13772 0.91789 1.22861
LYS_71 -6.03718 0.57795 5.27978 0.01328 0.29776 -0.39127 -1.09887 0 0 0 0 0 0.3358 1.70522 0.11781 0 -0.71458 0.93921 0.77168 1.7966
VAL_72 -7.85739 0.86258 2.35704 0.05154 0.07908 -0.03468 -1.32623 0 0 0 0 0 0.06447 2.59021 -0.36245 0 2.64269 0.85079 0.46578 0.38343
THR_73 -6.80076 0.58441 4.21648 0.00742 0.05427 0.22646 -1.07897 0 0 -0.36053 0 0 0.02516 0.7337 0.44487 0 1.15175 0.27706 0.45753 -0.06114
PHE_74 -10.6407 1.90852 0.42125 0.02481 0.28558 -0.29728 -0.05587 0 0 0 0 0 0.07192 1.56995 -0.16948 0 1.21829 0.71134 0.59685 -4.35478
ARG_75 -10.9832 1.2891 8.06512 0.0285 0.51433 -1.23496 -1.03214 0 0 0 -0.6825 0 0.38523 3.04695 -0.03792 0 -0.09474 0.54033 0.89776 0.70188
SER_76 -2.29851 0.16324 1.69491 0.00193 0.05553 -0.12907 -0.01036 0 0 0 0 0 0.07794 0.18465 -0.19664 0 -0.28969 -0.15558 0.97115 0.06949
GLY_77 -2.08507 0.37733 1.79182 8e-05 0 -0.33009 0.52531 0 0 0 0 0 0.06582 0 -1.10544 0 0.79816 0.36333 0.78307 1.1843
SER_78 -2.60926 0.16444 1.81775 0.00162 0.07342 -0.49726 -0.35599 0 0 0 0 0 0.0946 0.254 -0.47747 0 -0.28969 0.48077 0.81056 -0.53251
HIS_79 -9.43791 1.64167 6.87083 0.06821 0.93294 -0.0871 -1.89498 0 0 -0.82757 -0.6825 0 0.20853 4.183 -0.28678 0 -0.30065 -0.02835 1.03753 1.39687
THR_80 -4.59376 0.63317 2.35371 0.00624 0.04999 -0.4499 -0.9894 0 0 0 0 0 0.02957 0.10122 -0.17238 0 1.15175 0.12798 0.7479 -1.00391
ILE_81 -10.1208 2.23303 2.19146 0.04235 0.13586 -0.09345 -0.56246 0 0 0 0 0 -0.02845 3.17992 -0.47544 0 2.30374 -0.0494 0.85036 -0.39323
LYS_82 -9.89831 1.77908 9.08333 0.05523 1.09128 -0.41108 -3.37991 0 0 -0.36208 0 0 0.24531 4.91382 0.26225 0 -0.71458 0.01777 1.32665 4.00876
ILE_83 -9.54627 1.04206 2.1273 0.03228 0.07184 -0.04821 -1.65634 0 0 -2.04953 0 0 0.02321 0.25527 -0.4297 0 2.30374 -0.12287 1.3216 -6.6756
VAL_84 -8.88724 1.85672 1.92962 0.02153 0.03836 -0.08637 -1.8601 0 0 0 0 0 -0.01316 0.28694 0.00696 0 2.64269 -0.01223 1.15713 -2.91913
SER_85 -6.91477 1.16791 4.47397 0.0018 0.07495 0.02185 -1.82331 0 0 0 0 0 0.04054 0.17366 -0.522 0 -0.28969 0.09041 0.70592 -2.79877
MET_86 -7.56322 0.70957 1.3263 0.00393 0.06166 0.16256 -2.04559 0 0 0 0 0 -0.00798 1.41544 -0.15729 0 1.65735 -0.06913 0.52549 -3.98089
VAL_87 -6.2547 0.59332 1.15523 0.01916 0.06653 0.20124 -1.89164 0 0 0 0 0 -0.01742 0.17653 -0.0327 0 2.64269 0.14191 0.51891 -2.68093
LEU_88 -8.08353 0.81441 2.5932 0.01692 0.08026 -0.35065 -1.13335 0 0 0 0 0 -0.00983 0.39177 -0.1904 0 1.66147 -0.01776 0.50167 -3.72583
VAL_89 -8.3053 1.22419 1.54511 0.02948 0.05483 -0.08548 -1.13741 0 0 0 0 0 -0.0139 0.02524 -0.39593 0 2.64269 -0.02174 0.81475 -3.62346
ASP_90 -4.2634 0.37958 3.90129 0.00233 0.22278 0.00488 -2.3374 0 0 0 -0.56354 0 0.08375 1.71817 0.05811 0 -2.14574 1.34446 1.12286 -0.47187
ARG_91 -3.95058 0.4522 2.05923 0.01884 0.53929 -0.19594 -0.45243 0 0 0 0 0 -0.03154 1.79082 0.03323 0 -0.09474 1.22532 0.82324 2.21695
LEU_92 -7.78179 1.79478 -0.64262 0.07882 0.08476 -0.14268 -0.24774 0 0 0 0 0 0.00428 2.98346 -0.26831 0 1.66147 -0.15114 0.50899 -2.11773
MET_93 -8.54238 1.25797 2.74624 0.02128 0.13905 -0.18222 -0.69361 0 0 0 0 0 0.42445 3.37988 0.45327 0 1.65735 0.3467 1.36292 2.3709
TRP_94 -12.4457 1.46822 3.86615 0.02635 0.35957 -0.69624 -0.31645 0 0 0 0 0 0.06832 1.63887 0.24745 0 2.26099 1.26529 1.69632 -0.56084
LEU_95 -8.8085 1.17958 2.68703 0.02267 0.05223 -0.06093 -2.28527 0 0 0 0 0 0.18773 0.1782 -0.32136 0 1.66147 0.63387 1.22839 -3.64488
ASP_96 -6.86319 0.58635 8.20085 0.01343 0.82542 0.12278 -6.45555 0 0 -1.03648 -0.97151 0 -0.04227 1.32283 -0.56592 0 -2.14574 -0.24531 0.8738 -6.38051
LYS_97 -2.90687 0.1256 2.59634 0.00732 0.13595 -0.22625 0.43264 0 0 0 0 0 -0.06285 0.92499 -0.02552 0 -0.71458 -0.29618 0.4697 0.4603
HIS_D_98 -3.67172 0.41605 3.47367 0.00577 0.48176 -0.50155 -1.80564 0 0 -0.37227 0 0 -0.05249 1.2721 -0.42406 0 -0.30065 -0.43221 0.36925 -1.542
PHE_99 -4.77274 0.4942 2.42949 0.02316 0.28491 -0.46488 -1.41137 0 0 0 0 0 -0.03339 1.3634 0.14996 0 1.21829 -0.16202 0.50572 -0.37526
ASN_100 -5.44549 0.41528 5.39595 0.0041 0.24146 -0.12927 -2.70875 0 0 -0.66421 -0.97151 0 0.06132 1.74266 0.1703 0 -1.34026 0.06436 0.4873 -2.67676
GLN_101 -6.20396 0.53607 4.1335 0.00944 0.16383 0.0644 -2.68988 0 0 -0.42352 -1.07934 0 -0.01019 3.51763 -0.03239 0 -1.45095 -0.14428 0.54676 -3.06288
TYR_102 -8.94214 1.24446 4.1651 0.02928 -0.02311 -0.20248 -0.79178 0 0 0 0 0 0.13577 4.12065 -0.35118 0.09312 0.58223 0.05961 0.67783 0.79735
THR_103 -3.19024 0.58774 1.98632 0.00986 0.06353 -0.32097 0.00133 0 0 0 0 0 0.01005 0.01288 -0.62215 0 1.15175 0.13387 0.82943 0.65339
ASN_104 -4.84706 0.6587 3.34137 0.00617 0.21652 -0.04037 -0.67635 0 0 -1.0295 0 0 0.09223 2.55053 0.03057 0 -1.34026 0.06175 0.82766 -0.14804
GLU_105 -5.74639 0.67404 5.58069 0.00419 0.21354 -0.063 -1.82648 0 0 -1.0295 0 0 0.02648 3.16868 -0.06519 0 -2.72453 0.23129 1.22616 -0.33002
PRO_106 -2.07999 0.36449 1.2696 0.00262 0.06388 -0.13787 -0.65822 0 0 0 0 0 -0.0683 0.0535 -0.93324 0 -1.64321 -0.1989 1.30773 -2.6579
ASP_107 -2.3426 0.11503 2.81266 0.00775 0.35014 -0.66423 0.18862 0 0 0 0 0 0.00418 2.74231 -0.60071 0 -2.14574 -0.30978 0.55637 0.71401
GLY_108 -1.42688 0.21094 1.31774 6e-05 0 -0.07096 -0.84765 0 0 0 0 0 -0.09806 0 0.35903 0 0.79816 -0.0504 0.37715 0.56913
VAL_109 -6.14681 0.8699 1.82508 0.01744 0.03922 -0.26189 -1.69636 0 0 0 0 0 0.04351 0.07099 -0.74546 0 2.64269 -0.18239 0.40646 -3.11763
PHE_110 -6.82502 0.64618 3.80791 0.06839 0.29722 -0.35943 -2.16777 0 0 0 0 0 0.01067 3.3718 0.01085 0 1.21829 0.16465 0.57568 0.81944
GLY_111 -3.83642 0.66325 2.64318 4e-05 0 -0.04178 -0.85758 0 0 0 0 0 0.13203 0 0.36611 0 0.79816 0.77476 0.57494 1.2167
ASP_112 -7.92806 1.28009 8.18677 0.00387 0.35851 -0.12129 -5.17169 0 0 -1.40432 0 0 0.13522 3.0066 -0.53105 0 -2.14574 1.11242 0.74447 -2.4742
VAL_113 -6.36905 0.59494 0.58839 0.03541 0.06043 -0.04484 -1.09879 0 0 0 0 0 0.28362 0.00146 -0.22362 0 2.64269 0.83588 0.92138 -1.7721
GLY_114 -4.82407 0.74309 3.48114 0.00013 0 -0.15763 -2.05967 0 0 0 0 0 -0.04065 0 -0.87856 0 0.79816 1.12946 0.61981 -1.18878
ASN_115 -3.69354 0.36032 3.02774 0.00866 0.68626 -0.17 -0.46211 0 0 0 0 0 0.21202 1.16282 -0.82757 0 -1.34026 1.74756 0.39175 1.10363
VAL_116 -6.32618 1.35921 1.54667 0.0305 0.05859 -0.11773 -0.42949 0 0 0 0 0 0.21695 0.04589 -0.43604 0 2.64269 0.9448 0.94704 0.48289
PHE_117 -3.88972 0.47855 3.13161 0.02113 0.26137 0.06645 -2.51524 0 0 -1.44894 0 0 -0.0482 1.42765 0.36511 0 1.21829 0.69527 1.17819 0.94152
VAL_118 -7.81388 2.3106 3.49356 0.07017 0.05916 -0.53167 -1.29367 0 0 -0.59502 0 0 -0.03948 0.07901 -0.10943 0 2.64269 0.41808 1.01333 -0.29655
ASP_119 -3.76054 0.71819 4.90703 0.00264 0.30494 -0.11602 -2.82664 0 0 -0.31643 -0.52288 0 0.17714 2.49873 0.3724 0 -2.14574 0.80878 1.11907 1.22067
ASN_120 -4.20638 0.45057 4.23262 0.01237 0.34596 -0.21761 -2.01456 0 0 -0.31643 -0.52288 0 0.6017 3.04786 -0.59555 0 -1.34026 1.60166 1.45542 2.53448
ASP_121 -7.05374 1.46456 7.67842 0.00306 0.24087 -0.34553 -5.08474 0 0 -0.44553 -0.65971 0 0.24795 1.54787 0.03041 0 -2.14574 0.41678 1.80357 -2.30152
ASN_122 -5.83655 0.21738 5.52781 0.00595 0.24812 -0.57668 -2.58189 0 0 0 0 0 0.0542 1.50922 0.49236 0 -1.34026 -0.12573 1.05615 -1.34992
VAL_123 -7.4238 1.09015 0.9962 0.02042 0.04581 -0.39211 -0.62333 0 0 0 0 0 -0.04311 0.01004 -0.41116 0 2.64269 -0.07262 0.49503 -3.66579
ALA_124 -4.02049 0.42167 0.99053 0.00157 0 -0.11509 -0.46825 0 0 0 0 0 0.02167 0 0.1888 0 1.32468 -0.07582 0.37377 -1.35697
LYS_125 -7.82682 0.8763 8.06431 0.02242 0.24315 0.30118 -5.18062 0 0 -0.40626 0 0 -0.01329 2.66108 -0.07829 0 -0.71458 0.54506 0.4035 -1.10285
VAL_126 -5.83326 1.0085 -0.28054 0.03305 0.05485 -0.21144 -0.52648 0 0 0 0 0 0.03691 0.02379 -0.70978 0 2.64269 0.25747 0.6705 -2.83373
ILE_127 -7.48374 1.37522 2.16406 0.03152 0.0599 -0.11022 -2.00517 0 0 0 0 0 -0.01821 0.47874 -0.32794 0 2.30374 -0.19847 0.88631 -2.84427
THR_128 -5.40714 1.19685 2.33549 0.01453 0.05532 -0.14221 -0.88605 0 0 0 -1.16249 0 0.03746 0.27864 -0.086 0 1.15175 0.03987 0.91912 -1.65487
MET_129 -7.82322 1.17919 0.83216 0.01885 0.21456 0.04256 -1.7286 0 0 0 0 0 0.04303 2.5798 -0.00755 0 1.65735 0.12177 0.71255 -2.15756
SER_130 -2.7365 0.12562 2.64111 0.00303 0.05621 0.09204 -0.87627 0 0 -0.60301 0 0 0.04607 0.17262 -0.29185 0 -0.28969 0.09183 0.50357 -1.06524
GLY_131 -2.71291 0.09038 1.86671 0.00037 0 -0.09489 -0.98443 0 0 -0.60301 0 0 -0.07678 0 -1.06726 0 0.79816 0.08886 0.42853 -2.26627
SER_132 -2.44746 0.1814 3.06618 0.00098 0.0506 -0.10871 -1.19186 0 0 -0.74412 0 0 0.61987 0.1266 -0.39224 0 -0.28969 0.69575 0.54068 0.10798
SER_133 -3.27811 0.30849 3.03309 0.00192 0.06773 -0.0328 -0.77815 0 0 0 0 0 -0.01552 0.07998 -0.48137 0 -0.28969 0.455 0.62551 -0.30392
ALA_134 -1.83803 0.69155 1.83366 0.00384 0 0.16488 0.6948 0 0 0 0 0 0.78719 0 0.23334 0 1.32468 0.53752 1.02902 5.46245
PRO_135 -1.53138 0.34405 0.99369 0.00233 0.03706 -0.0961 -0.04326 0 0 0 0 0 -0.21776 0.17244 -1.17133 0 -1.64321 1.55241 1.21984 -0.38122
ALA_136 -2.49354 0.5422 2.05156 0.00134 0 0.0832 -0.64113 0 0 0 0 0 0.10732 0 -0.17964 0 1.32468 0.45272 0.69307 1.94178
ASN_137 -3.29787 0.1697 3.02196 0.01022 0.72681 -0.56978 0.42187 0 0 0 0 0 -0.01144 1.56377 -0.49791 0 -1.34026 -0.25221 0.30616 0.25102
ARG_138 -4.29215 0.43906 2.63135 0.01166 0.21073 -0.32677 -1.55541 0 0 0 0 0 0.00137 1.60422 -0.05807 0 -0.09474 0.05758 0.3012 -1.06999
GLY_139 -2.7188 0.04514 1.90361 0.00013 0 0.09494 -1.63763 0 0 0 0 0 -0.05826 0 -1.0886 0 0.79816 0.22676 0.22781 -2.20674
ALA_140 -4.93056 0.47477 1.86304 0.00141 0 0.20802 -2.40022 0 0 0 0 0 -0.00565 0 -0.44901 0 1.32468 0.30709 0.1476 -3.45883
THR_141 -6.60043 0.72441 3.53888 0.00603 0.05031 -0.12519 -2.65162 0 0 0 -1.16249 0 0.03917 0.04878 -0.18601 0 1.15175 0.06717 0.28658 -4.81267
LEU_142 -7.36002 1.30866 0.69569 0.01818 0.06182 0.06906 -2.31251 0 0 0 0 0 -0.01301 0.30796 -0.36075 0 1.66147 -0.04075 0.67192 -5.29226
MET_143 -10.3487 1.29092 2.37447 0.0883 0.09183 0.21089 -2.03934 0 0 0 0 0 -0.01645 1.63609 0.01364 0 1.65735 0.22453 1.15246 -3.66402
LEU_144 -9.93582 1.79797 1.15756 0.06485 0.10089 -0.06059 -2.76114 0 0 0 0 0 -0.04822 0.81191 -0.37559 0 1.66147 0.27961 1.43508 -5.872
CYS_145 -6.77776 0.74508 2.46229 0.00244 0.01207 0.13677 -2.29275 0 0 0 0 0 0.03599 0.15081 0.1492 0 3.25479 0.07984 0.8449 -1.19633
ARG_146 -6.56406 0.59507 5.41118 0.02106 0.30629 0.24394 -4.135 0 0 0 -0.6641 0 0.00575 1.6178 0.21693 0 -0.09474 0.2244 0.54455 -2.27093
ALA_147 -5.28377 0.79157 3.25549 0.0015 0 -0.37669 -1.56996 0 0 0 0 0 0.06642 0 -0.10397 0 1.32468 -0.25335 0.64962 -1.49845
THR_148 -4.36107 0.3205 3.74071 0.0058 0.06545 0.00316 -2.71533 0 0 -0.44553 -0.65971 0 0.05053 0.01026 -0.65197 0 1.15175 -0.47979 0.37033 -3.59488
LYS_149 -5.1937 0.4011 5.51477 0.00832 0.20028 -0.12078 -1.85378 0 0 -0.63963 0 0 0.00515 0.91811 0.19732 0 -0.71458 -0.04983 0.53927 -0.78798
ASN_150 -3.99509 0.30788 2.86275 0.00331 0.21955 -0.22097 -1.63387 0 0 -0.833 0 0 0.06497 1.75377 0.15719 0 -1.34026 0.03172 0.7287 -1.89335
ILE_151 -6.89983 0.68117 0.97925 0.02883 0.07875 0.12664 -1.55851 0 0 0 0 0 -0.02726 0.20009 -0.67698 0 2.30374 -0.19152 0.5945 -4.36114
GLN_152 -2.45449 0.11403 1.1914 0.00665 0.1852 -0.34609 0.10526 0 0 0 0 0 0.00405 2.40264 -0.10789 0 -1.45095 0.04634 0.32054 0.0167
THR_153 -2.83095 0.2249 1.24603 0.01194 0.06332 -0.30249 0.42253 0 0 0 0 0 -0.06806 0.03242 0.14144 0 1.15175 0.40817 0.29902 0.80003
PHE_154 -8.17329 1.14867 0.92689 0.04806 0.6912 -0.13399 0.11778 0 0 0 0 0 0.22843 2.37341 -0.0343 0 1.21829 0.94081 0.65487 0.00681
ASN_155 -2.45554 0.12697 1.57849 0.00567 0.26015 -0.38848 -0.55765 0 0 0 0 0 -0.08694 1.9547 0.10054 0 -1.34026 0.69592 0.4991 0.39266
PHE_156 -9.37687 2.02845 1.02456 0.02733 0.20957 -0.02549 -0.89446 0 0 0 0 0 0.19163 2.31115 -0.3022 0 1.21829 -0.20449 1.02013 -2.77239
ALA_157 -4.81866 0.51794 1.74239 0.00435 0 -0.29427 -0.79016 0 0 0 0 0 0.18831 0 -0.09909 0 1.32468 -0.01651 1.17897 -1.06205
ALA_158 -5.23566 0.53308 2.2526 0.00183 0 -0.22137 -0.86192 0 0 0 0 0 0.09517 0 0.13459 0 1.32468 0.28272 0.68138 -1.01291
THR_159 -6.37299 0.70496 3.53072 0.00794 0.0543 -0.49897 -0.55269 0 0 0 0 0 0.04037 0.28096 -0.12668 0 1.15175 0.17614 0.96152 -0.64266
VAL_160 -6.40055 0.93014 0.40265 0.0258 0.05758 -0.08363 -1.21647 0 0 -0.49013 0 0 0.21438 0.09016 -0.34933 0 2.64269 0.14943 0.6828 -3.34447
TYR_161 -6.60062 0.53718 2.52812 0.02828 0.13916 -0.36912 0.19046 0 0 0 0 0 -0.04418 2.53726 -0.17125 0.0261 0.58223 0.44447 0.36599 0.19408
ILE_162 -8.11479 1.80334 -0.74576 0.05765 0.11254 -0.10306 -0.56419 0 0 0 0 0 0.36716 0.17893 0.32222 0 2.30374 0.65412 1.16326 -2.56484
PRO_163 -4.84894 0.68624 1.78096 0.00376 0.10836 -0.24518 0.32544 0 0 0 0 0 0.29927 0.11132 -0.71548 0 -1.64321 0.71772 1.55485 -1.86489
ALA_164 -3.71083 0.60679 0.61335 0.00168 0 -0.07806 -0.67246 0 0 0 0 0 -0.09729 0 0.03147 0 1.32468 0.21602 0.80334 -0.96131
TYR_165 -13.1983 2.08146 6.22342 0.09271 0.80225 -0.02103 -2.23967 0 0 -1.68871 0 0 0.0273 2.71486 0.10146 0.13154 0.58223 -0.1871 1.37467 -3.20292
LYS_166 -5.23321 0.15556 5.62214 0.00918 0.23139 -0.2458 -1.99298 0 0 0 -0.73968 0 -0.00136 1.64636 0.16237 0 -0.71458 0.6592 1.33203 0.89061
VAL_167 -7.01235 1.37333 2.28758 0.02038 0.04477 0.19449 -2.15706 0 0 -0.4723 0 0 0.00662 0.10424 -0.37705 0 2.64269 0.42802 0.52629 -2.39035
LYS_168 -6.38399 0.77708 6.90299 0.01406 0.34583 0.56795 -4.16952 0 0 0 -1.75045 0 0.02849 4.44069 0.24806 0 -0.71458 0.47367 0.69196 1.47222
ASP_169 -4.52476 0.67899 5.12652 0.00449 0.27202 -0.24911 -2.56695 0 0 -0.88706 0 0 -0.12225 1.84319 0.03221 0 -2.14574 2.07055 0.88874 0.42084
GLY_170 -2.12966 0.17044 1.78101 7e-05 0 -0.05287 -0.66105 0 0 0 0 0 -0.14368 0 0.3212 0 0.79816 1.53774 0.68209 2.30345
ALA_171 -4.27647 0.82557 2.73627 0.00187 0 -0.12808 -1.88824 0 0 0 0 0 -0.02577 0 0.19223 0 1.32468 0.63748 0.60849 0.00803
GLY_172 -3.36169 0.35621 1.77458 0.00014 0 -0.0931 -0.42735 0 0 0 0 0 0.01228 0 0.40641 0 0.79816 1.15165 0.56879 1.18609
GLY_173 -2.37332 0.1848 2.6556 1e-05 0 -0.08139 -1.16048 0 0 0 0 0 -0.06751 0 0.52071 0 0.79816 0.71554 0.26812 1.46024
LYS_174 -3.03429 0.41476 3.94208 0.00988 0.17427 -0.03862 -2.62118 0 0 0 0 0 -0.02546 0.85821 -0.1784 0 -0.71458 -0.01731 0.34725 -0.8834
ASP_175 -4.55071 0.35637 3.45258 0.00448 0.89581 -0.52621 -0.13037 0 0 0 0 0 -0.02122 3.6598 0.01702 0 -2.14574 -0.14606 0.40884 1.27458
VAL_176 -8.41338 1.23855 1.85129 0.02677 0.04788 -0.04225 -0.9474 0 0 0 0 0 -0.0067 0.26026 -0.4413 0 2.64269 -0.34873 0.66337 -3.46894
VAL_177 -4.38786 0.33086 1.75098 0.01406 0.04082 -0.21433 -0.60557 0 0 0 0 0 -0.02108 0.05662 -0.74445 0 2.64269 -0.42082 0.57102 -0.98706
LEU_178 -7.93466 1.4236 0.95252 0.02716 0.13061 -0.18347 -0.47486 0 0 0 0 0 -0.02407 0.45488 -0.37389 0 1.66147 -0.20723 0.42858 -4.11936
ASN_179 -5.45044 0.40512 3.90853 0.00647 0.29678 -0.56158 -1.55314 0 0 0 0 0 0.03269 2.04936 -0.51903 0 -1.34026 -0.0052 0.46581 -2.26489
VAL_180 -7.48408 1.09967 3.69404 0.03623 0.05774 -0.17279 -1.90254 0 0 0 0 0 -0.04464 0.11238 -0.00507 0 2.64269 -0.05576 0.30651 -1.71562
ALA_181 -3.00073 0.36086 3.00143 0.0015 0 0.03493 -1.66723 0 0 -1.08638 0 0 -0.11089 0 -0.2721 0 1.32468 -0.24725 0.32183 -1.33935
GLN_182 -5.62433 0.71972 5.03879 0.00736 0.21715 0.0773 -2.82307 0 0 0 0 0 -0.03029 2.30044 -0.10927 0 -1.45095 -0.24216 0.23935 -1.67995
TRP_183 -10.4525 1.50422 5.93529 0.03057 0.50103 -0.31695 -1.54614 0 0 0 0 0 -0.12006 1.15426 -0.00409 0 2.26099 -0.23067 0.34097 -0.94314
GLU_184 -4.34313 0.55681 3.28825 0.00514 0.25023 -0.32854 -0.12023 0 0 0 0 0 -0.02348 2.60094 -0.34631 0 -2.72453 -0.47874 0.37767 -1.28594
ALA_185 -2.51775 0.2212 2.12669 0.00146 0 -0.30323 -0.39183 0 0 0 0 0 -0.0402 0 0.16736 0 1.32468 -0.23025 0.20422 0.56235
ASN_186 -5.51783 0.32312 5.06767 0.00682 0.32823 -0.16217 -1.67314 0 0 0 0 0 -0.02695 1.73037 -0.55645 0 -1.34026 -0.2501 0.43039 -1.64029
LYS_187 -4.50253 0.39131 3.65336 0.01114 0.21138 -0.10481 -0.66581 0 0 0 0 0 -0.15057 1.1057 -0.03067 0 -0.71458 -0.29425 0.50429 -0.58603
THR_188 -2.35531 0.35548 2.38777 0.00829 0.07628 -0.07938 -1.03824 0 0 -0.39299 0 0 -0.0603 0.03635 -0.19449 0 1.15175 -0.17721 0.28437 0.00237
LEU_189 -5.66045 0.78329 0.96599 0.02032 0.13299 -0.34499 -0.84934 0 0 0 0 0 -0.05105 0.38549 -0.06434 0 1.66147 0.0081 0.5017 -2.51082
THR_190 -3.30917 0.27387 1.69561 0.00537 0.05309 -0.08424 -0.46934 0 0 -0.39299 0 0 0.32861 0.13434 0.12532 0 1.15175 0.41431 0.59707 0.5236
TYR_191 -8.33976 1.66208 1.82752 0.02387 0.09689 -0.19796 -1.23019 0 0 0 0 0 0.09623 1.74507 0.05354 0.03431 0.58223 0.00949 1.6045 -2.03218
PRO_192 -3.29398 0.55414 0.88262 0.00653 0.08982 0.05738 0.44131 0 0 0 0 0 -0.00602 0.11121 -0.9405 0 -1.64321 0.25864 1.93353 -1.54852
ALA_193 -3.4681 0.60541 1.77938 0.00143 0 0.07931 -1.39433 0 0 0 0 0 -0.02196 0 0.80476 0 1.32468 5.44182 0.69394 5.84633
ILE_194 -6.87904 1.01589 1.33194 0.0276 0.09335 0.09264 -1.86787 0 0 0 0 0 -0.00701 0.39399 -0.43433 0 2.30374 4.9217 1.41036 2.40296
PRO_195 -5.13833 0.87574 2.71346 0.00314 0.07765 0.04009 -1.98676 0 0 0 0 0 -0.0445 0.28102 -0.98509 0 -1.64321 -0.46769 1.73556 -4.53892
LYS_196 -6.15777 0.59313 6.24836 0.01296 0.34605 -0.31699 -3.19836 0 0 -0.833 0 0 -0.12296 2.03478 -0.02903 0 -0.71458 -0.50682 1.01426 -1.62997
ASP_197 -3.42501 0.40525 4.73985 0.00692 0.35148 -0.0301 -4.4094 0 0 0 -0.6641 0 -0.00858 2.56894 -0.28786 0 -2.14574 -0.26258 0.73023 -2.4307
THR_198 -5.83614 0.57263 3.93715 0.00709 0.08008 -0.18545 -2.57777 0 0 0 0 0 0.00503 0.25652 -0.2277 0 1.15175 -0.17311 0.70473 -2.28519
TYR_199 -8.85363 1.08206 2.53242 0.02191 0.2219 -0.30237 -2.30787 0 0 0 0 0 0.03994 1.71001 -0.02582 0.00092 0.58223 -0.07136 0.82976 -4.53991
PHE_200 -10.1626 1.32089 2.61226 0.02677 0.18703 -0.12577 -2.37576 0 0 0 0 0 0.05362 2.22658 -0.14982 0 1.21829 -0.13769 0.60265 -4.70351
MET_201 -8.70233 0.656 2.62807 0.01519 0.08183 0.05386 -2.08641 0 0 0 0 0 -0.03784 1.75693 0.17103 0 1.65735 -0.17822 0.6096 -3.37493
VAL_202 -7.90979 0.41782 1.56143 0.01354 0.03968 -0.01419 -2.21044 0 0 0 0 0 -0.05413 0.06749 -0.7775 0 2.64269 -0.26307 0.57261 -5.91385
VAL_203 -7.25686 0.79356 2.43226 0.01621 0.04212 -0.12401 -3.15783 0 0 0 0 0 -0.03431 0.14143 -0.76358 0 2.64269 -0.37033 0.55729 -5.08136
THR_204 -6.87151 0.65813 2.85122 0.00518 0.08789 0.02501 -2.22855 0 0 0 0 0 0.07987 0.03509 -0.26644 0 1.15175 -0.26717 0.49597 -4.24357
MET_205 -7.90686 1.02993 1.74979 0.00539 0.04305 0.25831 -1.58807 0 0 -0.36208 0 0 0.14008 1.74904 -0.05634 0 1.65735 -0.04912 0.61115 -2.71839
GLY_206 -2.57238 0.13839 2.63723 3e-05 0 -0.03186 -1.63008 0 0 0 0 0 -0.09579 0 -1.2829 0 0.79816 0.29551 0.68402 -1.05966
GLY_207 -2.36999 0.25443 2.41915 5e-05 0 0.01569 -1.65256 0 0 -1.02514 0 0 -0.07756 0 0.35396 0 0.79816 0.28995 0.46151 -0.53236
ALA_208 -3.44882 0.73143 2.4293 0.00164 0 -0.17617 0.82339 0 0 0 0 0 -0.01615 0 0.32696 0 1.32468 0.29345 0.2877 2.57742
SER_209 -2.29647 0.2211 1.94143 0.00175 0.02789 -0.14224 0.22173 0 0 0 0 0 -0.10099 1.26084 -0.09101 0 -0.28969 0.00739 0.29885 1.06059
PHE_210 -6.6453 0.75859 2.74851 0.04557 0.52505 -0.51155 -0.3549 0 0 0 0 0 0.17141 3.60454 0.26222 0 1.21829 0.24782 0.73183 2.80208
THR_211 -3.55788 0.28696 2.86119 0.00785 0.05949 -0.10319 -0.41571 0 0 0 0 0 -0.01098 0.02667 0.10777 0 1.15175 0.48748 0.79418 1.69558
ILE_212 -6.72873 1.08739 1.55522 0.02308 0.15396 -0.25032 0.41909 0 0 0 0 0 0.02794 0.12074 0.2747 0 2.30374 0.13058 0.81765 -0.06494
GLN_213 -2.68856 0.16965 2.00328 0.00688 0.19336 -0.04786 -0.35842 0 0 -0.37518 0 0 0.11533 2.39548 -0.21508 0 -1.45095 -0.00362 0.6487 0.39302
ARG_214 -3.46778 0.39044 3.03571 0.02085 0.70766 -0.14675 -0.93223 0 0 -0.37518 0 0 0.10216 1.46527 -0.20678 0 -0.09474 0.05543 0.29365 0.84769
TYR_215 -11.2129 2.28961 2.61651 0.06469 0.58137 -0.31088 -0.80549 0 0 0 0 0 0.04656 3.05256 0.19348 0.01217 0.58223 0.62192 0.7044 -1.56377
VAL_216 -6.06296 0.36255 3.04654 0.02237 0.05265 -0.30996 -0.71663 0 0 0 0 0 -0.01584 0.01912 -0.3643 0 2.64269 0.35099 0.64163 -0.33116
VAL_217 -7.65274 1.89015 1.12269 0.02459 0.03387 -0.48487 0.15604 0 0 -0.46704 0 0 0.91073 0.076 -0.41012 0 2.64269 -0.18928 1.24149 -1.10579
TYR_218 -5.81977 0.89642 2.07844 0.02711 0.28839 -0.18527 -0.9377 0 0 0 0 0 0.04133 1.48482 -0.41158 0.00045 0.58223 -0.26801 1.88855 -0.33458
ASN_219 -3.8442 0.3223 2.63213 0.01257 0.78083 -0.32775 -0.17687 0 0 0 0 0 0.14271 1.50072 -0.5114 0 -1.34026 -0.09764 1.05638 0.14953
GLU_220 -4.58559 0.65793 5.68226 0.00632 0.25235 -0.15023 -3.799 0 0 -1.02514 0 0 0.06175 2.52106 0.03619 0 -2.72453 0.09195 0.62981 -2.34487
GLY_221 -2.16199 0.27565 1.79593 0.00024 0 -0.42016 -0.40409 0 0 0 0 0 0.00099 0 -0.48598 0 0.79816 0.09196 0.51102 0.00173
ILE_222 -6.92213 0.89158 1.2302 0.02857 0.05487 -0.22091 -0.13664 0 0 -0.43898 0 0 0.04999 0.4512 -0.56646 0 2.30374 0.16589 0.64107 -2.46802
GLY_223 -3.09935 0.37765 2.40573 5e-05 0 -0.08505 -0.50688 0 0 -0.67475 0 0 -0.03142 0 -1.44669 0 0.79816 0.32301 0.58825 -1.35129
ASP_224 -3.72833 0.35238 4.46587 0.00371 0.31402 0.24964 -2.43738 0 0 -1.08638 0 0 -0.06574 1.44711 -0.02909 0 -2.14574 0.01405 0.20634 -2.43955
GLY_225 -1.4104 0.20588 1.35976 8e-05 0 -0.14238 -0.22423 0 0 0 0 0 -0.08666 0 0.29976 0 0.79816 -0.19778 0.63753 1.23972
LEU_226 -5.50908 0.56359 1.87461 0.02219 0.10069 -0.42796 -0.83512 0 0 0 0 0 -0.03181 0.31662 -0.20101 0 1.66147 -0.03464 0.85625 -1.64419
GLU_227 -3.78499 0.25757 2.1522 0.00642 0.32696 -0.1633 -0.59986 0 0 0 0 0 -0.03068 3.10335 0.13604 0 -2.72453 -0.03231 0.41635 -0.93678
LEU_228 -8.81163 1.52939 1.55599 0.05213 0.10029 -0.00469 -1.42299 0 0 0 0 0 0.01124 0.29742 0.10695 0 1.66147 0.14891 1.12641 -3.64911
PRO_229 -5.95933 1.15697 1.43259 0.00375 0.04861 -0.02001 0.09804 0 0 0 0 0 -0.03759 0.13183 -0.22551 0 -1.64321 0.07511 1.57044 -3.36831
ALA_230 -6.05317 0.63635 0.2063 0.00393 0 -0.25687 0.36653 0 0 0 0 0 -0.01469 0 -0.22565 0 1.32468 0.6536 0.7153 -2.6437
PHE_231 -8.11864 1.05716 0.74627 0.02604 0.31008 -0.29877 0.37114 0 0 0 0 0 0.1596 2.14223 -0.21281 0 1.21829 1.68872 0.72312 -0.18757
TRP_232 -10.7768 2.13308 -0.29521 0.02931 0.35013 -0.10369 0.07444 0 0 0 0 0 0.11221 2.19204 0.07434 0 2.26099 0.9843 1.24918 -1.71567
GLY_233 -4.18697 0.671 2.88994 3e-05 0 -0.06206 -1.3883 0 0 -0.91749 0 0 0.21876 0 -1.01425 0 0.79816 0.98365 0.76464 -1.24288
LYS_234 -8.40622 0.85114 7.60361 0.01267 0.25062 -0.10359 -2.58284 0 0 -0.4723 0 0 -0.1151 1.76376 -0.03859 0 -0.71458 1.04971 0.3769 -0.52482
TYR_235 -11.4716 1.91386 4.66791 0.07019 0.27634 -0.11451 -1.18248 0 0 -1.42528 0 0 -0.02732 4.19152 0.14142 0.05343 0.58223 0.00743 1.05328 -1.26362
LEU_236 -8.513 0.84332 2.14979 0.02047 0.18766 -0.09356 -0.90708 0 0 0 0 0 0.05831 0.47878 -0.2029 0 1.66147 -0.10932 0.97699 -3.44906
SER_237 -4.13529 0.28174 3.72143 0.00163 0.07112 -0.37006 -0.59841 0 0 0 0 0 -0.0313 0.72825 0.31376 0 -0.28969 0.00645 0.27902 -0.02135
GLN_238 -7.50762 0.98967 6.23737 0.00629 0.19748 -0.46027 -1.34595 0 0 -0.41354 0 0 -0.04094 2.388 -0.16206 0 -1.45095 -0.25515 0.33027 -1.4874
LEU_239 -7.50555 1.33576 2.15767 0.02515 0.11807 -0.06527 -1.66828 0 0 0 0 0 -0.03651 2.33134 -0.25242 0 1.66147 -0.44093 0.7337 -1.60581
TYR_240 -11.0872 2.15097 4.41613 0.03048 0.39966 -0.04191 -1.4449 0 0 -0.27344 0 0 -0.01041 2.09392 -0.38523 0.23413 0.58223 -0.05184 1.04473 -2.34271
GLY_241 -4.38462 0.68777 3.12022 0.00014 0 -0.05677 -0.94516 0 0 -0.36725 0 0 -0.04845 0 0.52807 0 0.79816 1.1752 0.81273 1.32003
PHE_242 -10.4921 2.17821 1.91682 0.02754 0.22959 -0.10206 -1.39313 0 0 0 0 0 0.23869 2.23456 -0.3851 0 1.21829 1.35882 0.66742 -2.3024
SER_243 -4.05373 0.81789 3.61455 0.00195 0.02944 -0.13233 -0.4538 0 0 -0.36725 0 0 0.87322 0.14057 0.25925 0 -0.28969 0.94792 1.07506 2.46306
TRP_244 -10.4864 3.06516 1.22615 0.03281 0.46655 -0.50821 -0.03189 0 0 0 0 0 -0.0737 1.75428 0.31456 0 2.26099 1.20061 1.61001 0.83095
SER_245 -3.33475 0.6451 3.51913 0.00124 0.0244 -0.2166 -0.53034 0 0 0 -0.64911 0 0.54965 0.43712 0.3329 0 -0.28969 0.70261 1.43173 2.62338
SER_246 -4.43287 0.50731 4.49281 0.0023 0.02702 -0.29826 -0.24808 0 0 0 0 0 1.85655 0.61147 0.33149 0 -0.28969 5.33592 3.31219 11.2082
PRO_247 -3.85758 0.76549 2.51217 0.00327 0.09704 0.10802 -0.5476 0 0 0 0 0 -0.04142 0.77619 -0.96935 0 -1.64321 4.80967 3.33136 5.34405
THR_248 -5.19009 0.56353 3.78467 0.01006 0.04915 -0.0603 -3.11437 0 0 -0.74412 0 0 0.07238 0.19105 0.20931 0 1.15175 1.00712 0.933 -1.13687
TYR_249 -8.11573 1.53159 3.77258 0.02326 0.25057 -0.21174 -1.0181 0 0 0 0 0 0.00793 1.42907 -0.40324 0.00188 0.58223 1.22053 1.07226 0.1431
ALA_250 -4.48988 0.65655 0.98423 0.00128 0 -0.13708 -0.99403 0 0 -0.65406 0 0 -0.08269 0 0.09158 0 1.32468 -0.3009 0.75713 -2.84319
CYS_251 -6.42675 0.43407 3.7451 0.00208 0.01119 -0.17316 -1.63195 0 0 0 0 0 0.01276 0.15866 0.07371 0 3.25479 -0.04581 0.36408 -0.22123
VAL_252 -5.84447 0.89135 0.92408 0.03725 0.05641 -0.32837 -0.84957 0 0 0 0 0 0.06545 0.01182 -0.38507 0 2.64269 -0.087 0.53225 -2.33319
THR_253 -3.68844 0.34738 3.37511 0.00761 0.05478 -0.34685 -0.88644 0 0 0 -0.64911 0 -0.01674 0.10059 0.14401 0 1.15175 -0.00348 0.4517 0.04188
TRP_254 -9.1765 1.64544 2.60487 0.02022 0.03283 -0.12249 -0.72894 0 0 -0.81025 0 0 0.00189 3.18002 -0.36693 0 2.26099 0.54539 0.47578 -0.43768
GLU_255 -2.99974 0.74064 2.0355 0.00871 0.39626 -0.35032 -0.36551 0 0 0 0 0 0.03353 2.34276 0.22089 0 -2.72453 0.52489 0.9424 0.80547
PRO_256 -5.20663 0.82001 2.61605 0.00334 0.11168 -0.44845 0.24509 0 0 0 0 0 -0.00708 0.18304 -0.93168 0 -1.64321 -0.06054 0.78483 -3.53355
ILE_257 -3.54268 0.27426 3.19101 0.02918 0.06035 -0.0888 -0.46478 0 0 -1.14768 0 0 0.05093 0.21873 -0.31158 0 2.30374 0.11744 0.37764 1.06776
TYR_258 -7.55586 0.93539 4.6112 0.02632 0.35757 -0.48688 -0.26027 0 0 0 0 0 -0.00036 1.40305 -0.38424 0.05128 0.58223 0.39159 0.37979 0.05081
ALA_259 -4.90859 0.46656 3.44054 0.00144 0 -0.45336 -0.69187 0 0 0 0 0 -0.06389 0 -0.38677 0 1.32468 -0.25583 0.31859 -1.2085
GLU_260 -6.90985 0.76474 7.96875 0.01222 0.98275 -0.01853 -4.58385 0 0 -1.61388 0 0 0.09651 3.72218 -0.35711 0 -2.72453 -0.55223 0.36235 -2.8505
GLU_261 -3.20552 0.2629 3.37071 0.00467 0.23587 -0.21366 -0.44222 0 0 0 0 0 -0.00673 2.50084 -0.31839 0 -2.72453 -0.54534 0.33989 -0.74151
GLY_262 -2.25933 0.1527 1.9697 8e-05 0 -0.18469 -0.87788 0 0 0 0 0 -0.06997 0 0.73714 0 0.79816 -0.05741 0.29468 0.50318
ILE_263 -6.86903 1.05778 3.44909 0.0375 0.08129 -0.13573 -0.25627 0 0 0 0 0 0.04586 0.52083 -0.65076 0 2.30374 0.01843 1.20773 0.81048
PRO_264 -3.27502 0.5373 1.36712 0.00302 0.07209 0.03787 -0.51272 0 0 0 0 0 -0.09632 0.10136 -0.88806 0 -1.64321 -0.48087 1.17963 -3.59782
HIS_D_265 -1.91313 0.1461 2.60837 0.00381 0.27296 -0.14639 -1.4562 0 0 -0.33012 0 0 0.0451 1.15173 -0.07999 0 -0.30065 -0.47342 0.31144 -0.16037
ARG:CtermProteinFull_266 -6.82631 0.47408 7.14131 0.01765 0.74614 -0.43125 -3.56396 0 0 -1.24181 0 0 0 2.49004 0 0 -0.09474 -0.21223 1.30179 -0.19927
#END_POSE_ENERGIES_TABLE /home/grads/bernardm/FoldingBenchMarks/RosettaFold/RoseTTAFold/results_pyrosetta_rerun/T1123.pdb/pdb-3track/model0_0_0.05.pdb
