# Supplementary material for: The transformative power of transformers in protein structure prediction
Source: Proc Natl Acad Sci U S A. 2023 Jul 31;120(32):e2303499120. doi: 10.1073/pnas.2303499120 (PMC10410766; doi:10.1073/pnas.2303499120)
Supplement: Supplementary file 2 — Dataset S01 (GZ) [file pnas.2303499120.sd01.gz › SI_Data/predicted_structures/RoseTTAFold/T1157s2.pdb]

HEADER                                            26-DEC-22   XXXX              
EXPDTA    THEORETICAL MODEL                                                     
REMARK 220                                                                      
REMARK 220 EXPERIMENTAL DETAILS                                                 
REMARK 220  EXPERIMENT TYPE                : THEORETICAL MODELLING              
REMARK 220  DATE OF DATA COLLECTION        : 26-DEC-22                          
REMARK 220                                                                      
REMARK 220 REMARK: MODEL GENERATED BY ROSETTA                                   
REMARK 220  VERSION 2022.39+release.d8d9982                                     
SSBOND     CYS A   59    CYS A   66                                       2.03  
ATOM      1  N   SER A   1      -0.633  -1.109   0.528  1.00  0.00           N  
ATOM      2  CA  SER A   1      -0.096  -0.726  -0.770  1.00  0.00           C  
ATOM      3  C   SER A   1       1.043   0.254  -0.624  1.00  0.00           C  
ATOM      4  O   SER A   1       1.014   1.131   0.239  1.00  0.00           O  
ATOM      5  CB  SER A   1      -1.140  -0.062  -1.634  1.00  0.00           C  
ATOM      6  OG  SER A   1      -0.572   0.340  -2.858  1.00  0.00           O  
ATOM      7 1H   SER A   1      -0.924  -2.075   0.493  1.00  0.00           H  
ATOM      8 2H   SER A   1       0.083  -0.995   1.232  1.00  0.00           H  
ATOM      9 3H   SER A   1      -1.426  -0.525   0.752  1.00  0.00           H  
ATOM     10  HA  SER A   1       0.275  -1.621  -1.274  1.00  0.00           H  
ATOM     11 1HB  SER A   1      -1.962  -0.752  -1.818  1.00  0.00           H  
ATOM     12 2HB  SER A   1      -1.542   0.804  -1.114  1.00  0.00           H  
ATOM     13  HG  SER A   1      -0.524  -0.501  -3.370  1.00  0.00           H  
ATOM     14  N   ASP A   2       2.031   0.129  -1.498  1.00  0.00           N  
ATOM     15  CA  ASP A   2       3.169   1.039  -1.501  1.00  0.00           C  
ATOM     16  C   ASP A   2       3.041   2.129  -2.578  1.00  0.00           C  
ATOM     17  O   ASP A   2       4.005   2.846  -2.850  1.00  0.00           O  
ATOM     18  CB  ASP A   2       4.477   0.253  -1.656  1.00  0.00           C  
ATOM     19  CG  ASP A   2       4.794  -0.638  -0.432  1.00  0.00           C  
ATOM     20  OD1 ASP A   2       4.654  -0.161   0.687  1.00  0.00           O  
ATOM     21  OD2 ASP A   2       5.168  -1.769  -0.607  1.00  0.00           O  
ATOM     22  H   ASP A   2       1.993  -0.611  -2.188  1.00  0.00           H  
ATOM     23  HA  ASP A   2       3.203   1.543  -0.535  1.00  0.00           H  
ATOM     24 1HB  ASP A   2       4.404  -0.391  -2.531  1.00  0.00           H  
ATOM     25 2HB  ASP A   2       5.304   0.943  -1.831  1.00  0.00           H  
ATOM     26  N   VAL A   3       1.849   2.257  -3.178  1.00  0.00           N  
ATOM     27  CA  VAL A   3       1.599   3.286  -4.192  1.00  0.00           C  
ATOM     28  C   VAL A   3       0.744   4.404  -3.593  1.00  0.00           C  
ATOM     29  O   VAL A   3      -0.301   4.148  -2.993  1.00  0.00           O  
ATOM     30  CB  VAL A   3       0.884   2.691  -5.418  1.00  0.00           C  
ATOM     31  CG1 VAL A   3       0.596   3.790  -6.433  1.00  0.00           C  
ATOM     32  CG2 VAL A   3       1.758   1.630  -6.048  1.00  0.00           C  
ATOM     33  H   VAL A   3       1.081   1.631  -2.930  1.00  0.00           H  
ATOM     34  HA  VAL A   3       2.553   3.708  -4.514  1.00  0.00           H  
ATOM     35  HB  VAL A   3      -0.062   2.253  -5.102  1.00  0.00           H  
ATOM     36 1HG1 VAL A   3       0.089   3.368  -7.294  1.00  0.00           H  
ATOM     37 2HG1 VAL A   3      -0.030   4.550  -5.981  1.00  0.00           H  
ATOM     38 3HG1 VAL A   3       1.533   4.237  -6.751  1.00  0.00           H  
ATOM     39 1HG2 VAL A   3       1.254   1.199  -6.901  1.00  0.00           H  
ATOM     40 2HG2 VAL A   3       2.683   2.091  -6.366  1.00  0.00           H  
ATOM     41 3HG2 VAL A   3       1.962   0.850  -5.318  1.00  0.00           H  
ATOM     42  N   ILE A   4       1.196   5.643  -3.738  1.00  0.00           N  
ATOM     43  CA  ILE A   4       0.481   6.776  -3.145  1.00  0.00           C  
ATOM     44  C   ILE A   4      -0.553   7.388  -4.078  1.00  0.00           C  
ATOM     45  O   ILE A   4      -0.227   7.789  -5.191  1.00  0.00           O  
ATOM     46  CB  ILE A   4       1.485   7.850  -2.703  1.00  0.00           C  
ATOM     47  CG1 ILE A   4       2.388   7.269  -1.616  1.00  0.00           C  
ATOM     48  CG2 ILE A   4       0.786   9.134  -2.283  1.00  0.00           C  
ATOM     49  CD1 ILE A   4       3.564   8.135  -1.283  1.00  0.00           C  
ATOM     50  H   ILE A   4       2.053   5.791  -4.279  1.00  0.00           H  
ATOM     51  HA  ILE A   4      -0.040   6.421  -2.257  1.00  0.00           H  
ATOM     52  HB  ILE A   4       2.123   8.067  -3.518  1.00  0.00           H  
ATOM     53 1HG1 ILE A   4       1.800   7.118  -0.711  1.00  0.00           H  
ATOM     54 2HG1 ILE A   4       2.763   6.299  -1.951  1.00  0.00           H  
ATOM     55 1HG2 ILE A   4       1.528   9.880  -2.003  1.00  0.00           H  
ATOM     56 2HG2 ILE A   4       0.192   9.514  -3.114  1.00  0.00           H  
ATOM     57 3HG2 ILE A   4       0.131   8.936  -1.436  1.00  0.00           H  
ATOM     58 1HD1 ILE A   4       4.159   7.657  -0.507  1.00  0.00           H  
ATOM     59 2HD1 ILE A   4       4.172   8.273  -2.174  1.00  0.00           H  
ATOM     60 3HD1 ILE A   4       3.208   9.095  -0.926  1.00  0.00           H  
ATOM     61  N   GLN A   5      -1.803   7.457  -3.628  1.00  0.00           N  
ATOM     62  CA  GLN A   5      -2.843   8.040  -4.466  1.00  0.00           C  
ATOM     63  C   GLN A   5      -2.865   9.553  -4.315  1.00  0.00           C  
ATOM     64  O   GLN A   5      -2.870  10.071  -3.196  1.00  0.00           O  
ATOM     65  CB  GLN A   5      -4.220   7.446  -4.162  1.00  0.00           C  
ATOM     66  CG  GLN A   5      -5.313   7.955  -5.099  1.00  0.00           C  
ATOM     67  CD  GLN A   5      -6.624   7.219  -4.928  1.00  0.00           C  
ATOM     68  OE1 GLN A   5      -6.647   6.070  -4.471  1.00  0.00           O  
ATOM     69  NE2 GLN A   5      -7.725   7.869  -5.295  1.00  0.00           N  
ATOM     70  H   GLN A   5      -2.026   7.105  -2.707  1.00  0.00           H  
ATOM     71  HA  GLN A   5      -2.611   7.821  -5.502  1.00  0.00           H  
ATOM     72 1HB  GLN A   5      -4.176   6.367  -4.233  1.00  0.00           H  
ATOM     73 2HB  GLN A   5      -4.508   7.697  -3.143  1.00  0.00           H  
ATOM     74 1HG  GLN A   5      -5.485   9.013  -4.891  1.00  0.00           H  
ATOM     75 2HG  GLN A   5      -4.978   7.834  -6.131  1.00  0.00           H  
ATOM     76 1HE2 GLN A   5      -8.624   7.431  -5.205  1.00  0.00           H  
ATOM     77 2HE2 GLN A   5      -7.658   8.798  -5.660  1.00  0.00           H  
ATOM     78  N   LEU A   6      -2.849  10.242  -5.445  1.00  0.00           N  
ATOM     79  CA  LEU A   6      -2.830  11.697  -5.497  1.00  0.00           C  
ATOM     80  C   LEU A   6      -4.063  12.322  -6.137  1.00  0.00           C  
ATOM     81  O   LEU A   6      -4.687  11.734  -7.022  1.00  0.00           O  
ATOM     82  CB  LEU A   6      -1.595  12.151  -6.257  1.00  0.00           C  
ATOM     83  CG  LEU A   6      -0.248  11.723  -5.657  1.00  0.00           C  
ATOM     84  CD1 LEU A   6       0.863  12.143  -6.569  1.00  0.00           C  
ATOM     85  CD2 LEU A   6      -0.075  12.356  -4.311  1.00  0.00           C  
ATOM     86  H   LEU A   6      -2.840   9.716  -6.317  1.00  0.00           H  
ATOM     87  HA  LEU A   6      -2.762  12.068  -4.476  1.00  0.00           H  
ATOM     88 1HB  LEU A   6      -1.649  11.723  -7.253  1.00  0.00           H  
ATOM     89 2HB  LEU A   6      -1.613  13.235  -6.335  1.00  0.00           H  
ATOM     90  HG  LEU A   6      -0.222  10.638  -5.554  1.00  0.00           H  
ATOM     91 1HD1 LEU A   6       1.787  11.843  -6.147  1.00  0.00           H  
ATOM     92 2HD1 LEU A   6       0.727  11.672  -7.531  1.00  0.00           H  
ATOM     93 3HD1 LEU A   6       0.873  13.202  -6.691  1.00  0.00           H  
ATOM     94 1HD2 LEU A   6       0.874  12.046  -3.889  1.00  0.00           H  
ATOM     95 2HD2 LEU A   6      -0.097  13.442  -4.413  1.00  0.00           H  
ATOM     96 3HD2 LEU A   6      -0.884  12.039  -3.650  1.00  0.00           H  
ATOM     97  N   LYS A   7      -4.393  13.536  -5.692  1.00  0.00           N  
ATOM     98  CA  LYS A   7      -5.486  14.329  -6.264  1.00  0.00           C  
ATOM     99  C   LYS A   7      -4.903  15.613  -6.832  1.00  0.00           C  
ATOM    100  O   LYS A   7      -3.786  15.967  -6.468  1.00  0.00           O  
ATOM    101  CB  LYS A   7      -6.547  14.614  -5.198  1.00  0.00           C  
ATOM    102  CG  LYS A   7      -7.289  13.366  -4.728  1.00  0.00           C  
ATOM    103  CD  LYS A   7      -8.231  13.640  -3.557  1.00  0.00           C  
ATOM    104  CE  LYS A   7      -9.432  14.524  -3.936  1.00  0.00           C  
ATOM    105  NZ  LYS A   7     -10.327  13.882  -4.944  1.00  0.00           N  
ATOM    106  H   LYS A   7      -3.852  13.952  -4.935  1.00  0.00           H  
ATOM    107  HA  LYS A   7      -5.944  13.774  -7.080  1.00  0.00           H  
ATOM    108 1HB  LYS A   7      -6.082  15.087  -4.332  1.00  0.00           H  
ATOM    109 2HB  LYS A   7      -7.285  15.311  -5.599  1.00  0.00           H  
ATOM    110 1HG  LYS A   7      -7.877  12.973  -5.564  1.00  0.00           H  
ATOM    111 2HG  LYS A   7      -6.570  12.605  -4.430  1.00  0.00           H  
ATOM    112 1HD  LYS A   7      -8.609  12.691  -3.176  1.00  0.00           H  
ATOM    113 2HD  LYS A   7      -7.676  14.133  -2.760  1.00  0.00           H  
ATOM    114 1HE  LYS A   7     -10.009  14.707  -3.032  1.00  0.00           H  
ATOM    115 2HE  LYS A   7      -9.082  15.477  -4.333  1.00  0.00           H  
ATOM    116 1HZ  LYS A   7     -11.113  14.487  -5.146  1.00  0.00           H  
ATOM    117 2HZ  LYS A   7      -9.812  13.736  -5.824  1.00  0.00           H  
ATOM    118 3HZ  LYS A   7     -10.670  12.997  -4.585  1.00  0.00           H  
ATOM    119  N   LYS A   8      -5.641  16.353  -7.661  1.00  0.00           N  
ATOM    120  CA  LYS A   8      -5.118  17.598  -8.236  1.00  0.00           C  
ATOM    121  C   LYS A   8      -4.583  18.552  -7.172  1.00  0.00           C  
ATOM    122  O   LYS A   8      -3.531  19.166  -7.344  1.00  0.00           O  
ATOM    123  CB  LYS A   8      -6.209  18.288  -9.054  1.00  0.00           C  
ATOM    124  CG  LYS A   8      -5.751  19.536  -9.815  1.00  0.00           C  
ATOM    125  CD  LYS A   8      -6.887  20.125 -10.666  1.00  0.00           C  
ATOM    126  CE  LYS A   8      -6.427  21.367 -11.436  1.00  0.00           C  
ATOM    127  NZ  LYS A   8      -7.540  21.994 -12.216  1.00  0.00           N  
ATOM    128  H   LYS A   8      -6.570  16.041  -7.951  1.00  0.00           H  
ATOM    129  HA  LYS A   8      -4.288  17.360  -8.894  1.00  0.00           H  
ATOM    130 1HB  LYS A   8      -6.625  17.581  -9.773  1.00  0.00           H  
ATOM    131 2HB  LYS A   8      -7.022  18.585  -8.387  1.00  0.00           H  
ATOM    132 1HG  LYS A   8      -5.413  20.290  -9.100  1.00  0.00           H  
ATOM    133 2HG  LYS A   8      -4.919  19.280 -10.469  1.00  0.00           H  
ATOM    134 1HD  LYS A   8      -7.228  19.377 -11.387  1.00  0.00           H  
ATOM    135 2HD  LYS A   8      -7.726  20.394 -10.023  1.00  0.00           H  
ATOM    136 1HE  LYS A   8      -6.028  22.098 -10.737  1.00  0.00           H  
ATOM    137 2HE  LYS A   8      -5.637  21.072 -12.134  1.00  0.00           H  
ATOM    138 1HZ  LYS A   8      -7.190  22.793 -12.718  1.00  0.00           H  
ATOM    139 2HZ  LYS A   8      -7.940  21.331 -12.894  1.00  0.00           H  
ATOM    140 3HZ  LYS A   8      -8.287  22.284 -11.609  1.00  0.00           H  
ATOM    141  N   ASP A   9      -5.286  18.631  -6.045  1.00  0.00           N  
ATOM    142  CA  ASP A   9      -4.930  19.502  -4.928  1.00  0.00           C  
ATOM    143  C   ASP A   9      -3.585  19.157  -4.278  1.00  0.00           C  
ATOM    144  O   ASP A   9      -2.997  19.990  -3.588  1.00  0.00           O  
ATOM    145  CB  ASP A   9      -6.011  19.439  -3.847  1.00  0.00           C  
ATOM    146  CG  ASP A   9      -7.323  20.120  -4.249  1.00  0.00           C  
ATOM    147  OD1 ASP A   9      -7.343  20.830  -5.229  1.00  0.00           O  
ATOM    148  OD2 ASP A   9      -8.298  19.908  -3.571  1.00  0.00           O  
ATOM    149  H   ASP A   9      -6.121  18.070  -5.973  1.00  0.00           H  
ATOM    150  HA  ASP A   9      -4.869  20.523  -5.304  1.00  0.00           H  
ATOM    151 1HB  ASP A   9      -6.217  18.395  -3.608  1.00  0.00           H  
ATOM    152 2HB  ASP A   9      -5.637  19.911  -2.938  1.00  0.00           H  
ATOM    153  N   THR A  10      -3.132  17.913  -4.443  1.00  0.00           N  
ATOM    154  CA  THR A  10      -1.906  17.443  -3.820  1.00  0.00           C  
ATOM    155  C   THR A  10      -0.851  16.989  -4.821  1.00  0.00           C  
ATOM    156  O   THR A  10       0.322  16.864  -4.458  1.00  0.00           O  
ATOM    157  CB  THR A  10      -2.200  16.235  -2.909  1.00  0.00           C  
ATOM    158  OG1 THR A  10      -2.718  15.147  -3.712  1.00  0.00           O  
ATOM    159  CG2 THR A  10      -3.232  16.605  -1.857  1.00  0.00           C  
ATOM    160  H   THR A  10      -3.632  17.278  -5.052  1.00  0.00           H  
ATOM    161  HA  THR A  10      -1.483  18.253  -3.226  1.00  0.00           H  
ATOM    162  HB  THR A  10      -1.277  15.916  -2.428  1.00  0.00           H  
ATOM    163  HG1 THR A  10      -2.189  15.101  -4.525  1.00  0.00           H  
ATOM    164 1HG2 THR A  10      -3.429  15.741  -1.225  1.00  0.00           H  
ATOM    165 2HG2 THR A  10      -2.852  17.425  -1.247  1.00  0.00           H  
ATOM    166 3HG2 THR A  10      -4.156  16.914  -2.343  1.00  0.00           H  
ATOM    167  N   PHE A  11      -1.265  16.710  -6.058  1.00  0.00           N  
ATOM    168  CA  PHE A  11      -0.380  16.097  -7.035  1.00  0.00           C  
ATOM    169  C   PHE A  11       0.854  16.923  -7.290  1.00  0.00           C  
ATOM    170  O   PHE A  11       1.971  16.425  -7.166  1.00  0.00           O  
ATOM    171  CB  PHE A  11      -1.074  15.900  -8.381  1.00  0.00           C  
ATOM    172  CG  PHE A  11      -0.219  15.146  -9.394  1.00  0.00           C  
ATOM    173  CD1 PHE A  11      -0.225  13.768  -9.379  1.00  0.00           C  
ATOM    174  CD2 PHE A  11       0.578  15.773 -10.320  1.00  0.00           C  
ATOM    175  CE1 PHE A  11       0.522  13.027 -10.249  1.00  0.00           C  
ATOM    176  CE2 PHE A  11       1.331  15.022 -11.201  1.00  0.00           C  
ATOM    177  CZ  PHE A  11       1.296  13.646 -11.154  1.00  0.00           C  
ATOM    178  H   PHE A  11      -2.234  16.867  -6.309  1.00  0.00           H  
ATOM    179  HA  PHE A  11      -0.071  15.137  -6.648  1.00  0.00           H  
ATOM    180 1HB  PHE A  11      -1.993  15.341  -8.227  1.00  0.00           H  
ATOM    181 2HB  PHE A  11      -1.348  16.868  -8.808  1.00  0.00           H  
ATOM    182  HD1 PHE A  11      -0.849  13.272  -8.664  1.00  0.00           H  
ATOM    183  HD2 PHE A  11       0.611  16.869 -10.355  1.00  0.00           H  
ATOM    184  HE1 PHE A  11       0.488  11.938 -10.207  1.00  0.00           H  
ATOM    185  HE2 PHE A  11       1.959  15.525 -11.927  1.00  0.00           H  
ATOM    186  HZ  PHE A  11       1.889  13.055 -11.835  1.00  0.00           H  
ATOM    187  N   ASP A  12       0.671  18.198  -7.622  1.00  0.00           N  
ATOM    188  CA  ASP A  12       1.826  19.009  -7.961  1.00  0.00           C  
ATOM    189  C   ASP A  12       2.789  19.127  -6.792  1.00  0.00           C  
ATOM    190  O   ASP A  12       4.004  19.069  -6.972  1.00  0.00           O  
ATOM    191  CB  ASP A  12       1.390  20.397  -8.416  1.00  0.00           C  
ATOM    192  CG  ASP A  12       0.704  20.370  -9.780  1.00  0.00           C  
ATOM    193  OD1 ASP A  12       0.753  19.353 -10.442  1.00  0.00           O  
ATOM    194  OD2 ASP A  12       0.154  21.371 -10.156  1.00  0.00           O  
ATOM    195  H   ASP A  12      -0.264  18.584  -7.667  1.00  0.00           H  
ATOM    196  HA  ASP A  12       2.351  18.526  -8.783  1.00  0.00           H  
ATOM    197 1HB  ASP A  12       0.697  20.813  -7.683  1.00  0.00           H  
ATOM    198 2HB  ASP A  12       2.249  21.056  -8.457  1.00  0.00           H  
ATOM    199  N   ASP A  13       2.259  19.243  -5.575  1.00  0.00           N  
ATOM    200  CA  ASP A  13       3.141  19.372  -4.426  1.00  0.00           C  
ATOM    201  C   ASP A  13       3.882  18.070  -4.156  1.00  0.00           C  
ATOM    202  O   ASP A  13       5.079  18.080  -3.826  1.00  0.00           O  
ATOM    203  CB  ASP A  13       2.375  19.869  -3.202  1.00  0.00           C  
ATOM    204  CG  ASP A  13       1.992  21.377  -3.329  1.00  0.00           C  
ATOM    205  OD1 ASP A  13       2.508  22.045  -4.231  1.00  0.00           O  
ATOM    206  OD2 ASP A  13       1.234  21.845  -2.528  1.00  0.00           O  
ATOM    207  H   ASP A  13       1.255  19.244  -5.457  1.00  0.00           H  
ATOM    208  HA  ASP A  13       3.888  20.118  -4.652  1.00  0.00           H  
ATOM    209 1HB  ASP A  13       1.461  19.277  -3.087  1.00  0.00           H  
ATOM    210 2HB  ASP A  13       2.977  19.724  -2.305  1.00  0.00           H  
ATOM    211  N   PHE A  14       3.198  16.941  -4.350  1.00  0.00           N  
ATOM    212  CA  PHE A  14       3.835  15.651  -4.169  1.00  0.00           C  
ATOM    213  C   PHE A  14       5.022  15.553  -5.118  1.00  0.00           C  
ATOM    214  O   PHE A  14       6.117  15.128  -4.740  1.00  0.00           O  
ATOM    215  CB  PHE A  14       2.906  14.489  -4.462  1.00  0.00           C  
ATOM    216  CG  PHE A  14       3.600  13.191  -4.177  1.00  0.00           C  
ATOM    217  CD1 PHE A  14       3.538  12.646  -2.912  1.00  0.00           C  
ATOM    218  CD2 PHE A  14       4.371  12.555  -5.130  1.00  0.00           C  
ATOM    219  CE1 PHE A  14       4.198  11.488  -2.613  1.00  0.00           C  
ATOM    220  CE2 PHE A  14       5.046  11.394  -4.820  1.00  0.00           C  
ATOM    221  CZ  PHE A  14       4.949  10.861  -3.566  1.00  0.00           C  
ATOM    222  H   PHE A  14       2.213  16.973  -4.613  1.00  0.00           H  
ATOM    223  HA  PHE A  14       4.194  15.575  -3.144  1.00  0.00           H  
ATOM    224 1HB  PHE A  14       2.013  14.563  -3.847  1.00  0.00           H  
ATOM    225 2HB  PHE A  14       2.602  14.508  -5.506  1.00  0.00           H  
ATOM    226  HD1 PHE A  14       2.948  13.152  -2.148  1.00  0.00           H  
ATOM    227  HD2 PHE A  14       4.444  12.986  -6.125  1.00  0.00           H  
ATOM    228  HE1 PHE A  14       4.129  11.075  -1.612  1.00  0.00           H  
ATOM    229  HE2 PHE A  14       5.647  10.895  -5.571  1.00  0.00           H  
ATOM    230  HZ  PHE A  14       5.471   9.946  -3.322  1.00  0.00           H  
ATOM    231  N   ILE A  15       4.795  15.927  -6.382  1.00  0.00           N  
ATOM    232  CA  ILE A  15       5.846  15.827  -7.380  1.00  0.00           C  
ATOM    233  C   ILE A  15       6.999  16.786  -7.092  1.00  0.00           C  
ATOM    234  O   ILE A  15       8.159  16.392  -7.146  1.00  0.00           O  
ATOM    235  CB  ILE A  15       5.300  16.136  -8.782  1.00  0.00           C  
ATOM    236  CG1 ILE A  15       4.240  15.098  -9.225  1.00  0.00           C  
ATOM    237  CG2 ILE A  15       6.442  16.214  -9.768  1.00  0.00           C  
ATOM    238  CD1 ILE A  15       4.711  13.690  -9.286  1.00  0.00           C  
ATOM    239  H   ILE A  15       3.868  16.268  -6.648  1.00  0.00           H  
ATOM    240  HA  ILE A  15       6.234  14.811  -7.369  1.00  0.00           H  
ATOM    241  HB  ILE A  15       4.791  17.101  -8.749  1.00  0.00           H  
ATOM    242 1HG1 ILE A  15       3.408  15.134  -8.544  1.00  0.00           H  
ATOM    243 2HG1 ILE A  15       3.893  15.381 -10.211  1.00  0.00           H  
ATOM    244 1HG2 ILE A  15       6.051  16.465 -10.736  1.00  0.00           H  
ATOM    245 2HG2 ILE A  15       7.147  16.982  -9.454  1.00  0.00           H  
ATOM    246 3HG2 ILE A  15       6.946  15.254  -9.805  1.00  0.00           H  
ATOM    247 1HD1 ILE A  15       3.896  13.044  -9.612  1.00  0.00           H  
ATOM    248 2HD1 ILE A  15       5.532  13.613  -9.986  1.00  0.00           H  
ATOM    249 3HD1 ILE A  15       5.042  13.391  -8.306  1.00  0.00           H  
ATOM    250  N   LYS A  16       6.701  18.031  -6.726  1.00  0.00           N  
ATOM    251  CA  LYS A  16       7.753  19.005  -6.428  1.00  0.00           C  
ATOM    252  C   LYS A  16       8.621  18.593  -5.237  1.00  0.00           C  
ATOM    253  O   LYS A  16       9.808  18.923  -5.179  1.00  0.00           O  
ATOM    254  CB  LYS A  16       7.146  20.384  -6.176  1.00  0.00           C  
ATOM    255  CG  LYS A  16       6.584  21.095  -7.427  1.00  0.00           C  
ATOM    256  CD  LYS A  16       6.081  22.495  -7.073  1.00  0.00           C  
ATOM    257  CE  LYS A  16       4.871  22.351  -6.170  1.00  0.00           C  
ATOM    258  NZ  LYS A  16       4.217  23.619  -5.793  1.00  0.00           N  
ATOM    259  H   LYS A  16       5.724  18.325  -6.682  1.00  0.00           H  
ATOM    260  HA  LYS A  16       8.403  19.073  -7.299  1.00  0.00           H  
ATOM    261 1HB  LYS A  16       6.326  20.281  -5.461  1.00  0.00           H  
ATOM    262 2HB  LYS A  16       7.894  21.031  -5.723  1.00  0.00           H  
ATOM    263 1HG  LYS A  16       7.367  21.178  -8.178  1.00  0.00           H  
ATOM    264 2HG  LYS A  16       5.772  20.514  -7.846  1.00  0.00           H  
ATOM    265 1HD  LYS A  16       6.858  23.056  -6.555  1.00  0.00           H  
ATOM    266 2HD  LYS A  16       5.796  23.029  -7.978  1.00  0.00           H  
ATOM    267 1HE  LYS A  16       4.141  21.726  -6.672  1.00  0.00           H  
ATOM    268 2HE  LYS A  16       5.195  21.856  -5.261  1.00  0.00           H  
ATOM    269 1HZ  LYS A  16       3.429  23.331  -5.177  1.00  0.00           H  
ATOM    270 2HZ  LYS A  16       4.852  24.212  -5.291  1.00  0.00           H  
ATOM    271 3HZ  LYS A  16       3.871  24.095  -6.606  1.00  0.00           H  
ATOM    272  N   SER A  17       8.033  17.852  -4.299  1.00  0.00           N  
ATOM    273  CA  SER A  17       8.707  17.415  -3.085  1.00  0.00           C  
ATOM    274  C   SER A  17       9.552  16.143  -3.251  1.00  0.00           C  
ATOM    275  O   SER A  17      10.228  15.728  -2.305  1.00  0.00           O  
ATOM    276  CB  SER A  17       7.665  17.136  -2.024  1.00  0.00           C  
ATOM    277  OG  SER A  17       6.926  18.288  -1.728  1.00  0.00           O  
ATOM    278  H   SER A  17       7.041  17.631  -4.395  1.00  0.00           H  
ATOM    279  HA  SER A  17       9.359  18.222  -2.753  1.00  0.00           H  
ATOM    280 1HB  SER A  17       6.992  16.351  -2.378  1.00  0.00           H  
ATOM    281 2HB  SER A  17       8.154  16.771  -1.126  1.00  0.00           H  
ATOM    282  HG  SER A  17       6.318  18.407  -2.499  1.00  0.00           H  
ATOM    283  N   ASN A  18       9.495  15.505  -4.423  1.00  0.00           N  
ATOM    284  CA  ASN A  18      10.181  14.234  -4.655  1.00  0.00           C  
ATOM    285  C   ASN A  18      11.019  14.262  -5.935  1.00  0.00           C  
ATOM    286  O   ASN A  18      10.514  14.504  -7.026  1.00  0.00           O  
ATOM    287  CB  ASN A  18       9.167  13.094  -4.660  1.00  0.00           C  
ATOM    288  CG  ASN A  18       8.610  12.760  -3.270  1.00  0.00           C  
ATOM    289  OD1 ASN A  18       9.230  11.991  -2.520  1.00  0.00           O  
ATOM    290  ND2 ASN A  18       7.487  13.332  -2.909  1.00  0.00           N  
ATOM    291  H   ASN A  18       8.953  15.903  -5.192  1.00  0.00           H  
ATOM    292  HA  ASN A  18      10.873  14.064  -3.831  1.00  0.00           H  
ATOM    293 1HB  ASN A  18       8.329  13.387  -5.290  1.00  0.00           H  
ATOM    294 2HB  ASN A  18       9.615  12.199  -5.092  1.00  0.00           H  
ATOM    295 1HD2 ASN A  18       7.102  13.150  -2.006  1.00  0.00           H  
ATOM    296 2HD2 ASN A  18       7.018  13.984  -3.536  1.00  0.00           H  
ATOM    297  N   ASP A  19      12.318  13.991  -5.799  1.00  0.00           N  
ATOM    298  CA  ASP A  19      13.244  14.058  -6.935  1.00  0.00           C  
ATOM    299  C   ASP A  19      12.857  13.150  -8.103  1.00  0.00           C  
ATOM    300  O   ASP A  19      13.155  13.459  -9.259  1.00  0.00           O  
ATOM    301  CB  ASP A  19      14.654  13.686  -6.492  1.00  0.00           C  
ATOM    302  CG  ASP A  19      15.320  14.745  -5.610  1.00  0.00           C  
ATOM    303  OD1 ASP A  19      14.823  15.845  -5.537  1.00  0.00           O  
ATOM    304  OD2 ASP A  19      16.320  14.434  -5.011  1.00  0.00           O  
ATOM    305  H   ASP A  19      12.679  13.775  -4.880  1.00  0.00           H  
ATOM    306  HA  ASP A  19      13.254  15.086  -7.300  1.00  0.00           H  
ATOM    307 1HB  ASP A  19      14.625  12.743  -5.946  1.00  0.00           H  
ATOM    308 2HB  ASP A  19      15.275  13.528  -7.374  1.00  0.00           H  
ATOM    309  N   LEU A  20      12.250  12.005  -7.810  1.00  0.00           N  
ATOM    310  CA  LEU A  20      11.837  11.124  -8.887  1.00  0.00           C  
ATOM    311  C   LEU A  20      10.546  10.383  -8.581  1.00  0.00           C  
ATOM    312  O   LEU A  20      10.472   9.609  -7.608  1.00  0.00           O  
ATOM    313  CB  LEU A  20      12.919  10.110  -9.194  1.00  0.00           C  
ATOM    314  CG  LEU A  20      12.560   9.176 -10.255  1.00  0.00           C  
ATOM    315  CD1 LEU A  20      12.374   9.915 -11.546  1.00  0.00           C  
ATOM    316  CD2 LEU A  20      13.589   8.191 -10.404  1.00  0.00           C  
ATOM    317  H   LEU A  20      12.039  11.781  -6.851  1.00  0.00           H  
ATOM    318  HA  LEU A  20      11.666  11.729  -9.777  1.00  0.00           H  
ATOM    319 1HB  LEU A  20      13.820  10.639  -9.505  1.00  0.00           H  
ATOM    320 2HB  LEU A  20      13.139   9.536  -8.293  1.00  0.00           H  
ATOM    321  HG  LEU A  20      11.643   8.707  -9.990  1.00  0.00           H  
ATOM    322 1HD1 LEU A  20      12.106   9.208 -12.306  1.00  0.00           H  
ATOM    323 2HD1 LEU A  20      11.591  10.655 -11.442  1.00  0.00           H  
ATOM    324 3HD1 LEU A  20      13.305  10.407 -11.820  1.00  0.00           H  
ATOM    325 1HD2 LEU A  20      13.331   7.499 -11.182  1.00  0.00           H  
ATOM    326 2HD2 LEU A  20      14.455   8.704 -10.651  1.00  0.00           H  
ATOM    327 3HD2 LEU A  20      13.734   7.664  -9.509  1.00  0.00           H  
ATOM    328  N   VAL A  21       9.542  10.636  -9.427  1.00  0.00           N  
ATOM    329  CA  VAL A  21       8.239  10.011  -9.267  1.00  0.00           C  
ATOM    330  C   VAL A  21       7.692   9.442 -10.576  1.00  0.00           C  
ATOM    331  O   VAL A  21       7.706  10.114 -11.610  1.00  0.00           O  
ATOM    332  CB  VAL A  21       7.206  11.026  -8.725  1.00  0.00           C  
ATOM    333  CG1 VAL A  21       5.854  10.329  -8.548  1.00  0.00           C  
ATOM    334  CG2 VAL A  21       7.692  11.641  -7.431  1.00  0.00           C  
ATOM    335  H   VAL A  21       9.707  11.294 -10.194  1.00  0.00           H  
ATOM    336  HA  VAL A  21       8.337   9.198  -8.551  1.00  0.00           H  
ATOM    337  HB  VAL A  21       7.067  11.815  -9.451  1.00  0.00           H  
ATOM    338 1HG1 VAL A  21       5.119  11.029  -8.180  1.00  0.00           H  
ATOM    339 2HG1 VAL A  21       5.513   9.935  -9.494  1.00  0.00           H  
ATOM    340 3HG1 VAL A  21       5.964   9.513  -7.834  1.00  0.00           H  
ATOM    341 1HG2 VAL A  21       6.957  12.357  -7.073  1.00  0.00           H  
ATOM    342 2HG2 VAL A  21       7.837  10.872  -6.691  1.00  0.00           H  
ATOM    343 3HG2 VAL A  21       8.634  12.163  -7.598  1.00  0.00           H  
ATOM    344  N   LEU A  22       7.199   8.208 -10.540  1.00  0.00           N  
ATOM    345  CA  LEU A  22       6.526   7.673 -11.729  1.00  0.00           C  
ATOM    346  C   LEU A  22       5.057   7.714 -11.383  1.00  0.00           C  
ATOM    347  O   LEU A  22       4.679   7.202 -10.326  1.00  0.00           O  
ATOM    348  CB  LEU A  22       6.879   6.227 -12.028  1.00  0.00           C  
ATOM    349  CG  LEU A  22       6.302   5.578 -13.334  1.00  0.00           C  
ATOM    350  CD1 LEU A  22       6.906   6.249 -14.540  1.00  0.00           C  
ATOM    351  CD2 LEU A  22       6.653   4.123 -13.372  1.00  0.00           C  
ATOM    352  H   LEU A  22       7.249   7.680  -9.664  1.00  0.00           H  
ATOM    353  HA  LEU A  22       6.712   8.298 -12.594  1.00  0.00           H  
ATOM    354 1HB  LEU A  22       7.870   6.094 -12.009  1.00  0.00           H  
ATOM    355 2HB  LEU A  22       6.461   5.707 -11.260  1.00  0.00           H  
ATOM    356  HG  LEU A  22       5.221   5.718 -13.368  1.00  0.00           H  
ATOM    357 1HD1 LEU A  22       6.505   5.815 -15.448  1.00  0.00           H  
ATOM    358 2HD1 LEU A  22       6.677   7.273 -14.504  1.00  0.00           H  
ATOM    359 3HD1 LEU A  22       7.980   6.122 -14.527  1.00  0.00           H  
ATOM    360 1HD2 LEU A  22       6.278   3.683 -14.279  1.00  0.00           H  
ATOM    361 2HD2 LEU A  22       7.733   4.021 -13.352  1.00  0.00           H  
ATOM    362 3HD2 LEU A  22       6.228   3.613 -12.521  1.00  0.00           H  
ATOM    363  N   ALA A  23       4.246   8.337 -12.213  1.00  0.00           N  
ATOM    364  CA  ALA A  23       2.835   8.392 -11.905  1.00  0.00           C  
ATOM    365  C   ALA A  23       2.016   7.596 -12.881  1.00  0.00           C  
ATOM    366  O   ALA A  23       2.223   7.681 -14.094  1.00  0.00           O  
ATOM    367  CB  ALA A  23       2.359   9.830 -11.923  1.00  0.00           C  
ATOM    368  H   ALA A  23       4.612   8.754 -13.061  1.00  0.00           H  
ATOM    369  HA  ALA A  23       2.683   7.955 -10.926  1.00  0.00           H  
ATOM    370 1HB  ALA A  23       1.297   9.866 -11.672  1.00  0.00           H  
ATOM    371 2HB  ALA A  23       2.927  10.427 -11.210  1.00  0.00           H  
ATOM    372 3HB  ALA A  23       2.500  10.207 -12.900  1.00  0.00           H  
ATOM    373  N   GLU A  24       1.051   6.860 -12.349  1.00  0.00           N  
ATOM    374  CA  GLU A  24       0.103   6.144 -13.173  1.00  0.00           C  
ATOM    375  C   GLU A  24      -1.213   6.865 -13.217  1.00  0.00           C  
ATOM    376  O   GLU A  24      -1.829   7.121 -12.181  1.00  0.00           O  
ATOM    377  CB  GLU A  24      -0.148   4.722 -12.664  1.00  0.00           C  
ATOM    378  CG  GLU A  24      -1.172   3.931 -13.492  1.00  0.00           C  
ATOM    379  CD  GLU A  24      -1.512   2.568 -12.926  1.00  0.00           C  
ATOM    380  OE1 GLU A  24      -1.085   2.258 -11.845  1.00  0.00           O  
ATOM    381  OE2 GLU A  24      -2.215   1.842 -13.586  1.00  0.00           O  
ATOM    382  H   GLU A  24       0.984   6.794 -11.334  1.00  0.00           H  
ATOM    383  HA  GLU A  24       0.479   6.111 -14.186  1.00  0.00           H  
ATOM    384 1HB  GLU A  24       0.768   4.171 -12.644  1.00  0.00           H  
ATOM    385 2HB  GLU A  24      -0.515   4.769 -11.636  1.00  0.00           H  
ATOM    386 1HG  GLU A  24      -2.076   4.519 -13.535  1.00  0.00           H  
ATOM    387 2HG  GLU A  24      -0.815   3.821 -14.509  1.00  0.00           H  
ATOM    388  N   PHE A  25      -1.665   7.136 -14.413  1.00  0.00           N  
ATOM    389  CA  PHE A  25      -2.944   7.759 -14.617  1.00  0.00           C  
ATOM    390  C   PHE A  25      -3.847   6.630 -15.076  1.00  0.00           C  
ATOM    391  O   PHE A  25      -3.568   5.955 -16.074  1.00  0.00           O  
ATOM    392  CB  PHE A  25      -2.780   8.869 -15.605  1.00  0.00           C  
ATOM    393  CG  PHE A  25      -1.860   9.989 -15.061  1.00  0.00           C  
ATOM    394  CD1 PHE A  25      -0.482   9.909 -15.202  1.00  0.00           C  
ATOM    395  CD2 PHE A  25      -2.374  11.098 -14.414  1.00  0.00           C  
ATOM    396  CE1 PHE A  25       0.327  10.919 -14.716  1.00  0.00           C  
ATOM    397  CE2 PHE A  25      -1.571  12.107 -13.934  1.00  0.00           C  
ATOM    398  CZ  PHE A  25      -0.217  12.017 -14.088  1.00  0.00           C  
ATOM    399  H   PHE A  25      -1.081   6.919 -15.219  1.00  0.00           H  
ATOM    400  HA  PHE A  25      -3.328   8.159 -13.679  1.00  0.00           H  
ATOM    401 1HB  PHE A  25      -2.335   8.479 -16.518  1.00  0.00           H  
ATOM    402 2HB  PHE A  25      -3.714   9.287 -15.858  1.00  0.00           H  
ATOM    403  HD1 PHE A  25      -0.037   9.042 -15.702  1.00  0.00           H  
ATOM    404  HD2 PHE A  25      -3.421  11.163 -14.287  1.00  0.00           H  
ATOM    405  HE1 PHE A  25       1.395  10.841 -14.835  1.00  0.00           H  
ATOM    406  HE2 PHE A  25      -2.011  12.968 -13.431  1.00  0.00           H  
ATOM    407  HZ  PHE A  25       0.424  12.807 -13.716  1.00  0.00           H  
ATOM    408  N   PHE A  26      -4.883   6.365 -14.298  1.00  0.00           N  
ATOM    409  CA  PHE A  26      -5.682   5.165 -14.500  1.00  0.00           C  
ATOM    410  C   PHE A  26      -7.144   5.400 -14.274  1.00  0.00           C  
ATOM    411  O   PHE A  26      -7.559   6.479 -13.850  1.00  0.00           O  
ATOM    412  CB  PHE A  26      -5.283   4.078 -13.484  1.00  0.00           C  
ATOM    413  CG  PHE A  26      -5.696   4.358 -12.052  1.00  0.00           C  
ATOM    414  CD1 PHE A  26      -6.859   3.772 -11.551  1.00  0.00           C  
ATOM    415  CD2 PHE A  26      -4.989   5.189 -11.223  1.00  0.00           C  
ATOM    416  CE1 PHE A  26      -7.295   4.004 -10.272  1.00  0.00           C  
ATOM    417  CE2 PHE A  26      -5.439   5.425  -9.925  1.00  0.00           C  
ATOM    418  CZ  PHE A  26      -6.579   4.834  -9.456  1.00  0.00           C  
ATOM    419  H   PHE A  26      -5.081   6.984 -13.510  1.00  0.00           H  
ATOM    420  HA  PHE A  26      -5.531   4.808 -15.512  1.00  0.00           H  
ATOM    421 1HB  PHE A  26      -5.729   3.150 -13.757  1.00  0.00           H  
ATOM    422 2HB  PHE A  26      -4.220   3.930 -13.508  1.00  0.00           H  
ATOM    423  HD1 PHE A  26      -7.426   3.112 -12.193  1.00  0.00           H  
ATOM    424  HD2 PHE A  26      -4.078   5.671 -11.594  1.00  0.00           H  
ATOM    425  HE1 PHE A  26      -8.211   3.530  -9.912  1.00  0.00           H  
ATOM    426  HE2 PHE A  26      -4.888   6.089  -9.274  1.00  0.00           H  
ATOM    427  HZ  PHE A  26      -6.917   5.032  -8.440  1.00  0.00           H  
ATOM    428  N   ALA A  27      -7.927   4.369 -14.553  1.00  0.00           N  
ATOM    429  CA  ALA A  27      -9.321   4.397 -14.191  1.00  0.00           C  
ATOM    430  C   ALA A  27      -9.718   2.963 -13.790  1.00  0.00           C  
ATOM    431  O   ALA A  27      -9.396   2.025 -14.514  1.00  0.00           O  
ATOM    432  CB  ALA A  27     -10.143   4.906 -15.337  1.00  0.00           C  
ATOM    433  H   ALA A  27      -7.529   3.537 -14.967  1.00  0.00           H  
ATOM    434  HA  ALA A  27      -9.429   5.069 -13.344  1.00  0.00           H  
ATOM    435 1HB  ALA A  27     -11.136   4.926 -15.014  1.00  0.00           H  
ATOM    436 2HB  ALA A  27      -9.825   5.918 -15.601  1.00  0.00           H  
ATOM    437 3HB  ALA A  27     -10.038   4.254 -16.204  1.00  0.00           H  
ATOM    438  N   PRO A  28     -10.494   2.772 -12.703  1.00  0.00           N  
ATOM    439  CA  PRO A  28     -10.891   1.487 -12.129  1.00  0.00           C  
ATOM    440  C   PRO A  28     -11.765   0.630 -13.028  1.00  0.00           C  
ATOM    441  O   PRO A  28     -11.871  -0.579 -12.831  1.00  0.00           O  
ATOM    442  CB  PRO A  28     -11.646   1.913 -10.863  1.00  0.00           C  
ATOM    443  CG  PRO A  28     -12.118   3.311 -11.144  1.00  0.00           C  
ATOM    444  CD  PRO A  28     -11.045   3.927 -11.990  1.00  0.00           C  
ATOM    445  HA  PRO A  28      -9.981   0.932 -11.857  1.00  0.00           H  
ATOM    446 1HB  PRO A  28     -12.475   1.214 -10.673  1.00  0.00           H  
ATOM    447 2HB  PRO A  28     -10.977   1.861  -9.992  1.00  0.00           H  
ATOM    448 1HG  PRO A  28     -13.095   3.295 -11.644  1.00  0.00           H  
ATOM    449 2HG  PRO A  28     -12.256   3.868 -10.199  1.00  0.00           H  
ATOM    450 1HD  PRO A  28     -11.514   4.647 -12.667  1.00  0.00           H  
ATOM    451 2HD  PRO A  28     -10.282   4.390 -11.346  1.00  0.00           H  
ATOM    452  N   TRP A  29     -12.396   1.250 -14.010  1.00  0.00           N  
ATOM    453  CA  TRP A  29     -13.240   0.530 -14.944  1.00  0.00           C  
ATOM    454  C   TRP A  29     -12.480   0.030 -16.175  1.00  0.00           C  
ATOM    455  O   TRP A  29     -13.040  -0.694 -17.002  1.00  0.00           O  
ATOM    456  CB  TRP A  29     -14.415   1.411 -15.345  1.00  0.00           C  
ATOM    457  CG  TRP A  29     -14.031   2.830 -15.601  1.00  0.00           C  
ATOM    458  CD1 TRP A  29     -14.130   3.836 -14.690  1.00  0.00           C  
ATOM    459  CD2 TRP A  29     -13.460   3.423 -16.793  1.00  0.00           C  
ATOM    460  NE1 TRP A  29     -13.690   5.002 -15.222  1.00  0.00           N  
ATOM    461  CE2 TRP A  29     -13.277   4.776 -16.518  1.00  0.00           C  
ATOM    462  CE3 TRP A  29     -13.091   2.922 -18.047  1.00  0.00           C  
ATOM    463  CZ2 TRP A  29     -12.737   5.653 -17.452  1.00  0.00           C  
ATOM    464  CZ3 TRP A  29     -12.546   3.796 -18.981  1.00  0.00           C  
ATOM    465  CH2 TRP A  29     -12.376   5.126 -18.690  1.00  0.00           C  
ATOM    466  H   TRP A  29     -12.294   2.245 -14.119  1.00  0.00           H  
ATOM    467  HA  TRP A  29     -13.644  -0.337 -14.433  1.00  0.00           H  
ATOM    468 1HB  TRP A  29     -14.883   1.010 -16.242  1.00  0.00           H  
ATOM    469 2HB  TRP A  29     -15.161   1.397 -14.550  1.00  0.00           H  
ATOM    470  HD1 TRP A  29     -14.503   3.720 -13.675  1.00  0.00           H  
ATOM    471  HE1 TRP A  29     -13.637   5.886 -14.711  1.00  0.00           H  
ATOM    472  HE3 TRP A  29     -13.222   1.866 -18.279  1.00  0.00           H  
ATOM    473  HZ2 TRP A  29     -12.586   6.712 -17.233  1.00  0.00           H  
ATOM    474  HZ3 TRP A  29     -12.255   3.397 -19.953  1.00  0.00           H  
ATOM    475  HH2 TRP A  29     -11.948   5.782 -19.443  1.00  0.00           H  
ATOM    476  N   CYS A  30     -11.212   0.405 -16.301  1.00  0.00           N  
ATOM    477  CA  CYS A  30     -10.417  -0.017 -17.440  1.00  0.00           C  
ATOM    478  C   CYS A  30      -9.683  -1.326 -17.161  1.00  0.00           C  
ATOM    479  O   CYS A  30      -8.805  -1.400 -16.295  1.00  0.00           O  
ATOM    480  CB  CYS A  30      -9.433   1.066 -17.831  1.00  0.00           C  
ATOM    481  SG  CYS A  30      -8.313   0.605 -19.170  1.00  0.00           S  
ATOM    482  H   CYS A  30     -10.770   0.988 -15.589  1.00  0.00           H  
ATOM    483  HA  CYS A  30     -11.090  -0.173 -18.283  1.00  0.00           H  
ATOM    484 1HB  CYS A  30      -9.981   1.956 -18.144  1.00  0.00           H  
ATOM    485 2HB  CYS A  30      -8.858   1.343 -16.973  1.00  0.00           H  
ATOM    486  HG  CYS A  30      -7.675   1.772 -19.263  1.00  0.00           H  
ATOM    487  N   GLY A  31      -9.994  -2.350 -17.950  1.00  0.00           N  
ATOM    488  CA  GLY A  31      -9.410  -3.681 -17.779  1.00  0.00           C  
ATOM    489  C   GLY A  31      -7.883  -3.690 -17.845  1.00  0.00           C  
ATOM    490  O   GLY A  31      -7.230  -4.500 -17.183  1.00  0.00           O  
ATOM    491  H   GLY A  31     -10.704  -2.212 -18.659  1.00  0.00           H  
ATOM    492 1HA  GLY A  31      -9.732  -4.087 -16.821  1.00  0.00           H  
ATOM    493 2HA  GLY A  31      -9.809  -4.343 -18.547  1.00  0.00           H  
ATOM    494  N   HIS A  32      -7.306  -2.757 -18.598  1.00  0.00           N  
ATOM    495  CA  HIS A  32      -5.861  -2.706 -18.743  1.00  0.00           C  
ATOM    496  C   HIS A  32      -5.212  -2.149 -17.481  1.00  0.00           C  
ATOM    497  O   HIS A  32      -4.032  -2.392 -17.214  1.00  0.00           O  
ATOM    498  CB  HIS A  32      -5.479  -1.839 -19.940  1.00  0.00           C  
ATOM    499  CG  HIS A  32      -5.947  -2.390 -21.238  1.00  0.00           C  
ATOM    500  ND1 HIS A  32      -5.467  -3.569 -21.766  1.00  0.00           N  
ATOM    501  CD2 HIS A  32      -6.869  -1.929 -22.116  1.00  0.00           C  
ATOM    502  CE1 HIS A  32      -6.072  -3.809 -22.918  1.00  0.00           C  
ATOM    503  NE2 HIS A  32      -6.927  -2.829 -23.153  1.00  0.00           N  
ATOM    504  H   HIS A  32      -7.884  -2.094 -19.097  1.00  0.00           H  
ATOM    505  HA  HIS A  32      -5.472  -3.710 -18.909  1.00  0.00           H  
ATOM    506 1HB  HIS A  32      -5.878  -0.841 -19.822  1.00  0.00           H  
ATOM    507 2HB  HIS A  32      -4.396  -1.750 -19.987  1.00  0.00           H  
ATOM    508  HD2 HIS A  32      -7.456  -1.014 -22.015  1.00  0.00           H  
ATOM    509  HE1 HIS A  32      -5.895  -4.669 -23.563  1.00  0.00           H  
ATOM    510  HE2 HIS A  32      -7.530  -2.750 -23.960  1.00  0.00           H  
ATOM    511  N   CYS A  33      -5.968  -1.374 -16.702  1.00  0.00           N  
ATOM    512  CA  CYS A  33      -5.412  -0.805 -15.492  1.00  0.00           C  
ATOM    513  C   CYS A  33      -5.440  -1.884 -14.443  1.00  0.00           C  
ATOM    514  O   CYS A  33      -4.525  -2.023 -13.632  1.00  0.00           O  
ATOM    515  CB  CYS A  33      -6.245   0.371 -15.021  1.00  0.00           C  
ATOM    516  SG  CYS A  33      -6.191   1.741 -16.150  1.00  0.00           S  
ATOM    517  H   CYS A  33      -6.951  -1.215 -16.910  1.00  0.00           H  
ATOM    518  HA  CYS A  33      -4.385  -0.486 -15.668  1.00  0.00           H  
ATOM    519 1HB  CYS A  33      -7.289   0.071 -14.897  1.00  0.00           H  
ATOM    520 2HB  CYS A  33      -5.881   0.709 -14.053  1.00  0.00           H  
ATOM    521  HG  CYS A  33      -6.840   1.111 -17.137  1.00  0.00           H  
ATOM    522  N   LYS A  34      -6.481  -2.713 -14.508  1.00  0.00           N  
ATOM    523  CA  LYS A  34      -6.602  -3.796 -13.552  1.00  0.00           C  
ATOM    524  C   LYS A  34      -5.463  -4.784 -13.790  1.00  0.00           C  
ATOM    525  O   LYS A  34      -4.859  -5.299 -12.849  1.00  0.00           O  
ATOM    526  CB  LYS A  34      -7.947  -4.501 -13.711  1.00  0.00           C  
ATOM    527  CG  LYS A  34      -9.157  -3.670 -13.308  1.00  0.00           C  
ATOM    528  CD  LYS A  34     -10.447  -4.456 -13.503  1.00  0.00           C  
ATOM    529  CE  LYS A  34     -11.659  -3.598 -13.223  1.00  0.00           C  
ATOM    530  NZ  LYS A  34     -12.928  -4.352 -13.384  1.00  0.00           N  
ATOM    531  H   LYS A  34      -7.213  -2.538 -15.199  1.00  0.00           H  
ATOM    532  HA  LYS A  34      -6.513  -3.397 -12.542  1.00  0.00           H  
ATOM    533 1HB  LYS A  34      -8.080  -4.795 -14.751  1.00  0.00           H  
ATOM    534 2HB  LYS A  34      -7.949  -5.411 -13.115  1.00  0.00           H  
ATOM    535 1HG  LYS A  34      -9.069  -3.375 -12.263  1.00  0.00           H  
ATOM    536 2HG  LYS A  34      -9.195  -2.765 -13.924  1.00  0.00           H  
ATOM    537 1HD  LYS A  34     -10.500  -4.819 -14.528  1.00  0.00           H  
ATOM    538 2HD  LYS A  34     -10.459  -5.313 -12.831  1.00  0.00           H  
ATOM    539 1HE  LYS A  34     -11.600  -3.207 -12.209  1.00  0.00           H  
ATOM    540 2HE  LYS A  34     -11.660  -2.766 -13.927  1.00  0.00           H  
ATOM    541 1HZ  LYS A  34     -13.705  -3.733 -13.197  1.00  0.00           H  
ATOM    542 2HZ  LYS A  34     -12.994  -4.700 -14.329  1.00  0.00           H  
ATOM    543 3HZ  LYS A  34     -12.947  -5.123 -12.736  1.00  0.00           H  
ATOM    544  N   ALA A  35      -5.162  -5.037 -15.072  1.00  0.00           N  
ATOM    545  CA  ALA A  35      -4.082  -5.937 -15.458  1.00  0.00           C  
ATOM    546  C   ALA A  35      -2.712  -5.428 -14.997  1.00  0.00           C  
ATOM    547  O   ALA A  35      -1.884  -6.204 -14.522  1.00  0.00           O  
ATOM    548  CB  ALA A  35      -4.078  -6.106 -16.968  1.00  0.00           C  
ATOM    549  H   ALA A  35      -5.730  -4.613 -15.806  1.00  0.00           H  
ATOM    550  HA  ALA A  35      -4.263  -6.901 -14.987  1.00  0.00           H  
ATOM    551 1HB  ALA A  35      -3.293  -6.802 -17.255  1.00  0.00           H  
ATOM    552 2HB  ALA A  35      -5.046  -6.489 -17.294  1.00  0.00           H  
ATOM    553 3HB  ALA A  35      -3.897  -5.141 -17.438  1.00  0.00           H  
ATOM    554  N   LEU A  36      -2.483  -4.116 -15.123  1.00  0.00           N  
ATOM    555  CA  LEU A  36      -1.231  -3.480 -14.714  1.00  0.00           C  
ATOM    556  C   LEU A  36      -1.041  -3.357 -13.219  1.00  0.00           C  
ATOM    557  O   LEU A  36       0.067  -3.547 -12.712  1.00  0.00           O  
ATOM    558  CB  LEU A  36      -1.109  -2.064 -15.278  1.00  0.00           C  
ATOM    559  CG  LEU A  36       0.202  -1.307 -14.890  1.00  0.00           C  
ATOM    560  CD1 LEU A  36       1.385  -2.066 -15.389  1.00  0.00           C  
ATOM    561  CD2 LEU A  36       0.199   0.098 -15.461  1.00  0.00           C  
ATOM    562  H   LEU A  36      -3.194  -3.528 -15.559  1.00  0.00           H  
ATOM    563  HA  LEU A  36      -0.413  -4.081 -15.107  1.00  0.00           H  
ATOM    564 1HB  LEU A  36      -1.170  -2.112 -16.363  1.00  0.00           H  
ATOM    565 2HB  LEU A  36      -1.956  -1.472 -14.914  1.00  0.00           H  
ATOM    566  HG  LEU A  36       0.266  -1.251 -13.804  1.00  0.00           H  
ATOM    567 1HD1 LEU A  36       2.295  -1.548 -15.094  1.00  0.00           H  
ATOM    568 2HD1 LEU A  36       1.383  -3.056 -14.973  1.00  0.00           H  
ATOM    569 3HD1 LEU A  36       1.343  -2.141 -16.470  1.00  0.00           H  
ATOM    570 1HD2 LEU A  36       1.108   0.603 -15.164  1.00  0.00           H  
ATOM    571 2HD2 LEU A  36       0.145   0.053 -16.545  1.00  0.00           H  
ATOM    572 3HD2 LEU A  36      -0.660   0.638 -15.074  1.00  0.00           H  
ATOM    573  N   ALA A  37      -2.098  -2.984 -12.511  1.00  0.00           N  
ATOM    574  CA  ALA A  37      -1.967  -2.601 -11.120  1.00  0.00           C  
ATOM    575  C   ALA A  37      -1.062  -3.508 -10.273  1.00  0.00           C  
ATOM    576  O   ALA A  37      -0.241  -2.947  -9.559  1.00  0.00           O  
ATOM    577  CB  ALA A  37      -3.351  -2.471 -10.485  1.00  0.00           C  
ATOM    578  H   ALA A  37      -3.003  -2.871 -12.967  1.00  0.00           H  
ATOM    579  HA  ALA A  37      -1.517  -1.608 -11.109  1.00  0.00           H  
ATOM    580 1HB  ALA A  37      -3.240  -2.102  -9.468  1.00  0.00           H  
ATOM    581 2HB  ALA A  37      -3.932  -1.755 -11.071  1.00  0.00           H  
ATOM    582 3HB  ALA A  37      -3.888  -3.392 -10.459  1.00  0.00           H  
ATOM    583  N   PRO A  38      -1.145  -4.860 -10.246  1.00  0.00           N  
ATOM    584  CA  PRO A  38      -0.236  -5.678  -9.452  1.00  0.00           C  
ATOM    585  C   PRO A  38       1.248  -5.428  -9.769  1.00  0.00           C  
ATOM    586  O   PRO A  38       2.105  -5.466  -8.879  1.00  0.00           O  
ATOM    587  CB  PRO A  38      -0.637  -7.101  -9.857  1.00  0.00           C  
ATOM    588  CG  PRO A  38      -2.082  -6.977 -10.295  1.00  0.00           C  
ATOM    589  CD  PRO A  38      -2.140  -5.645 -11.011  1.00  0.00           C  
ATOM    590  HA  PRO A  38      -0.435  -5.497  -8.385  1.00  0.00           H  
ATOM    591 1HB  PRO A  38       0.022  -7.457 -10.669  1.00  0.00           H  
ATOM    592 2HB  PRO A  38      -0.499  -7.789  -9.008  1.00  0.00           H  
ATOM    593 1HG  PRO A  38      -2.355  -7.816 -10.954  1.00  0.00           H  
ATOM    594 2HG  PRO A  38      -2.755  -7.020  -9.430  1.00  0.00           H  
ATOM    595 1HD  PRO A  38      -1.816  -5.777 -12.046  1.00  0.00           H  
ATOM    596 2HD  PRO A  38      -3.137  -5.264 -10.953  1.00  0.00           H  
ATOM    597  N   GLU A  39       1.552  -5.110 -11.035  1.00  0.00           N  
ATOM    598  CA  GLU A  39       2.930  -4.919 -11.482  1.00  0.00           C  
ATOM    599  C   GLU A  39       3.444  -3.603 -10.971  1.00  0.00           C  
ATOM    600  O   GLU A  39       4.622  -3.452 -10.636  1.00  0.00           O  
ATOM    601  CB  GLU A  39       3.013  -4.935 -13.006  1.00  0.00           C  
ATOM    602  CG  GLU A  39       2.677  -6.265 -13.690  1.00  0.00           C  
ATOM    603  CD  GLU A  39       3.624  -7.405 -13.382  1.00  0.00           C  
ATOM    604  OE1 GLU A  39       4.820  -7.237 -13.543  1.00  0.00           O  
ATOM    605  OE2 GLU A  39       3.149  -8.450 -13.008  1.00  0.00           O  
ATOM    606  H   GLU A  39       0.816  -4.988 -11.724  1.00  0.00           H  
ATOM    607  HA  GLU A  39       3.547  -5.718 -11.072  1.00  0.00           H  
ATOM    608 1HB  GLU A  39       2.341  -4.206 -13.387  1.00  0.00           H  
ATOM    609 2HB  GLU A  39       4.000  -4.632 -13.318  1.00  0.00           H  
ATOM    610 1HG  GLU A  39       1.667  -6.555 -13.388  1.00  0.00           H  
ATOM    611 2HG  GLU A  39       2.663  -6.097 -14.768  1.00  0.00           H  
ATOM    612  N   TYR A  40       2.516  -2.660 -10.868  1.00  0.00           N  
ATOM    613  CA  TYR A  40       2.823  -1.319 -10.421  1.00  0.00           C  
ATOM    614  C   TYR A  40       3.180  -1.402  -8.934  1.00  0.00           C  
ATOM    615  O   TYR A  40       4.384  -1.319  -8.700  1.00  0.00           O  
ATOM    616  CB  TYR A  40       1.657  -0.377 -10.714  1.00  0.00           C  
ATOM    617  CG  TYR A  40       2.090   1.056 -10.767  1.00  0.00           C  
ATOM    618  CD1 TYR A  40       2.930   1.416 -11.799  1.00  0.00           C  
ATOM    619  CD2 TYR A  40       1.668   2.004  -9.856  1.00  0.00           C  
ATOM    620  CE1 TYR A  40       3.369   2.688 -11.920  1.00  0.00           C  
ATOM    621  CE2 TYR A  40       2.105   3.304  -9.988  1.00  0.00           C  
ATOM    622  CZ  TYR A  40       2.964   3.636 -11.021  1.00  0.00           C  
ATOM    623  OH  TYR A  40       3.408   4.902 -11.166  1.00  0.00           O  
ATOM    624  H   TYR A  40       1.564  -2.892 -11.163  1.00  0.00           H  
ATOM    625  HA  TYR A  40       3.701  -0.960 -10.953  1.00  0.00           H  
ATOM    626 1HB  TYR A  40       1.193  -0.639 -11.665  1.00  0.00           H  
ATOM    627 2HB  TYR A  40       0.899  -0.482  -9.937  1.00  0.00           H  
ATOM    628  HD1 TYR A  40       3.239   0.668 -12.516  1.00  0.00           H  
ATOM    629  HD2 TYR A  40       0.995   1.729  -9.056  1.00  0.00           H  
ATOM    630  HE1 TYR A  40       4.031   2.952 -12.731  1.00  0.00           H  
ATOM    631  HE2 TYR A  40       1.780   4.068  -9.283  1.00  0.00           H  
ATOM    632  HH  TYR A  40       4.141   4.904 -11.783  1.00  0.00           H  
ATOM    633  N   GLU A  41       2.463  -2.355  -8.310  1.00  0.00           N  
ATOM    634  CA  GLU A  41       2.430  -2.232  -6.882  1.00  0.00           C  
ATOM    635  C   GLU A  41       3.719  -2.931  -6.474  1.00  0.00           C  
ATOM    636  O   GLU A  41       4.447  -2.462  -5.599  1.00  0.00           O  
ATOM    637  CB  GLU A  41       1.206  -2.872  -6.228  1.00  0.00           C  
ATOM    638  CG  GLU A  41       1.141  -2.604  -4.722  1.00  0.00           C  
ATOM    639  CD  GLU A  41      -0.108  -3.095  -4.074  1.00  0.00           C  
ATOM    640  OE1 GLU A  41      -0.356  -4.273  -4.083  1.00  0.00           O  
ATOM    641  OE2 GLU A  41      -0.839  -2.267  -3.581  1.00  0.00           O  
ATOM    642  H   GLU A  41       2.704  -3.320  -8.541  1.00  0.00           H  
ATOM    643  HA  GLU A  41       2.487  -1.186  -6.596  1.00  0.00           H  
ATOM    644 1HB  GLU A  41       0.298  -2.483  -6.693  1.00  0.00           H  
ATOM    645 2HB  GLU A  41       1.224  -3.951  -6.393  1.00  0.00           H  
ATOM    646 1HG  GLU A  41       1.995  -3.089  -4.247  1.00  0.00           H  
ATOM    647 2HG  GLU A  41       1.233  -1.531  -4.551  1.00  0.00           H  
ATOM    648  N   GLU A  42       4.013  -4.065  -7.139  1.00  0.00           N  
ATOM    649  CA  GLU A  42       5.240  -4.793  -6.824  1.00  0.00           C  
ATOM    650  C   GLU A  42       6.453  -3.900  -7.057  1.00  0.00           C  
ATOM    651  O   GLU A  42       7.386  -3.880  -6.245  1.00  0.00           O  
ATOM    652  CB  GLU A  42       5.387  -6.078  -7.646  1.00  0.00           C  
ATOM    653  CG  GLU A  42       6.676  -6.865  -7.286  1.00  0.00           C  
ATOM    654  CD  GLU A  42       6.853  -8.192  -8.003  1.00  0.00           C  
ATOM    655  OE1 GLU A  42       6.028  -8.540  -8.803  1.00  0.00           O  
ATOM    656  OE2 GLU A  42       7.822  -8.861  -7.727  1.00  0.00           O  
ATOM    657  H   GLU A  42       3.371  -4.423  -7.848  1.00  0.00           H  
ATOM    658  HA  GLU A  42       5.218  -5.063  -5.768  1.00  0.00           H  
ATOM    659 1HB  GLU A  42       4.524  -6.722  -7.481  1.00  0.00           H  
ATOM    660 2HB  GLU A  42       5.415  -5.830  -8.709  1.00  0.00           H  
ATOM    661 1HG  GLU A  42       7.532  -6.230  -7.523  1.00  0.00           H  
ATOM    662 2HG  GLU A  42       6.684  -7.038  -6.211  1.00  0.00           H  
ATOM    663  N   ALA A  43       6.449  -3.147  -8.164  1.00  0.00           N  
ATOM    664  CA  ALA A  43       7.555  -2.251  -8.431  1.00  0.00           C  
ATOM    665  C   ALA A  43       7.674  -1.229  -7.313  1.00  0.00           C  
ATOM    666  O   ALA A  43       8.783  -0.898  -6.902  1.00  0.00           O  
ATOM    667  CB  ALA A  43       7.375  -1.551  -9.761  1.00  0.00           C  
ATOM    668  H   ALA A  43       5.673  -3.182  -8.832  1.00  0.00           H  
ATOM    669  HA  ALA A  43       8.472  -2.838  -8.461  1.00  0.00           H  
ATOM    670 1HB  ALA A  43       8.230  -0.904  -9.941  1.00  0.00           H  
ATOM    671 2HB  ALA A  43       7.310  -2.294 -10.543  1.00  0.00           H  
ATOM    672 3HB  ALA A  43       6.478  -0.967  -9.762  1.00  0.00           H  
ATOM    673  N   ALA A  44       6.537  -0.760  -6.781  1.00  0.00           N  
ATOM    674  CA  ALA A  44       6.563   0.226  -5.698  1.00  0.00           C  
ATOM    675  C   ALA A  44       7.272  -0.333  -4.485  1.00  0.00           C  
ATOM    676  O   ALA A  44       8.051   0.362  -3.826  1.00  0.00           O  
ATOM    677  CB  ALA A  44       5.163   0.640  -5.289  1.00  0.00           C  
ATOM    678  H   ALA A  44       5.649  -1.079  -7.174  1.00  0.00           H  
ATOM    679  HA  ALA A  44       7.109   1.100  -6.050  1.00  0.00           H  
ATOM    680 1HB  ALA A  44       5.238   1.383  -4.504  1.00  0.00           H  
ATOM    681 2HB  ALA A  44       4.638   1.052  -6.106  1.00  0.00           H  
ATOM    682 3HB  ALA A  44       4.617  -0.205  -4.919  1.00  0.00           H  
ATOM    683  N   THR A  45       7.031  -1.608  -4.206  1.00  0.00           N  
ATOM    684  CA  THR A  45       7.668  -2.234  -3.064  1.00  0.00           C  
ATOM    685  C   THR A  45       9.178  -2.244  -3.263  1.00  0.00           C  
ATOM    686  O   THR A  45       9.942  -1.900  -2.361  1.00  0.00           O  
ATOM    687  CB  THR A  45       7.151  -3.669  -2.838  1.00  0.00           C  
ATOM    688  OG1 THR A  45       5.742  -3.637  -2.546  1.00  0.00           O  
ATOM    689  CG2 THR A  45       7.894  -4.310  -1.683  1.00  0.00           C  
ATOM    690  H   THR A  45       6.364  -2.129  -4.783  1.00  0.00           H  
ATOM    691  HA  THR A  45       7.438  -1.647  -2.174  1.00  0.00           H  
ATOM    692  HB  THR A  45       7.312  -4.261  -3.737  1.00  0.00           H  
ATOM    693  HG1 THR A  45       5.563  -2.962  -1.845  1.00  0.00           H  
ATOM    694 1HG2 THR A  45       7.525  -5.321  -1.531  1.00  0.00           H  
ATOM    695 2HG2 THR A  45       8.960  -4.339  -1.912  1.00  0.00           H  
ATOM    696 3HG2 THR A  45       7.728  -3.720  -0.780  1.00  0.00           H  
ATOM    697  N   ASN A  46       9.612  -2.617  -4.463  1.00  0.00           N  
ATOM    698  CA  ASN A  46      11.038  -2.686  -4.767  1.00  0.00           C  
ATOM    699  C   ASN A  46      11.713  -1.302  -4.776  1.00  0.00           C  
ATOM    700  O   ASN A  46      12.826  -1.126  -4.271  1.00  0.00           O  
ATOM    701  CB  ASN A  46      11.208  -3.367  -6.109  1.00  0.00           C  
ATOM    702  CG  ASN A  46      10.917  -4.839  -6.044  1.00  0.00           C  
ATOM    703  OD1 ASN A  46      10.977  -5.455  -4.971  1.00  0.00           O  
ATOM    704  ND2 ASN A  46      10.591  -5.419  -7.170  1.00  0.00           N  
ATOM    705  H   ASN A  46       8.924  -2.885  -5.171  1.00  0.00           H  
ATOM    706  HA  ASN A  46      11.524  -3.283  -3.995  1.00  0.00           H  
ATOM    707 1HB  ASN A  46      10.538  -2.907  -6.838  1.00  0.00           H  
ATOM    708 2HB  ASN A  46      12.226  -3.220  -6.466  1.00  0.00           H  
ATOM    709 1HD2 ASN A  46      10.382  -6.398  -7.186  1.00  0.00           H  
ATOM    710 2HD2 ASN A  46      10.543  -4.885  -8.015  1.00  0.00           H  
ATOM    711  N   LEU A  47      11.012  -0.313  -5.318  1.00  0.00           N  
ATOM    712  CA  LEU A  47      11.499   1.056  -5.424  1.00  0.00           C  
ATOM    713  C   LEU A  47      11.553   1.797  -4.088  1.00  0.00           C  
ATOM    714  O   LEU A  47      12.433   2.645  -3.893  1.00  0.00           O  
ATOM    715  CB  LEU A  47      10.667   1.796  -6.465  1.00  0.00           C  
ATOM    716  CG  LEU A  47      10.909   1.323  -7.934  1.00  0.00           C  
ATOM    717  CD1 LEU A  47       9.915   1.979  -8.853  1.00  0.00           C  
ATOM    718  CD2 LEU A  47      12.335   1.694  -8.346  1.00  0.00           C  
ATOM    719  H   LEU A  47      10.102  -0.527  -5.716  1.00  0.00           H  
ATOM    720  HA  LEU A  47      12.515   1.012  -5.809  1.00  0.00           H  
ATOM    721 1HB  LEU A  47       9.614   1.626  -6.237  1.00  0.00           H  
ATOM    722 2HB  LEU A  47      10.856   2.850  -6.394  1.00  0.00           H  
ATOM    723  HG  LEU A  47      10.779   0.241  -7.999  1.00  0.00           H  
ATOM    724 1HD1 LEU A  47      10.078   1.646  -9.876  1.00  0.00           H  
ATOM    725 2HD1 LEU A  47       8.922   1.693  -8.533  1.00  0.00           H  
ATOM    726 3HD1 LEU A  47      10.024   3.062  -8.800  1.00  0.00           H  
ATOM    727 1HD2 LEU A  47      12.528   1.374  -9.367  1.00  0.00           H  
ATOM    728 2HD2 LEU A  47      12.441   2.761  -8.286  1.00  0.00           H  
ATOM    729 3HD2 LEU A  47      13.050   1.214  -7.678  1.00  0.00           H  
ATOM    730  N   LYS A  48      10.681   1.439  -3.143  1.00  0.00           N  
ATOM    731  CA  LYS A  48      10.691   2.069  -1.824  1.00  0.00           C  
ATOM    732  C   LYS A  48      12.076   2.015  -1.174  1.00  0.00           C  
ATOM    733  O   LYS A  48      12.517   2.997  -0.583  1.00  0.00           O  
ATOM    734  CB  LYS A  48       9.678   1.405  -0.886  1.00  0.00           C  
ATOM    735  CG  LYS A  48       9.614   2.050   0.508  1.00  0.00           C  
ATOM    736  CD  LYS A  48       8.674   1.296   1.443  1.00  0.00           C  
ATOM    737  CE  LYS A  48       7.219   1.565   1.124  1.00  0.00           C  
ATOM    738  NZ  LYS A  48       6.317   0.873   2.077  1.00  0.00           N  
ATOM    739  H   LYS A  48       9.951   0.758  -3.357  1.00  0.00           H  
ATOM    740  HA  LYS A  48      10.413   3.116  -1.946  1.00  0.00           H  
ATOM    741 1HB  LYS A  48       8.682   1.437  -1.337  1.00  0.00           H  
ATOM    742 2HB  LYS A  48       9.942   0.349  -0.762  1.00  0.00           H  
ATOM    743 1HG  LYS A  48      10.615   2.050   0.943  1.00  0.00           H  
ATOM    744 2HG  LYS A  48       9.276   3.078   0.414  1.00  0.00           H  
ATOM    745 1HD  LYS A  48       8.860   0.224   1.344  1.00  0.00           H  
ATOM    746 2HD  LYS A  48       8.872   1.587   2.474  1.00  0.00           H  
ATOM    747 1HE  LYS A  48       7.032   2.635   1.177  1.00  0.00           H  
ATOM    748 2HE  LYS A  48       7.002   1.219   0.115  1.00  0.00           H  
ATOM    749 1HZ  LYS A  48       5.330   1.056   1.835  1.00  0.00           H  
ATOM    750 2HZ  LYS A  48       6.460  -0.125   2.010  1.00  0.00           H  
ATOM    751 3HZ  LYS A  48       6.489   1.178   3.013  1.00  0.00           H  
ATOM    752  N   ASP A  49      12.777   0.878  -1.299  1.00  0.00           N  
ATOM    753  CA  ASP A  49      14.125   0.709  -0.723  1.00  0.00           C  
ATOM    754  C   ASP A  49      15.199   1.591  -1.375  1.00  0.00           C  
ATOM    755  O   ASP A  49      16.282   1.784  -0.815  1.00  0.00           O  
ATOM    756  CB  ASP A  49      14.590  -0.751  -0.782  1.00  0.00           C  
ATOM    757  CG  ASP A  49      13.904  -1.672   0.248  1.00  0.00           C  
ATOM    758  OD1 ASP A  49      13.257  -1.166   1.138  1.00  0.00           O  
ATOM    759  OD2 ASP A  49      14.080  -2.869   0.160  1.00  0.00           O  
ATOM    760  H   ASP A  49      12.360   0.108  -1.813  1.00  0.00           H  
ATOM    761  HA  ASP A  49      14.069   0.992   0.328  1.00  0.00           H  
ATOM    762 1HB  ASP A  49      14.384  -1.144  -1.784  1.00  0.00           H  
ATOM    763 2HB  ASP A  49      15.667  -0.795  -0.632  1.00  0.00           H  
ATOM    764  N   LYS A  50      14.927   2.053  -2.589  1.00  0.00           N  
ATOM    765  CA  LYS A  50      15.828   2.891  -3.364  1.00  0.00           C  
ATOM    766  C   LYS A  50      15.200   4.249  -3.580  1.00  0.00           C  
ATOM    767  O   LYS A  50      14.971   4.467  -4.757  1.00  0.00           O  
ATOM    768  CB  LYS A  50      16.108   2.265  -4.729  1.00  0.00           C  
ATOM    769  CG  LYS A  50      16.858   0.939  -4.667  1.00  0.00           C  
ATOM    770  CD  LYS A  50      17.155   0.403  -6.056  1.00  0.00           C  
ATOM    771  CE  LYS A  50      17.887  -0.935  -5.993  1.00  0.00           C  
ATOM    772  NZ  LYS A  50      19.235  -0.804  -5.359  1.00  0.00           N  
ATOM    773  H   LYS A  50      14.014   1.875  -2.986  1.00  0.00           H  
ATOM    774  HA  LYS A  50      16.759   3.023  -2.814  1.00  0.00           H  
ATOM    775 1HB  LYS A  50      15.157   2.091  -5.245  1.00  0.00           H  
ATOM    776 2HB  LYS A  50      16.689   2.958  -5.338  1.00  0.00           H  
ATOM    777 1HG  LYS A  50      17.794   1.078  -4.125  1.00  0.00           H  
ATOM    778 2HG  LYS A  50      16.252   0.209  -4.128  1.00  0.00           H  
ATOM    779 1HD  LYS A  50      16.214   0.266  -6.589  1.00  0.00           H  
ATOM    780 2HD  LYS A  50      17.766   1.118  -6.609  1.00  0.00           H  
ATOM    781 1HE  LYS A  50      17.289  -1.638  -5.415  1.00  0.00           H  
ATOM    782 2HE  LYS A  50      18.009  -1.323  -7.004  1.00  0.00           H  
ATOM    783 1HZ  LYS A  50      19.686  -1.708  -5.334  1.00  0.00           H  
ATOM    784 2HZ  LYS A  50      19.800  -0.161  -5.895  1.00  0.00           H  
ATOM    785 3HZ  LYS A  50      19.130  -0.454  -4.416  1.00  0.00           H  
ATOM    786  N   ASN A  51      14.244   4.467  -2.682  1.00  0.00           N  
ATOM    787  CA  ASN A  51      13.809   5.830  -2.356  1.00  0.00           C  
ATOM    788  C   ASN A  51      13.202   6.582  -3.554  1.00  0.00           C  
ATOM    789  O   ASN A  51      13.328   7.803  -3.668  1.00  0.00           O  
ATOM    790  CB  ASN A  51      14.959   6.641  -1.783  1.00  0.00           C  
ATOM    791  CG  ASN A  51      15.482   6.087  -0.476  1.00  0.00           C  
ATOM    792  OD1 ASN A  51      14.710   5.712   0.410  1.00  0.00           O  
ATOM    793  ND2 ASN A  51      16.787   6.035  -0.345  1.00  0.00           N  
ATOM    794  H   ASN A  51      13.436   3.882  -2.866  1.00  0.00           H  
ATOM    795  HA  ASN A  51      13.028   5.752  -1.597  1.00  0.00           H  
ATOM    796 1HB  ASN A  51      15.776   6.679  -2.504  1.00  0.00           H  
ATOM    797 2HB  ASN A  51      14.626   7.665  -1.617  1.00  0.00           H  
ATOM    798 1HD2 ASN A  51      17.191   5.679   0.500  1.00  0.00           H  
ATOM    799 2HD2 ASN A  51      17.378   6.350  -1.087  1.00  0.00           H  
ATOM    800  N   ILE A  52      12.498   5.838  -4.400  1.00  0.00           N  
ATOM    801  CA  ILE A  52      11.759   6.326  -5.565  1.00  0.00           C  
ATOM    802  C   ILE A  52      10.280   6.118  -5.347  1.00  0.00           C  
ATOM    803  O   ILE A  52       9.875   5.089  -4.804  1.00  0.00           O  
ATOM    804  CB  ILE A  52      12.207   5.619  -6.834  1.00  0.00           C  
ATOM    805  CG1 ILE A  52      13.625   5.977  -7.157  1.00  0.00           C  
ATOM    806  CG2 ILE A  52      11.283   5.929  -7.969  1.00  0.00           C  
ATOM    807  CD1 ILE A  52      14.229   5.064  -8.194  1.00  0.00           C  
ATOM    808  H   ILE A  52      12.484   4.833  -4.234  1.00  0.00           H  
ATOM    809  HA  ILE A  52      11.941   7.394  -5.682  1.00  0.00           H  
ATOM    810  HB  ILE A  52      12.209   4.561  -6.651  1.00  0.00           H  
ATOM    811 1HG1 ILE A  52      13.640   6.990  -7.505  1.00  0.00           H  
ATOM    812 2HG1 ILE A  52      14.210   5.949  -6.282  1.00  0.00           H  
ATOM    813 1HG2 ILE A  52      11.629   5.403  -8.806  1.00  0.00           H  
ATOM    814 2HG2 ILE A  52      10.269   5.610  -7.736  1.00  0.00           H  
ATOM    815 3HG2 ILE A  52      11.293   7.002  -8.171  1.00  0.00           H  
ATOM    816 1HD1 ILE A  52      15.238   5.356  -8.400  1.00  0.00           H  
ATOM    817 2HD1 ILE A  52      14.236   4.047  -7.817  1.00  0.00           H  
ATOM    818 3HD1 ILE A  52      13.643   5.117  -9.096  1.00  0.00           H  
ATOM    819  N   LYS A  53       9.461   7.111  -5.676  1.00  0.00           N  
ATOM    820  CA  LYS A  53       8.047   6.925  -5.401  1.00  0.00           C  
ATOM    821  C   LYS A  53       7.234   6.565  -6.630  1.00  0.00           C  
ATOM    822  O   LYS A  53       7.491   7.071  -7.729  1.00  0.00           O  
ATOM    823  CB  LYS A  53       7.472   8.207  -4.798  1.00  0.00           C  
ATOM    824  CG  LYS A  53       8.165   8.696  -3.532  1.00  0.00           C  
ATOM    825  CD  LYS A  53       8.009   7.717  -2.381  1.00  0.00           C  
ATOM    826  CE  LYS A  53       8.614   8.284  -1.101  1.00  0.00           C  
ATOM    827  NZ  LYS A  53       8.558   7.311   0.031  1.00  0.00           N  
ATOM    828  H   LYS A  53       9.805   7.957  -6.142  1.00  0.00           H  
ATOM    829  HA  LYS A  53       7.931   6.116  -4.681  1.00  0.00           H  
ATOM    830 1HB  LYS A  53       7.527   8.995  -5.529  1.00  0.00           H  
ATOM    831 2HB  LYS A  53       6.416   8.054  -4.571  1.00  0.00           H  
ATOM    832 1HG  LYS A  53       9.228   8.826  -3.737  1.00  0.00           H  
ATOM    833 2HG  LYS A  53       7.764   9.662  -3.237  1.00  0.00           H  
ATOM    834 1HD  LYS A  53       6.949   7.514  -2.218  1.00  0.00           H  
ATOM    835 2HD  LYS A  53       8.509   6.777  -2.630  1.00  0.00           H  
ATOM    836 1HE  LYS A  53       9.655   8.549  -1.289  1.00  0.00           H  
ATOM    837 2HE  LYS A  53       8.066   9.186  -0.821  1.00  0.00           H  
ATOM    838 1HZ  LYS A  53       8.969   7.729   0.854  1.00  0.00           H  
ATOM    839 2HZ  LYS A  53       7.597   7.066   0.223  1.00  0.00           H  
ATOM    840 3HZ  LYS A  53       9.076   6.479  -0.219  1.00  0.00           H  
ATOM    841  N   LEU A  54       6.231   5.712  -6.420  1.00  0.00           N  
ATOM    842  CA  LEU A  54       5.237   5.469  -7.445  1.00  0.00           C  
ATOM    843  C   LEU A  54       3.921   6.012  -6.912  1.00  0.00           C  
ATOM    844  O   LEU A  54       3.588   5.793  -5.735  1.00  0.00           O  
ATOM    845  CB  LEU A  54       5.062   3.993  -7.833  1.00  0.00           C  
ATOM    846  CG  LEU A  54       6.283   3.197  -8.383  1.00  0.00           C  
ATOM    847  CD1 LEU A  54       5.830   1.814  -8.825  1.00  0.00           C  
ATOM    848  CD2 LEU A  54       6.840   3.863  -9.508  1.00  0.00           C  
ATOM    849  H   LEU A  54       6.130   5.280  -5.511  1.00  0.00           H  
ATOM    850  HA  LEU A  54       5.498   6.026  -8.341  1.00  0.00           H  
ATOM    851 1HB  LEU A  54       4.689   3.458  -6.966  1.00  0.00           H  
ATOM    852 2HB  LEU A  54       4.312   3.955  -8.581  1.00  0.00           H  
ATOM    853  HG  LEU A  54       7.030   3.090  -7.597  1.00  0.00           H  
ATOM    854 1HD1 LEU A  54       6.682   1.269  -9.205  1.00  0.00           H  
ATOM    855 2HD1 LEU A  54       5.399   1.282  -8.045  1.00  0.00           H  
ATOM    856 3HD1 LEU A  54       5.095   1.917  -9.612  1.00  0.00           H  
ATOM    857 1HD2 LEU A  54       7.674   3.310  -9.913  1.00  0.00           H  
ATOM    858 2HD2 LEU A  54       6.050   3.915 -10.238  1.00  0.00           H  
ATOM    859 3HD2 LEU A  54       7.170   4.861  -9.220  1.00  0.00           H  
ATOM    860  N   VAL A  55       3.200   6.724  -7.761  1.00  0.00           N  
ATOM    861  CA  VAL A  55       1.937   7.313  -7.356  1.00  0.00           C  
ATOM    862  C   VAL A  55       0.842   6.984  -8.338  1.00  0.00           C  
ATOM    863  O   VAL A  55       1.128   6.581  -9.465  1.00  0.00           O  
ATOM    864  CB  VAL A  55       2.074   8.833  -7.256  1.00  0.00           C  
ATOM    865  CG1 VAL A  55       3.125   9.170  -6.292  1.00  0.00           C  
ATOM    866  CG2 VAL A  55       2.367   9.410  -8.572  1.00  0.00           C  
ATOM    867  H   VAL A  55       3.559   6.870  -8.708  1.00  0.00           H  
ATOM    868  HA  VAL A  55       1.667   6.913  -6.383  1.00  0.00           H  
ATOM    869  HB  VAL A  55       1.147   9.242  -6.881  1.00  0.00           H  
ATOM    870 1HG1 VAL A  55       3.182  10.213  -6.230  1.00  0.00           H  
ATOM    871 2HG1 VAL A  55       2.885   8.765  -5.347  1.00  0.00           H  
ATOM    872 3HG1 VAL A  55       4.072   8.778  -6.621  1.00  0.00           H  
ATOM    873 1HG2 VAL A  55       2.461  10.487  -8.499  1.00  0.00           H  
ATOM    874 2HG2 VAL A  55       3.298   8.990  -8.934  1.00  0.00           H  
ATOM    875 3HG2 VAL A  55       1.551   9.157  -9.240  1.00  0.00           H  
ATOM    876  N   LYS A  56      -0.404   7.199  -7.940  1.00  0.00           N  
ATOM    877  CA  LYS A  56      -1.486   6.957  -8.878  1.00  0.00           C  
ATOM    878  C   LYS A  56      -2.574   8.035  -8.838  1.00  0.00           C  
ATOM    879  O   LYS A  56      -2.885   8.607  -7.791  1.00  0.00           O  
ATOM    880  CB  LYS A  56      -2.075   5.562  -8.610  1.00  0.00           C  
ATOM    881  CG  LYS A  56      -2.765   5.382  -7.267  1.00  0.00           C  
ATOM    882  CD  LYS A  56      -3.257   3.946  -7.093  1.00  0.00           C  
ATOM    883  CE  LYS A  56      -3.982   3.768  -5.772  1.00  0.00           C  
ATOM    884  NZ  LYS A  56      -4.460   2.370  -5.582  1.00  0.00           N  
ATOM    885  H   LYS A  56      -0.569   7.517  -6.987  1.00  0.00           H  
ATOM    886  HA  LYS A  56      -1.071   6.955  -9.881  1.00  0.00           H  
ATOM    887 1HB  LYS A  56      -2.744   5.299  -9.403  1.00  0.00           H  
ATOM    888 2HB  LYS A  56      -1.264   4.838  -8.652  1.00  0.00           H  
ATOM    889 1HG  LYS A  56      -2.075   5.625  -6.461  1.00  0.00           H  
ATOM    890 2HG  LYS A  56      -3.615   6.053  -7.203  1.00  0.00           H  
ATOM    891 1HD  LYS A  56      -3.935   3.692  -7.907  1.00  0.00           H  
ATOM    892 2HD  LYS A  56      -2.411   3.262  -7.124  1.00  0.00           H  
ATOM    893 1HE  LYS A  56      -3.302   4.026  -4.956  1.00  0.00           H  
ATOM    894 2HE  LYS A  56      -4.840   4.440  -5.745  1.00  0.00           H  
ATOM    895 1HZ  LYS A  56      -4.934   2.299  -4.692  1.00  0.00           H  
ATOM    896 2HZ  LYS A  56      -5.099   2.127  -6.326  1.00  0.00           H  
ATOM    897 3HZ  LYS A  56      -3.668   1.741  -5.593  1.00  0.00           H  
ATOM    898  N   VAL A  57      -3.154   8.291 -10.005  1.00  0.00           N  
ATOM    899  CA  VAL A  57      -4.240   9.250 -10.190  1.00  0.00           C  
ATOM    900  C   VAL A  57      -5.465   8.649 -10.880  1.00  0.00           C  
ATOM    901  O   VAL A  57      -5.362   8.138 -11.996  1.00  0.00           O  
ATOM    902  CB  VAL A  57      -3.736  10.420 -11.048  1.00  0.00           C  
ATOM    903  CG1 VAL A  57      -4.878  11.373 -11.309  1.00  0.00           C  
ATOM    904  CG2 VAL A  57      -2.566  11.137 -10.358  1.00  0.00           C  
ATOM    905  H   VAL A  57      -2.805   7.796 -10.822  1.00  0.00           H  
ATOM    906  HA  VAL A  57      -4.540   9.628  -9.211  1.00  0.00           H  
ATOM    907  HB  VAL A  57      -3.408  10.032 -12.004  1.00  0.00           H  
ATOM    908 1HG1 VAL A  57      -4.536  12.170 -11.951  1.00  0.00           H  
ATOM    909 2HG1 VAL A  57      -5.687  10.843 -11.811  1.00  0.00           H  
ATOM    910 3HG1 VAL A  57      -5.243  11.781 -10.365  1.00  0.00           H  
ATOM    911 1HG2 VAL A  57      -2.226  11.954 -10.987  1.00  0.00           H  
ATOM    912 2HG2 VAL A  57      -2.903  11.532  -9.397  1.00  0.00           H  
ATOM    913 3HG2 VAL A  57      -1.744  10.442 -10.198  1.00  0.00           H  
ATOM    914  N   ASP A  58      -6.627   8.729 -10.228  1.00  0.00           N  
ATOM    915  CA  ASP A  58      -7.867   8.198 -10.804  1.00  0.00           C  
ATOM    916  C   ASP A  58      -8.518   9.261 -11.647  1.00  0.00           C  
ATOM    917  O   ASP A  58      -9.158  10.173 -11.108  1.00  0.00           O  
ATOM    918  CB  ASP A  58      -8.852   7.735  -9.743  1.00  0.00           C  
ATOM    919  CG  ASP A  58     -10.160   7.077 -10.338  1.00  0.00           C  
ATOM    920  OD1 ASP A  58     -10.482   7.269 -11.532  1.00  0.00           O  
ATOM    921  OD2 ASP A  58     -10.819   6.395  -9.584  1.00  0.00           O  
ATOM    922  H   ASP A  58      -6.646   9.167  -9.319  1.00  0.00           H  
ATOM    923  HA  ASP A  58      -7.622   7.349 -11.445  1.00  0.00           H  
ATOM    924 1HB  ASP A  58      -8.372   7.024  -9.080  1.00  0.00           H  
ATOM    925 2HB  ASP A  58      -9.150   8.593  -9.138  1.00  0.00           H  
ATOM    926  N   CYS A  59      -8.382   9.107 -12.953  1.00  0.00           N  
ATOM    927  CA  CYS A  59      -8.771  10.087 -13.955  1.00  0.00           C  
ATOM    928  C   CYS A  59     -10.281  10.171 -14.151  1.00  0.00           C  
ATOM    929  O   CYS A  59     -10.770  11.024 -14.890  1.00  0.00           O  
ATOM    930  CB  CYS A  59      -8.113   9.739 -15.283  1.00  0.00           C  
ATOM    931  SG  CYS A  59      -6.314   9.870 -15.242  1.00  0.00           S  
ATOM    932  H   CYS A  59      -7.924   8.254 -13.263  1.00  0.00           H  
ATOM    933  HA  CYS A  59      -8.423  11.063 -13.627  1.00  0.00           H  
ATOM    934 1HB  CYS A  59      -8.373   8.714 -15.552  1.00  0.00           H  
ATOM    935 2HB  CYS A  59      -8.487  10.396 -16.066  1.00  0.00           H  
ATOM    936  N   THR A  60     -11.017   9.279 -13.484  1.00  0.00           N  
ATOM    937  CA  THR A  60     -12.467   9.303 -13.530  1.00  0.00           C  
ATOM    938  C   THR A  60     -12.903  10.568 -12.818  1.00  0.00           C  
ATOM    939  O   THR A  60     -13.896  11.200 -13.174  1.00  0.00           O  
ATOM    940  CB  THR A  60     -13.086   8.123 -12.782  1.00  0.00           C  
ATOM    941  OG1 THR A  60     -12.594   6.923 -13.320  1.00  0.00           O  
ATOM    942  CG2 THR A  60     -14.586   8.147 -12.924  1.00  0.00           C  
ATOM    943  H   THR A  60     -10.570   8.572 -12.883  1.00  0.00           H  
ATOM    944  HA  THR A  60     -12.808   9.328 -14.564  1.00  0.00           H  
ATOM    945  HB  THR A  60     -12.823   8.176 -11.725  1.00  0.00           H  
ATOM    946  HG1 THR A  60     -11.733   6.779 -12.835  1.00  0.00           H  
ATOM    947 1HG2 THR A  60     -15.013   7.300 -12.390  1.00  0.00           H  
ATOM    948 2HG2 THR A  60     -14.970   9.076 -12.504  1.00  0.00           H  
ATOM    949 3HG2 THR A  60     -14.853   8.086 -13.978  1.00  0.00           H  
ATOM    950  N   GLU A  61     -12.194  10.844 -11.718  1.00  0.00           N  
ATOM    951  CA  GLU A  61     -12.448  11.968 -10.849  1.00  0.00           C  
ATOM    952  C   GLU A  61     -11.519  13.127 -11.178  1.00  0.00           C  
ATOM    953  O   GLU A  61     -11.956  14.244 -11.458  1.00  0.00           O  
ATOM    954  CB  GLU A  61     -12.254  11.528  -9.394  1.00  0.00           C  
ATOM    955  CG  GLU A  61     -12.528  12.607  -8.347  1.00  0.00           C  
ATOM    956  CD  GLU A  61     -12.463  12.081  -6.923  1.00  0.00           C  
ATOM    957  OE1 GLU A  61     -12.300  10.896  -6.747  1.00  0.00           O  
ATOM    958  OE2 GLU A  61     -12.537  12.878  -6.003  1.00  0.00           O  
ATOM    959  H   GLU A  61     -11.373  10.276 -11.517  1.00  0.00           H  
ATOM    960  HA  GLU A  61     -13.477  12.299 -10.994  1.00  0.00           H  
ATOM    961 1HB  GLU A  61     -12.908  10.683  -9.183  1.00  0.00           H  
ATOM    962 2HB  GLU A  61     -11.227  11.184  -9.256  1.00  0.00           H  
ATOM    963 1HG  GLU A  61     -11.782  13.398  -8.464  1.00  0.00           H  
ATOM    964 2HG  GLU A  61     -13.510  13.040  -8.530  1.00  0.00           H  
ATOM    965  N   GLU A  62     -10.217  12.847 -11.231  1.00  0.00           N  
ATOM    966  CA  GLU A  62      -9.218  13.891 -11.415  1.00  0.00           C  
ATOM    967  C   GLU A  62      -8.931  14.100 -12.895  1.00  0.00           C  
ATOM    968  O   GLU A  62      -7.778  14.106 -13.338  1.00  0.00           O  
ATOM    969  CB  GLU A  62      -7.950  13.476 -10.676  1.00  0.00           C  
ATOM    970  CG  GLU A  62      -8.148  13.268  -9.173  1.00  0.00           C  
ATOM    971  CD  GLU A  62      -8.435  14.521  -8.418  1.00  0.00           C  
ATOM    972  OE1 GLU A  62      -8.017  15.552  -8.859  1.00  0.00           O  
ATOM    973  OE2 GLU A  62      -9.047  14.467  -7.374  1.00  0.00           O  
ATOM    974  H   GLU A  62      -9.900  11.891 -11.094  1.00  0.00           H  
ATOM    975  HA  GLU A  62      -9.598  14.822 -10.995  1.00  0.00           H  
ATOM    976 1HB  GLU A  62      -7.588  12.537 -11.097  1.00  0.00           H  
ATOM    977 2HB  GLU A  62      -7.173  14.225 -10.820  1.00  0.00           H  
ATOM    978 1HG  GLU A  62      -8.976  12.573  -9.026  1.00  0.00           H  
ATOM    979 2HG  GLU A  62      -7.251  12.800  -8.770  1.00  0.00           H  
ATOM    980  N   THR A  63      -9.995  14.336 -13.646  1.00  0.00           N  
ATOM    981  CA  THR A  63      -9.885  14.441 -15.087  1.00  0.00           C  
ATOM    982  C   THR A  63      -9.024  15.602 -15.520  1.00  0.00           C  
ATOM    983  O   THR A  63      -8.189  15.451 -16.408  1.00  0.00           O  
ATOM    984  CB  THR A  63     -11.251  14.555 -15.765  1.00  0.00           C  
ATOM    985  OG1 THR A  63     -12.036  13.377 -15.508  1.00  0.00           O  
ATOM    986  CG2 THR A  63     -11.056  14.732 -17.254  1.00  0.00           C  
ATOM    987  H   THR A  63     -10.896  14.383 -13.170  1.00  0.00           H  
ATOM    988  HA  THR A  63      -9.419  13.523 -15.451  1.00  0.00           H  
ATOM    989  HB  THR A  63     -11.782  15.421 -15.375  1.00  0.00           H  
ATOM    990  HG1 THR A  63     -11.454  12.585 -15.359  1.00  0.00           H  
ATOM    991 1HG2 THR A  63     -12.022  14.825 -17.745  1.00  0.00           H  
ATOM    992 2HG2 THR A  63     -10.474  15.633 -17.423  1.00  0.00           H  
ATOM    993 3HG2 THR A  63     -10.524  13.872 -17.659  1.00  0.00           H  
ATOM    994  N   GLU A  64      -9.201  16.766 -14.897  1.00  0.00           N  
ATOM    995  CA  GLU A  64      -8.431  17.923 -15.330  1.00  0.00           C  
ATOM    996  C   GLU A  64      -6.938  17.681 -15.165  1.00  0.00           C  
ATOM    997  O   GLU A  64      -6.154  18.034 -16.036  1.00  0.00           O  
ATOM    998  CB  GLU A  64      -8.819  19.169 -14.536  1.00  0.00           C  
ATOM    999  CG  GLU A  64     -10.205  19.718 -14.825  1.00  0.00           C  
ATOM   1000  CD  GLU A  64     -10.520  20.931 -13.981  1.00  0.00           C  
ATOM   1001  OE1 GLU A  64      -9.707  21.261 -13.130  1.00  0.00           O  
ATOM   1002  OE2 GLU A  64     -11.545  21.529 -14.178  1.00  0.00           O  
ATOM   1003  H   GLU A  64      -9.883  16.841 -14.157  1.00  0.00           H  
ATOM   1004  HA  GLU A  64      -8.636  18.098 -16.388  1.00  0.00           H  
ATOM   1005 1HB  GLU A  64      -8.766  18.943 -13.471  1.00  0.00           H  
ATOM   1006 2HB  GLU A  64      -8.094  19.959 -14.737  1.00  0.00           H  
ATOM   1007 1HG  GLU A  64     -10.266  19.991 -15.879  1.00  0.00           H  
ATOM   1008 2HG  GLU A  64     -10.943  18.939 -14.635  1.00  0.00           H  
ATOM   1009  N   LEU A  65      -6.540  17.023 -14.078  1.00  0.00           N  
ATOM   1010  CA  LEU A  65      -5.125  16.761 -13.838  1.00  0.00           C  
ATOM   1011  C   LEU A  65      -4.591  15.873 -14.945  1.00  0.00           C  
ATOM   1012  O   LEU A  65      -3.524  16.111 -15.524  1.00  0.00           O  
ATOM   1013  CB  LEU A  65      -4.945  16.053 -12.498  1.00  0.00           C  
ATOM   1014  CG  LEU A  65      -3.551  15.699 -12.086  1.00  0.00           C  
ATOM   1015  CD1 LEU A  65      -2.732  16.971 -11.931  1.00  0.00           C  
ATOM   1016  CD2 LEU A  65      -3.610  14.919 -10.800  1.00  0.00           C  
ATOM   1017  H   LEU A  65      -7.227  16.713 -13.404  1.00  0.00           H  
ATOM   1018  HA  LEU A  65      -4.581  17.706 -13.841  1.00  0.00           H  
ATOM   1019 1HB  LEU A  65      -5.368  16.681 -11.722  1.00  0.00           H  
ATOM   1020 2HB  LEU A  65      -5.516  15.123 -12.525  1.00  0.00           H  
ATOM   1021  HG  LEU A  65      -3.098  15.081 -12.853  1.00  0.00           H  
ATOM   1022 1HD1 LEU A  65      -1.726  16.720 -11.639  1.00  0.00           H  
ATOM   1023 2HD1 LEU A  65      -2.709  17.516 -12.878  1.00  0.00           H  
ATOM   1024 3HD1 LEU A  65      -3.175  17.603 -11.168  1.00  0.00           H  
ATOM   1025 1HD2 LEU A  65      -2.630  14.635 -10.514  1.00  0.00           H  
ATOM   1026 2HD2 LEU A  65      -4.058  15.506 -10.030  1.00  0.00           H  
ATOM   1027 3HD2 LEU A  65      -4.197  14.049 -10.942  1.00  0.00           H  
ATOM   1028  N   CYS A  66      -5.356  14.835 -15.247  1.00  0.00           N  
ATOM   1029  CA  CYS A  66      -4.949  13.890 -16.256  1.00  0.00           C  
ATOM   1030  C   CYS A  66      -4.835  14.595 -17.614  1.00  0.00           C  
ATOM   1031  O   CYS A  66      -3.878  14.381 -18.364  1.00  0.00           O  
ATOM   1032  CB  CYS A  66      -5.982  12.775 -16.288  1.00  0.00           C  
ATOM   1033  SG  CYS A  66      -5.945  11.804 -14.756  1.00  0.00           S  
ATOM   1034  H   CYS A  66      -6.233  14.687 -14.743  1.00  0.00           H  
ATOM   1035  HA  CYS A  66      -3.981  13.476 -15.981  1.00  0.00           H  
ATOM   1036 1HB  CYS A  66      -6.979  13.194 -16.404  1.00  0.00           H  
ATOM   1037 2HB  CYS A  66      -5.801  12.113 -17.119  1.00  0.00           H  
ATOM   1038  N   GLN A  67      -5.757  15.515 -17.901  1.00  0.00           N  
ATOM   1039  CA  GLN A  67      -5.681  16.251 -19.154  1.00  0.00           C  
ATOM   1040  C   GLN A  67      -4.463  17.181 -19.185  1.00  0.00           C  
ATOM   1041  O   GLN A  67      -3.737  17.216 -20.182  1.00  0.00           O  
ATOM   1042  CB  GLN A  67      -6.966  17.054 -19.376  1.00  0.00           C  
ATOM   1043  CG  GLN A  67      -8.191  16.197 -19.663  1.00  0.00           C  
ATOM   1044  CD  GLN A  67      -9.472  17.005 -19.733  1.00  0.00           C  
ATOM   1045  OE1 GLN A  67      -9.547  18.139 -19.250  1.00  0.00           O  
ATOM   1046  NE2 GLN A  67     -10.501  16.420 -20.338  1.00  0.00           N  
ATOM   1047  H   GLN A  67      -6.535  15.673 -17.261  1.00  0.00           H  
ATOM   1048  HA  GLN A  67      -5.579  15.531 -19.967  1.00  0.00           H  
ATOM   1049 1HB  GLN A  67      -7.173  17.647 -18.484  1.00  0.00           H  
ATOM   1050 2HB  GLN A  67      -6.826  17.746 -20.204  1.00  0.00           H  
ATOM   1051 1HG  GLN A  67      -8.049  15.700 -20.622  1.00  0.00           H  
ATOM   1052 2HG  GLN A  67      -8.293  15.454 -18.880  1.00  0.00           H  
ATOM   1053 1HE2 GLN A  67     -11.376  16.899 -20.416  1.00  0.00           H  
ATOM   1054 2HE2 GLN A  67     -10.400  15.499 -20.714  1.00  0.00           H  
ATOM   1055  N   GLU A  68      -4.180  17.861 -18.064  1.00  0.00           N  
ATOM   1056  CA  GLU A  68      -3.060  18.803 -17.973  1.00  0.00           C  
ATOM   1057  C   GLU A  68      -1.716  18.143 -18.230  1.00  0.00           C  
ATOM   1058  O   GLU A  68      -0.833  18.745 -18.843  1.00  0.00           O  
ATOM   1059  CB  GLU A  68      -3.021  19.517 -16.609  1.00  0.00           C  
ATOM   1060  CG  GLU A  68      -4.126  20.583 -16.375  1.00  0.00           C  
ATOM   1061  CD  GLU A  68      -4.073  21.207 -14.983  1.00  0.00           C  
ATOM   1062  OE1 GLU A  68      -3.288  20.758 -14.183  1.00  0.00           O  
ATOM   1063  OE2 GLU A  68      -4.823  22.126 -14.722  1.00  0.00           O  
ATOM   1064  H   GLU A  68      -4.800  17.765 -17.261  1.00  0.00           H  
ATOM   1065  HA  GLU A  68      -3.205  19.565 -18.740  1.00  0.00           H  
ATOM   1066 1HB  GLU A  68      -3.115  18.772 -15.816  1.00  0.00           H  
ATOM   1067 2HB  GLU A  68      -2.053  20.001 -16.482  1.00  0.00           H  
ATOM   1068 1HG  GLU A  68      -3.994  21.374 -17.111  1.00  0.00           H  
ATOM   1069 2HG  GLU A  68      -5.097  20.147 -16.541  1.00  0.00           H  
ATOM   1070  N   HIS A  69      -1.563  16.895 -17.796  1.00  0.00           N  
ATOM   1071  CA  HIS A  69      -0.299  16.204 -17.999  1.00  0.00           C  
ATOM   1072  C   HIS A  69      -0.230  15.419 -19.312  1.00  0.00           C  
ATOM   1073  O   HIS A  69       0.796  14.796 -19.610  1.00  0.00           O  
ATOM   1074  CB  HIS A  69       0.012  15.290 -16.808  1.00  0.00           C  
ATOM   1075  CG  HIS A  69       0.318  16.079 -15.577  1.00  0.00           C  
ATOM   1076  ND1 HIS A  69       1.446  16.871 -15.467  1.00  0.00           N  
ATOM   1077  CD2 HIS A  69      -0.349  16.221 -14.423  1.00  0.00           C  
ATOM   1078  CE1 HIS A  69       1.448  17.470 -14.292  1.00  0.00           C  
ATOM   1079  NE2 HIS A  69       0.371  17.102 -13.642  1.00  0.00           N  
ATOM   1080  H   HIS A  69      -2.321  16.453 -17.271  1.00  0.00           H  
ATOM   1081  HA  HIS A  69       0.497  16.945 -18.039  1.00  0.00           H  
ATOM   1082 1HB  HIS A  69      -0.853  14.646 -16.606  1.00  0.00           H  
ATOM   1083 2HB  HIS A  69       0.861  14.652 -17.037  1.00  0.00           H  
ATOM   1084  HD2 HIS A  69      -1.284  15.740 -14.172  1.00  0.00           H  
ATOM   1085  HE1 HIS A  69       2.210  18.161 -13.925  1.00  0.00           H  
ATOM   1086  HE2 HIS A  69       0.105  17.421 -12.711  1.00  0.00           H  
ATOM   1087  N   GLY A  70      -1.285  15.464 -20.128  1.00  0.00           N  
ATOM   1088  CA  GLY A  70      -1.263  14.751 -21.396  1.00  0.00           C  
ATOM   1089  C   GLY A  70      -1.617  13.259 -21.331  1.00  0.00           C  
ATOM   1090  O   GLY A  70      -0.931  12.433 -21.950  1.00  0.00           O  
ATOM   1091  H   GLY A  70      -2.110  16.018 -19.893  1.00  0.00           H  
ATOM   1092 1HA  GLY A  70      -1.965  15.244 -22.069  1.00  0.00           H  
ATOM   1093 2HA  GLY A  70      -0.281  14.869 -21.848  1.00  0.00           H  
ATOM   1094  N   VAL A  71      -2.615  12.883 -20.535  1.00  0.00           N  
ATOM   1095  CA  VAL A  71      -3.022  11.479 -20.483  1.00  0.00           C  
ATOM   1096  C   VAL A  71      -4.006  11.192 -21.618  1.00  0.00           C  
ATOM   1097  O   VAL A  71      -5.101  11.754 -21.660  1.00  0.00           O  
ATOM   1098  CB  VAL A  71      -3.680  11.193 -19.136  1.00  0.00           C  
ATOM   1099  CG1 VAL A  71      -4.182   9.760 -19.054  1.00  0.00           C  
ATOM   1100  CG2 VAL A  71      -2.693  11.461 -18.040  1.00  0.00           C  
ATOM   1101  H   VAL A  71      -3.115  13.568 -19.966  1.00  0.00           H  
ATOM   1102  HA  VAL A  71      -2.145  10.844 -20.599  1.00  0.00           H  
ATOM   1103  HB  VAL A  71      -4.531  11.851 -19.027  1.00  0.00           H  
ATOM   1104 1HG1 VAL A  71      -4.651   9.598 -18.091  1.00  0.00           H  
ATOM   1105 2HG1 VAL A  71      -4.909   9.576 -19.843  1.00  0.00           H  
ATOM   1106 3HG1 VAL A  71      -3.356   9.076 -19.168  1.00  0.00           H  
ATOM   1107 1HG2 VAL A  71      -3.188  11.298 -17.106  1.00  0.00           H  
ATOM   1108 2HG2 VAL A  71      -1.847  10.791 -18.136  1.00  0.00           H  
ATOM   1109 3HG2 VAL A  71      -2.347  12.488 -18.086  1.00  0.00           H  
ATOM   1110  N   GLU A  72      -3.602  10.321 -22.544  1.00  0.00           N  
ATOM   1111  CA  GLU A  72      -4.396  10.018 -23.738  1.00  0.00           C  
ATOM   1112  C   GLU A  72      -5.187   8.704 -23.673  1.00  0.00           C  
ATOM   1113  O   GLU A  72      -5.888   8.347 -24.620  1.00  0.00           O  
ATOM   1114  CB  GLU A  72      -3.484  10.003 -24.966  1.00  0.00           C  
ATOM   1115  CG  GLU A  72      -2.835  11.356 -25.300  1.00  0.00           C  
ATOM   1116  CD  GLU A  72      -1.947  11.301 -26.534  1.00  0.00           C  
ATOM   1117  OE1 GLU A  72      -1.783  10.234 -27.077  1.00  0.00           O  
ATOM   1118  OE2 GLU A  72      -1.450  12.329 -26.938  1.00  0.00           O  
ATOM   1119  H   GLU A  72      -2.694   9.889 -22.435  1.00  0.00           H  
ATOM   1120  HA  GLU A  72      -5.117  10.825 -23.869  1.00  0.00           H  
ATOM   1121 1HB  GLU A  72      -2.683   9.280 -24.812  1.00  0.00           H  
ATOM   1122 2HB  GLU A  72      -4.052   9.681 -25.837  1.00  0.00           H  
ATOM   1123 1HG  GLU A  72      -3.620  12.094 -25.460  1.00  0.00           H  
ATOM   1124 2HG  GLU A  72      -2.241  11.681 -24.444  1.00  0.00           H  
ATOM   1125  N   GLY A  73      -5.062   7.982 -22.572  1.00  0.00           N  
ATOM   1126  CA  GLY A  73      -5.733   6.691 -22.407  1.00  0.00           C  
ATOM   1127  C   GLY A  73      -5.281   6.051 -21.112  1.00  0.00           C  
ATOM   1128  O   GLY A  73      -4.492   6.656 -20.379  1.00  0.00           O  
ATOM   1129  H   GLY A  73      -4.481   8.340 -21.830  1.00  0.00           H  
ATOM   1130 1HA  GLY A  73      -6.814   6.835 -22.394  1.00  0.00           H  
ATOM   1131 2HA  GLY A  73      -5.495   6.039 -23.247  1.00  0.00           H  
ATOM   1132  N   TYR A  74      -5.779   4.847 -20.801  1.00  0.00           N  
ATOM   1133  CA  TYR A  74      -5.384   4.294 -19.517  1.00  0.00           C  
ATOM   1134  C   TYR A  74      -4.932   2.824 -19.612  1.00  0.00           C  
ATOM   1135  O   TYR A  74      -5.497   2.047 -20.384  1.00  0.00           O  
ATOM   1136  CB  TYR A  74      -6.568   4.375 -18.556  1.00  0.00           C  
ATOM   1137  CG  TYR A  74      -7.239   5.697 -18.553  1.00  0.00           C  
ATOM   1138  CD1 TYR A  74      -8.445   5.805 -19.230  1.00  0.00           C  
ATOM   1139  CD2 TYR A  74      -6.660   6.810 -17.994  1.00  0.00           C  
ATOM   1140  CE1 TYR A  74      -9.079   7.015 -19.327  1.00  0.00           C  
ATOM   1141  CE2 TYR A  74      -7.295   8.020 -18.117  1.00  0.00           C  
ATOM   1142  CZ  TYR A  74      -8.495   8.127 -18.769  1.00  0.00           C  
ATOM   1143  OH  TYR A  74      -9.105   9.353 -18.887  1.00  0.00           O  
ATOM   1144  H   TYR A  74      -6.412   4.360 -21.420  1.00  0.00           H  
ATOM   1145  HA  TYR A  74      -4.578   4.899 -19.127  1.00  0.00           H  
ATOM   1146 1HB  TYR A  74      -7.305   3.614 -18.801  1.00  0.00           H  
ATOM   1147 2HB  TYR A  74      -6.227   4.193 -17.565  1.00  0.00           H  
ATOM   1148  HD1 TYR A  74      -8.891   4.921 -19.688  1.00  0.00           H  
ATOM   1149  HD2 TYR A  74      -5.697   6.742 -17.487  1.00  0.00           H  
ATOM   1150  HE1 TYR A  74     -10.028   7.097 -19.857  1.00  0.00           H  
ATOM   1151  HE2 TYR A  74      -6.846   8.903 -17.714  1.00  0.00           H  
ATOM   1152  HH  TYR A  74      -8.482  10.042 -18.648  1.00  0.00           H  
ATOM   1153  N   PRO A  75      -3.945   2.432 -18.798  1.00  0.00           N  
ATOM   1154  CA  PRO A  75      -3.108   3.243 -17.934  1.00  0.00           C  
ATOM   1155  C   PRO A  75      -2.074   4.005 -18.740  1.00  0.00           C  
ATOM   1156  O   PRO A  75      -1.552   3.494 -19.738  1.00  0.00           O  
ATOM   1157  CB  PRO A  75      -2.421   2.204 -17.061  1.00  0.00           C  
ATOM   1158  CG  PRO A  75      -2.382   0.954 -17.931  1.00  0.00           C  
ATOM   1159  CD  PRO A  75      -3.648   1.016 -18.763  1.00  0.00           C  
ATOM   1160  HA  PRO A  75      -3.718   3.907 -17.318  1.00  0.00           H  
ATOM   1161 1HB  PRO A  75      -1.422   2.563 -16.766  1.00  0.00           H  
ATOM   1162 2HB  PRO A  75      -2.988   2.059 -16.123  1.00  0.00           H  
ATOM   1163 1HG  PRO A  75      -1.470   0.937 -18.539  1.00  0.00           H  
ATOM   1164 2HG  PRO A  75      -2.356   0.057 -17.295  1.00  0.00           H  
ATOM   1165 1HD  PRO A  75      -3.470   0.641 -19.780  1.00  0.00           H  
ATOM   1166 2HD  PRO A  75      -4.455   0.488 -18.273  1.00  0.00           H  
ATOM   1167  N   THR A  76      -1.700   5.163 -18.236  1.00  0.00           N  
ATOM   1168  CA  THR A  76      -0.571   5.881 -18.793  1.00  0.00           C  
ATOM   1169  C   THR A  76       0.429   6.139 -17.697  1.00  0.00           C  
ATOM   1170  O   THR A  76       0.077   6.669 -16.643  1.00  0.00           O  
ATOM   1171  CB  THR A  76      -0.977   7.215 -19.459  1.00  0.00           C  
ATOM   1172  OG1 THR A  76      -1.880   6.979 -20.558  1.00  0.00           O  
ATOM   1173  CG2 THR A  76       0.248   7.947 -19.967  1.00  0.00           C  
ATOM   1174  H   THR A  76      -2.216   5.542 -17.441  1.00  0.00           H  
ATOM   1175  HA  THR A  76      -0.090   5.260 -19.545  1.00  0.00           H  
ATOM   1176  HB  THR A  76      -1.472   7.839 -18.724  1.00  0.00           H  
ATOM   1177  HG1 THR A  76      -2.779   6.762 -20.234  1.00  0.00           H  
ATOM   1178 1HG2 THR A  76      -0.058   8.885 -20.422  1.00  0.00           H  
ATOM   1179 2HG2 THR A  76       0.922   8.145 -19.142  1.00  0.00           H  
ATOM   1180 3HG2 THR A  76       0.756   7.332 -20.707  1.00  0.00           H  
ATOM   1181  N   LEU A  77       1.672   5.742 -17.927  1.00  0.00           N  
ATOM   1182  CA  LEU A  77       2.689   5.998 -16.931  1.00  0.00           C  
ATOM   1183  C   LEU A  77       3.546   7.159 -17.420  1.00  0.00           C  
ATOM   1184  O   LEU A  77       3.905   7.196 -18.601  1.00  0.00           O  
ATOM   1185  CB  LEU A  77       3.557   4.748 -16.662  1.00  0.00           C  
ATOM   1186  CG  LEU A  77       2.829   3.459 -16.183  1.00  0.00           C  
ATOM   1187  CD1 LEU A  77       3.836   2.352 -15.842  1.00  0.00           C  
ATOM   1188  CD2 LEU A  77       2.040   3.781 -15.054  1.00  0.00           C  
ATOM   1189  H   LEU A  77       1.912   5.293 -18.798  1.00  0.00           H  
ATOM   1190  HA  LEU A  77       2.214   6.283 -16.002  1.00  0.00           H  
ATOM   1191 1HB  LEU A  77       4.067   4.492 -17.584  1.00  0.00           H  
ATOM   1192 2HB  LEU A  77       4.300   5.006 -15.914  1.00  0.00           H  
ATOM   1193  HG  LEU A  77       2.186   3.090 -16.980  1.00  0.00           H  
ATOM   1194 1HD1 LEU A  77       3.307   1.457 -15.516  1.00  0.00           H  
ATOM   1195 2HD1 LEU A  77       4.429   2.118 -16.688  1.00  0.00           H  
ATOM   1196 3HD1 LEU A  77       4.472   2.688 -15.051  1.00  0.00           H  
ATOM   1197 1HD2 LEU A  77       1.509   2.899 -14.704  1.00  0.00           H  
ATOM   1198 2HD2 LEU A  77       2.675   4.166 -14.264  1.00  0.00           H  
ATOM   1199 3HD2 LEU A  77       1.338   4.529 -15.353  1.00  0.00           H  
ATOM   1200  N   LYS A  78       3.848   8.097 -16.523  1.00  0.00           N  
ATOM   1201  CA  LYS A  78       4.681   9.266 -16.833  1.00  0.00           C  
ATOM   1202  C   LYS A  78       5.719   9.460 -15.753  1.00  0.00           C  
ATOM   1203  O   LYS A  78       5.414   9.287 -14.572  1.00  0.00           O  
ATOM   1204  CB  LYS A  78       3.821  10.528 -16.912  1.00  0.00           C  
ATOM   1205  CG  LYS A  78       2.781  10.537 -18.017  1.00  0.00           C  
ATOM   1206  CD  LYS A  78       1.965  11.807 -18.000  1.00  0.00           C  
ATOM   1207  CE  LYS A  78       0.880  11.779 -19.053  1.00  0.00           C  
ATOM   1208  NZ  LYS A  78       1.430  12.000 -20.430  1.00  0.00           N  
ATOM   1209  H   LYS A  78       3.453   7.995 -15.587  1.00  0.00           H  
ATOM   1210  HA  LYS A  78       5.204   9.103 -17.774  1.00  0.00           H  
ATOM   1211 1HB  LYS A  78       3.313  10.668 -15.973  1.00  0.00           H  
ATOM   1212 2HB  LYS A  78       4.469  11.386 -17.058  1.00  0.00           H  
ATOM   1213 1HG  LYS A  78       3.263  10.434 -18.987  1.00  0.00           H  
ATOM   1214 2HG  LYS A  78       2.107   9.701 -17.872  1.00  0.00           H  
ATOM   1215 1HD  LYS A  78       1.512  11.956 -17.033  1.00  0.00           H  
ATOM   1216 2HD  LYS A  78       2.615  12.660 -18.205  1.00  0.00           H  
ATOM   1217 1HE  LYS A  78       0.384  10.820 -19.025  1.00  0.00           H  
ATOM   1218 2HE  LYS A  78       0.152  12.546 -18.827  1.00  0.00           H  
ATOM   1219 1HZ  LYS A  78       0.666  11.993 -21.133  1.00  0.00           H  
ATOM   1220 2HZ  LYS A  78       1.884  12.912 -20.451  1.00  0.00           H  
ATOM   1221 3HZ  LYS A  78       2.097  11.282 -20.651  1.00  0.00           H  
ATOM   1222  N   VAL A  79       6.920   9.888 -16.116  1.00  0.00           N  
ATOM   1223  CA  VAL A  79       7.918  10.088 -15.084  1.00  0.00           C  
ATOM   1224  C   VAL A  79       8.264  11.545 -14.955  1.00  0.00           C  
ATOM   1225  O   VAL A  79       8.471  12.257 -15.941  1.00  0.00           O  
ATOM   1226  CB  VAL A  79       9.187   9.253 -15.361  1.00  0.00           C  
ATOM   1227  CG1 VAL A  79       9.845   9.641 -16.663  1.00  0.00           C  
ATOM   1228  CG2 VAL A  79      10.136   9.402 -14.219  1.00  0.00           C  
ATOM   1229  H   VAL A  79       7.144  10.036 -17.093  1.00  0.00           H  
ATOM   1230  HA  VAL A  79       7.514   9.761 -14.134  1.00  0.00           H  
ATOM   1231  HB  VAL A  79       8.898   8.225 -15.438  1.00  0.00           H  
ATOM   1232 1HG1 VAL A  79      10.725   9.019 -16.824  1.00  0.00           H  
ATOM   1233 2HG1 VAL A  79       9.157   9.493 -17.478  1.00  0.00           H  
ATOM   1234 3HG1 VAL A  79      10.147  10.685 -16.622  1.00  0.00           H  
ATOM   1235 1HG2 VAL A  79      11.001   8.784 -14.393  1.00  0.00           H  
ATOM   1236 2HG2 VAL A  79      10.452  10.437 -14.121  1.00  0.00           H  
ATOM   1237 3HG2 VAL A  79       9.640   9.088 -13.304  1.00  0.00           H  
ATOM   1238  N   PHE A  80       8.316  11.965 -13.705  1.00  0.00           N  
ATOM   1239  CA  PHE A  80       8.569  13.325 -13.310  1.00  0.00           C  
ATOM   1240  C   PHE A  80       9.939  13.474 -12.674  1.00  0.00           C  
ATOM   1241  O   PHE A  80      10.293  12.763 -11.727  1.00  0.00           O  
ATOM   1242  CB  PHE A  80       7.500  13.693 -12.295  1.00  0.00           C  
ATOM   1243  CG  PHE A  80       6.111  13.725 -12.858  1.00  0.00           C  
ATOM   1244  CD1 PHE A  80       5.423  12.547 -13.097  1.00  0.00           C  
ATOM   1245  CD2 PHE A  80       5.468  14.909 -13.092  1.00  0.00           C  
ATOM   1246  CE1 PHE A  80       4.157  12.580 -13.618  1.00  0.00           C  
ATOM   1247  CE2 PHE A  80       4.195  14.937 -13.596  1.00  0.00           C  
ATOM   1248  CZ  PHE A  80       3.542  13.772 -13.874  1.00  0.00           C  
ATOM   1249  H   PHE A  80       8.133  11.285 -12.968  1.00  0.00           H  
ATOM   1250  HA  PHE A  80       8.507  13.972 -14.187  1.00  0.00           H  
ATOM   1251 1HB  PHE A  80       7.522  12.987 -11.473  1.00  0.00           H  
ATOM   1252 2HB  PHE A  80       7.727  14.675 -11.901  1.00  0.00           H  
ATOM   1253  HD1 PHE A  80       5.906  11.586 -12.894  1.00  0.00           H  
ATOM   1254  HD2 PHE A  80       5.992  15.845 -12.891  1.00  0.00           H  
ATOM   1255  HE1 PHE A  80       3.654  11.664 -13.833  1.00  0.00           H  
ATOM   1256  HE2 PHE A  80       3.713  15.889 -13.790  1.00  0.00           H  
ATOM   1257  HZ  PHE A  80       2.536  13.798 -14.292  1.00  0.00           H  
ATOM   1258  N   ARG A  81      10.695  14.443 -13.174  1.00  0.00           N  
ATOM   1259  CA  ARG A  81      12.028  14.777 -12.670  1.00  0.00           C  
ATOM   1260  C   ARG A  81      12.012  16.277 -12.451  1.00  0.00           C  
ATOM   1261  O   ARG A  81      12.953  17.012 -12.760  1.00  0.00           O  
ATOM   1262  CB  ARG A  81      13.117  14.342 -13.640  1.00  0.00           C  
ATOM   1263  CG  ARG A  81      13.126  15.074 -14.987  1.00  0.00           C  
ATOM   1264  CD  ARG A  81      14.135  14.514 -15.959  1.00  0.00           C  
ATOM   1265  NE  ARG A  81      14.180  15.263 -17.213  1.00  0.00           N  
ATOM   1266  CZ  ARG A  81      13.393  15.019 -18.289  1.00  0.00           C  
ATOM   1267  NH1 ARG A  81      12.504  14.045 -18.246  1.00  0.00           N  
ATOM   1268  NH2 ARG A  81      13.520  15.756 -19.376  1.00  0.00           N  
ATOM   1269  H   ARG A  81      10.339  14.983 -13.973  1.00  0.00           H  
ATOM   1270  HA  ARG A  81      12.192  14.281 -11.710  1.00  0.00           H  
ATOM   1271 1HB  ARG A  81      14.093  14.475 -13.178  1.00  0.00           H  
ATOM   1272 2HB  ARG A  81      12.992  13.285 -13.846  1.00  0.00           H  
ATOM   1273 1HG  ARG A  81      12.140  14.993 -15.438  1.00  0.00           H  
ATOM   1274 2HG  ARG A  81      13.364  16.122 -14.818  1.00  0.00           H  
ATOM   1275 1HD  ARG A  81      15.135  14.535 -15.516  1.00  0.00           H  
ATOM   1276 2HD  ARG A  81      13.868  13.491 -16.200  1.00  0.00           H  
ATOM   1277  HE  ARG A  81      14.859  16.014 -17.284  1.00  0.00           H  
ATOM   1278 1HH1 ARG A  81      12.411  13.490 -17.412  1.00  0.00           H  
ATOM   1279 2HH1 ARG A  81      11.897  13.837 -19.046  1.00  0.00           H  
ATOM   1280 1HH2 ARG A  81      14.208  16.496 -19.403  1.00  0.00           H  
ATOM   1281 2HH2 ARG A  81      12.940  15.572 -20.179  1.00  0.00           H  
ATOM   1282  N   GLY A  82      10.859  16.701 -11.959  1.00  0.00           N  
ATOM   1283  CA  GLY A  82      10.475  18.072 -11.709  1.00  0.00           C  
ATOM   1284  C   GLY A  82       9.106  18.237 -12.342  1.00  0.00           C  
ATOM   1285  O   GLY A  82       8.802  17.584 -13.338  1.00  0.00           O  
ATOM   1286  H   GLY A  82      10.189  15.981 -11.725  1.00  0.00           H  
ATOM   1287 1HA  GLY A  82      10.429  18.264 -10.636  1.00  0.00           H  
ATOM   1288 2HA  GLY A  82      11.193  18.757 -12.156  1.00  0.00           H  
ATOM   1289  N   LEU A  83       8.290  19.123 -11.802  1.00  0.00           N  
ATOM   1290  CA  LEU A  83       6.933  19.307 -12.311  1.00  0.00           C  
ATOM   1291  C   LEU A  83       6.892  19.717 -13.787  1.00  0.00           C  
ATOM   1292  O   LEU A  83       5.960  19.370 -14.511  1.00  0.00           O  
ATOM   1293  CB  LEU A  83       6.205  20.337 -11.457  1.00  0.00           C  
ATOM   1294  CG  LEU A  83       4.714  20.420 -11.688  1.00  0.00           C  
ATOM   1295  CD1 LEU A  83       4.089  19.046 -11.381  1.00  0.00           C  
ATOM   1296  CD2 LEU A  83       4.130  21.494 -10.781  1.00  0.00           C  
ATOM   1297  H   LEU A  83       8.594  19.655 -10.997  1.00  0.00           H  
ATOM   1298  HA  LEU A  83       6.409  18.358 -12.218  1.00  0.00           H  
ATOM   1299 1HB  LEU A  83       6.368  20.098 -10.408  1.00  0.00           H  
ATOM   1300 2HB  LEU A  83       6.629  21.324 -11.663  1.00  0.00           H  
ATOM   1301  HG  LEU A  83       4.513  20.670 -12.731  1.00  0.00           H  
ATOM   1302 1HD1 LEU A  83       3.011  19.089 -11.541  1.00  0.00           H  
ATOM   1303 2HD1 LEU A  83       4.520  18.286 -12.033  1.00  0.00           H  
ATOM   1304 3HD1 LEU A  83       4.286  18.789 -10.344  1.00  0.00           H  
ATOM   1305 1HD2 LEU A  83       3.054  21.556 -10.943  1.00  0.00           H  
ATOM   1306 2HD2 LEU A  83       4.328  21.237  -9.742  1.00  0.00           H  
ATOM   1307 3HD2 LEU A  83       4.588  22.454 -11.013  1.00  0.00           H  
ATOM   1308  N   ASP A  84       7.909  20.458 -14.222  1.00  0.00           N  
ATOM   1309  CA  ASP A  84       7.996  20.958 -15.589  1.00  0.00           C  
ATOM   1310  C   ASP A  84       8.799  20.038 -16.514  1.00  0.00           C  
ATOM   1311  O   ASP A  84       9.042  20.382 -17.673  1.00  0.00           O  
ATOM   1312  CB  ASP A  84       8.646  22.340 -15.591  1.00  0.00           C  
ATOM   1313  CG  ASP A  84       7.797  23.394 -14.887  1.00  0.00           C  
ATOM   1314  OD1 ASP A  84       6.602  23.387 -15.058  1.00  0.00           O  
ATOM   1315  OD2 ASP A  84       8.354  24.186 -14.168  1.00  0.00           O  
ATOM   1316  H   ASP A  84       8.641  20.692 -13.570  1.00  0.00           H  
ATOM   1317  HA  ASP A  84       6.986  21.042 -15.987  1.00  0.00           H  
ATOM   1318 1HB  ASP A  84       9.619  22.282 -15.102  1.00  0.00           H  
ATOM   1319 2HB  ASP A  84       8.817  22.657 -16.620  1.00  0.00           H  
ATOM   1320  N   ASN A  85       9.231  18.886 -16.004  1.00  0.00           N  
ATOM   1321  CA  ASN A  85      10.042  17.949 -16.767  1.00  0.00           C  
ATOM   1322  C   ASN A  85       9.432  16.560 -16.696  1.00  0.00           C  
ATOM   1323  O   ASN A  85       9.776  15.741 -15.831  1.00  0.00           O  
ATOM   1324  CB  ASN A  85      11.467  17.944 -16.267  1.00  0.00           C  
ATOM   1325  CG  ASN A  85      12.193  19.251 -16.483  1.00  0.00           C  
ATOM   1326  OD1 ASN A  85      12.637  19.538 -17.601  1.00  0.00           O  
ATOM   1327  ND2 ASN A  85      12.329  20.045 -15.449  1.00  0.00           N  
ATOM   1328  H   ASN A  85       8.982  18.619 -15.052  1.00  0.00           H  
ATOM   1329  HA  ASN A  85      10.039  18.249 -17.815  1.00  0.00           H  
ATOM   1330 1HB  ASN A  85      11.468  17.716 -15.199  1.00  0.00           H  
ATOM   1331 2HB  ASN A  85      12.011  17.163 -16.771  1.00  0.00           H  
ATOM   1332 1HD2 ASN A  85      12.807  20.917 -15.551  1.00  0.00           H  
ATOM   1333 2HD2 ASN A  85      11.959  19.786 -14.561  1.00  0.00           H  
ATOM   1334  N   VAL A  86       8.465  16.323 -17.580  1.00  0.00           N  
ATOM   1335  CA  VAL A  86       7.694  15.095 -17.516  1.00  0.00           C  
ATOM   1336  C   VAL A  86       7.771  14.331 -18.833  1.00  0.00           C  
ATOM   1337  O   VAL A  86       7.525  14.898 -19.901  1.00  0.00           O  
ATOM   1338  CB  VAL A  86       6.234  15.427 -17.198  1.00  0.00           C  
ATOM   1339  CG1 VAL A  86       5.431  14.122 -17.060  1.00  0.00           C  
ATOM   1340  CG2 VAL A  86       6.220  16.324 -15.985  1.00  0.00           C  
ATOM   1341  H   VAL A  86       8.244  17.023 -18.273  1.00  0.00           H  
ATOM   1342  HA  VAL A  86       8.093  14.475 -16.721  1.00  0.00           H  
ATOM   1343  HB  VAL A  86       5.785  15.964 -18.031  1.00  0.00           H  
ATOM   1344 1HG1 VAL A  86       4.389  14.358 -16.849  1.00  0.00           H  
ATOM   1345 2HG1 VAL A  86       5.491  13.554 -17.985  1.00  0.00           H  
ATOM   1346 3HG1 VAL A  86       5.845  13.528 -16.240  1.00  0.00           H  
ATOM   1347 1HG2 VAL A  86       5.198  16.589 -15.729  1.00  0.00           H  
ATOM   1348 2HG2 VAL A  86       6.692  15.809 -15.180  1.00  0.00           H  
ATOM   1349 3HG2 VAL A  86       6.771  17.236 -16.184  1.00  0.00           H  
ATOM   1350  N   THR A  87       8.121  13.053 -18.753  1.00  0.00           N  
ATOM   1351  CA  THR A  87       8.232  12.226 -19.946  1.00  0.00           C  
ATOM   1352  C   THR A  87       7.369  10.954 -19.849  1.00  0.00           C  
ATOM   1353  O   THR A  87       7.359  10.303 -18.815  1.00  0.00           O  
ATOM   1354  CB  THR A  87       9.714  11.865 -20.160  1.00  0.00           C  
ATOM   1355  OG1 THR A  87      10.471  13.091 -20.348  1.00  0.00           O  
ATOM   1356  CG2 THR A  87       9.894  10.976 -21.365  1.00  0.00           C  
ATOM   1357  H   THR A  87       8.306  12.661 -17.828  1.00  0.00           H  
ATOM   1358  HA  THR A  87       7.935  12.828 -20.792  1.00  0.00           H  
ATOM   1359  HB  THR A  87      10.089  11.346 -19.278  1.00  0.00           H  
ATOM   1360  HG1 THR A  87      10.177  13.519 -21.164  1.00  0.00           H  
ATOM   1361 1HG2 THR A  87      10.953  10.741 -21.493  1.00  0.00           H  
ATOM   1362 2HG2 THR A  87       9.344  10.053 -21.226  1.00  0.00           H  
ATOM   1363 3HG2 THR A  87       9.531  11.483 -22.253  1.00  0.00           H  
ATOM   1364  N   PRO A  88       6.559  10.594 -20.854  1.00  0.00           N  
ATOM   1365  CA  PRO A  88       5.810   9.347 -20.876  1.00  0.00           C  
ATOM   1366  C   PRO A  88       6.736   8.143 -20.773  1.00  0.00           C  
ATOM   1367  O   PRO A  88       7.782   8.111 -21.421  1.00  0.00           O  
ATOM   1368  CB  PRO A  88       5.126   9.391 -22.238  1.00  0.00           C  
ATOM   1369  CG  PRO A  88       5.031  10.869 -22.576  1.00  0.00           C  
ATOM   1370  CD  PRO A  88       6.285  11.493 -21.993  1.00  0.00           C  
ATOM   1371  HA  PRO A  88       5.069   9.337 -20.064  1.00  0.00           H  
ATOM   1372 1HB  PRO A  88       5.720   8.816 -22.968  1.00  0.00           H  
ATOM   1373 2HB  PRO A  88       4.145   8.901 -22.174  1.00  0.00           H  
ATOM   1374 1HG  PRO A  88       4.968  11.001 -23.670  1.00  0.00           H  
ATOM   1375 2HG  PRO A  88       4.111  11.296 -22.158  1.00  0.00           H  
ATOM   1376 1HD  PRO A  88       7.111  11.480 -22.717  1.00  0.00           H  
ATOM   1377 2HD  PRO A  88       6.025  12.509 -21.653  1.00  0.00           H  
ATOM   1378  N   TYR A  89       6.334   7.132 -20.021  1.00  0.00           N  
ATOM   1379  CA  TYR A  89       7.114   5.905 -19.918  1.00  0.00           C  
ATOM   1380  C   TYR A  89       6.695   4.842 -20.932  1.00  0.00           C  
ATOM   1381  O   TYR A  89       5.627   4.227 -20.810  1.00  0.00           O  
ATOM   1382  CB  TYR A  89       7.071   5.382 -18.480  1.00  0.00           C  
ATOM   1383  CG  TYR A  89       7.593   3.984 -18.310  1.00  0.00           C  
ATOM   1384  CD1 TYR A  89       8.639   3.505 -19.046  1.00  0.00           C  
ATOM   1385  CD2 TYR A  89       6.994   3.180 -17.400  1.00  0.00           C  
ATOM   1386  CE1 TYR A  89       9.068   2.213 -18.881  1.00  0.00           C  
ATOM   1387  CE2 TYR A  89       7.415   1.898 -17.236  1.00  0.00           C  
ATOM   1388  CZ  TYR A  89       8.442   1.417 -17.971  1.00  0.00           C  
ATOM   1389  OH  TYR A  89       8.842   0.142 -17.810  1.00  0.00           O  
ATOM   1390  H   TYR A  89       5.463   7.212 -19.507  1.00  0.00           H  
ATOM   1391  HA  TYR A  89       8.155   6.153 -20.135  1.00  0.00           H  
ATOM   1392 1HB  TYR A  89       7.653   6.044 -17.841  1.00  0.00           H  
ATOM   1393 2HB  TYR A  89       6.058   5.415 -18.122  1.00  0.00           H  
ATOM   1394  HD1 TYR A  89       9.127   4.141 -19.777  1.00  0.00           H  
ATOM   1395  HD2 TYR A  89       6.178   3.564 -16.817  1.00  0.00           H  
ATOM   1396  HE1 TYR A  89       9.897   1.830 -19.480  1.00  0.00           H  
ATOM   1397  HE2 TYR A  89       6.929   1.268 -16.531  1.00  0.00           H  
ATOM   1398  HH  TYR A  89       9.730   0.048 -18.183  1.00  0.00           H  
ATOM   1399  N   LYS A  90       7.569   4.614 -21.911  1.00  0.00           N  
ATOM   1400  CA  LYS A  90       7.342   3.648 -22.973  1.00  0.00           C  
ATOM   1401  C   LYS A  90       8.030   2.350 -22.577  1.00  0.00           C  
ATOM   1402  O   LYS A  90       9.129   2.395 -22.029  1.00  0.00           O  
ATOM   1403  CB  LYS A  90       7.922   4.158 -24.294  1.00  0.00           C  
ATOM   1404  CG  LYS A  90       7.278   5.441 -24.826  1.00  0.00           C  
ATOM   1405  CD  LYS A  90       7.868   5.838 -26.187  1.00  0.00           C  
ATOM   1406  CE  LYS A  90       7.290   7.161 -26.689  1.00  0.00           C  
ATOM   1407  NZ  LYS A  90       7.847   7.539 -28.023  1.00  0.00           N  
ATOM   1408  H   LYS A  90       8.419   5.166 -21.926  1.00  0.00           H  
ATOM   1409  HA  LYS A  90       6.274   3.464 -23.078  1.00  0.00           H  
ATOM   1410 1HB  LYS A  90       8.988   4.345 -24.170  1.00  0.00           H  
ATOM   1411 2HB  LYS A  90       7.814   3.383 -25.057  1.00  0.00           H  
ATOM   1412 1HG  LYS A  90       6.203   5.297 -24.928  1.00  0.00           H  
ATOM   1413 2HG  LYS A  90       7.453   6.253 -24.113  1.00  0.00           H  
ATOM   1414 1HD  LYS A  90       8.951   5.936 -26.100  1.00  0.00           H  
ATOM   1415 2HD  LYS A  90       7.650   5.060 -26.919  1.00  0.00           H  
ATOM   1416 1HE  LYS A  90       6.207   7.077 -26.768  1.00  0.00           H  
ATOM   1417 2HE  LYS A  90       7.533   7.945 -25.970  1.00  0.00           H  
ATOM   1418 1HZ  LYS A  90       7.451   8.418 -28.320  1.00  0.00           H  
ATOM   1419 2HZ  LYS A  90       8.855   7.628 -27.962  1.00  0.00           H  
ATOM   1420 3HZ  LYS A  90       7.612   6.827 -28.698  1.00  0.00           H  
ATOM   1421  N   GLY A  91       7.421   1.213 -22.890  1.00  0.00           N  
ATOM   1422  CA  GLY A  91       8.033  -0.078 -22.568  1.00  0.00           C  
ATOM   1423  C   GLY A  91       6.974  -1.132 -22.276  1.00  0.00           C  
ATOM   1424  O   GLY A  91       5.795  -0.937 -22.571  1.00  0.00           O  
ATOM   1425  H   GLY A  91       6.522   1.238 -23.348  1.00  0.00           H  
ATOM   1426 1HA  GLY A  91       8.640  -0.407 -23.407  1.00  0.00           H  
ATOM   1427 2HA  GLY A  91       8.699   0.026 -21.712  1.00  0.00           H  
ATOM   1428  N   GLN A  92       7.391  -2.252 -21.684  1.00  0.00           N  
ATOM   1429  CA  GLN A  92       6.494  -3.377 -21.386  1.00  0.00           C  
ATOM   1430  C   GLN A  92       5.514  -3.120 -20.243  1.00  0.00           C  
ATOM   1431  O   GLN A  92       4.533  -3.844 -20.094  1.00  0.00           O  
ATOM   1432  CB  GLN A  92       7.313  -4.602 -21.030  1.00  0.00           C  
ATOM   1433  CG  GLN A  92       8.101  -5.162 -22.148  1.00  0.00           C  
ATOM   1434  CD  GLN A  92       8.977  -6.248 -21.673  1.00  0.00           C  
ATOM   1435  OE1 GLN A  92       8.646  -7.445 -21.729  1.00  0.00           O  
ATOM   1436  NE2 GLN A  92      10.130  -5.827 -21.181  1.00  0.00           N  
ATOM   1437  H   GLN A  92       8.387  -2.345 -21.451  1.00  0.00           H  
ATOM   1438  HA  GLN A  92       5.912  -3.589 -22.284  1.00  0.00           H  
ATOM   1439 1HB  GLN A  92       8.008  -4.354 -20.225  1.00  0.00           H  
ATOM   1440 2HB  GLN A  92       6.656  -5.382 -20.669  1.00  0.00           H  
ATOM   1441 1HG  GLN A  92       7.418  -5.563 -22.882  1.00  0.00           H  
ATOM   1442 2HG  GLN A  92       8.722  -4.377 -22.581  1.00  0.00           H  
ATOM   1443 1HE2 GLN A  92      10.802  -6.474 -20.827  1.00  0.00           H  
ATOM   1444 2HE2 GLN A  92      10.315  -4.810 -21.165  1.00  0.00           H  
ATOM   1445  N   ARG A  93       5.822  -2.134 -19.396  1.00  0.00           N  
ATOM   1446  CA  ARG A  93       5.026  -1.764 -18.216  1.00  0.00           C  
ATOM   1447  C   ARG A  93       4.986  -2.856 -17.123  1.00  0.00           C  
ATOM   1448  O   ARG A  93       4.196  -2.774 -16.190  1.00  0.00           O  
ATOM   1449  CB  ARG A  93       3.584  -1.427 -18.634  1.00  0.00           C  
ATOM   1450  CG  ARG A  93       3.412  -0.271 -19.677  1.00  0.00           C  
ATOM   1451  CD  ARG A  93       3.669   1.050 -19.070  1.00  0.00           C  
ATOM   1452  NE  ARG A  93       3.491   2.192 -19.989  1.00  0.00           N  
ATOM   1453  CZ  ARG A  93       2.292   2.730 -20.314  1.00  0.00           C  
ATOM   1454  NH1 ARG A  93       1.170   2.208 -19.841  1.00  0.00           N  
ATOM   1455  NH2 ARG A  93       2.254   3.780 -21.116  1.00  0.00           N  
ATOM   1456  H   ARG A  93       6.651  -1.594 -19.598  1.00  0.00           H  
ATOM   1457  HA  ARG A  93       5.473  -0.869 -17.780  1.00  0.00           H  
ATOM   1458 1HB  ARG A  93       3.061  -2.303 -18.997  1.00  0.00           H  
ATOM   1459 2HB  ARG A  93       3.054  -1.096 -17.746  1.00  0.00           H  
ATOM   1460 1HG  ARG A  93       4.112  -0.409 -20.504  1.00  0.00           H  
ATOM   1461 2HG  ARG A  93       2.393  -0.280 -20.061  1.00  0.00           H  
ATOM   1462 1HD  ARG A  93       2.973   1.170 -18.252  1.00  0.00           H  
ATOM   1463 2HD  ARG A  93       4.694   1.070 -18.703  1.00  0.00           H  
ATOM   1464  HE  ARG A  93       4.334   2.673 -20.362  1.00  0.00           H  
ATOM   1465 1HH1 ARG A  93       1.210   1.401 -19.240  1.00  0.00           H  
ATOM   1466 2HH1 ARG A  93       0.248   2.613 -20.084  1.00  0.00           H  
ATOM   1467 1HH2 ARG A  93       3.127   4.170 -21.470  1.00  0.00           H  
ATOM   1468 2HH2 ARG A  93       1.371   4.184 -21.392  1.00  0.00           H  
ATOM   1469  N   LYS A  94       5.868  -3.848 -17.212  1.00  0.00           N  
ATOM   1470  CA  LYS A  94       5.959  -4.925 -16.219  1.00  0.00           C  
ATOM   1471  C   LYS A  94       6.762  -4.440 -15.025  1.00  0.00           C  
ATOM   1472  O   LYS A  94       7.577  -3.532 -15.177  1.00  0.00           O  
ATOM   1473  CB  LYS A  94       6.586  -6.172 -16.841  1.00  0.00           C  
ATOM   1474  CG  LYS A  94       5.738  -6.812 -17.936  1.00  0.00           C  
ATOM   1475  CD  LYS A  94       6.434  -8.027 -18.541  1.00  0.00           C  
ATOM   1476  CE  LYS A  94       5.579  -8.703 -19.615  1.00  0.00           C  
ATOM   1477  NZ  LYS A  94       6.282  -9.877 -20.210  1.00  0.00           N  
ATOM   1478  H   LYS A  94       6.487  -3.859 -18.006  1.00  0.00           H  
ATOM   1479  HA  LYS A  94       4.954  -5.175 -15.870  1.00  0.00           H  
ATOM   1480 1HB  LYS A  94       7.554  -5.919 -17.273  1.00  0.00           H  
ATOM   1481 2HB  LYS A  94       6.752  -6.920 -16.062  1.00  0.00           H  
ATOM   1482 1HG  LYS A  94       4.786  -7.127 -17.505  1.00  0.00           H  
ATOM   1483 2HG  LYS A  94       5.532  -6.081 -18.715  1.00  0.00           H  
ATOM   1484 1HD  LYS A  94       7.377  -7.714 -18.995  1.00  0.00           H  
ATOM   1485 2HD  LYS A  94       6.650  -8.751 -17.756  1.00  0.00           H  
ATOM   1486 1HE  LYS A  94       4.647  -9.041 -19.167  1.00  0.00           H  
ATOM   1487 2HE  LYS A  94       5.353  -7.987 -20.408  1.00  0.00           H  
ATOM   1488 1HZ  LYS A  94       5.703 -10.346 -20.926  1.00  0.00           H  
ATOM   1489 2HZ  LYS A  94       7.146  -9.569 -20.642  1.00  0.00           H  
ATOM   1490 3HZ  LYS A  94       6.488 -10.544 -19.491  1.00  0.00           H  
ATOM   1491  N   ALA A  95       6.602  -5.068 -13.859  1.00  0.00           N  
ATOM   1492  CA  ALA A  95       7.316  -4.611 -12.661  1.00  0.00           C  
ATOM   1493  C   ALA A  95       8.827  -4.550 -12.839  1.00  0.00           C  
ATOM   1494  O   ALA A  95       9.478  -3.617 -12.357  1.00  0.00           O  
ATOM   1495  CB  ALA A  95       7.027  -5.541 -11.492  1.00  0.00           C  
ATOM   1496  H   ALA A  95       5.926  -5.834 -13.784  1.00  0.00           H  
ATOM   1497  HA  ALA A  95       6.953  -3.617 -12.420  1.00  0.00           H  
ATOM   1498 1HB  ALA A  95       7.524  -5.175 -10.594  1.00  0.00           H  
ATOM   1499 2HB  ALA A  95       5.957  -5.581 -11.316  1.00  0.00           H  
ATOM   1500 3HB  ALA A  95       7.384  -6.544 -11.719  1.00  0.00           H  
ATOM   1501  N   ALA A  96       9.414  -5.527 -13.531  1.00  0.00           N  
ATOM   1502  CA  ALA A  96      10.862  -5.498 -13.722  1.00  0.00           C  
ATOM   1503  C   ALA A  96      11.282  -4.290 -14.557  1.00  0.00           C  
ATOM   1504  O   ALA A  96      12.318  -3.659 -14.296  1.00  0.00           O  
ATOM   1505  CB  ALA A  96      11.326  -6.773 -14.392  1.00  0.00           C  
ATOM   1506  H   ALA A  96       8.857  -6.277 -13.917  1.00  0.00           H  
ATOM   1507  HA  ALA A  96      11.333  -5.413 -12.743  1.00  0.00           H  
ATOM   1508 1HB  ALA A  96      12.410  -6.749 -14.507  1.00  0.00           H  
ATOM   1509 2HB  ALA A  96      11.045  -7.628 -13.779  1.00  0.00           H  
ATOM   1510 3HB  ALA A  96      10.860  -6.859 -15.372  1.00  0.00           H  
ATOM   1511  N   ALA A  97      10.482  -3.991 -15.587  1.00  0.00           N  
ATOM   1512  CA  ALA A  97      10.751  -2.883 -16.498  1.00  0.00           C  
ATOM   1513  C   ALA A  97      10.543  -1.557 -15.791  1.00  0.00           C  
ATOM   1514  O   ALA A  97      11.323  -0.619 -15.964  1.00  0.00           O  
ATOM   1515  CB  ALA A  97       9.864  -2.978 -17.725  1.00  0.00           C  
ATOM   1516  H   ALA A  97       9.642  -4.536 -15.724  1.00  0.00           H  
ATOM   1517  HA  ALA A  97      11.793  -2.943 -16.809  1.00  0.00           H  
ATOM   1518 1HB  ALA A  97      10.093  -2.161 -18.409  1.00  0.00           H  
ATOM   1519 2HB  ALA A  97      10.039  -3.926 -18.234  1.00  0.00           H  
ATOM   1520 3HB  ALA A  97       8.818  -2.916 -17.425  1.00  0.00           H  
ATOM   1521  N   ILE A  98       9.497  -1.493 -14.961  1.00  0.00           N  
ATOM   1522  CA  ILE A  98       9.178  -0.287 -14.212  1.00  0.00           C  
ATOM   1523  C   ILE A  98      10.294  -0.007 -13.235  1.00  0.00           C  
ATOM   1524  O   ILE A  98      10.776   1.121 -13.130  1.00  0.00           O  
ATOM   1525  CB  ILE A  98       7.867  -0.435 -13.412  1.00  0.00           C  
ATOM   1526  CG1 ILE A  98       6.638  -0.519 -14.313  1.00  0.00           C  
ATOM   1527  CG2 ILE A  98       7.731   0.753 -12.461  1.00  0.00           C  
ATOM   1528  CD1 ILE A  98       5.397  -0.987 -13.585  1.00  0.00           C  
ATOM   1529  H   ILE A  98       8.888  -2.301 -14.873  1.00  0.00           H  
ATOM   1530  HA  ILE A  98       9.091   0.549 -14.899  1.00  0.00           H  
ATOM   1531  HB  ILE A  98       7.904  -1.354 -12.837  1.00  0.00           H  
ATOM   1532 1HG1 ILE A  98       6.419   0.465 -14.675  1.00  0.00           H  
ATOM   1533 2HG1 ILE A  98       6.839  -1.175 -15.157  1.00  0.00           H  
ATOM   1534 1HG2 ILE A  98       6.818   0.655 -11.875  1.00  0.00           H  
ATOM   1535 2HG2 ILE A  98       8.588   0.793 -11.793  1.00  0.00           H  
ATOM   1536 3HG2 ILE A  98       7.694   1.646 -13.046  1.00  0.00           H  
ATOM   1537 1HD1 ILE A  98       4.553  -0.992 -14.270  1.00  0.00           H  
ATOM   1538 2HD1 ILE A  98       5.545  -1.989 -13.197  1.00  0.00           H  
ATOM   1539 3HD1 ILE A  98       5.203  -0.314 -12.767  1.00  0.00           H  
ATOM   1540  N   THR A  99      10.736  -1.048 -12.535  1.00  0.00           N  
ATOM   1541  CA  THR A  99      11.788  -0.895 -11.559  1.00  0.00           C  
ATOM   1542  C   THR A  99      13.075  -0.446 -12.238  1.00  0.00           C  
ATOM   1543  O   THR A  99      13.704   0.520 -11.806  1.00  0.00           O  
ATOM   1544  CB  THR A  99      12.064  -2.230 -10.851  1.00  0.00           C  
ATOM   1545  OG1 THR A  99      10.877  -2.689 -10.203  1.00  0.00           O  
ATOM   1546  CG2 THR A  99      13.136  -2.043  -9.810  1.00  0.00           C  
ATOM   1547  H   THR A  99      10.308  -1.966 -12.656  1.00  0.00           H  
ATOM   1548  HA  THR A  99      11.488  -0.147 -10.832  1.00  0.00           H  
ATOM   1549  HB  THR A  99      12.383  -2.973 -11.584  1.00  0.00           H  
ATOM   1550  HG1 THR A  99      10.193  -2.841 -10.897  1.00  0.00           H  
ATOM   1551 1HG2 THR A  99      13.329  -2.990  -9.310  1.00  0.00           H  
ATOM   1552 2HG2 THR A  99      14.036  -1.702 -10.301  1.00  0.00           H  
ATOM   1553 3HG2 THR A  99      12.814  -1.306  -9.077  1.00  0.00           H  
ATOM   1554  N   SER A 100      13.453  -1.118 -13.333  1.00  0.00           N  
ATOM   1555  CA  SER A 100      14.700  -0.800 -14.012  1.00  0.00           C  
ATOM   1556  C   SER A 100      14.680   0.618 -14.564  1.00  0.00           C  
ATOM   1557  O   SER A 100      15.651   1.371 -14.423  1.00  0.00           O  
ATOM   1558  CB  SER A 100      14.907  -1.779 -15.151  1.00  0.00           C  
ATOM   1559  OG  SER A 100      15.051  -3.089 -14.665  1.00  0.00           O  
ATOM   1560  H   SER A 100      12.895  -1.901 -13.677  1.00  0.00           H  
ATOM   1561  HA  SER A 100      15.518  -0.888 -13.297  1.00  0.00           H  
ATOM   1562 1HB  SER A 100      14.051  -1.733 -15.829  1.00  0.00           H  
ATOM   1563 2HB  SER A 100      15.791  -1.494 -15.716  1.00  0.00           H  
ATOM   1564  HG  SER A 100      14.144  -3.361 -14.378  1.00  0.00           H  
ATOM   1565  N   TYR A 101      13.553   0.996 -15.169  1.00  0.00           N  
ATOM   1566  CA  TYR A 101      13.380   2.319 -15.734  1.00  0.00           C  
ATOM   1567  C   TYR A 101      13.566   3.355 -14.644  1.00  0.00           C  
ATOM   1568  O   TYR A 101      14.381   4.270 -14.770  1.00  0.00           O  
ATOM   1569  CB  TYR A 101      11.974   2.426 -16.347  1.00  0.00           C  
ATOM   1570  CG  TYR A 101      11.587   3.737 -16.980  1.00  0.00           C  
ATOM   1571  CD1 TYR A 101      11.976   4.011 -18.269  1.00  0.00           C  
ATOM   1572  CD2 TYR A 101      10.813   4.643 -16.289  1.00  0.00           C  
ATOM   1573  CE1 TYR A 101      11.584   5.178 -18.870  1.00  0.00           C  
ATOM   1574  CE2 TYR A 101      10.435   5.821 -16.885  1.00  0.00           C  
ATOM   1575  CZ  TYR A 101      10.820   6.096 -18.187  1.00  0.00           C  
ATOM   1576  OH  TYR A 101      10.422   7.276 -18.811  1.00  0.00           O  
ATOM   1577  H   TYR A 101      12.782   0.337 -15.263  1.00  0.00           H  
ATOM   1578  HA  TYR A 101      14.135   2.484 -16.500  1.00  0.00           H  
ATOM   1579 1HB  TYR A 101      11.867   1.653 -17.108  1.00  0.00           H  
ATOM   1580 2HB  TYR A 101      11.236   2.202 -15.576  1.00  0.00           H  
ATOM   1581  HD1 TYR A 101      12.570   3.287 -18.826  1.00  0.00           H  
ATOM   1582  HD2 TYR A 101      10.499   4.415 -15.281  1.00  0.00           H  
ATOM   1583  HE1 TYR A 101      11.861   5.362 -19.892  1.00  0.00           H  
ATOM   1584  HE2 TYR A 101       9.829   6.516 -16.342  1.00  0.00           H  
ATOM   1585  HH  TYR A 101      10.840   7.372 -19.714  1.00  0.00           H  
ATOM   1586  N   MET A 102      12.836   3.195 -13.547  1.00  0.00           N  
ATOM   1587  CA  MET A 102      12.887   4.180 -12.494  1.00  0.00           C  
ATOM   1588  C   MET A 102      14.226   4.253 -11.787  1.00  0.00           C  
ATOM   1589  O   MET A 102      14.651   5.333 -11.384  1.00  0.00           O  
ATOM   1590  CB  MET A 102      11.762   3.920 -11.545  1.00  0.00           C  
ATOM   1591  CG  MET A 102      10.452   4.205 -12.177  1.00  0.00           C  
ATOM   1592  SD  MET A 102      10.399   5.856 -12.823  1.00  0.00           S  
ATOM   1593  CE  MET A 102      10.404   6.694 -11.301  1.00  0.00           C  
ATOM   1594  H   MET A 102      12.200   2.400 -13.455  1.00  0.00           H  
ATOM   1595  HA  MET A 102      12.711   5.150 -12.948  1.00  0.00           H  
ATOM   1596 1HB  MET A 102      11.782   2.874 -11.239  1.00  0.00           H  
ATOM   1597 2HB  MET A 102      11.877   4.520 -10.691  1.00  0.00           H  
ATOM   1598 1HG  MET A 102      10.274   3.510 -12.993  1.00  0.00           H  
ATOM   1599 2HG  MET A 102       9.655   4.089 -11.446  1.00  0.00           H  
ATOM   1600 1HE  MET A 102      10.324   7.752 -11.484  1.00  0.00           H  
ATOM   1601 2HE  MET A 102       9.575   6.373 -10.682  1.00  0.00           H  
ATOM   1602 3HE  MET A 102      11.317   6.470 -10.793  1.00  0.00           H  
ATOM   1603  N   ILE A 103      14.948   3.149 -11.688  1.00  0.00           N  
ATOM   1604  CA  ILE A 103      16.265   3.249 -11.089  1.00  0.00           C  
ATOM   1605  C   ILE A 103      17.152   4.107 -11.984  1.00  0.00           C  
ATOM   1606  O   ILE A 103      17.819   5.030 -11.514  1.00  0.00           O  
ATOM   1607  CB  ILE A 103      16.892   1.877 -10.841  1.00  0.00           C  
ATOM   1608  CG1 ILE A 103      16.108   1.153  -9.751  1.00  0.00           C  
ATOM   1609  CG2 ILE A 103      18.349   2.037 -10.440  1.00  0.00           C  
ATOM   1610  CD1 ILE A 103      16.456  -0.294  -9.641  1.00  0.00           C  
ATOM   1611  H   ILE A 103      14.580   2.247 -11.997  1.00  0.00           H  
ATOM   1612  HA  ILE A 103      16.172   3.747 -10.126  1.00  0.00           H  
ATOM   1613  HB  ILE A 103      16.820   1.279 -11.754  1.00  0.00           H  
ATOM   1614 1HG1 ILE A 103      16.306   1.636  -8.797  1.00  0.00           H  
ATOM   1615 2HG1 ILE A 103      15.052   1.243  -9.958  1.00  0.00           H  
ATOM   1616 1HG2 ILE A 103      18.789   1.056 -10.270  1.00  0.00           H  
ATOM   1617 2HG2 ILE A 103      18.891   2.544 -11.238  1.00  0.00           H  
ATOM   1618 3HG2 ILE A 103      18.412   2.628  -9.525  1.00  0.00           H  
ATOM   1619 1HD1 ILE A 103      15.864  -0.751  -8.852  1.00  0.00           H  
ATOM   1620 2HD1 ILE A 103      16.241  -0.784 -10.591  1.00  0.00           H  
ATOM   1621 3HD1 ILE A 103      17.513  -0.397  -9.410  1.00  0.00           H  
ATOM   1622  N   LYS A 104      17.119   3.857 -13.295  1.00  0.00           N  
ATOM   1623  CA  LYS A 104      17.923   4.635 -14.233  1.00  0.00           C  
ATOM   1624  C   LYS A 104      17.534   6.117 -14.218  1.00  0.00           C  
ATOM   1625  O   LYS A 104      18.387   7.000 -14.334  1.00  0.00           O  
ATOM   1626  CB  LYS A 104      17.781   4.067 -15.642  1.00  0.00           C  
ATOM   1627  CG  LYS A 104      18.461   2.729 -15.857  1.00  0.00           C  
ATOM   1628  CD  LYS A 104      18.238   2.258 -17.276  1.00  0.00           C  
ATOM   1629  CE  LYS A 104      18.881   0.920 -17.552  1.00  0.00           C  
ATOM   1630  NZ  LYS A 104      20.348   0.987 -17.433  1.00  0.00           N  
ATOM   1631  H   LYS A 104      16.536   3.094 -13.651  1.00  0.00           H  
ATOM   1632  HA  LYS A 104      18.967   4.562 -13.931  1.00  0.00           H  
ATOM   1633 1HB  LYS A 104      16.721   3.930 -15.864  1.00  0.00           H  
ATOM   1634 2HB  LYS A 104      18.179   4.777 -16.364  1.00  0.00           H  
ATOM   1635 1HG  LYS A 104      19.530   2.824 -15.673  1.00  0.00           H  
ATOM   1636 2HG  LYS A 104      18.049   1.997 -15.164  1.00  0.00           H  
ATOM   1637 1HD  LYS A 104      17.167   2.181 -17.464  1.00  0.00           H  
ATOM   1638 2HD  LYS A 104      18.660   2.987 -17.968  1.00  0.00           H  
ATOM   1639 1HE  LYS A 104      18.496   0.169 -16.866  1.00  0.00           H  
ATOM   1640 2HE  LYS A 104      18.637   0.629 -18.573  1.00  0.00           H  
ATOM   1641 1HZ  LYS A 104      20.762   0.092 -17.698  1.00  0.00           H  
ATOM   1642 2HZ  LYS A 104      20.723   1.665 -18.100  1.00  0.00           H  
ATOM   1643 3HZ  LYS A 104      20.631   1.239 -16.511  1.00  0.00           H  
ATOM   1644  N   GLN A 105      16.255   6.403 -13.970  1.00  0.00           N  
ATOM   1645  CA  GLN A 105      15.780   7.783 -13.942  1.00  0.00           C  
ATOM   1646  C   GLN A 105      16.187   8.517 -12.660  1.00  0.00           C  
ATOM   1647  O   GLN A 105      15.923   9.714 -12.516  1.00  0.00           O  
ATOM   1648  CB  GLN A 105      14.245   7.861 -14.080  1.00  0.00           C  
ATOM   1649  CG  GLN A 105      13.669   7.388 -15.375  1.00  0.00           C  
ATOM   1650  CD  GLN A 105      14.136   8.139 -16.539  1.00  0.00           C  
ATOM   1651  OE1 GLN A 105      14.001   9.376 -16.710  1.00  0.00           O  
ATOM   1652  NE2 GLN A 105      14.748   7.375 -17.400  1.00  0.00           N  
ATOM   1653  H   GLN A 105      15.584   5.639 -13.884  1.00  0.00           H  
ATOM   1654  HA  GLN A 105      16.230   8.306 -14.782  1.00  0.00           H  
ATOM   1655 1HB  GLN A 105      13.809   7.227 -13.328  1.00  0.00           H  
ATOM   1656 2HB  GLN A 105      13.902   8.856 -13.892  1.00  0.00           H  
ATOM   1657 1HG  GLN A 105      13.962   6.384 -15.538  1.00  0.00           H  
ATOM   1658 2HG  GLN A 105      12.588   7.443 -15.333  1.00  0.00           H  
ATOM   1659 1HE2 GLN A 105      15.111   7.753 -18.245  1.00  0.00           H  
ATOM   1660 2HE2 GLN A 105      14.837   6.391 -17.219  1.00  0.00           H  
ATOM   1661  N   SER A 106      16.798   7.816 -11.700  1.00  0.00           N  
ATOM   1662  CA  SER A 106      17.240   8.472 -10.480  1.00  0.00           C  
ATOM   1663  C   SER A 106      18.609   9.090 -10.696  1.00  0.00           C  
ATOM   1664  O   SER A 106      19.121   9.813  -9.839  1.00  0.00           O  
ATOM   1665  CB  SER A 106      17.261   7.506  -9.313  1.00  0.00           C  
ATOM   1666  OG  SER A 106      18.285   6.555  -9.424  1.00  0.00           O  
ATOM   1667  H   SER A 106      16.996   6.823 -11.815  1.00  0.00           H  
ATOM   1668  HA  SER A 106      16.554   9.282 -10.241  1.00  0.00           H  
ATOM   1669 1HB  SER A 106      17.363   8.054  -8.383  1.00  0.00           H  
ATOM   1670 2HB  SER A 106      16.314   7.006  -9.294  1.00  0.00           H  
ATOM   1671  HG  SER A 106      18.191   6.155 -10.312  1.00  0.00           H  
ATOM   1672  N   LEU A 107      19.220   8.786 -11.835  1.00  0.00           N  
ATOM   1673  CA  LEU A 107      20.541   9.279 -12.121  1.00  0.00           C  
ATOM   1674  C   LEU A 107      20.440  10.581 -12.915  1.00  0.00           C  
ATOM   1675  O   LEU A 107      19.480  10.760 -13.669  1.00  0.00           O  
ATOM   1676  CB  LEU A 107      21.276   8.222 -12.938  1.00  0.00           C  
ATOM   1677  CG  LEU A 107      21.378   6.862 -12.256  1.00  0.00           C  
ATOM   1678  CD1 LEU A 107      22.029   5.877 -13.199  1.00  0.00           C  
ATOM   1679  CD2 LEU A 107      22.157   7.016 -10.964  1.00  0.00           C  
ATOM   1680  H   LEU A 107      18.767   8.189 -12.531  1.00  0.00           H  
ATOM   1681  HA  LEU A 107      21.054   9.418 -11.180  1.00  0.00           H  
ATOM   1682 1HB  LEU A 107      20.746   8.085 -13.881  1.00  0.00           H  
ATOM   1683 2HB  LEU A 107      22.282   8.578 -13.160  1.00  0.00           H  
ATOM   1684  HG  LEU A 107      20.372   6.491 -12.029  1.00  0.00           H  
ATOM   1685 1HD1 LEU A 107      22.090   4.900 -12.721  1.00  0.00           H  
ATOM   1686 2HD1 LEU A 107      21.426   5.800 -14.108  1.00  0.00           H  
ATOM   1687 3HD1 LEU A 107      23.029   6.222 -13.454  1.00  0.00           H  
ATOM   1688 1HD2 LEU A 107      22.225   6.049 -10.464  1.00  0.00           H  
ATOM   1689 2HD2 LEU A 107      23.159   7.385 -11.182  1.00  0.00           H  
ATOM   1690 3HD2 LEU A 107      21.640   7.725 -10.315  1.00  0.00           H  
ATOM   1691  N   PRO A 108      21.384  11.517 -12.770  1.00  0.00           N  
ATOM   1692  CA  PRO A 108      21.512  12.672 -13.627  1.00  0.00           C  
ATOM   1693  C   PRO A 108      21.669  12.099 -15.011  1.00  0.00           C  
ATOM   1694  O   PRO A 108      22.290  11.046 -15.160  1.00  0.00           O  
ATOM   1695  CB  PRO A 108      22.796  13.341 -13.122  1.00  0.00           C  
ATOM   1696  CG  PRO A 108      22.903  12.894 -11.671  1.00  0.00           C  
ATOM   1697  CD  PRO A 108      22.347  11.474 -11.654  1.00  0.00           C  
ATOM   1698  HA  PRO A 108      20.624  13.317 -13.545  1.00  0.00           H  
ATOM   1699 1HB  PRO A 108      23.655  13.025 -13.740  1.00  0.00           H  
ATOM   1700 2HB  PRO A 108      22.715  14.433 -13.228  1.00  0.00           H  
ATOM   1701 1HG  PRO A 108      23.953  12.944 -11.341  1.00  0.00           H  
ATOM   1702 2HG  PRO A 108      22.334  13.577 -11.023  1.00  0.00           H  
ATOM   1703 1HD  PRO A 108      23.133  10.726 -11.838  1.00  0.00           H  
ATOM   1704 2HD  PRO A 108      21.835  11.333 -10.688  1.00  0.00           H  
ATOM   1705  N   ALA A 109      21.135  12.746 -16.038  1.00  0.00           N  
ATOM   1706  CA  ALA A 109      21.304  12.165 -17.362  1.00  0.00           C  
ATOM   1707  C   ALA A 109      22.766  12.043 -17.723  1.00  0.00           C  
ATOM   1708  O   ALA A 109      23.171  11.070 -18.367  1.00  0.00           O  
ATOM   1709  CB  ALA A 109      20.605  12.997 -18.391  1.00  0.00           C  
ATOM   1710  H   ALA A 109      20.614  13.624 -15.936  1.00  0.00           H  
ATOM   1711  HA  ALA A 109      20.873  11.166 -17.349  1.00  0.00           H  
ATOM   1712 1HB  ALA A 109      20.716  12.528 -19.364  1.00  0.00           H  
ATOM   1713 2HB  ALA A 109      19.564  13.063 -18.135  1.00  0.00           H  
ATOM   1714 3HB  ALA A 109      21.032  13.998 -18.416  1.00  0.00           H  
ATOM   1715  N   VAL A 110      23.552  13.034 -17.287  1.00  0.00           N  
ATOM   1716  CA  VAL A 110      24.967  13.101 -17.587  1.00  0.00           C  
ATOM   1717  C   VAL A 110      25.840  12.814 -16.385  1.00  0.00           C  
ATOM   1718  O   VAL A 110      25.813  13.548 -15.394  1.00  0.00           O  
ATOM   1719  CB  VAL A 110      25.335  14.501 -18.110  1.00  0.00           C  
ATOM   1720  CG1 VAL A 110      26.802  14.594 -18.395  1.00  0.00           C  
ATOM   1721  CG2 VAL A 110      24.575  14.758 -19.349  1.00  0.00           C  
ATOM   1722  H   VAL A 110      23.130  13.768 -16.740  1.00  0.00           H  
ATOM   1723  HA  VAL A 110      25.183  12.379 -18.359  1.00  0.00           H  
ATOM   1724  HB  VAL A 110      25.092  15.247 -17.355  1.00  0.00           H  
ATOM   1725 1HG1 VAL A 110      27.037  15.589 -18.768  1.00  0.00           H  
ATOM   1726 2HG1 VAL A 110      27.380  14.400 -17.489  1.00  0.00           H  
ATOM   1727 3HG1 VAL A 110      27.045  13.870 -19.136  1.00  0.00           H  
ATOM   1728 1HG2 VAL A 110      24.819  15.728 -19.741  1.00  0.00           H  
ATOM   1729 2HG2 VAL A 110      24.829  14.012 -20.080  1.00  0.00           H  
ATOM   1730 3HG2 VAL A 110      23.522  14.708 -19.117  1.00  0.00           H  
ATOM   1731  N   SER A 111      26.643  11.765 -16.501  1.00  0.00           N  
ATOM   1732  CA  SER A 111      27.590  11.397 -15.461  1.00  0.00           C  
ATOM   1733  C   SER A 111      28.980  11.901 -15.839  1.00  0.00           C  
ATOM   1734  O   SER A 111      29.363  11.867 -17.011  1.00  0.00           O  
ATOM   1735  CB  SER A 111      27.614   9.894 -15.284  1.00  0.00           C  
ATOM   1736  OG  SER A 111      28.579   9.508 -14.332  1.00  0.00           O  
ATOM   1737  H   SER A 111      26.561  11.194 -17.345  1.00  0.00           H  
ATOM   1738  HA  SER A 111      27.291  11.866 -14.524  1.00  0.00           H  
ATOM   1739 1HB  SER A 111      26.629   9.549 -14.971  1.00  0.00           H  
ATOM   1740 2HB  SER A 111      27.837   9.422 -16.242  1.00  0.00           H  
ATOM   1741  HG  SER A 111      29.442   9.832 -14.663  1.00  0.00           H  
ATOM   1742  N   ASP A 112      29.752  12.375 -14.877  1.00  0.00           N  
ATOM   1743  CA  ASP A 112      31.119  12.729 -15.234  1.00  0.00           C  
ATOM   1744  C   ASP A 112      31.838  11.459 -15.672  1.00  0.00           C  
ATOM   1745  O   ASP A 112      31.634  10.403 -15.065  1.00  0.00           O  
ATOM   1746  CB  ASP A 112      31.863  13.392 -14.078  1.00  0.00           C  
ATOM   1747  CG  ASP A 112      31.372  14.810 -13.775  1.00  0.00           C  
ATOM   1748  OD1 ASP A 112      30.606  15.346 -14.546  1.00  0.00           O  
ATOM   1749  OD2 ASP A 112      31.773  15.343 -12.770  1.00  0.00           O  
ATOM   1750  H   ASP A 112      29.419  12.442 -13.924  1.00  0.00           H  
ATOM   1751  HA  ASP A 112      31.101  13.422 -16.076  1.00  0.00           H  
ATOM   1752 1HB  ASP A 112      31.757  12.784 -13.181  1.00  0.00           H  
ATOM   1753 2HB  ASP A 112      32.928  13.435 -14.319  1.00  0.00           H  
ATOM   1754  N   VAL A 113      32.688  11.570 -16.683  1.00  0.00           N  
ATOM   1755  CA  VAL A 113      33.482  10.447 -17.161  1.00  0.00           C  
ATOM   1756  C   VAL A 113      34.987  10.750 -17.118  1.00  0.00           C  
ATOM   1757  O   VAL A 113      35.451  11.807 -17.571  1.00  0.00           O  
ATOM   1758  CB  VAL A 113      33.042  10.038 -18.592  1.00  0.00           C  
ATOM   1759  CG1 VAL A 113      33.902   8.936 -19.090  1.00  0.00           C  
ATOM   1760  CG2 VAL A 113      31.579   9.574 -18.596  1.00  0.00           C  
ATOM   1761  H   VAL A 113      32.760  12.466 -17.152  1.00  0.00           H  
ATOM   1762  HA  VAL A 113      33.290   9.598 -16.507  1.00  0.00           H  
ATOM   1763  HB  VAL A 113      33.150  10.888 -19.258  1.00  0.00           H  
ATOM   1764 1HG1 VAL A 113      33.574   8.680 -20.069  1.00  0.00           H  
ATOM   1765 2HG1 VAL A 113      34.943   9.252 -19.120  1.00  0.00           H  
ATOM   1766 3HG1 VAL A 113      33.799   8.080 -18.431  1.00  0.00           H  
ATOM   1767 1HG2 VAL A 113      31.285   9.293 -19.608  1.00  0.00           H  
ATOM   1768 2HG2 VAL A 113      31.467   8.715 -17.932  1.00  0.00           H  
ATOM   1769 3HG2 VAL A 113      30.946  10.378 -18.250  1.00  0.00           H  
ATOM   1770  N   THR A 114      35.739   9.814 -16.546  1.00  0.00           N  
ATOM   1771  CA  THR A 114      37.188   9.927 -16.436  1.00  0.00           C  
ATOM   1772  C   THR A 114      37.801   8.670 -17.024  1.00  0.00           C  
ATOM   1773  O   THR A 114      37.067   7.730 -17.359  1.00  0.00           O  
ATOM   1774  CB  THR A 114      37.633  10.102 -14.972  1.00  0.00           C  
ATOM   1775  OG1 THR A 114      37.386   8.893 -14.243  1.00  0.00           O  
ATOM   1776  CG2 THR A 114      36.846  11.233 -14.325  1.00  0.00           C  
ATOM   1777  H   THR A 114      35.277   8.988 -16.187  1.00  0.00           H  
ATOM   1778  HA  THR A 114      37.533  10.784 -17.017  1.00  0.00           H  
ATOM   1779  HB  THR A 114      38.697  10.336 -14.936  1.00  0.00           H  
ATOM   1780  HG1 THR A 114      37.512   9.062 -13.298  1.00  0.00           H  
ATOM   1781 1HG2 THR A 114      37.166  11.354 -13.291  1.00  0.00           H  
ATOM   1782 2HG2 THR A 114      37.028  12.160 -14.873  1.00  0.00           H  
ATOM   1783 3HG2 THR A 114      35.781  11.004 -14.345  1.00  0.00           H  
ATOM   1784  N   LYS A 115      39.130   8.615 -17.112  1.00  0.00           N  
ATOM   1785  CA  LYS A 115      39.801   7.448 -17.684  1.00  0.00           C  
ATOM   1786  C   LYS A 115      39.486   6.138 -16.980  1.00  0.00           C  
ATOM   1787  O   LYS A 115      39.518   5.075 -17.597  1.00  0.00           O  
ATOM   1788  CB  LYS A 115      41.313   7.641 -17.682  1.00  0.00           C  
ATOM   1789  CG  LYS A 115      41.865   8.682 -18.639  1.00  0.00           C  
ATOM   1790  CD  LYS A 115      43.384   8.632 -18.636  1.00  0.00           C  
ATOM   1791  CE  LYS A 115      43.961   9.312 -17.398  1.00  0.00           C  
ATOM   1792  NZ  LYS A 115      43.920  10.793 -17.511  1.00  0.00           N  
ATOM   1793  H   LYS A 115      39.686   9.409 -16.814  1.00  0.00           H  
ATOM   1794  HA  LYS A 115      39.461   7.337 -18.698  1.00  0.00           H  
ATOM   1795 1HB  LYS A 115      41.633   7.918 -16.675  1.00  0.00           H  
ATOM   1796 2HB  LYS A 115      41.793   6.691 -17.917  1.00  0.00           H  
ATOM   1797 1HG  LYS A 115      41.530   8.483 -19.640  1.00  0.00           H  
ATOM   1798 2HG  LYS A 115      41.532   9.677 -18.351  1.00  0.00           H  
ATOM   1799 1HD  LYS A 115      43.720   7.598 -18.671  1.00  0.00           H  
ATOM   1800 2HD  LYS A 115      43.764   9.154 -19.518  1.00  0.00           H  
ATOM   1801 1HE  LYS A 115      43.377   9.011 -16.530  1.00  0.00           H  
ATOM   1802 2HE  LYS A 115      44.994   8.999 -17.258  1.00  0.00           H  
ATOM   1803 1HZ  LYS A 115      44.304  11.215 -16.694  1.00  0.00           H  
ATOM   1804 2HZ  LYS A 115      44.496  11.051 -18.320  1.00  0.00           H  
ATOM   1805 3HZ  LYS A 115      42.959  11.152 -17.647  1.00  0.00           H  
ATOM   1806  N   ASP A 116      39.143   6.210 -15.706  1.00  0.00           N  
ATOM   1807  CA  ASP A 116      38.834   5.021 -14.935  1.00  0.00           C  
ATOM   1808  C   ASP A 116      37.380   4.573 -15.106  1.00  0.00           C  
ATOM   1809  O   ASP A 116      36.999   3.518 -14.599  1.00  0.00           O  
ATOM   1810  CB  ASP A 116      39.112   5.285 -13.456  1.00  0.00           C  
ATOM   1811  CG  ASP A 116      40.599   5.471 -13.149  1.00  0.00           C  
ATOM   1812  OD1 ASP A 116      41.419   4.974 -13.887  1.00  0.00           O  
ATOM   1813  OD2 ASP A 116      40.898   6.120 -12.180  1.00  0.00           O  
ATOM   1814  H   ASP A 116      39.103   7.113 -15.256  1.00  0.00           H  
ATOM   1815  HA  ASP A 116      39.483   4.214 -15.274  1.00  0.00           H  
ATOM   1816 1HB  ASP A 116      38.573   6.182 -13.146  1.00  0.00           H  
ATOM   1817 2HB  ASP A 116      38.732   4.454 -12.862  1.00  0.00           H  
ATOM   1818  N   THR A 117      36.556   5.382 -15.790  1.00  0.00           N  
ATOM   1819  CA  THR A 117      35.138   5.071 -15.921  1.00  0.00           C  
ATOM   1820  C   THR A 117      34.662   4.978 -17.374  1.00  0.00           C  
ATOM   1821  O   THR A 117      33.588   4.425 -17.628  1.00  0.00           O  
ATOM   1822  CB  THR A 117      34.283   6.151 -15.241  1.00  0.00           C  
ATOM   1823  OG1 THR A 117      34.402   7.383 -15.958  1.00  0.00           O  
ATOM   1824  CG2 THR A 117      34.778   6.383 -13.827  1.00  0.00           C  
ATOM   1825  H   THR A 117      36.912   6.227 -16.222  1.00  0.00           H  
ATOM   1826  HA  THR A 117      34.944   4.110 -15.442  1.00  0.00           H  
ATOM   1827  HB  THR A 117      33.240   5.840 -15.218  1.00  0.00           H  
ATOM   1828  HG1 THR A 117      35.309   7.474 -16.318  1.00  0.00           H  
ATOM   1829 1HG2 THR A 117      34.171   7.154 -13.355  1.00  0.00           H  
ATOM   1830 2HG2 THR A 117      34.700   5.455 -13.259  1.00  0.00           H  
ATOM   1831 3HG2 THR A 117      35.815   6.708 -13.853  1.00  0.00           H  
ATOM   1832  N   LEU A 118      35.421   5.524 -18.333  1.00  0.00           N  
ATOM   1833  CA  LEU A 118      34.934   5.518 -19.714  1.00  0.00           C  
ATOM   1834  C   LEU A 118      34.598   4.111 -20.200  1.00  0.00           C  
ATOM   1835  O   LEU A 118      33.605   3.929 -20.895  1.00  0.00           O  
ATOM   1836  CB  LEU A 118      35.905   6.172 -20.709  1.00  0.00           C  
ATOM   1837  CG  LEU A 118      35.343   6.206 -22.193  1.00  0.00           C  
ATOM   1838  CD1 LEU A 118      34.066   7.043 -22.291  1.00  0.00           C  
ATOM   1839  CD2 LEU A 118      36.346   6.752 -23.140  1.00  0.00           C  
ATOM   1840  H   LEU A 118      36.289   5.997 -18.093  1.00  0.00           H  
ATOM   1841  HA  LEU A 118      34.013   6.095 -19.744  1.00  0.00           H  
ATOM   1842 1HB  LEU A 118      36.108   7.185 -20.386  1.00  0.00           H  
ATOM   1843 2HB  LEU A 118      36.840   5.612 -20.710  1.00  0.00           H  
ATOM   1844  HG  LEU A 118      35.100   5.216 -22.462  1.00  0.00           H  
ATOM   1845 1HD1 LEU A 118      33.691   7.010 -23.317  1.00  0.00           H  
ATOM   1846 2HD1 LEU A 118      33.311   6.649 -21.618  1.00  0.00           H  
ATOM   1847 3HD1 LEU A 118      34.296   8.068 -22.034  1.00  0.00           H  
ATOM   1848 1HD2 LEU A 118      35.931   6.731 -24.145  1.00  0.00           H  
ATOM   1849 2HD2 LEU A 118      36.579   7.773 -22.875  1.00  0.00           H  
ATOM   1850 3HD2 LEU A 118      37.251   6.145 -23.115  1.00  0.00           H  
ATOM   1851  N   GLU A 119      35.400   3.098 -19.855  1.00  0.00           N  
ATOM   1852  CA  GLU A 119      35.082   1.762 -20.362  1.00  0.00           C  
ATOM   1853  C   GLU A 119      33.742   1.261 -19.816  1.00  0.00           C  
ATOM   1854  O   GLU A 119      32.960   0.644 -20.546  1.00  0.00           O  
ATOM   1855  CB  GLU A 119      36.173   0.757 -19.980  1.00  0.00           C  
ATOM   1856  CG  GLU A 119      37.539   0.948 -20.669  1.00  0.00           C  
ATOM   1857  CD  GLU A 119      37.525   0.723 -22.177  1.00  0.00           C  
ATOM   1858  OE1 GLU A 119      37.039  -0.296 -22.611  1.00  0.00           O  
ATOM   1859  OE2 GLU A 119      38.014   1.583 -22.895  1.00  0.00           O  
ATOM   1860  H   GLU A 119      36.209   3.259 -19.271  1.00  0.00           H  
ATOM   1861  HA  GLU A 119      35.009   1.810 -21.445  1.00  0.00           H  
ATOM   1862 1HB  GLU A 119      36.339   0.805 -18.903  1.00  0.00           H  
ATOM   1863 2HB  GLU A 119      35.826  -0.251 -20.208  1.00  0.00           H  
ATOM   1864 1HG  GLU A 119      37.879   1.966 -20.474  1.00  0.00           H  
ATOM   1865 2HG  GLU A 119      38.256   0.265 -20.214  1.00  0.00           H  
ATOM   1866  N   GLU A 120      33.451   1.562 -18.546  1.00  0.00           N  
ATOM   1867  CA  GLU A 120      32.185   1.128 -17.969  1.00  0.00           C  
ATOM   1868  C   GLU A 120      31.045   1.840 -18.675  1.00  0.00           C  
ATOM   1869  O   GLU A 120      29.995   1.254 -18.946  1.00  0.00           O  
ATOM   1870  CB  GLU A 120      32.128   1.403 -16.460  1.00  0.00           C  
ATOM   1871  CG  GLU A 120      33.061   0.530 -15.620  1.00  0.00           C  
ATOM   1872  CD  GLU A 120      32.952   0.792 -14.126  1.00  0.00           C  
ATOM   1873  OE1 GLU A 120      32.265   1.711 -13.742  1.00  0.00           O  
ATOM   1874  OE2 GLU A 120      33.547   0.055 -13.374  1.00  0.00           O  
ATOM   1875  H   GLU A 120      34.105   2.095 -17.991  1.00  0.00           H  
ATOM   1876  HA  GLU A 120      32.073   0.057 -18.134  1.00  0.00           H  
ATOM   1877 1HB  GLU A 120      32.393   2.446 -16.273  1.00  0.00           H  
ATOM   1878 2HB  GLU A 120      31.111   1.255 -16.101  1.00  0.00           H  
ATOM   1879 1HG  GLU A 120      32.830  -0.517 -15.812  1.00  0.00           H  
ATOM   1880 2HG  GLU A 120      34.086   0.713 -15.941  1.00  0.00           H  
ATOM   1881  N   PHE A 121      31.271   3.114 -18.990  1.00  0.00           N  
ATOM   1882  CA  PHE A 121      30.286   3.917 -19.686  1.00  0.00           C  
ATOM   1883  C   PHE A 121      30.002   3.329 -21.064  1.00  0.00           C  
ATOM   1884  O   PHE A 121      28.855   3.058 -21.401  1.00  0.00           O  
ATOM   1885  CB  PHE A 121      30.757   5.364 -19.810  1.00  0.00           C  
ATOM   1886  CG  PHE A 121      29.794   6.232 -20.495  1.00  0.00           C  
ATOM   1887  CD1 PHE A 121      28.695   6.694 -19.804  1.00  0.00           C  
ATOM   1888  CD2 PHE A 121      29.954   6.591 -21.820  1.00  0.00           C  
ATOM   1889  CE1 PHE A 121      27.776   7.487 -20.408  1.00  0.00           C  
ATOM   1890  CE2 PHE A 121      29.024   7.390 -22.425  1.00  0.00           C  
ATOM   1891  CZ  PHE A 121      27.939   7.837 -21.712  1.00  0.00           C  
ATOM   1892  H   PHE A 121      32.158   3.538 -18.714  1.00  0.00           H  
ATOM   1893  HA  PHE A 121      29.360   3.902 -19.110  1.00  0.00           H  
ATOM   1894 1HB  PHE A 121      30.961   5.775 -18.821  1.00  0.00           H  
ATOM   1895 2HB  PHE A 121      31.679   5.393 -20.363  1.00  0.00           H  
ATOM   1896  HD1 PHE A 121      28.567   6.409 -18.760  1.00  0.00           H  
ATOM   1897  HD2 PHE A 121      30.818   6.225 -22.379  1.00  0.00           H  
ATOM   1898  HE1 PHE A 121      26.908   7.835 -19.847  1.00  0.00           H  
ATOM   1899  HE2 PHE A 121      29.135   7.663 -23.473  1.00  0.00           H  
ATOM   1900  HZ  PHE A 121      27.201   8.454 -22.188  1.00  0.00           H  
ATOM   1901  N   LYS A 122      31.061   3.061 -21.838  1.00  0.00           N  
ATOM   1902  CA  LYS A 122      30.936   2.551 -23.206  1.00  0.00           C  
ATOM   1903  C   LYS A 122      30.187   1.226 -23.267  1.00  0.00           C  
ATOM   1904  O   LYS A 122      29.482   0.945 -24.238  1.00  0.00           O  
ATOM   1905  CB  LYS A 122      32.315   2.369 -23.847  1.00  0.00           C  
ATOM   1906  CG  LYS A 122      33.029   3.663 -24.178  1.00  0.00           C  
ATOM   1907  CD  LYS A 122      34.288   3.444 -25.049  1.00  0.00           C  
ATOM   1908  CE  LYS A 122      35.421   2.774 -24.300  1.00  0.00           C  
ATOM   1909  NZ  LYS A 122      36.680   2.655 -25.138  1.00  0.00           N  
ATOM   1910  H   LYS A 122      31.989   3.268 -21.475  1.00  0.00           H  
ATOM   1911  HA  LYS A 122      30.386   3.278 -23.795  1.00  0.00           H  
ATOM   1912 1HB  LYS A 122      32.957   1.801 -23.165  1.00  0.00           H  
ATOM   1913 2HB  LYS A 122      32.217   1.792 -24.765  1.00  0.00           H  
ATOM   1914 1HG  LYS A 122      32.344   4.303 -24.700  1.00  0.00           H  
ATOM   1915 2HG  LYS A 122      33.301   4.151 -23.271  1.00  0.00           H  
ATOM   1916 1HD  LYS A 122      34.034   2.841 -25.918  1.00  0.00           H  
ATOM   1917 2HD  LYS A 122      34.661   4.409 -25.391  1.00  0.00           H  
ATOM   1918 1HE  LYS A 122      35.657   3.346 -23.423  1.00  0.00           H  
ATOM   1919 2HE  LYS A 122      35.111   1.776 -23.991  1.00  0.00           H  
ATOM   1920 1HZ  LYS A 122      37.383   2.204 -24.537  1.00  0.00           H  
ATOM   1921 2HZ  LYS A 122      36.509   2.094 -25.951  1.00  0.00           H  
ATOM   1922 3HZ  LYS A 122      37.028   3.594 -25.441  1.00  0.00           H  
ATOM   1923  N   LYS A 123      30.355   0.399 -22.242  1.00  0.00           N  
ATOM   1924  CA  LYS A 123      29.706  -0.901 -22.185  1.00  0.00           C  
ATOM   1925  C   LYS A 123      28.302  -0.870 -21.562  1.00  0.00           C  
ATOM   1926  O   LYS A 123      27.630  -1.903 -21.505  1.00  0.00           O  
ATOM   1927  CB  LYS A 123      30.593  -1.862 -21.399  1.00  0.00           C  
ATOM   1928  CG  LYS A 123      31.925  -2.164 -22.076  1.00  0.00           C  
ATOM   1929  CD  LYS A 123      32.792  -3.081 -21.234  1.00  0.00           C  
ATOM   1930  CE  LYS A 123      34.127  -3.355 -21.919  1.00  0.00           C  
ATOM   1931  NZ  LYS A 123      35.003  -4.237 -21.100  1.00  0.00           N  
ATOM   1932  H   LYS A 123      30.988   0.664 -21.484  1.00  0.00           H  
ATOM   1933  HA  LYS A 123      29.606  -1.272 -23.204  1.00  0.00           H  
ATOM   1934 1HB  LYS A 123      30.812  -1.420 -20.421  1.00  0.00           H  
ATOM   1935 2HB  LYS A 123      30.065  -2.798 -21.231  1.00  0.00           H  
ATOM   1936 1HG  LYS A 123      31.741  -2.634 -23.041  1.00  0.00           H  
ATOM   1937 2HG  LYS A 123      32.462  -1.230 -22.245  1.00  0.00           H  
ATOM   1938 1HD  LYS A 123      32.981  -2.602 -20.270  1.00  0.00           H  
ATOM   1939 2HD  LYS A 123      32.274  -4.024 -21.061  1.00  0.00           H  
ATOM   1940 1HE  LYS A 123      33.944  -3.831 -22.880  1.00  0.00           H  
ATOM   1941 2HE  LYS A 123      34.643  -2.404 -22.087  1.00  0.00           H  
ATOM   1942 1HZ  LYS A 123      35.876  -4.388 -21.588  1.00  0.00           H  
ATOM   1943 2HZ  LYS A 123      35.186  -3.788 -20.213  1.00  0.00           H  
ATOM   1944 3HZ  LYS A 123      34.545  -5.123 -20.944  1.00  0.00           H  
ATOM   1945  N   ALA A 124      27.878   0.276 -21.029  1.00  0.00           N  
ATOM   1946  CA  ALA A 124      26.587   0.353 -20.359  1.00  0.00           C  
ATOM   1947  C   ALA A 124      25.426   0.166 -21.325  1.00  0.00           C  
ATOM   1948  O   ALA A 124      25.422   0.711 -22.427  1.00  0.00           O  
ATOM   1949  CB  ALA A 124      26.448   1.688 -19.644  1.00  0.00           C  
ATOM   1950  H   ALA A 124      28.435   1.126 -21.109  1.00  0.00           H  
ATOM   1951  HA  ALA A 124      26.544  -0.449 -19.623  1.00  0.00           H  
ATOM   1952 1HB  ALA A 124      25.493   1.722 -19.119  1.00  0.00           H  
ATOM   1953 2HB  ALA A 124      27.268   1.800 -18.931  1.00  0.00           H  
ATOM   1954 3HB  ALA A 124      26.491   2.484 -20.355  1.00  0.00           H  
ATOM   1955  N   ASP A 125      24.399  -0.542 -20.871  1.00  0.00           N  
ATOM   1956  CA  ASP A 125      23.164  -0.731 -21.632  1.00  0.00           C  
ATOM   1957  C   ASP A 125      23.386  -1.104 -23.107  1.00  0.00           C  
ATOM   1958  O   ASP A 125      23.973  -2.145 -23.400  1.00  0.00           O  
ATOM   1959  CB  ASP A 125      22.265   0.502 -21.492  1.00  0.00           C  
ATOM   1960  CG  ASP A 125      21.808   0.708 -20.051  1.00  0.00           C  
ATOM   1961  OD1 ASP A 125      21.543  -0.264 -19.358  1.00  0.00           O  
ATOM   1962  OD2 ASP A 125      21.671   1.828 -19.620  1.00  0.00           O  
ATOM   1963  H   ASP A 125      24.481  -0.979 -19.965  1.00  0.00           H  
ATOM   1964  HA  ASP A 125      22.626  -1.562 -21.176  1.00  0.00           H  
ATOM   1965 1HB  ASP A 125      22.798   1.398 -21.828  1.00  0.00           H  
ATOM   1966 2HB  ASP A 125      21.372   0.384 -22.106  1.00  0.00           H  
ATOM   1967  N   LYS A 126      22.848  -0.286 -24.026  1.00  0.00           N  
ATOM   1968  CA  LYS A 126      22.941  -0.545 -25.466  1.00  0.00           C  
ATOM   1969  C   LYS A 126      23.661   0.569 -26.213  1.00  0.00           C  
ATOM   1970  O   LYS A 126      24.591   0.329 -26.994  1.00  0.00           O  
ATOM   1971  CB  LYS A 126      21.542  -0.692 -26.055  1.00  0.00           C  
ATOM   1972  CG  LYS A 126      20.811  -1.938 -25.624  1.00  0.00           C  
ATOM   1973  CD  LYS A 126      19.421  -1.991 -26.225  1.00  0.00           C  
ATOM   1974  CE  LYS A 126      19.509  -2.110 -27.737  1.00  0.00           C  
ATOM   1975  NZ  LYS A 126      20.156  -3.368 -28.144  1.00  0.00           N  
ATOM   1976  H   LYS A 126      22.390   0.551 -23.717  1.00  0.00           H  
ATOM   1977  HA  LYS A 126      23.496  -1.470 -25.624  1.00  0.00           H  
ATOM   1978 1HB  LYS A 126      20.935   0.172 -25.795  1.00  0.00           H  
ATOM   1979 2HB  LYS A 126      21.621  -0.727 -27.146  1.00  0.00           H  
ATOM   1980 1HG  LYS A 126      21.377  -2.811 -25.963  1.00  0.00           H  
ATOM   1981 2HG  LYS A 126      20.738  -1.969 -24.540  1.00  0.00           H  
ATOM   1982 1HD  LYS A 126      18.882  -2.851 -25.829  1.00  0.00           H  
ATOM   1983 2HD  LYS A 126      18.872  -1.086 -25.971  1.00  0.00           H  
ATOM   1984 1HE  LYS A 126      18.509  -2.077 -28.160  1.00  0.00           H  
ATOM   1985 2HE  LYS A 126      20.091  -1.276 -28.133  1.00  0.00           H  
ATOM   1986 1HZ  LYS A 126      20.215  -3.404 -29.142  1.00  0.00           H  
ATOM   1987 2HZ  LYS A 126      21.120  -3.387 -27.770  1.00  0.00           H  
ATOM   1988 3HZ  LYS A 126      19.645  -4.159 -27.806  1.00  0.00           H  
ATOM   1989  N   VAL A 127      23.176   1.795 -26.015  1.00  0.00           N  
ATOM   1990  CA  VAL A 127      23.741   2.953 -26.683  1.00  0.00           C  
ATOM   1991  C   VAL A 127      24.032   4.066 -25.707  1.00  0.00           C  
ATOM   1992  O   VAL A 127      23.154   4.453 -24.939  1.00  0.00           O  
ATOM   1993  CB  VAL A 127      22.799   3.496 -27.757  1.00  0.00           C  
ATOM   1994  CG1 VAL A 127      23.456   4.735 -28.404  1.00  0.00           C  
ATOM   1995  CG2 VAL A 127      22.478   2.393 -28.775  1.00  0.00           C  
ATOM   1996  H   VAL A 127      22.410   1.929 -25.377  1.00  0.00           H  
ATOM   1997  HA  VAL A 127      24.665   2.649 -27.151  1.00  0.00           H  
ATOM   1998  HB  VAL A 127      21.885   3.806 -27.313  1.00  0.00           H  
ATOM   1999 1HG1 VAL A 127      22.822   5.119 -29.141  1.00  0.00           H  
ATOM   2000 2HG1 VAL A 127      23.636   5.502 -27.655  1.00  0.00           H  
ATOM   2001 3HG1 VAL A 127      24.399   4.454 -28.859  1.00  0.00           H  
ATOM   2002 1HG2 VAL A 127      21.810   2.786 -29.531  1.00  0.00           H  
ATOM   2003 2HG2 VAL A 127      23.381   2.040 -29.237  1.00  0.00           H  
ATOM   2004 3HG2 VAL A 127      21.997   1.560 -28.280  1.00  0.00           H  
ATOM   2005  N   VAL A 128      25.254   4.582 -25.726  1.00  0.00           N  
ATOM   2006  CA  VAL A 128      25.585   5.653 -24.789  1.00  0.00           C  
ATOM   2007  C   VAL A 128      26.243   6.840 -25.485  1.00  0.00           C  
ATOM   2008  O   VAL A 128      26.930   6.677 -26.495  1.00  0.00           O  
ATOM   2009  CB  VAL A 128      26.528   5.124 -23.703  1.00  0.00           C  
ATOM   2010  CG1 VAL A 128      25.893   4.015 -22.935  1.00  0.00           C  
ATOM   2011  CG2 VAL A 128      27.774   4.676 -24.300  1.00  0.00           C  
ATOM   2012  H   VAL A 128      25.924   4.219 -26.407  1.00  0.00           H  
ATOM   2013  HA  VAL A 128      24.668   6.005 -24.313  1.00  0.00           H  
ATOM   2014  HB  VAL A 128      26.703   5.903 -23.014  1.00  0.00           H  
ATOM   2015 1HG1 VAL A 128      26.575   3.702 -22.170  1.00  0.00           H  
ATOM   2016 2HG1 VAL A 128      24.978   4.357 -22.490  1.00  0.00           H  
ATOM   2017 3HG1 VAL A 128      25.683   3.173 -23.588  1.00  0.00           H  
ATOM   2018 1HG2 VAL A 128      28.425   4.333 -23.519  1.00  0.00           H  
ATOM   2019 2HG2 VAL A 128      27.565   3.862 -24.991  1.00  0.00           H  
ATOM   2020 3HG2 VAL A 128      28.219   5.501 -24.815  1.00  0.00           H  
ATOM   2021  N   LEU A 129      26.059   8.039 -24.926  1.00  0.00           N  
ATOM   2022  CA  LEU A 129      26.669   9.249 -25.496  1.00  0.00           C  
ATOM   2023  C   LEU A 129      27.575  10.022 -24.541  1.00  0.00           C  
ATOM   2024  O   LEU A 129      27.117  10.464 -23.487  1.00  0.00           O  
ATOM   2025  CB  LEU A 129      25.571  10.191 -25.979  1.00  0.00           C  
ATOM   2026  CG  LEU A 129      24.904   9.847 -27.301  1.00  0.00           C  
ATOM   2027  CD1 LEU A 129      23.649   8.939 -27.078  1.00  0.00           C  
ATOM   2028  CD2 LEU A 129      24.557  11.151 -28.008  1.00  0.00           C  
ATOM   2029  H   LEU A 129      25.466   8.107 -24.093  1.00  0.00           H  
ATOM   2030  HA  LEU A 129      27.271   8.953 -26.350  1.00  0.00           H  
ATOM   2031 1HB  LEU A 129      24.800  10.158 -25.237  1.00  0.00           H  
ATOM   2032 2HB  LEU A 129      25.968  11.204 -26.038  1.00  0.00           H  
ATOM   2033  HG  LEU A 129      25.605   9.289 -27.903  1.00  0.00           H  
ATOM   2034 1HD1 LEU A 129      23.194   8.693 -28.036  1.00  0.00           H  
ATOM   2035 2HD1 LEU A 129      23.933   8.022 -26.580  1.00  0.00           H  
ATOM   2036 3HD1 LEU A 129      22.924   9.467 -26.464  1.00  0.00           H  
ATOM   2037 1HD2 LEU A 129      24.113  10.952 -28.964  1.00  0.00           H  
ATOM   2038 2HD2 LEU A 129      23.870  11.720 -27.423  1.00  0.00           H  
ATOM   2039 3HD2 LEU A 129      25.457  11.720 -28.149  1.00  0.00           H  
ATOM   2040  N   VAL A 130      28.829  10.250 -24.933  1.00  0.00           N  
ATOM   2041  CA  VAL A 130      29.741  10.982 -24.058  1.00  0.00           C  
ATOM   2042  C   VAL A 130      30.208  12.250 -24.732  1.00  0.00           C  
ATOM   2043  O   VAL A 130      30.629  12.226 -25.891  1.00  0.00           O  
ATOM   2044  CB  VAL A 130      31.012  10.163 -23.764  1.00  0.00           C  
ATOM   2045  CG1 VAL A 130      31.709   9.918 -25.033  1.00  0.00           C  
ATOM   2046  CG2 VAL A 130      31.926  10.899 -22.743  1.00  0.00           C  
ATOM   2047  H   VAL A 130      29.150   9.887 -25.830  1.00  0.00           H  
ATOM   2048  HA  VAL A 130      29.231  11.214 -23.135  1.00  0.00           H  
ATOM   2049  HB  VAL A 130      30.742   9.222 -23.359  1.00  0.00           H  
ATOM   2050 1HG1 VAL A 130      32.601   9.318 -24.860  1.00  0.00           H  
ATOM   2051 2HG1 VAL A 130      31.041   9.401 -25.695  1.00  0.00           H  
ATOM   2052 3HG1 VAL A 130      31.986  10.869 -25.468  1.00  0.00           H  
ATOM   2053 1HG2 VAL A 130      32.812  10.294 -22.549  1.00  0.00           H  
ATOM   2054 2HG2 VAL A 130      32.238  11.862 -23.139  1.00  0.00           H  
ATOM   2055 3HG2 VAL A 130      31.381  11.050 -21.813  1.00  0.00           H  
ATOM   2056  N   ALA A 131      30.195  13.353 -24.016  1.00  0.00           N  
ATOM   2057  CA  ALA A 131      30.701  14.565 -24.621  1.00  0.00           C  
ATOM   2058  C   ALA A 131      32.078  14.886 -24.100  1.00  0.00           C  
ATOM   2059  O   ALA A 131      32.351  14.761 -22.905  1.00  0.00           O  
ATOM   2060  CB  ALA A 131      29.768  15.718 -24.372  1.00  0.00           C  
ATOM   2061  H   ALA A 131      29.812  13.338 -23.073  1.00  0.00           H  
ATOM   2062  HA  ALA A 131      30.779  14.416 -25.689  1.00  0.00           H  
ATOM   2063 1HB  ALA A 131      30.155  16.603 -24.862  1.00  0.00           H  
ATOM   2064 2HB  ALA A 131      28.819  15.476 -24.780  1.00  0.00           H  
ATOM   2065 3HB  ALA A 131      29.674  15.897 -23.304  1.00  0.00           H  
ATOM   2066  N   TYR A 132      32.917  15.351 -24.997  1.00  0.00           N  
ATOM   2067  CA  TYR A 132      34.236  15.815 -24.660  1.00  0.00           C  
ATOM   2068  C   TYR A 132      34.204  17.313 -24.807  1.00  0.00           C  
ATOM   2069  O   TYR A 132      34.016  17.831 -25.904  1.00  0.00           O  
ATOM   2070  CB  TYR A 132      35.286  15.146 -25.531  1.00  0.00           C  
ATOM   2071  CG  TYR A 132      35.328  13.658 -25.283  1.00  0.00           C  
ATOM   2072  CD1 TYR A 132      34.697  12.785 -26.149  1.00  0.00           C  
ATOM   2073  CD2 TYR A 132      35.956  13.172 -24.148  1.00  0.00           C  
ATOM   2074  CE1 TYR A 132      34.716  11.431 -25.879  1.00  0.00           C  
ATOM   2075  CE2 TYR A 132      35.954  11.826 -23.881  1.00  0.00           C  
ATOM   2076  CZ  TYR A 132      35.341  10.959 -24.741  1.00  0.00           C  
ATOM   2077  OH  TYR A 132      35.327   9.624 -24.464  1.00  0.00           O  
ATOM   2078  H   TYR A 132      32.622  15.394 -25.963  1.00  0.00           H  
ATOM   2079  HA  TYR A 132      34.447  15.577 -23.625  1.00  0.00           H  
ATOM   2080 1HB  TYR A 132      35.067  15.321 -26.588  1.00  0.00           H  
ATOM   2081 2HB  TYR A 132      36.267  15.563 -25.316  1.00  0.00           H  
ATOM   2082  HD1 TYR A 132      34.185  13.165 -27.038  1.00  0.00           H  
ATOM   2083  HD2 TYR A 132      36.441  13.864 -23.455  1.00  0.00           H  
ATOM   2084  HE1 TYR A 132      34.227  10.734 -26.547  1.00  0.00           H  
ATOM   2085  HE2 TYR A 132      36.431  11.456 -22.984  1.00  0.00           H  
ATOM   2086  HH  TYR A 132      34.969   9.139 -25.219  1.00  0.00           H  
ATOM   2087  N   VAL A 133      34.234  18.000 -23.679  1.00  0.00           N  
ATOM   2088  CA  VAL A 133      34.075  19.448 -23.650  1.00  0.00           C  
ATOM   2089  C   VAL A 133      35.161  20.110 -22.812  1.00  0.00           C  
ATOM   2090  O   VAL A 133      35.402  19.720 -21.668  1.00  0.00           O  
ATOM   2091  CB  VAL A 133      32.659  19.823 -23.120  1.00  0.00           C  
ATOM   2092  CG1 VAL A 133      32.505  21.318 -23.045  1.00  0.00           C  
ATOM   2093  CG2 VAL A 133      31.581  19.265 -24.058  1.00  0.00           C  
ATOM   2094  H   VAL A 133      34.409  17.484 -22.815  1.00  0.00           H  
ATOM   2095  HA  VAL A 133      34.159  19.825 -24.669  1.00  0.00           H  
ATOM   2096  HB  VAL A 133      32.528  19.416 -22.116  1.00  0.00           H  
ATOM   2097 1HG1 VAL A 133      31.519  21.574 -22.675  1.00  0.00           H  
ATOM   2098 2HG1 VAL A 133      33.241  21.726 -22.378  1.00  0.00           H  
ATOM   2099 3HG1 VAL A 133      32.639  21.745 -24.036  1.00  0.00           H  
ATOM   2100 1HG2 VAL A 133      30.593  19.534 -23.680  1.00  0.00           H  
ATOM   2101 2HG2 VAL A 133      31.716  19.685 -25.058  1.00  0.00           H  
ATOM   2102 3HG2 VAL A 133      31.663  18.190 -24.104  1.00  0.00           H  
ATOM   2103  N   ASP A 134      35.798  21.140 -23.365  1.00  0.00           N  
ATOM   2104  CA  ASP A 134      36.823  21.867 -22.624  1.00  0.00           C  
ATOM   2105  C   ASP A 134      36.216  22.373 -21.336  1.00  0.00           C  
ATOM   2106  O   ASP A 134      35.085  22.847 -21.330  1.00  0.00           O  
ATOM   2107  CB  ASP A 134      37.387  23.055 -23.395  1.00  0.00           C  
ATOM   2108  CG  ASP A 134      38.613  23.692 -22.675  1.00  0.00           C  
ATOM   2109  OD1 ASP A 134      38.430  24.530 -21.783  1.00  0.00           O  
ATOM   2110  OD2 ASP A 134      39.713  23.329 -23.018  1.00  0.00           O  
ATOM   2111  H   ASP A 134      35.561  21.424 -24.305  1.00  0.00           H  
ATOM   2112  HA  ASP A 134      37.636  21.182 -22.380  1.00  0.00           H  
ATOM   2113 1HB  ASP A 134      37.694  22.732 -24.391  1.00  0.00           H  
ATOM   2114 2HB  ASP A 134      36.615  23.814 -23.518  1.00  0.00           H  
ATOM   2115  N   ALA A 135      36.974  22.321 -20.255  1.00  0.00           N  
ATOM   2116  CA  ALA A 135      36.480  22.742 -18.950  1.00  0.00           C  
ATOM   2117  C   ALA A 135      35.929  24.168 -18.942  1.00  0.00           C  
ATOM   2118  O   ALA A 135      35.025  24.473 -18.162  1.00  0.00           O  
ATOM   2119  CB  ALA A 135      37.597  22.653 -17.930  1.00  0.00           C  
ATOM   2120  H   ALA A 135      37.913  21.957 -20.333  1.00  0.00           H  
ATOM   2121  HA  ALA A 135      35.673  22.065 -18.666  1.00  0.00           H  
ATOM   2122 1HB  ALA A 135      37.216  22.933 -16.950  1.00  0.00           H  
ATOM   2123 2HB  ALA A 135      37.976  21.631 -17.897  1.00  0.00           H  
ATOM   2124 3HB  ALA A 135      38.400  23.331 -18.218  1.00  0.00           H  
ATOM   2125  N   SER A 136      36.486  25.061 -19.765  1.00  0.00           N  
ATOM   2126  CA  SER A 136      36.018  26.438 -19.776  1.00  0.00           C  
ATOM   2127  C   SER A 136      34.760  26.640 -20.632  1.00  0.00           C  
ATOM   2128  O   SER A 136      34.110  27.690 -20.570  1.00  0.00           O  
ATOM   2129  CB  SER A 136      37.130  27.353 -20.256  1.00  0.00           C  
ATOM   2130  OG  SER A 136      37.445  27.127 -21.605  1.00  0.00           O  
ATOM   2131  H   SER A 136      37.223  24.783 -20.425  1.00  0.00           H  
ATOM   2132  HA  SER A 136      35.772  26.716 -18.751  1.00  0.00           H  
ATOM   2133 1HB  SER A 136      36.827  28.390 -20.122  1.00  0.00           H  
ATOM   2134 2HB  SER A 136      38.016  27.190 -19.646  1.00  0.00           H  
ATOM   2135  HG  SER A 136      37.762  26.189 -21.659  1.00  0.00           H  
ATOM   2136  N   ASP A 137      34.387  25.648 -21.440  1.00  0.00           N  
ATOM   2137  CA  ASP A 137      33.266  25.848 -22.347  1.00  0.00           C  
ATOM   2138  C   ASP A 137      31.926  25.490 -21.745  1.00  0.00           C  
ATOM   2139  O   ASP A 137      31.289  24.489 -22.105  1.00  0.00           O  
ATOM   2140  CB  ASP A 137      33.480  25.076 -23.636  1.00  0.00           C  
ATOM   2141  CG  ASP A 137      32.419  25.360 -24.681  1.00  0.00           C  
ATOM   2142  OD1 ASP A 137      31.454  26.043 -24.396  1.00  0.00           O  
ATOM   2143  OD2 ASP A 137      32.550  24.863 -25.763  1.00  0.00           O  
ATOM   2144  H   ASP A 137      34.870  24.753 -21.426  1.00  0.00           H  
ATOM   2145  HA  ASP A 137      33.237  26.906 -22.607  1.00  0.00           H  
ATOM   2146 1HB  ASP A 137      34.456  25.328 -24.048  1.00  0.00           H  
ATOM   2147 2HB  ASP A 137      33.493  24.014 -23.415  1.00  0.00           H  
ATOM   2148  N   LYS A 138      31.460  26.392 -20.898  1.00  0.00           N  
ATOM   2149  CA  LYS A 138      30.190  26.230 -20.222  1.00  0.00           C  
ATOM   2150  C   LYS A 138      29.034  26.050 -21.194  1.00  0.00           C  
ATOM   2151  O   LYS A 138      28.140  25.246 -20.944  1.00  0.00           O  
ATOM   2152  CB  LYS A 138      29.925  27.422 -19.314  1.00  0.00           C  
ATOM   2153  CG  LYS A 138      28.617  27.360 -18.550  1.00  0.00           C  
ATOM   2154  CD  LYS A 138      28.482  28.542 -17.592  1.00  0.00           C  
ATOM   2155  CE  LYS A 138      27.126  28.539 -16.916  1.00  0.00           C  
ATOM   2156  NZ  LYS A 138      26.985  29.638 -15.931  1.00  0.00           N  
ATOM   2157  H   LYS A 138      32.081  27.177 -20.692  1.00  0.00           H  
ATOM   2158  HA  LYS A 138      30.249  25.334 -19.604  1.00  0.00           H  
ATOM   2159 1HB  LYS A 138      30.735  27.514 -18.590  1.00  0.00           H  
ATOM   2160 2HB  LYS A 138      29.916  28.334 -19.911  1.00  0.00           H  
ATOM   2161 1HG  LYS A 138      27.780  27.382 -19.256  1.00  0.00           H  
ATOM   2162 2HG  LYS A 138      28.561  26.431 -17.985  1.00  0.00           H  
ATOM   2163 1HD  LYS A 138      29.260  28.486 -16.830  1.00  0.00           H  
ATOM   2164 2HD  LYS A 138      28.600  29.473 -18.144  1.00  0.00           H  
ATOM   2165 1HE  LYS A 138      26.363  28.661 -17.678  1.00  0.00           H  
ATOM   2166 2HE  LYS A 138      26.975  27.584 -16.412  1.00  0.00           H  
ATOM   2167 1HZ  LYS A 138      26.062  29.594 -15.520  1.00  0.00           H  
ATOM   2168 2HZ  LYS A 138      27.682  29.535 -15.210  1.00  0.00           H  
ATOM   2169 3HZ  LYS A 138      27.107  30.524 -16.395  1.00  0.00           H  
ATOM   2170  N   ALA A 139      29.031  26.809 -22.293  1.00  0.00           N  
ATOM   2171  CA  ALA A 139      27.916  26.738 -23.230  1.00  0.00           C  
ATOM   2172  C   ALA A 139      27.764  25.354 -23.841  1.00  0.00           C  
ATOM   2173  O   ALA A 139      26.660  24.801 -23.867  1.00  0.00           O  
ATOM   2174  CB  ALA A 139      28.112  27.749 -24.340  1.00  0.00           C  
ATOM   2175  H   ALA A 139      29.814  27.422 -22.480  1.00  0.00           H  
ATOM   2176  HA  ALA A 139      27.002  26.970 -22.683  1.00  0.00           H  
ATOM   2177 1HB  ALA A 139      27.264  27.710 -25.022  1.00  0.00           H  
ATOM   2178 2HB  ALA A 139      28.194  28.746 -23.915  1.00  0.00           H  
ATOM   2179 3HB  ALA A 139      29.030  27.506 -24.884  1.00  0.00           H  
ATOM   2180  N   SER A 140      28.864  24.741 -24.279  1.00  0.00           N  
ATOM   2181  CA  SER A 140      28.730  23.407 -24.845  1.00  0.00           C  
ATOM   2182  C   SER A 140      28.283  22.434 -23.778  1.00  0.00           C  
ATOM   2183  O   SER A 140      27.461  21.545 -24.032  1.00  0.00           O  
ATOM   2184  CB  SER A 140      30.010  22.933 -25.483  1.00  0.00           C  
ATOM   2185  OG  SER A 140      30.315  23.676 -26.643  1.00  0.00           O  
ATOM   2186  H   SER A 140      29.785  25.204 -24.250  1.00  0.00           H  
ATOM   2187  HA  SER A 140      27.962  23.438 -25.619  1.00  0.00           H  
ATOM   2188 1HB  SER A 140      30.814  23.035 -24.771  1.00  0.00           H  
ATOM   2189 2HB  SER A 140      29.934  21.894 -25.720  1.00  0.00           H  
ATOM   2190  HG  SER A 140      31.002  24.327 -26.366  1.00  0.00           H  
ATOM   2191  N   ALA A 141      28.819  22.595 -22.565  1.00  0.00           N  
ATOM   2192  CA  ALA A 141      28.437  21.703 -21.486  1.00  0.00           C  
ATOM   2193  C   ALA A 141      26.938  21.807 -21.181  1.00  0.00           C  
ATOM   2194  O   ALA A 141      26.269  20.780 -21.022  1.00  0.00           O  
ATOM   2195  CB  ALA A 141      29.239  22.028 -20.241  1.00  0.00           C  
ATOM   2196  H   ALA A 141      29.505  23.337 -22.400  1.00  0.00           H  
ATOM   2197  HA  ALA A 141      28.652  20.681 -21.796  1.00  0.00           H  
ATOM   2198 1HB  ALA A 141      28.969  21.342 -19.444  1.00  0.00           H  
ATOM   2199 2HB  ALA A 141      30.304  21.935 -20.460  1.00  0.00           H  
ATOM   2200 3HB  ALA A 141      29.023  23.046 -19.931  1.00  0.00           H  
ATOM   2201  N   GLU A 142      26.390  23.035 -21.141  1.00  0.00           N  
ATOM   2202  CA  GLU A 142      24.965  23.173 -20.853  1.00  0.00           C  
ATOM   2203  C   GLU A 142      24.096  22.638 -21.969  1.00  0.00           C  
ATOM   2204  O   GLU A 142      23.095  21.971 -21.705  1.00  0.00           O  
ATOM   2205  CB  GLU A 142      24.557  24.620 -20.546  1.00  0.00           C  
ATOM   2206  CG  GLU A 142      25.036  25.156 -19.194  1.00  0.00           C  
ATOM   2207  CD  GLU A 142      24.478  26.536 -18.872  1.00  0.00           C  
ATOM   2208  OE1 GLU A 142      23.881  27.141 -19.736  1.00  0.00           O  
ATOM   2209  OE2 GLU A 142      24.623  26.965 -17.744  1.00  0.00           O  
ATOM   2210  H   GLU A 142      26.972  23.860 -21.276  1.00  0.00           H  
ATOM   2211  HA  GLU A 142      24.751  22.587 -19.962  1.00  0.00           H  
ATOM   2212 1HB  GLU A 142      24.965  25.274 -21.321  1.00  0.00           H  
ATOM   2213 2HB  GLU A 142      23.472  24.707 -20.581  1.00  0.00           H  
ATOM   2214 1HG  GLU A 142      24.738  24.461 -18.411  1.00  0.00           H  
ATOM   2215 2HG  GLU A 142      26.125  25.204 -19.203  1.00  0.00           H  
ATOM   2216  N   VAL A 143      24.478  22.864 -23.221  1.00  0.00           N  
ATOM   2217  CA  VAL A 143      23.650  22.348 -24.296  1.00  0.00           C  
ATOM   2218  C   VAL A 143      23.598  20.838 -24.255  1.00  0.00           C  
ATOM   2219  O   VAL A 143      22.527  20.230 -24.366  1.00  0.00           O  
ATOM   2220  CB  VAL A 143      24.168  22.773 -25.660  1.00  0.00           C  
ATOM   2221  CG1 VAL A 143      23.416  22.017 -26.681  1.00  0.00           C  
ATOM   2222  CG2 VAL A 143      23.960  24.265 -25.857  1.00  0.00           C  
ATOM   2223  H   VAL A 143      25.313  23.419 -23.420  1.00  0.00           H  
ATOM   2224  HA  VAL A 143      22.638  22.737 -24.173  1.00  0.00           H  
ATOM   2225  HB  VAL A 143      25.231  22.523 -25.747  1.00  0.00           H  
ATOM   2226 1HG1 VAL A 143      23.757  22.274 -27.657  1.00  0.00           H  
ATOM   2227 2HG1 VAL A 143      23.561  20.967 -26.506  1.00  0.00           H  
ATOM   2228 3HG1 VAL A 143      22.394  22.249 -26.591  1.00  0.00           H  
ATOM   2229 1HG2 VAL A 143      24.322  24.555 -26.842  1.00  0.00           H  
ATOM   2230 2HG2 VAL A 143      22.899  24.496 -25.775  1.00  0.00           H  
ATOM   2231 3HG2 VAL A 143      24.509  24.809 -25.096  1.00  0.00           H  
ATOM   2232  N   PHE A 144      24.755  20.215 -24.074  1.00  0.00           N  
ATOM   2233  CA  PHE A 144      24.794  18.775 -24.003  1.00  0.00           C  
ATOM   2234  C   PHE A 144      23.897  18.280 -22.879  1.00  0.00           C  
ATOM   2235  O   PHE A 144      23.079  17.383 -23.094  1.00  0.00           O  
ATOM   2236  CB  PHE A 144      26.218  18.271 -23.828  1.00  0.00           C  
ATOM   2237  CG  PHE A 144      26.280  16.786 -23.688  1.00  0.00           C  
ATOM   2238  CD1 PHE A 144      26.100  15.971 -24.800  1.00  0.00           C  
ATOM   2239  CD2 PHE A 144      26.545  16.197 -22.466  1.00  0.00           C  
ATOM   2240  CE1 PHE A 144      26.187  14.593 -24.688  1.00  0.00           C  
ATOM   2241  CE2 PHE A 144      26.635  14.834 -22.357  1.00  0.00           C  
ATOM   2242  CZ  PHE A 144      26.464  14.031 -23.462  1.00  0.00           C  
ATOM   2243  H   PHE A 144      25.623  20.748 -23.984  1.00  0.00           H  
ATOM   2244  HA  PHE A 144      24.411  18.377 -24.943  1.00  0.00           H  
ATOM   2245 1HB  PHE A 144      26.821  18.567 -24.688  1.00  0.00           H  
ATOM   2246 2HB  PHE A 144      26.662  18.729 -22.940  1.00  0.00           H  
ATOM   2247  HD1 PHE A 144      25.893  16.435 -25.758  1.00  0.00           H  
ATOM   2248  HD2 PHE A 144      26.691  16.830 -21.588  1.00  0.00           H  
ATOM   2249  HE1 PHE A 144      26.049  13.960 -25.564  1.00  0.00           H  
ATOM   2250  HE2 PHE A 144      26.853  14.383 -21.400  1.00  0.00           H  
ATOM   2251  HZ  PHE A 144      26.552  12.950 -23.361  1.00  0.00           H  
ATOM   2252  N   LYS A 145      24.037  18.864 -21.683  1.00  0.00           N  
ATOM   2253  CA  LYS A 145      23.226  18.445 -20.549  1.00  0.00           C  
ATOM   2254  C   LYS A 145      21.728  18.656 -20.785  1.00  0.00           C  
ATOM   2255  O   LYS A 145      20.915  17.809 -20.411  1.00  0.00           O  
ATOM   2256  CB  LYS A 145      23.695  19.165 -19.281  1.00  0.00           C  
ATOM   2257  CG  LYS A 145      25.058  18.661 -18.774  1.00  0.00           C  
ATOM   2258  CD  LYS A 145      25.544  19.408 -17.557  1.00  0.00           C  
ATOM   2259  CE  LYS A 145      26.884  18.843 -17.084  1.00  0.00           C  
ATOM   2260  NZ  LYS A 145      27.407  19.563 -15.886  1.00  0.00           N  
ATOM   2261  H   LYS A 145      24.726  19.607 -21.551  1.00  0.00           H  
ATOM   2262  HA  LYS A 145      23.383  17.383 -20.404  1.00  0.00           H  
ATOM   2263 1HB  LYS A 145      23.781  20.235 -19.486  1.00  0.00           H  
ATOM   2264 2HB  LYS A 145      22.959  19.034 -18.490  1.00  0.00           H  
ATOM   2265 1HG  LYS A 145      24.969  17.623 -18.500  1.00  0.00           H  
ATOM   2266 2HG  LYS A 145      25.796  18.746 -19.570  1.00  0.00           H  
ATOM   2267 1HD  LYS A 145      25.671  20.464 -17.813  1.00  0.00           H  
ATOM   2268 2HD  LYS A 145      24.813  19.327 -16.756  1.00  0.00           H  
ATOM   2269 1HE  LYS A 145      26.755  17.788 -16.836  1.00  0.00           H  
ATOM   2270 2HE  LYS A 145      27.610  18.928 -17.894  1.00  0.00           H  
ATOM   2271 1HZ  LYS A 145      28.293  19.155 -15.606  1.00  0.00           H  
ATOM   2272 2HZ  LYS A 145      27.541  20.538 -16.112  1.00  0.00           H  
ATOM   2273 3HZ  LYS A 145      26.746  19.481 -15.127  1.00  0.00           H  
ATOM   2274  N   LYS A 146      21.333  19.743 -21.449  1.00  0.00           N  
ATOM   2275  CA  LYS A 146      19.906  19.932 -21.695  1.00  0.00           C  
ATOM   2276  C   LYS A 146      19.365  18.828 -22.591  1.00  0.00           C  
ATOM   2277  O   LYS A 146      18.293  18.268 -22.327  1.00  0.00           O  
ATOM   2278  CB  LYS A 146      19.647  21.288 -22.345  1.00  0.00           C  
ATOM   2279  CG  LYS A 146      19.833  22.488 -21.431  1.00  0.00           C  
ATOM   2280  CD  LYS A 146      19.616  23.742 -22.216  1.00  0.00           C  
ATOM   2281  CE  LYS A 146      19.828  24.989 -21.409  1.00  0.00           C  
ATOM   2282  NZ  LYS A 146      19.638  26.192 -22.254  1.00  0.00           N  
ATOM   2283  H   LYS A 146      22.008  20.447 -21.747  1.00  0.00           H  
ATOM   2284  HA  LYS A 146      19.379  19.886 -20.742  1.00  0.00           H  
ATOM   2285 1HB  LYS A 146      20.336  21.416 -23.187  1.00  0.00           H  
ATOM   2286 2HB  LYS A 146      18.636  21.317 -22.749  1.00  0.00           H  
ATOM   2287 1HG  LYS A 146      19.106  22.444 -20.623  1.00  0.00           H  
ATOM   2288 2HG  LYS A 146      20.825  22.490 -21.002  1.00  0.00           H  
ATOM   2289 1HD  LYS A 146      20.310  23.752 -23.062  1.00  0.00           H  
ATOM   2290 2HD  LYS A 146      18.600  23.748 -22.614  1.00  0.00           H  
ATOM   2291 1HE  LYS A 146      19.117  25.015 -20.586  1.00  0.00           H  
ATOM   2292 2HE  LYS A 146      20.842  24.994 -21.004  1.00  0.00           H  
ATOM   2293 1HZ  LYS A 146      19.785  27.025 -21.705  1.00  0.00           H  
ATOM   2294 2HZ  LYS A 146      20.303  26.165 -23.018  1.00  0.00           H  
ATOM   2295 3HZ  LYS A 146      18.698  26.190 -22.634  1.00  0.00           H  
ATOM   2296  N   VAL A 147      20.131  18.469 -23.620  1.00  0.00           N  
ATOM   2297  CA  VAL A 147      19.695  17.417 -24.520  1.00  0.00           C  
ATOM   2298  C   VAL A 147      19.661  16.091 -23.805  1.00  0.00           C  
ATOM   2299  O   VAL A 147      18.736  15.293 -23.991  1.00  0.00           O  
ATOM   2300  CB  VAL A 147      20.595  17.292 -25.740  1.00  0.00           C  
ATOM   2301  CG1 VAL A 147      20.163  16.042 -26.520  1.00  0.00           C  
ATOM   2302  CG2 VAL A 147      20.460  18.551 -26.599  1.00  0.00           C  
ATOM   2303  H   VAL A 147      21.016  18.955 -23.791  1.00  0.00           H  
ATOM   2304  HA  VAL A 147      18.690  17.654 -24.863  1.00  0.00           H  
ATOM   2305  HB  VAL A 147      21.637  17.166 -25.428  1.00  0.00           H  
ATOM   2306 1HG1 VAL A 147      20.775  15.927 -27.388  1.00  0.00           H  
ATOM   2307 2HG1 VAL A 147      20.270  15.166 -25.881  1.00  0.00           H  
ATOM   2308 3HG1 VAL A 147      19.124  16.145 -26.822  1.00  0.00           H  
ATOM   2309 1HG2 VAL A 147      21.078  18.465 -27.468  1.00  0.00           H  
ATOM   2310 2HG2 VAL A 147      19.422  18.677 -26.911  1.00  0.00           H  
ATOM   2311 3HG2 VAL A 147      20.769  19.422 -26.021  1.00  0.00           H  
ATOM   2312  N   ALA A 148      20.690  15.846 -23.008  1.00  0.00           N  
ATOM   2313  CA  ALA A 148      20.797  14.614 -22.277  1.00  0.00           C  
ATOM   2314  C   ALA A 148      19.604  14.403 -21.365  1.00  0.00           C  
ATOM   2315  O   ALA A 148      19.095  13.289 -21.262  1.00  0.00           O  
ATOM   2316  CB  ALA A 148      22.062  14.631 -21.469  1.00  0.00           C  
ATOM   2317  H   ALA A 148      21.434  16.537 -22.916  1.00  0.00           H  
ATOM   2318  HA  ALA A 148      20.824  13.804 -22.993  1.00  0.00           H  
ATOM   2319 1HB  ALA A 148      22.159  13.704 -20.932  1.00  0.00           H  
ATOM   2320 2HB  ALA A 148      22.920  14.769 -22.129  1.00  0.00           H  
ATOM   2321 3HB  ALA A 148      22.007  15.451 -20.769  1.00  0.00           H  
ATOM   2322  N   GLU A 149      19.115  15.466 -20.721  1.00  0.00           N  
ATOM   2323  CA  GLU A 149      17.947  15.290 -19.871  1.00  0.00           C  
ATOM   2324  C   GLU A 149      16.715  14.973 -20.723  1.00  0.00           C  
ATOM   2325  O   GLU A 149      15.936  14.078 -20.388  1.00  0.00           O  
ATOM   2326  CB  GLU A 149      17.705  16.532 -19.001  1.00  0.00           C  
ATOM   2327  CG  GLU A 149      18.756  16.777 -17.868  1.00  0.00           C  
ATOM   2328  CD  GLU A 149      18.795  15.700 -16.776  1.00  0.00           C  
ATOM   2329  OE1 GLU A 149      17.760  15.372 -16.249  1.00  0.00           O  
ATOM   2330  OE2 GLU A 149      19.880  15.237 -16.454  1.00  0.00           O  
ATOM   2331  H   GLU A 149      19.574  16.376 -20.798  1.00  0.00           H  
ATOM   2332  HA  GLU A 149      18.121  14.450 -19.210  1.00  0.00           H  
ATOM   2333 1HB  GLU A 149      17.707  17.417 -19.643  1.00  0.00           H  
ATOM   2334 2HB  GLU A 149      16.722  16.466 -18.541  1.00  0.00           H  
ATOM   2335 1HG  GLU A 149      19.742  16.825 -18.328  1.00  0.00           H  
ATOM   2336 2HG  GLU A 149      18.557  17.744 -17.411  1.00  0.00           H  
ATOM   2337  N   LYS A 150      16.585  15.622 -21.889  1.00  0.00           N  
ATOM   2338  CA  LYS A 150      15.434  15.381 -22.767  1.00  0.00           C  
ATOM   2339  C   LYS A 150      15.389  13.935 -23.252  1.00  0.00           C  
ATOM   2340  O   LYS A 150      14.313  13.359 -23.420  1.00  0.00           O  
ATOM   2341  CB  LYS A 150      15.467  16.307 -23.985  1.00  0.00           C  
ATOM   2342  CG  LYS A 150      15.207  17.778 -23.684  1.00  0.00           C  
ATOM   2343  CD  LYS A 150      15.304  18.627 -24.953  1.00  0.00           C  
ATOM   2344  CE  LYS A 150      15.152  20.112 -24.650  1.00  0.00           C  
ATOM   2345  NZ  LYS A 150      15.251  20.939 -25.881  1.00  0.00           N  
ATOM   2346  H   LYS A 150      17.268  16.343 -22.141  1.00  0.00           H  
ATOM   2347  HA  LYS A 150      14.524  15.574 -22.203  1.00  0.00           H  
ATOM   2348 1HB  LYS A 150      16.439  16.234 -24.468  1.00  0.00           H  
ATOM   2349 2HB  LYS A 150      14.726  15.975 -24.710  1.00  0.00           H  
ATOM   2350 1HG  LYS A 150      14.211  17.887 -23.261  1.00  0.00           H  
ATOM   2351 2HG  LYS A 150      15.927  18.134 -22.958  1.00  0.00           H  
ATOM   2352 1HD  LYS A 150      16.274  18.462 -25.429  1.00  0.00           H  
ATOM   2353 2HD  LYS A 150      14.526  18.324 -25.656  1.00  0.00           H  
ATOM   2354 1HE  LYS A 150      14.190  20.291 -24.176  1.00  0.00           H  
ATOM   2355 2HE  LYS A 150      15.948  20.410 -23.964  1.00  0.00           H  
ATOM   2356 1HZ  LYS A 150      15.165  21.924 -25.647  1.00  0.00           H  
ATOM   2357 2HZ  LYS A 150      16.153  20.775 -26.319  1.00  0.00           H  
ATOM   2358 3HZ  LYS A 150      14.520  20.683 -26.524  1.00  0.00           H  
ATOM   2359  N   LEU A 151      16.567  13.360 -23.474  1.00  0.00           N  
ATOM   2360  CA  LEU A 151      16.732  11.993 -23.949  1.00  0.00           C  
ATOM   2361  C   LEU A 151      17.154  11.010 -22.849  1.00  0.00           C  
ATOM   2362  O   LEU A 151      17.585   9.884 -23.154  1.00  0.00           O  
ATOM   2363  CB  LEU A 151      17.792  11.965 -25.048  1.00  0.00           C  
ATOM   2364  CG  LEU A 151      17.509  12.786 -26.314  1.00  0.00           C  
ATOM   2365  CD1 LEU A 151      18.699  12.653 -27.275  1.00  0.00           C  
ATOM   2366  CD2 LEU A 151      16.226  12.307 -26.949  1.00  0.00           C  
ATOM   2367  H   LEU A 151      17.406  13.927 -23.338  1.00  0.00           H  
ATOM   2368  HA  LEU A 151      15.781  11.658 -24.358  1.00  0.00           H  
ATOM   2369 1HB  LEU A 151      18.678  12.399 -24.611  1.00  0.00           H  
ATOM   2370 2HB  LEU A 151      17.994  10.940 -25.326  1.00  0.00           H  
ATOM   2371  HG  LEU A 151      17.407  13.844 -26.047  1.00  0.00           H  
ATOM   2372 1HD1 LEU A 151      18.519  13.233 -28.172  1.00  0.00           H  
ATOM   2373 2HD1 LEU A 151      19.602  13.014 -26.792  1.00  0.00           H  
ATOM   2374 3HD1 LEU A 151      18.829  11.607 -27.548  1.00  0.00           H  
ATOM   2375 1HD2 LEU A 151      16.020  12.894 -27.843  1.00  0.00           H  
ATOM   2376 2HD2 LEU A 151      16.323  11.254 -27.220  1.00  0.00           H  
ATOM   2377 3HD2 LEU A 151      15.404  12.426 -26.239  1.00  0.00           H  
ATOM   2378  N   ARG A 152      17.042  11.407 -21.573  1.00  0.00           N  
ATOM   2379  CA  ARG A 152      17.524  10.560 -20.479  1.00  0.00           C  
ATOM   2380  C   ARG A 152      16.963   9.156 -20.468  1.00  0.00           C  
ATOM   2381  O   ARG A 152      17.647   8.222 -20.054  1.00  0.00           O  
ATOM   2382  CB  ARG A 152      17.246  11.134 -19.105  1.00  0.00           C  
ATOM   2383  CG  ARG A 152      17.854  10.250 -17.980  1.00  0.00           C  
ATOM   2384  CD  ARG A 152      17.724  10.801 -16.602  1.00  0.00           C  
ATOM   2385  NE  ARG A 152      16.363  10.843 -16.149  1.00  0.00           N  
ATOM   2386  CZ  ARG A 152      15.971  11.309 -14.960  1.00  0.00           C  
ATOM   2387  NH1 ARG A 152      16.833  11.758 -14.073  1.00  0.00           N  
ATOM   2388  NH2 ARG A 152      14.693  11.272 -14.676  1.00  0.00           N  
ATOM   2389  H   ARG A 152      16.654  12.324 -21.343  1.00  0.00           H  
ATOM   2390  HA  ARG A 152      18.609  10.486 -20.585  1.00  0.00           H  
ATOM   2391 1HB  ARG A 152      17.653  12.131 -19.034  1.00  0.00           H  
ATOM   2392 2HB  ARG A 152      16.170  11.206 -18.943  1.00  0.00           H  
ATOM   2393 1HG  ARG A 152      17.345   9.284 -17.986  1.00  0.00           H  
ATOM   2394 2HG  ARG A 152      18.908  10.090 -18.187  1.00  0.00           H  
ATOM   2395 1HD  ARG A 152      18.288  10.172 -15.909  1.00  0.00           H  
ATOM   2396 2HD  ARG A 152      18.122  11.815 -16.568  1.00  0.00           H  
ATOM   2397  HE  ARG A 152      15.625  10.466 -16.749  1.00  0.00           H  
ATOM   2398 1HH1 ARG A 152      17.847  11.714 -14.251  1.00  0.00           H  
ATOM   2399 2HH1 ARG A 152      16.505  12.061 -13.171  1.00  0.00           H  
ATOM   2400 1HH2 ARG A 152      14.058  10.871 -15.375  1.00  0.00           H  
ATOM   2401 2HH2 ARG A 152      14.371  11.572 -13.767  1.00  0.00           H  
ATOM   2402  N   ASP A 153      15.701   8.977 -20.859  1.00  0.00           N  
ATOM   2403  CA  ASP A 153      15.159   7.633 -20.777  1.00  0.00           C  
ATOM   2404  C   ASP A 153      15.440   6.755 -21.986  1.00  0.00           C  
ATOM   2405  O   ASP A 153      14.943   5.630 -22.054  1.00  0.00           O  
ATOM   2406  CB  ASP A 153      13.664   7.619 -20.470  1.00  0.00           C  
ATOM   2407  CG  ASP A 153      12.714   8.192 -21.486  1.00  0.00           C  
ATOM   2408  OD1 ASP A 153      13.141   8.741 -22.461  1.00  0.00           O  
ATOM   2409  OD2 ASP A 153      11.522   8.050 -21.261  1.00  0.00           O  
ATOM   2410  H   ASP A 153      15.152   9.754 -21.200  1.00  0.00           H  
ATOM   2411  HA  ASP A 153      15.645   7.137 -19.944  1.00  0.00           H  
ATOM   2412 1HB  ASP A 153      13.414   6.614 -20.315  1.00  0.00           H  
ATOM   2413 2HB  ASP A 153      13.476   8.151 -19.548  1.00  0.00           H  
ATOM   2414  N   ASN A 154      16.246   7.242 -22.925  1.00  0.00           N  
ATOM   2415  CA  ASN A 154      16.619   6.417 -24.051  1.00  0.00           C  
ATOM   2416  C   ASN A 154      18.106   6.110 -24.009  1.00  0.00           C  
ATOM   2417  O   ASN A 154      18.505   4.981 -24.308  1.00  0.00           O  
ATOM   2418  CB  ASN A 154      16.203   7.047 -25.359  1.00  0.00           C  
ATOM   2419  CG  ASN A 154      14.722   7.136 -25.480  1.00  0.00           C  
ATOM   2420  OD1 ASN A 154      14.047   6.111 -25.643  1.00  0.00           O  
ATOM   2421  ND2 ASN A 154      14.193   8.325 -25.406  1.00  0.00           N  
ATOM   2422  H   ASN A 154      16.623   8.183 -22.846  1.00  0.00           H  
ATOM   2423  HA  ASN A 154      16.103   5.462 -23.973  1.00  0.00           H  
ATOM   2424 1HB  ASN A 154      16.621   8.053 -25.426  1.00  0.00           H  
ATOM   2425 2HB  ASN A 154      16.590   6.463 -26.191  1.00  0.00           H  
ATOM   2426 1HD2 ASN A 154      13.203   8.433 -25.472  1.00  0.00           H  
ATOM   2427 2HD2 ASN A 154      14.770   9.127 -25.271  1.00  0.00           H  
ATOM   2428  N   TYR A 155      18.935   7.090 -23.611  1.00  0.00           N  
ATOM   2429  CA  TYR A 155      20.371   6.819 -23.625  1.00  0.00           C  
ATOM   2430  C   TYR A 155      21.037   7.330 -22.348  1.00  0.00           C  
ATOM   2431  O   TYR A 155      20.674   8.395 -21.873  1.00  0.00           O  
ATOM   2432  CB  TYR A 155      21.007   7.558 -24.810  1.00  0.00           C  
ATOM   2433  CG  TYR A 155      20.269   7.318 -26.059  1.00  0.00           C  
ATOM   2434  CD1 TYR A 155      19.408   8.296 -26.557  1.00  0.00           C  
ATOM   2435  CD2 TYR A 155      20.346   6.116 -26.641  1.00  0.00           C  
ATOM   2436  CE1 TYR A 155      18.649   8.035 -27.681  1.00  0.00           C  
ATOM   2437  CE2 TYR A 155      19.593   5.829 -27.737  1.00  0.00           C  
ATOM   2438  CZ  TYR A 155      18.742   6.779 -28.269  1.00  0.00           C  
ATOM   2439  OH  TYR A 155      17.993   6.459 -29.383  1.00  0.00           O  
ATOM   2440  H   TYR A 155      18.567   8.005 -23.351  1.00  0.00           H  
ATOM   2441  HA  TYR A 155      20.530   5.752 -23.735  1.00  0.00           H  
ATOM   2442 1HB  TYR A 155      21.032   8.613 -24.622  1.00  0.00           H  
ATOM   2443 2HB  TYR A 155      22.038   7.216 -24.942  1.00  0.00           H  
ATOM   2444  HD1 TYR A 155      19.338   9.257 -26.059  1.00  0.00           H  
ATOM   2445  HD2 TYR A 155      20.999   5.377 -26.203  1.00  0.00           H  
ATOM   2446  HE1 TYR A 155      17.973   8.791 -28.086  1.00  0.00           H  
ATOM   2447  HE2 TYR A 155      19.656   4.840 -28.194  1.00  0.00           H  
ATOM   2448  HH  TYR A 155      17.208   7.046 -29.456  1.00  0.00           H  
ATOM   2449  N   PRO A 156      21.947   6.595 -21.702  1.00  0.00           N  
ATOM   2450  CA  PRO A 156      22.854   7.124 -20.704  1.00  0.00           C  
ATOM   2451  C   PRO A 156      23.745   8.167 -21.350  1.00  0.00           C  
ATOM   2452  O   PRO A 156      24.182   7.956 -22.495  1.00  0.00           O  
ATOM   2453  CB  PRO A 156      23.625   5.890 -20.240  1.00  0.00           C  
ATOM   2454  CG  PRO A 156      22.708   4.722 -20.578  1.00  0.00           C  
ATOM   2455  CD  PRO A 156      21.981   5.141 -21.845  1.00  0.00           C  
ATOM   2456  HA  PRO A 156      22.267   7.569 -19.881  1.00  0.00           H  
ATOM   2457 1HB  PRO A 156      24.599   5.845 -20.751  1.00  0.00           H  
ATOM   2458 2HB  PRO A 156      23.838   5.963 -19.166  1.00  0.00           H  
ATOM   2459 1HG  PRO A 156      23.290   3.792 -20.704  1.00  0.00           H  
ATOM   2460 2HG  PRO A 156      22.013   4.530 -19.745  1.00  0.00           H  
ATOM   2461 1HD  PRO A 156      22.543   4.845 -22.716  1.00  0.00           H  
ATOM   2462 2HD  PRO A 156      20.962   4.718 -21.832  1.00  0.00           H  
ATOM   2463  N   PHE A 157      24.077   9.222 -20.624  1.00  0.00           N  
ATOM   2464  CA  PHE A 157      24.977  10.231 -21.136  1.00  0.00           C  
ATOM   2465  C   PHE A 157      26.116  10.495 -20.170  1.00  0.00           C  
ATOM   2466  O   PHE A 157      26.018  10.223 -18.967  1.00  0.00           O  
ATOM   2467  CB  PHE A 157      24.243  11.530 -21.412  1.00  0.00           C  
ATOM   2468  CG  PHE A 157      23.204  11.485 -22.477  1.00  0.00           C  
ATOM   2469  CD1 PHE A 157      21.933  11.056 -22.217  1.00  0.00           C  
ATOM   2470  CD2 PHE A 157      23.485  11.941 -23.738  1.00  0.00           C  
ATOM   2471  CE1 PHE A 157      20.988  11.041 -23.213  1.00  0.00           C  
ATOM   2472  CE2 PHE A 157      22.543  11.940 -24.725  1.00  0.00           C  
ATOM   2473  CZ  PHE A 157      21.307  11.480 -24.473  1.00  0.00           C  
ATOM   2474  H   PHE A 157      23.678   9.392 -19.699  1.00  0.00           H  
ATOM   2475  HA  PHE A 157      25.384   9.870 -22.068  1.00  0.00           H  
ATOM   2476 1HB  PHE A 157      23.774  11.873 -20.519  1.00  0.00           H  
ATOM   2477 2HB  PHE A 157      24.966  12.277 -21.691  1.00  0.00           H  
ATOM   2478  HD1 PHE A 157      21.674  10.707 -21.213  1.00  0.00           H  
ATOM   2479  HD2 PHE A 157      24.471  12.301 -23.951  1.00  0.00           H  
ATOM   2480  HE1 PHE A 157      19.988  10.678 -22.993  1.00  0.00           H  
ATOM   2481  HE2 PHE A 157      22.785  12.304 -25.704  1.00  0.00           H  
ATOM   2482  HZ  PHE A 157      20.574  11.468 -25.262  1.00  0.00           H  
ATOM   2483  N   GLY A 158      27.201  11.015 -20.689  1.00  0.00           N  
ATOM   2484  CA  GLY A 158      28.286  11.389 -19.818  1.00  0.00           C  
ATOM   2485  C   GLY A 158      29.093  12.505 -20.417  1.00  0.00           C  
ATOM   2486  O   GLY A 158      28.870  12.893 -21.561  1.00  0.00           O  
ATOM   2487  H   GLY A 158      27.262  11.132 -21.697  1.00  0.00           H  
ATOM   2488 1HA  GLY A 158      27.884  11.703 -18.867  1.00  0.00           H  
ATOM   2489 2HA  GLY A 158      28.921  10.525 -19.634  1.00  0.00           H  
ATOM   2490  N   SER A 159      30.027  13.011 -19.650  1.00  0.00           N  
ATOM   2491  CA  SER A 159      30.833  14.128 -20.099  1.00  0.00           C  
ATOM   2492  C   SER A 159      32.197  14.123 -19.463  1.00  0.00           C  
ATOM   2493  O   SER A 159      32.338  13.812 -18.280  1.00  0.00           O  
ATOM   2494  CB  SER A 159      30.120  15.436 -19.786  1.00  0.00           C  
ATOM   2495  OG  SER A 159      30.900  16.544 -20.137  1.00  0.00           O  
ATOM   2496  H   SER A 159      30.127  12.633 -18.706  1.00  0.00           H  
ATOM   2497  HA  SER A 159      30.953  14.042 -21.172  1.00  0.00           H  
ATOM   2498 1HB  SER A 159      29.185  15.465 -20.347  1.00  0.00           H  
ATOM   2499 2HB  SER A 159      29.871  15.478 -18.727  1.00  0.00           H  
ATOM   2500  HG  SER A 159      31.414  16.273 -20.908  1.00  0.00           H  
ATOM   2501  N   SER A 160      33.190  14.539 -20.229  1.00  0.00           N  
ATOM   2502  CA  SER A 160      34.541  14.587 -19.722  1.00  0.00           C  
ATOM   2503  C   SER A 160      35.295  15.768 -20.287  1.00  0.00           C  
ATOM   2504  O   SER A 160      35.077  16.173 -21.429  1.00  0.00           O  
ATOM   2505  CB  SER A 160      35.288  13.346 -20.146  1.00  0.00           C  
ATOM   2506  OG  SER A 160      36.545  13.298 -19.550  1.00  0.00           O  
ATOM   2507  H   SER A 160      32.997  14.766 -21.199  1.00  0.00           H  
ATOM   2508  HA  SER A 160      34.515  14.663 -18.634  1.00  0.00           H  
ATOM   2509 1HB  SER A 160      34.723  12.461 -19.896  1.00  0.00           H  
ATOM   2510 2HB  SER A 160      35.401  13.360 -21.223  1.00  0.00           H  
ATOM   2511  HG  SER A 160      36.364  12.839 -18.681  1.00  0.00           H  
ATOM   2512  N   SER A 161      36.193  16.306 -19.478  1.00  0.00           N  
ATOM   2513  CA  SER A 161      37.095  17.362 -19.899  1.00  0.00           C  
ATOM   2514  C   SER A 161      38.518  16.819 -19.927  1.00  0.00           C  
ATOM   2515  O   SER A 161      39.490  17.575 -20.004  1.00  0.00           O  
ATOM   2516  CB  SER A 161      36.985  18.551 -18.978  1.00  0.00           C  
ATOM   2517  OG  SER A 161      35.699  19.106 -19.028  1.00  0.00           O  
ATOM   2518  H   SER A 161      36.279  15.940 -18.540  1.00  0.00           H  
ATOM   2519  HA  SER A 161      36.828  17.678 -20.907  1.00  0.00           H  
ATOM   2520 1HB  SER A 161      37.218  18.252 -17.959  1.00  0.00           H  
ATOM   2521 2HB  SER A 161      37.713  19.303 -19.276  1.00  0.00           H  
ATOM   2522  HG  SER A 161      35.537  19.316 -19.984  1.00  0.00           H  
ATOM   2523  N   ASP A 162      38.645  15.492 -19.831  1.00  0.00           N  
ATOM   2524  CA  ASP A 162      39.956  14.873 -19.828  1.00  0.00           C  
ATOM   2525  C   ASP A 162      40.420  14.675 -21.265  1.00  0.00           C  
ATOM   2526  O   ASP A 162      39.971  13.772 -21.985  1.00  0.00           O  
ATOM   2527  CB  ASP A 162      39.935  13.565 -19.034  1.00  0.00           C  
ATOM   2528  CG  ASP A 162      41.305  12.896 -18.866  1.00  0.00           C  
ATOM   2529  OD1 ASP A 162      42.230  13.195 -19.614  1.00  0.00           O  
ATOM   2530  OD2 ASP A 162      41.433  12.093 -17.938  1.00  0.00           O  
ATOM   2531  H   ASP A 162      37.824  14.889 -19.767  1.00  0.00           H  
ATOM   2532  HA  ASP A 162      40.657  15.547 -19.336  1.00  0.00           H  
ATOM   2533 1HB  ASP A 162      39.515  13.752 -18.044  1.00  0.00           H  
ATOM   2534 2HB  ASP A 162      39.269  12.857 -19.534  1.00  0.00           H  
ATOM   2535  N   ALA A 163      41.359  15.519 -21.669  1.00  0.00           N  
ATOM   2536  CA  ALA A 163      41.876  15.528 -23.025  1.00  0.00           C  
ATOM   2537  C   ALA A 163      42.458  14.176 -23.408  1.00  0.00           C  
ATOM   2538  O   ALA A 163      42.483  13.835 -24.592  1.00  0.00           O  
ATOM   2539  CB  ALA A 163      42.942  16.598 -23.179  1.00  0.00           C  
ATOM   2540  H   ALA A 163      41.689  16.211 -21.010  1.00  0.00           H  
ATOM   2541  HA  ALA A 163      41.050  15.748 -23.700  1.00  0.00           H  
ATOM   2542 1HB  ALA A 163      43.301  16.608 -24.208  1.00  0.00           H  
ATOM   2543 2HB  ALA A 163      42.519  17.572 -22.931  1.00  0.00           H  
ATOM   2544 3HB  ALA A 163      43.771  16.378 -22.506  1.00  0.00           H  
ATOM   2545  N   GLU A 164      42.966  13.410 -22.433  1.00  0.00           N  
ATOM   2546  CA  GLU A 164      43.557  12.125 -22.772  1.00  0.00           C  
ATOM   2547  C   GLU A 164      42.497  11.167 -23.307  1.00  0.00           C  
ATOM   2548  O   GLU A 164      42.805  10.312 -24.138  1.00  0.00           O  
ATOM   2549  CB  GLU A 164      44.354  11.548 -21.600  1.00  0.00           C  
ATOM   2550  CG  GLU A 164      45.640  12.355 -21.326  1.00  0.00           C  
ATOM   2551  CD  GLU A 164      46.501  11.853 -20.189  1.00  0.00           C  
ATOM   2552  OE1 GLU A 164      46.015  11.149 -19.331  1.00  0.00           O  
ATOM   2553  OE2 GLU A 164      47.662  12.185 -20.182  1.00  0.00           O  
ATOM   2554  H   GLU A 164      42.873  13.672 -21.443  1.00  0.00           H  
ATOM   2555  HA  GLU A 164      44.273  12.290 -23.577  1.00  0.00           H  
ATOM   2556 1HB  GLU A 164      43.741  11.545 -20.701  1.00  0.00           H  
ATOM   2557 2HB  GLU A 164      44.632  10.517 -21.814  1.00  0.00           H  
ATOM   2558 1HG  GLU A 164      46.237  12.362 -22.236  1.00  0.00           H  
ATOM   2559 2HG  GLU A 164      45.347  13.384 -21.116  1.00  0.00           H  
ATOM   2560  N   LEU A 165      41.249  11.284 -22.831  1.00  0.00           N  
ATOM   2561  CA  LEU A 165      40.209  10.417 -23.359  1.00  0.00           C  
ATOM   2562  C   LEU A 165      39.782  10.902 -24.704  1.00  0.00           C  
ATOM   2563  O   LEU A 165      39.501  10.108 -25.600  1.00  0.00           O  
ATOM   2564  CB  LEU A 165      38.976  10.340 -22.480  1.00  0.00           C  
ATOM   2565  CG  LEU A 165      39.116   9.619 -21.237  1.00  0.00           C  
ATOM   2566  CD1 LEU A 165      37.790   9.706 -20.488  1.00  0.00           C  
ATOM   2567  CD2 LEU A 165      39.520   8.191 -21.607  1.00  0.00           C  
ATOM   2568  H   LEU A 165      41.013  12.022 -22.168  1.00  0.00           H  
ATOM   2569  HA  LEU A 165      40.614   9.415 -23.467  1.00  0.00           H  
ATOM   2570 1HB  LEU A 165      38.676  11.360 -22.230  1.00  0.00           H  
ATOM   2571 2HB  LEU A 165      38.175   9.868 -23.050  1.00  0.00           H  
ATOM   2572  HG  LEU A 165      39.887  10.068 -20.607  1.00  0.00           H  
ATOM   2573 1HD1 LEU A 165      37.860   9.164 -19.590  1.00  0.00           H  
ATOM   2574 2HD1 LEU A 165      37.560  10.752 -20.270  1.00  0.00           H  
ATOM   2575 3HD1 LEU A 165      36.997   9.287 -21.096  1.00  0.00           H  
ATOM   2576 1HD2 LEU A 165      39.630   7.580 -20.753  1.00  0.00           H  
ATOM   2577 2HD2 LEU A 165      38.774   7.764 -22.238  1.00  0.00           H  
ATOM   2578 3HD2 LEU A 165      40.468   8.218 -22.146  1.00  0.00           H  
ATOM   2579  N   ALA A 166      39.737  12.217 -24.868  1.00  0.00           N  
ATOM   2580  CA  ALA A 166      39.326  12.707 -26.167  1.00  0.00           C  
ATOM   2581  C   ALA A 166      40.313  12.188 -27.211  1.00  0.00           C  
ATOM   2582  O   ALA A 166      39.924  11.622 -28.236  1.00  0.00           O  
ATOM   2583  CB  ALA A 166      39.272  14.225 -26.172  1.00  0.00           C  
ATOM   2584  H   ALA A 166      39.969  12.842 -24.091  1.00  0.00           H  
ATOM   2585  HA  ALA A 166      38.336  12.308 -26.393  1.00  0.00           H  
ATOM   2586 1HB  ALA A 166      38.958  14.578 -27.154  1.00  0.00           H  
ATOM   2587 2HB  ALA A 166      38.568  14.563 -25.419  1.00  0.00           H  
ATOM   2588 3HB  ALA A 166      40.260  14.619 -25.947  1.00  0.00           H  
ATOM   2589  N   GLU A 167      41.605  12.238 -26.873  1.00  0.00           N  
ATOM   2590  CA  GLU A 167      42.622  11.776 -27.799  1.00  0.00           C  
ATOM   2591  C   GLU A 167      42.549  10.260 -27.992  1.00  0.00           C  
ATOM   2592  O   GLU A 167      42.598   9.774 -29.123  1.00  0.00           O  
ATOM   2593  CB  GLU A 167      44.011  12.158 -27.277  1.00  0.00           C  
ATOM   2594  CG  GLU A 167      45.185  11.848 -28.223  1.00  0.00           C  
ATOM   2595  CD  GLU A 167      45.184  12.689 -29.502  1.00  0.00           C  
ATOM   2596  OE1 GLU A 167      44.543  13.727 -29.518  1.00  0.00           O  
ATOM   2597  OE2 GLU A 167      45.830  12.302 -30.450  1.00  0.00           O  
ATOM   2598  H   GLU A 167      41.885  12.679 -25.996  1.00  0.00           H  
ATOM   2599  HA  GLU A 167      42.455  12.258 -28.761  1.00  0.00           H  
ATOM   2600 1HB  GLU A 167      44.028  13.225 -27.053  1.00  0.00           H  
ATOM   2601 2HB  GLU A 167      44.193  11.632 -26.337  1.00  0.00           H  
ATOM   2602 1HG  GLU A 167      46.117  12.024 -27.689  1.00  0.00           H  
ATOM   2603 2HG  GLU A 167      45.146  10.792 -28.488  1.00  0.00           H  
ATOM   2604  N   ALA A 168      42.358   9.507 -26.901  1.00  0.00           N  
ATOM   2605  CA  ALA A 168      42.295   8.047 -26.961  1.00  0.00           C  
ATOM   2606  C   ALA A 168      41.175   7.561 -27.869  1.00  0.00           C  
ATOM   2607  O   ALA A 168      41.324   6.561 -28.576  1.00  0.00           O  
ATOM   2608  CB  ALA A 168      42.085   7.475 -25.571  1.00  0.00           C  
ATOM   2609  H   ALA A 168      42.314   9.945 -25.983  1.00  0.00           H  
ATOM   2610  HA  ALA A 168      43.241   7.688 -27.363  1.00  0.00           H  
ATOM   2611 1HB  ALA A 168      42.065   6.389 -25.622  1.00  0.00           H  
ATOM   2612 2HB  ALA A 168      42.894   7.798 -24.917  1.00  0.00           H  
ATOM   2613 3HB  ALA A 168      41.136   7.836 -25.181  1.00  0.00           H  
ATOM   2614  N   GLU A 169      40.064   8.294 -27.877  1.00  0.00           N  
ATOM   2615  CA  GLU A 169      38.910   7.937 -28.677  1.00  0.00           C  
ATOM   2616  C   GLU A 169      38.965   8.498 -30.101  1.00  0.00           C  
ATOM   2617  O   GLU A 169      38.049   8.244 -30.899  1.00  0.00           O  
ATOM   2618  CB  GLU A 169      37.629   8.368 -27.961  1.00  0.00           C  
ATOM   2619  CG  GLU A 169      37.392   7.625 -26.628  1.00  0.00           C  
ATOM   2620  CD  GLU A 169      37.140   6.120 -26.799  1.00  0.00           C  
ATOM   2621  OE1 GLU A 169      36.350   5.795 -27.656  1.00  0.00           O  
ATOM   2622  OE2 GLU A 169      37.708   5.308 -26.078  1.00  0.00           O  
ATOM   2623  H   GLU A 169      39.998   9.106 -27.258  1.00  0.00           H  
ATOM   2624  HA  GLU A 169      38.890   6.851 -28.753  1.00  0.00           H  
ATOM   2625 1HB  GLU A 169      37.684   9.439 -27.738  1.00  0.00           H  
ATOM   2626 2HB  GLU A 169      36.767   8.209 -28.607  1.00  0.00           H  
ATOM   2627 1HG  GLU A 169      38.259   7.768 -25.982  1.00  0.00           H  
ATOM   2628 2HG  GLU A 169      36.539   8.075 -26.139  1.00  0.00           H  
ATOM   2629  N   GLY A 170      40.052   9.206 -30.441  1.00  0.00           N  
ATOM   2630  CA  GLY A 170      40.243   9.775 -31.768  1.00  0.00           C  
ATOM   2631  C   GLY A 170      39.491  11.074 -32.037  1.00  0.00           C  
ATOM   2632  O   GLY A 170      39.214  11.390 -33.197  1.00  0.00           O  
ATOM   2633  H   GLY A 170      40.794   9.360 -29.761  1.00  0.00           H  
ATOM   2634 1HA  GLY A 170      41.310   9.951 -31.909  1.00  0.00           H  
ATOM   2635 2HA  GLY A 170      39.955   9.036 -32.513  1.00  0.00           H  
ATOM   2636  N   VAL A 171      39.133  11.823 -30.990  1.00  0.00           N  
ATOM   2637  CA  VAL A 171      38.377  13.044 -31.213  1.00  0.00           C  
ATOM   2638  C   VAL A 171      39.014  14.257 -30.553  1.00  0.00           C  
ATOM   2639  O   VAL A 171      39.823  14.141 -29.639  1.00  0.00           O  
ATOM   2640  CB  VAL A 171      36.942  12.870 -30.678  1.00  0.00           C  
ATOM   2641  CG1 VAL A 171      36.292  11.715 -31.383  1.00  0.00           C  
ATOM   2642  CG2 VAL A 171      36.935  12.659 -29.177  1.00  0.00           C  
ATOM   2643  H   VAL A 171      39.390  11.557 -30.041  1.00  0.00           H  
ATOM   2644  HA  VAL A 171      38.324  13.231 -32.283  1.00  0.00           H  
ATOM   2645  HB  VAL A 171      36.374  13.767 -30.921  1.00  0.00           H  
ATOM   2646 1HG1 VAL A 171      35.283  11.618 -31.046  1.00  0.00           H  
ATOM   2647 2HG1 VAL A 171      36.311  11.893 -32.452  1.00  0.00           H  
ATOM   2648 3HG1 VAL A 171      36.829  10.793 -31.164  1.00  0.00           H  
ATOM   2649 1HG2 VAL A 171      35.912  12.553 -28.836  1.00  0.00           H  
ATOM   2650 2HG2 VAL A 171      37.495  11.755 -28.934  1.00  0.00           H  
ATOM   2651 3HG2 VAL A 171      37.394  13.514 -28.690  1.00  0.00           H  
ATOM   2652  N   LYS A 172      38.649  15.436 -31.026  1.00  0.00           N  
ATOM   2653  CA  LYS A 172      39.145  16.660 -30.423  1.00  0.00           C  
ATOM   2654  C   LYS A 172      37.981  17.365 -29.768  1.00  0.00           C  
ATOM   2655  O   LYS A 172      36.864  17.284 -30.261  1.00  0.00           O  
ATOM   2656  CB  LYS A 172      39.778  17.556 -31.483  1.00  0.00           C  
ATOM   2657  CG  LYS A 172      40.935  16.911 -32.287  1.00  0.00           C  
ATOM   2658  CD  LYS A 172      42.169  16.604 -31.422  1.00  0.00           C  
ATOM   2659  CE  LYS A 172      43.327  16.076 -32.286  1.00  0.00           C  
ATOM   2660  NZ  LYS A 172      44.554  15.764 -31.485  1.00  0.00           N  
ATOM   2661  H   LYS A 172      38.001  15.487 -31.799  1.00  0.00           H  
ATOM   2662  HA  LYS A 172      39.882  16.422 -29.655  1.00  0.00           H  
ATOM   2663 1HB  LYS A 172      39.012  17.872 -32.192  1.00  0.00           H  
ATOM   2664 2HB  LYS A 172      40.162  18.458 -31.004  1.00  0.00           H  
ATOM   2665 1HG  LYS A 172      40.587  15.981 -32.737  1.00  0.00           H  
ATOM   2666 2HG  LYS A 172      41.232  17.587 -33.088  1.00  0.00           H  
ATOM   2667 1HD  LYS A 172      42.492  17.506 -30.903  1.00  0.00           H  
ATOM   2668 2HD  LYS A 172      41.917  15.844 -30.674  1.00  0.00           H  
ATOM   2669 1HE  LYS A 172      43.002  15.169 -32.794  1.00  0.00           H  
ATOM   2670 2HE  LYS A 172      43.579  16.828 -33.032  1.00  0.00           H  
ATOM   2671 1HZ  LYS A 172      45.278  15.422 -32.095  1.00  0.00           H  
ATOM   2672 2HZ  LYS A 172      44.876  16.593 -31.018  1.00  0.00           H  
ATOM   2673 3HZ  LYS A 172      44.366  15.039 -30.776  1.00  0.00           H  
ATOM   2674  N   ALA A 173      38.218  18.058 -28.668  1.00  0.00           N  
ATOM   2675  CA  ALA A 173      37.115  18.779 -28.046  1.00  0.00           C  
ATOM   2676  C   ALA A 173      36.791  20.069 -28.824  1.00  0.00           C  
ATOM   2677  O   ALA A 173      37.695  20.692 -29.381  1.00  0.00           O  
ATOM   2678  CB  ALA A 173      37.439  19.106 -26.591  1.00  0.00           C  
ATOM   2679  H   ALA A 173      39.148  18.095 -28.273  1.00  0.00           H  
ATOM   2680  HA  ALA A 173      36.254  18.120 -28.062  1.00  0.00           H  
ATOM   2681 1HB  ALA A 173      36.592  19.609 -26.130  1.00  0.00           H  
ATOM   2682 2HB  ALA A 173      37.643  18.182 -26.049  1.00  0.00           H  
ATOM   2683 3HB  ALA A 173      38.312  19.755 -26.546  1.00  0.00           H  
ATOM   2684  N   PRO A 174      35.518  20.492 -28.822  1.00  0.00           N  
ATOM   2685  CA  PRO A 174      34.339  19.795 -28.348  1.00  0.00           C  
ATOM   2686  C   PRO A 174      33.911  18.694 -29.327  1.00  0.00           C  
ATOM   2687  O   PRO A 174      33.954  18.897 -30.542  1.00  0.00           O  
ATOM   2688  CB  PRO A 174      33.314  20.920 -28.248  1.00  0.00           C  
ATOM   2689  CG  PRO A 174      33.746  21.914 -29.309  1.00  0.00           C  
ATOM   2690  CD  PRO A 174      35.268  21.828 -29.338  1.00  0.00           C  
ATOM   2691  HA  PRO A 174      34.543  19.411 -27.362  1.00  0.00           H  
ATOM   2692 1HB  PRO A 174      32.317  20.535 -28.423  1.00  0.00           H  
ATOM   2693 2HB  PRO A 174      33.311  21.344 -27.232  1.00  0.00           H  
ATOM   2694 1HG  PRO A 174      33.285  21.654 -30.274  1.00  0.00           H  
ATOM   2695 2HG  PRO A 174      33.384  22.919 -29.043  1.00  0.00           H  
ATOM   2696 1HD  PRO A 174      35.646  21.906 -30.368  1.00  0.00           H  
ATOM   2697 2HD  PRO A 174      35.720  22.582 -28.676  1.00  0.00           H  
ATOM   2698  N   ALA A 175      33.409  17.581 -28.803  1.00  0.00           N  
ATOM   2699  CA  ALA A 175      32.854  16.514 -29.655  1.00  0.00           C  
ATOM   2700  C   ALA A 175      31.951  15.586 -28.861  1.00  0.00           C  
ATOM   2701  O   ALA A 175      32.125  15.436 -27.654  1.00  0.00           O  
ATOM   2702  CB  ALA A 175      33.963  15.695 -30.299  1.00  0.00           C  
ATOM   2703  H   ALA A 175      33.442  17.480 -27.789  1.00  0.00           H  
ATOM   2704  HA  ALA A 175      32.257  16.981 -30.438  1.00  0.00           H  
ATOM   2705 1HB  ALA A 175      33.519  14.931 -30.940  1.00  0.00           H  
ATOM   2706 2HB  ALA A 175      34.595  16.345 -30.901  1.00  0.00           H  
ATOM   2707 3HB  ALA A 175      34.563  15.220 -29.526  1.00  0.00           H  
ATOM   2708  N   ILE A 176      31.012  14.930 -29.530  1.00  0.00           N  
ATOM   2709  CA  ILE A 176      30.194  13.939 -28.828  1.00  0.00           C  
ATOM   2710  C   ILE A 176      30.384  12.580 -29.459  1.00  0.00           C  
ATOM   2711  O   ILE A 176      30.278  12.430 -30.678  1.00  0.00           O  
ATOM   2712  CB  ILE A 176      28.695  14.302 -28.804  1.00  0.00           C  
ATOM   2713  CG1 ILE A 176      28.515  15.615 -28.166  1.00  0.00           C  
ATOM   2714  CG2 ILE A 176      27.927  13.251 -28.000  1.00  0.00           C  
ATOM   2715  CD1 ILE A 176      27.174  16.144 -28.306  1.00  0.00           C  
ATOM   2716  H   ILE A 176      30.897  15.113 -30.528  1.00  0.00           H  
ATOM   2717  HA  ILE A 176      30.530  13.864 -27.804  1.00  0.00           H  
ATOM   2718  HB  ILE A 176      28.289  14.340 -29.781  1.00  0.00           H  
ATOM   2719 1HG1 ILE A 176      28.756  15.539 -27.118  1.00  0.00           H  
ATOM   2720 2HG1 ILE A 176      29.183  16.300 -28.627  1.00  0.00           H  
ATOM   2721 1HG2 ILE A 176      26.881  13.525 -27.974  1.00  0.00           H  
ATOM   2722 2HG2 ILE A 176      28.037  12.273 -28.462  1.00  0.00           H  
ATOM   2723 3HG2 ILE A 176      28.319  13.211 -26.982  1.00  0.00           H  
ATOM   2724 1HD1 ILE A 176      27.128  17.118 -27.828  1.00  0.00           H  
ATOM   2725 2HD1 ILE A 176      26.945  16.238 -29.358  1.00  0.00           H  
ATOM   2726 3HD1 ILE A 176      26.467  15.470 -27.840  1.00  0.00           H  
ATOM   2727  N   VAL A 177      30.693  11.585 -28.641  1.00  0.00           N  
ATOM   2728  CA  VAL A 177      30.911  10.271 -29.198  1.00  0.00           C  
ATOM   2729  C   VAL A 177      29.818   9.333 -28.730  1.00  0.00           C  
ATOM   2730  O   VAL A 177      29.472   9.264 -27.547  1.00  0.00           O  
ATOM   2731  CB  VAL A 177      32.285   9.723 -28.823  1.00  0.00           C  
ATOM   2732  CG1 VAL A 177      32.473   8.361 -29.485  1.00  0.00           C  
ATOM   2733  CG2 VAL A 177      33.339  10.718 -29.225  1.00  0.00           C  
ATOM   2734  H   VAL A 177      30.765  11.753 -27.639  1.00  0.00           H  
ATOM   2735  HA  VAL A 177      30.866  10.331 -30.284  1.00  0.00           H  
ATOM   2736  HB  VAL A 177      32.339   9.562 -27.759  1.00  0.00           H  
ATOM   2737 1HG1 VAL A 177      33.447   7.962 -29.221  1.00  0.00           H  
ATOM   2738 2HG1 VAL A 177      31.699   7.675 -29.157  1.00  0.00           H  
ATOM   2739 3HG1 VAL A 177      32.410   8.469 -30.561  1.00  0.00           H  
ATOM   2740 1HG2 VAL A 177      34.326  10.334 -28.965  1.00  0.00           H  
ATOM   2741 2HG2 VAL A 177      33.278  10.880 -30.275  1.00  0.00           H  
ATOM   2742 3HG2 VAL A 177      33.169  11.662 -28.710  1.00  0.00           H  
ATOM   2743  N   LEU A 178      29.229   8.660 -29.684  1.00  0.00           N  
ATOM   2744  CA  LEU A 178      28.144   7.747 -29.433  1.00  0.00           C  
ATOM   2745  C   LEU A 178      28.618   6.324 -29.644  1.00  0.00           C  
ATOM   2746  O   LEU A 178      29.234   6.026 -30.668  1.00  0.00           O  
ATOM   2747  CB  LEU A 178      26.995   8.138 -30.349  1.00  0.00           C  
ATOM   2748  CG  LEU A 178      25.775   7.414 -30.253  1.00  0.00           C  
ATOM   2749  CD1 LEU A 178      24.680   8.311 -30.669  1.00  0.00           C  
ATOM   2750  CD2 LEU A 178      25.864   6.281 -31.143  1.00  0.00           C  
ATOM   2751  H   LEU A 178      29.566   8.776 -30.638  1.00  0.00           H  
ATOM   2752  HA  LEU A 178      27.824   7.856 -28.405  1.00  0.00           H  
ATOM   2753 1HB  LEU A 178      26.743   9.157 -30.116  1.00  0.00           H  
ATOM   2754 2HB  LEU A 178      27.337   8.091 -31.380  1.00  0.00           H  
ATOM   2755  HG  LEU A 178      25.608   7.083 -29.223  1.00  0.00           H  
ATOM   2756 1HD1 LEU A 178      23.762   7.809 -30.615  1.00  0.00           H  
ATOM   2757 2HD1 LEU A 178      24.647   9.151 -30.044  1.00  0.00           H  
ATOM   2758 3HD1 LEU A 178      24.870   8.630 -31.671  1.00  0.00           H  
ATOM   2759 1HD2 LEU A 178      24.973   5.714 -31.101  1.00  0.00           H  
ATOM   2760 2HD2 LEU A 178      26.027   6.636 -32.158  1.00  0.00           H  
ATOM   2761 3HD2 LEU A 178      26.697   5.667 -30.836  1.00  0.00           H  
ATOM   2762  N   TYR A 179      28.350   5.451 -28.673  1.00  0.00           N  
ATOM   2763  CA  TYR A 179      28.802   4.069 -28.778  1.00  0.00           C  
ATOM   2764  C   TYR A 179      27.613   3.136 -28.870  1.00  0.00           C  
ATOM   2765  O   TYR A 179      26.621   3.331 -28.169  1.00  0.00           O  
ATOM   2766  CB  TYR A 179      29.633   3.701 -27.564  1.00  0.00           C  
ATOM   2767  CG  TYR A 179      30.825   4.560 -27.392  1.00  0.00           C  
ATOM   2768  CD1 TYR A 179      30.715   5.704 -26.634  1.00  0.00           C  
ATOM   2769  CD2 TYR A 179      32.019   4.233 -27.982  1.00  0.00           C  
ATOM   2770  CE1 TYR A 179      31.787   6.496 -26.441  1.00  0.00           C  
ATOM   2771  CE2 TYR A 179      33.105   5.052 -27.797  1.00  0.00           C  
ATOM   2772  CZ  TYR A 179      32.987   6.178 -27.017  1.00  0.00           C  
ATOM   2773  OH  TYR A 179      34.062   6.989 -26.816  1.00  0.00           O  
ATOM   2774  H   TYR A 179      27.836   5.772 -27.854  1.00  0.00           H  
ATOM   2775  HA  TYR A 179      29.398   3.956 -29.679  1.00  0.00           H  
ATOM   2776 1HB  TYR A 179      29.037   3.769 -26.679  1.00  0.00           H  
ATOM   2777 2HB  TYR A 179      29.968   2.670 -27.656  1.00  0.00           H  
ATOM   2778  HD1 TYR A 179      29.775   5.968 -26.183  1.00  0.00           H  
ATOM   2779  HD2 TYR A 179      32.103   3.330 -28.589  1.00  0.00           H  
ATOM   2780  HE1 TYR A 179      31.691   7.364 -25.841  1.00  0.00           H  
ATOM   2781  HE2 TYR A 179      34.063   4.806 -28.256  1.00  0.00           H  
ATOM   2782  HH  TYR A 179      34.849   6.597 -27.258  1.00  0.00           H  
ATOM   2783  N   LYS A 180      27.716   2.105 -29.718  1.00  0.00           N  
ATOM   2784  CA  LYS A 180      26.589   1.186 -29.928  1.00  0.00           C  
ATOM   2785  C   LYS A 180      26.937  -0.307 -29.916  1.00  0.00           C  
ATOM   2786  O   LYS A 180      27.851  -0.751 -30.617  1.00  0.00           O  
ATOM   2787  CB  LYS A 180      25.959   1.513 -31.276  1.00  0.00           C  
ATOM   2788  CG  LYS A 180      25.388   2.871 -31.389  1.00  0.00           C  
ATOM   2789  CD  LYS A 180      24.830   3.127 -32.728  1.00  0.00           C  
ATOM   2790  CE  LYS A 180      25.878   3.624 -33.713  1.00  0.00           C  
ATOM   2791  NZ  LYS A 180      25.254   3.912 -35.015  1.00  0.00           N  
ATOM   2792  H   LYS A 180      28.581   1.993 -30.249  1.00  0.00           H  
ATOM   2793  HA  LYS A 180      25.860   1.355 -29.136  1.00  0.00           H  
ATOM   2794 1HB  LYS A 180      26.712   1.416 -32.049  1.00  0.00           H  
ATOM   2795 2HB  LYS A 180      25.162   0.793 -31.492  1.00  0.00           H  
ATOM   2796 1HG  LYS A 180      24.634   3.046 -30.666  1.00  0.00           H  
ATOM   2797 2HG  LYS A 180      26.185   3.555 -31.236  1.00  0.00           H  
ATOM   2798 1HD  LYS A 180      24.413   2.213 -33.112  1.00  0.00           H  
ATOM   2799 2HD  LYS A 180      24.036   3.848 -32.650  1.00  0.00           H  
ATOM   2800 1HE  LYS A 180      26.327   4.531 -33.340  1.00  0.00           H  
ATOM   2801 2HE  LYS A 180      26.655   2.882 -33.833  1.00  0.00           H  
ATOM   2802 1HZ  LYS A 180      25.932   4.240 -35.670  1.00  0.00           H  
ATOM   2803 2HZ  LYS A 180      24.827   3.031 -35.366  1.00  0.00           H  
ATOM   2804 3HZ  LYS A 180      24.529   4.624 -34.858  1.00  0.00           H  
ATOM   2805  N   ASP A 181      26.134  -1.084 -29.182  1.00  0.00           N  
ATOM   2806  CA  ASP A 181      26.253  -2.546 -29.075  1.00  0.00           C  
ATOM   2807  C   ASP A 181      26.412  -3.355 -30.388  1.00  0.00           C  
ATOM   2808  O   ASP A 181      27.347  -4.147 -30.519  1.00  0.00           O  
ATOM   2809  CB  ASP A 181      25.026  -3.060 -28.312  1.00  0.00           C  
ATOM   2810  CG  ASP A 181      23.642  -2.627 -28.940  1.00  0.00           C  
ATOM   2811  OD1 ASP A 181      23.634  -1.898 -29.911  1.00  0.00           O  
ATOM   2812  OD2 ASP A 181      22.606  -3.060 -28.441  1.00  0.00           O  
ATOM   2813  H   ASP A 181      25.435  -0.621 -28.596  1.00  0.00           H  
ATOM   2814  HA  ASP A 181      27.133  -2.749 -28.465  1.00  0.00           H  
ATOM   2815 1HB  ASP A 181      25.063  -4.150 -28.272  1.00  0.00           H  
ATOM   2816 2HB  ASP A 181      25.067  -2.693 -27.284  1.00  0.00           H  
ATOM   2817  N   PHE A 182      25.509  -3.149 -31.350  1.00  0.00           N  
ATOM   2818  CA  PHE A 182      25.538  -3.898 -32.622  1.00  0.00           C  
ATOM   2819  C   PHE A 182      25.594  -2.980 -33.834  1.00  0.00           C  
ATOM   2820  O   PHE A 182      24.583  -2.693 -34.483  1.00  0.00           O  
ATOM   2821  CB  PHE A 182      24.325  -4.812 -32.744  1.00  0.00           C  
ATOM   2822  CG  PHE A 182      24.229  -5.848 -31.670  1.00  0.00           C  
ATOM   2823  CD1 PHE A 182      23.441  -5.632 -30.564  1.00  0.00           C  
ATOM   2824  CD2 PHE A 182      24.946  -7.026 -31.752  1.00  0.00           C  
ATOM   2825  CE1 PHE A 182      23.358  -6.567 -29.556  1.00  0.00           C  
ATOM   2826  CE2 PHE A 182      24.870  -7.970 -30.748  1.00  0.00           C  
ATOM   2827  CZ  PHE A 182      24.073  -7.739 -29.646  1.00  0.00           C  
ATOM   2828  H   PHE A 182      24.769  -2.477 -31.151  1.00  0.00           H  
ATOM   2829  HA  PHE A 182      26.434  -4.518 -32.634  1.00  0.00           H  
ATOM   2830 1HB  PHE A 182      23.425  -4.200 -32.691  1.00  0.00           H  
ATOM   2831 2HB  PHE A 182      24.324  -5.310 -33.713  1.00  0.00           H  
ATOM   2832  HD1 PHE A 182      22.877  -4.704 -30.497  1.00  0.00           H  
ATOM   2833  HD2 PHE A 182      25.579  -7.203 -32.622  1.00  0.00           H  
ATOM   2834  HE1 PHE A 182      22.728  -6.374 -28.688  1.00  0.00           H  
ATOM   2835  HE2 PHE A 182      25.441  -8.894 -30.825  1.00  0.00           H  
ATOM   2836  HZ  PHE A 182      24.012  -8.481 -28.851  1.00  0.00           H  
ATOM   2837  N   ASP A 183      26.794  -2.507 -34.114  1.00  0.00           N  
ATOM   2838  CA  ASP A 183      27.010  -1.500 -35.133  1.00  0.00           C  
ATOM   2839  C   ASP A 183      28.489  -1.460 -35.544  1.00  0.00           C  
ATOM   2840  O   ASP A 183      29.216  -2.440 -35.392  1.00  0.00           O  
ATOM   2841  CB  ASP A 183      26.533  -0.178 -34.545  1.00  0.00           C  
ATOM   2842  CG  ASP A 183      26.031   0.823 -35.506  1.00  0.00           C  
ATOM   2843  OD1 ASP A 183      26.796   1.302 -36.280  1.00  0.00           O  
ATOM   2844  OD2 ASP A 183      24.863   1.153 -35.439  1.00  0.00           O  
ATOM   2845  H   ASP A 183      27.573  -2.823 -33.552  1.00  0.00           H  
ATOM   2846  HA  ASP A 183      26.409  -1.749 -36.008  1.00  0.00           H  
ATOM   2847 1HB  ASP A 183      25.740  -0.371 -33.821  1.00  0.00           H  
ATOM   2848 2HB  ASP A 183      27.356   0.268 -33.987  1.00  0.00           H  
ATOM   2849  N   GLU A 184      28.935  -0.282 -35.997  1.00  0.00           N  
ATOM   2850  CA  GLU A 184      30.315   0.036 -36.373  1.00  0.00           C  
ATOM   2851  C   GLU A 184      31.114   0.463 -35.128  1.00  0.00           C  
ATOM   2852  O   GLU A 184      32.198   1.043 -35.208  1.00  0.00           O  
ATOM   2853  CB  GLU A 184      30.347   1.157 -37.417  1.00  0.00           C  
ATOM   2854  CG  GLU A 184      29.711   0.792 -38.765  1.00  0.00           C  
ATOM   2855  CD  GLU A 184      29.812   1.905 -39.800  1.00  0.00           C  
ATOM   2856  OE1 GLU A 184      30.351   2.940 -39.489  1.00  0.00           O  
ATOM   2857  OE2 GLU A 184      29.359   1.713 -40.902  1.00  0.00           O  
ATOM   2858  H   GLU A 184      28.255   0.461 -36.130  1.00  0.00           H  
ATOM   2859  HA  GLU A 184      30.779  -0.856 -36.795  1.00  0.00           H  
ATOM   2860 1HB  GLU A 184      29.812   2.025 -37.025  1.00  0.00           H  
ATOM   2861 2HB  GLU A 184      31.376   1.459 -37.597  1.00  0.00           H  
ATOM   2862 1HG  GLU A 184      30.193  -0.103 -39.157  1.00  0.00           H  
ATOM   2863 2HG  GLU A 184      28.662   0.558 -38.593  1.00  0.00           H  
ATOM   2864  N   GLY A 185      30.507   0.275 -33.963  1.00  0.00           N  
ATOM   2865  CA  GLY A 185      31.096   0.574 -32.665  1.00  0.00           C  
ATOM   2866  C   GLY A 185      30.870   2.007 -32.226  1.00  0.00           C  
ATOM   2867  O   GLY A 185      30.226   2.260 -31.207  1.00  0.00           O  
ATOM   2868  H   GLY A 185      29.600  -0.160 -33.984  1.00  0.00           H  
ATOM   2869 1HA  GLY A 185      30.668  -0.101 -31.922  1.00  0.00           H  
ATOM   2870 2HA  GLY A 185      32.165   0.370 -32.701  1.00  0.00           H  
ATOM   2871  N   LYS A 186      31.362   2.961 -33.006  1.00  0.00           N  
ATOM   2872  CA  LYS A 186      31.150   4.353 -32.608  1.00  0.00           C  
ATOM   2873  C   LYS A 186      30.911   5.340 -33.741  1.00  0.00           C  
ATOM   2874  O   LYS A 186      31.345   5.153 -34.878  1.00  0.00           O  
ATOM   2875  CB  LYS A 186      32.323   4.855 -31.755  1.00  0.00           C  
ATOM   2876  CG  LYS A 186      33.647   4.908 -32.479  1.00  0.00           C  
ATOM   2877  CD  LYS A 186      34.786   5.364 -31.564  1.00  0.00           C  
ATOM   2878  CE  LYS A 186      36.104   5.375 -32.330  1.00  0.00           C  
ATOM   2879  NZ  LYS A 186      37.262   5.759 -31.486  1.00  0.00           N  
ATOM   2880  H   LYS A 186      31.875   2.685 -33.846  1.00  0.00           H  
ATOM   2881  HA  LYS A 186      30.259   4.376 -31.992  1.00  0.00           H  
ATOM   2882 1HB  LYS A 186      32.094   5.857 -31.384  1.00  0.00           H  
ATOM   2883 2HB  LYS A 186      32.438   4.210 -30.892  1.00  0.00           H  
ATOM   2884 1HG  LYS A 186      33.882   3.920 -32.879  1.00  0.00           H  
ATOM   2885 2HG  LYS A 186      33.562   5.606 -33.313  1.00  0.00           H  
ATOM   2886 1HD  LYS A 186      34.579   6.372 -31.192  1.00  0.00           H  
ATOM   2887 2HD  LYS A 186      34.874   4.693 -30.709  1.00  0.00           H  
ATOM   2888 1HE  LYS A 186      36.278   4.375 -32.722  1.00  0.00           H  
ATOM   2889 2HE  LYS A 186      36.031   6.074 -33.163  1.00  0.00           H  
ATOM   2890 1HZ  LYS A 186      38.100   5.736 -32.040  1.00  0.00           H  
ATOM   2891 2HZ  LYS A 186      37.170   6.711 -31.111  1.00  0.00           H  
ATOM   2892 3HZ  LYS A 186      37.360   5.114 -30.715  1.00  0.00           H  
ATOM   2893  N   ALA A 187      30.257   6.438 -33.373  1.00  0.00           N  
ATOM   2894  CA  ALA A 187      29.985   7.559 -34.261  1.00  0.00           C  
ATOM   2895  C   ALA A 187      30.386   8.849 -33.566  1.00  0.00           C  
ATOM   2896  O   ALA A 187      30.238   8.972 -32.349  1.00  0.00           O  
ATOM   2897  CB  ALA A 187      28.507   7.590 -34.626  1.00  0.00           C  
ATOM   2898  H   ALA A 187      29.918   6.474 -32.411  1.00  0.00           H  
ATOM   2899  HA  ALA A 187      30.589   7.449 -35.161  1.00  0.00           H  
ATOM   2900 1HB  ALA A 187      28.315   8.430 -35.293  1.00  0.00           H  
ATOM   2901 2HB  ALA A 187      28.238   6.661 -35.124  1.00  0.00           H  
ATOM   2902 3HB  ALA A 187      27.911   7.703 -33.722  1.00  0.00           H  
ATOM   2903  N   VAL A 188      30.881   9.826 -34.327  1.00  0.00           N  
ATOM   2904  CA  VAL A 188      31.308  11.070 -33.693  1.00  0.00           C  
ATOM   2905  C   VAL A 188      30.661  12.325 -34.291  1.00  0.00           C  
ATOM   2906  O   VAL A 188      30.620  12.503 -35.510  1.00  0.00           O  
ATOM   2907  CB  VAL A 188      32.842  11.219 -33.792  1.00  0.00           C  
ATOM   2908  CG1 VAL A 188      33.258  12.519 -33.080  1.00  0.00           C  
ATOM   2909  CG2 VAL A 188      33.535   9.967 -33.219  1.00  0.00           C  
ATOM   2910  H   VAL A 188      30.983   9.702 -35.325  1.00  0.00           H  
ATOM   2911  HA  VAL A 188      31.040  11.029 -32.640  1.00  0.00           H  
ATOM   2912  HB  VAL A 188      33.123  11.332 -34.838  1.00  0.00           H  
ATOM   2913 1HG1 VAL A 188      34.317  12.664 -33.174  1.00  0.00           H  
ATOM   2914 2HG1 VAL A 188      32.761  13.345 -33.526  1.00  0.00           H  
ATOM   2915 3HG1 VAL A 188      32.985  12.468 -32.029  1.00  0.00           H  
ATOM   2916 1HG2 VAL A 188      34.615  10.079 -33.300  1.00  0.00           H  
ATOM   2917 2HG2 VAL A 188      33.266   9.845 -32.195  1.00  0.00           H  
ATOM   2918 3HG2 VAL A 188      33.228   9.085 -33.775  1.00  0.00           H  
ATOM   2919  N   PHE A 189      30.172  13.184 -33.402  1.00  0.00           N  
ATOM   2920  CA  PHE A 189      29.593  14.485 -33.699  1.00  0.00           C  
ATOM   2921  C   PHE A 189      30.640  15.564 -33.475  1.00  0.00           C  
ATOM   2922  O   PHE A 189      31.109  15.748 -32.349  1.00  0.00           O  
ATOM   2923  CB  PHE A 189      28.438  14.719 -32.746  1.00  0.00           C  
ATOM   2924  CG  PHE A 189      27.650  15.988 -32.815  1.00  0.00           C  
ATOM   2925  CD1 PHE A 189      26.588  16.114 -33.674  1.00  0.00           C  
ATOM   2926  CD2 PHE A 189      27.945  17.047 -31.968  1.00  0.00           C  
ATOM   2927  CE1 PHE A 189      25.828  17.258 -33.695  1.00  0.00           C  
ATOM   2928  CE2 PHE A 189      27.190  18.195 -31.997  1.00  0.00           C  
ATOM   2929  CZ  PHE A 189      26.138  18.300 -32.849  1.00  0.00           C  
ATOM   2930  H   PHE A 189      30.222  12.916 -32.424  1.00  0.00           H  
ATOM   2931  HA  PHE A 189      29.255  14.505 -34.736  1.00  0.00           H  
ATOM   2932 1HB  PHE A 189      27.764  13.923 -32.832  1.00  0.00           H  
ATOM   2933 2HB  PHE A 189      28.848  14.660 -31.775  1.00  0.00           H  
ATOM   2934  HD1 PHE A 189      26.353  15.298 -34.338  1.00  0.00           H  
ATOM   2935  HD2 PHE A 189      28.780  16.962 -31.270  1.00  0.00           H  
ATOM   2936  HE1 PHE A 189      24.986  17.341 -34.387  1.00  0.00           H  
ATOM   2937  HE2 PHE A 189      27.421  19.018 -31.342  1.00  0.00           H  
ATOM   2938  HZ  PHE A 189      25.554  19.212 -32.860  1.00  0.00           H  
ATOM   2939  N   THR A 190      31.020  16.269 -34.534  1.00  0.00           N  
ATOM   2940  CA  THR A 190      32.031  17.325 -34.440  1.00  0.00           C  
ATOM   2941  C   THR A 190      31.425  18.646 -34.895  1.00  0.00           C  
ATOM   2942  O   THR A 190      32.132  19.595 -35.238  1.00  0.00           O  
ATOM   2943  CB  THR A 190      33.272  17.012 -35.294  1.00  0.00           C  
ATOM   2944  OG1 THR A 190      32.889  16.868 -36.668  1.00  0.00           O  
ATOM   2945  CG2 THR A 190      33.915  15.728 -34.831  1.00  0.00           C  
ATOM   2946  H   THR A 190      30.609  16.063 -35.435  1.00  0.00           H  
ATOM   2947  HA  THR A 190      32.341  17.435 -33.399  1.00  0.00           H  
ATOM   2948  HB  THR A 190      33.986  17.829 -35.200  1.00  0.00           H  
ATOM   2949  HG1 THR A 190      32.499  17.691 -36.978  1.00  0.00           H  
ATOM   2950 1HG2 THR A 190      34.792  15.516 -35.440  1.00  0.00           H  
ATOM   2951 2HG2 THR A 190      34.209  15.816 -33.782  1.00  0.00           H  
ATOM   2952 3HG2 THR A 190      33.200  14.931 -34.949  1.00  0.00           H  
ATOM   2953  N   GLU A 191      30.104  18.659 -34.952  1.00  0.00           N  
ATOM   2954  CA  GLU A 191      29.319  19.795 -35.399  1.00  0.00           C  
ATOM   2955  C   GLU A 191      29.067  20.745 -34.242  1.00  0.00           C  
ATOM   2956  O   GLU A 191      29.339  20.420 -33.089  1.00  0.00           O  
ATOM   2957  CB  GLU A 191      27.996  19.325 -35.997  1.00  0.00           C  
ATOM   2958  CG  GLU A 191      28.137  18.415 -37.207  1.00  0.00           C  
ATOM   2959  CD  GLU A 191      26.807  17.992 -37.793  1.00  0.00           C  
ATOM   2960  OE1 GLU A 191      25.802  18.509 -37.366  1.00  0.00           O  
ATOM   2961  OE2 GLU A 191      26.802  17.148 -38.658  1.00  0.00           O  
ATOM   2962  H   GLU A 191      29.615  17.832 -34.642  1.00  0.00           H  
ATOM   2963  HA  GLU A 191      29.881  20.330 -36.166  1.00  0.00           H  
ATOM   2964 1HB  GLU A 191      27.453  18.792 -35.259  1.00  0.00           H  
ATOM   2965 2HB  GLU A 191      27.394  20.185 -36.284  1.00  0.00           H  
ATOM   2966 1HG  GLU A 191      28.716  18.931 -37.971  1.00  0.00           H  
ATOM   2967 2HG  GLU A 191      28.693  17.527 -36.906  1.00  0.00           H  
ATOM   2968  N   LYS A 192      28.611  21.946 -34.563  1.00  0.00           N  
ATOM   2969  CA  LYS A 192      28.292  22.954 -33.563  1.00  0.00           C  
ATOM   2970  C   LYS A 192      27.307  22.407 -32.531  1.00  0.00           C  
ATOM   2971  O   LYS A 192      26.262  21.851 -32.886  1.00  0.00           O  
ATOM   2972  CB  LYS A 192      27.718  24.182 -34.274  1.00  0.00           C  
ATOM   2973  CG  LYS A 192      27.391  25.403 -33.414  1.00  0.00           C  
ATOM   2974  CD  LYS A 192      26.903  26.535 -34.332  1.00  0.00           C  
ATOM   2975  CE  LYS A 192      26.621  27.851 -33.602  1.00  0.00           C  
ATOM   2976  NZ  LYS A 192      25.411  27.768 -32.745  1.00  0.00           N  
ATOM   2977  H   LYS A 192      28.444  22.154 -35.536  1.00  0.00           H  
ATOM   2978  HA  LYS A 192      29.209  23.232 -33.043  1.00  0.00           H  
ATOM   2979 1HB  LYS A 192      28.418  24.507 -35.044  1.00  0.00           H  
ATOM   2980 2HB  LYS A 192      26.794  23.899 -34.779  1.00  0.00           H  
ATOM   2981 1HG  LYS A 192      26.598  25.156 -32.695  1.00  0.00           H  
ATOM   2982 2HG  LYS A 192      28.270  25.729 -32.865  1.00  0.00           H  
ATOM   2983 1HD  LYS A 192      27.639  26.714 -35.113  1.00  0.00           H  
ATOM   2984 2HD  LYS A 192      25.970  26.214 -34.802  1.00  0.00           H  
ATOM   2985 1HE  LYS A 192      27.476  28.125 -32.988  1.00  0.00           H  
ATOM   2986 2HE  LYS A 192      26.460  28.624 -34.351  1.00  0.00           H  
ATOM   2987 1HZ  LYS A 192      25.230  28.642 -32.301  1.00  0.00           H  
ATOM   2988 2HZ  LYS A 192      24.588  27.486 -33.294  1.00  0.00           H  
ATOM   2989 3HZ  LYS A 192      25.491  27.055 -32.021  1.00  0.00           H  
ATOM   2990  N   PHE A 193      27.608  22.601 -31.247  1.00  0.00           N  
ATOM   2991  CA  PHE A 193      26.736  22.072 -30.204  1.00  0.00           C  
ATOM   2992  C   PHE A 193      25.495  22.882 -29.920  1.00  0.00           C  
ATOM   2993  O   PHE A 193      25.397  23.520 -28.874  1.00  0.00           O  
ATOM   2994  CB  PHE A 193      27.424  21.915 -28.848  1.00  0.00           C  
ATOM   2995  CG  PHE A 193      28.415  20.806 -28.661  1.00  0.00           C  
ATOM   2996  CD1 PHE A 193      29.165  20.269 -29.682  1.00  0.00           C  
ATOM   2997  CD2 PHE A 193      28.541  20.262 -27.390  1.00  0.00           C  
ATOM   2998  CE1 PHE A 193      30.040  19.232 -29.426  1.00  0.00           C  
ATOM   2999  CE2 PHE A 193      29.402  19.243 -27.131  1.00  0.00           C  
ATOM   3000  CZ  PHE A 193      30.156  18.729 -28.137  1.00  0.00           C  
ATOM   3001  H   PHE A 193      28.459  23.083 -30.995  1.00  0.00           H  
ATOM   3002  HA  PHE A 193      26.404  21.084 -30.531  1.00  0.00           H  
ATOM   3003 1HB  PHE A 193      27.939  22.848 -28.614  1.00  0.00           H  
ATOM   3004 2HB  PHE A 193      26.655  21.801 -28.083  1.00  0.00           H  
ATOM   3005  HD1 PHE A 193      29.071  20.669 -30.687  1.00  0.00           H  
ATOM   3006  HD2 PHE A 193      27.931  20.675 -26.579  1.00  0.00           H  
ATOM   3007  HE1 PHE A 193      30.640  18.815 -30.240  1.00  0.00           H  
ATOM   3008  HE2 PHE A 193      29.486  18.841 -26.123  1.00  0.00           H  
ATOM   3009  HZ  PHE A 193      30.839  17.923 -27.921  1.00  0.00           H  
ATOM   3010  N   ASP A 194      24.553  22.840 -30.835  1.00  0.00           N  
ATOM   3011  CA  ASP A 194      23.262  23.467 -30.600  1.00  0.00           C  
ATOM   3012  C   ASP A 194      22.350  22.346 -30.130  1.00  0.00           C  
ATOM   3013  O   ASP A 194      22.565  21.183 -30.492  1.00  0.00           O  
ATOM   3014  CB  ASP A 194      22.730  24.205 -31.823  1.00  0.00           C  
ATOM   3015  CG  ASP A 194      23.580  25.439 -32.152  1.00  0.00           C  
ATOM   3016  OD1 ASP A 194      24.353  25.858 -31.315  1.00  0.00           O  
ATOM   3017  OD2 ASP A 194      23.462  26.002 -33.221  1.00  0.00           O  
ATOM   3018  H   ASP A 194      24.762  22.329 -31.694  1.00  0.00           H  
ATOM   3019  HA  ASP A 194      23.355  24.189 -29.788  1.00  0.00           H  
ATOM   3020 1HB  ASP A 194      22.739  23.537 -32.685  1.00  0.00           H  
ATOM   3021 2HB  ASP A 194      21.699  24.515 -31.651  1.00  0.00           H  
ATOM   3022  N   GLU A 195      21.307  22.674 -29.371  1.00  0.00           N  
ATOM   3023  CA  GLU A 195      20.472  21.608 -28.826  1.00  0.00           C  
ATOM   3024  C   GLU A 195      19.832  20.739 -29.900  1.00  0.00           C  
ATOM   3025  O   GLU A 195      19.800  19.515 -29.759  1.00  0.00           O  
ATOM   3026  CB  GLU A 195      19.344  22.197 -27.966  1.00  0.00           C  
ATOM   3027  CG  GLU A 195      19.762  22.863 -26.650  1.00  0.00           C  
ATOM   3028  CD  GLU A 195      18.598  23.456 -25.906  1.00  0.00           C  
ATOM   3029  OE1 GLU A 195      17.482  23.054 -26.182  1.00  0.00           O  
ATOM   3030  OE2 GLU A 195      18.813  24.347 -25.108  1.00  0.00           O  
ATOM   3031  H   GLU A 195      21.139  23.639 -29.121  1.00  0.00           H  
ATOM   3032  HA  GLU A 195      21.097  20.967 -28.209  1.00  0.00           H  
ATOM   3033 1HB  GLU A 195      18.798  22.936 -28.551  1.00  0.00           H  
ATOM   3034 2HB  GLU A 195      18.641  21.402 -27.716  1.00  0.00           H  
ATOM   3035 1HG  GLU A 195      20.220  22.110 -26.006  1.00  0.00           H  
ATOM   3036 2HG  GLU A 195      20.498  23.640 -26.851  1.00  0.00           H  
ATOM   3037  N   GLU A 196      19.359  21.341 -30.993  1.00  0.00           N  
ATOM   3038  CA  GLU A 196      18.728  20.521 -32.017  1.00  0.00           C  
ATOM   3039  C   GLU A 196      19.722  19.635 -32.741  1.00  0.00           C  
ATOM   3040  O   GLU A 196      19.413  18.493 -33.069  1.00  0.00           O  
ATOM   3041  CB  GLU A 196      17.985  21.361 -33.057  1.00  0.00           C  
ATOM   3042  CG  GLU A 196      16.723  22.052 -32.569  1.00  0.00           C  
ATOM   3043  CD  GLU A 196      15.947  22.697 -33.705  1.00  0.00           C  
ATOM   3044  OE1 GLU A 196      16.381  22.584 -34.835  1.00  0.00           O  
ATOM   3045  OE2 GLU A 196      14.927  23.286 -33.448  1.00  0.00           O  
ATOM   3046  H   GLU A 196      19.415  22.343 -31.087  1.00  0.00           H  
ATOM   3047  HA  GLU A 196      18.000  19.874 -31.528  1.00  0.00           H  
ATOM   3048 1HB  GLU A 196      18.654  22.139 -33.424  1.00  0.00           H  
ATOM   3049 2HB  GLU A 196      17.732  20.740 -33.903  1.00  0.00           H  
ATOM   3050 1HG  GLU A 196      16.086  21.318 -32.078  1.00  0.00           H  
ATOM   3051 2HG  GLU A 196      16.994  22.810 -31.836  1.00  0.00           H  
ATOM   3052  N   ALA A 197      20.919  20.151 -33.015  1.00  0.00           N  
ATOM   3053  CA  ALA A 197      21.892  19.359 -33.754  1.00  0.00           C  
ATOM   3054  C   ALA A 197      22.264  18.119 -32.972  1.00  0.00           C  
ATOM   3055  O   ALA A 197      22.355  17.019 -33.522  1.00  0.00           O  
ATOM   3056  CB  ALA A 197      23.135  20.180 -34.043  1.00  0.00           C  
ATOM   3057  H   ALA A 197      21.148  21.083 -32.704  1.00  0.00           H  
ATOM   3058  HA  ALA A 197      21.438  19.047 -34.693  1.00  0.00           H  
ATOM   3059 1HB  ALA A 197      23.846  19.582 -34.612  1.00  0.00           H  
ATOM   3060 2HB  ALA A 197      22.866  21.061 -34.622  1.00  0.00           H  
ATOM   3061 3HB  ALA A 197      23.592  20.492 -33.102  1.00  0.00           H  
ATOM   3062  N   ILE A 198      22.417  18.280 -31.665  1.00  0.00           N  
ATOM   3063  CA  ILE A 198      22.793  17.154 -30.840  1.00  0.00           C  
ATOM   3064  C   ILE A 198      21.631  16.199 -30.646  1.00  0.00           C  
ATOM   3065  O   ILE A 198      21.811  14.987 -30.732  1.00  0.00           O  
ATOM   3066  CB  ILE A 198      23.301  17.598 -29.482  1.00  0.00           C  
ATOM   3067  CG1 ILE A 198      24.556  18.367 -29.636  1.00  0.00           C  
ATOM   3068  CG2 ILE A 198      23.558  16.361 -28.610  1.00  0.00           C  
ATOM   3069  CD1 ILE A 198      24.957  19.044 -28.403  1.00  0.00           C  
ATOM   3070  H   ILE A 198      22.315  19.209 -31.249  1.00  0.00           H  
ATOM   3071  HA  ILE A 198      23.598  16.617 -31.342  1.00  0.00           H  
ATOM   3072  HB  ILE A 198      22.575  18.252 -29.030  1.00  0.00           H  
ATOM   3073 1HG1 ILE A 198      25.330  17.696 -29.939  1.00  0.00           H  
ATOM   3074 2HG1 ILE A 198      24.426  19.125 -30.413  1.00  0.00           H  
ATOM   3075 1HG2 ILE A 198      23.920  16.671 -27.628  1.00  0.00           H  
ATOM   3076 2HG2 ILE A 198      22.647  15.803 -28.500  1.00  0.00           H  
ATOM   3077 3HG2 ILE A 198      24.302  15.730 -29.095  1.00  0.00           H  
ATOM   3078 1HD1 ILE A 198      25.866  19.574 -28.571  1.00  0.00           H  
ATOM   3079 2HD1 ILE A 198      24.176  19.721 -28.147  1.00  0.00           H  
ATOM   3080 3HD1 ILE A 198      25.100  18.323 -27.606  1.00  0.00           H  
ATOM   3081  N   GLN A 199      20.434  16.719 -30.349  1.00  0.00           N  
ATOM   3082  CA  GLN A 199      19.301  15.829 -30.133  1.00  0.00           C  
ATOM   3083  C   GLN A 199      18.987  15.017 -31.386  1.00  0.00           C  
ATOM   3084  O   GLN A 199      18.760  13.805 -31.305  1.00  0.00           O  
ATOM   3085  CB  GLN A 199      18.049  16.605 -29.709  1.00  0.00           C  
ATOM   3086  CG  GLN A 199      16.877  15.697 -29.337  1.00  0.00           C  
ATOM   3087  CD  GLN A 199      15.623  16.427 -28.878  1.00  0.00           C  
ATOM   3088  OE1 GLN A 199      15.652  17.528 -28.310  1.00  0.00           O  
ATOM   3089  NE2 GLN A 199      14.481  15.792 -29.120  1.00  0.00           N  
ATOM   3090  H   GLN A 199      20.301  17.728 -30.270  1.00  0.00           H  
ATOM   3091  HA  GLN A 199      19.561  15.130 -29.342  1.00  0.00           H  
ATOM   3092 1HB  GLN A 199      18.285  17.242 -28.859  1.00  0.00           H  
ATOM   3093 2HB  GLN A 199      17.737  17.260 -30.525  1.00  0.00           H  
ATOM   3094 1HG  GLN A 199      16.623  15.079 -30.198  1.00  0.00           H  
ATOM   3095 2HG  GLN A 199      17.194  15.074 -28.514  1.00  0.00           H  
ATOM   3096 1HE2 GLN A 199      13.610  16.202 -28.847  1.00  0.00           H  
ATOM   3097 2HE2 GLN A 199      14.491  14.903 -29.576  1.00  0.00           H  
ATOM   3098  N   LYS A 200      18.981  15.680 -32.553  1.00  0.00           N  
ATOM   3099  CA  LYS A 200      18.661  15.009 -33.806  1.00  0.00           C  
ATOM   3100  C   LYS A 200      19.741  14.008 -34.163  1.00  0.00           C  
ATOM   3101  O   LYS A 200      19.430  12.878 -34.558  1.00  0.00           O  
ATOM   3102  CB  LYS A 200      18.508  16.042 -34.926  1.00  0.00           C  
ATOM   3103  CG  LYS A 200      17.254  16.932 -34.791  1.00  0.00           C  
ATOM   3104  CD  LYS A 200      17.206  18.015 -35.873  1.00  0.00           C  
ATOM   3105  CE  LYS A 200      16.009  18.958 -35.672  1.00  0.00           C  
ATOM   3106  NZ  LYS A 200      16.008  20.088 -36.660  1.00  0.00           N  
ATOM   3107  H   LYS A 200      19.186  16.679 -32.583  1.00  0.00           H  
ATOM   3108  HA  LYS A 200      17.723  14.469 -33.684  1.00  0.00           H  
ATOM   3109 1HB  LYS A 200      19.385  16.694 -34.935  1.00  0.00           H  
ATOM   3110 2HB  LYS A 200      18.468  15.535 -35.887  1.00  0.00           H  
ATOM   3111 1HG  LYS A 200      16.364  16.312 -34.875  1.00  0.00           H  
ATOM   3112 2HG  LYS A 200      17.251  17.408 -33.810  1.00  0.00           H  
ATOM   3113 1HD  LYS A 200      18.126  18.603 -35.822  1.00  0.00           H  
ATOM   3114 2HD  LYS A 200      17.141  17.552 -36.856  1.00  0.00           H  
ATOM   3115 1HE  LYS A 200      15.084  18.396 -35.778  1.00  0.00           H  
ATOM   3116 2HE  LYS A 200      16.053  19.370 -34.667  1.00  0.00           H  
ATOM   3117 1HZ  LYS A 200      15.214  20.695 -36.477  1.00  0.00           H  
ATOM   3118 2HZ  LYS A 200      16.866  20.627 -36.566  1.00  0.00           H  
ATOM   3119 3HZ  LYS A 200      15.949  19.723 -37.595  1.00  0.00           H  
ATOM   3120  N   TRP A 201      21.011  14.390 -33.970  1.00  0.00           N  
ATOM   3121  CA  TRP A 201      22.103  13.481 -34.246  1.00  0.00           C  
ATOM   3122  C   TRP A 201      22.012  12.285 -33.347  1.00  0.00           C  
ATOM   3123  O   TRP A 201      22.096  11.153 -33.810  1.00  0.00           O  
ATOM   3124  CB  TRP A 201      23.460  14.147 -34.056  1.00  0.00           C  
ATOM   3125  CG  TRP A 201      24.604  13.228 -34.310  1.00  0.00           C  
ATOM   3126  CD1 TRP A 201      25.124  12.921 -35.529  1.00  0.00           C  
ATOM   3127  CD2 TRP A 201      25.429  12.540 -33.339  1.00  0.00           C  
ATOM   3128  NE1 TRP A 201      26.194  12.082 -35.390  1.00  0.00           N  
ATOM   3129  CE2 TRP A 201      26.403  11.843 -34.062  1.00  0.00           C  
ATOM   3130  CE3 TRP A 201      25.436  12.475 -31.936  1.00  0.00           C  
ATOM   3131  CZ2 TRP A 201      27.368  11.093 -33.445  1.00  0.00           C  
ATOM   3132  CZ3 TRP A 201      26.429  11.722 -31.325  1.00  0.00           C  
ATOM   3133  CH2 TRP A 201      27.368  11.053 -32.069  1.00  0.00           C  
ATOM   3134  H   TRP A 201      21.243  15.331 -33.649  1.00  0.00           H  
ATOM   3135  HA  TRP A 201      22.023  13.145 -35.278  1.00  0.00           H  
ATOM   3136 1HB  TRP A 201      23.545  14.998 -34.730  1.00  0.00           H  
ATOM   3137 2HB  TRP A 201      23.539  14.531 -33.035  1.00  0.00           H  
ATOM   3138  HD1 TRP A 201      24.743  13.294 -36.478  1.00  0.00           H  
ATOM   3139  HE1 TRP A 201      26.755  11.712 -36.146  1.00  0.00           H  
ATOM   3140  HE3 TRP A 201      24.692  13.015 -31.347  1.00  0.00           H  
ATOM   3141  HZ2 TRP A 201      28.123  10.562 -34.007  1.00  0.00           H  
ATOM   3142  HZ3 TRP A 201      26.452  11.676 -30.244  1.00  0.00           H  
ATOM   3143  HH2 TRP A 201      28.142  10.481 -31.563  1.00  0.00           H  
ATOM   3144  N   ALA A 202      21.814  12.510 -32.050  1.00  0.00           N  
ATOM   3145  CA  ALA A 202      21.749  11.389 -31.146  1.00  0.00           C  
ATOM   3146  C   ALA A 202      20.635  10.456 -31.550  1.00  0.00           C  
ATOM   3147  O   ALA A 202      20.839   9.261 -31.614  1.00  0.00           O  
ATOM   3148  CB  ALA A 202      21.512  11.863 -29.725  1.00  0.00           C  
ATOM   3149  H   ALA A 202      21.731  13.454 -31.686  1.00  0.00           H  
ATOM   3150  HA  ALA A 202      22.695  10.851 -31.201  1.00  0.00           H  
ATOM   3151 1HB  ALA A 202      21.477  11.009 -29.049  1.00  0.00           H  
ATOM   3152 2HB  ALA A 202      22.314  12.536 -29.429  1.00  0.00           H  
ATOM   3153 3HB  ALA A 202      20.565  12.401 -29.686  1.00  0.00           H  
ATOM   3154  N   LYS A 203      19.475  10.974 -31.930  1.00  0.00           N  
ATOM   3155  CA  LYS A 203      18.390  10.083 -32.321  1.00  0.00           C  
ATOM   3156  C   LYS A 203      18.775   9.188 -33.513  1.00  0.00           C  
ATOM   3157  O   LYS A 203      18.630   7.951 -33.480  1.00  0.00           O  
ATOM   3158  CB  LYS A 203      17.154  10.914 -32.662  1.00  0.00           C  
ATOM   3159  CG  LYS A 203      15.920  10.123 -33.034  1.00  0.00           C  
ATOM   3160  CD  LYS A 203      14.763  11.062 -33.344  1.00  0.00           C  
ATOM   3161  CE  LYS A 203      14.932  11.733 -34.709  1.00  0.00           C  
ATOM   3162  NZ  LYS A 203      13.735  12.547 -35.073  1.00  0.00           N  
ATOM   3163  H   LYS A 203      19.317  11.983 -31.894  1.00  0.00           H  
ATOM   3164  HA  LYS A 203      18.158   9.434 -31.476  1.00  0.00           H  
ATOM   3165 1HB  LYS A 203      16.906  11.553 -31.812  1.00  0.00           H  
ATOM   3166 2HB  LYS A 203      17.388  11.576 -33.497  1.00  0.00           H  
ATOM   3167 1HG  LYS A 203      16.141   9.521 -33.914  1.00  0.00           H  
ATOM   3168 2HG  LYS A 203      15.638   9.455 -32.214  1.00  0.00           H  
ATOM   3169 1HD  LYS A 203      13.826  10.511 -33.327  1.00  0.00           H  
ATOM   3170 2HD  LYS A 203      14.717  11.838 -32.582  1.00  0.00           H  
ATOM   3171 1HE  LYS A 203      15.812  12.379 -34.693  1.00  0.00           H  
ATOM   3172 2HE  LYS A 203      15.078  10.965 -35.464  1.00  0.00           H  
ATOM   3173 1HZ  LYS A 203      13.872  12.960 -35.984  1.00  0.00           H  
ATOM   3174 2HZ  LYS A 203      12.908  11.944 -35.095  1.00  0.00           H  
ATOM   3175 3HZ  LYS A 203      13.596  13.272 -34.390  1.00  0.00           H  
ATOM   3176  N   VAL A 204      19.288   9.811 -34.571  1.00  0.00           N  
ATOM   3177  CA  VAL A 204      19.606   9.059 -35.774  1.00  0.00           C  
ATOM   3178  C   VAL A 204      20.824   8.166 -35.608  1.00  0.00           C  
ATOM   3179  O   VAL A 204      20.800   6.994 -35.978  1.00  0.00           O  
ATOM   3180  CB  VAL A 204      19.853  10.023 -36.938  1.00  0.00           C  
ATOM   3181  CG1 VAL A 204      20.329   9.243 -38.167  1.00  0.00           C  
ATOM   3182  CG2 VAL A 204      18.569  10.794 -37.212  1.00  0.00           C  
ATOM   3183  H   VAL A 204      19.429  10.825 -34.546  1.00  0.00           H  
ATOM   3184  HA  VAL A 204      18.747   8.433 -36.018  1.00  0.00           H  
ATOM   3185  HB  VAL A 204      20.644  10.727 -36.664  1.00  0.00           H  
ATOM   3186 1HG1 VAL A 204      20.512   9.933 -38.990  1.00  0.00           H  
ATOM   3187 2HG1 VAL A 204      21.252   8.717 -37.925  1.00  0.00           H  
ATOM   3188 3HG1 VAL A 204      19.575   8.525 -38.459  1.00  0.00           H  
ATOM   3189 1HG2 VAL A 204      18.731  11.495 -38.030  1.00  0.00           H  
ATOM   3190 2HG2 VAL A 204      17.775  10.106 -37.474  1.00  0.00           H  
ATOM   3191 3HG2 VAL A 204      18.283  11.345 -36.314  1.00  0.00           H  
ATOM   3192  N   ALA A 205      21.905   8.732 -35.085  1.00  0.00           N  
ATOM   3193  CA  ALA A 205      23.137   8.004 -34.866  1.00  0.00           C  
ATOM   3194  C   ALA A 205      22.955   6.893 -33.847  1.00  0.00           C  
ATOM   3195  O   ALA A 205      23.539   5.819 -33.995  1.00  0.00           O  
ATOM   3196  CB  ALA A 205      24.223   8.956 -34.411  1.00  0.00           C  
ATOM   3197  H   ALA A 205      21.868   9.699 -34.790  1.00  0.00           H  
ATOM   3198  HA  ALA A 205      23.431   7.549 -35.810  1.00  0.00           H  
ATOM   3199 1HB  ALA A 205      25.157   8.420 -34.268  1.00  0.00           H  
ATOM   3200 2HB  ALA A 205      24.359   9.730 -35.163  1.00  0.00           H  
ATOM   3201 3HB  ALA A 205      23.921   9.421 -33.483  1.00  0.00           H  
ATOM   3202  N   ALA A 206      22.158   7.140 -32.796  1.00  0.00           N  
ATOM   3203  CA  ALA A 206      21.942   6.145 -31.754  1.00  0.00           C  
ATOM   3204  C   ALA A 206      21.269   4.910 -32.215  1.00  0.00           C  
ATOM   3205  O   ALA A 206      21.608   3.831 -31.741  1.00  0.00           O  
ATOM   3206  CB  ALA A 206      21.098   6.676 -30.644  1.00  0.00           C  
ATOM   3207  H   ALA A 206      21.691   8.036 -32.686  1.00  0.00           H  
ATOM   3208  HA  ALA A 206      22.898   5.854 -31.369  1.00  0.00           H  
ATOM   3209 1HB  ALA A 206      20.995   5.907 -29.937  1.00  0.00           H  
ATOM   3210 2HB  ALA A 206      21.556   7.538 -30.178  1.00  0.00           H  
ATOM   3211 3HB  ALA A 206      20.116   6.946 -31.032  1.00  0.00           H  
ATOM   3212  N   THR A 207      20.296   5.028 -33.096  1.00  0.00           N  
ATOM   3213  CA  THR A 207      19.607   3.821 -33.469  1.00  0.00           C  
ATOM   3214  C   THR A 207      20.634   2.852 -34.091  1.00  0.00           C  
ATOM   3215  O   THR A 207      21.307   3.225 -35.051  1.00  0.00           O  
ATOM   3216  CB  THR A 207      18.464   4.137 -34.435  1.00  0.00           C  
ATOM   3217  OG1 THR A 207      17.569   5.094 -33.829  1.00  0.00           O  
ATOM   3218  CG2 THR A 207      17.701   2.884 -34.692  1.00  0.00           C  
ATOM   3219  H   THR A 207      20.006   5.941 -33.463  1.00  0.00           H  
ATOM   3220  HA  THR A 207      19.150   3.408 -32.583  1.00  0.00           H  
ATOM   3221  HB  THR A 207      18.856   4.544 -35.371  1.00  0.00           H  
ATOM   3222  HG1 THR A 207      18.036   5.947 -33.673  1.00  0.00           H  
ATOM   3223 1HG2 THR A 207      16.875   3.087 -35.342  1.00  0.00           H  
ATOM   3224 2HG2 THR A 207      18.357   2.136 -35.148  1.00  0.00           H  
ATOM   3225 3HG2 THR A 207      17.325   2.510 -33.747  1.00  0.00           H  
ATOM   3226  N   PRO A 208      20.807   1.621 -33.559  1.00  0.00           N  
ATOM   3227  CA  PRO A 208      21.734   0.623 -34.055  1.00  0.00           C  
ATOM   3228  C   PRO A 208      21.427   0.274 -35.484  1.00  0.00           C  
ATOM   3229  O   PRO A 208      20.257   0.235 -35.870  1.00  0.00           O  
ATOM   3230  CB  PRO A 208      21.472  -0.582 -33.144  1.00  0.00           C  
ATOM   3231  CG  PRO A 208      20.901   0.006 -31.876  1.00  0.00           C  
ATOM   3232  CD  PRO A 208      20.091   1.201 -32.321  1.00  0.00           C  
ATOM   3233  HA  PRO A 208      22.764   0.986 -33.959  1.00  0.00           H  
ATOM   3234 1HB  PRO A 208      20.789  -1.287 -33.645  1.00  0.00           H  
ATOM   3235 2HB  PRO A 208      22.419  -1.132 -32.970  1.00  0.00           H  
ATOM   3236 1HG  PRO A 208      20.292  -0.746 -31.355  1.00  0.00           H  
ATOM   3237 2HG  PRO A 208      21.725   0.278 -31.188  1.00  0.00           H  
ATOM   3238 1HD  PRO A 208      19.057   0.936 -32.535  1.00  0.00           H  
ATOM   3239 2HD  PRO A 208      20.177   1.929 -31.513  1.00  0.00           H  
ATOM   3240  N   LEU A 209      22.455  -0.060 -36.260  1.00  0.00           N  
ATOM   3241  CA  LEU A 209      22.186  -0.488 -37.621  1.00  0.00           C  
ATOM   3242  C   LEU A 209      21.260  -1.677 -37.597  1.00  0.00           C  
ATOM   3243  O   LEU A 209      20.259  -1.665 -38.312  1.00  0.00           O  
ATOM   3244  CB  LEU A 209      23.468  -0.926 -38.328  1.00  0.00           C  
ATOM   3245  CG  LEU A 209      24.432   0.141 -38.726  1.00  0.00           C  
ATOM   3246  CD1 LEU A 209      25.711  -0.501 -39.210  1.00  0.00           C  
ATOM   3247  CD2 LEU A 209      23.836   0.952 -39.790  1.00  0.00           C  
ATOM   3248  H   LEU A 209      23.411   0.056 -35.910  1.00  0.00           H  
ATOM   3249  HA  LEU A 209      21.710   0.325 -38.168  1.00  0.00           H  
ATOM   3250 1HB  LEU A 209      24.004  -1.604 -37.662  1.00  0.00           H  
ATOM   3251 2HB  LEU A 209      23.208  -1.472 -39.217  1.00  0.00           H  
ATOM   3252  HG  LEU A 209      24.655   0.773 -37.883  1.00  0.00           H  
ATOM   3253 1HD1 LEU A 209      26.418   0.275 -39.508  1.00  0.00           H  
ATOM   3254 2HD1 LEU A 209      26.147  -1.096 -38.411  1.00  0.00           H  
ATOM   3255 3HD1 LEU A 209      25.487  -1.138 -40.061  1.00  0.00           H  
ATOM   3256 1HD2 LEU A 209      24.556   1.711 -40.065  1.00  0.00           H  
ATOM   3257 2HD2 LEU A 209      23.622   0.320 -40.631  1.00  0.00           H  
ATOM   3258 3HD2 LEU A 209      22.918   1.418 -39.436  1.00  0.00           H  
ATOM   3259  N   ILE A 210      21.590  -2.674 -36.754  1.00  0.00           N  
ATOM   3260  CA  ILE A 210      20.761  -3.856 -36.540  1.00  0.00           C  
ATOM   3261  C   ILE A 210      20.627  -4.177 -35.062  1.00  0.00           C  
ATOM   3262  O   ILE A 210      21.630  -4.359 -34.380  1.00  0.00           O  
ATOM   3263  CB  ILE A 210      21.297  -5.127 -37.228  1.00  0.00           C  
ATOM   3264  CG1 ILE A 210      21.410  -4.927 -38.678  1.00  0.00           C  
ATOM   3265  CG2 ILE A 210      20.345  -6.314 -36.973  1.00  0.00           C  
ATOM   3266  CD1 ILE A 210      22.060  -6.049 -39.329  1.00  0.00           C  
ATOM   3267  H   ILE A 210      22.443  -2.580 -36.215  1.00  0.00           H  
ATOM   3268  HA  ILE A 210      19.781  -3.662 -36.940  1.00  0.00           H  
ATOM   3269  HB  ILE A 210      22.287  -5.363 -36.839  1.00  0.00           H  
ATOM   3270 1HG1 ILE A 210      20.420  -4.807 -39.095  1.00  0.00           H  
ATOM   3271 2HG1 ILE A 210      21.990  -4.040 -38.888  1.00  0.00           H  
ATOM   3272 1HG2 ILE A 210      20.733  -7.204 -37.465  1.00  0.00           H  
ATOM   3273 2HG2 ILE A 210      20.262  -6.511 -35.910  1.00  0.00           H  
ATOM   3274 3HG2 ILE A 210      19.357  -6.078 -37.376  1.00  0.00           H  
ATOM   3275 1HD1 ILE A 210      22.091  -5.840 -40.371  1.00  0.00           H  
ATOM   3276 2HD1 ILE A 210      23.068  -6.173 -38.939  1.00  0.00           H  
ATOM   3277 3HD1 ILE A 210      21.500  -6.962 -39.155  1.00  0.00           H  
ATOM   3278  N   GLY A 211      19.416  -4.377 -34.584  1.00  0.00           N  
ATOM   3279  CA  GLY A 211      19.287  -4.815 -33.195  1.00  0.00           C  
ATOM   3280  C   GLY A 211      17.932  -5.420 -32.878  1.00  0.00           C  
ATOM   3281  O   GLY A 211      16.947  -5.180 -33.567  1.00  0.00           O  
ATOM   3282  H   GLY A 211      18.620  -4.150 -35.177  1.00  0.00           H  
ATOM   3283 1HA  GLY A 211      20.067  -5.544 -32.973  1.00  0.00           H  
ATOM   3284 2HA  GLY A 211      19.460  -3.959 -32.541  1.00  0.00           H  
ATOM   3285  N   GLU A 212      17.877  -6.215 -31.819  1.00  0.00           N  
ATOM   3286  CA  GLU A 212      16.605  -6.800 -31.438  1.00  0.00           C  
ATOM   3287  C   GLU A 212      15.653  -5.691 -31.037  1.00  0.00           C  
ATOM   3288  O   GLU A 212      16.047  -4.750 -30.337  1.00  0.00           O  
ATOM   3289  CB  GLU A 212      16.783  -7.839 -30.327  1.00  0.00           C  
ATOM   3290  CG  GLU A 212      17.510  -9.124 -30.807  1.00  0.00           C  
ATOM   3291  CD  GLU A 212      17.609 -10.234 -29.764  1.00  0.00           C  
ATOM   3292  OE1 GLU A 212      17.192 -10.032 -28.652  1.00  0.00           O  
ATOM   3293  OE2 GLU A 212      18.099 -11.298 -30.106  1.00  0.00           O  
ATOM   3294  H   GLU A 212      18.707  -6.407 -31.281  1.00  0.00           H  
ATOM   3295  HA  GLU A 212      16.187  -7.308 -32.301  1.00  0.00           H  
ATOM   3296 1HB  GLU A 212      17.353  -7.407 -29.505  1.00  0.00           H  
ATOM   3297 2HB  GLU A 212      15.804  -8.125 -29.940  1.00  0.00           H  
ATOM   3298 1HG  GLU A 212      16.975  -9.510 -31.676  1.00  0.00           H  
ATOM   3299 2HG  GLU A 212      18.512  -8.852 -31.132  1.00  0.00           H  
ATOM   3300  N   ILE A 213      14.416  -5.792 -31.492  1.00  0.00           N  
ATOM   3301  CA  ILE A 213      13.426  -4.780 -31.177  1.00  0.00           C  
ATOM   3302  C   ILE A 213      12.444  -5.254 -30.120  1.00  0.00           C  
ATOM   3303  O   ILE A 213      11.593  -6.102 -30.391  1.00  0.00           O  
ATOM   3304  CB  ILE A 213      12.628  -4.406 -32.427  1.00  0.00           C  
ATOM   3305  CG1 ILE A 213      13.543  -4.038 -33.550  1.00  0.00           C  
ATOM   3306  CG2 ILE A 213      11.737  -3.264 -32.114  1.00  0.00           C  
ATOM   3307  CD1 ILE A 213      14.424  -2.904 -33.241  1.00  0.00           C  
ATOM   3308  H   ILE A 213      14.176  -6.593 -32.067  1.00  0.00           H  
ATOM   3309  HA  ILE A 213      13.934  -3.897 -30.808  1.00  0.00           H  
ATOM   3310  HB  ILE A 213      12.053  -5.232 -32.740  1.00  0.00           H  
ATOM   3311 1HG1 ILE A 213      14.157  -4.902 -33.789  1.00  0.00           H  
ATOM   3312 2HG1 ILE A 213      12.950  -3.783 -34.424  1.00  0.00           H  
ATOM   3313 1HG2 ILE A 213      11.175  -2.999 -32.994  1.00  0.00           H  
ATOM   3314 2HG2 ILE A 213      11.060  -3.546 -31.310  1.00  0.00           H  
ATOM   3315 3HG2 ILE A 213      12.345  -2.416 -31.797  1.00  0.00           H  
ATOM   3316 1HD1 ILE A 213      15.055  -2.700 -34.095  1.00  0.00           H  
ATOM   3317 2HD1 ILE A 213      13.816  -2.032 -33.018  1.00  0.00           H  
ATOM   3318 3HD1 ILE A 213      15.050  -3.139 -32.384  1.00  0.00           H  
ATOM   3319  N   GLY A 214      12.563  -4.733 -28.910  1.00  0.00           N  
ATOM   3320  CA  GLY A 214      11.636  -5.151 -27.870  1.00  0.00           C  
ATOM   3321  C   GLY A 214      10.659  -4.004 -27.751  1.00  0.00           C  
ATOM   3322  O   GLY A 214      10.959  -2.946 -28.288  1.00  0.00           O  
ATOM   3323  H   GLY A 214      13.260  -4.004 -28.748  1.00  0.00           H  
ATOM   3324 1HA  GLY A 214      11.149  -6.078 -28.164  1.00  0.00           H  
ATOM   3325 2HA  GLY A 214      12.166  -5.314 -26.932  1.00  0.00           H  
ATOM   3326  N   PRO A 215       9.582  -4.099 -26.964  1.00  0.00           N  
ATOM   3327  CA  PRO A 215       8.631  -3.025 -26.692  1.00  0.00           C  
ATOM   3328  C   PRO A 215       9.339  -1.814 -26.070  1.00  0.00           C  
ATOM   3329  O   PRO A 215       8.870  -0.679 -26.161  1.00  0.00           O  
ATOM   3330  CB  PRO A 215       7.661  -3.688 -25.710  1.00  0.00           C  
ATOM   3331  CG  PRO A 215       7.784  -5.173 -26.007  1.00  0.00           C  
ATOM   3332  CD  PRO A 215       9.243  -5.377 -26.339  1.00  0.00           C  
ATOM   3333  HA  PRO A 215       8.118  -2.746 -27.626  1.00  0.00           H  
ATOM   3334 1HB  PRO A 215       7.942  -3.426 -24.680  1.00  0.00           H  
ATOM   3335 2HB  PRO A 215       6.643  -3.304 -25.867  1.00  0.00           H  
ATOM   3336 1HG  PRO A 215       7.452  -5.776 -25.157  1.00  0.00           H  
ATOM   3337 2HG  PRO A 215       7.128  -5.438 -26.851  1.00  0.00           H  
ATOM   3338 1HD  PRO A 215       9.840  -5.545 -25.428  1.00  0.00           H  
ATOM   3339 2HD  PRO A 215       9.322  -6.196 -27.042  1.00  0.00           H  
ATOM   3340  N   GLU A 216      10.509  -2.083 -25.482  1.00  0.00           N  
ATOM   3341  CA  GLU A 216      11.368  -1.122 -24.813  1.00  0.00           C  
ATOM   3342  C   GLU A 216      12.136  -0.260 -25.823  1.00  0.00           C  
ATOM   3343  O   GLU A 216      12.566   0.847 -25.497  1.00  0.00           O  
ATOM   3344  CB  GLU A 216      12.383  -1.874 -23.946  1.00  0.00           C  
ATOM   3345  CG  GLU A 216      11.795  -2.760 -22.815  1.00  0.00           C  
ATOM   3346  CD  GLU A 216      11.017  -2.055 -21.743  1.00  0.00           C  
ATOM   3347  OE1 GLU A 216      11.260  -0.909 -21.484  1.00  0.00           O  
ATOM   3348  OE2 GLU A 216      10.179  -2.708 -21.146  1.00  0.00           O  
ATOM   3349  H   GLU A 216      10.821  -3.038 -25.471  1.00  0.00           H  
ATOM   3350  HA  GLU A 216      10.762  -0.465 -24.193  1.00  0.00           H  
ATOM   3351 1HB  GLU A 216      12.985  -2.520 -24.588  1.00  0.00           H  
ATOM   3352 2HB  GLU A 216      13.062  -1.157 -23.486  1.00  0.00           H  
ATOM   3353 1HG  GLU A 216      11.137  -3.498 -23.279  1.00  0.00           H  
ATOM   3354 2HG  GLU A 216      12.615  -3.304 -22.347  1.00  0.00           H  
ATOM   3355  N   THR A 217      12.370  -0.798 -27.031  1.00  0.00           N  
ATOM   3356  CA  THR A 217      13.148  -0.080 -28.037  1.00  0.00           C  
ATOM   3357  C   THR A 217      12.307   0.237 -29.278  1.00  0.00           C  
ATOM   3358  O   THR A 217      12.619   1.174 -30.015  1.00  0.00           O  
ATOM   3359  CB  THR A 217      14.438  -0.860 -28.434  1.00  0.00           C  
ATOM   3360  OG1 THR A 217      14.129  -2.142 -29.049  1.00  0.00           O  
ATOM   3361  CG2 THR A 217      15.292  -1.106 -27.196  1.00  0.00           C  
ATOM   3362  H   THR A 217      11.972  -1.697 -27.267  1.00  0.00           H  
ATOM   3363  HA  THR A 217      13.467   0.872 -27.611  1.00  0.00           H  
ATOM   3364  HB  THR A 217      15.004  -0.263 -29.148  1.00  0.00           H  
ATOM   3365  HG1 THR A 217      14.923  -2.469 -29.512  1.00  0.00           H  
ATOM   3366 1HG2 THR A 217      16.197  -1.631 -27.480  1.00  0.00           H  
ATOM   3367 2HG2 THR A 217      15.552  -0.150 -26.737  1.00  0.00           H  
ATOM   3368 3HG2 THR A 217      14.734  -1.709 -26.482  1.00  0.00           H  
ATOM   3369  N   TYR A 218      11.190  -0.467 -29.440  1.00  0.00           N  
ATOM   3370  CA  TYR A 218      10.295  -0.341 -30.585  1.00  0.00           C  
ATOM   3371  C   TYR A 218       9.895   1.115 -30.777  1.00  0.00           C  
ATOM   3372  O   TYR A 218      10.040   1.672 -31.870  1.00  0.00           O  
ATOM   3373  CB  TYR A 218       9.077  -1.250 -30.320  1.00  0.00           C  
ATOM   3374  CG  TYR A 218       7.967  -1.337 -31.359  1.00  0.00           C  
ATOM   3375  CD1 TYR A 218       8.125  -2.147 -32.486  1.00  0.00           C  
ATOM   3376  CD2 TYR A 218       6.773  -0.670 -31.162  1.00  0.00           C  
ATOM   3377  CE1 TYR A 218       7.112  -2.277 -33.403  1.00  0.00           C  
ATOM   3378  CE2 TYR A 218       5.748  -0.805 -32.082  1.00  0.00           C  
ATOM   3379  CZ  TYR A 218       5.917  -1.606 -33.199  1.00  0.00           C  
ATOM   3380  OH  TYR A 218       4.894  -1.748 -34.109  1.00  0.00           O  
ATOM   3381  H   TYR A 218      10.990  -1.206 -28.779  1.00  0.00           H  
ATOM   3382  HA  TYR A 218      10.813  -0.661 -31.485  1.00  0.00           H  
ATOM   3383 1HB  TYR A 218       9.434  -2.260 -30.158  1.00  0.00           H  
ATOM   3384 2HB  TYR A 218       8.620  -0.941 -29.382  1.00  0.00           H  
ATOM   3385  HD1 TYR A 218       9.040  -2.683 -32.639  1.00  0.00           H  
ATOM   3386  HD2 TYR A 218       6.637  -0.046 -30.278  1.00  0.00           H  
ATOM   3387  HE1 TYR A 218       7.247  -2.915 -34.277  1.00  0.00           H  
ATOM   3388  HE2 TYR A 218       4.805  -0.284 -31.924  1.00  0.00           H  
ATOM   3389  HH  TYR A 218       5.170  -2.356 -34.800  1.00  0.00           H  
ATOM   3390  N   GLY A 219       9.436   1.752 -29.701  1.00  0.00           N  
ATOM   3391  CA  GLY A 219       9.019   3.146 -29.768  1.00  0.00           C  
ATOM   3392  C   GLY A 219      10.136   4.110 -30.203  1.00  0.00           C  
ATOM   3393  O   GLY A 219       9.853   5.136 -30.831  1.00  0.00           O  
ATOM   3394  H   GLY A 219       9.365   1.246 -28.827  1.00  0.00           H  
ATOM   3395 1HA  GLY A 219       8.184   3.229 -30.464  1.00  0.00           H  
ATOM   3396 2HA  GLY A 219       8.643   3.446 -28.791  1.00  0.00           H  
ATOM   3397  N   GLU A 220      11.390   3.815 -29.824  1.00  0.00           N  
ATOM   3398  CA  GLU A 220      12.514   4.687 -30.153  1.00  0.00           C  
ATOM   3399  C   GLU A 220      12.843   4.546 -31.622  1.00  0.00           C  
ATOM   3400  O   GLU A 220      13.135   5.525 -32.306  1.00  0.00           O  
ATOM   3401  CB  GLU A 220      13.729   4.389 -29.272  1.00  0.00           C  
ATOM   3402  CG  GLU A 220      14.939   5.316 -29.486  1.00  0.00           C  
ATOM   3403  CD  GLU A 220      14.682   6.801 -29.180  1.00  0.00           C  
ATOM   3404  OE1 GLU A 220      13.666   7.130 -28.616  1.00  0.00           O  
ATOM   3405  OE2 GLU A 220      15.557   7.596 -29.484  1.00  0.00           O  
ATOM   3406  H   GLU A 220      11.586   2.933 -29.366  1.00  0.00           H  
ATOM   3407  HA  GLU A 220      12.216   5.718 -29.972  1.00  0.00           H  
ATOM   3408 1HB  GLU A 220      13.442   4.451 -28.222  1.00  0.00           H  
ATOM   3409 2HB  GLU A 220      14.063   3.367 -29.457  1.00  0.00           H  
ATOM   3410 1HG  GLU A 220      15.750   4.969 -28.846  1.00  0.00           H  
ATOM   3411 2HG  GLU A 220      15.268   5.219 -30.521  1.00  0.00           H  
ATOM   3412  N   TYR A 221      12.783   3.318 -32.129  1.00  0.00           N  
ATOM   3413  CA  TYR A 221      13.027   3.149 -33.546  1.00  0.00           C  
ATOM   3414  C   TYR A 221      11.979   3.914 -34.347  1.00  0.00           C  
ATOM   3415  O   TYR A 221      12.314   4.673 -35.251  1.00  0.00           O  
ATOM   3416  CB  TYR A 221      13.017   1.661 -33.917  1.00  0.00           C  
ATOM   3417  CG  TYR A 221      14.344   0.946 -33.776  1.00  0.00           C  
ATOM   3418  CD1 TYR A 221      14.901   0.660 -32.531  1.00  0.00           C  
ATOM   3419  CD2 TYR A 221      14.995   0.543 -34.939  1.00  0.00           C  
ATOM   3420  CE1 TYR A 221      16.115  -0.018 -32.467  1.00  0.00           C  
ATOM   3421  CE2 TYR A 221      16.186  -0.127 -34.878  1.00  0.00           C  
ATOM   3422  CZ  TYR A 221      16.751  -0.409 -33.662  1.00  0.00           C  
ATOM   3423  OH  TYR A 221      17.932  -1.082 -33.625  1.00  0.00           O  
ATOM   3424  H   TYR A 221      12.562   2.525 -31.525  1.00  0.00           H  
ATOM   3425  HA  TYR A 221      14.006   3.564 -33.783  1.00  0.00           H  
ATOM   3426 1HB  TYR A 221      12.294   1.145 -33.279  1.00  0.00           H  
ATOM   3427 2HB  TYR A 221      12.677   1.545 -34.930  1.00  0.00           H  
ATOM   3428  HD1 TYR A 221      14.397   0.963 -31.619  1.00  0.00           H  
ATOM   3429  HD2 TYR A 221      14.558   0.756 -35.903  1.00  0.00           H  
ATOM   3430  HE1 TYR A 221      16.563  -0.248 -31.498  1.00  0.00           H  
ATOM   3431  HE2 TYR A 221      16.688  -0.440 -35.798  1.00  0.00           H  
ATOM   3432  HH  TYR A 221      18.166  -1.349 -34.534  1.00  0.00           H  
ATOM   3433  N   MET A 222      10.712   3.832 -33.945  1.00  0.00           N  
ATOM   3434  CA  MET A 222       9.659   4.524 -34.688  1.00  0.00           C  
ATOM   3435  C   MET A 222       9.826   6.037 -34.642  1.00  0.00           C  
ATOM   3436  O   MET A 222       9.639   6.729 -35.654  1.00  0.00           O  
ATOM   3437  CB  MET A 222       8.295   4.081 -34.174  1.00  0.00           C  
ATOM   3438  CG  MET A 222       7.970   2.615 -34.491  1.00  0.00           C  
ATOM   3439  SD  MET A 222       6.410   2.106 -33.864  1.00  0.00           S  
ATOM   3440  CE  MET A 222       5.349   2.950 -35.024  1.00  0.00           C  
ATOM   3441  H   MET A 222      10.471   3.224 -33.159  1.00  0.00           H  
ATOM   3442  HA  MET A 222       9.733   4.262 -35.733  1.00  0.00           H  
ATOM   3443 1HB  MET A 222       8.262   4.205 -33.090  1.00  0.00           H  
ATOM   3444 2HB  MET A 222       7.517   4.708 -34.606  1.00  0.00           H  
ATOM   3445 1HG  MET A 222       7.964   2.458 -35.558  1.00  0.00           H  
ATOM   3446 2HG  MET A 222       8.739   1.974 -34.060  1.00  0.00           H  
ATOM   3447 1HE  MET A 222       4.307   2.742 -34.781  1.00  0.00           H  
ATOM   3448 2HE  MET A 222       5.530   4.024 -34.972  1.00  0.00           H  
ATOM   3449 3HE  MET A 222       5.562   2.595 -36.031  1.00  0.00           H  
ATOM   3450  N   ALA A 223      10.275   6.540 -33.490  1.00  0.00           N  
ATOM   3451  CA  ALA A 223      10.519   7.957 -33.255  1.00  0.00           C  
ATOM   3452  C   ALA A 223      11.575   8.531 -34.200  1.00  0.00           C  
ATOM   3453  O   ALA A 223      11.647   9.750 -34.396  1.00  0.00           O  
ATOM   3454  CB  ALA A 223      10.963   8.176 -31.820  1.00  0.00           C  
ATOM   3455  H   ALA A 223      10.404   5.911 -32.696  1.00  0.00           H  
ATOM   3456  HA  ALA A 223       9.584   8.489 -33.425  1.00  0.00           H  
ATOM   3457 1HB  ALA A 223      11.111   9.239 -31.643  1.00  0.00           H  
ATOM   3458 2HB  ALA A 223      10.203   7.793 -31.143  1.00  0.00           H  
ATOM   3459 3HB  ALA A 223      11.899   7.649 -31.646  1.00  0.00           H  
ATOM   3460  N   ALA A 224      12.426   7.667 -34.763  1.00  0.00           N  
ATOM   3461  CA  ALA A 224      13.502   8.098 -35.635  1.00  0.00           C  
ATOM   3462  C   ALA A 224      12.986   8.870 -36.849  1.00  0.00           C  
ATOM   3463  O   ALA A 224      13.684   9.740 -37.371  1.00  0.00           O  
ATOM   3464  CB  ALA A 224      14.310   6.894 -36.101  1.00  0.00           C  
ATOM   3465  H   ALA A 224      12.320   6.664 -34.607  1.00  0.00           H  
ATOM   3466  HA  ALA A 224      14.150   8.749 -35.063  1.00  0.00           H  
ATOM   3467 1HB  ALA A 224      15.132   7.233 -36.716  1.00  0.00           H  
ATOM   3468 2HB  ALA A 224      14.697   6.358 -35.230  1.00  0.00           H  
ATOM   3469 3HB  ALA A 224      13.669   6.231 -36.678  1.00  0.00           H  
ATOM   3470  N   GLY A 225      11.795   8.510 -37.352  1.00  0.00           N  
ATOM   3471  CA  GLY A 225      11.231   9.145 -38.553  1.00  0.00           C  
ATOM   3472  C   GLY A 225      11.809   8.542 -39.838  1.00  0.00           C  
ATOM   3473  O   GLY A 225      11.475   8.947 -40.951  1.00  0.00           O  
ATOM   3474  H   GLY A 225      11.232   7.815 -36.852  1.00  0.00           H  
ATOM   3475 1HA  GLY A 225      10.147   9.021 -38.547  1.00  0.00           H  
ATOM   3476 2HA  GLY A 225      11.431  10.215 -38.526  1.00  0.00           H  
ATOM   3477  N   ILE A 226      12.683   7.576 -39.648  1.00  0.00           N  
ATOM   3478  CA  ILE A 226      13.400   6.847 -40.670  1.00  0.00           C  
ATOM   3479  C   ILE A 226      12.680   5.525 -40.866  1.00  0.00           C  
ATOM   3480  O   ILE A 226      12.307   4.917 -39.869  1.00  0.00           O  
ATOM   3481  CB  ILE A 226      14.850   6.602 -40.217  1.00  0.00           C  
ATOM   3482  CG1 ILE A 226      15.564   7.922 -40.047  1.00  0.00           C  
ATOM   3483  CG2 ILE A 226      15.598   5.728 -41.155  1.00  0.00           C  
ATOM   3484  CD1 ILE A 226      16.900   7.789 -39.383  1.00  0.00           C  
ATOM   3485  H   ILE A 226      12.867   7.333 -38.688  1.00  0.00           H  
ATOM   3486  HA  ILE A 226      13.417   7.440 -41.574  1.00  0.00           H  
ATOM   3487  HB  ILE A 226      14.818   6.134 -39.253  1.00  0.00           H  
ATOM   3488 1HG1 ILE A 226      15.710   8.371 -41.030  1.00  0.00           H  
ATOM   3489 2HG1 ILE A 226      14.948   8.589 -39.446  1.00  0.00           H  
ATOM   3490 1HG2 ILE A 226      16.610   5.563 -40.788  1.00  0.00           H  
ATOM   3491 2HG2 ILE A 226      15.095   4.778 -41.252  1.00  0.00           H  
ATOM   3492 3HG2 ILE A 226      15.641   6.222 -42.113  1.00  0.00           H  
ATOM   3493 1HD1 ILE A 226      17.349   8.770 -39.309  1.00  0.00           H  
ATOM   3494 2HD1 ILE A 226      16.790   7.362 -38.391  1.00  0.00           H  
ATOM   3495 3HD1 ILE A 226      17.542   7.142 -39.984  1.00  0.00           H  
ATOM   3496  N   PRO A 227      12.394   5.076 -42.095  1.00  0.00           N  
ATOM   3497  CA  PRO A 227      11.745   3.809 -42.352  1.00  0.00           C  
ATOM   3498  C   PRO A 227      12.454   2.726 -41.581  1.00  0.00           C  
ATOM   3499  O   PRO A 227      13.681   2.722 -41.456  1.00  0.00           O  
ATOM   3500  CB  PRO A 227      11.914   3.658 -43.859  1.00  0.00           C  
ATOM   3501  CG  PRO A 227      11.904   5.097 -44.360  1.00  0.00           C  
ATOM   3502  CD  PRO A 227      12.632   5.898 -43.296  1.00  0.00           C  
ATOM   3503  HA  PRO A 227      10.687   3.870 -42.061  1.00  0.00           H  
ATOM   3504 1HB  PRO A 227      12.845   3.144 -44.074  1.00  0.00           H  
ATOM   3505 2HB  PRO A 227      11.097   3.042 -44.271  1.00  0.00           H  
ATOM   3506 1HG  PRO A 227      12.398   5.152 -45.343  1.00  0.00           H  
ATOM   3507 2HG  PRO A 227      10.868   5.430 -44.513  1.00  0.00           H  
ATOM   3508 1HD  PRO A 227      13.684   6.003 -43.515  1.00  0.00           H  
ATOM   3509 2HD  PRO A 227      12.123   6.873 -43.208  1.00  0.00           H  
ATOM   3510  N   LEU A 228      11.667   1.837 -41.026  1.00  0.00           N  
ATOM   3511  CA  LEU A 228      12.207   0.779 -40.219  1.00  0.00           C  
ATOM   3512  C   LEU A 228      12.169  -0.497 -40.992  1.00  0.00           C  
ATOM   3513  O   LEU A 228      11.304  -0.690 -41.838  1.00  0.00           O  
ATOM   3514  CB  LEU A 228      11.377   0.609 -38.962  1.00  0.00           C  
ATOM   3515  CG  LEU A 228      11.197   1.851 -38.146  1.00  0.00           C  
ATOM   3516  CD1 LEU A 228      10.368   1.497 -36.969  1.00  0.00           C  
ATOM   3517  CD2 LEU A 228      12.524   2.425 -37.787  1.00  0.00           C  
ATOM   3518  H   LEU A 228      10.661   1.894 -41.175  1.00  0.00           H  
ATOM   3519  HA  LEU A 228      13.237   1.010 -39.955  1.00  0.00           H  
ATOM   3520 1HB  LEU A 228      10.389   0.262 -39.250  1.00  0.00           H  
ATOM   3521 2HB  LEU A 228      11.839  -0.153 -38.333  1.00  0.00           H  
ATOM   3522  HG  LEU A 228      10.648   2.602 -38.723  1.00  0.00           H  
ATOM   3523 1HD1 LEU A 228      10.219   2.342 -36.386  1.00  0.00           H  
ATOM   3524 2HD1 LEU A 228       9.408   1.117 -37.314  1.00  0.00           H  
ATOM   3525 3HD1 LEU A 228      10.871   0.739 -36.374  1.00  0.00           H  
ATOM   3526 1HD2 LEU A 228      12.385   3.322 -37.214  1.00  0.00           H  
ATOM   3527 2HD2 LEU A 228      13.082   1.707 -37.221  1.00  0.00           H  
ATOM   3528 3HD2 LEU A 228      13.061   2.670 -38.699  1.00  0.00           H  
ATOM   3529  N   ALA A 229      13.047  -1.404 -40.682  1.00  0.00           N  
ATOM   3530  CA  ALA A 229      12.953  -2.687 -41.313  1.00  0.00           C  
ATOM   3531  C   ALA A 229      13.171  -3.751 -40.293  1.00  0.00           C  
ATOM   3532  O   ALA A 229      13.976  -3.600 -39.372  1.00  0.00           O  
ATOM   3533  CB  ALA A 229      13.937  -2.786 -42.428  1.00  0.00           C  
ATOM   3534  H   ALA A 229      13.792  -1.197 -40.027  1.00  0.00           H  
ATOM   3535  HA  ALA A 229      11.954  -2.809 -41.698  1.00  0.00           H  
ATOM   3536 1HB  ALA A 229      13.839  -3.739 -42.878  1.00  0.00           H  
ATOM   3537 2HB  ALA A 229      13.729  -2.017 -43.143  1.00  0.00           H  
ATOM   3538 3HB  ALA A 229      14.895  -2.649 -42.011  1.00  0.00           H  
ATOM   3539  N   TYR A 230      12.434  -4.821 -40.445  1.00  0.00           N  
ATOM   3540  CA  TYR A 230      12.501  -5.854 -39.462  1.00  0.00           C  
ATOM   3541  C   TYR A 230      12.678  -7.208 -40.079  1.00  0.00           C  
ATOM   3542  O   TYR A 230      12.095  -7.502 -41.124  1.00  0.00           O  
ATOM   3543  CB  TYR A 230      11.176  -5.906 -38.713  1.00  0.00           C  
ATOM   3544  CG  TYR A 230      10.678  -4.619 -38.120  1.00  0.00           C  
ATOM   3545  CD1 TYR A 230       9.882  -3.791 -38.906  1.00  0.00           C  
ATOM   3546  CD2 TYR A 230      10.957  -4.276 -36.823  1.00  0.00           C  
ATOM   3547  CE1 TYR A 230       9.338  -2.650 -38.374  1.00  0.00           C  
ATOM   3548  CE2 TYR A 230      10.408  -3.122 -36.284  1.00  0.00           C  
ATOM   3549  CZ  TYR A 230       9.588  -2.324 -37.055  1.00  0.00           C  
ATOM   3550  OH  TYR A 230       9.000  -1.214 -36.507  1.00  0.00           O  
ATOM   3551  H   TYR A 230      11.794  -4.880 -41.233  1.00  0.00           H  
ATOM   3552  HA  TYR A 230      13.329  -5.665 -38.788  1.00  0.00           H  
ATOM   3553 1HB  TYR A 230      10.409  -6.271 -39.396  1.00  0.00           H  
ATOM   3554 2HB  TYR A 230      11.256  -6.638 -37.906  1.00  0.00           H  
ATOM   3555  HD1 TYR A 230       9.664  -4.066 -39.942  1.00  0.00           H  
ATOM   3556  HD2 TYR A 230      11.587  -4.925 -36.215  1.00  0.00           H  
ATOM   3557  HE1 TYR A 230       8.697  -2.023 -38.981  1.00  0.00           H  
ATOM   3558  HE2 TYR A 230      10.607  -2.860 -35.248  1.00  0.00           H  
ATOM   3559  HH  TYR A 230       8.333  -0.845 -37.136  1.00  0.00           H  
ATOM   3560  N   ILE A 231      13.393  -8.061 -39.373  1.00  0.00           N  
ATOM   3561  CA  ILE A 231      13.415  -9.467 -39.708  1.00  0.00           C  
ATOM   3562  C   ILE A 231      12.787 -10.230 -38.557  1.00  0.00           C  
ATOM   3563  O   ILE A 231      13.087  -9.956 -37.398  1.00  0.00           O  
ATOM   3564  CB  ILE A 231      14.806 -10.056 -40.016  1.00  0.00           C  
ATOM   3565  CG1 ILE A 231      15.450  -9.420 -41.217  1.00  0.00           C  
ATOM   3566  CG2 ILE A 231      14.669 -11.527 -40.305  1.00  0.00           C  
ATOM   3567  CD1 ILE A 231      16.877  -9.871 -41.444  1.00  0.00           C  
ATOM   3568  H   ILE A 231      13.922  -7.712 -38.575  1.00  0.00           H  
ATOM   3569  HA  ILE A 231      12.813  -9.613 -40.589  1.00  0.00           H  
ATOM   3570  HB  ILE A 231      15.467  -9.910 -39.164  1.00  0.00           H  
ATOM   3571 1HG1 ILE A 231      14.874  -9.688 -42.095  1.00  0.00           H  
ATOM   3572 2HG1 ILE A 231      15.443  -8.337 -41.095  1.00  0.00           H  
ATOM   3573 1HG2 ILE A 231      15.640 -11.925 -40.525  1.00  0.00           H  
ATOM   3574 2HG2 ILE A 231      14.253 -12.041 -39.449  1.00  0.00           H  
ATOM   3575 3HG2 ILE A 231      14.016 -11.670 -41.168  1.00  0.00           H  
ATOM   3576 1HD1 ILE A 231      17.271  -9.379 -42.328  1.00  0.00           H  
ATOM   3577 2HD1 ILE A 231      17.490  -9.613 -40.578  1.00  0.00           H  
ATOM   3578 3HD1 ILE A 231      16.902 -10.946 -41.593  1.00  0.00           H  
ATOM   3579  N   PHE A 232      11.874 -11.115 -38.881  1.00  0.00           N  
ATOM   3580  CA  PHE A 232      11.202 -11.948 -37.918  1.00  0.00           C  
ATOM   3581  C   PHE A 232      11.819 -13.315 -37.889  1.00  0.00           C  
ATOM   3582  O   PHE A 232      12.143 -13.870 -38.935  1.00  0.00           O  
ATOM   3583  CB  PHE A 232       9.735 -11.987 -38.249  1.00  0.00           C  
ATOM   3584  CG  PHE A 232       9.096 -10.764 -37.853  1.00  0.00           C  
ATOM   3585  CD1 PHE A 232       9.137  -9.639 -38.627  1.00  0.00           C  
ATOM   3586  CD2 PHE A 232       8.429 -10.744 -36.673  1.00  0.00           C  
ATOM   3587  CE1 PHE A 232       8.522  -8.507 -38.188  1.00  0.00           C  
ATOM   3588  CE2 PHE A 232       7.800  -9.638 -36.239  1.00  0.00           C  
ATOM   3589  CZ  PHE A 232       7.846  -8.516 -36.978  1.00  0.00           C  
ATOM   3590  H   PHE A 232      11.656 -11.229 -39.858  1.00  0.00           H  
ATOM   3591  HA  PHE A 232      11.315 -11.496 -36.942  1.00  0.00           H  
ATOM   3592 1HB  PHE A 232       9.605 -12.112 -39.322  1.00  0.00           H  
ATOM   3593 2HB  PHE A 232       9.255 -12.809 -37.758  1.00  0.00           H  
ATOM   3594  HD1 PHE A 232       9.673  -9.653 -39.584  1.00  0.00           H  
ATOM   3595  HD2 PHE A 232       8.415 -11.639 -36.083  1.00  0.00           H  
ATOM   3596  HE1 PHE A 232       8.566  -7.614 -38.797  1.00  0.00           H  
ATOM   3597  HE2 PHE A 232       7.266  -9.652 -35.287  1.00  0.00           H  
ATOM   3598  HZ  PHE A 232       7.347  -7.632 -36.603  1.00  0.00           H  
ATOM   3599  N   ALA A 233      11.937 -13.866 -36.692  1.00  0.00           N  
ATOM   3600  CA  ALA A 233      12.542 -15.181 -36.480  1.00  0.00           C  
ATOM   3601  C   ALA A 233      11.959 -15.838 -35.242  1.00  0.00           C  
ATOM   3602  O   ALA A 233      11.304 -15.165 -34.460  1.00  0.00           O  
ATOM   3603  CB  ALA A 233      14.033 -15.010 -36.328  1.00  0.00           C  
ATOM   3604  H   ALA A 233      11.646 -13.301 -35.891  1.00  0.00           H  
ATOM   3605  HA  ALA A 233      12.325 -15.813 -37.342  1.00  0.00           H  
ATOM   3606 1HB  ALA A 233      14.498 -15.976 -36.181  1.00  0.00           H  
ATOM   3607 2HB  ALA A 233      14.420 -14.543 -37.209  1.00  0.00           H  
ATOM   3608 3HB  ALA A 233      14.213 -14.388 -35.478  1.00  0.00           H  
ATOM   3609  N   GLU A 234      12.136 -17.143 -35.062  1.00  0.00           N  
ATOM   3610  CA  GLU A 234      11.628 -17.782 -33.847  1.00  0.00           C  
ATOM   3611  C   GLU A 234      12.706 -18.019 -32.791  1.00  0.00           C  
ATOM   3612  O   GLU A 234      12.420 -17.971 -31.596  1.00  0.00           O  
ATOM   3613  CB  GLU A 234      10.925 -19.090 -34.177  1.00  0.00           C  
ATOM   3614  CG  GLU A 234      10.346 -19.825 -32.963  1.00  0.00           C  
ATOM   3615  CD  GLU A 234       9.506 -21.048 -33.316  1.00  0.00           C  
ATOM   3616  OE1 GLU A 234       9.988 -21.921 -33.999  1.00  0.00           O  
ATOM   3617  OE2 GLU A 234       8.373 -21.098 -32.889  1.00  0.00           O  
ATOM   3618  H   GLU A 234      12.670 -17.709 -35.725  1.00  0.00           H  
ATOM   3619  HA  GLU A 234      10.885 -17.122 -33.401  1.00  0.00           H  
ATOM   3620 1HB  GLU A 234      10.092 -18.871 -34.832  1.00  0.00           H  
ATOM   3621 2HB  GLU A 234      11.612 -19.757 -34.696  1.00  0.00           H  
ATOM   3622 1HG  GLU A 234      11.173 -20.142 -32.326  1.00  0.00           H  
ATOM   3623 2HG  GLU A 234       9.735 -19.124 -32.394  1.00  0.00           H  
ATOM   3624  N   THR A 235      13.936 -18.309 -33.212  1.00  0.00           N  
ATOM   3625  CA  THR A 235      14.954 -18.636 -32.218  1.00  0.00           C  
ATOM   3626  C   THR A 235      16.128 -17.661 -32.244  1.00  0.00           C  
ATOM   3627  O   THR A 235      16.413 -17.092 -33.295  1.00  0.00           O  
ATOM   3628  CB  THR A 235      15.516 -20.034 -32.494  1.00  0.00           C  
ATOM   3629  OG1 THR A 235      16.171 -20.030 -33.779  1.00  0.00           O  
ATOM   3630  CG2 THR A 235      14.390 -21.042 -32.515  1.00  0.00           C  
ATOM   3631  H   THR A 235      14.135 -18.351 -34.218  1.00  0.00           H  
ATOM   3632  HA  THR A 235      14.476 -18.633 -31.248  1.00  0.00           H  
ATOM   3633  HB  THR A 235      16.233 -20.310 -31.730  1.00  0.00           H  
ATOM   3634  HG1 THR A 235      15.494 -19.906 -34.477  1.00  0.00           H  
ATOM   3635 1HG2 THR A 235      14.789 -22.033 -32.721  1.00  0.00           H  
ATOM   3636 2HG2 THR A 235      13.887 -21.045 -31.548  1.00  0.00           H  
ATOM   3637 3HG2 THR A 235      13.675 -20.774 -33.294  1.00  0.00           H  
ATOM   3638  N   PRO A 236      16.857 -17.475 -31.121  1.00  0.00           N  
ATOM   3639  CA  PRO A 236      18.097 -16.719 -31.030  1.00  0.00           C  
ATOM   3640  C   PRO A 236      19.132 -17.151 -32.061  1.00  0.00           C  
ATOM   3641  O   PRO A 236      19.891 -16.326 -32.573  1.00  0.00           O  
ATOM   3642  CB  PRO A 236      18.590 -17.079 -29.628  1.00  0.00           C  
ATOM   3643  CG  PRO A 236      17.339 -17.350 -28.839  1.00  0.00           C  
ATOM   3644  CD  PRO A 236      16.396 -18.022 -29.816  1.00  0.00           C  
ATOM   3645  HA  PRO A 236      17.880 -15.647 -31.108  1.00  0.00           H  
ATOM   3646 1HB  PRO A 236      19.262 -17.950 -29.679  1.00  0.00           H  
ATOM   3647 2HB  PRO A 236      19.181 -16.246 -29.218  1.00  0.00           H  
ATOM   3648 1HG  PRO A 236      17.581 -18.001 -27.984  1.00  0.00           H  
ATOM   3649 2HG  PRO A 236      16.949 -16.429 -28.418  1.00  0.00           H  
ATOM   3650 1HD  PRO A 236      16.505 -19.112 -29.768  1.00  0.00           H  
ATOM   3651 2HD  PRO A 236      15.377 -17.681 -29.576  1.00  0.00           H  
ATOM   3652  N   GLU A 237      19.147 -18.446 -32.401  1.00  0.00           N  
ATOM   3653  CA  GLU A 237      20.114 -18.915 -33.378  1.00  0.00           C  
ATOM   3654  C   GLU A 237      19.784 -18.334 -34.740  1.00  0.00           C  
ATOM   3655  O   GLU A 237      20.677 -17.848 -35.445  1.00  0.00           O  
ATOM   3656  CB  GLU A 237      20.133 -20.444 -33.426  1.00  0.00           C  
ATOM   3657  CG  GLU A 237      20.706 -21.102 -32.161  1.00  0.00           C  
ATOM   3658  CD  GLU A 237      20.704 -22.621 -32.205  1.00  0.00           C  
ATOM   3659  OE1 GLU A 237      20.191 -23.174 -33.149  1.00  0.00           O  
ATOM   3660  OE2 GLU A 237      21.220 -23.220 -31.290  1.00  0.00           O  
ATOM   3661  H   GLU A 237      18.512 -19.103 -31.977  1.00  0.00           H  
ATOM   3662  HA  GLU A 237      21.105 -18.562 -33.089  1.00  0.00           H  
ATOM   3663 1HB  GLU A 237      19.115 -20.813 -33.568  1.00  0.00           H  
ATOM   3664 2HB  GLU A 237      20.725 -20.776 -34.280  1.00  0.00           H  
ATOM   3665 1HG  GLU A 237      21.730 -20.757 -32.019  1.00  0.00           H  
ATOM   3666 2HG  GLU A 237      20.121 -20.769 -31.303  1.00  0.00           H  
ATOM   3667  N   GLU A 238      18.488 -18.319 -35.083  1.00  0.00           N  
ATOM   3668  CA  GLU A 238      18.078 -17.714 -36.341  1.00  0.00           C  
ATOM   3669  C   GLU A 238      18.325 -16.221 -36.304  1.00  0.00           C  
ATOM   3670  O   GLU A 238      18.776 -15.639 -37.285  1.00  0.00           O  
ATOM   3671  CB  GLU A 238      16.599 -17.948 -36.621  1.00  0.00           C  
ATOM   3672  CG  GLU A 238      16.183 -19.334 -36.982  1.00  0.00           C  
ATOM   3673  CD  GLU A 238      14.691 -19.424 -37.013  1.00  0.00           C  
ATOM   3674  OE1 GLU A 238      14.067 -18.796 -36.159  1.00  0.00           O  
ATOM   3675  OE2 GLU A 238      14.162 -20.091 -37.868  1.00  0.00           O  
ATOM   3676  H   GLU A 238      17.782 -18.747 -34.475  1.00  0.00           H  
ATOM   3677  HA  GLU A 238      18.670 -18.145 -37.149  1.00  0.00           H  
ATOM   3678 1HB  GLU A 238      16.033 -17.675 -35.739  1.00  0.00           H  
ATOM   3679 2HB  GLU A 238      16.281 -17.291 -37.427  1.00  0.00           H  
ATOM   3680 1HG  GLU A 238      16.576 -19.577 -37.969  1.00  0.00           H  
ATOM   3681 2HG  GLU A 238      16.594 -20.044 -36.272  1.00  0.00           H  
ATOM   3682  N   ARG A 239      18.071 -15.591 -35.152  1.00  0.00           N  
ATOM   3683  CA  ARG A 239      18.256 -14.154 -35.073  1.00  0.00           C  
ATOM   3684  C   ARG A 239      19.714 -13.798 -35.353  1.00  0.00           C  
ATOM   3685  O   ARG A 239      20.007 -12.830 -36.070  1.00  0.00           O  
ATOM   3686  CB  ARG A 239      17.814 -13.596 -33.714  1.00  0.00           C  
ATOM   3687  CG  ARG A 239      16.289 -13.627 -33.508  1.00  0.00           C  
ATOM   3688  CD  ARG A 239      15.781 -12.747 -32.391  1.00  0.00           C  
ATOM   3689  NE  ARG A 239      16.081 -13.160 -31.040  1.00  0.00           N  
ATOM   3690  CZ  ARG A 239      15.275 -13.959 -30.303  1.00  0.00           C  
ATOM   3691  NH1 ARG A 239      14.178 -14.451 -30.845  1.00  0.00           N  
ATOM   3692  NH2 ARG A 239      15.562 -14.210 -29.046  1.00  0.00           N  
ATOM   3693  H   ARG A 239      17.693 -16.115 -34.362  1.00  0.00           H  
ATOM   3694  HA  ARG A 239      17.638 -13.687 -35.838  1.00  0.00           H  
ATOM   3695 1HB  ARG A 239      18.276 -14.169 -32.920  1.00  0.00           H  
ATOM   3696 2HB  ARG A 239      18.147 -12.564 -33.609  1.00  0.00           H  
ATOM   3697 1HG  ARG A 239      15.813 -13.334 -34.413  1.00  0.00           H  
ATOM   3698 2HG  ARG A 239      15.991 -14.644 -33.274  1.00  0.00           H  
ATOM   3699 1HD  ARG A 239      16.207 -11.753 -32.522  1.00  0.00           H  
ATOM   3700 2HD  ARG A 239      14.696 -12.675 -32.481  1.00  0.00           H  
ATOM   3701  HE  ARG A 239      16.908 -12.739 -30.592  1.00  0.00           H  
ATOM   3702 1HH1 ARG A 239      13.969 -14.244 -31.807  1.00  0.00           H  
ATOM   3703 2HH1 ARG A 239      13.501 -15.010 -30.287  1.00  0.00           H  
ATOM   3704 1HH2 ARG A 239      16.396 -13.807 -28.631  1.00  0.00           H  
ATOM   3705 2HH2 ARG A 239      14.943 -14.788 -28.496  1.00  0.00           H  
ATOM   3706  N   LYS A 240      20.643 -14.606 -34.839  1.00  0.00           N  
ATOM   3707  CA  LYS A 240      22.052 -14.365 -35.097  1.00  0.00           C  
ATOM   3708  C   LYS A 240      22.357 -14.517 -36.590  1.00  0.00           C  
ATOM   3709  O   LYS A 240      22.918 -13.605 -37.205  1.00  0.00           O  
ATOM   3710  CB  LYS A 240      22.919 -15.322 -34.277  1.00  0.00           C  
ATOM   3711  CG  LYS A 240      24.440 -15.115 -34.435  1.00  0.00           C  
ATOM   3712  CD  LYS A 240      25.229 -16.090 -33.551  1.00  0.00           C  
ATOM   3713  CE  LYS A 240      26.736 -15.807 -33.584  1.00  0.00           C  
ATOM   3714  NZ  LYS A 240      27.330 -16.069 -34.923  1.00  0.00           N  
ATOM   3715  H   LYS A 240      20.364 -15.381 -34.234  1.00  0.00           H  
ATOM   3716  HA  LYS A 240      22.289 -13.343 -34.807  1.00  0.00           H  
ATOM   3717 1HB  LYS A 240      22.667 -15.222 -33.221  1.00  0.00           H  
ATOM   3718 2HB  LYS A 240      22.688 -16.349 -34.563  1.00  0.00           H  
ATOM   3719 1HG  LYS A 240      24.725 -15.274 -35.482  1.00  0.00           H  
ATOM   3720 2HG  LYS A 240      24.702 -14.093 -34.162  1.00  0.00           H  
ATOM   3721 1HD  LYS A 240      24.874 -16.013 -32.523  1.00  0.00           H  
ATOM   3722 2HD  LYS A 240      25.053 -17.107 -33.901  1.00  0.00           H  
ATOM   3723 1HE  LYS A 240      26.907 -14.764 -33.323  1.00  0.00           H  
ATOM   3724 2HE  LYS A 240      27.230 -16.442 -32.851  1.00  0.00           H  
ATOM   3725 1HZ  LYS A 240      28.314 -15.868 -34.915  1.00  0.00           H  
ATOM   3726 2HZ  LYS A 240      27.192 -17.027 -35.190  1.00  0.00           H  
ATOM   3727 3HZ  LYS A 240      26.886 -15.461 -35.627  1.00  0.00           H  
ATOM   3728  N   GLU A 241      21.944 -15.643 -37.188  1.00  0.00           N  
ATOM   3729  CA  GLU A 241      22.225 -15.889 -38.607  1.00  0.00           C  
ATOM   3730  C   GLU A 241      21.669 -14.791 -39.509  1.00  0.00           C  
ATOM   3731  O   GLU A 241      22.351 -14.290 -40.409  1.00  0.00           O  
ATOM   3732  CB  GLU A 241      21.628 -17.239 -39.043  1.00  0.00           C  
ATOM   3733  CG  GLU A 241      21.857 -17.567 -40.526  1.00  0.00           C  
ATOM   3734  CD  GLU A 241      21.306 -18.918 -40.973  1.00  0.00           C  
ATOM   3735  OE1 GLU A 241      20.838 -19.667 -40.156  1.00  0.00           O  
ATOM   3736  OE2 GLU A 241      21.333 -19.171 -42.161  1.00  0.00           O  
ATOM   3737  H   GLU A 241      21.450 -16.352 -36.640  1.00  0.00           H  
ATOM   3738  HA  GLU A 241      23.308 -15.920 -38.738  1.00  0.00           H  
ATOM   3739 1HB  GLU A 241      22.055 -18.040 -38.439  1.00  0.00           H  
ATOM   3740 2HB  GLU A 241      20.550 -17.232 -38.860  1.00  0.00           H  
ATOM   3741 1HG  GLU A 241      21.375 -16.785 -41.112  1.00  0.00           H  
ATOM   3742 2HG  GLU A 241      22.926 -17.527 -40.733  1.00  0.00           H  
ATOM   3743  N   LEU A 242      20.430 -14.408 -39.257  1.00  0.00           N  
ATOM   3744  CA  LEU A 242      19.755 -13.399 -40.044  1.00  0.00           C  
ATOM   3745  C   LEU A 242      20.429 -12.042 -39.899  1.00  0.00           C  
ATOM   3746  O   LEU A 242      20.580 -11.317 -40.887  1.00  0.00           O  
ATOM   3747  CB  LEU A 242      18.311 -13.385 -39.593  1.00  0.00           C  
ATOM   3748  CG  LEU A 242      17.546 -14.661 -39.987  1.00  0.00           C  
ATOM   3749  CD1 LEU A 242      16.264 -14.744 -39.225  1.00  0.00           C  
ATOM   3750  CD2 LEU A 242      17.274 -14.636 -41.500  1.00  0.00           C  
ATOM   3751  H   LEU A 242      19.921 -14.853 -38.493  1.00  0.00           H  
ATOM   3752  HA  LEU A 242      19.795 -13.697 -41.089  1.00  0.00           H  
ATOM   3753 1HB  LEU A 242      18.286 -13.296 -38.505  1.00  0.00           H  
ATOM   3754 2HB  LEU A 242      17.818 -12.530 -40.021  1.00  0.00           H  
ATOM   3755  HG  LEU A 242      18.150 -15.536 -39.735  1.00  0.00           H  
ATOM   3756 1HD1 LEU A 242      15.748 -15.658 -39.489  1.00  0.00           H  
ATOM   3757 2HD1 LEU A 242      16.497 -14.759 -38.166  1.00  0.00           H  
ATOM   3758 3HD1 LEU A 242      15.641 -13.916 -39.435  1.00  0.00           H  
ATOM   3759 1HD2 LEU A 242      16.740 -15.541 -41.789  1.00  0.00           H  
ATOM   3760 2HD2 LEU A 242      16.669 -13.767 -41.753  1.00  0.00           H  
ATOM   3761 3HD2 LEU A 242      18.219 -14.586 -42.039  1.00  0.00           H  
ATOM   3762  N   SER A 243      20.889 -11.713 -38.687  1.00  0.00           N  
ATOM   3763  CA  SER A 243      21.579 -10.454 -38.464  1.00  0.00           C  
ATOM   3764  C   SER A 243      22.880 -10.426 -39.267  1.00  0.00           C  
ATOM   3765  O   SER A 243      23.219  -9.413 -39.885  1.00  0.00           O  
ATOM   3766  CB  SER A 243      21.879 -10.285 -36.986  1.00  0.00           C  
ATOM   3767  OG  SER A 243      20.699 -10.178 -36.241  1.00  0.00           O  
ATOM   3768  H   SER A 243      20.734 -12.328 -37.885  1.00  0.00           H  
ATOM   3769  HA  SER A 243      20.938  -9.638 -38.797  1.00  0.00           H  
ATOM   3770 1HB  SER A 243      22.460 -11.135 -36.630  1.00  0.00           H  
ATOM   3771 2HB  SER A 243      22.484  -9.392 -36.842  1.00  0.00           H  
ATOM   3772  HG  SER A 243      20.288 -11.075 -36.270  1.00  0.00           H  
ATOM   3773  N   GLU A 244      23.604 -11.554 -39.292  1.00  0.00           N  
ATOM   3774  CA  GLU A 244      24.854 -11.623 -40.049  1.00  0.00           C  
ATOM   3775  C   GLU A 244      24.599 -11.442 -41.549  1.00  0.00           C  
ATOM   3776  O   GLU A 244      25.370 -10.776 -42.244  1.00  0.00           O  
ATOM   3777  CB  GLU A 244      25.573 -12.955 -39.793  1.00  0.00           C  
ATOM   3778  CG  GLU A 244      26.143 -13.112 -38.378  1.00  0.00           C  
ATOM   3779  CD  GLU A 244      26.774 -14.471 -38.125  1.00  0.00           C  
ATOM   3780  OE1 GLU A 244      26.752 -15.304 -38.999  1.00  0.00           O  
ATOM   3781  OE2 GLU A 244      27.265 -14.681 -37.026  1.00  0.00           O  
ATOM   3782  H   GLU A 244      23.289 -12.364 -38.752  1.00  0.00           H  
ATOM   3783  HA  GLU A 244      25.501 -10.812 -39.716  1.00  0.00           H  
ATOM   3784 1HB  GLU A 244      24.875 -13.776 -39.957  1.00  0.00           H  
ATOM   3785 2HB  GLU A 244      26.388 -13.073 -40.504  1.00  0.00           H  
ATOM   3786 1HG  GLU A 244      26.894 -12.340 -38.217  1.00  0.00           H  
ATOM   3787 2HG  GLU A 244      25.343 -12.951 -37.660  1.00  0.00           H  
ATOM   3788  N   LYS A 245      23.500 -12.022 -42.049  1.00  0.00           N  
ATOM   3789  CA  LYS A 245      23.135 -11.885 -43.459  1.00  0.00           C  
ATOM   3790  C   LYS A 245      22.732 -10.452 -43.807  1.00  0.00           C  
ATOM   3791  O   LYS A 245      23.060  -9.948 -44.881  1.00  0.00           O  
ATOM   3792  CB  LYS A 245      21.991 -12.844 -43.815  1.00  0.00           C  
ATOM   3793  CG  LYS A 245      22.384 -14.324 -43.867  1.00  0.00           C  
ATOM   3794  CD  LYS A 245      21.176 -15.228 -44.175  1.00  0.00           C  
ATOM   3795  CE  LYS A 245      21.605 -16.694 -44.311  1.00  0.00           C  
ATOM   3796  NZ  LYS A 245      20.440 -17.619 -44.517  1.00  0.00           N  
ATOM   3797  H   LYS A 245      22.923 -12.597 -41.433  1.00  0.00           H  
ATOM   3798  HA  LYS A 245      24.004 -12.143 -44.062  1.00  0.00           H  
ATOM   3799 1HB  LYS A 245      21.197 -12.743 -43.074  1.00  0.00           H  
ATOM   3800 2HB  LYS A 245      21.570 -12.568 -44.782  1.00  0.00           H  
ATOM   3801 1HG  LYS A 245      23.144 -14.471 -44.633  1.00  0.00           H  
ATOM   3802 2HG  LYS A 245      22.804 -14.616 -42.904  1.00  0.00           H  
ATOM   3803 1HD  LYS A 245      20.455 -15.150 -43.359  1.00  0.00           H  
ATOM   3804 2HD  LYS A 245      20.690 -14.907 -45.096  1.00  0.00           H  
ATOM   3805 1HE  LYS A 245      22.273 -16.782 -45.164  1.00  0.00           H  
ATOM   3806 2HE  LYS A 245      22.142 -16.993 -43.415  1.00  0.00           H  
ATOM   3807 1HZ  LYS A 245      20.776 -18.574 -44.608  1.00  0.00           H  
ATOM   3808 2HZ  LYS A 245      19.813 -17.564 -43.724  1.00  0.00           H  
ATOM   3809 3HZ  LYS A 245      19.936 -17.365 -45.354  1.00  0.00           H  
ATOM   3810  N   LEU A 246      22.019  -9.805 -42.891  1.00  0.00           N  
ATOM   3811  CA  LEU A 246      21.539  -8.443 -43.059  1.00  0.00           C  
ATOM   3812  C   LEU A 246      22.629  -7.376 -42.966  1.00  0.00           C  
ATOM   3813  O   LEU A 246      22.610  -6.410 -43.726  1.00  0.00           O  
ATOM   3814  CB  LEU A 246      20.463  -8.146 -42.022  1.00  0.00           C  
ATOM   3815  CG  LEU A 246      19.826  -6.786 -42.110  1.00  0.00           C  
ATOM   3816  CD1 LEU A 246      19.188  -6.626 -43.440  1.00  0.00           C  
ATOM   3817  CD2 LEU A 246      18.817  -6.652 -41.020  1.00  0.00           C  
ATOM   3818  H   LEU A 246      21.762 -10.298 -42.036  1.00  0.00           H  
ATOM   3819  HA  LEU A 246      21.086  -8.375 -44.043  1.00  0.00           H  
ATOM   3820 1HB  LEU A 246      19.684  -8.892 -42.120  1.00  0.00           H  
ATOM   3821 2HB  LEU A 246      20.902  -8.257 -41.036  1.00  0.00           H  
ATOM   3822  HG  LEU A 246      20.584  -6.021 -42.014  1.00  0.00           H  
ATOM   3823 1HD1 LEU A 246      18.739  -5.655 -43.523  1.00  0.00           H  
ATOM   3824 2HD1 LEU A 246      19.928  -6.742 -44.204  1.00  0.00           H  
ATOM   3825 3HD1 LEU A 246      18.434  -7.381 -43.549  1.00  0.00           H  
ATOM   3826 1HD2 LEU A 246      18.387  -5.714 -41.097  1.00  0.00           H  
ATOM   3827 2HD2 LEU A 246      18.059  -7.397 -41.128  1.00  0.00           H  
ATOM   3828 3HD2 LEU A 246      19.288  -6.765 -40.053  1.00  0.00           H  
ATOM   3829  N   LYS A 247      23.548  -7.514 -42.008  1.00  0.00           N  
ATOM   3830  CA  LYS A 247      24.568  -6.499 -41.729  1.00  0.00           C  
ATOM   3831  C   LYS A 247      25.062  -5.655 -42.908  1.00  0.00           C  
ATOM   3832  O   LYS A 247      24.888  -4.441 -42.834  1.00  0.00           O  
ATOM   3833  CB  LYS A 247      25.710  -7.081 -40.888  1.00  0.00           C  
ATOM   3834  CG  LYS A 247      26.810  -6.085 -40.577  1.00  0.00           C  
ATOM   3835  CD  LYS A 247      27.858  -6.684 -39.654  1.00  0.00           C  
ATOM   3836  CE  LYS A 247      28.985  -5.697 -39.415  1.00  0.00           C  
ATOM   3837  NZ  LYS A 247      29.996  -6.211 -38.463  1.00  0.00           N  
ATOM   3838  H   LYS A 247      23.512  -8.340 -41.409  1.00  0.00           H  
ATOM   3839  HA  LYS A 247      24.126  -5.770 -41.068  1.00  0.00           H  
ATOM   3840 1HB  LYS A 247      25.290  -7.378 -39.926  1.00  0.00           H  
ATOM   3841 2HB  LYS A 247      26.129  -7.978 -41.302  1.00  0.00           H  
ATOM   3842 1HG  LYS A 247      27.297  -5.775 -41.507  1.00  0.00           H  
ATOM   3843 2HG  LYS A 247      26.382  -5.198 -40.108  1.00  0.00           H  
ATOM   3844 1HD  LYS A 247      27.399  -6.949 -38.701  1.00  0.00           H  
ATOM   3845 2HD  LYS A 247      28.265  -7.588 -40.109  1.00  0.00           H  
ATOM   3846 1HE  LYS A 247      29.475  -5.496 -40.364  1.00  0.00           H  
ATOM   3847 2HE  LYS A 247      28.570  -4.766 -39.027  1.00  0.00           H  
ATOM   3848 1HZ  LYS A 247      30.720  -5.516 -38.348  1.00  0.00           H  
ATOM   3849 2HZ  LYS A 247      29.557  -6.391 -37.572  1.00  0.00           H  
ATOM   3850 3HZ  LYS A 247      30.397  -7.063 -38.823  1.00  0.00           H  
ATOM   3851  N   PRO A 248      25.644  -6.187 -44.003  1.00  0.00           N  
ATOM   3852  CA  PRO A 248      26.180  -5.394 -45.104  1.00  0.00           C  
ATOM   3853  C   PRO A 248      25.128  -4.484 -45.761  1.00  0.00           C  
ATOM   3854  O   PRO A 248      25.461  -3.458 -46.361  1.00  0.00           O  
ATOM   3855  CB  PRO A 248      26.646  -6.472 -46.093  1.00  0.00           C  
ATOM   3856  CG  PRO A 248      26.852  -7.713 -45.251  1.00  0.00           C  
ATOM   3857  CD  PRO A 248      25.751  -7.650 -44.224  1.00  0.00           C  
ATOM   3858  HA  PRO A 248      27.030  -4.797 -44.730  1.00  0.00           H  
ATOM   3859 1HB  PRO A 248      25.883  -6.610 -46.872  1.00  0.00           H  
ATOM   3860 2HB  PRO A 248      27.563  -6.141 -46.603  1.00  0.00           H  
ATOM   3861 1HG  PRO A 248      26.785  -8.615 -45.878  1.00  0.00           H  
ATOM   3862 2HG  PRO A 248      27.850  -7.711 -44.793  1.00  0.00           H  
ATOM   3863 1HD  PRO A 248      24.819  -8.035 -44.653  1.00  0.00           H  
ATOM   3864 2HD  PRO A 248      26.046  -8.209 -43.367  1.00  0.00           H  
ATOM   3865  N   ILE A 249      23.852  -4.844 -45.632  1.00  0.00           N  
ATOM   3866  CA  ILE A 249      22.755  -4.095 -46.214  1.00  0.00           C  
ATOM   3867  C   ILE A 249      22.494  -2.941 -45.306  1.00  0.00           C  
ATOM   3868  O   ILE A 249      22.317  -1.799 -45.732  1.00  0.00           O  
ATOM   3869  CB  ILE A 249      21.499  -4.955 -46.314  1.00  0.00           C  
ATOM   3870  CG1 ILE A 249      21.803  -6.102 -47.208  1.00  0.00           C  
ATOM   3871  CG2 ILE A 249      20.296  -4.135 -46.815  1.00  0.00           C  
ATOM   3872  CD1 ILE A 249      20.795  -7.153 -47.206  1.00  0.00           C  
ATOM   3873  H   ILE A 249      23.602  -5.663 -45.086  1.00  0.00           H  
ATOM   3874  HA  ILE A 249      23.042  -3.730 -47.203  1.00  0.00           H  
ATOM   3875  HB  ILE A 249      21.262  -5.344 -45.350  1.00  0.00           H  
ATOM   3876 1HG1 ILE A 249      21.926  -5.750 -48.204  1.00  0.00           H  
ATOM   3877 2HG1 ILE A 249      22.744  -6.537 -46.882  1.00  0.00           H  
ATOM   3878 1HG2 ILE A 249      19.422  -4.772 -46.866  1.00  0.00           H  
ATOM   3879 2HG2 ILE A 249      20.106  -3.315 -46.121  1.00  0.00           H  
ATOM   3880 3HG2 ILE A 249      20.508  -3.730 -47.800  1.00  0.00           H  
ATOM   3881 1HD1 ILE A 249      21.115  -7.928 -47.865  1.00  0.00           H  
ATOM   3882 2HD1 ILE A 249      20.677  -7.556 -46.214  1.00  0.00           H  
ATOM   3883 3HD1 ILE A 249      19.869  -6.744 -47.549  1.00  0.00           H  
ATOM   3884  N   ALA A 250      22.439  -3.262 -44.018  1.00  0.00           N  
ATOM   3885  CA  ALA A 250      22.198  -2.250 -43.017  1.00  0.00           C  
ATOM   3886  C   ALA A 250      23.307  -1.206 -43.068  1.00  0.00           C  
ATOM   3887  O   ALA A 250      23.052  -0.009 -42.961  1.00  0.00           O  
ATOM   3888  CB  ALA A 250      22.086  -2.889 -41.653  1.00  0.00           C  
ATOM   3889  H   ALA A 250      22.595  -4.236 -43.753  1.00  0.00           H  
ATOM   3890  HA  ALA A 250      21.271  -1.751 -43.257  1.00  0.00           H  
ATOM   3891 1HB  ALA A 250      21.871  -2.123 -40.918  1.00  0.00           H  
ATOM   3892 2HB  ALA A 250      21.274  -3.617 -41.661  1.00  0.00           H  
ATOM   3893 3HB  ALA A 250      23.017  -3.389 -41.402  1.00  0.00           H  
ATOM   3894  N   GLU A 251      24.545  -1.645 -43.298  1.00  0.00           N  
ATOM   3895  CA  GLU A 251      25.627  -0.683 -43.408  1.00  0.00           C  
ATOM   3896  C   GLU A 251      25.465   0.160 -44.686  1.00  0.00           C  
ATOM   3897  O   GLU A 251      25.494   1.394 -44.636  1.00  0.00           O  
ATOM   3898  CB  GLU A 251      26.982  -1.413 -43.432  1.00  0.00           C  
ATOM   3899  CG  GLU A 251      27.405  -2.077 -42.105  1.00  0.00           C  
ATOM   3900  CD  GLU A 251      28.687  -2.888 -42.220  1.00  0.00           C  
ATOM   3901  OE1 GLU A 251      29.085  -3.184 -43.321  1.00  0.00           O  
ATOM   3902  OE2 GLU A 251      29.276  -3.195 -41.203  1.00  0.00           O  
ATOM   3903  H   GLU A 251      24.726  -2.646 -43.360  1.00  0.00           H  
ATOM   3904  HA  GLU A 251      25.596  -0.018 -42.545  1.00  0.00           H  
ATOM   3905 1HB  GLU A 251      26.952  -2.194 -44.194  1.00  0.00           H  
ATOM   3906 2HB  GLU A 251      27.765  -0.712 -43.716  1.00  0.00           H  
ATOM   3907 1HG  GLU A 251      27.566  -1.295 -41.366  1.00  0.00           H  
ATOM   3908 2HG  GLU A 251      26.599  -2.720 -41.754  1.00  0.00           H  
ATOM   3909  N   ALA A 252      25.169  -0.500 -45.815  1.00  0.00           N  
ATOM   3910  CA  ALA A 252      25.005   0.162 -47.112  1.00  0.00           C  
ATOM   3911  C   ALA A 252      23.887   1.200 -47.135  1.00  0.00           C  
ATOM   3912  O   ALA A 252      23.994   2.217 -47.826  1.00  0.00           O  
ATOM   3913  CB  ALA A 252      24.713  -0.875 -48.182  1.00  0.00           C  
ATOM   3914  H   ALA A 252      25.125  -1.520 -45.806  1.00  0.00           H  
ATOM   3915  HA  ALA A 252      25.940   0.667 -47.346  1.00  0.00           H  
ATOM   3916 1HB  ALA A 252      24.629  -0.385 -49.149  1.00  0.00           H  
ATOM   3917 2HB  ALA A 252      25.520  -1.605 -48.210  1.00  0.00           H  
ATOM   3918 3HB  ALA A 252      23.779  -1.379 -47.946  1.00  0.00           H  
ATOM   3919  N   THR A 253      22.819   0.941 -46.390  1.00  0.00           N  
ATOM   3920  CA  THR A 253      21.643   1.797 -46.371  1.00  0.00           C  
ATOM   3921  C   THR A 253      21.446   2.521 -45.036  1.00  0.00           C  
ATOM   3922  O   THR A 253      20.333   2.984 -44.723  1.00  0.00           O  
ATOM   3923  CB  THR A 253      20.402   0.963 -46.739  1.00  0.00           C  
ATOM   3924  OG1 THR A 253      20.253  -0.120 -45.834  1.00  0.00           O  
ATOM   3925  CG2 THR A 253      20.575   0.403 -48.140  1.00  0.00           C  
ATOM   3926  H   THR A 253      22.793   0.072 -45.856  1.00  0.00           H  
ATOM   3927  HA  THR A 253      21.769   2.560 -47.137  1.00  0.00           H  
ATOM   3928  HB  THR A 253      19.512   1.591 -46.698  1.00  0.00           H  
ATOM   3929  HG1 THR A 253      21.052  -0.691 -45.879  1.00  0.00           H  
ATOM   3930 1HG2 THR A 253      19.717  -0.179 -48.414  1.00  0.00           H  
ATOM   3931 2HG2 THR A 253      20.691   1.224 -48.846  1.00  0.00           H  
ATOM   3932 3HG2 THR A 253      21.459  -0.230 -48.171  1.00  0.00           H  
ATOM   3933  N   ARG A 254      22.517   2.614 -44.248  1.00  0.00           N  
ATOM   3934  CA  ARG A 254      22.426   3.258 -42.952  1.00  0.00           C  
ATOM   3935  C   ARG A 254      21.926   4.681 -43.076  1.00  0.00           C  
ATOM   3936  O   ARG A 254      22.329   5.426 -43.967  1.00  0.00           O  
ATOM   3937  CB  ARG A 254      23.791   3.273 -42.297  1.00  0.00           C  
ATOM   3938  CG  ARG A 254      24.811   4.152 -42.968  1.00  0.00           C  
ATOM   3939  CD  ARG A 254      26.169   3.934 -42.399  1.00  0.00           C  
ATOM   3940  NE  ARG A 254      27.162   4.810 -43.008  1.00  0.00           N  
ATOM   3941  CZ  ARG A 254      27.753   4.580 -44.200  1.00  0.00           C  
ATOM   3942  NH1 ARG A 254      27.433   3.509 -44.898  1.00  0.00           N  
ATOM   3943  NH2 ARG A 254      28.654   5.433 -44.669  1.00  0.00           N  
ATOM   3944  H   ARG A 254      23.415   2.216 -44.538  1.00  0.00           H  
ATOM   3945  HA  ARG A 254      21.737   2.684 -42.330  1.00  0.00           H  
ATOM   3946 1HB  ARG A 254      23.699   3.593 -41.264  1.00  0.00           H  
ATOM   3947 2HB  ARG A 254      24.199   2.267 -42.314  1.00  0.00           H  
ATOM   3948 1HG  ARG A 254      24.842   3.915 -44.034  1.00  0.00           H  
ATOM   3949 2HG  ARG A 254      24.537   5.198 -42.834  1.00  0.00           H  
ATOM   3950 1HD  ARG A 254      26.155   4.125 -41.326  1.00  0.00           H  
ATOM   3951 2HD  ARG A 254      26.472   2.897 -42.576  1.00  0.00           H  
ATOM   3952  HE  ARG A 254      27.434   5.637 -42.499  1.00  0.00           H  
ATOM   3953 1HH1 ARG A 254      26.722   2.844 -44.537  1.00  0.00           H  
ATOM   3954 2HH1 ARG A 254      27.868   3.334 -45.787  1.00  0.00           H  
ATOM   3955 1HH2 ARG A 254      28.898   6.255 -44.134  1.00  0.00           H  
ATOM   3956 2HH2 ARG A 254      29.094   5.261 -45.560  1.00  0.00           H  
ATOM   3957  N   GLY A 255      21.035   5.064 -42.173  1.00  0.00           N  
ATOM   3958  CA  GLY A 255      20.494   6.421 -42.139  1.00  0.00           C  
ATOM   3959  C   GLY A 255      19.260   6.579 -43.030  1.00  0.00           C  
ATOM   3960  O   GLY A 255      18.553   7.583 -42.945  1.00  0.00           O  
ATOM   3961  H   GLY A 255      20.727   4.395 -41.478  1.00  0.00           H  
ATOM   3962 1HA  GLY A 255      20.235   6.679 -41.111  1.00  0.00           H  
ATOM   3963 2HA  GLY A 255      21.265   7.123 -42.458  1.00  0.00           H  
ATOM   3964  N   LYS A 256      18.992   5.575 -43.870  1.00  0.00           N  
ATOM   3965  CA  LYS A 256      17.846   5.595 -44.767  1.00  0.00           C  
ATOM   3966  C   LYS A 256      16.838   4.639 -44.182  1.00  0.00           C  
ATOM   3967  O   LYS A 256      15.640   4.905 -44.167  1.00  0.00           O  
ATOM   3968  CB  LYS A 256      18.244   5.149 -46.172  1.00  0.00           C  
ATOM   3969  CG  LYS A 256      19.247   6.047 -46.857  1.00  0.00           C  
ATOM   3970  CD  LYS A 256      19.579   5.536 -48.247  1.00  0.00           C  
ATOM   3971  CE  LYS A 256      20.606   6.426 -48.934  1.00  0.00           C  
ATOM   3972  NZ  LYS A 256      20.980   5.914 -50.284  1.00  0.00           N  
ATOM   3973  H   LYS A 256      19.615   4.771 -43.916  1.00  0.00           H  
ATOM   3974  HA  LYS A 256      17.411   6.594 -44.797  1.00  0.00           H  
ATOM   3975 1HB  LYS A 256      18.654   4.144 -46.140  1.00  0.00           H  
ATOM   3976 2HB  LYS A 256      17.359   5.112 -46.799  1.00  0.00           H  
ATOM   3977 1HG  LYS A 256      18.848   7.058 -46.926  1.00  0.00           H  
ATOM   3978 2HG  LYS A 256      20.164   6.074 -46.260  1.00  0.00           H  
ATOM   3979 1HD  LYS A 256      19.976   4.518 -48.171  1.00  0.00           H  
ATOM   3980 2HD  LYS A 256      18.672   5.513 -48.849  1.00  0.00           H  
ATOM   3981 1HE  LYS A 256      20.192   7.428 -49.039  1.00  0.00           H  
ATOM   3982 2HE  LYS A 256      21.502   6.476 -48.314  1.00  0.00           H  
ATOM   3983 1HZ  LYS A 256      21.661   6.533 -50.702  1.00  0.00           H  
ATOM   3984 2HZ  LYS A 256      21.379   4.987 -50.195  1.00  0.00           H  
ATOM   3985 3HZ  LYS A 256      20.160   5.873 -50.871  1.00  0.00           H  
ATOM   3986  N   ILE A 257      17.352   3.510 -43.709  1.00  0.00           N  
ATOM   3987  CA  ILE A 257      16.544   2.499 -43.050  1.00  0.00           C  
ATOM   3988  C   ILE A 257      17.195   2.043 -41.740  1.00  0.00           C  
ATOM   3989  O   ILE A 257      18.403   1.803 -41.692  1.00  0.00           O  
ATOM   3990  CB  ILE A 257      16.283   1.286 -43.951  1.00  0.00           C  
ATOM   3991  CG1 ILE A 257      15.567   1.681 -45.201  1.00  0.00           C  
ATOM   3992  CG2 ILE A 257      15.458   0.237 -43.238  1.00  0.00           C  
ATOM   3993  CD1 ILE A 257      15.462   0.567 -46.120  1.00  0.00           C  
ATOM   3994  H   ILE A 257      18.351   3.349 -43.824  1.00  0.00           H  
ATOM   3995  HA  ILE A 257      15.585   2.941 -42.816  1.00  0.00           H  
ATOM   3996  HB  ILE A 257      17.232   0.865 -44.248  1.00  0.00           H  
ATOM   3997 1HG1 ILE A 257      14.578   2.044 -44.964  1.00  0.00           H  
ATOM   3998 2HG1 ILE A 257      16.120   2.462 -45.697  1.00  0.00           H  
ATOM   3999 1HG2 ILE A 257      15.314  -0.595 -43.912  1.00  0.00           H  
ATOM   4000 2HG2 ILE A 257      15.967  -0.111 -42.347  1.00  0.00           H  
ATOM   4001 3HG2 ILE A 257      14.491   0.655 -42.957  1.00  0.00           H  
ATOM   4002 1HD1 ILE A 257      14.963   0.881 -47.026  1.00  0.00           H  
ATOM   4003 2HD1 ILE A 257      16.473   0.243 -46.338  1.00  0.00           H  
ATOM   4004 3HD1 ILE A 257      14.903  -0.247 -45.660  1.00  0.00           H  
ATOM   4005  N   ASN A 258      16.402   1.946 -40.678  1.00  0.00           N  
ATOM   4006  CA  ASN A 258      16.884   1.406 -39.401  1.00  0.00           C  
ATOM   4007  C   ASN A 258      16.488  -0.057 -39.364  1.00  0.00           C  
ATOM   4008  O   ASN A 258      15.335  -0.352 -39.666  1.00  0.00           O  
ATOM   4009  CB  ASN A 258      16.270   2.099 -38.217  1.00  0.00           C  
ATOM   4010  CG  ASN A 258      16.630   3.525 -38.075  1.00  0.00           C  
ATOM   4011  OD1 ASN A 258      17.751   3.953 -38.359  1.00  0.00           O  
ATOM   4012  ND2 ASN A 258      15.702   4.280 -37.590  1.00  0.00           N  
ATOM   4013  H   ASN A 258      15.419   2.203 -40.794  1.00  0.00           H  
ATOM   4014  HA  ASN A 258      17.973   1.467 -39.356  1.00  0.00           H  
ATOM   4015 1HB  ASN A 258      15.210   2.012 -38.282  1.00  0.00           H  
ATOM   4016 2HB  ASN A 258      16.582   1.580 -37.319  1.00  0.00           H  
ATOM   4017 1HD2 ASN A 258      15.882   5.247 -37.424  1.00  0.00           H  
ATOM   4018 2HD2 ASN A 258      14.808   3.886 -37.369  1.00  0.00           H  
ATOM   4019  N   PHE A 259      17.387  -0.973 -39.015  1.00  0.00           N  
ATOM   4020  CA  PHE A 259      17.007  -2.378 -39.042  1.00  0.00           C  
ATOM   4021  C   PHE A 259      16.982  -3.058 -37.671  1.00  0.00           C  
ATOM   4022  O   PHE A 259      17.701  -2.690 -36.736  1.00  0.00           O  
ATOM   4023  CB  PHE A 259      17.959  -3.154 -39.945  1.00  0.00           C  
ATOM   4024  CG  PHE A 259      17.939  -2.776 -41.438  1.00  0.00           C  
ATOM   4025  CD1 PHE A 259      18.644  -1.687 -41.886  1.00  0.00           C  
ATOM   4026  CD2 PHE A 259      17.281  -3.542 -42.385  1.00  0.00           C  
ATOM   4027  CE1 PHE A 259      18.662  -1.353 -43.228  1.00  0.00           C  
ATOM   4028  CE2 PHE A 259      17.309  -3.211 -43.736  1.00  0.00           C  
ATOM   4029  CZ  PHE A 259      17.999  -2.113 -44.149  1.00  0.00           C  
ATOM   4030  H   PHE A 259      18.351  -0.746 -38.758  1.00  0.00           H  
ATOM   4031  HA  PHE A 259      16.017  -2.447 -39.469  1.00  0.00           H  
ATOM   4032 1HB  PHE A 259      18.957  -3.074 -39.598  1.00  0.00           H  
ATOM   4033 2HB  PHE A 259      17.681  -4.178 -39.849  1.00  0.00           H  
ATOM   4034  HD1 PHE A 259      19.189  -1.069 -41.166  1.00  0.00           H  
ATOM   4035  HD2 PHE A 259      16.730  -4.420 -42.055  1.00  0.00           H  
ATOM   4036  HE1 PHE A 259      19.222  -0.468 -43.552  1.00  0.00           H  
ATOM   4037  HE2 PHE A 259      16.787  -3.823 -44.462  1.00  0.00           H  
ATOM   4038  HZ  PHE A 259      18.029  -1.838 -45.205  1.00  0.00           H  
ATOM   4039  N   GLY A 260      16.173  -4.093 -37.564  1.00  0.00           N  
ATOM   4040  CA  GLY A 260      16.215  -4.881 -36.354  1.00  0.00           C  
ATOM   4041  C   GLY A 260      15.568  -6.237 -36.473  1.00  0.00           C  
ATOM   4042  O   GLY A 260      15.178  -6.658 -37.569  1.00  0.00           O  
ATOM   4043  H   GLY A 260      15.515  -4.292 -38.314  1.00  0.00           H  
ATOM   4044 1HA  GLY A 260      17.250  -5.025 -36.072  1.00  0.00           H  
ATOM   4045 2HA  GLY A 260      15.741  -4.324 -35.555  1.00  0.00           H  
ATOM   4046  N   THR A 261      15.508  -6.934 -35.350  1.00  0.00           N  
ATOM   4047  CA  THR A 261      14.986  -8.288 -35.350  1.00  0.00           C  
ATOM   4048  C   THR A 261      13.918  -8.520 -34.277  1.00  0.00           C  
ATOM   4049  O   THR A 261      14.036  -8.066 -33.136  1.00  0.00           O  
ATOM   4050  CB  THR A 261      16.148  -9.281 -35.207  1.00  0.00           C  
ATOM   4051  OG1 THR A 261      17.093  -9.041 -36.254  1.00  0.00           O  
ATOM   4052  CG2 THR A 261      15.655 -10.704 -35.362  1.00  0.00           C  
ATOM   4053  H   THR A 261      15.866  -6.492 -34.505  1.00  0.00           H  
ATOM   4054  HA  THR A 261      14.525  -8.464 -36.312  1.00  0.00           H  
ATOM   4055  HB  THR A 261      16.631  -9.156 -34.237  1.00  0.00           H  
ATOM   4056  HG1 THR A 261      16.659  -9.135 -37.104  1.00  0.00           H  
ATOM   4057 1HG2 THR A 261      16.506 -11.360 -35.287  1.00  0.00           H  
ATOM   4058 2HG2 THR A 261      14.933 -10.937 -34.588  1.00  0.00           H  
ATOM   4059 3HG2 THR A 261      15.191 -10.828 -36.337  1.00  0.00           H  
ATOM   4060  N   ILE A 262      12.848  -9.189 -34.671  1.00  0.00           N  
ATOM   4061  CA  ILE A 262      11.729  -9.478 -33.787  1.00  0.00           C  
ATOM   4062  C   ILE A 262      11.390 -10.960 -33.645  1.00  0.00           C  
ATOM   4063  O   ILE A 262      11.343 -11.717 -34.614  1.00  0.00           O  
ATOM   4064  CB  ILE A 262      10.476  -8.691 -34.207  1.00  0.00           C  
ATOM   4065  CG1 ILE A 262      10.690  -7.212 -34.071  1.00  0.00           C  
ATOM   4066  CG2 ILE A 262       9.316  -9.074 -33.363  1.00  0.00           C  
ATOM   4067  CD1 ILE A 262       9.565  -6.383 -34.640  1.00  0.00           C  
ATOM   4068  H   ILE A 262      12.824  -9.523 -35.634  1.00  0.00           H  
ATOM   4069  HA  ILE A 262      11.995  -9.121 -32.793  1.00  0.00           H  
ATOM   4070  HB  ILE A 262      10.275  -8.887 -35.249  1.00  0.00           H  
ATOM   4071 1HG1 ILE A 262      10.774  -6.994 -33.009  1.00  0.00           H  
ATOM   4072 2HG1 ILE A 262      11.610  -6.919 -34.567  1.00  0.00           H  
ATOM   4073 1HG2 ILE A 262       8.444  -8.507 -33.660  1.00  0.00           H  
ATOM   4074 2HG2 ILE A 262       9.104 -10.128 -33.471  1.00  0.00           H  
ATOM   4075 3HG2 ILE A 262       9.551  -8.849 -32.328  1.00  0.00           H  
ATOM   4076 1HD1 ILE A 262       9.772  -5.332 -34.472  1.00  0.00           H  
ATOM   4077 2HD1 ILE A 262       9.473  -6.572 -35.704  1.00  0.00           H  
ATOM   4078 3HD1 ILE A 262       8.641  -6.645 -34.148  1.00  0.00           H  
ATOM   4079  N   ASP A 263      11.168 -11.390 -32.411  1.00  0.00           N  
ATOM   4080  CA  ASP A 263      10.758 -12.767 -32.183  1.00  0.00           C  
ATOM   4081  C   ASP A 263       9.308 -12.930 -32.637  1.00  0.00           C  
ATOM   4082  O   ASP A 263       8.389 -12.386 -32.029  1.00  0.00           O  
ATOM   4083  CB  ASP A 263      10.946 -13.129 -30.711  1.00  0.00           C  
ATOM   4084  CG  ASP A 263      10.604 -14.583 -30.305  1.00  0.00           C  
ATOM   4085  OD1 ASP A 263       9.574 -15.123 -30.743  1.00  0.00           O  
ATOM   4086  OD2 ASP A 263      11.424 -15.165 -29.606  1.00  0.00           O  
ATOM   4087  H   ASP A 263      11.250 -10.747 -31.636  1.00  0.00           H  
ATOM   4088  HA  ASP A 263      11.387 -13.422 -32.780  1.00  0.00           H  
ATOM   4089 1HB  ASP A 263      11.967 -12.917 -30.418  1.00  0.00           H  
ATOM   4090 2HB  ASP A 263      10.325 -12.488 -30.117  1.00  0.00           H  
ATOM   4091  N   ALA A 264       9.125 -13.689 -33.712  1.00  0.00           N  
ATOM   4092  CA  ALA A 264       7.850 -13.923 -34.386  1.00  0.00           C  
ATOM   4093  C   ALA A 264       6.817 -14.566 -33.498  1.00  0.00           C  
ATOM   4094  O   ALA A 264       5.631 -14.535 -33.820  1.00  0.00           O  
ATOM   4095  CB  ALA A 264       8.050 -14.812 -35.600  1.00  0.00           C  
ATOM   4096  H   ALA A 264       9.951 -14.120 -34.102  1.00  0.00           H  
ATOM   4097  HA  ALA A 264       7.458 -12.960 -34.694  1.00  0.00           H  
ATOM   4098 1HB  ALA A 264       7.097 -14.953 -36.116  1.00  0.00           H  
ATOM   4099 2HB  ALA A 264       8.761 -14.365 -36.270  1.00  0.00           H  
ATOM   4100 3HB  ALA A 264       8.432 -15.781 -35.272  1.00  0.00           H  
ATOM   4101  N   LYS A 265       7.249 -15.260 -32.454  1.00  0.00           N  
ATOM   4102  CA  LYS A 265       6.285 -15.896 -31.600  1.00  0.00           C  
ATOM   4103  C   LYS A 265       5.872 -14.920 -30.507  1.00  0.00           C  
ATOM   4104  O   LYS A 265       4.713 -14.493 -30.428  1.00  0.00           O  
ATOM   4105  CB  LYS A 265       6.850 -17.174 -30.986  1.00  0.00           C  
ATOM   4106  CG  LYS A 265       5.818 -17.896 -30.190  1.00  0.00           C  
ATOM   4107  CD  LYS A 265       6.346 -19.029 -29.360  1.00  0.00           C  
ATOM   4108  CE  LYS A 265       6.772 -20.221 -30.152  1.00  0.00           C  
ATOM   4109  NZ  LYS A 265       7.000 -21.367 -29.244  1.00  0.00           N  
ATOM   4110  H   LYS A 265       8.238 -15.262 -32.176  1.00  0.00           H  
ATOM   4111  HA  LYS A 265       5.401 -16.147 -32.183  1.00  0.00           H  
ATOM   4112 1HB  LYS A 265       7.213 -17.838 -31.775  1.00  0.00           H  
ATOM   4113 2HB  LYS A 265       7.698 -16.938 -30.339  1.00  0.00           H  
ATOM   4114 1HG  LYS A 265       5.397 -17.182 -29.515  1.00  0.00           H  
ATOM   4115 2HG  LYS A 265       5.034 -18.264 -30.841  1.00  0.00           H  
ATOM   4116 1HD  LYS A 265       7.197 -18.679 -28.776  1.00  0.00           H  
ATOM   4117 2HD  LYS A 265       5.574 -19.346 -28.656  1.00  0.00           H  
ATOM   4118 1HE  LYS A 265       6.008 -20.484 -30.878  1.00  0.00           H  
ATOM   4119 2HE  LYS A 265       7.699 -19.995 -30.675  1.00  0.00           H  
ATOM   4120 1HZ  LYS A 265       7.296 -22.175 -29.756  1.00  0.00           H  
ATOM   4121 2HZ  LYS A 265       7.690 -21.134 -28.527  1.00  0.00           H  
ATOM   4122 3HZ  LYS A 265       6.140 -21.576 -28.717  1.00  0.00           H  
ATOM   4123  N   ALA A 266       6.856 -14.501 -29.707  1.00  0.00           N  
ATOM   4124  CA  ALA A 266       6.595 -13.641 -28.553  1.00  0.00           C  
ATOM   4125  C   ALA A 266       5.949 -12.329 -28.954  1.00  0.00           C  
ATOM   4126  O   ALA A 266       5.111 -11.787 -28.233  1.00  0.00           O  
ATOM   4127  CB  ALA A 266       7.881 -13.344 -27.813  1.00  0.00           C  
ATOM   4128  H   ALA A 266       7.814 -14.819 -29.903  1.00  0.00           H  
ATOM   4129  HA  ALA A 266       5.909 -14.170 -27.894  1.00  0.00           H  
ATOM   4130 1HB  ALA A 266       7.664 -12.726 -26.944  1.00  0.00           H  
ATOM   4131 2HB  ALA A 266       8.341 -14.279 -27.495  1.00  0.00           H  
ATOM   4132 3HB  ALA A 266       8.558 -12.815 -28.476  1.00  0.00           H  
ATOM   4133  N   TYR A 267       6.342 -11.816 -30.109  1.00  0.00           N  
ATOM   4134  CA  TYR A 267       5.848 -10.561 -30.615  1.00  0.00           C  
ATOM   4135  C   TYR A 267       5.127 -10.800 -31.929  1.00  0.00           C  
ATOM   4136  O   TYR A 267       5.171  -9.966 -32.845  1.00  0.00           O  
ATOM   4137  CB  TYR A 267       6.987  -9.595 -30.790  1.00  0.00           C  
ATOM   4138  CG  TYR A 267       7.789  -9.418 -29.551  1.00  0.00           C  
ATOM   4139  CD1 TYR A 267       9.045  -9.962 -29.512  1.00  0.00           C  
ATOM   4140  CD2 TYR A 267       7.275  -8.768 -28.449  1.00  0.00           C  
ATOM   4141  CE1 TYR A 267       9.816  -9.863 -28.384  1.00  0.00           C  
ATOM   4142  CE2 TYR A 267       8.038  -8.667 -27.306  1.00  0.00           C  
ATOM   4143  CZ  TYR A 267       9.310  -9.212 -27.273  1.00  0.00           C  
ATOM   4144  OH  TYR A 267      10.077  -9.116 -26.135  1.00  0.00           O  
ATOM   4145  H   TYR A 267       7.038 -12.297 -30.678  1.00  0.00           H  
ATOM   4146  HA  TYR A 267       5.131 -10.147 -29.907  1.00  0.00           H  
ATOM   4147 1HB  TYR A 267       7.625  -9.983 -31.544  1.00  0.00           H  
ATOM   4148 2HB  TYR A 267       6.617  -8.632 -31.114  1.00  0.00           H  
ATOM   4149  HD1 TYR A 267       9.420 -10.474 -30.387  1.00  0.00           H  
ATOM   4150  HD2 TYR A 267       6.270  -8.345 -28.479  1.00  0.00           H  
ATOM   4151  HE1 TYR A 267      10.814 -10.299 -28.365  1.00  0.00           H  
ATOM   4152  HE2 TYR A 267       7.639  -8.161 -26.428  1.00  0.00           H  
ATOM   4153  HH  TYR A 267      10.864  -9.658 -26.233  1.00  0.00           H  
ATOM   4154  N   GLY A 268       4.407 -11.919 -32.012  1.00  0.00           N  
ATOM   4155  CA  GLY A 268       3.641 -12.238 -33.206  1.00  0.00           C  
ATOM   4156  C   GLY A 268       2.699 -11.098 -33.587  1.00  0.00           C  
ATOM   4157  O   GLY A 268       2.403 -10.909 -34.769  1.00  0.00           O  
ATOM   4158  H   GLY A 268       4.421 -12.600 -31.249  1.00  0.00           H  
ATOM   4159 1HA  GLY A 268       4.331 -12.429 -34.027  1.00  0.00           H  
ATOM   4160 2HA  GLY A 268       3.078 -13.155 -33.036  1.00  0.00           H  
ATOM   4161  N   ALA A 269       2.234 -10.327 -32.593  1.00  0.00           N  
ATOM   4162  CA  ALA A 269       1.367  -9.181 -32.836  1.00  0.00           C  
ATOM   4163  C   ALA A 269       2.066  -8.159 -33.740  1.00  0.00           C  
ATOM   4164  O   ALA A 269       1.411  -7.502 -34.548  1.00  0.00           O  
ATOM   4165  CB  ALA A 269       0.967  -8.521 -31.526  1.00  0.00           C  
ATOM   4166  H   ALA A 269       2.501 -10.550 -31.645  1.00  0.00           H  
ATOM   4167  HA  ALA A 269       0.469  -9.532 -33.346  1.00  0.00           H  
ATOM   4168 1HB  ALA A 269       0.304  -7.680 -31.729  1.00  0.00           H  
ATOM   4169 2HB  ALA A 269       0.446  -9.248 -30.895  1.00  0.00           H  
ATOM   4170 3HB  ALA A 269       1.859  -8.165 -31.014  1.00  0.00           H  
ATOM   4171  N   HIS A 270       3.396  -8.009 -33.608  1.00  0.00           N  
ATOM   4172  CA  HIS A 270       4.114  -7.046 -34.435  1.00  0.00           C  
ATOM   4173  C   HIS A 270       4.146  -7.582 -35.851  1.00  0.00           C  
ATOM   4174  O   HIS A 270       3.986  -6.827 -36.808  1.00  0.00           O  
ATOM   4175  CB  HIS A 270       5.555  -6.797 -33.963  1.00  0.00           C  
ATOM   4176  CG  HIS A 270       5.701  -6.038 -32.652  1.00  0.00           C  
ATOM   4177  ND1 HIS A 270       6.895  -5.996 -31.946  1.00  0.00           N  
ATOM   4178  CD2 HIS A 270       4.819  -5.306 -31.933  1.00  0.00           C  
ATOM   4179  CE1 HIS A 270       6.738  -5.272 -30.853  1.00  0.00           C  
ATOM   4180  NE2 HIS A 270       5.488  -4.842 -30.818  1.00  0.00           N  
ATOM   4181  H   HIS A 270       3.922  -8.600 -32.974  1.00  0.00           H  
ATOM   4182  HA  HIS A 270       3.589  -6.094 -34.439  1.00  0.00           H  
ATOM   4183 1HB  HIS A 270       6.064  -7.754 -33.852  1.00  0.00           H  
ATOM   4184 2HB  HIS A 270       6.090  -6.240 -34.731  1.00  0.00           H  
ATOM   4185  HD1 HIS A 270       7.756  -6.438 -32.204  1.00  0.00           H  
ATOM   4186  HD2 HIS A 270       3.769  -5.055 -32.084  1.00  0.00           H  
ATOM   4187  HE1 HIS A 270       7.572  -5.119 -30.162  1.00  0.00           H  
ATOM   4188  N   ALA A 271       4.338  -8.899 -35.985  1.00  0.00           N  
ATOM   4189  CA  ALA A 271       4.364  -9.487 -37.324  1.00  0.00           C  
ATOM   4190  C   ALA A 271       3.019  -9.227 -37.993  1.00  0.00           C  
ATOM   4191  O   ALA A 271       2.949  -8.837 -39.162  1.00  0.00           O  
ATOM   4192  CB  ALA A 271       4.651 -10.983 -37.262  1.00  0.00           C  
ATOM   4193  H   ALA A 271       4.465  -9.466 -35.143  1.00  0.00           H  
ATOM   4194  HA  ALA A 271       5.139  -8.993 -37.907  1.00  0.00           H  
ATOM   4195 1HB  ALA A 271       4.667 -11.394 -38.263  1.00  0.00           H  
ATOM   4196 2HB  ALA A 271       5.594 -11.171 -36.792  1.00  0.00           H  
ATOM   4197 3HB  ALA A 271       3.879 -11.468 -36.693  1.00  0.00           H  
ATOM   4198  N   GLY A 272       1.949  -9.353 -37.205  1.00  0.00           N  
ATOM   4199  CA  GLY A 272       0.596  -9.096 -37.669  1.00  0.00           C  
ATOM   4200  C   GLY A 272       0.460  -7.644 -38.122  1.00  0.00           C  
ATOM   4201  O   GLY A 272      -0.042  -7.352 -39.212  1.00  0.00           O  
ATOM   4202  H   GLY A 272       2.082  -9.683 -36.250  1.00  0.00           H  
ATOM   4203 1HA  GLY A 272       0.358  -9.775 -38.490  1.00  0.00           H  
ATOM   4204 2HA  GLY A 272      -0.102  -9.300 -36.858  1.00  0.00           H  
ATOM   4205  N   ASN A 273       0.919  -6.721 -37.281  1.00  0.00           N  
ATOM   4206  CA  ASN A 273       0.843  -5.289 -37.556  1.00  0.00           C  
ATOM   4207  C   ASN A 273       1.643  -4.908 -38.800  1.00  0.00           C  
ATOM   4208  O   ASN A 273       1.300  -3.951 -39.489  1.00  0.00           O  
ATOM   4209  CB  ASN A 273       1.320  -4.507 -36.354  1.00  0.00           C  
ATOM   4210  CG  ASN A 273       0.332  -4.568 -35.203  1.00  0.00           C  
ATOM   4211  OD1 ASN A 273      -0.858  -4.849 -35.403  1.00  0.00           O  
ATOM   4212  ND2 ASN A 273       0.802  -4.316 -34.005  1.00  0.00           N  
ATOM   4213  H   ASN A 273       1.311  -7.022 -36.389  1.00  0.00           H  
ATOM   4214  HA  ASN A 273      -0.198  -5.030 -37.747  1.00  0.00           H  
ATOM   4215 1HB  ASN A 273       2.274  -4.906 -36.025  1.00  0.00           H  
ATOM   4216 2HB  ASN A 273       1.480  -3.467 -36.633  1.00  0.00           H  
ATOM   4217 1HD2 ASN A 273       0.192  -4.350 -33.214  1.00  0.00           H  
ATOM   4218 2HD2 ASN A 273       1.767  -4.099 -33.883  1.00  0.00           H  
ATOM   4219  N   LEU A 274       2.675  -5.690 -39.113  1.00  0.00           N  
ATOM   4220  CA  LEU A 274       3.526  -5.482 -40.277  1.00  0.00           C  
ATOM   4221  C   LEU A 274       3.052  -6.222 -41.531  1.00  0.00           C  
ATOM   4222  O   LEU A 274       3.749  -6.244 -42.547  1.00  0.00           O  
ATOM   4223  CB  LEU A 274       4.953  -5.835 -39.950  1.00  0.00           C  
ATOM   4224  CG  LEU A 274       5.575  -4.906 -38.912  1.00  0.00           C  
ATOM   4225  CD1 LEU A 274       6.882  -5.410 -38.565  1.00  0.00           C  
ATOM   4226  CD2 LEU A 274       5.670  -3.505 -39.479  1.00  0.00           C  
ATOM   4227  H   LEU A 274       2.919  -6.444 -38.470  1.00  0.00           H  
ATOM   4228  HA  LEU A 274       3.535  -4.428 -40.475  1.00  0.00           H  
ATOM   4229 1HB  LEU A 274       4.977  -6.853 -39.549  1.00  0.00           H  
ATOM   4230 2HB  LEU A 274       5.548  -5.802 -40.859  1.00  0.00           H  
ATOM   4231  HG  LEU A 274       4.962  -4.894 -38.015  1.00  0.00           H  
ATOM   4232 1HD1 LEU A 274       7.337  -4.780 -37.806  1.00  0.00           H  
ATOM   4233 2HD1 LEU A 274       6.723  -6.376 -38.188  1.00  0.00           H  
ATOM   4234 3HD1 LEU A 274       7.513  -5.447 -39.447  1.00  0.00           H  
ATOM   4235 1HD2 LEU A 274       6.119  -2.846 -38.737  1.00  0.00           H  
ATOM   4236 2HD2 LEU A 274       6.289  -3.524 -40.375  1.00  0.00           H  
ATOM   4237 3HD2 LEU A 274       4.676  -3.144 -39.729  1.00  0.00           H  
ATOM   4238  N   ASN A 275       1.848  -6.792 -41.464  1.00  0.00           N  
ATOM   4239  CA  ASN A 275       1.213  -7.540 -42.545  1.00  0.00           C  
ATOM   4240  C   ASN A 275       1.999  -8.777 -42.981  1.00  0.00           C  
ATOM   4241  O   ASN A 275       2.064  -9.112 -44.167  1.00  0.00           O  
ATOM   4242  CB  ASN A 275       0.917  -6.610 -43.719  1.00  0.00           C  
ATOM   4243  CG  ASN A 275      -0.103  -7.167 -44.683  1.00  0.00           C  
ATOM   4244  OD1 ASN A 275      -0.958  -7.980 -44.307  1.00  0.00           O  
ATOM   4245  ND2 ASN A 275      -0.055  -6.723 -45.913  1.00  0.00           N  
ATOM   4246  H   ASN A 275       1.326  -6.742 -40.591  1.00  0.00           H  
ATOM   4247  HA  ASN A 275       0.256  -7.903 -42.165  1.00  0.00           H  
ATOM   4248 1HB  ASN A 275       0.553  -5.654 -43.338  1.00  0.00           H  
ATOM   4249 2HB  ASN A 275       1.835  -6.408 -44.270  1.00  0.00           H  
ATOM   4250 1HD2 ASN A 275      -0.711  -7.061 -46.589  1.00  0.00           H  
ATOM   4251 2HD2 ASN A 275       0.630  -6.023 -46.186  1.00  0.00           H  
ATOM   4252  N   LEU A 276       2.534  -9.479 -41.986  1.00  0.00           N  
ATOM   4253  CA  LEU A 276       3.220 -10.748 -42.141  1.00  0.00           C  
ATOM   4254  C   LEU A 276       2.304 -11.831 -41.567  1.00  0.00           C  
ATOM   4255  O   LEU A 276       1.343 -11.526 -40.858  1.00  0.00           O  
ATOM   4256  CB  LEU A 276       4.578 -10.713 -41.444  1.00  0.00           C  
ATOM   4257  CG  LEU A 276       5.553  -9.643 -41.921  1.00  0.00           C  
ATOM   4258  CD1 LEU A 276       6.749  -9.642 -41.013  1.00  0.00           C  
ATOM   4259  CD2 LEU A 276       5.969  -9.966 -43.356  1.00  0.00           C  
ATOM   4260  H   LEU A 276       2.465  -9.111 -41.036  1.00  0.00           H  
ATOM   4261  HA  LEU A 276       3.375 -10.950 -43.200  1.00  0.00           H  
ATOM   4262 1HB  LEU A 276       4.413 -10.547 -40.395  1.00  0.00           H  
ATOM   4263 2HB  LEU A 276       5.059 -11.684 -41.571  1.00  0.00           H  
ATOM   4264  HG  LEU A 276       5.083  -8.657 -41.881  1.00  0.00           H  
ATOM   4265 1HD1 LEU A 276       7.462  -8.887 -41.335  1.00  0.00           H  
ATOM   4266 2HD1 LEU A 276       6.418  -9.419 -40.001  1.00  0.00           H  
ATOM   4267 3HD1 LEU A 276       7.226 -10.616 -41.031  1.00  0.00           H  
ATOM   4268 1HD2 LEU A 276       6.672  -9.231 -43.724  1.00  0.00           H  
ATOM   4269 2HD2 LEU A 276       6.430 -10.945 -43.387  1.00  0.00           H  
ATOM   4270 3HD2 LEU A 276       5.083  -9.970 -43.992  1.00  0.00           H  
ATOM   4271  N   LYS A 277       2.578 -13.093 -41.872  1.00  0.00           N  
ATOM   4272  CA  LYS A 277       1.708 -14.183 -41.424  1.00  0.00           C  
ATOM   4273  C   LYS A 277       2.019 -14.785 -40.040  1.00  0.00           C  
ATOM   4274  O   LYS A 277       1.396 -15.773 -39.649  1.00  0.00           O  
ATOM   4275  CB  LYS A 277       1.699 -15.275 -42.484  1.00  0.00           C  
ATOM   4276  CG  LYS A 277       1.187 -14.809 -43.851  1.00  0.00           C  
ATOM   4277  CD  LYS A 277      -0.266 -14.348 -43.783  1.00  0.00           C  
ATOM   4278  CE  LYS A 277      -0.797 -13.978 -45.166  1.00  0.00           C  
ATOM   4279  NZ  LYS A 277      -2.197 -13.468 -45.107  1.00  0.00           N  
ATOM   4280  H   LYS A 277       3.372 -13.294 -42.478  1.00  0.00           H  
ATOM   4281  HA  LYS A 277       0.696 -13.782 -41.367  1.00  0.00           H  
ATOM   4282 1HB  LYS A 277       2.711 -15.643 -42.624  1.00  0.00           H  
ATOM   4283 2HB  LYS A 277       1.084 -16.109 -42.150  1.00  0.00           H  
ATOM   4284 1HG  LYS A 277       1.806 -13.976 -44.198  1.00  0.00           H  
ATOM   4285 2HG  LYS A 277       1.272 -15.622 -44.570  1.00  0.00           H  
ATOM   4286 1HD  LYS A 277      -0.884 -15.143 -43.363  1.00  0.00           H  
ATOM   4287 2HD  LYS A 277      -0.335 -13.473 -43.133  1.00  0.00           H  
ATOM   4288 1HE  LYS A 277      -0.158 -13.207 -45.597  1.00  0.00           H  
ATOM   4289 2HE  LYS A 277      -0.769 -14.859 -45.806  1.00  0.00           H  
ATOM   4290 1HZ  LYS A 277      -2.510 -13.234 -46.039  1.00  0.00           H  
ATOM   4291 2HZ  LYS A 277      -2.800 -14.179 -44.718  1.00  0.00           H  
ATOM   4292 3HZ  LYS A 277      -2.228 -12.641 -44.523  1.00  0.00           H  
ATOM   4293  N   THR A 278       3.009 -14.234 -39.331  1.00  0.00           N  
ATOM   4294  CA  THR A 278       3.427 -14.620 -37.960  1.00  0.00           C  
ATOM   4295  C   THR A 278       4.006 -16.030 -37.787  1.00  0.00           C  
ATOM   4296  O   THR A 278       5.145 -16.192 -37.356  1.00  0.00           O  
ATOM   4297  CB  THR A 278       2.250 -14.489 -36.960  1.00  0.00           C  
ATOM   4298  OG1 THR A 278       1.781 -13.134 -36.924  1.00  0.00           O  
ATOM   4299  CG2 THR A 278       2.714 -14.879 -35.581  1.00  0.00           C  
ATOM   4300  H   THR A 278       3.480 -13.452 -39.760  1.00  0.00           H  
ATOM   4301  HA  THR A 278       4.203 -13.922 -37.650  1.00  0.00           H  
ATOM   4302  HB  THR A 278       1.432 -15.138 -37.253  1.00  0.00           H  
ATOM   4303  HG1 THR A 278       2.312 -12.619 -36.297  1.00  0.00           H  
ATOM   4304 1HG2 THR A 278       1.893 -14.773 -34.882  1.00  0.00           H  
ATOM   4305 2HG2 THR A 278       3.061 -15.912 -35.579  1.00  0.00           H  
ATOM   4306 3HG2 THR A 278       3.524 -14.233 -35.289  1.00  0.00           H  
ATOM   4307  N   ASP A 279       3.212 -17.046 -38.125  1.00  0.00           N  
ATOM   4308  CA  ASP A 279       3.617 -18.445 -38.003  1.00  0.00           C  
ATOM   4309  C   ASP A 279       4.602 -18.856 -39.086  1.00  0.00           C  
ATOM   4310  O   ASP A 279       5.346 -19.824 -38.928  1.00  0.00           O  
ATOM   4311  CB  ASP A 279       2.399 -19.364 -37.996  1.00  0.00           C  
ATOM   4312  CG  ASP A 279       1.564 -19.270 -36.672  1.00  0.00           C  
ATOM   4313  OD1 ASP A 279       2.057 -18.731 -35.686  1.00  0.00           O  
ATOM   4314  OD2 ASP A 279       0.462 -19.746 -36.650  1.00  0.00           O  
ATOM   4315  H   ASP A 279       2.297 -16.812 -38.496  1.00  0.00           H  
ATOM   4316  HA  ASP A 279       4.120 -18.565 -37.044  1.00  0.00           H  
ATOM   4317 1HB  ASP A 279       1.752 -19.103 -38.836  1.00  0.00           H  
ATOM   4318 2HB  ASP A 279       2.722 -20.394 -38.143  1.00  0.00           H  
ATOM   4319  N   LYS A 280       4.580 -18.140 -40.201  1.00  0.00           N  
ATOM   4320  CA  LYS A 280       5.519 -18.385 -41.286  1.00  0.00           C  
ATOM   4321  C   LYS A 280       6.683 -17.425 -41.082  1.00  0.00           C  
ATOM   4322  O   LYS A 280       6.477 -16.212 -40.964  1.00  0.00           O  
ATOM   4323  CB  LYS A 280       4.855 -18.196 -42.652  1.00  0.00           C  
ATOM   4324  CG  LYS A 280       5.735 -18.505 -43.871  1.00  0.00           C  
ATOM   4325  CD  LYS A 280       4.951 -18.305 -45.187  1.00  0.00           C  
ATOM   4326  CE  LYS A 280       3.932 -19.423 -45.412  1.00  0.00           C  
ATOM   4327  NZ  LYS A 280       3.209 -19.273 -46.715  1.00  0.00           N  
ATOM   4328  H   LYS A 280       3.922 -17.378 -40.271  1.00  0.00           H  
ATOM   4329  HA  LYS A 280       5.901 -19.404 -41.215  1.00  0.00           H  
ATOM   4330 1HB  LYS A 280       3.968 -18.826 -42.712  1.00  0.00           H  
ATOM   4331 2HB  LYS A 280       4.524 -17.167 -42.748  1.00  0.00           H  
ATOM   4332 1HG  LYS A 280       6.607 -17.848 -43.873  1.00  0.00           H  
ATOM   4333 2HG  LYS A 280       6.082 -19.536 -43.819  1.00  0.00           H  
ATOM   4334 1HD  LYS A 280       4.428 -17.349 -45.158  1.00  0.00           H  
ATOM   4335 2HD  LYS A 280       5.644 -18.294 -46.037  1.00  0.00           H  
ATOM   4336 1HE  LYS A 280       4.455 -20.378 -45.411  1.00  0.00           H  
ATOM   4337 2HE  LYS A 280       3.206 -19.416 -44.602  1.00  0.00           H  
ATOM   4338 1HZ  LYS A 280       2.557 -20.026 -46.838  1.00  0.00           H  
ATOM   4339 2HZ  LYS A 280       2.716 -18.400 -46.736  1.00  0.00           H  
ATOM   4340 3HZ  LYS A 280       3.878 -19.283 -47.497  1.00  0.00           H  
ATOM   4341  N   PHE A 281       7.888 -17.970 -41.009  1.00  0.00           N  
ATOM   4342  CA  PHE A 281       9.088 -17.182 -40.756  1.00  0.00           C  
ATOM   4343  C   PHE A 281      10.313 -17.995 -41.212  1.00  0.00           C  
ATOM   4344  O   PHE A 281      10.177 -19.190 -41.476  1.00  0.00           O  
ATOM   4345  CB  PHE A 281       9.190 -16.875 -39.252  1.00  0.00           C  
ATOM   4346  CG  PHE A 281       9.328 -18.099 -38.473  1.00  0.00           C  
ATOM   4347  CD1 PHE A 281      10.575 -18.618 -38.196  1.00  0.00           C  
ATOM   4348  CD2 PHE A 281       8.214 -18.754 -38.015  1.00  0.00           C  
ATOM   4349  CE1 PHE A 281      10.700 -19.787 -37.497  1.00  0.00           C  
ATOM   4350  CE2 PHE A 281       8.325 -19.923 -37.306  1.00  0.00           C  
ATOM   4351  CZ  PHE A 281       9.571 -20.449 -37.051  1.00  0.00           C  
ATOM   4352  H   PHE A 281       7.970 -18.971 -41.117  1.00  0.00           H  
ATOM   4353  HA  PHE A 281       9.010 -16.258 -41.320  1.00  0.00           H  
ATOM   4354 1HB  PHE A 281      10.000 -16.220 -39.011  1.00  0.00           H  
ATOM   4355 2HB  PHE A 281       8.275 -16.373 -38.925  1.00  0.00           H  
ATOM   4356  HD1 PHE A 281      11.468 -18.101 -38.550  1.00  0.00           H  
ATOM   4357  HD2 PHE A 281       7.233 -18.335 -38.224  1.00  0.00           H  
ATOM   4358  HE1 PHE A 281      11.694 -20.195 -37.290  1.00  0.00           H  
ATOM   4359  HE2 PHE A 281       7.427 -20.433 -36.952  1.00  0.00           H  
ATOM   4360  HZ  PHE A 281       9.670 -21.378 -36.486  1.00  0.00           H  
ATOM   4361  N   PRO A 282      11.503 -17.383 -41.317  1.00  0.00           N  
ATOM   4362  CA  PRO A 282      11.887 -15.984 -41.185  1.00  0.00           C  
ATOM   4363  C   PRO A 282      11.200 -15.083 -42.186  1.00  0.00           C  
ATOM   4364  O   PRO A 282      10.822 -15.529 -43.269  1.00  0.00           O  
ATOM   4365  CB  PRO A 282      13.392 -16.008 -41.389  1.00  0.00           C  
ATOM   4366  CG  PRO A 282      13.799 -17.424 -41.046  1.00  0.00           C  
ATOM   4367  CD  PRO A 282      12.641 -18.274 -41.523  1.00  0.00           C  
ATOM   4368  HA  PRO A 282      11.669 -15.670 -40.178  1.00  0.00           H  
ATOM   4369 1HB  PRO A 282      13.636 -15.734 -42.423  1.00  0.00           H  
ATOM   4370 2HB  PRO A 282      13.845 -15.243 -40.749  1.00  0.00           H  
ATOM   4371 1HG  PRO A 282      14.747 -17.680 -41.536  1.00  0.00           H  
ATOM   4372 2HG  PRO A 282      13.968 -17.522 -39.956  1.00  0.00           H  
ATOM   4373 1HD  PRO A 282      12.740 -18.527 -42.585  1.00  0.00           H  
ATOM   4374 2HD  PRO A 282      12.539 -19.173 -40.889  1.00  0.00           H  
ATOM   4375  N   ALA A 283      11.028 -13.821 -41.828  1.00  0.00           N  
ATOM   4376  CA  ALA A 283      10.395 -12.890 -42.766  1.00  0.00           C  
ATOM   4377  C   ALA A 283      10.942 -11.494 -42.630  1.00  0.00           C  
ATOM   4378  O   ALA A 283      11.312 -11.070 -41.550  1.00  0.00           O  
ATOM   4379  CB  ALA A 283       8.899 -12.860 -42.546  1.00  0.00           C  
ATOM   4380  H   ALA A 283      11.360 -13.532 -40.906  1.00  0.00           H  
ATOM   4381  HA  ALA A 283      10.599 -13.237 -43.777  1.00  0.00           H  
ATOM   4382 1HB  ALA A 283       8.442 -12.191 -43.269  1.00  0.00           H  
ATOM   4383 2HB  ALA A 283       8.526 -13.857 -42.674  1.00  0.00           H  
ATOM   4384 3HB  ALA A 283       8.678 -12.515 -41.543  1.00  0.00           H  
ATOM   4385  N   PHE A 284      10.972 -10.768 -43.731  1.00  0.00           N  
ATOM   4386  CA  PHE A 284      11.463  -9.393 -43.744  1.00  0.00           C  
ATOM   4387  C   PHE A 284      10.379  -8.392 -44.120  1.00  0.00           C  
ATOM   4388  O   PHE A 284       9.555  -8.691 -44.982  1.00  0.00           O  
ATOM   4389  CB  PHE A 284      12.666  -9.275 -44.682  1.00  0.00           C  
ATOM   4390  CG  PHE A 284      13.231  -7.863 -44.854  1.00  0.00           C  
ATOM   4391  CD1 PHE A 284      14.038  -7.312 -43.885  1.00  0.00           C  
ATOM   4392  CD2 PHE A 284      12.975  -7.100 -45.991  1.00  0.00           C  
ATOM   4393  CE1 PHE A 284      14.569  -6.070 -44.016  1.00  0.00           C  
ATOM   4394  CE2 PHE A 284      13.509  -5.839 -46.116  1.00  0.00           C  
ATOM   4395  CZ  PHE A 284      14.302  -5.325 -45.134  1.00  0.00           C  
ATOM   4396  H   PHE A 284      10.651 -11.177 -44.596  1.00  0.00           H  
ATOM   4397  HA  PHE A 284      11.808  -9.154 -42.748  1.00  0.00           H  
ATOM   4398 1HB  PHE A 284      13.469  -9.910 -44.306  1.00  0.00           H  
ATOM   4399 2HB  PHE A 284      12.398  -9.652 -45.665  1.00  0.00           H  
ATOM   4400  HD1 PHE A 284      14.238  -7.870 -43.012  1.00  0.00           H  
ATOM   4401  HD2 PHE A 284      12.353  -7.500 -46.779  1.00  0.00           H  
ATOM   4402  HE1 PHE A 284      15.197  -5.675 -43.228  1.00  0.00           H  
ATOM   4403  HE2 PHE A 284      13.312  -5.252 -46.988  1.00  0.00           H  
ATOM   4404  HZ  PHE A 284      14.718  -4.327 -45.247  1.00  0.00           H  
ATOM   4405  N   ALA A 285      10.350  -7.237 -43.450  1.00  0.00           N  
ATOM   4406  CA  ALA A 285       9.400  -6.181 -43.821  1.00  0.00           C  
ATOM   4407  C   ALA A 285       9.941  -4.778 -43.588  1.00  0.00           C  
ATOM   4408  O   ALA A 285      10.693  -4.537 -42.647  1.00  0.00           O  
ATOM   4409  CB  ALA A 285       8.107  -6.322 -43.017  1.00  0.00           C  
ATOM   4410  H   ALA A 285      11.020  -7.101 -42.692  1.00  0.00           H  
ATOM   4411  HA  ALA A 285       9.204  -6.276 -44.886  1.00  0.00           H  
ATOM   4412 1HB  ALA A 285       7.398  -5.547 -43.327  1.00  0.00           H  
ATOM   4413 2HB  ALA A 285       7.677  -7.290 -43.196  1.00  0.00           H  
ATOM   4414 3HB  ALA A 285       8.321  -6.210 -41.955  1.00  0.00           H  
ATOM   4415  N   ILE A 286       9.479  -3.826 -44.412  1.00  0.00           N  
ATOM   4416  CA  ILE A 286       9.819  -2.409 -44.226  1.00  0.00           C  
ATOM   4417  C   ILE A 286       8.568  -1.597 -43.858  1.00  0.00           C  
ATOM   4418  O   ILE A 286       7.498  -1.767 -44.447  1.00  0.00           O  
ATOM   4419  CB  ILE A 286      10.510  -1.789 -45.467  1.00  0.00           C  
ATOM   4420  CG1 ILE A 286      11.798  -2.528 -45.779  1.00  0.00           C  
ATOM   4421  CG2 ILE A 286      10.811  -0.289 -45.232  1.00  0.00           C  
ATOM   4422  CD1 ILE A 286      12.405  -2.131 -47.093  1.00  0.00           C  
ATOM   4423  H   ILE A 286       8.899  -4.097 -45.206  1.00  0.00           H  
ATOM   4424  HA  ILE A 286      10.516  -2.332 -43.404  1.00  0.00           H  
ATOM   4425  HB  ILE A 286       9.882  -1.883 -46.317  1.00  0.00           H  
ATOM   4426 1HG1 ILE A 286      12.514  -2.344 -45.000  1.00  0.00           H  
ATOM   4427 2HG1 ILE A 286      11.584  -3.593 -45.812  1.00  0.00           H  
ATOM   4428 1HG2 ILE A 286      11.290   0.115 -46.108  1.00  0.00           H  
ATOM   4429 2HG2 ILE A 286       9.886   0.254 -45.048  1.00  0.00           H  
ATOM   4430 3HG2 ILE A 286      11.476  -0.174 -44.373  1.00  0.00           H  
ATOM   4431 1HD1 ILE A 286      13.290  -2.703 -47.258  1.00  0.00           H  
ATOM   4432 2HD1 ILE A 286      11.699  -2.326 -47.898  1.00  0.00           H  
ATOM   4433 3HD1 ILE A 286      12.651  -1.075 -47.077  1.00  0.00           H  
ATOM   4434  N   GLN A 287       8.691  -0.766 -42.828  1.00  0.00           N  
ATOM   4435  CA  GLN A 287       7.600   0.078 -42.335  1.00  0.00           C  
ATOM   4436  C   GLN A 287       7.934   1.563 -42.379  1.00  0.00           C  
ATOM   4437  O   GLN A 287       8.927   2.010 -41.795  1.00  0.00           O  
ATOM   4438  CB  GLN A 287       7.284  -0.279 -40.890  1.00  0.00           C  
ATOM   4439  CG  GLN A 287       6.190   0.538 -40.248  1.00  0.00           C  
ATOM   4440  CD  GLN A 287       6.006   0.185 -38.771  1.00  0.00           C  
ATOM   4441  OE1 GLN A 287       6.946  -0.277 -38.099  1.00  0.00           O  
ATOM   4442  NE2 GLN A 287       4.798   0.398 -38.262  1.00  0.00           N  
ATOM   4443  H   GLN A 287       9.603  -0.695 -42.390  1.00  0.00           H  
ATOM   4444  HA  GLN A 287       6.719  -0.088 -42.956  1.00  0.00           H  
ATOM   4445 1HB  GLN A 287       7.004  -1.320 -40.839  1.00  0.00           H  
ATOM   4446 2HB  GLN A 287       8.182  -0.152 -40.293  1.00  0.00           H  
ATOM   4447 1HG  GLN A 287       6.449   1.593 -40.318  1.00  0.00           H  
ATOM   4448 2HG  GLN A 287       5.254   0.350 -40.776  1.00  0.00           H  
ATOM   4449 1HE2 GLN A 287       4.608   0.179 -37.300  1.00  0.00           H  
ATOM   4450 2HE2 GLN A 287       4.073   0.769 -38.840  1.00  0.00           H  
ATOM   4451  N   GLU A 288       7.101   2.346 -43.052  1.00  0.00           N  
ATOM   4452  CA  GLU A 288       7.346   3.776 -43.101  1.00  0.00           C  
ATOM   4453  C   GLU A 288       6.374   4.465 -42.153  1.00  0.00           C  
ATOM   4454  O   GLU A 288       5.199   4.702 -42.480  1.00  0.00           O  
ATOM   4455  CB  GLU A 288       7.288   4.283 -44.538  1.00  0.00           C  
ATOM   4456  CG  GLU A 288       7.616   5.766 -44.704  1.00  0.00           C  
ATOM   4457  CD  GLU A 288       7.857   6.134 -46.160  1.00  0.00           C  
ATOM   4458  OE1 GLU A 288       7.886   5.230 -46.965  1.00  0.00           O  
ATOM   4459  OE2 GLU A 288       8.043   7.302 -46.458  1.00  0.00           O  
ATOM   4460  H   GLU A 288       6.286   1.943 -43.515  1.00  0.00           H  
ATOM   4461  HA  GLU A 288       8.353   3.974 -42.739  1.00  0.00           H  
ATOM   4462 1HB  GLU A 288       7.984   3.708 -45.151  1.00  0.00           H  
ATOM   4463 2HB  GLU A 288       6.286   4.114 -44.938  1.00  0.00           H  
ATOM   4464 1HG  GLU A 288       6.779   6.358 -44.325  1.00  0.00           H  
ATOM   4465 2HG  GLU A 288       8.496   6.008 -44.111  1.00  0.00           H  
ATOM   4466  N   THR A 289       6.895   4.812 -40.976  1.00  0.00           N  
ATOM   4467  CA  THR A 289       6.110   5.300 -39.846  1.00  0.00           C  
ATOM   4468  C   THR A 289       5.564   6.707 -40.043  1.00  0.00           C  
ATOM   4469  O   THR A 289       4.678   7.142 -39.313  1.00  0.00           O  
ATOM   4470  CB  THR A 289       6.967   5.254 -38.566  1.00  0.00           C  
ATOM   4471  OG1 THR A 289       8.104   6.115 -38.716  1.00  0.00           O  
ATOM   4472  CG2 THR A 289       7.468   3.821 -38.328  1.00  0.00           C  
ATOM   4473  H   THR A 289       7.883   4.639 -40.831  1.00  0.00           H  
ATOM   4474  HA  THR A 289       5.261   4.629 -39.710  1.00  0.00           H  
ATOM   4475  HB  THR A 289       6.375   5.583 -37.712  1.00  0.00           H  
ATOM   4476  HG1 THR A 289       8.614   6.132 -37.885  1.00  0.00           H  
ATOM   4477 1HG2 THR A 289       8.076   3.800 -37.437  1.00  0.00           H  
ATOM   4478 2HG2 THR A 289       6.621   3.153 -38.207  1.00  0.00           H  
ATOM   4479 3HG2 THR A 289       8.068   3.494 -39.180  1.00  0.00           H  
ATOM   4480  N   THR A 290       6.065   7.404 -41.054  1.00  0.00           N  
ATOM   4481  CA  THR A 290       5.598   8.747 -41.337  1.00  0.00           C  
ATOM   4482  C   THR A 290       4.400   8.729 -42.298  1.00  0.00           C  
ATOM   4483  O   THR A 290       3.766   9.760 -42.519  1.00  0.00           O  
ATOM   4484  CB  THR A 290       6.738   9.606 -41.915  1.00  0.00           C  
ATOM   4485  OG1 THR A 290       7.165   9.072 -43.176  1.00  0.00           O  
ATOM   4486  CG2 THR A 290       7.924   9.598 -40.947  1.00  0.00           C  
ATOM   4487  H   THR A 290       6.798   6.993 -41.614  1.00  0.00           H  
ATOM   4488  HA  THR A 290       5.271   9.204 -40.403  1.00  0.00           H  
ATOM   4489  HB  THR A 290       6.387  10.627 -42.058  1.00  0.00           H  
ATOM   4490  HG1 THR A 290       7.658   8.259 -43.033  1.00  0.00           H  
ATOM   4491 1HG2 THR A 290       8.737  10.204 -41.352  1.00  0.00           H  
ATOM   4492 2HG2 THR A 290       7.612  10.004 -39.987  1.00  0.00           H  
ATOM   4493 3HG2 THR A 290       8.277   8.573 -40.809  1.00  0.00           H  
ATOM   4494  N   LYS A 291       4.120   7.561 -42.900  1.00  0.00           N  
ATOM   4495  CA  LYS A 291       3.012   7.406 -43.841  1.00  0.00           C  
ATOM   4496  C   LYS A 291       2.121   6.233 -43.434  1.00  0.00           C  
ATOM   4497  O   LYS A 291       1.047   6.020 -44.007  1.00  0.00           O  
ATOM   4498  CB  LYS A 291       3.513   7.204 -45.269  1.00  0.00           C  
ATOM   4499  CG  LYS A 291       4.265   8.371 -45.881  1.00  0.00           C  
ATOM   4500  CD  LYS A 291       4.709   8.016 -47.295  1.00  0.00           C  
ATOM   4501  CE  LYS A 291       5.413   9.169 -47.995  1.00  0.00           C  
ATOM   4502  NZ  LYS A 291       6.589   9.627 -47.230  1.00  0.00           N  
ATOM   4503  H   LYS A 291       4.668   6.734 -42.680  1.00  0.00           H  
ATOM   4504  HA  LYS A 291       2.402   8.308 -43.814  1.00  0.00           H  
ATOM   4505 1HB  LYS A 291       4.174   6.333 -45.301  1.00  0.00           H  
ATOM   4506 2HB  LYS A 291       2.665   7.006 -45.918  1.00  0.00           H  
ATOM   4507 1HG  LYS A 291       3.631   9.258 -45.900  1.00  0.00           H  
ATOM   4508 2HG  LYS A 291       5.154   8.587 -45.280  1.00  0.00           H  
ATOM   4509 1HD  LYS A 291       5.391   7.166 -47.252  1.00  0.00           H  
ATOM   4510 2HD  LYS A 291       3.841   7.726 -47.883  1.00  0.00           H  
ATOM   4511 1HE  LYS A 291       5.748   8.820 -48.970  1.00  0.00           H  
ATOM   4512 2HE  LYS A 291       4.727  10.004 -48.134  1.00  0.00           H  
ATOM   4513 1HZ  LYS A 291       7.061  10.367 -47.718  1.00  0.00           H  
ATOM   4514 2HZ  LYS A 291       6.283   9.959 -46.331  1.00  0.00           H  
ATOM   4515 3HZ  LYS A 291       7.233   8.831 -47.091  1.00  0.00           H  
ATOM   4516  N   ASN A 292       2.601   5.453 -42.458  1.00  0.00           N  
ATOM   4517  CA  ASN A 292       1.972   4.217 -41.981  1.00  0.00           C  
ATOM   4518  C   ASN A 292       1.854   3.193 -43.109  1.00  0.00           C  
ATOM   4519  O   ASN A 292       0.867   2.455 -43.191  1.00  0.00           O  
ATOM   4520  CB  ASN A 292       0.580   4.477 -41.418  1.00  0.00           C  
ATOM   4521  CG  ASN A 292       0.541   5.445 -40.266  1.00  0.00           C  
ATOM   4522  OD1 ASN A 292       1.299   5.356 -39.290  1.00  0.00           O  
ATOM   4523  ND2 ASN A 292      -0.370   6.384 -40.392  1.00  0.00           N  
ATOM   4524  H   ASN A 292       3.502   5.689 -42.060  1.00  0.00           H  
ATOM   4525  HA  ASN A 292       2.609   3.783 -41.207  1.00  0.00           H  
ATOM   4526 1HB  ASN A 292      -0.088   4.837 -42.198  1.00  0.00           H  
ATOM   4527 2HB  ASN A 292       0.166   3.532 -41.072  1.00  0.00           H  
ATOM   4528 1HD2 ASN A 292      -0.529   7.110 -39.692  1.00  0.00           H  
ATOM   4529 2HD2 ASN A 292      -0.957   6.398 -41.200  1.00  0.00           H  
ATOM   4530  N   GLN A 293       2.864   3.150 -43.976  1.00  0.00           N  
ATOM   4531  CA  GLN A 293       2.843   2.212 -45.092  1.00  0.00           C  
ATOM   4532  C   GLN A 293       3.722   1.012 -44.813  1.00  0.00           C  
ATOM   4533  O   GLN A 293       4.756   1.123 -44.149  1.00  0.00           O  
ATOM   4534  CB  GLN A 293       3.268   2.903 -46.381  1.00  0.00           C  
ATOM   4535  CG  GLN A 293       2.400   4.086 -46.747  1.00  0.00           C  
ATOM   4536  CD  GLN A 293       0.975   3.721 -47.081  1.00  0.00           C  
ATOM   4537  OE1 GLN A 293       0.716   2.942 -48.002  1.00  0.00           O  
ATOM   4538  NE2 GLN A 293       0.030   4.286 -46.337  1.00  0.00           N  
ATOM   4539  H   GLN A 293       3.657   3.770 -43.816  1.00  0.00           H  
ATOM   4540  HA  GLN A 293       1.823   1.851 -45.225  1.00  0.00           H  
ATOM   4541 1HB  GLN A 293       4.293   3.257 -46.285  1.00  0.00           H  
ATOM   4542 2HB  GLN A 293       3.242   2.195 -47.195  1.00  0.00           H  
ATOM   4543 1HG  GLN A 293       2.356   4.718 -45.887  1.00  0.00           H  
ATOM   4544 2HG  GLN A 293       2.840   4.620 -47.588  1.00  0.00           H  
ATOM   4545 1HE2 GLN A 293      -0.931   4.073 -46.509  1.00  0.00           H  
ATOM   4546 2HE2 GLN A 293       0.280   4.934 -45.579  1.00  0.00           H  
ATOM   4547  N   LYS A 294       3.336  -0.136 -45.352  1.00  0.00           N  
ATOM   4548  CA  LYS A 294       4.116  -1.344 -45.132  1.00  0.00           C  
ATOM   4549  C   LYS A 294       4.444  -2.088 -46.411  1.00  0.00           C  
ATOM   4550  O   LYS A 294       3.606  -2.272 -47.302  1.00  0.00           O  
ATOM   4551  CB  LYS A 294       3.375  -2.242 -44.160  1.00  0.00           C  
ATOM   4552  CG  LYS A 294       3.187  -1.619 -42.784  1.00  0.00           C  
ATOM   4553  CD  LYS A 294       2.404  -2.505 -41.942  1.00  0.00           C  
ATOM   4554  CE  LYS A 294       0.919  -2.362 -42.122  1.00  0.00           C  
ATOM   4555  NZ  LYS A 294       0.383  -1.166 -41.418  1.00  0.00           N  
ATOM   4556  H   LYS A 294       2.479  -0.175 -45.890  1.00  0.00           H  
ATOM   4557  HA  LYS A 294       5.065  -1.062 -44.677  1.00  0.00           H  
ATOM   4558 1HB  LYS A 294       2.392  -2.494 -44.564  1.00  0.00           H  
ATOM   4559 2HB  LYS A 294       3.927  -3.179 -44.030  1.00  0.00           H  
ATOM   4560 1HG  LYS A 294       4.160  -1.441 -42.323  1.00  0.00           H  
ATOM   4561 2HG  LYS A 294       2.654  -0.676 -42.857  1.00  0.00           H  
ATOM   4562 1HD  LYS A 294       2.647  -3.510 -42.229  1.00  0.00           H  
ATOM   4563 2HD  LYS A 294       2.654  -2.339 -40.899  1.00  0.00           H  
ATOM   4564 1HE  LYS A 294       0.691  -2.277 -43.182  1.00  0.00           H  
ATOM   4565 2HE  LYS A 294       0.425  -3.252 -41.732  1.00  0.00           H  
ATOM   4566 1HZ  LYS A 294      -0.620  -1.146 -41.578  1.00  0.00           H  
ATOM   4567 2HZ  LYS A 294       0.557  -1.218 -40.430  1.00  0.00           H  
ATOM   4568 3HZ  LYS A 294       0.796  -0.332 -41.788  1.00  0.00           H  
ATOM   4569  N   PHE A 295       5.672  -2.567 -46.456  1.00  0.00           N  
ATOM   4570  CA  PHE A 295       6.234  -3.252 -47.594  1.00  0.00           C  
ATOM   4571  C   PHE A 295       6.847  -4.591 -47.159  1.00  0.00           C  
ATOM   4572  O   PHE A 295       8.051  -4.627 -46.913  1.00  0.00           O  
ATOM   4573  CB  PHE A 295       7.340  -2.352 -48.131  1.00  0.00           C  
ATOM   4574  CG  PHE A 295       6.859  -0.973 -48.425  1.00  0.00           C  
ATOM   4575  CD1 PHE A 295       6.877  -0.025 -47.405  1.00  0.00           C  
ATOM   4576  CD2 PHE A 295       6.434  -0.591 -49.659  1.00  0.00           C  
ATOM   4577  CE1 PHE A 295       6.438   1.250 -47.618  1.00  0.00           C  
ATOM   4578  CE2 PHE A 295       6.014   0.695 -49.888  1.00  0.00           C  
ATOM   4579  CZ  PHE A 295       6.005   1.617 -48.868  1.00  0.00           C  
ATOM   4580  H   PHE A 295       6.287  -2.378 -45.666  1.00  0.00           H  
ATOM   4581  HA  PHE A 295       5.470  -3.397 -48.355  1.00  0.00           H  
ATOM   4582 1HB  PHE A 295       8.116  -2.288 -47.413  1.00  0.00           H  
ATOM   4583 2HB  PHE A 295       7.757  -2.771 -49.045  1.00  0.00           H  
ATOM   4584  HD1 PHE A 295       7.230  -0.315 -46.416  1.00  0.00           H  
ATOM   4585  HD2 PHE A 295       6.428  -1.303 -50.454  1.00  0.00           H  
ATOM   4586  HE1 PHE A 295       6.446   1.974 -46.801  1.00  0.00           H  
ATOM   4587  HE2 PHE A 295       5.677   0.983 -50.879  1.00  0.00           H  
ATOM   4588  HZ  PHE A 295       5.662   2.633 -49.054  1.00  0.00           H  
ATOM   4589  N   PRO A 296       6.061  -5.636 -46.859  1.00  0.00           N  
ATOM   4590  CA  PRO A 296       6.546  -6.945 -46.484  1.00  0.00           C  
ATOM   4591  C   PRO A 296       7.181  -7.652 -47.665  1.00  0.00           C  
ATOM   4592  O   PRO A 296       6.741  -7.495 -48.807  1.00  0.00           O  
ATOM   4593  CB  PRO A 296       5.277  -7.661 -46.024  1.00  0.00           C  
ATOM   4594  CG  PRO A 296       4.172  -6.975 -46.754  1.00  0.00           C  
ATOM   4595  CD  PRO A 296       4.621  -5.521 -46.859  1.00  0.00           C  
ATOM   4596  HA  PRO A 296       7.250  -6.860 -45.660  1.00  0.00           H  
ATOM   4597 1HB  PRO A 296       5.350  -8.739 -46.253  1.00  0.00           H  
ATOM   4598 2HB  PRO A 296       5.165  -7.569 -44.929  1.00  0.00           H  
ATOM   4599 1HG  PRO A 296       4.010  -7.445 -47.732  1.00  0.00           H  
ATOM   4600 2HG  PRO A 296       3.231  -7.089 -46.187  1.00  0.00           H  
ATOM   4601 1HD  PRO A 296       4.272  -5.106 -47.787  1.00  0.00           H  
ATOM   4602 2HD  PRO A 296       4.269  -4.959 -45.984  1.00  0.00           H  
ATOM   4603  N   TYR A 297       8.170  -8.467 -47.373  1.00  0.00           N  
ATOM   4604  CA  TYR A 297       8.827  -9.336 -48.328  1.00  0.00           C  
ATOM   4605  C   TYR A 297       7.994 -10.589 -48.554  1.00  0.00           C  
ATOM   4606  O   TYR A 297       7.377 -11.113 -47.625  1.00  0.00           O  
ATOM   4607  CB  TYR A 297      10.241  -9.691 -47.874  1.00  0.00           C  
ATOM   4608  CG  TYR A 297      10.989 -10.515 -48.872  1.00  0.00           C  
ATOM   4609  CD1 TYR A 297      11.591  -9.914 -49.946  1.00  0.00           C  
ATOM   4610  CD2 TYR A 297      11.048 -11.873 -48.729  1.00  0.00           C  
ATOM   4611  CE1 TYR A 297      12.239 -10.669 -50.890  1.00  0.00           C  
ATOM   4612  CE2 TYR A 297      11.694 -12.638 -49.657  1.00  0.00           C  
ATOM   4613  CZ  TYR A 297      12.278 -12.049 -50.742  1.00  0.00           C  
ATOM   4614  OH  TYR A 297      12.903 -12.821 -51.687  1.00  0.00           O  
ATOM   4615  H   TYR A 297       8.504  -8.507 -46.417  1.00  0.00           H  
ATOM   4616  HA  TYR A 297       8.898  -8.812 -49.280  1.00  0.00           H  
ATOM   4617 1HB  TYR A 297      10.797  -8.782 -47.690  1.00  0.00           H  
ATOM   4618 2HB  TYR A 297      10.194 -10.249 -46.942  1.00  0.00           H  
ATOM   4619  HD1 TYR A 297      11.544  -8.854 -50.046  1.00  0.00           H  
ATOM   4620  HD2 TYR A 297      10.565 -12.348 -47.878  1.00  0.00           H  
ATOM   4621  HE1 TYR A 297      12.711 -10.187 -51.750  1.00  0.00           H  
ATOM   4622  HE2 TYR A 297      11.724 -13.717 -49.532  1.00  0.00           H  
ATOM   4623  HH  TYR A 297      12.875 -13.742 -51.413  1.00  0.00           H  
ATOM   4624  N   ASP A 298       7.964 -11.072 -49.786  1.00  0.00           N  
ATOM   4625  CA  ASP A 298       7.252 -12.302 -50.099  1.00  0.00           C  
ATOM   4626  C   ASP A 298       7.754 -13.438 -49.210  1.00  0.00           C  
ATOM   4627  O   ASP A 298       8.886 -13.899 -49.343  1.00  0.00           O  
ATOM   4628  CB  ASP A 298       7.492 -12.631 -51.572  1.00  0.00           C  
ATOM   4629  CG  ASP A 298       6.766 -13.863 -52.125  1.00  0.00           C  
ATOM   4630  OD1 ASP A 298       6.433 -14.769 -51.388  1.00  0.00           O  
ATOM   4631  OD2 ASP A 298       6.600 -13.907 -53.341  1.00  0.00           O  
ATOM   4632  H   ASP A 298       8.468 -10.588 -50.515  1.00  0.00           H  
ATOM   4633  HA  ASP A 298       6.187 -12.151 -49.918  1.00  0.00           H  
ATOM   4634 1HB  ASP A 298       7.206 -11.767 -52.174  1.00  0.00           H  
ATOM   4635 2HB  ASP A 298       8.564 -12.777 -51.718  1.00  0.00           H  
ATOM   4636  N   GLN A 299       6.879 -13.951 -48.351  1.00  0.00           N  
ATOM   4637  CA  GLN A 299       7.298 -14.942 -47.371  1.00  0.00           C  
ATOM   4638  C   GLN A 299       7.466 -16.349 -47.897  1.00  0.00           C  
ATOM   4639  O   GLN A 299       7.867 -17.238 -47.146  1.00  0.00           O  
ATOM   4640  CB  GLN A 299       6.358 -14.976 -46.173  1.00  0.00           C  
ATOM   4641  CG  GLN A 299       6.398 -13.741 -45.329  1.00  0.00           C  
ATOM   4642  CD  GLN A 299       5.575 -13.902 -44.073  1.00  0.00           C  
ATOM   4643  OE1 GLN A 299       4.478 -13.367 -43.880  1.00  0.00           O  
ATOM   4644  NE2 GLN A 299       6.132 -14.719 -43.203  1.00  0.00           N  
ATOM   4645  H   GLN A 299       5.941 -13.580 -48.328  1.00  0.00           H  
ATOM   4646  HA  GLN A 299       8.274 -14.627 -47.000  1.00  0.00           H  
ATOM   4647 1HB  GLN A 299       5.336 -15.135 -46.514  1.00  0.00           H  
ATOM   4648 2HB  GLN A 299       6.629 -15.814 -45.533  1.00  0.00           H  
ATOM   4649 1HG  GLN A 299       7.431 -13.556 -45.050  1.00  0.00           H  
ATOM   4650 2HG  GLN A 299       6.010 -12.896 -45.903  1.00  0.00           H  
ATOM   4651 1HE2 GLN A 299       5.731 -14.950 -42.302  1.00  0.00           H  
ATOM   4652 2HE2 GLN A 299       6.997 -15.164 -43.434  1.00  0.00           H  
ATOM   4653  N   ASP A 300       7.185 -16.572 -49.174  1.00  0.00           N  
ATOM   4654  CA  ASP A 300       7.405 -17.902 -49.710  1.00  0.00           C  
ATOM   4655  C   ASP A 300       8.802 -18.002 -50.333  1.00  0.00           C  
ATOM   4656  O   ASP A 300       9.182 -19.048 -50.865  1.00  0.00           O  
ATOM   4657  CB  ASP A 300       6.292 -18.295 -50.680  1.00  0.00           C  
ATOM   4658  CG  ASP A 300       4.942 -18.515 -49.936  1.00  0.00           C  
ATOM   4659  OD1 ASP A 300       4.970 -19.086 -48.848  1.00  0.00           O  
ATOM   4660  OD2 ASP A 300       3.916 -18.133 -50.442  1.00  0.00           O  
ATOM   4661  H   ASP A 300       6.861 -15.816 -49.796  1.00  0.00           H  
ATOM   4662  HA  ASP A 300       7.367 -18.614 -48.888  1.00  0.00           H  
ATOM   4663 1HB  ASP A 300       6.164 -17.496 -51.421  1.00  0.00           H  
ATOM   4664 2HB  ASP A 300       6.566 -19.205 -51.210  1.00  0.00           H  
ATOM   4665  N   LYS A 301       9.579 -16.913 -50.247  1.00  0.00           N  
ATOM   4666  CA  LYS A 301      10.941 -16.894 -50.762  1.00  0.00           C  
ATOM   4667  C   LYS A 301      11.938 -16.788 -49.598  1.00  0.00           C  
ATOM   4668  O   LYS A 301      11.666 -16.148 -48.585  1.00  0.00           O  
ATOM   4669  CB  LYS A 301      11.101 -15.751 -51.761  1.00  0.00           C  
ATOM   4670  CG  LYS A 301      10.239 -15.905 -53.026  1.00  0.00           C  
ATOM   4671  CD  LYS A 301      10.385 -14.706 -53.967  1.00  0.00           C  
ATOM   4672  CE  LYS A 301       9.577 -14.897 -55.263  1.00  0.00           C  
ATOM   4673  NZ  LYS A 301       8.101 -14.964 -55.013  1.00  0.00           N  
ATOM   4674  H   LYS A 301       9.217 -16.056 -49.819  1.00  0.00           H  
ATOM   4675  HA  LYS A 301      11.136 -17.832 -51.280  1.00  0.00           H  
ATOM   4676 1HB  LYS A 301      10.782 -14.825 -51.294  1.00  0.00           H  
ATOM   4677 2HB  LYS A 301      12.146 -15.646 -52.048  1.00  0.00           H  
ATOM   4678 1HG  LYS A 301      10.517 -16.817 -53.552  1.00  0.00           H  
ATOM   4679 2HG  LYS A 301       9.186 -15.981 -52.734  1.00  0.00           H  
ATOM   4680 1HD  LYS A 301      10.025 -13.809 -53.461  1.00  0.00           H  
ATOM   4681 2HD  LYS A 301      11.434 -14.561 -54.219  1.00  0.00           H  
ATOM   4682 1HE  LYS A 301       9.781 -14.061 -55.929  1.00  0.00           H  
ATOM   4683 2HE  LYS A 301       9.895 -15.819 -55.745  1.00  0.00           H  
ATOM   4684 1HZ  LYS A 301       7.605 -15.085 -55.873  1.00  0.00           H  
ATOM   4685 2HZ  LYS A 301       7.880 -15.732 -54.399  1.00  0.00           H  
ATOM   4686 3HZ  LYS A 301       7.757 -14.106 -54.558  1.00  0.00           H  
ATOM   4687  N   GLU A 302      13.093 -17.430 -49.744  1.00  0.00           N  
ATOM   4688  CA  GLU A 302      14.131 -17.425 -48.708  1.00  0.00           C  
ATOM   4689  C   GLU A 302      14.669 -16.030 -48.370  1.00  0.00           C  
ATOM   4690  O   GLU A 302      15.002 -15.235 -49.255  1.00  0.00           O  
ATOM   4691  CB  GLU A 302      15.295 -18.340 -49.113  1.00  0.00           C  
ATOM   4692  CG  GLU A 302      16.356 -18.530 -48.013  1.00  0.00           C  
ATOM   4693  CD  GLU A 302      17.486 -19.463 -48.400  1.00  0.00           C  
ATOM   4694  OE1 GLU A 302      17.430 -20.039 -49.461  1.00  0.00           O  
ATOM   4695  OE2 GLU A 302      18.414 -19.586 -47.626  1.00  0.00           O  
ATOM   4696  H   GLU A 302      13.259 -17.945 -50.596  1.00  0.00           H  
ATOM   4697  HA  GLU A 302      13.690 -17.833 -47.798  1.00  0.00           H  
ATOM   4698 1HB  GLU A 302      14.911 -19.324 -49.382  1.00  0.00           H  
ATOM   4699 2HB  GLU A 302      15.793 -17.929 -49.991  1.00  0.00           H  
ATOM   4700 1HG  GLU A 302      16.778 -17.570 -47.745  1.00  0.00           H  
ATOM   4701 2HG  GLU A 302      15.862 -18.925 -47.129  1.00  0.00           H  
ATOM   4702  N   ILE A 303      14.820 -15.750 -47.080  1.00  0.00           N  
ATOM   4703  CA  ILE A 303      15.341 -14.455 -46.674  1.00  0.00           C  
ATOM   4704  C   ILE A 303      16.863 -14.431 -46.719  1.00  0.00           C  
ATOM   4705  O   ILE A 303      17.543 -14.674 -45.718  1.00  0.00           O  
ATOM   4706  CB  ILE A 303      14.881 -14.124 -45.240  1.00  0.00           C  
ATOM   4707  CG1 ILE A 303      13.373 -14.228 -45.136  1.00  0.00           C  
ATOM   4708  CG2 ILE A 303      15.337 -12.759 -44.816  1.00  0.00           C  
ATOM   4709  CD1 ILE A 303      12.649 -13.327 -46.085  1.00  0.00           C  
ATOM   4710  H   ILE A 303      14.546 -16.428 -46.384  1.00  0.00           H  
ATOM   4711  HA  ILE A 303      14.962 -13.694 -47.358  1.00  0.00           H  
ATOM   4712  HB  ILE A 303      15.302 -14.861 -44.556  1.00  0.00           H  
ATOM   4713 1HG1 ILE A 303      13.068 -15.258 -45.334  1.00  0.00           H  
ATOM   4714 2HG1 ILE A 303      13.075 -13.967 -44.126  1.00  0.00           H  
ATOM   4715 1HG2 ILE A 303      15.012 -12.562 -43.793  1.00  0.00           H  
ATOM   4716 2HG2 ILE A 303      16.425 -12.723 -44.867  1.00  0.00           H  
ATOM   4717 3HG2 ILE A 303      14.913 -12.009 -45.484  1.00  0.00           H  
ATOM   4718 1HD1 ILE A 303      11.576 -13.455 -45.954  1.00  0.00           H  
ATOM   4719 2HD1 ILE A 303      12.920 -12.290 -45.891  1.00  0.00           H  
ATOM   4720 3HD1 ILE A 303      12.923 -13.592 -47.104  1.00  0.00           H  
ATOM   4721  N   THR A 304      17.381 -14.100 -47.897  1.00  0.00           N  
ATOM   4722  CA  THR A 304      18.823 -14.052 -48.129  1.00  0.00           C  
ATOM   4723  C   THR A 304      19.316 -12.616 -48.201  1.00  0.00           C  
ATOM   4724  O   THR A 304      18.528 -11.691 -48.404  1.00  0.00           O  
ATOM   4725  CB  THR A 304      19.220 -14.755 -49.457  1.00  0.00           C  
ATOM   4726  OG1 THR A 304      18.705 -14.015 -50.623  1.00  0.00           O  
ATOM   4727  CG2 THR A 304      18.643 -16.142 -49.489  1.00  0.00           C  
ATOM   4728  H   THR A 304      16.710 -13.974 -48.655  1.00  0.00           H  
ATOM   4729  HA  THR A 304      19.330 -14.548 -47.301  1.00  0.00           H  
ATOM   4730  HB  THR A 304      20.305 -14.811 -49.521  1.00  0.00           H  
ATOM   4731  HG1 THR A 304      17.743 -14.156 -50.711  1.00  0.00           H  
ATOM   4732 1HG2 THR A 304      18.926 -16.642 -50.413  1.00  0.00           H  
ATOM   4733 2HG2 THR A 304      19.017 -16.715 -48.640  1.00  0.00           H  
ATOM   4734 3HG2 THR A 304      17.562 -16.075 -49.435  1.00  0.00           H  
ATOM   4735  N   HIS A 305      20.636 -12.427 -48.122  1.00  0.00           N  
ATOM   4736  CA  HIS A 305      21.220 -11.096 -48.294  1.00  0.00           C  
ATOM   4737  C   HIS A 305      20.751 -10.447 -49.578  1.00  0.00           C  
ATOM   4738  O   HIS A 305      20.262  -9.319 -49.580  1.00  0.00           O  
ATOM   4739  CB  HIS A 305      22.756 -11.159 -48.336  1.00  0.00           C  
ATOM   4740  CG  HIS A 305      23.423  -9.846 -48.729  1.00  0.00           C  
ATOM   4741  ND1 HIS A 305      23.576  -9.455 -50.059  1.00  0.00           N  
ATOM   4742  CD2 HIS A 305      23.982  -8.862 -47.987  1.00  0.00           C  
ATOM   4743  CE1 HIS A 305      24.188  -8.288 -50.105  1.00  0.00           C  
ATOM   4744  NE2 HIS A 305      24.449  -7.901 -48.869  1.00  0.00           N  
ATOM   4745  H   HIS A 305      21.242 -13.214 -47.944  1.00  0.00           H  
ATOM   4746  HA  HIS A 305      20.922 -10.456 -47.462  1.00  0.00           H  
ATOM   4747 1HB  HIS A 305      23.131 -11.443 -47.350  1.00  0.00           H  
ATOM   4748 2HB  HIS A 305      23.073 -11.924 -49.044  1.00  0.00           H  
ATOM   4749  HD1 HIS A 305      23.289  -9.979 -50.909  1.00  0.00           H  
ATOM   4750  HD2 HIS A 305      24.105  -8.727 -46.913  1.00  0.00           H  
ATOM   4751  HE1 HIS A 305      24.392  -7.816 -51.065  1.00  0.00           H  
ATOM   4752  N   ASP A 306      20.895 -11.167 -50.683  1.00  0.00           N  
ATOM   4753  CA  ASP A 306      20.558 -10.590 -51.962  1.00  0.00           C  
ATOM   4754  C   ASP A 306      19.074 -10.293 -52.071  1.00  0.00           C  
ATOM   4755  O   ASP A 306      18.687  -9.252 -52.602  1.00  0.00           O  
ATOM   4756  CB  ASP A 306      20.984 -11.524 -53.080  1.00  0.00           C  
ATOM   4757  CG  ASP A 306      22.496 -11.625 -53.189  1.00  0.00           C  
ATOM   4758  OD1 ASP A 306      23.192 -10.841 -52.557  1.00  0.00           O  
ATOM   4759  OD2 ASP A 306      22.954 -12.488 -53.892  1.00  0.00           O  
ATOM   4760  H   ASP A 306      21.259 -12.107 -50.629  1.00  0.00           H  
ATOM   4761  HA  ASP A 306      21.100  -9.650 -52.068  1.00  0.00           H  
ATOM   4762 1HB  ASP A 306      20.573 -12.520 -52.898  1.00  0.00           H  
ATOM   4763 2HB  ASP A 306      20.580 -11.169 -54.028  1.00  0.00           H  
ATOM   4764  N   SER A 307      18.231 -11.169 -51.516  1.00  0.00           N  
ATOM   4765  CA  SER A 307      16.793 -10.950 -51.611  1.00  0.00           C  
ATOM   4766  C   SER A 307      16.403  -9.670 -50.883  1.00  0.00           C  
ATOM   4767  O   SER A 307      15.601  -8.868 -51.382  1.00  0.00           O  
ATOM   4768  CB  SER A 307      16.060 -12.098 -50.969  1.00  0.00           C  
ATOM   4769  OG  SER A 307      16.298 -13.310 -51.640  1.00  0.00           O  
ATOM   4770  H   SER A 307      18.577 -12.015 -51.062  1.00  0.00           H  
ATOM   4771  HA  SER A 307      16.516 -10.860 -52.664  1.00  0.00           H  
ATOM   4772 1HB  SER A 307      16.373 -12.189 -49.930  1.00  0.00           H  
ATOM   4773 2HB  SER A 307      15.025 -11.879 -50.961  1.00  0.00           H  
ATOM   4774  HG  SER A 307      17.234 -13.474 -51.540  1.00  0.00           H  
ATOM   4775  N   ILE A 308      16.989  -9.474 -49.698  1.00  0.00           N  
ATOM   4776  CA  ILE A 308      16.702  -8.297 -48.906  1.00  0.00           C  
ATOM   4777  C   ILE A 308      17.255  -7.061 -49.564  1.00  0.00           C  
ATOM   4778  O   ILE A 308      16.564  -6.052 -49.643  1.00  0.00           O  
ATOM   4779  CB  ILE A 308      17.257  -8.370 -47.483  1.00  0.00           C  
ATOM   4780  CG1 ILE A 308      16.554  -9.433 -46.662  1.00  0.00           C  
ATOM   4781  CG2 ILE A 308      17.094  -7.010 -46.827  1.00  0.00           C  
ATOM   4782  CD1 ILE A 308      17.243  -9.666 -45.354  1.00  0.00           C  
ATOM   4783  H   ILE A 308      17.641 -10.172 -49.335  1.00  0.00           H  
ATOM   4784  HA  ILE A 308      15.621  -8.187 -48.834  1.00  0.00           H  
ATOM   4785  HB  ILE A 308      18.310  -8.643 -47.528  1.00  0.00           H  
ATOM   4786 1HG1 ILE A 308      15.530  -9.123 -46.469  1.00  0.00           H  
ATOM   4787 2HG1 ILE A 308      16.538 -10.372 -47.221  1.00  0.00           H  
ATOM   4788 1HG2 ILE A 308      17.495  -7.033 -45.823  1.00  0.00           H  
ATOM   4789 2HG2 ILE A 308      17.612  -6.257 -47.406  1.00  0.00           H  
ATOM   4790 3HG2 ILE A 308      16.052  -6.773 -46.795  1.00  0.00           H  
ATOM   4791 1HD1 ILE A 308      16.724 -10.411 -44.788  1.00  0.00           H  
ATOM   4792 2HD1 ILE A 308      18.271  -9.992 -45.535  1.00  0.00           H  
ATOM   4793 3HD1 ILE A 308      17.241  -8.746 -44.803  1.00  0.00           H  
ATOM   4794  N   LYS A 309      18.494  -7.123 -50.056  1.00  0.00           N  
ATOM   4795  CA  LYS A 309      19.086  -5.946 -50.664  1.00  0.00           C  
ATOM   4796  C   LYS A 309      18.248  -5.493 -51.841  1.00  0.00           C  
ATOM   4797  O   LYS A 309      17.962  -4.307 -51.977  1.00  0.00           O  
ATOM   4798  CB  LYS A 309      20.507  -6.232 -51.151  1.00  0.00           C  
ATOM   4799  CG  LYS A 309      21.236  -5.009 -51.787  1.00  0.00           C  
ATOM   4800  CD  LYS A 309      21.525  -3.890 -50.749  1.00  0.00           C  
ATOM   4801  CE  LYS A 309      22.561  -2.860 -51.262  1.00  0.00           C  
ATOM   4802  NZ  LYS A 309      22.034  -1.976 -52.361  1.00  0.00           N  
ATOM   4803  H   LYS A 309      19.037  -7.983 -49.983  1.00  0.00           H  
ATOM   4804  HA  LYS A 309      19.112  -5.145 -49.927  1.00  0.00           H  
ATOM   4805 1HB  LYS A 309      21.109  -6.605 -50.323  1.00  0.00           H  
ATOM   4806 2HB  LYS A 309      20.474  -7.026 -51.899  1.00  0.00           H  
ATOM   4807 1HG  LYS A 309      22.177  -5.338 -52.223  1.00  0.00           H  
ATOM   4808 2HG  LYS A 309      20.612  -4.589 -52.587  1.00  0.00           H  
ATOM   4809 1HD  LYS A 309      20.593  -3.363 -50.521  1.00  0.00           H  
ATOM   4810 2HD  LYS A 309      21.909  -4.316 -49.847  1.00  0.00           H  
ATOM   4811 1HE  LYS A 309      22.875  -2.234 -50.428  1.00  0.00           H  
ATOM   4812 2HE  LYS A 309      23.423  -3.405 -51.640  1.00  0.00           H  
ATOM   4813 1HZ  LYS A 309      22.738  -1.335 -52.656  1.00  0.00           H  
ATOM   4814 2HZ  LYS A 309      21.701  -2.491 -53.182  1.00  0.00           H  
ATOM   4815 3HZ  LYS A 309      21.222  -1.443 -52.048  1.00  0.00           H  
ATOM   4816  N   GLN A 310      17.789  -6.433 -52.668  1.00  0.00           N  
ATOM   4817  CA  GLN A 310      16.979  -6.046 -53.809  1.00  0.00           C  
ATOM   4818  C   GLN A 310      15.668  -5.421 -53.353  1.00  0.00           C  
ATOM   4819  O   GLN A 310      15.259  -4.380 -53.870  1.00  0.00           O  
ATOM   4820  CB  GLN A 310      16.685  -7.272 -54.676  1.00  0.00           C  
ATOM   4821  CG  GLN A 310      17.896  -7.824 -55.408  1.00  0.00           C  
ATOM   4822  CD  GLN A 310      17.609  -9.146 -56.099  1.00  0.00           C  
ATOM   4823  OE1 GLN A 310      16.593  -9.805 -55.847  1.00  0.00           O  
ATOM   4824  NE2 GLN A 310      18.516  -9.552 -56.979  1.00  0.00           N  
ATOM   4825  H   GLN A 310      18.033  -7.415 -52.528  1.00  0.00           H  
ATOM   4826  HA  GLN A 310      17.528  -5.309 -54.395  1.00  0.00           H  
ATOM   4827 1HB  GLN A 310      16.294  -8.071 -54.039  1.00  0.00           H  
ATOM   4828 2HB  GLN A 310      15.918  -7.027 -55.408  1.00  0.00           H  
ATOM   4829 1HG  GLN A 310      18.198  -7.105 -56.166  1.00  0.00           H  
ATOM   4830 2HG  GLN A 310      18.706  -7.970 -54.700  1.00  0.00           H  
ATOM   4831 1HE2 GLN A 310      18.390 -10.416 -57.465  1.00  0.00           H  
ATOM   4832 2HE2 GLN A 310      19.327  -8.994 -57.152  1.00  0.00           H  
ATOM   4833  N   PHE A 311      15.043  -5.996 -52.320  1.00  0.00           N  
ATOM   4834  CA  PHE A 311      13.780  -5.466 -51.831  1.00  0.00           C  
ATOM   4835  C   PHE A 311      14.002  -4.041 -51.317  1.00  0.00           C  
ATOM   4836  O   PHE A 311      13.246  -3.123 -51.645  1.00  0.00           O  
ATOM   4837  CB  PHE A 311      13.223  -6.342 -50.716  1.00  0.00           C  
ATOM   4838  CG  PHE A 311      11.831  -5.998 -50.330  1.00  0.00           C  
ATOM   4839  CD1 PHE A 311      10.773  -6.537 -51.050  1.00  0.00           C  
ATOM   4840  CD2 PHE A 311      11.557  -5.152 -49.302  1.00  0.00           C  
ATOM   4841  CE1 PHE A 311       9.481  -6.250 -50.722  1.00  0.00           C  
ATOM   4842  CE2 PHE A 311      10.267  -4.856 -48.974  1.00  0.00           C  
ATOM   4843  CZ  PHE A 311       9.226  -5.415 -49.688  1.00  0.00           C  
ATOM   4844  H   PHE A 311      15.416  -6.852 -51.902  1.00  0.00           H  
ATOM   4845  HA  PHE A 311      13.067  -5.436 -52.654  1.00  0.00           H  
ATOM   4846 1HB  PHE A 311      13.253  -7.385 -51.027  1.00  0.00           H  
ATOM   4847 2HB  PHE A 311      13.858  -6.252 -49.831  1.00  0.00           H  
ATOM   4848  HD1 PHE A 311      10.986  -7.210 -51.881  1.00  0.00           H  
ATOM   4849  HD2 PHE A 311      12.372  -4.710 -48.755  1.00  0.00           H  
ATOM   4850  HE1 PHE A 311       8.655  -6.685 -51.285  1.00  0.00           H  
ATOM   4851  HE2 PHE A 311      10.063  -4.178 -48.150  1.00  0.00           H  
ATOM   4852  HZ  PHE A 311       8.200  -5.192 -49.437  1.00  0.00           H  
ATOM   4853  N   VAL A 312      15.060  -3.860 -50.524  1.00  0.00           N  
ATOM   4854  CA  VAL A 312      15.409  -2.571 -49.954  1.00  0.00           C  
ATOM   4855  C   VAL A 312      15.724  -1.529 -51.015  1.00  0.00           C  
ATOM   4856  O   VAL A 312      15.233  -0.401 -50.929  1.00  0.00           O  
ATOM   4857  CB  VAL A 312      16.615  -2.712 -49.009  1.00  0.00           C  
ATOM   4858  CG1 VAL A 312      17.098  -1.389 -48.646  1.00  0.00           C  
ATOM   4859  CG2 VAL A 312      16.209  -3.444 -47.728  1.00  0.00           C  
ATOM   4860  H   VAL A 312      15.647  -4.658 -50.307  1.00  0.00           H  
ATOM   4861  HA  VAL A 312      14.562  -2.222 -49.370  1.00  0.00           H  
ATOM   4862  HB  VAL A 312      17.410  -3.262 -49.512  1.00  0.00           H  
ATOM   4863 1HG1 VAL A 312      17.936  -1.489 -47.964  1.00  0.00           H  
ATOM   4864 2HG1 VAL A 312      17.409  -0.851 -49.540  1.00  0.00           H  
ATOM   4865 3HG1 VAL A 312      16.301  -0.875 -48.186  1.00  0.00           H  
ATOM   4866 1HG2 VAL A 312      17.075  -3.537 -47.076  1.00  0.00           H  
ATOM   4867 2HG2 VAL A 312      15.449  -2.884 -47.222  1.00  0.00           H  
ATOM   4868 3HG2 VAL A 312      15.833  -4.429 -47.972  1.00  0.00           H  
ATOM   4869  N   ASP A 313      16.520  -1.887 -52.028  1.00  0.00           N  
ATOM   4870  CA  ASP A 313      16.818  -0.929 -53.082  1.00  0.00           C  
ATOM   4871  C   ASP A 313      15.549  -0.521 -53.818  1.00  0.00           C  
ATOM   4872  O   ASP A 313      15.336   0.666 -54.079  1.00  0.00           O  
ATOM   4873  CB  ASP A 313      17.828  -1.509 -54.082  1.00  0.00           C  
ATOM   4874  CG  ASP A 313      19.271  -1.585 -53.546  1.00  0.00           C  
ATOM   4875  OD1 ASP A 313      19.570  -0.979 -52.534  1.00  0.00           O  
ATOM   4876  OD2 ASP A 313      20.114  -2.237 -54.152  1.00  0.00           O  
ATOM   4877  H   ASP A 313      16.916  -2.824 -52.061  1.00  0.00           H  
ATOM   4878  HA  ASP A 313      17.251  -0.040 -52.627  1.00  0.00           H  
ATOM   4879 1HB  ASP A 313      17.509  -2.521 -54.351  1.00  0.00           H  
ATOM   4880 2HB  ASP A 313      17.818  -0.913 -54.992  1.00  0.00           H  
ATOM   4881  N   ASP A 314      14.667  -1.485 -54.092  1.00  0.00           N  
ATOM   4882  CA  ASP A 314      13.417  -1.158 -54.756  1.00  0.00           C  
ATOM   4883  C   ASP A 314      12.542  -0.289 -53.844  1.00  0.00           C  
ATOM   4884  O   ASP A 314      11.864   0.637 -54.304  1.00  0.00           O  
ATOM   4885  CB  ASP A 314      12.712  -2.430 -55.232  1.00  0.00           C  
ATOM   4886  CG  ASP A 314      13.384  -3.076 -56.460  1.00  0.00           C  
ATOM   4887  OD1 ASP A 314      14.221  -2.433 -57.072  1.00  0.00           O  
ATOM   4888  OD2 ASP A 314      13.025  -4.181 -56.801  1.00  0.00           O  
ATOM   4889  H   ASP A 314      14.872  -2.459 -53.858  1.00  0.00           H  
ATOM   4890  HA  ASP A 314      13.651  -0.574 -55.643  1.00  0.00           H  
ATOM   4891 1HB  ASP A 314      12.705  -3.157 -54.422  1.00  0.00           H  
ATOM   4892 2HB  ASP A 314      11.697  -2.211 -55.496  1.00  0.00           H  
ATOM   4893  N   TYR A 315      12.549  -0.557 -52.535  1.00  0.00           N  
ATOM   4894  CA  TYR A 315      11.809   0.308 -51.625  1.00  0.00           C  
ATOM   4895  C   TYR A 315      12.311   1.740 -51.683  1.00  0.00           C  
ATOM   4896  O   TYR A 315      11.540   2.675 -51.915  1.00  0.00           O  
ATOM   4897  CB  TYR A 315      11.837  -0.198 -50.179  1.00  0.00           C  
ATOM   4898  CG  TYR A 315      11.368   0.859 -49.236  1.00  0.00           C  
ATOM   4899  CD1 TYR A 315      10.042   1.192 -49.123  1.00  0.00           C  
ATOM   4900  CD2 TYR A 315      12.316   1.523 -48.483  1.00  0.00           C  
ATOM   4901  CE1 TYR A 315       9.683   2.220 -48.268  1.00  0.00           C  
ATOM   4902  CE2 TYR A 315      11.953   2.527 -47.629  1.00  0.00           C  
ATOM   4903  CZ  TYR A 315      10.634   2.881 -47.531  1.00  0.00           C  
ATOM   4904  OH  TYR A 315      10.263   3.902 -46.703  1.00  0.00           O  
ATOM   4905  H   TYR A 315      13.072  -1.352 -52.169  1.00  0.00           H  
ATOM   4906  HA  TYR A 315      10.765   0.319 -51.950  1.00  0.00           H  
ATOM   4907 1HB  TYR A 315      11.205  -1.073 -50.062  1.00  0.00           H  
ATOM   4908 2HB  TYR A 315      12.850  -0.479 -49.906  1.00  0.00           H  
ATOM   4909  HD1 TYR A 315       9.287   0.674 -49.716  1.00  0.00           H  
ATOM   4910  HD2 TYR A 315      13.352   1.243 -48.583  1.00  0.00           H  
ATOM   4911  HE1 TYR A 315       8.657   2.527 -48.178  1.00  0.00           H  
ATOM   4912  HE2 TYR A 315      12.711   3.050 -47.042  1.00  0.00           H  
ATOM   4913  HH  TYR A 315       9.332   4.179 -46.883  1.00  0.00           H  
ATOM   4914  N   LEU A 316      13.620   1.913 -51.523  1.00  0.00           N  
ATOM   4915  CA  LEU A 316      14.227   3.233 -51.489  1.00  0.00           C  
ATOM   4916  C   LEU A 316      14.065   3.972 -52.814  1.00  0.00           C  
ATOM   4917  O   LEU A 316      13.940   5.198 -52.838  1.00  0.00           O  
ATOM   4918  CB  LEU A 316      15.698   3.103 -51.088  1.00  0.00           C  
ATOM   4919  CG  LEU A 316      15.909   2.659 -49.616  1.00  0.00           C  
ATOM   4920  CD1 LEU A 316      17.374   2.397 -49.340  1.00  0.00           C  
ATOM   4921  CD2 LEU A 316      15.368   3.747 -48.699  1.00  0.00           C  
ATOM   4922  H   LEU A 316      14.209   1.092 -51.382  1.00  0.00           H  
ATOM   4923  HA  LEU A 316      13.720   3.811 -50.719  1.00  0.00           H  
ATOM   4924 1HB  LEU A 316      16.166   2.353 -51.733  1.00  0.00           H  
ATOM   4925 2HB  LEU A 316      16.196   4.058 -51.238  1.00  0.00           H  
ATOM   4926  HG  LEU A 316      15.373   1.731 -49.444  1.00  0.00           H  
ATOM   4927 1HD1 LEU A 316      17.496   2.078 -48.304  1.00  0.00           H  
ATOM   4928 2HD1 LEU A 316      17.730   1.610 -50.008  1.00  0.00           H
[truncated: 284,910 more chars]
