# Supplementary material for: The transformative power of transformers in protein structure prediction
Source: Proc Natl Acad Sci U S A. 2023 Jul 31;120(32):e2303499120. doi: 10.1073/pnas.2303499120 (PMC10410766; doi:10.1073/pnas.2303499120)
Supplement: Supplementary file 2 — Dataset S01 (GZ) [file pnas.2303499120.sd01.gz › SI_Data/predicted_structures/RoseTTAFold/T1134s1.pdb]

HEADER                                            25-DEC-22   XXXX              
EXPDTA    THEORETICAL MODEL                                                     
REMARK 220                                                                      
REMARK 220 EXPERIMENTAL DETAILS                                                 
REMARK 220  EXPERIMENT TYPE                : THEORETICAL MODELLING              
REMARK 220  DATE OF DATA COLLECTION        : 25-DEC-22                          
REMARK 220                                                                      
REMARK 220 REMARK: MODEL GENERATED BY ROSETTA                                   
REMARK 220  VERSION 2022.39+release.d8d9982                                     
ATOM      1  N   MET A   1      -0.358   0.352  -0.669  1.00  0.00           N  
ATOM      2  CA  MET A   1       0.808   0.286   0.201  1.00  0.00           C  
ATOM      3  C   MET A   1       1.636   1.545   0.087  1.00  0.00           C  
ATOM      4  O   MET A   1       2.331   1.758  -0.907  1.00  0.00           O  
ATOM      5  CB  MET A   1       1.673  -0.919  -0.146  1.00  0.00           C  
ATOM      6  CG  MET A   1       2.900  -1.062   0.732  1.00  0.00           C  
ATOM      7  SD  MET A   1       3.920  -2.476   0.285  1.00  0.00           S  
ATOM      8  CE  MET A   1       4.531  -1.932  -1.304  1.00  0.00           C  
ATOM      9 1H   MET A   1      -0.926  -0.472  -0.545  1.00  0.00           H  
ATOM     10 2H   MET A   1      -0.897   1.176  -0.435  1.00  0.00           H  
ATOM     11 3H   MET A   1      -0.055   0.415  -1.630  1.00  0.00           H  
ATOM     12  HA  MET A   1       0.470   0.201   1.233  1.00  0.00           H  
ATOM     13 1HB  MET A   1       1.084  -1.829  -0.057  1.00  0.00           H  
ATOM     14 2HB  MET A   1       2.006  -0.840  -1.181  1.00  0.00           H  
ATOM     15 1HG  MET A   1       3.502  -0.158   0.651  1.00  0.00           H  
ATOM     16 2HG  MET A   1       2.594  -1.170   1.771  1.00  0.00           H  
ATOM     17 1HE  MET A   1       5.198  -2.689  -1.718  1.00  0.00           H  
ATOM     18 2HE  MET A   1       3.691  -1.776  -1.982  1.00  0.00           H  
ATOM     19 3HE  MET A   1       5.066  -1.004  -1.187  1.00  0.00           H  
ATOM     20  N   ASP A   2       1.572   2.375   1.114  1.00  0.00           N  
ATOM     21  CA  ASP A   2       2.311   3.625   1.086  1.00  0.00           C  
ATOM     22  C   ASP A   2       3.669   3.471   1.760  1.00  0.00           C  
ATOM     23  O   ASP A   2       3.747   3.151   2.945  1.00  0.00           O  
ATOM     24  CB  ASP A   2       1.502   4.711   1.783  1.00  0.00           C  
ATOM     25  CG  ASP A   2       0.209   5.015   1.033  1.00  0.00           C  
ATOM     26  OD1 ASP A   2       0.083   4.580  -0.092  1.00  0.00           O  
ATOM     27  OD2 ASP A   2      -0.642   5.655   1.590  1.00  0.00           O  
ATOM     28  H   ASP A   2       1.006   2.157   1.921  1.00  0.00           H  
ATOM     29  HA  ASP A   2       2.474   3.918   0.049  1.00  0.00           H  
ATOM     30 1HB  ASP A   2       1.264   4.403   2.800  1.00  0.00           H  
ATOM     31 2HB  ASP A   2       2.097   5.624   1.845  1.00  0.00           H  
ATOM     32  N   LEU A   3       4.731   3.677   0.993  1.00  0.00           N  
ATOM     33  CA  LEU A   3       6.083   3.547   1.521  1.00  0.00           C  
ATOM     34  C   LEU A   3       6.757   4.913   1.625  1.00  0.00           C  
ATOM     35  O   LEU A   3       6.384   5.851   0.924  1.00  0.00           O  
ATOM     36  CB  LEU A   3       6.944   2.631   0.650  1.00  0.00           C  
ATOM     37  CG  LEU A   3       6.479   1.218   0.399  1.00  0.00           C  
ATOM     38  CD1 LEU A   3       7.524   0.553  -0.495  1.00  0.00           C  
ATOM     39  CD2 LEU A   3       6.318   0.480   1.710  1.00  0.00           C  
ATOM     40  H   LEU A   3       4.596   3.924   0.024  1.00  0.00           H  
ATOM     41  HA  LEU A   3       6.030   3.122   2.520  1.00  0.00           H  
ATOM     42 1HB  LEU A   3       7.082   3.105  -0.321  1.00  0.00           H  
ATOM     43 2HB  LEU A   3       7.909   2.537   1.136  1.00  0.00           H  
ATOM     44  HG  LEU A   3       5.524   1.226  -0.131  1.00  0.00           H  
ATOM     45 1HD1 LEU A   3       7.242  -0.472  -0.716  1.00  0.00           H  
ATOM     46 2HD1 LEU A   3       7.614   1.108  -1.419  1.00  0.00           H  
ATOM     47 3HD1 LEU A   3       8.486   0.552   0.018  1.00  0.00           H  
ATOM     48 1HD2 LEU A   3       5.998  -0.540   1.516  1.00  0.00           H  
ATOM     49 2HD2 LEU A   3       7.270   0.467   2.237  1.00  0.00           H  
ATOM     50 3HD2 LEU A   3       5.569   0.985   2.323  1.00  0.00           H  
ATOM     51  N   LYS A   4       7.754   5.018   2.501  1.00  0.00           N  
ATOM     52  CA  LYS A   4       8.560   6.233   2.626  1.00  0.00           C  
ATOM     53  C   LYS A   4      10.001   5.977   2.170  1.00  0.00           C  
ATOM     54  O   LYS A   4      10.492   4.870   2.385  1.00  0.00           O  
ATOM     55  CB  LYS A   4       8.522   6.730   4.071  1.00  0.00           C  
ATOM     56  CG  LYS A   4       7.141   7.114   4.555  1.00  0.00           C  
ATOM     57  CD  LYS A   4       6.642   8.321   3.739  1.00  0.00           C  
ATOM     58  CE  LYS A   4       5.334   8.890   4.266  1.00  0.00           C  
ATOM     59  NZ  LYS A   4       4.858  10.026   3.418  1.00  0.00           N  
ATOM     60  H   LYS A   4       7.977   4.222   3.074  1.00  0.00           H  
ATOM     61  HA  LYS A   4       8.097   6.981   1.995  1.00  0.00           H  
ATOM     62 1HB  LYS A   4       8.896   5.944   4.732  1.00  0.00           H  
ATOM     63 2HB  LYS A   4       9.163   7.588   4.210  1.00  0.00           H  
ATOM     64 1HG  LYS A   4       6.451   6.280   4.430  1.00  0.00           H  
ATOM     65 2HG  LYS A   4       7.181   7.385   5.608  1.00  0.00           H  
ATOM     66 1HD  LYS A   4       7.398   9.115   3.757  1.00  0.00           H  
ATOM     67 2HD  LYS A   4       6.497   8.019   2.699  1.00  0.00           H  
ATOM     68 1HE  LYS A   4       4.573   8.111   4.281  1.00  0.00           H  
ATOM     69 2HE  LYS A   4       5.492   9.253   5.280  1.00  0.00           H  
ATOM     70 1HZ  LYS A   4       4.001  10.402   3.788  1.00  0.00           H  
ATOM     71 2HZ  LYS A   4       5.584  10.768   3.400  1.00  0.00           H  
ATOM     72 3HZ  LYS A   4       4.706   9.703   2.478  1.00  0.00           H  
ATOM     73  N   PRO A   5      10.740   6.993   1.654  1.00  0.00           N  
ATOM     74  CA  PRO A   5      12.092   6.918   1.096  1.00  0.00           C  
ATOM     75  C   PRO A   5      13.106   6.140   1.900  1.00  0.00           C  
ATOM     76  O   PRO A   5      13.984   5.483   1.342  1.00  0.00           O  
ATOM     77  CB  PRO A   5      12.488   8.391   1.070  1.00  0.00           C  
ATOM     78  CG  PRO A   5      11.234   9.115   0.849  1.00  0.00           C  
ATOM     79  CD  PRO A   5      10.204   8.379   1.647  1.00  0.00           C  
ATOM     80  HA  PRO A   5      12.037   6.526   0.074  1.00  0.00           H  
ATOM     81 1HB  PRO A   5      12.959   8.666   2.027  1.00  0.00           H  
ATOM     82 2HB  PRO A   5      13.223   8.553   0.309  1.00  0.00           H  
ATOM     83 1HG  PRO A   5      11.328  10.179   1.139  1.00  0.00           H  
ATOM     84 2HG  PRO A   5      11.027   9.097  -0.214  1.00  0.00           H  
ATOM     85 1HD  PRO A   5      10.147   8.813   2.649  1.00  0.00           H  
ATOM     86 2HD  PRO A   5       9.273   8.453   1.112  1.00  0.00           H  
ATOM     87  N   ASP A   6      12.982   6.154   3.211  1.00  0.00           N  
ATOM     88  CA  ASP A   6      13.931   5.457   4.067  1.00  0.00           C  
ATOM     89  C   ASP A   6      13.945   3.944   3.784  1.00  0.00           C  
ATOM     90  O   ASP A   6      14.942   3.243   4.040  1.00  0.00           O  
ATOM     91  CB  ASP A   6      13.560   5.717   5.517  1.00  0.00           C  
ATOM     92  CG  ASP A   6      13.807   7.179   5.956  1.00  0.00           C  
ATOM     93  OD1 ASP A   6      14.456   7.923   5.243  1.00  0.00           O  
ATOM     94  OD2 ASP A   6      13.339   7.534   7.001  1.00  0.00           O  
ATOM     95  H   ASP A   6      12.229   6.671   3.641  1.00  0.00           H  
ATOM     96  HA  ASP A   6      14.929   5.848   3.874  1.00  0.00           H  
ATOM     97 1HB  ASP A   6      12.506   5.475   5.667  1.00  0.00           H  
ATOM     98 2HB  ASP A   6      14.138   5.054   6.161  1.00  0.00           H  
ATOM     99  N   ASN A   7      12.827   3.444   3.253  1.00  0.00           N  
ATOM    100  CA  ASN A   7      12.660   2.037   2.975  1.00  0.00           C  
ATOM    101  C   ASN A   7      13.104   1.664   1.566  1.00  0.00           C  
ATOM    102  O   ASN A   7      13.029   0.495   1.191  1.00  0.00           O  
ATOM    103  CB  ASN A   7      11.209   1.655   3.176  1.00  0.00           C  
ATOM    104  CG  ASN A   7      10.803   1.714   4.618  1.00  0.00           C  
ATOM    105  OD1 ASN A   7      11.577   1.353   5.516  1.00  0.00           O  
ATOM    106  ND2 ASN A   7       9.604   2.170   4.864  1.00  0.00           N  
ATOM    107  H   ASN A   7      12.054   4.069   3.024  1.00  0.00           H  
ATOM    108  HA  ASN A   7      13.274   1.471   3.674  1.00  0.00           H  
ATOM    109 1HB  ASN A   7      10.574   2.328   2.600  1.00  0.00           H  
ATOM    110 2HB  ASN A   7      11.042   0.647   2.796  1.00  0.00           H  
ATOM    111 1HD2 ASN A   7       9.278   2.236   5.807  1.00  0.00           H  
ATOM    112 2HD2 ASN A   7       9.022   2.455   4.111  1.00  0.00           H  
ATOM    113  N   TYR A   8      13.594   2.629   0.782  1.00  0.00           N  
ATOM    114  CA  TYR A   8      14.040   2.304  -0.570  1.00  0.00           C  
ATOM    115  C   TYR A   8      15.262   3.044  -1.109  1.00  0.00           C  
ATOM    116  O   TYR A   8      16.004   2.478  -1.917  1.00  0.00           O  
ATOM    117  CB  TYR A   8      12.844   2.235  -1.519  1.00  0.00           C  
ATOM    118  CG  TYR A   8      11.868   3.295  -1.512  1.00  0.00           C  
ATOM    119  CD1 TYR A   8      11.906   4.343  -2.350  1.00  0.00           C  
ATOM    120  CD2 TYR A   8      10.856   3.175  -0.605  1.00  0.00           C  
ATOM    121  CE1 TYR A   8      10.893   5.282  -2.269  1.00  0.00           C  
ATOM    122  CE2 TYR A   8       9.913   4.094  -0.538  1.00  0.00           C  
ATOM    123  CZ  TYR A   8       9.921   5.126  -1.343  1.00  0.00           C  
ATOM    124  OH  TYR A   8       8.965   6.022  -1.245  1.00  0.00           O  
ATOM    125  H   TYR A   8      13.662   3.588   1.117  1.00  0.00           H  
ATOM    126  HA  TYR A   8      14.345   1.284  -0.529  1.00  0.00           H  
ATOM    127 1HB  TYR A   8      13.212   2.130  -2.542  1.00  0.00           H  
ATOM    128 2HB  TYR A   8      12.315   1.340  -1.288  1.00  0.00           H  
ATOM    129  HD1 TYR A   8      12.701   4.428  -3.078  1.00  0.00           H  
ATOM    130  HD2 TYR A   8      10.823   2.325   0.070  1.00  0.00           H  
ATOM    131  HE1 TYR A   8      10.861   6.134  -2.926  1.00  0.00           H  
ATOM    132  HE2 TYR A   8       9.141   4.012   0.175  1.00  0.00           H  
ATOM    133  HH  TYR A   8       9.151   6.718  -1.865  1.00  0.00           H  
ATOM    134  N   PHE A   9      15.526   4.252  -0.659  1.00  0.00           N  
ATOM    135  CA  PHE A   9      16.679   4.984  -1.164  1.00  0.00           C  
ATOM    136  C   PHE A   9      17.811   5.025  -0.135  1.00  0.00           C  
ATOM    137  O   PHE A   9      17.583   4.785   1.051  1.00  0.00           O  
ATOM    138  CB  PHE A   9      16.278   6.377  -1.548  1.00  0.00           C  
ATOM    139  CG  PHE A   9      15.319   6.443  -2.642  1.00  0.00           C  
ATOM    140  CD1 PHE A   9      14.151   7.075  -2.457  1.00  0.00           C  
ATOM    141  CD2 PHE A   9      15.572   5.864  -3.858  1.00  0.00           C  
ATOM    142  CE1 PHE A   9      13.245   7.184  -3.459  1.00  0.00           C  
ATOM    143  CE2 PHE A   9      14.666   5.945  -4.869  1.00  0.00           C  
ATOM    144  CZ  PHE A   9      13.495   6.610  -4.671  1.00  0.00           C  
ATOM    145  H   PHE A   9      14.913   4.695   0.016  1.00  0.00           H  
ATOM    146  HA  PHE A   9      17.055   4.483  -2.057  1.00  0.00           H  
ATOM    147 1HB  PHE A   9      15.830   6.864  -0.693  1.00  0.00           H  
ATOM    148 2HB  PHE A   9      17.158   6.945  -1.828  1.00  0.00           H  
ATOM    149  HD1 PHE A   9      13.953   7.514  -1.494  1.00  0.00           H  
ATOM    150  HD2 PHE A   9      16.505   5.333  -4.008  1.00  0.00           H  
ATOM    151  HE1 PHE A   9      12.320   7.717  -3.283  1.00  0.00           H  
ATOM    152  HE2 PHE A   9      14.882   5.485  -5.824  1.00  0.00           H  
ATOM    153  HZ  PHE A   9      12.771   6.681  -5.465  1.00  0.00           H  
ATOM    154  N   SER A  10      19.034   5.340  -0.573  1.00  0.00           N  
ATOM    155  CA  SER A  10      20.140   5.446   0.384  1.00  0.00           C  
ATOM    156  C   SER A  10      21.173   6.525   0.016  1.00  0.00           C  
ATOM    157  O   SER A  10      21.278   6.957  -1.137  1.00  0.00           O  
ATOM    158  CB  SER A  10      20.810   4.085   0.533  1.00  0.00           C  
ATOM    159  OG  SER A  10      21.396   3.666  -0.668  1.00  0.00           O  
ATOM    160  H   SER A  10      19.193   5.508  -1.559  1.00  0.00           H  
ATOM    161  HA  SER A  10      19.722   5.712   1.355  1.00  0.00           H  
ATOM    162 1HB  SER A  10      21.569   4.137   1.311  1.00  0.00           H  
ATOM    163 2HB  SER A  10      20.067   3.352   0.851  1.00  0.00           H  
ATOM    164  HG  SER A  10      22.088   4.301  -0.864  1.00  0.00           H  
ATOM    165  N   GLY A  11      21.935   6.954   1.019  1.00  0.00           N  
ATOM    166  CA  GLY A  11      22.994   7.947   0.851  1.00  0.00           C  
ATOM    167  C   GLY A  11      22.434   9.253   0.303  1.00  0.00           C  
ATOM    168  O   GLY A  11      21.357   9.703   0.709  1.00  0.00           O  
ATOM    169  H   GLY A  11      21.780   6.566   1.939  1.00  0.00           H  
ATOM    170 1HA  GLY A  11      23.482   8.126   1.809  1.00  0.00           H  
ATOM    171 2HA  GLY A  11      23.752   7.558   0.172  1.00  0.00           H  
ATOM    172  N   GLN A  12      23.105   9.812  -0.698  1.00  0.00           N  
ATOM    173  CA  GLN A  12      22.657  11.068  -1.294  1.00  0.00           C  
ATOM    174  C   GLN A  12      21.294  10.911  -1.946  1.00  0.00           C  
ATOM    175  O   GLN A  12      20.524  11.871  -2.034  1.00  0.00           O  
ATOM    176  CB  GLN A  12      23.664  11.573  -2.328  1.00  0.00           C  
ATOM    177  CG  GLN A  12      25.002  12.028  -1.747  1.00  0.00           C  
ATOM    178  CD  GLN A  12      24.875  13.251  -0.836  1.00  0.00           C  
ATOM    179  OE1 GLN A  12      24.258  14.259  -1.195  1.00  0.00           O  
ATOM    180  NE2 GLN A  12      25.471  13.163   0.349  1.00  0.00           N  
ATOM    181  H   GLN A  12      23.961   9.383  -1.024  1.00  0.00           H  
ATOM    182  HA  GLN A  12      22.569  11.813  -0.503  1.00  0.00           H  
ATOM    183 1HB  GLN A  12      23.862  10.784  -3.055  1.00  0.00           H  
ATOM    184 2HB  GLN A  12      23.231  12.413  -2.880  1.00  0.00           H  
ATOM    185 1HG  GLN A  12      25.424  11.212  -1.162  1.00  0.00           H  
ATOM    186 2HG  GLN A  12      25.672  12.283  -2.569  1.00  0.00           H  
ATOM    187 1HE2 GLN A  12      25.428  13.931   0.990  1.00  0.00           H  
ATOM    188 2HE2 GLN A  12      25.969  12.333   0.601  1.00  0.00           H  
ATOM    189  N   GLN A  13      21.001   9.704  -2.432  1.00  0.00           N  
ATOM    190  CA  GLN A  13      19.746   9.453  -3.107  1.00  0.00           C  
ATOM    191  C   GLN A  13      18.597   9.647  -2.117  1.00  0.00           C  
ATOM    192  O   GLN A  13      17.508  10.079  -2.494  1.00  0.00           O  
ATOM    193  CB  GLN A  13      19.750   8.054  -3.726  1.00  0.00           C  
ATOM    194  CG  GLN A  13      18.620   7.778  -4.615  1.00  0.00           C  
ATOM    195  CD  GLN A  13      18.682   6.440  -5.268  1.00  0.00           C  
ATOM    196  OE1 GLN A  13      18.916   5.411  -4.629  1.00  0.00           O  
ATOM    197  NE2 GLN A  13      18.452   6.446  -6.573  1.00  0.00           N  
ATOM    198  H   GLN A  13      21.634   8.922  -2.278  1.00  0.00           H  
ATOM    199  HA  GLN A  13      19.626  10.183  -3.903  1.00  0.00           H  
ATOM    200 1HB  GLN A  13      20.675   7.898  -4.277  1.00  0.00           H  
ATOM    201 2HB  GLN A  13      19.709   7.317  -2.939  1.00  0.00           H  
ATOM    202 1HG  GLN A  13      17.691   7.877  -4.072  1.00  0.00           H  
ATOM    203 2HG  GLN A  13      18.669   8.488  -5.414  1.00  0.00           H  
ATOM    204 1HE2 GLN A  13      18.427   5.578  -7.120  1.00  0.00           H  
ATOM    205 2HE2 GLN A  13      18.277   7.312  -7.035  1.00  0.00           H  
ATOM    206  N   LEU A  14      18.835   9.286  -0.847  1.00  0.00           N  
ATOM    207  CA  LEU A  14      17.834   9.401   0.205  1.00  0.00           C  
ATOM    208  C   LEU A  14      17.640  10.857   0.555  1.00  0.00           C  
ATOM    209  O   LEU A  14      16.515  11.328   0.731  1.00  0.00           O  
ATOM    210  CB  LEU A  14      18.223   8.586   1.435  1.00  0.00           C  
ATOM    211  CG  LEU A  14      17.232   8.612   2.554  1.00  0.00           C  
ATOM    212  CD1 LEU A  14      15.915   8.135   2.046  1.00  0.00           C  
ATOM    213  CD2 LEU A  14      17.704   7.686   3.653  1.00  0.00           C  
ATOM    214  H   LEU A  14      19.768   8.983  -0.581  1.00  0.00           H  
ATOM    215  HA  LEU A  14      16.891   9.014  -0.172  1.00  0.00           H  
ATOM    216 1HB  LEU A  14      18.331   7.568   1.138  1.00  0.00           H  
ATOM    217 2HB  LEU A  14      19.178   8.944   1.814  1.00  0.00           H  
ATOM    218  HG  LEU A  14      17.121   9.626   2.931  1.00  0.00           H  
ATOM    219 1HD1 LEU A  14      15.198   8.150   2.862  1.00  0.00           H  
ATOM    220 2HD1 LEU A  14      15.575   8.785   1.247  1.00  0.00           H  
ATOM    221 3HD1 LEU A  14      16.024   7.119   1.673  1.00  0.00           H  
ATOM    222 1HD2 LEU A  14      16.975   7.682   4.462  1.00  0.00           H  
ATOM    223 2HD2 LEU A  14      17.801   6.673   3.250  1.00  0.00           H  
ATOM    224 3HD2 LEU A  14      18.668   8.025   4.028  1.00  0.00           H  
ATOM    225  N   THR A  15      18.751  11.586   0.649  1.00  0.00           N  
ATOM    226  CA  THR A  15      18.660  13.003   0.963  1.00  0.00           C  
ATOM    227  C   THR A  15      17.802  13.674  -0.108  1.00  0.00           C  
ATOM    228  O   THR A  15      16.895  14.459   0.202  1.00  0.00           O  
ATOM    229  CB  THR A  15      20.048  13.663   1.028  1.00  0.00           C  
ATOM    230  OG1 THR A  15      20.823  13.046   2.070  1.00  0.00           O  
ATOM    231  CG2 THR A  15      19.909  15.135   1.317  1.00  0.00           C  
ATOM    232  H   THR A  15      19.658  11.133   0.512  1.00  0.00           H  
ATOM    233  HA  THR A  15      18.168  13.124   1.926  1.00  0.00           H  
ATOM    234  HB  THR A  15      20.559  13.529   0.072  1.00  0.00           H  
ATOM    235  HG1 THR A  15      20.923  12.101   1.879  1.00  0.00           H  
ATOM    236 1HG2 THR A  15      20.896  15.594   1.354  1.00  0.00           H  
ATOM    237 2HG2 THR A  15      19.326  15.592   0.536  1.00  0.00           H  
ATOM    238 3HG2 THR A  15      19.406  15.273   2.271  1.00  0.00           H  
ATOM    239  N   LEU A  16      18.061  13.323  -1.367  1.00  0.00           N  
ATOM    240  CA  LEU A  16      17.288  13.866  -2.460  1.00  0.00           C  
ATOM    241  C   LEU A  16      15.840  13.417  -2.404  1.00  0.00           C  
ATOM    242  O   LEU A  16      14.948  14.245  -2.561  1.00  0.00           O  
ATOM    243  CB  LEU A  16      17.954  13.560  -3.795  1.00  0.00           C  
ATOM    244  CG  LEU A  16      17.206  14.089  -4.993  1.00  0.00           C  
ATOM    245  CD1 LEU A  16      16.938  15.466  -4.808  1.00  0.00           C  
ATOM    246  CD2 LEU A  16      18.092  14.026  -6.221  1.00  0.00           C  
ATOM    247  H   LEU A  16      18.830  12.682  -1.566  1.00  0.00           H  
ATOM    248  HA  LEU A  16      17.282  14.946  -2.359  1.00  0.00           H  
ATOM    249 1HB  LEU A  16      18.959  13.977  -3.797  1.00  0.00           H  
ATOM    250 2HB  LEU A  16      18.034  12.476  -3.897  1.00  0.00           H  
ATOM    251  HG  LEU A  16      16.285  13.546  -5.124  1.00  0.00           H  
ATOM    252 1HD1 LEU A  16      16.427  15.824  -5.671  1.00  0.00           H  
ATOM    253 2HD1 LEU A  16      16.322  15.599  -3.933  1.00  0.00           H  
ATOM    254 3HD1 LEU A  16      17.852  15.983  -4.687  1.00  0.00           H  
ATOM    255 1HD2 LEU A  16      17.557  14.445  -7.072  1.00  0.00           H  
ATOM    256 2HD2 LEU A  16      18.990  14.613  -6.031  1.00  0.00           H  
ATOM    257 3HD2 LEU A  16      18.382  13.026  -6.437  1.00  0.00           H  
ATOM    258  N   ALA A  17      15.575  12.146  -2.126  1.00  0.00           N  
ATOM    259  CA  ALA A  17      14.195  11.696  -2.044  1.00  0.00           C  
ATOM    260  C   ALA A  17      13.409  12.475  -1.006  1.00  0.00           C  
ATOM    261  O   ALA A  17      12.233  12.792  -1.219  1.00  0.00           O  
ATOM    262  CB  ALA A  17      14.154  10.253  -1.691  1.00  0.00           C  
ATOM    263  H   ALA A  17      16.330  11.472  -2.012  1.00  0.00           H  
ATOM    264  HA  ALA A  17      13.732  11.839  -3.004  1.00  0.00           H  
ATOM    265 1HB  ALA A  17      13.124   9.914  -1.658  1.00  0.00           H  
ATOM    266 2HB  ALA A  17      14.700   9.710  -2.426  1.00  0.00           H  
ATOM    267 3HB  ALA A  17      14.621  10.116  -0.722  1.00  0.00           H  
ATOM    268  N   ARG A  18      14.052  12.803   0.113  1.00  0.00           N  
ATOM    269  CA  ARG A  18      13.395  13.573   1.152  1.00  0.00           C  
ATOM    270  C   ARG A  18      13.139  15.011   0.657  1.00  0.00           C  
ATOM    271  O   ARG A  18      12.067  15.579   0.891  1.00  0.00           O  
ATOM    272  CB  ARG A  18      14.254  13.549   2.403  1.00  0.00           C  
ATOM    273  CG  ARG A  18      14.327  12.162   3.123  1.00  0.00           C  
ATOM    274  CD  ARG A  18      15.321  12.205   4.229  1.00  0.00           C  
ATOM    275  NE  ARG A  18      15.469  10.940   4.970  1.00  0.00           N  
ATOM    276  CZ  ARG A  18      16.431  10.720   5.870  1.00  0.00           C  
ATOM    277  NH1 ARG A  18      17.328  11.646   6.145  1.00  0.00           N  
ATOM    278  NH2 ARG A  18      16.457   9.565   6.469  1.00  0.00           N  
ATOM    279  H   ARG A  18      15.016  12.488   0.252  1.00  0.00           H  
ATOM    280  HA  ARG A  18      12.438  13.104   1.380  1.00  0.00           H  
ATOM    281 1HB  ARG A  18      15.274  13.830   2.142  1.00  0.00           H  
ATOM    282 2HB  ARG A  18      13.883  14.281   3.115  1.00  0.00           H  
ATOM    283 1HG  ARG A  18      13.352  11.912   3.540  1.00  0.00           H  
ATOM    284 2HG  ARG A  18      14.627  11.388   2.415  1.00  0.00           H  
ATOM    285 1HD  ARG A  18      16.294  12.454   3.801  1.00  0.00           H  
ATOM    286 2HD  ARG A  18      15.033  12.979   4.936  1.00  0.00           H  
ATOM    287  HE  ARG A  18      14.815  10.148   4.822  1.00  0.00           H  
ATOM    288 1HH1 ARG A  18      17.295  12.537   5.669  1.00  0.00           H  
ATOM    289 2HH1 ARG A  18      18.047  11.463   6.829  1.00  0.00           H  
ATOM    290 1HH2 ARG A  18      15.729   8.874   6.209  1.00  0.00           H  
ATOM    291 2HH2 ARG A  18      17.157   9.351   7.155  1.00  0.00           H  
ATOM    292  N   ALA A  19      14.100  15.589  -0.083  1.00  0.00           N  
ATOM    293  CA  ALA A  19      13.898  16.933  -0.636  1.00  0.00           C  
ATOM    294  C   ALA A  19      12.696  16.916  -1.584  1.00  0.00           C  
ATOM    295  O   ALA A  19      11.871  17.841  -1.606  1.00  0.00           O  
ATOM    296  CB  ALA A  19      15.147  17.390  -1.372  1.00  0.00           C  
ATOM    297  H   ALA A  19      14.985  15.103  -0.239  1.00  0.00           H  
ATOM    298  HA  ALA A  19      13.690  17.620   0.182  1.00  0.00           H  
ATOM    299 1HB  ALA A  19      14.987  18.392  -1.769  1.00  0.00           H  
ATOM    300 2HB  ALA A  19      15.993  17.402  -0.684  1.00  0.00           H  
ATOM    301 3HB  ALA A  19      15.354  16.716  -2.181  1.00  0.00           H  
ATOM    302  N   ILE A  20      12.569  15.830  -2.341  1.00  0.00           N  
ATOM    303  CA  ILE A  20      11.473  15.638  -3.275  1.00  0.00           C  
ATOM    304  C   ILE A  20      10.135  15.552  -2.555  1.00  0.00           C  
ATOM    305  O   ILE A  20       9.181  16.254  -2.898  1.00  0.00           O  
ATOM    306  CB  ILE A  20      11.710  14.372  -4.115  1.00  0.00           C  
ATOM    307  CG1 ILE A  20      12.937  14.574  -5.066  1.00  0.00           C  
ATOM    308  CG2 ILE A  20      10.482  13.950  -4.843  1.00  0.00           C  
ATOM    309  CD1 ILE A  20      13.429  13.317  -5.710  1.00  0.00           C  
ATOM    310  H   ILE A  20      13.292  15.108  -2.278  1.00  0.00           H  
ATOM    311  HA  ILE A  20      11.449  16.502  -3.946  1.00  0.00           H  
ATOM    312  HB  ILE A  20      11.979  13.577  -3.453  1.00  0.00           H  
ATOM    313 1HG1 ILE A  20      12.675  15.238  -5.842  1.00  0.00           H  
ATOM    314 2HG1 ILE A  20      13.747  15.014  -4.508  1.00  0.00           H  
ATOM    315 1HG2 ILE A  20      10.696  13.030  -5.376  1.00  0.00           H  
ATOM    316 2HG2 ILE A  20       9.705  13.779  -4.130  1.00  0.00           H  
ATOM    317 3HG2 ILE A  20      10.164  14.703  -5.538  1.00  0.00           H  
ATOM    318 1HD1 ILE A  20      14.270  13.543  -6.351  1.00  0.00           H  
ATOM    319 2HD1 ILE A  20      13.736  12.642  -4.964  1.00  0.00           H  
ATOM    320 3HD1 ILE A  20      12.636  12.862  -6.300  1.00  0.00           H  
ATOM    321  N   GLU A  21      10.080  14.734  -1.495  1.00  0.00           N  
ATOM    322  CA  GLU A  21       8.855  14.554  -0.719  1.00  0.00           C  
ATOM    323  C   GLU A  21       8.339  15.880  -0.187  1.00  0.00           C  
ATOM    324  O   GLU A  21       7.127  16.137  -0.200  1.00  0.00           O  
ATOM    325  CB  GLU A  21       9.083  13.600   0.468  1.00  0.00           C  
ATOM    326  CG  GLU A  21       7.784  13.270   1.266  1.00  0.00           C  
ATOM    327  CD  GLU A  21       7.961  12.254   2.412  1.00  0.00           C  
ATOM    328  OE1 GLU A  21       9.053  11.782   2.609  1.00  0.00           O  
ATOM    329  OE2 GLU A  21       6.981  11.950   3.076  1.00  0.00           O  
ATOM    330  H   GLU A  21      10.908  14.194  -1.253  1.00  0.00           H  
ATOM    331  HA  GLU A  21       8.092  14.132  -1.364  1.00  0.00           H  
ATOM    332 1HB  GLU A  21       9.547  12.688   0.118  1.00  0.00           H  
ATOM    333 2HB  GLU A  21       9.784  14.064   1.164  1.00  0.00           H  
ATOM    334 1HG  GLU A  21       7.399  14.201   1.684  1.00  0.00           H  
ATOM    335 2HG  GLU A  21       7.041  12.887   0.565  1.00  0.00           H  
ATOM    336  N   ASN A  22       9.267  16.740   0.230  1.00  0.00           N  
ATOM    337  CA  ASN A  22       8.921  18.023   0.805  1.00  0.00           C  
ATOM    338  C   ASN A  22       8.801  19.178  -0.201  1.00  0.00           C  
ATOM    339  O   ASN A  22       8.552  20.313   0.205  1.00  0.00           O  
ATOM    340  CB  ASN A  22       9.945  18.361   1.872  1.00  0.00           C  
ATOM    341  CG  ASN A  22       9.810  17.479   3.078  1.00  0.00           C  
ATOM    342  OD1 ASN A  22       8.693  17.127   3.483  1.00  0.00           O  
ATOM    343  ND2 ASN A  22      10.919  17.106   3.662  1.00  0.00           N  
ATOM    344  H   ASN A  22      10.251  16.455   0.210  1.00  0.00           H  
ATOM    345  HA  ASN A  22       7.948  17.920   1.285  1.00  0.00           H  
ATOM    346 1HB  ASN A  22      10.951  18.231   1.454  1.00  0.00           H  
ATOM    347 2HB  ASN A  22       9.844  19.403   2.172  1.00  0.00           H  
ATOM    348 1HD2 ASN A  22      10.886  16.517   4.468  1.00  0.00           H  
ATOM    349 2HD2 ASN A  22      11.803  17.406   3.297  1.00  0.00           H  
ATOM    350  N   GLY A  23       8.981  18.921  -1.504  1.00  0.00           N  
ATOM    351  CA  GLY A  23       8.852  19.986  -2.505  1.00  0.00           C  
ATOM    352  C   GLY A  23      10.019  20.982  -2.490  1.00  0.00           C  
ATOM    353  O   GLY A  23       9.906  22.103  -3.002  1.00  0.00           O  
ATOM    354  H   GLY A  23       9.176  17.972  -1.822  1.00  0.00           H  
ATOM    355 1HA  GLY A  23       8.777  19.533  -3.493  1.00  0.00           H  
ATOM    356 2HA  GLY A  23       7.917  20.520  -2.338  1.00  0.00           H  
ATOM    357  N   GLU A  24      11.158  20.601  -1.923  1.00  0.00           N  
ATOM    358  CA  GLU A  24      12.258  21.544  -1.798  1.00  0.00           C  
ATOM    359  C   GLU A  24      13.060  21.600  -3.082  1.00  0.00           C  
ATOM    360  O   GLU A  24      14.184  21.098  -3.163  1.00  0.00           O  
ATOM    361  CB  GLU A  24      13.149  21.176  -0.614  1.00  0.00           C  
ATOM    362  CG  GLU A  24      12.451  21.222   0.735  1.00  0.00           C  
ATOM    363  CD  GLU A  24      13.359  20.887   1.899  1.00  0.00           C  
ATOM    364  OE1 GLU A  24      14.484  20.521   1.669  1.00  0.00           O  
ATOM    365  OE2 GLU A  24      12.917  20.990   3.021  1.00  0.00           O  
ATOM    366  H   GLU A  24      11.266  19.648  -1.575  1.00  0.00           H  
ATOM    367  HA  GLU A  24      11.843  22.535  -1.613  1.00  0.00           H  
ATOM    368 1HB  GLU A  24      13.532  20.167  -0.755  1.00  0.00           H  
ATOM    369 2HB  GLU A  24      14.007  21.848  -0.579  1.00  0.00           H  
ATOM    370 1HG  GLU A  24      12.035  22.217   0.883  1.00  0.00           H  
ATOM    371 2HG  GLU A  24      11.625  20.519   0.709  1.00  0.00           H  
ATOM    372  N   VAL A  25      12.493  22.294  -4.060  1.00  0.00           N  
ATOM    373  CA  VAL A  25      13.030  22.361  -5.413  1.00  0.00           C  
ATOM    374  C   VAL A  25      14.471  22.848  -5.425  1.00  0.00           C  
ATOM    375  O   VAL A  25      15.299  22.313  -6.156  1.00  0.00           O  
ATOM    376  CB  VAL A  25      12.182  23.310  -6.272  1.00  0.00           C  
ATOM    377  CG1 VAL A  25      12.851  23.528  -7.622  1.00  0.00           C  
ATOM    378  CG2 VAL A  25      10.808  22.733  -6.461  1.00  0.00           C  
ATOM    379  H   VAL A  25      11.570  22.680  -3.853  1.00  0.00           H  
ATOM    380  HA  VAL A  25      12.986  21.364  -5.848  1.00  0.00           H  
ATOM    381  HB  VAL A  25      12.111  24.274  -5.771  1.00  0.00           H  
ATOM    382 1HG1 VAL A  25      12.252  24.211  -8.222  1.00  0.00           H  
ATOM    383 2HG1 VAL A  25      13.840  23.954  -7.468  1.00  0.00           H  
ATOM    384 3HG1 VAL A  25      12.939  22.573  -8.138  1.00  0.00           H  
ATOM    385 1HG2 VAL A  25      10.212  23.414  -7.052  1.00  0.00           H  
ATOM    386 2HG2 VAL A  25      10.891  21.791  -6.975  1.00  0.00           H  
ATOM    387 3HG2 VAL A  25      10.327  22.584  -5.494  1.00  0.00           H  
ATOM    388  N   ASP A  26      14.793  23.859  -4.624  1.00  0.00           N  
ATOM    389  CA  ASP A  26      16.167  24.358  -4.612  1.00  0.00           C  
ATOM    390  C   ASP A  26      17.171  23.269  -4.206  1.00  0.00           C  
ATOM    391  O   ASP A  26      18.294  23.220  -4.729  1.00  0.00           O  
ATOM    392  CB  ASP A  26      16.299  25.535  -3.644  1.00  0.00           C  
ATOM    393  CG  ASP A  26      15.629  26.820  -4.133  1.00  0.00           C  
ATOM    394  OD1 ASP A  26      15.300  26.907  -5.293  1.00  0.00           O  
ATOM    395  OD2 ASP A  26      15.448  27.702  -3.330  1.00  0.00           O  
ATOM    396  H   ASP A  26      14.088  24.271  -4.030  1.00  0.00           H  
ATOM    397  HA  ASP A  26      16.419  24.696  -5.617  1.00  0.00           H  
ATOM    398 1HB  ASP A  26      15.867  25.259  -2.682  1.00  0.00           H  
ATOM    399 2HB  ASP A  26      17.357  25.739  -3.472  1.00  0.00           H  
ATOM    400  N   GLU A  27      16.786  22.398  -3.260  1.00  0.00           N  
ATOM    401  CA  GLU A  27      17.707  21.373  -2.801  1.00  0.00           C  
ATOM    402  C   GLU A  27      17.764  20.293  -3.853  1.00  0.00           C  
ATOM    403  O   GLU A  27      18.829  19.748  -4.134  1.00  0.00           O  
ATOM    404  CB  GLU A  27      17.298  20.817  -1.441  1.00  0.00           C  
ATOM    405  CG  GLU A  27      17.379  21.825  -0.279  1.00  0.00           C  
ATOM    406  CD  GLU A  27      18.785  22.327   0.023  1.00  0.00           C  
ATOM    407  OE1 GLU A  27      19.666  21.517   0.191  1.00  0.00           O  
ATOM    408  OE2 GLU A  27      18.976  23.534   0.073  1.00  0.00           O  
ATOM    409  H   GLU A  27      15.835  22.403  -2.902  1.00  0.00           H  
ATOM    410  HA  GLU A  27      18.700  21.806  -2.708  1.00  0.00           H  
ATOM    411 1HB  GLU A  27      16.268  20.465  -1.495  1.00  0.00           H  
ATOM    412 2HB  GLU A  27      17.922  19.959  -1.194  1.00  0.00           H  
ATOM    413 1HG  GLU A  27      16.747  22.679  -0.528  1.00  0.00           H  
ATOM    414 2HG  GLU A  27      16.962  21.355   0.613  1.00  0.00           H  
ATOM    415  N   VAL A  28      16.628  20.047  -4.507  1.00  0.00           N  
ATOM    416  CA  VAL A  28      16.584  19.059  -5.567  1.00  0.00           C  
ATOM    417  C   VAL A  28      17.517  19.428  -6.690  1.00  0.00           C  
ATOM    418  O   VAL A  28      18.269  18.587  -7.167  1.00  0.00           O  
ATOM    419  CB  VAL A  28      15.167  18.900  -6.137  1.00  0.00           C  
ATOM    420  CG1 VAL A  28      15.209  18.043  -7.439  1.00  0.00           C  
ATOM    421  CG2 VAL A  28      14.272  18.232  -5.059  1.00  0.00           C  
ATOM    422  H   VAL A  28      15.777  20.536  -4.225  1.00  0.00           H  
ATOM    423  HA  VAL A  28      16.901  18.116  -5.149  1.00  0.00           H  
ATOM    424  HB  VAL A  28      14.776  19.870  -6.401  1.00  0.00           H  
ATOM    425 1HG1 VAL A  28      14.225  17.949  -7.854  1.00  0.00           H  
ATOM    426 2HG1 VAL A  28      15.849  18.536  -8.170  1.00  0.00           H  
ATOM    427 3HG1 VAL A  28      15.597  17.069  -7.239  1.00  0.00           H  
ATOM    428 1HG2 VAL A  28      13.277  18.113  -5.417  1.00  0.00           H  
ATOM    429 2HG2 VAL A  28      14.669  17.264  -4.804  1.00  0.00           H  
ATOM    430 3HG2 VAL A  28      14.253  18.851  -4.171  1.00  0.00           H  
ATOM    431  N   ILE A  29      17.509  20.690  -7.088  1.00  0.00           N  
ATOM    432  CA  ILE A  29      18.377  21.125  -8.166  1.00  0.00           C  
ATOM    433  C   ILE A  29      19.847  20.916  -7.818  1.00  0.00           C  
ATOM    434  O   ILE A  29      20.615  20.389  -8.630  1.00  0.00           O  
ATOM    435  CB  ILE A  29      18.123  22.609  -8.489  1.00  0.00           C  
ATOM    436  CG1 ILE A  29      16.740  22.761  -9.112  1.00  0.00           C  
ATOM    437  CG2 ILE A  29      19.200  23.141  -9.416  1.00  0.00           C  
ATOM    438  CD1 ILE A  29      16.275  24.183  -9.188  1.00  0.00           C  
ATOM    439  H   ILE A  29      16.858  21.346  -6.655  1.00  0.00           H  
ATOM    440  HA  ILE A  29      18.145  20.536  -9.050  1.00  0.00           H  
ATOM    441  HB  ILE A  29      18.126  23.183  -7.556  1.00  0.00           H  
ATOM    442 1HG1 ILE A  29      16.763  22.349 -10.116  1.00  0.00           H  
ATOM    443 2HG1 ILE A  29      16.023  22.193  -8.526  1.00  0.00           H  
ATOM    444 1HG2 ILE A  29      19.010  24.192  -9.626  1.00  0.00           H  
ATOM    445 2HG2 ILE A  29      20.174  23.038  -8.938  1.00  0.00           H  
ATOM    446 3HG2 ILE A  29      19.191  22.576 -10.348  1.00  0.00           H  
ATOM    447 1HD1 ILE A  29      15.291  24.219  -9.637  1.00  0.00           H  
ATOM    448 2HD1 ILE A  29      16.229  24.599  -8.181  1.00  0.00           H  
ATOM    449 3HD1 ILE A  29      16.969  24.761  -9.791  1.00  0.00           H  
ATOM    450  N   LYS A  30      20.245  21.293  -6.604  1.00  0.00           N  
ATOM    451  CA  LYS A  30      21.636  21.134  -6.202  1.00  0.00           C  
ATOM    452  C   LYS A  30      22.052  19.660  -6.046  1.00  0.00           C  
ATOM    453  O   LYS A  30      23.072  19.220  -6.596  1.00  0.00           O  
ATOM    454  CB  LYS A  30      21.847  21.867  -4.871  1.00  0.00           C  
ATOM    455  CG  LYS A  30      21.792  23.393  -4.963  1.00  0.00           C  
ATOM    456  CD  LYS A  30      22.160  24.035  -3.626  1.00  0.00           C  
ATOM    457  CE  LYS A  30      21.052  23.803  -2.602  1.00  0.00           C  
ATOM    458  NZ  LYS A  30      21.293  24.504  -1.310  1.00  0.00           N  
ATOM    459  H   LYS A  30      19.577  21.727  -5.961  1.00  0.00           H  
ATOM    460  HA  LYS A  30      22.266  21.585  -6.967  1.00  0.00           H  
ATOM    461 1HB  LYS A  30      21.069  21.554  -4.164  1.00  0.00           H  
ATOM    462 2HB  LYS A  30      22.807  21.583  -4.446  1.00  0.00           H  
ATOM    463 1HG  LYS A  30      22.482  23.737  -5.732  1.00  0.00           H  
ATOM    464 2HG  LYS A  30      20.783  23.698  -5.241  1.00  0.00           H  
ATOM    465 1HD  LYS A  30      23.088  23.604  -3.252  1.00  0.00           H  
ATOM    466 2HD  LYS A  30      22.301  25.107  -3.760  1.00  0.00           H  
ATOM    467 1HE  LYS A  30      20.107  24.149  -3.015  1.00  0.00           H  
ATOM    468 2HE  LYS A  30      20.977  22.732  -2.405  1.00  0.00           H  
ATOM    469 1HZ  LYS A  30      20.494  24.276  -0.688  1.00  0.00           H  
ATOM    470 2HZ  LYS A  30      22.148  24.179  -0.892  1.00  0.00           H  
ATOM    471 3HZ  LYS A  30      21.341  25.495  -1.457  1.00  0.00           H  
ATOM    472  N   LEU A  31      21.240  18.884  -5.334  1.00  0.00           N  
ATOM    473  CA  LEU A  31      21.519  17.480  -5.054  1.00  0.00           C  
ATOM    474  C   LEU A  31      21.458  16.607  -6.294  1.00  0.00           C  
ATOM    475  O   LEU A  31      22.248  15.668  -6.455  1.00  0.00           O  
ATOM    476  CB  LEU A  31      20.495  16.965  -4.066  1.00  0.00           C  
ATOM    477  CG  LEU A  31      20.548  17.506  -2.657  1.00  0.00           C  
ATOM    478  CD1 LEU A  31      19.306  17.047  -1.925  1.00  0.00           C  
ATOM    479  CD2 LEU A  31      21.795  17.003  -1.964  1.00  0.00           C  
ATOM    480  H   LEU A  31      20.390  19.284  -4.943  1.00  0.00           H  
ATOM    481  HA  LEU A  31      22.516  17.408  -4.623  1.00  0.00           H  
ATOM    482 1HB  LEU A  31      19.538  17.256  -4.455  1.00  0.00           H  
ATOM    483 2HB  LEU A  31      20.547  15.879  -4.026  1.00  0.00           H  
ATOM    484  HG  LEU A  31      20.552  18.597  -2.680  1.00  0.00           H  
ATOM    485 1HD1 LEU A  31      19.318  17.441  -0.912  1.00  0.00           H  
ATOM    486 2HD1 LEU A  31      18.419  17.417  -2.445  1.00  0.00           H  
ATOM    487 3HD1 LEU A  31      19.298  15.966  -1.900  1.00  0.00           H  
ATOM    488 1HD2 LEU A  31      21.825  17.390  -0.945  1.00  0.00           H  
ATOM    489 2HD2 LEU A  31      21.787  15.909  -1.937  1.00  0.00           H  
ATOM    490 3HD2 LEU A  31      22.676  17.345  -2.508  1.00  0.00           H  
ATOM    491  N   ALA A  32      20.537  16.920  -7.201  1.00  0.00           N  
ATOM    492  CA  ALA A  32      20.371  16.140  -8.412  1.00  0.00           C  
ATOM    493  C   ALA A  32      21.645  16.111  -9.234  1.00  0.00           C  
ATOM    494  O   ALA A  32      21.970  15.089  -9.835  1.00  0.00           O  
ATOM    495  CB  ALA A  32      19.236  16.701  -9.241  1.00  0.00           C  
ATOM    496  H   ALA A  32      19.895  17.697  -7.049  1.00  0.00           H  
ATOM    497  HA  ALA A  32      20.141  15.122  -8.125  1.00  0.00           H  
ATOM    498 1HB  ALA A  32      19.108  16.109 -10.127  1.00  0.00           H  
ATOM    499 2HB  ALA A  32      18.317  16.680  -8.662  1.00  0.00           H  
ATOM    500 3HB  ALA A  32      19.467  17.730  -9.522  1.00  0.00           H  
ATOM    501  N   SER A  33      22.417  17.201  -9.218  1.00  0.00           N  
ATOM    502  CA  SER A  33      23.633  17.276 -10.022  1.00  0.00           C  
ATOM    503  C   SER A  33      24.695  16.246  -9.619  1.00  0.00           C  
ATOM    504  O   SER A  33      25.615  15.975 -10.393  1.00  0.00           O  
ATOM    505  CB  SER A  33      24.243  18.671  -9.947  1.00  0.00           C  
ATOM    506  OG  SER A  33      24.789  18.952  -8.671  1.00  0.00           O  
ATOM    507  H   SER A  33      22.137  18.007  -8.666  1.00  0.00           H  
ATOM    508  HA  SER A  33      23.356  17.083 -11.058  1.00  0.00           H  
ATOM    509 1HB  SER A  33      25.021  18.760 -10.702  1.00  0.00           H  
ATOM    510 2HB  SER A  33      23.475  19.410 -10.180  1.00  0.00           H  
ATOM    511  HG  SER A  33      24.037  19.054  -8.038  1.00  0.00           H  
ATOM    512  N   GLY A  34      24.600  15.701  -8.403  1.00  0.00           N  
ATOM    513  CA  GLY A  34      25.556  14.715  -7.921  1.00  0.00           C  
ATOM    514  C   GLY A  34      24.892  13.375  -7.600  1.00  0.00           C  
ATOM    515  O   GLY A  34      25.500  12.537  -6.928  1.00  0.00           O  
ATOM    516  H   GLY A  34      23.816  15.939  -7.799  1.00  0.00           H  
ATOM    517 1HA  GLY A  34      26.334  14.566  -8.668  1.00  0.00           H  
ATOM    518 2HA  GLY A  34      26.043  15.101  -7.028  1.00  0.00           H  
ATOM    519  N   THR A  35      23.653  13.175  -8.061  1.00  0.00           N  
ATOM    520  CA  THR A  35      22.917  11.960  -7.722  1.00  0.00           C  
ATOM    521  C   THR A  35      22.510  11.134  -8.943  1.00  0.00           C  
ATOM    522  O   THR A  35      21.977  11.648  -9.929  1.00  0.00           O  
ATOM    523  CB  THR A  35      21.652  12.326  -6.908  1.00  0.00           C  
ATOM    524  OG1 THR A  35      22.038  13.015  -5.703  1.00  0.00           O  
ATOM    525  CG2 THR A  35      20.857  11.069  -6.519  1.00  0.00           C  
ATOM    526  H   THR A  35      23.200  13.882  -8.642  1.00  0.00           H  
ATOM    527  HA  THR A  35      23.554  11.336  -7.100  1.00  0.00           H  
ATOM    528  HB  THR A  35      21.021  12.981  -7.502  1.00  0.00           H  
ATOM    529  HG1 THR A  35      22.277  13.946  -5.911  1.00  0.00           H  
ATOM    530 1HG2 THR A  35      19.991  11.369  -5.946  1.00  0.00           H  
ATOM    531 2HG2 THR A  35      20.531  10.540  -7.406  1.00  0.00           H  
ATOM    532 3HG2 THR A  35      21.481  10.415  -5.914  1.00  0.00           H  
ATOM    533  N   ASP A  36      22.708   9.820  -8.874  1.00  0.00           N  
ATOM    534  CA  ASP A  36      22.285   8.991  -9.992  1.00  0.00           C  
ATOM    535  C   ASP A  36      20.786   8.777  -9.860  1.00  0.00           C  
ATOM    536  O   ASP A  36      20.296   7.805  -9.281  1.00  0.00           O  
ATOM    537  CB  ASP A  36      23.036   7.665 -10.025  1.00  0.00           C  
ATOM    538  CG  ASP A  36      22.711   6.806 -11.266  1.00  0.00           C  
ATOM    539  OD1 ASP A  36      21.741   7.088 -11.946  1.00  0.00           O  
ATOM    540  OD2 ASP A  36      23.433   5.870 -11.511  1.00  0.00           O  
ATOM    541  H   ASP A  36      23.149   9.411  -8.062  1.00  0.00           H  
ATOM    542  HA  ASP A  36      22.481   9.521 -10.925  1.00  0.00           H  
ATOM    543 1HB  ASP A  36      24.111   7.853 -10.004  1.00  0.00           H  
ATOM    544 2HB  ASP A  36      22.787   7.087  -9.134  1.00  0.00           H  
ATOM    545  N   LEU A  37      20.066   9.707 -10.463  1.00  0.00           N  
ATOM    546  CA  LEU A  37      18.628   9.842 -10.342  1.00  0.00           C  
ATOM    547  C   LEU A  37      17.861   8.617 -10.834  1.00  0.00           C  
ATOM    548  O   LEU A  37      16.757   8.310 -10.350  1.00  0.00           O  
ATOM    549  CB  LEU A  37      18.186  11.035 -11.201  1.00  0.00           C  
ATOM    550  CG  LEU A  37      18.736  12.400 -10.790  1.00  0.00           C  
ATOM    551  CD1 LEU A  37      18.220  13.460 -11.750  1.00  0.00           C  
ATOM    552  CD2 LEU A  37      18.395  12.671  -9.389  1.00  0.00           C  
ATOM    553  H   LEU A  37      20.604  10.445 -10.913  1.00  0.00           H  
ATOM    554  HA  LEU A  37      18.388  10.013  -9.301  1.00  0.00           H  
ATOM    555 1HB  LEU A  37      18.482  10.850 -12.235  1.00  0.00           H  
ATOM    556 2HB  LEU A  37      17.101  11.095 -11.162  1.00  0.00           H  
ATOM    557  HG  LEU A  37      19.820  12.396 -10.891  1.00  0.00           H  
ATOM    558 1HD1 LEU A  37      18.635  14.411 -11.480  1.00  0.00           H  
ATOM    559 2HD1 LEU A  37      18.523  13.215 -12.768  1.00  0.00           H  
ATOM    560 3HD1 LEU A  37      17.137  13.514 -11.697  1.00  0.00           H  
ATOM    561 1HD2 LEU A  37      18.798  13.625  -9.112  1.00  0.00           H  
ATOM    562 2HD2 LEU A  37      17.335  12.671  -9.264  1.00  0.00           H  
ATOM    563 3HD2 LEU A  37      18.834  11.898  -8.773  1.00  0.00           H  
ATOM    564  N   ASN A  38      18.451   7.914 -11.800  1.00  0.00           N  
ATOM    565  CA  ASN A  38      17.815   6.781 -12.448  1.00  0.00           C  
ATOM    566  C   ASN A  38      18.149   5.435 -11.834  1.00  0.00           C  
ATOM    567  O   ASN A  38      17.650   4.420 -12.314  1.00  0.00           O  
ATOM    568  CB  ASN A  38      18.236   6.747 -13.899  1.00  0.00           C  
ATOM    569  CG  ASN A  38      17.730   7.893 -14.632  1.00  0.00           C  
ATOM    570  OD1 ASN A  38      16.566   8.259 -14.449  1.00  0.00           O  
ATOM    571  ND2 ASN A  38      18.587   8.507 -15.435  1.00  0.00           N  
ATOM    572  H   ASN A  38      19.389   8.183 -12.095  1.00  0.00           H  
ATOM    573  HA  ASN A  38      16.734   6.911 -12.381  1.00  0.00           H  
ATOM    574 1HB  ASN A  38      19.329   6.737 -13.956  1.00  0.00           H  
ATOM    575 2HB  ASN A  38      17.869   5.833 -14.368  1.00  0.00           H  
ATOM    576 1HD2 ASN A  38      18.343   9.360 -15.951  1.00  0.00           H  
ATOM    577 2HD2 ASN A  38      19.522   8.155 -15.516  1.00  0.00           H  
ATOM    578  N   LYS A  39      18.964   5.392 -10.783  1.00  0.00           N  
ATOM    579  CA  LYS A  39      19.305   4.096 -10.208  1.00  0.00           C  
ATOM    580  C   LYS A  39      18.195   3.566  -9.292  1.00  0.00           C  
ATOM    581  O   LYS A  39      17.835   4.237  -8.321  1.00  0.00           O  
ATOM    582  CB  LYS A  39      20.596   4.164  -9.418  1.00  0.00           C  
ATOM    583  CG  LYS A  39      21.039   2.820  -8.857  1.00  0.00           C  
ATOM    584  CD  LYS A  39      22.356   2.925  -8.122  1.00  0.00           C  
ATOM    585  CE  LYS A  39      22.760   1.577  -7.543  1.00  0.00           C  
ATOM    586  NZ  LYS A  39      24.057   1.648  -6.818  1.00  0.00           N  
ATOM    587  H   LYS A  39      19.372   6.250 -10.393  1.00  0.00           H  
ATOM    588  HA  LYS A  39      19.493   3.419 -11.027  1.00  0.00           H  
ATOM    589 1HB  LYS A  39      21.393   4.538 -10.061  1.00  0.00           H  
ATOM    590 2HB  LYS A  39      20.487   4.873  -8.594  1.00  0.00           H  
ATOM    591 1HG  LYS A  39      20.278   2.452  -8.166  1.00  0.00           H  
ATOM    592 2HG  LYS A  39      21.138   2.105  -9.670  1.00  0.00           H  
ATOM    593 1HD  LYS A  39      23.130   3.275  -8.811  1.00  0.00           H  
ATOM    594 2HD  LYS A  39      22.259   3.649  -7.312  1.00  0.00           H  
ATOM    595 1HE  LYS A  39      21.985   1.241  -6.853  1.00  0.00           H  
ATOM    596 2HE  LYS A  39      22.846   0.854  -8.353  1.00  0.00           H  
ATOM    597 1HZ  LYS A  39      24.289   0.737  -6.451  1.00  0.00           H  
ATOM    598 2HZ  LYS A  39      24.782   1.949  -7.455  1.00  0.00           H  
ATOM    599 3HZ  LYS A  39      23.983   2.309  -6.058  1.00  0.00           H  
ATOM    600  N   PRO A  40      17.622   2.376  -9.552  1.00  0.00           N  
ATOM    601  CA  PRO A  40      16.608   1.755  -8.727  1.00  0.00           C  
ATOM    602  C   PRO A  40      17.129   1.539  -7.307  1.00  0.00           C  
ATOM    603  O   PRO A  40      18.291   1.153  -7.131  1.00  0.00           O  
ATOM    604  CB  PRO A  40      16.355   0.438  -9.448  1.00  0.00           C  
ATOM    605  CG  PRO A  40      16.776   0.671 -10.868  1.00  0.00           C  
ATOM    606  CD  PRO A  40      17.952   1.592 -10.773  1.00  0.00           C  
ATOM    607  HA  PRO A  40      15.707   2.382  -8.733  1.00  0.00           H  
ATOM    608 1HB  PRO A  40      16.899  -0.376  -8.948  1.00  0.00           H  
ATOM    609 2HB  PRO A  40      15.302   0.192  -9.400  1.00  0.00           H  
ATOM    610 1HG  PRO A  40      17.017  -0.285 -11.353  1.00  0.00           H  
ATOM    611 2HG  PRO A  40      15.941   1.116 -11.439  1.00  0.00           H  
ATOM    612 1HD  PRO A  40      18.890   1.036 -10.647  1.00  0.00           H  
ATOM    613 2HD  PRO A  40      17.929   2.183 -11.681  1.00  0.00           H  
ATOM    614  N   GLY A  41      16.268   1.709  -6.313  1.00  0.00           N  
ATOM    615  CA  GLY A  41      16.616   1.523  -4.909  1.00  0.00           C  
ATOM    616  C   GLY A  41      16.351   0.108  -4.395  1.00  0.00           C  
ATOM    617  O   GLY A  41      16.201  -0.837  -5.170  1.00  0.00           O  
ATOM    618  H   GLY A  41      15.346   2.063  -6.534  1.00  0.00           H  
ATOM    619 1HA  GLY A  41      17.667   1.774  -4.764  1.00  0.00           H  
ATOM    620 2HA  GLY A  41      16.046   2.239  -4.322  1.00  0.00           H  
ATOM    621  N   LYS A  42      16.239  -0.028  -3.067  1.00  0.00           N  
ATOM    622  CA  LYS A  42      16.064  -1.323  -2.395  1.00  0.00           C  
ATOM    623  C   LYS A  42      14.747  -1.981  -2.835  1.00  0.00           C  
ATOM    624  O   LYS A  42      14.644  -3.205  -2.884  1.00  0.00           O  
ATOM    625  CB  LYS A  42      16.090  -1.136  -0.866  1.00  0.00           C  
ATOM    626  CG  LYS A  42      17.448  -0.641  -0.281  1.00  0.00           C  
ATOM    627  CD  LYS A  42      17.433  -0.547   1.278  1.00  0.00           C  
ATOM    628  CE  LYS A  42      16.584   0.667   1.746  1.00  0.00           C  
ATOM    629  NZ  LYS A  42      16.591   0.890   3.254  1.00  0.00           N  
ATOM    630  H   LYS A  42      16.309   0.813  -2.508  1.00  0.00           H  
ATOM    631  HA  LYS A  42      16.883  -1.980  -2.681  1.00  0.00           H  
ATOM    632 1HB  LYS A  42      15.310  -0.516  -0.551  1.00  0.00           H  
ATOM    633 2HB  LYS A  42      15.900  -2.105  -0.407  1.00  0.00           H  
ATOM    634 1HG  LYS A  42      18.248  -1.316  -0.590  1.00  0.00           H  
ATOM    635 2HG  LYS A  42      17.663   0.354  -0.684  1.00  0.00           H  
ATOM    636 1HD  LYS A  42      17.011  -1.461   1.697  1.00  0.00           H  
ATOM    637 2HD  LYS A  42      18.452  -0.431   1.647  1.00  0.00           H  
ATOM    638 1HE  LYS A  42      16.954   1.572   1.255  1.00  0.00           H  
ATOM    639 2HE  LYS A  42      15.579   0.491   1.431  1.00  0.00           H  
ATOM    640 1HZ  LYS A  42      15.983   1.723   3.502  1.00  0.00           H  
ATOM    641 2HZ  LYS A  42      16.231   0.072   3.719  1.00  0.00           H  
ATOM    642 3HZ  LYS A  42      17.531   1.069   3.565  1.00  0.00           H  
ATOM    643  N   GLU A  43      13.758  -1.144  -3.176  1.00  0.00           N  
ATOM    644  CA  GLU A  43      12.444  -1.565  -3.670  1.00  0.00           C  
ATOM    645  C   GLU A  43      12.312  -1.349  -5.173  1.00  0.00           C  
ATOM    646  O   GLU A  43      11.189  -1.247  -5.678  1.00  0.00           O  
ATOM    647  CB  GLU A  43      11.293  -0.832  -2.977  1.00  0.00           C  
ATOM    648  CG  GLU A  43      11.127  -1.130  -1.478  1.00  0.00           C  
ATOM    649  CD  GLU A  43      10.594  -2.523  -1.197  1.00  0.00           C  
ATOM    650  OE1 GLU A  43       9.659  -2.914  -1.861  1.00  0.00           O  
ATOM    651  OE2 GLU A  43      11.109  -3.190  -0.329  1.00  0.00           O  
ATOM    652  H   GLU A  43      13.944  -0.155  -3.089  1.00  0.00           H  
ATOM    653  HA  GLU A  43      12.333  -2.633  -3.479  1.00  0.00           H  
ATOM    654 1HB  GLU A  43      11.409   0.238  -3.114  1.00  0.00           H  
ATOM    655 2HB  GLU A  43      10.356  -1.106  -3.461  1.00  0.00           H  
ATOM    656 1HG  GLU A  43      12.101  -1.032  -0.994  1.00  0.00           H  
ATOM    657 2HG  GLU A  43      10.464  -0.389  -1.040  1.00  0.00           H  
ATOM    658  N   ASP A  44      13.443  -1.204  -5.875  1.00  0.00           N  
ATOM    659  CA  ASP A  44      13.475  -1.020  -7.323  1.00  0.00           C  
ATOM    660  C   ASP A  44      12.911   0.324  -7.842  1.00  0.00           C  
ATOM    661  O   ASP A  44      12.749   0.513  -9.047  1.00  0.00           O  
ATOM    662  CB  ASP A  44      12.771  -2.224  -7.996  1.00  0.00           C  
ATOM    663  CG  ASP A  44      13.590  -3.535  -7.889  1.00  0.00           C  
ATOM    664  OD1 ASP A  44      14.774  -3.489  -8.130  1.00  0.00           O  
ATOM    665  OD2 ASP A  44      13.024  -4.566  -7.562  1.00  0.00           O  
ATOM    666  H   ASP A  44      14.346  -1.261  -5.405  1.00  0.00           H  
ATOM    667  HA  ASP A  44      14.524  -1.066  -7.614  1.00  0.00           H  
ATOM    668 1HB  ASP A  44      11.790  -2.403  -7.592  1.00  0.00           H  
ATOM    669 2HB  ASP A  44      12.629  -2.020  -9.004  1.00  0.00           H  
ATOM    670  N   MET A  45      12.670   1.276  -6.945  1.00  0.00           N  
ATOM    671  CA  MET A  45      12.173   2.605  -7.307  1.00  0.00           C  
ATOM    672  C   MET A  45      13.311   3.565  -7.646  1.00  0.00           C  
ATOM    673  O   MET A  45      14.374   3.478  -7.043  1.00  0.00           O  
ATOM    674  CB  MET A  45      11.368   3.171  -6.143  1.00  0.00           C  
ATOM    675  CG  MET A  45      10.135   2.372  -5.815  1.00  0.00           C  
ATOM    676  SD  MET A  45       9.178   3.058  -4.487  1.00  0.00           S  
ATOM    677  CE  MET A  45       7.964   1.778  -4.325  1.00  0.00           C  
ATOM    678  H   MET A  45      12.813   1.058  -5.970  1.00  0.00           H  
ATOM    679  HA  MET A  45      11.536   2.518  -8.187  1.00  0.00           H  
ATOM    680 1HB  MET A  45      11.993   3.200  -5.251  1.00  0.00           H  
ATOM    681 2HB  MET A  45      11.070   4.198  -6.368  1.00  0.00           H  
ATOM    682 1HG  MET A  45       9.504   2.310  -6.688  1.00  0.00           H  
ATOM    683 2HG  MET A  45      10.426   1.359  -5.534  1.00  0.00           H  
ATOM    684 1HE  MET A  45       7.259   2.046  -3.542  1.00  0.00           H  
ATOM    685 2HE  MET A  45       7.432   1.657  -5.268  1.00  0.00           H  
ATOM    686 3HE  MET A  45       8.461   0.839  -4.067  1.00  0.00           H  
ATOM    687  N   THR A  46      13.088   4.488  -8.585  1.00  0.00           N  
ATOM    688  CA  THR A  46      14.070   5.543  -8.906  1.00  0.00           C  
ATOM    689  C   THR A  46      13.597   6.852  -8.290  1.00  0.00           C  
ATOM    690  O   THR A  46      12.456   6.916  -7.823  1.00  0.00           O  
ATOM    691  CB  THR A  46      14.245   5.724 -10.425  1.00  0.00           C  
ATOM    692  OG1 THR A  46      12.989   6.192 -11.028  1.00  0.00           O  
ATOM    693  CG2 THR A  46      14.654   4.401 -11.048  1.00  0.00           C  
ATOM    694  H   THR A  46      12.207   4.473  -9.076  1.00  0.00           H  
ATOM    695  HA  THR A  46      15.038   5.283  -8.472  1.00  0.00           H  
ATOM    696  HB  THR A  46      15.023   6.455 -10.615  1.00  0.00           H  
ATOM    697  HG1 THR A  46      13.090   6.197 -11.994  1.00  0.00           H  
ATOM    698 1HG2 THR A  46      14.790   4.538 -12.106  1.00  0.00           H  
ATOM    699 2HG2 THR A  46      15.586   4.071 -10.607  1.00  0.00           H  
ATOM    700 3HG2 THR A  46      13.885   3.648 -10.873  1.00  0.00           H  
ATOM    701  N   LEU A  47      14.425   7.905  -8.292  1.00  0.00           N  
ATOM    702  CA  LEU A  47      13.953   9.149  -7.690  1.00  0.00           C  
ATOM    703  C   LEU A  47      12.842   9.796  -8.472  1.00  0.00           C  
ATOM    704  O   LEU A  47      11.931  10.384  -7.890  1.00  0.00           O  
ATOM    705  CB  LEU A  47      15.080  10.130  -7.481  1.00  0.00           C  
ATOM    706  CG  LEU A  47      16.021   9.740  -6.408  1.00  0.00           C  
ATOM    707  CD1 LEU A  47      17.083  10.677  -6.379  1.00  0.00           C  
ATOM    708  CD2 LEU A  47      15.317   9.774  -5.124  1.00  0.00           C  
ATOM    709  H   LEU A  47      15.348   7.867  -8.733  1.00  0.00           H  
ATOM    710  HA  LEU A  47      13.561   8.908  -6.704  1.00  0.00           H  
ATOM    711 1HB  LEU A  47      15.651  10.214  -8.409  1.00  0.00           H  
ATOM    712 2HB  LEU A  47      14.667  11.104  -7.240  1.00  0.00           H  
ATOM    713  HG  LEU A  47      16.413   8.741  -6.591  1.00  0.00           H  
ATOM    714 1HD1 LEU A  47      17.771  10.459  -5.581  1.00  0.00           H  
ATOM    715 2HD1 LEU A  47      17.595  10.668  -7.312  1.00  0.00           H  
ATOM    716 3HD1 LEU A  47      16.633  11.625  -6.215  1.00  0.00           H  
ATOM    717 1HD2 LEU A  47      15.999   9.498  -4.338  1.00  0.00           H  
ATOM    718 2HD2 LEU A  47      14.949  10.765  -4.947  1.00  0.00           H  
ATOM    719 3HD2 LEU A  47      14.499   9.090  -5.150  1.00  0.00           H  
ATOM    720  N   LEU A  48      12.888   9.665  -9.787  1.00  0.00           N  
ATOM    721  CA  LEU A  48      11.830  10.228 -10.594  1.00  0.00           C  
ATOM    722  C   LEU A  48      10.548   9.465 -10.317  1.00  0.00           C  
ATOM    723  O   LEU A  48       9.487  10.076 -10.211  1.00  0.00           O  
ATOM    724  CB  LEU A  48      12.191  10.224 -12.061  1.00  0.00           C  
ATOM    725  CG  LEU A  48      11.174  10.868 -12.987  1.00  0.00           C  
ATOM    726  CD1 LEU A  48      10.912  12.311 -12.579  1.00  0.00           C  
ATOM    727  CD2 LEU A  48      11.726  10.853 -14.354  1.00  0.00           C  
ATOM    728  H   LEU A  48      13.659   9.170 -10.217  1.00  0.00           H  
ATOM    729  HA  LEU A  48      11.676  11.262 -10.295  1.00  0.00           H  
ATOM    730 1HB  LEU A  48      13.125  10.756 -12.174  1.00  0.00           H  
ATOM    731 2HB  LEU A  48      12.337   9.191 -12.385  1.00  0.00           H  
ATOM    732  HG  LEU A  48      10.240  10.307 -12.951  1.00  0.00           H  
ATOM    733 1HD1 LEU A  48      10.201  12.741 -13.271  1.00  0.00           H  
ATOM    734 2HD1 LEU A  48      10.509  12.344 -11.570  1.00  0.00           H  
ATOM    735 3HD1 LEU A  48      11.841  12.874 -12.618  1.00  0.00           H  
ATOM    736 1HD2 LEU A  48      11.010  11.297 -15.033  1.00  0.00           H  
ATOM    737 2HD2 LEU A  48      12.636  11.416 -14.387  1.00  0.00           H  
ATOM    738 3HD2 LEU A  48      11.930   9.826 -14.624  1.00  0.00           H  
ATOM    739  N   PHE A  49      10.633   8.125 -10.187  1.00  0.00           N  
ATOM    740  CA  PHE A  49       9.431   7.355  -9.871  1.00  0.00           C  
ATOM    741  C   PHE A  49       8.849   7.918  -8.575  1.00  0.00           C  
ATOM    742  O   PHE A  49       7.667   8.232  -8.490  1.00  0.00           O  
ATOM    743  CB  PHE A  49       9.744   5.869  -9.692  1.00  0.00           C  
ATOM    744  CG  PHE A  49       8.559   4.980  -9.435  1.00  0.00           C  
ATOM    745  CD1 PHE A  49       7.785   4.536 -10.498  1.00  0.00           C  
ATOM    746  CD2 PHE A  49       8.218   4.571  -8.152  1.00  0.00           C  
ATOM    747  CE1 PHE A  49       6.712   3.710 -10.291  1.00  0.00           C  
ATOM    748  CE2 PHE A  49       7.128   3.737  -7.945  1.00  0.00           C  
ATOM    749  CZ  PHE A  49       6.375   3.307  -9.019  1.00  0.00           C  
ATOM    750  H   PHE A  49      11.524   7.633 -10.303  1.00  0.00           H  
ATOM    751  HA  PHE A  49       8.707   7.471 -10.670  1.00  0.00           H  
ATOM    752 1HB  PHE A  49      10.267   5.500 -10.571  1.00  0.00           H  
ATOM    753 2HB  PHE A  49      10.422   5.758  -8.851  1.00  0.00           H  
ATOM    754  HD1 PHE A  49       8.038   4.842 -11.512  1.00  0.00           H  
ATOM    755  HD2 PHE A  49       8.815   4.913  -7.306  1.00  0.00           H  
ATOM    756  HE1 PHE A  49       6.137   3.375 -11.136  1.00  0.00           H  
ATOM    757  HE2 PHE A  49       6.865   3.424  -6.935  1.00  0.00           H  
ATOM    758  HZ  PHE A  49       5.518   2.654  -8.861  1.00  0.00           H  
ATOM    759  N   TRP A  50       9.695   8.087  -7.566  1.00  0.00           N  
ATOM    760  CA  TRP A  50       9.225   8.636  -6.306  1.00  0.00           C  
ATOM    761  C   TRP A  50       8.578  10.005  -6.487  1.00  0.00           C  
ATOM    762  O   TRP A  50       7.482  10.249  -5.973  1.00  0.00           O  
ATOM    763  CB  TRP A  50      10.387   8.666  -5.316  1.00  0.00           C  
ATOM    764  CG  TRP A  50      10.143   9.380  -4.061  1.00  0.00           C  
ATOM    765  CD1 TRP A  50      10.852  10.447  -3.589  1.00  0.00           C  
ATOM    766  CD2 TRP A  50       9.094   9.134  -3.113  1.00  0.00           C  
ATOM    767  NE1 TRP A  50      10.347  10.851  -2.388  1.00  0.00           N  
ATOM    768  CE2 TRP A  50       9.256  10.052  -2.078  1.00  0.00           C  
ATOM    769  CE3 TRP A  50       8.035   8.221  -3.061  1.00  0.00           C  
ATOM    770  CZ2 TRP A  50       8.407  10.069  -0.976  1.00  0.00           C  
ATOM    771  CZ3 TRP A  50       7.183   8.243  -1.958  1.00  0.00           C  
ATOM    772  CH2 TRP A  50       7.369   9.137  -0.941  1.00  0.00           C  
ATOM    773  H   TRP A  50      10.675   7.822  -7.670  1.00  0.00           H  
ATOM    774  HA  TRP A  50       8.470   7.959  -5.909  1.00  0.00           H  
ATOM    775 1HB  TRP A  50      10.649   7.642  -5.075  1.00  0.00           H  
ATOM    776 2HB  TRP A  50      11.252   9.113  -5.793  1.00  0.00           H  
ATOM    777  HD1 TRP A  50      11.708  10.895  -4.089  1.00  0.00           H  
ATOM    778  HE1 TRP A  50      10.722  11.632  -1.820  1.00  0.00           H  
ATOM    779  HE3 TRP A  50       7.886   7.498  -3.863  1.00  0.00           H  
ATOM    780  HZ2 TRP A  50       8.524  10.766  -0.160  1.00  0.00           H  
ATOM    781  HZ3 TRP A  50       6.367   7.522  -1.918  1.00  0.00           H  
ATOM    782  HH2 TRP A  50       6.689   9.122  -0.091  1.00  0.00           H  
ATOM    783  N   ALA A  51       9.217  10.893  -7.239  1.00  0.00           N  
ATOM    784  CA  ALA A  51       8.655  12.214  -7.434  1.00  0.00           C  
ATOM    785  C   ALA A  51       7.282  12.162  -8.100  1.00  0.00           C  
ATOM    786  O   ALA A  51       6.364  12.894  -7.696  1.00  0.00           O  
ATOM    787  CB  ALA A  51       9.602  13.046  -8.266  1.00  0.00           C  
ATOM    788  H   ALA A  51      10.118  10.656  -7.652  1.00  0.00           H  
ATOM    789  HA  ALA A  51       8.530  12.669  -6.457  1.00  0.00           H  
ATOM    790 1HB  ALA A  51       9.210  14.049  -8.377  1.00  0.00           H  
ATOM    791 2HB  ALA A  51      10.560  13.087  -7.769  1.00  0.00           H  
ATOM    792 3HB  ALA A  51       9.720  12.586  -9.241  1.00  0.00           H  
ATOM    793  N   VAL A  52       7.097  11.267  -9.081  1.00  0.00           N  
ATOM    794  CA  VAL A  52       5.793  11.237  -9.717  1.00  0.00           C  
ATOM    795  C   VAL A  52       4.768  10.586  -8.804  1.00  0.00           C  
ATOM    796  O   VAL A  52       3.594  10.967  -8.824  1.00  0.00           O  
ATOM    797  CB  VAL A  52       5.808  10.532 -11.102  1.00  0.00           C  
ATOM    798  CG1 VAL A  52       6.771  11.262 -12.074  1.00  0.00           C  
ATOM    799  CG2 VAL A  52       6.187   9.119 -10.992  1.00  0.00           C  
ATOM    800  H   VAL A  52       7.861  10.665  -9.393  1.00  0.00           H  
ATOM    801  HA  VAL A  52       5.484  12.256  -9.889  1.00  0.00           H  
ATOM    802  HB  VAL A  52       4.810  10.573 -11.518  1.00  0.00           H  
ATOM    803 1HG1 VAL A  52       6.743  10.767 -13.049  1.00  0.00           H  
ATOM    804 2HG1 VAL A  52       6.466  12.292 -12.190  1.00  0.00           H  
ATOM    805 3HG1 VAL A  52       7.785  11.227 -11.680  1.00  0.00           H  
ATOM    806 1HG2 VAL A  52       6.155   8.681 -11.968  1.00  0.00           H  
ATOM    807 2HG2 VAL A  52       7.170   9.089 -10.615  1.00  0.00           H  
ATOM    808 3HG2 VAL A  52       5.515   8.575 -10.338  1.00  0.00           H  
ATOM    809  N   MET A  53       5.199   9.655  -7.944  1.00  0.00           N  
ATOM    810  CA  MET A  53       4.239   9.055  -7.039  1.00  0.00           C  
ATOM    811  C   MET A  53       3.803  10.071  -5.984  1.00  0.00           C  
ATOM    812  O   MET A  53       2.640  10.100  -5.574  1.00  0.00           O  
ATOM    813  CB  MET A  53       4.807   7.803  -6.378  1.00  0.00           C  
ATOM    814  CG  MET A  53       5.032   6.640  -7.361  1.00  0.00           C  
ATOM    815  SD  MET A  53       3.608   6.271  -8.374  1.00  0.00           S  
ATOM    816  CE  MET A  53       2.435   5.689  -7.182  1.00  0.00           C  
ATOM    817  H   MET A  53       6.169   9.344  -7.959  1.00  0.00           H  
ATOM    818  HA  MET A  53       3.373   8.759  -7.613  1.00  0.00           H  
ATOM    819 1HB  MET A  53       5.769   8.045  -5.922  1.00  0.00           H  
ATOM    820 2HB  MET A  53       4.138   7.470  -5.587  1.00  0.00           H  
ATOM    821 1HG  MET A  53       5.847   6.859  -8.018  1.00  0.00           H  
ATOM    822 2HG  MET A  53       5.290   5.750  -6.796  1.00  0.00           H  
ATOM    823 1HE  MET A  53       1.506   5.426  -7.688  1.00  0.00           H  
ATOM    824 2HE  MET A  53       2.836   4.812  -6.675  1.00  0.00           H  
ATOM    825 3HE  MET A  53       2.238   6.476  -6.451  1.00  0.00           H  
ATOM    826  N   ASN A  54       4.688  10.992  -5.622  1.00  0.00           N  
ATOM    827  CA  ASN A  54       4.281  12.001  -4.665  1.00  0.00           C  
ATOM    828  C   ASN A  54       3.245  12.903  -5.304  1.00  0.00           C  
ATOM    829  O   ASN A  54       2.242  13.250  -4.675  1.00  0.00           O  
ATOM    830  CB  ASN A  54       5.463  12.820  -4.228  1.00  0.00           C  
ATOM    831  CG  ASN A  54       6.325  12.107  -3.375  1.00  0.00           C  
ATOM    832  OD1 ASN A  54       5.921  11.165  -2.695  1.00  0.00           O  
ATOM    833  ND2 ASN A  54       7.540  12.501  -3.403  1.00  0.00           N  
ATOM    834  H   ASN A  54       5.651  10.944  -5.959  1.00  0.00           H  
ATOM    835  HA  ASN A  54       3.829  11.515  -3.803  1.00  0.00           H  
ATOM    836 1HB  ASN A  54       6.022  13.165  -5.097  1.00  0.00           H  
ATOM    837 2HB  ASN A  54       5.103  13.689  -3.694  1.00  0.00           H  
ATOM    838 1HD2 ASN A  54       8.241  12.051  -2.853  1.00  0.00           H  
ATOM    839 2HD2 ASN A  54       7.787  13.261  -3.997  1.00  0.00           H  
ATOM    840  N   SER A  55       3.459  13.252  -6.570  1.00  0.00           N  
ATOM    841  CA  SER A  55       2.540  14.119  -7.282  1.00  0.00           C  
ATOM    842  C   SER A  55       1.180  13.461  -7.548  1.00  0.00           C  
ATOM    843  O   SER A  55       0.146  14.135  -7.505  1.00  0.00           O  
ATOM    844  CB  SER A  55       3.195  14.613  -8.539  1.00  0.00           C  
ATOM    845  OG  SER A  55       4.260  15.457  -8.224  1.00  0.00           O  
ATOM    846  H   SER A  55       4.313  12.936  -7.037  1.00  0.00           H  
ATOM    847  HA  SER A  55       2.361  14.995  -6.657  1.00  0.00           H  
ATOM    848 1HB  SER A  55       3.570  13.768  -9.086  1.00  0.00           H  
ATOM    849 2HB  SER A  55       2.476  15.133  -9.164  1.00  0.00           H  
ATOM    850  HG  SER A  55       4.987  14.868  -7.963  1.00  0.00           H  
ATOM    851  N   ILE A  56       1.146  12.160  -7.847  1.00  0.00           N  
ATOM    852  CA  ILE A  56      -0.161  11.549  -8.092  1.00  0.00           C  
ATOM    853  C   ILE A  56      -0.965  11.493  -6.780  1.00  0.00           C  
ATOM    854  O   ILE A  56      -2.186  11.666  -6.782  1.00  0.00           O  
ATOM    855  CB  ILE A  56      -0.031  10.133  -8.730  1.00  0.00           C  
ATOM    856  CG1 ILE A  56      -1.343   9.695  -9.370  1.00  0.00           C  
ATOM    857  CG2 ILE A  56       0.355   9.085  -7.733  1.00  0.00           C  
ATOM    858  CD1 ILE A  56      -1.743  10.506 -10.564  1.00  0.00           C  
ATOM    859  H   ILE A  56       2.008  11.620  -7.925  1.00  0.00           H  
ATOM    860  HA  ILE A  56      -0.710  12.174  -8.788  1.00  0.00           H  
ATOM    861  HB  ILE A  56       0.729  10.163  -9.501  1.00  0.00           H  
ATOM    862 1HG1 ILE A  56      -1.241   8.664  -9.670  1.00  0.00           H  
ATOM    863 2HG1 ILE A  56      -2.136   9.761  -8.625  1.00  0.00           H  
ATOM    864 1HG2 ILE A  56       0.456   8.127  -8.235  1.00  0.00           H  
ATOM    865 2HG2 ILE A  56       1.269   9.351  -7.301  1.00  0.00           H  
ATOM    866 3HG2 ILE A  56      -0.402   9.003  -6.960  1.00  0.00           H  
ATOM    867 1HD1 ILE A  56      -2.681  10.123 -10.968  1.00  0.00           H  
ATOM    868 2HD1 ILE A  56      -1.872  11.543 -10.273  1.00  0.00           H  
ATOM    869 3HD1 ILE A  56      -0.960  10.424 -11.322  1.00  0.00           H  
ATOM    870  N   ASN A  57      -0.266  11.322  -5.647  1.00  0.00           N  
ATOM    871  CA  ASN A  57      -0.905  11.243  -4.336  1.00  0.00           C  
ATOM    872  C   ASN A  57      -1.265  12.597  -3.710  1.00  0.00           C  
ATOM    873  O   ASN A  57      -2.311  12.730  -3.069  1.00  0.00           O  
ATOM    874  CB  ASN A  57      -0.006  10.469  -3.401  1.00  0.00           C  
ATOM    875  CG  ASN A  57       0.054   9.006  -3.745  1.00  0.00           C  
ATOM    876  OD1 ASN A  57      -0.893   8.437  -4.304  1.00  0.00           O  
ATOM    877  ND2 ASN A  57       1.154   8.381  -3.421  1.00  0.00           N  
ATOM    878  H   ASN A  57       0.744  11.175  -5.698  1.00  0.00           H  
ATOM    879  HA  ASN A  57      -1.836  10.691  -4.455  1.00  0.00           H  
ATOM    880 1HB  ASN A  57       1.006  10.884  -3.456  1.00  0.00           H  
ATOM    881 2HB  ASN A  57      -0.353  10.584  -2.377  1.00  0.00           H  
ATOM    882 1HD2 ASN A  57       1.252   7.406  -3.620  1.00  0.00           H  
ATOM    883 2HD2 ASN A  57       1.898   8.880  -2.980  1.00  0.00           H  
ATOM    884  N   ASN A  58      -0.433  13.616  -3.934  1.00  0.00           N  
ATOM    885  CA  ASN A  58      -0.622  14.941  -3.340  1.00  0.00           C  
ATOM    886  C   ASN A  58      -1.264  15.934  -4.305  1.00  0.00           C  
ATOM    887  O   ASN A  58      -1.214  17.148  -4.093  1.00  0.00           O  
ATOM    888  CB  ASN A  58       0.688  15.484  -2.796  1.00  0.00           C  
ATOM    889  CG  ASN A  58       1.175  14.742  -1.563  1.00  0.00           C  
ATOM    890  OD1 ASN A  58       0.683  14.978  -0.451  1.00  0.00           O  
ATOM    891  ND2 ASN A  58       2.116  13.857  -1.742  1.00  0.00           N  
ATOM    892  H   ASN A  58       0.416  13.455  -4.473  1.00  0.00           H  
ATOM    893  HA  ASN A  58      -1.308  14.838  -2.498  1.00  0.00           H  
ATOM    894 1HB  ASN A  58       1.452  15.425  -3.571  1.00  0.00           H  
ATOM    895 2HB  ASN A  58       0.563  16.537  -2.546  1.00  0.00           H  
ATOM    896 1HD2 ASN A  58       2.471  13.337  -0.963  1.00  0.00           H  
ATOM    897 2HD2 ASN A  58       2.472  13.689  -2.672  1.00  0.00           H  
ATOM    898  N   GLN A  59      -1.884  15.403  -5.351  1.00  0.00           N  
ATOM    899  CA  GLN A  59      -2.617  16.174  -6.350  1.00  0.00           C  
ATOM    900  C   GLN A  59      -1.789  17.249  -7.065  1.00  0.00           C  
ATOM    901  O   GLN A  59      -2.112  18.440  -7.023  1.00  0.00           O  
ATOM    902  CB  GLN A  59      -3.851  16.808  -5.706  1.00  0.00           C  
ATOM    903  CG  GLN A  59      -4.825  15.777  -5.124  1.00  0.00           C  
ATOM    904  CD  GLN A  59      -5.509  14.932  -6.176  1.00  0.00           C  
ATOM    905  OE1 GLN A  59      -6.359  15.410  -6.935  1.00  0.00           O  
ATOM    906  NE2 GLN A  59      -5.142  13.657  -6.222  1.00  0.00           N  
ATOM    907  H   GLN A  59      -1.856  14.396  -5.452  1.00  0.00           H  
ATOM    908  HA  GLN A  59      -2.959  15.472  -7.111  1.00  0.00           H  
ATOM    909 1HB  GLN A  59      -3.555  17.492  -4.914  1.00  0.00           H  
ATOM    910 2HB  GLN A  59      -4.386  17.391  -6.456  1.00  0.00           H  
ATOM    911 1HG  GLN A  59      -4.267  15.105  -4.466  1.00  0.00           H  
ATOM    912 2HG  GLN A  59      -5.590  16.301  -4.554  1.00  0.00           H  
ATOM    913 1HE2 GLN A  59      -5.553  13.037  -6.890  1.00  0.00           H  
ATOM    914 2HE2 GLN A  59      -4.454  13.308  -5.577  1.00  0.00           H  
ATOM    915  N   LYS A  60      -0.700  16.819  -7.710  1.00  0.00           N  
ATOM    916  CA  LYS A  60       0.213  17.647  -8.514  1.00  0.00           C  
ATOM    917  C   LYS A  60       1.071  18.616  -7.719  1.00  0.00           C  
ATOM    918  O   LYS A  60       2.288  18.558  -7.819  1.00  0.00           O  
ATOM    919  CB  LYS A  60      -0.564  18.459  -9.563  1.00  0.00           C  
ATOM    920  CG  LYS A  60       0.280  19.296 -10.525  1.00  0.00           C  
ATOM    921  CD  LYS A  60      -0.645  20.051 -11.500  1.00  0.00           C  
ATOM    922  CE  LYS A  60      -1.321  21.255 -10.797  1.00  0.00           C  
ATOM    923  NZ  LYS A  60      -2.349  21.967 -11.672  1.00  0.00           N  
ATOM    924  H   LYS A  60      -0.477  15.831  -7.641  1.00  0.00           H  
ATOM    925  HA  LYS A  60       0.890  16.972  -9.039  1.00  0.00           H  
ATOM    926 1HB  LYS A  60      -1.168  17.786 -10.159  1.00  0.00           H  
ATOM    927 2HB  LYS A  60      -1.235  19.159  -9.089  1.00  0.00           H  
ATOM    928 1HG  LYS A  60       0.882  20.015  -9.960  1.00  0.00           H  
ATOM    929 2HG  LYS A  60       0.950  18.645 -11.086  1.00  0.00           H  
ATOM    930 1HD  LYS A  60      -0.060  20.412 -12.338  1.00  0.00           H  
ATOM    931 2HD  LYS A  60      -1.417  19.382 -11.872  1.00  0.00           H  
ATOM    932 1HE  LYS A  60      -1.812  20.904  -9.890  1.00  0.00           H  
ATOM    933 2HE  LYS A  60      -0.544  21.970 -10.522  1.00  0.00           H  
ATOM    934 1HZ  LYS A  60      -2.747  22.737 -11.165  1.00  0.00           H  
ATOM    935 2HZ  LYS A  60      -1.960  22.336 -12.550  1.00  0.00           H  
ATOM    936 3HZ  LYS A  60      -3.081  21.326 -11.917  1.00  0.00           H  
ATOM    937  N   THR A  61       0.432  19.516  -6.963  1.00  0.00           N  
ATOM    938  CA  THR A  61       1.118  20.538  -6.174  1.00  0.00           C  
ATOM    939  C   THR A  61       2.318  21.140  -6.908  1.00  0.00           C  
ATOM    940  O   THR A  61       3.413  20.597  -6.805  1.00  0.00           O  
ATOM    941  CB  THR A  61       1.612  19.995  -4.827  1.00  0.00           C  
ATOM    942  OG1 THR A  61       0.502  19.594  -4.007  1.00  0.00           O  
ATOM    943  CG2 THR A  61       2.443  21.063  -4.119  1.00  0.00           C  
ATOM    944  H   THR A  61      -0.584  19.450  -6.937  1.00  0.00           H  
ATOM    945  HA  THR A  61       0.390  21.303  -5.931  1.00  0.00           H  
ATOM    946  HB  THR A  61       2.242  19.123  -5.005  1.00  0.00           H  
ATOM    947  HG1 THR A  61      -0.023  18.888  -4.440  1.00  0.00           H  
ATOM    948 1HG2 THR A  61       2.811  20.676  -3.172  1.00  0.00           H  
ATOM    949 2HG2 THR A  61       3.280  21.333  -4.745  1.00  0.00           H  
ATOM    950 3HG2 THR A  61       1.829  21.943  -3.937  1.00  0.00           H  
ATOM    951  N   PRO A  62       2.225  22.346  -7.488  1.00  0.00           N  
ATOM    952  CA  PRO A  62       3.242  22.956  -8.339  1.00  0.00           C  
ATOM    953  C   PRO A  62       4.674  22.826  -7.809  1.00  0.00           C  
ATOM    954  O   PRO A  62       5.613  22.699  -8.587  1.00  0.00           O  
ATOM    955  CB  PRO A  62       2.785  24.414  -8.374  1.00  0.00           C  
ATOM    956  CG  PRO A  62       1.281  24.333  -8.230  1.00  0.00           C  
ATOM    957  CD  PRO A  62       1.040  23.198  -7.264  1.00  0.00           C  
ATOM    958  HA  PRO A  62       3.164  22.513  -9.346  1.00  0.00           H  
ATOM    959 1HB  PRO A  62       3.268  24.977  -7.558  1.00  0.00           H  
ATOM    960 2HB  PRO A  62       3.101  24.885  -9.316  1.00  0.00           H  
ATOM    961 1HG  PRO A  62       0.887  25.293  -7.868  1.00  0.00           H  
ATOM    962 2HG  PRO A  62       0.823  24.155  -9.215  1.00  0.00           H  
ATOM    963 1HD  PRO A  62       1.004  23.566  -6.226  1.00  0.00           H  
ATOM    964 2HD  PRO A  62       0.118  22.681  -7.574  1.00  0.00           H  
ATOM    965  N   GLU A  63       4.866  22.842  -6.491  1.00  0.00           N  
ATOM    966  CA  GLU A  63       6.218  22.708  -5.950  1.00  0.00           C  
ATOM    967  C   GLU A  63       6.827  21.350  -6.314  1.00  0.00           C  
ATOM    968  O   GLU A  63       8.014  21.251  -6.617  1.00  0.00           O  
ATOM    969  CB  GLU A  63       6.178  22.864  -4.434  1.00  0.00           C  
ATOM    970  CG  GLU A  63       5.842  24.278  -3.973  1.00  0.00           C  
ATOM    971  CD  GLU A  63       5.651  24.392  -2.482  1.00  0.00           C  
ATOM    972  OE1 GLU A  63       5.544  23.379  -1.836  1.00  0.00           O  
ATOM    973  OE2 GLU A  63       5.614  25.496  -1.991  1.00  0.00           O  
ATOM    974  H   GLU A  63       4.084  22.939  -5.863  1.00  0.00           H  
ATOM    975  HA  GLU A  63       6.845  23.491  -6.376  1.00  0.00           H  
ATOM    976 1HB  GLU A  63       5.441  22.183  -4.014  1.00  0.00           H  
ATOM    977 2HB  GLU A  63       7.150  22.591  -4.016  1.00  0.00           H  
ATOM    978 1HG  GLU A  63       6.651  24.944  -4.274  1.00  0.00           H  
ATOM    979 2HG  GLU A  63       4.933  24.601  -4.478  1.00  0.00           H  
ATOM    980  N   ARG A  64       6.007  20.300  -6.295  1.00  0.00           N  
ATOM    981  CA  ARG A  64       6.472  18.956  -6.593  1.00  0.00           C  
ATOM    982  C   ARG A  64       6.520  18.794  -8.097  1.00  0.00           C  
ATOM    983  O   ARG A  64       7.360  18.071  -8.634  1.00  0.00           O  
ATOM    984  CB  ARG A  64       5.601  17.902  -5.934  1.00  0.00           C  
ATOM    985  CG  ARG A  64       5.724  17.919  -4.407  1.00  0.00           C  
ATOM    986  CD  ARG A  64       5.042  16.787  -3.758  1.00  0.00           C  
ATOM    987  NE  ARG A  64       5.170  16.857  -2.303  1.00  0.00           N  
ATOM    988  CZ  ARG A  64       4.278  17.428  -1.491  1.00  0.00           C  
ATOM    989  NH1 ARG A  64       3.171  17.939  -1.973  1.00  0.00           N  
ATOM    990  NH2 ARG A  64       4.547  17.456  -0.206  1.00  0.00           N  
ATOM    991  H   ARG A  64       5.026  20.444  -6.093  1.00  0.00           H  
ATOM    992  HA  ARG A  64       7.479  18.840  -6.195  1.00  0.00           H  
ATOM    993 1HB  ARG A  64       4.551  18.076  -6.199  1.00  0.00           H  
ATOM    994 2HB  ARG A  64       5.875  16.911  -6.293  1.00  0.00           H  
ATOM    995 1HG  ARG A  64       6.780  17.877  -4.128  1.00  0.00           H  
ATOM    996 2HG  ARG A  64       5.287  18.846  -4.026  1.00  0.00           H  
ATOM    997 1HD  ARG A  64       3.981  16.790  -4.016  1.00  0.00           H  
ATOM    998 2HD  ARG A  64       5.501  15.871  -4.098  1.00  0.00           H  
ATOM    999  HE  ARG A  64       6.016  16.478  -1.844  1.00  0.00           H  
ATOM   1000 1HH1 ARG A  64       2.993  17.877  -2.968  1.00  0.00           H  
ATOM   1001 2HH1 ARG A  64       2.495  18.370  -1.357  1.00  0.00           H  
ATOM   1002 1HH2 ARG A  64       5.446  17.044   0.104  1.00  0.00           H  
ATOM   1003 2HH2 ARG A  64       3.904  17.873   0.448  1.00  0.00           H  
ATOM   1004  N   LEU A  65       5.648  19.513  -8.790  1.00  0.00           N  
ATOM   1005  CA  LEU A  65       5.678  19.438 -10.239  1.00  0.00           C  
ATOM   1006  C   LEU A  65       7.013  20.010 -10.723  1.00  0.00           C  
ATOM   1007  O   LEU A  65       7.648  19.476 -11.644  1.00  0.00           O  
ATOM   1008  CB  LEU A  65       4.497  20.155 -10.876  1.00  0.00           C  
ATOM   1009  CG  LEU A  65       4.475  20.027 -12.345  1.00  0.00           C  
ATOM   1010  CD1 LEU A  65       4.471  18.581 -12.637  1.00  0.00           C  
ATOM   1011  CD2 LEU A  65       3.227  20.699 -12.927  1.00  0.00           C  
ATOM   1012  H   LEU A  65       4.954  20.073  -8.289  1.00  0.00           H  
ATOM   1013  HA  LEU A  65       5.628  18.389 -10.528  1.00  0.00           H  
ATOM   1014 1HB  LEU A  65       3.568  19.756 -10.461  1.00  0.00           H  
ATOM   1015 2HB  LEU A  65       4.569  21.210 -10.638  1.00  0.00           H  
ATOM   1016  HG  LEU A  65       5.372  20.477 -12.775  1.00  0.00           H  
ATOM   1017 1HD1 LEU A  65       4.475  18.444 -13.683  1.00  0.00           H  
ATOM   1018 2HD1 LEU A  65       5.360  18.115 -12.215  1.00  0.00           H  
ATOM   1019 3HD1 LEU A  65       3.582  18.130 -12.197  1.00  0.00           H  
ATOM   1020 1HD2 LEU A  65       3.210  20.577 -14.010  1.00  0.00           H  
ATOM   1021 2HD2 LEU A  65       2.345  20.241 -12.503  1.00  0.00           H  
ATOM   1022 3HD2 LEU A  65       3.239  21.760 -12.685  1.00  0.00           H  
ATOM   1023  N   ASN A  66       7.443  21.112 -10.095  1.00  0.00           N  
ATOM   1024  CA  ASN A  66       8.724  21.720 -10.414  1.00  0.00           C  
ATOM   1025  C   ASN A  66       9.852  20.734 -10.095  1.00  0.00           C  
ATOM   1026  O   ASN A  66      10.797  20.603 -10.871  1.00  0.00           O  
ATOM   1027  CB  ASN A  66       8.880  23.021  -9.664  1.00  0.00           C  
ATOM   1028  CG  ASN A  66       8.023  24.125 -10.223  1.00  0.00           C  
ATOM   1029  OD1 ASN A  66       7.602  24.081 -11.385  1.00  0.00           O  
ATOM   1030  ND2 ASN A  66       7.747  25.121  -9.416  1.00  0.00           N  
ATOM   1031  H   ASN A  66       6.856  21.544  -9.382  1.00  0.00           H  
ATOM   1032  HA  ASN A  66       8.755  21.929 -11.483  1.00  0.00           H  
ATOM   1033 1HB  ASN A  66       8.586  22.859  -8.630  1.00  0.00           H  
ATOM   1034 2HB  ASN A  66       9.925  23.329  -9.670  1.00  0.00           H  
ATOM   1035 1HD2 ASN A  66       7.177  25.876  -9.737  1.00  0.00           H  
ATOM   1036 2HD2 ASN A  66       8.095  25.126  -8.481  1.00  0.00           H  
ATOM   1037  N   VAL A  67       9.716  19.954  -9.015  1.00  0.00           N  
ATOM   1038  CA  VAL A  67      10.723  18.937  -8.719  1.00  0.00           C  
ATOM   1039  C   VAL A  67      10.835  17.918  -9.846  1.00  0.00           C  
ATOM   1040  O   VAL A  67      11.937  17.607 -10.295  1.00  0.00           O  
ATOM   1041  CB  VAL A  67      10.384  18.163  -7.438  1.00  0.00           C  
ATOM   1042  CG1 VAL A  67      11.260  17.006  -7.328  1.00  0.00           C  
ATOM   1043  CG2 VAL A  67      10.556  19.041  -6.212  1.00  0.00           C  
ATOM   1044  H   VAL A  67       8.943  20.113  -8.368  1.00  0.00           H  
ATOM   1045  HA  VAL A  67      11.686  19.432  -8.589  1.00  0.00           H  
ATOM   1046  HB  VAL A  67       9.384  17.798  -7.485  1.00  0.00           H  
ATOM   1047 1HG1 VAL A  67      10.989  16.497  -6.441  1.00  0.00           H  
ATOM   1048 2HG1 VAL A  67      11.129  16.354  -8.186  1.00  0.00           H  
ATOM   1049 3HG1 VAL A  67      12.267  17.315  -7.274  1.00  0.00           H  
ATOM   1050 1HG2 VAL A  67      10.323  18.466  -5.315  1.00  0.00           H  
ATOM   1051 2HG2 VAL A  67      11.574  19.398  -6.157  1.00  0.00           H  
ATOM   1052 3HG2 VAL A  67       9.895  19.873  -6.276  1.00  0.00           H  
ATOM   1053  N   ILE A  68       9.695  17.446 -10.341  1.00  0.00           N  
ATOM   1054  CA  ILE A  68       9.679  16.471 -11.429  1.00  0.00           C  
ATOM   1055  C   ILE A  68      10.345  17.044 -12.664  1.00  0.00           C  
ATOM   1056  O   ILE A  68      11.190  16.397 -13.298  1.00  0.00           O  
ATOM   1057  CB  ILE A  68       8.235  16.044 -11.735  1.00  0.00           C  
ATOM   1058  CG1 ILE A  68       7.722  15.249 -10.560  1.00  0.00           C  
ATOM   1059  CG2 ILE A  68       8.137  15.252 -13.000  1.00  0.00           C  
ATOM   1060  CD1 ILE A  68       6.272  15.008 -10.580  1.00  0.00           C  
ATOM   1061  H   ILE A  68       8.815  17.755  -9.921  1.00  0.00           H  
ATOM   1062  HA  ILE A  68      10.239  15.592 -11.112  1.00  0.00           H  
ATOM   1063  HB  ILE A  68       7.617  16.934 -11.822  1.00  0.00           H  
ATOM   1064 1HG1 ILE A  68       8.222  14.285 -10.551  1.00  0.00           H  
ATOM   1065 2HG1 ILE A  68       7.967  15.783  -9.642  1.00  0.00           H  
ATOM   1066 1HG2 ILE A  68       7.099  14.983 -13.164  1.00  0.00           H  
ATOM   1067 2HG2 ILE A  68       8.495  15.850 -13.837  1.00  0.00           H  
ATOM   1068 3HG2 ILE A  68       8.729  14.361 -12.912  1.00  0.00           H  
ATOM   1069 1HD1 ILE A  68       6.008  14.441  -9.713  1.00  0.00           H  
ATOM   1070 2HD1 ILE A  68       5.736  15.957 -10.568  1.00  0.00           H  
ATOM   1071 3HD1 ILE A  68       6.019  14.462 -11.459  1.00  0.00           H  
ATOM   1072  N   THR A  69      10.007  18.291 -12.977  1.00  0.00           N  
ATOM   1073  CA  THR A  69      10.584  18.971 -14.116  1.00  0.00           C  
ATOM   1074  C   THR A  69      12.108  19.009 -13.995  1.00  0.00           C  
ATOM   1075  O   THR A  69      12.820  18.691 -14.953  1.00  0.00           O  
ATOM   1076  CB  THR A  69      10.055  20.414 -14.186  1.00  0.00           C  
ATOM   1077  OG1 THR A  69       8.630  20.392 -14.325  1.00  0.00           O  
ATOM   1078  CG2 THR A  69      10.676  21.156 -15.334  1.00  0.00           C  
ATOM   1079  H   THR A  69       9.302  18.771 -12.413  1.00  0.00           H  
ATOM   1080  HA  THR A  69      10.315  18.432 -15.024  1.00  0.00           H  
ATOM   1081  HB  THR A  69      10.308  20.930 -13.271  1.00  0.00           H  
ATOM   1082  HG1 THR A  69       8.245  19.977 -13.520  1.00  0.00           H  
ATOM   1083 1HG2 THR A  69      10.294  22.174 -15.351  1.00  0.00           H  
ATOM   1084 2HG2 THR A  69      11.757  21.172 -15.202  1.00  0.00           H  
ATOM   1085 3HG2 THR A  69      10.426  20.663 -16.262  1.00  0.00           H  
ATOM   1086  N   MET A  70      12.610  19.383 -12.809  1.00  0.00           N  
ATOM   1087  CA  MET A  70      14.047  19.491 -12.595  1.00  0.00           C  
ATOM   1088  C   MET A  70      14.756  18.143 -12.606  1.00  0.00           C  
ATOM   1089  O   MET A  70      15.871  18.035 -13.121  1.00  0.00           O  
ATOM   1090  CB  MET A  70      14.318  20.198 -11.274  1.00  0.00           C  
ATOM   1091  CG  MET A  70      13.876  21.652 -11.253  1.00  0.00           C  
ATOM   1092  SD  MET A  70      14.711  22.670 -12.453  1.00  0.00           S  
ATOM   1093  CE  MET A  70      13.641  24.100 -12.380  1.00  0.00           C  
ATOM   1094  H   MET A  70      11.970  19.632 -12.053  1.00  0.00           H  
ATOM   1095  HA  MET A  70      14.462  20.091 -13.402  1.00  0.00           H  
ATOM   1096 1HB  MET A  70      13.782  19.679 -10.474  1.00  0.00           H  
ATOM   1097 2HB  MET A  70      15.382  20.155 -11.039  1.00  0.00           H  
ATOM   1098 1HG  MET A  70      12.821  21.705 -11.463  1.00  0.00           H  
ATOM   1099 2HG  MET A  70      14.039  22.067 -10.265  1.00  0.00           H  
ATOM   1100 1HE  MET A  70      14.004  24.862 -13.068  1.00  0.00           H  
ATOM   1101 2HE  MET A  70      12.626  23.809 -12.660  1.00  0.00           H  
ATOM   1102 3HE  MET A  70      13.632  24.499 -11.368  1.00  0.00           H  
ATOM   1103  N   LEU A  71      14.114  17.097 -12.095  1.00  0.00           N  
ATOM   1104  CA  LEU A  71      14.759  15.795 -12.101  1.00  0.00           C  
ATOM   1105  C   LEU A  71      14.975  15.329 -13.527  1.00  0.00           C  
ATOM   1106  O   LEU A  71      16.047  14.811 -13.858  1.00  0.00           O  
ATOM   1107  CB  LEU A  71      13.905  14.780 -11.351  1.00  0.00           C  
ATOM   1108  CG  LEU A  71      13.814  14.974  -9.840  1.00  0.00           C  
ATOM   1109  CD1 LEU A  71      12.772  14.050  -9.310  1.00  0.00           C  
ATOM   1110  CD2 LEU A  71      15.147  14.690  -9.198  1.00  0.00           C  
ATOM   1111  H   LEU A  71      13.196  17.217 -11.662  1.00  0.00           H  
ATOM   1112  HA  LEU A  71      15.725  15.882 -11.608  1.00  0.00           H  
ATOM   1113 1HB  LEU A  71      12.889  14.849 -11.743  1.00  0.00           H  
ATOM   1114 2HB  LEU A  71      14.287  13.780 -11.550  1.00  0.00           H  
ATOM   1115  HG  LEU A  71      13.527  15.987  -9.621  1.00  0.00           H  
ATOM   1116 1HD1 LEU A  71      12.683  14.192  -8.252  1.00  0.00           H  
ATOM   1117 2HD1 LEU A  71      11.824  14.277  -9.787  1.00  0.00           H  
ATOM   1118 3HD1 LEU A  71      13.051  13.022  -9.520  1.00  0.00           H  
ATOM   1119 1HD2 LEU A  71      15.073  14.827  -8.124  1.00  0.00           H  
ATOM   1120 2HD2 LEU A  71      15.410  13.670  -9.418  1.00  0.00           H  
ATOM   1121 3HD2 LEU A  71      15.904  15.367  -9.598  1.00  0.00           H  
ATOM   1122  N   ILE A  72      13.985  15.569 -14.388  1.00  0.00           N  
ATOM   1123  CA  ILE A  72      14.094  15.175 -15.785  1.00  0.00           C  
ATOM   1124  C   ILE A  72      15.125  16.035 -16.501  1.00  0.00           C  
ATOM   1125  O   ILE A  72      16.009  15.511 -17.180  1.00  0.00           O  
ATOM   1126  CB  ILE A  72      12.743  15.240 -16.483  1.00  0.00           C  
ATOM   1127  CG1 ILE A  72      11.845  14.217 -15.882  1.00  0.00           C  
ATOM   1128  CG2 ILE A  72      12.923  14.963 -17.967  1.00  0.00           C  
ATOM   1129  CD1 ILE A  72      10.444  14.372 -16.280  1.00  0.00           C  
ATOM   1130  H   ILE A  72      13.119  16.005 -14.054  1.00  0.00           H  
ATOM   1131  HA  ILE A  72      14.432  14.145 -15.837  1.00  0.00           H  
ATOM   1132  HB  ILE A  72      12.297  16.213 -16.311  1.00  0.00           H  
ATOM   1133 1HG1 ILE A  72      12.189  13.227 -16.180  1.00  0.00           H  
ATOM   1134 2HG1 ILE A  72      11.901  14.294 -14.796  1.00  0.00           H  
ATOM   1135 1HG2 ILE A  72      11.961  15.000 -18.474  1.00  0.00           H  
ATOM   1136 2HG2 ILE A  72      13.584  15.712 -18.389  1.00  0.00           H  
ATOM   1137 3HG2 ILE A  72      13.367  13.975 -18.097  1.00  0.00           H  
ATOM   1138 1HD1 ILE A  72       9.881  13.602 -15.791  1.00  0.00           H  
ATOM   1139 2HD1 ILE A  72      10.081  15.354 -15.963  1.00  0.00           H  
ATOM   1140 3HD1 ILE A  72      10.346  14.279 -17.361  1.00  0.00           H  
ATOM   1141  N   LYS A  73      15.075  17.356 -16.304  1.00  0.00           N  
ATOM   1142  CA  LYS A  73      16.051  18.231 -16.948  1.00  0.00           C  
ATOM   1143  C   LYS A  73      17.487  17.910 -16.511  1.00  0.00           C  
ATOM   1144  O   LYS A  73      18.432  18.090 -17.282  1.00  0.00           O  
ATOM   1145  CB  LYS A  73      15.731  19.704 -16.693  1.00  0.00           C  
ATOM   1146  CG  LYS A  73      14.498  20.224 -17.456  1.00  0.00           C  
ATOM   1147  CD  LYS A  73      14.256  21.704 -17.188  1.00  0.00           C  
ATOM   1148  CE  LYS A  73      13.090  22.236 -18.019  1.00  0.00           C  
ATOM   1149  NZ  LYS A  73      12.854  23.697 -17.783  1.00  0.00           N  
ATOM   1150  H   LYS A  73      14.340  17.766 -15.727  1.00  0.00           H  
ATOM   1151  HA  LYS A  73      15.990  18.062 -18.024  1.00  0.00           H  
ATOM   1152 1HB  LYS A  73      15.548  19.850 -15.627  1.00  0.00           H  
ATOM   1153 2HB  LYS A  73      16.587  20.317 -16.967  1.00  0.00           H  
ATOM   1154 1HG  LYS A  73      14.631  20.066 -18.528  1.00  0.00           H  
ATOM   1155 2HG  LYS A  73      13.623  19.665 -17.140  1.00  0.00           H  
ATOM   1156 1HD  LYS A  73      14.034  21.845 -16.126  1.00  0.00           H  
ATOM   1157 2HD  LYS A  73      15.154  22.270 -17.430  1.00  0.00           H  
ATOM   1158 1HE  LYS A  73      13.307  22.078 -19.075  1.00  0.00           H  
ATOM   1159 2HE  LYS A  73      12.190  21.685 -17.765  1.00  0.00           H  
ATOM   1160 1HZ  LYS A  73      12.080  24.007 -18.355  1.00  0.00           H  
ATOM   1161 2HZ  LYS A  73      12.640  23.864 -16.811  1.00  0.00           H  
ATOM   1162 3HZ  LYS A  73      13.684  24.214 -18.035  1.00  0.00           H  
ATOM   1163  N   ALA A  74      17.643  17.391 -15.291  1.00  0.00           N  
ATOM   1164  CA  ALA A  74      18.934  17.017 -14.729  1.00  0.00           C  
ATOM   1165  C   ALA A  74      19.446  15.668 -15.252  1.00  0.00           C  
ATOM   1166  O   ALA A  74      20.560  15.262 -14.910  1.00  0.00           O  
ATOM   1167  CB  ALA A  74      18.837  16.953 -13.220  1.00  0.00           C  
ATOM   1168  H   ALA A  74      16.828  17.300 -14.686  1.00  0.00           H  
ATOM   1169  HA  ALA A  74      19.655  17.782 -15.011  1.00  0.00           H  
ATOM   1170 1HB  ALA A  74      19.809  16.703 -12.797  1.00  0.00           H  
ATOM   1171 2HB  ALA A  74      18.507  17.917 -12.834  1.00  0.00           H  
ATOM   1172 3HB  ALA A  74      18.112  16.194 -12.948  1.00  0.00           H  
ATOM   1173  N   GLY A  75      18.652  14.965 -16.065  1.00  0.00           N  
ATOM   1174  CA  GLY A  75      19.067  13.682 -16.617  1.00  0.00           C  
ATOM   1175  C   GLY A  75      18.215  12.472 -16.218  1.00  0.00           C  
ATOM   1176  O   GLY A  75      18.516  11.347 -16.642  1.00  0.00           O  
ATOM   1177  H   GLY A  75      17.739  15.326 -16.337  1.00  0.00           H  
ATOM   1178 1HA  GLY A  75      19.064  13.765 -17.703  1.00  0.00           H  
ATOM   1179 2HA  GLY A  75      20.099  13.493 -16.331  1.00  0.00           H  
ATOM   1180  N   ALA A  76      17.181  12.657 -15.395  1.00  0.00           N  
ATOM   1181  CA  ALA A  76      16.354  11.507 -15.069  1.00  0.00           C  
ATOM   1182  C   ALA A  76      15.626  11.043 -16.321  1.00  0.00           C  
ATOM   1183  O   ALA A  76      15.258  11.856 -17.169  1.00  0.00           O  
ATOM   1184  CB  ALA A  76      15.368  11.794 -13.974  1.00  0.00           C  
ATOM   1185  H   ALA A  76      16.939  13.573 -15.018  1.00  0.00           H  
ATOM   1186  HA  ALA A  76      17.009  10.714 -14.729  1.00  0.00           H  
ATOM   1187 1HB  ALA A  76      14.819  10.882 -13.774  1.00  0.00           H  
ATOM   1188 2HB  ALA A  76      15.890  12.103 -13.084  1.00  0.00           H  
ATOM   1189 3HB  ALA A  76      14.691  12.567 -14.274  1.00  0.00           H  
ATOM   1190  N   ASP A  77      15.426   9.743 -16.429  1.00  0.00           N  
ATOM   1191  CA  ASP A  77      14.727   9.143 -17.549  1.00  0.00           C  
ATOM   1192  C   ASP A  77      13.278   8.785 -17.178  1.00  0.00           C  
ATOM   1193  O   ASP A  77      13.064   7.786 -16.492  1.00  0.00           O  
ATOM   1194  CB  ASP A  77      15.456   7.882 -18.036  1.00  0.00           C  
ATOM   1195  CG  ASP A  77      14.781   7.216 -19.288  1.00  0.00           C  
ATOM   1196  OD1 ASP A  77      13.780   7.730 -19.746  1.00  0.00           O  
ATOM   1197  OD2 ASP A  77      15.265   6.188 -19.751  1.00  0.00           O  
ATOM   1198  H   ASP A  77      15.780   9.152 -15.691  1.00  0.00           H  
ATOM   1199  HA  ASP A  77      14.775   9.853 -18.360  1.00  0.00           H  
ATOM   1200 1HB  ASP A  77      16.484   8.141 -18.291  1.00  0.00           H  
ATOM   1201 2HB  ASP A  77      15.502   7.156 -17.226  1.00  0.00           H  
ATOM   1202  N   PRO A  78      12.256   9.522 -17.658  1.00  0.00           N  
ATOM   1203  CA  PRO A  78      10.842   9.339 -17.359  1.00  0.00           C  
ATOM   1204  C   PRO A  78      10.327   8.010 -17.891  1.00  0.00           C  
ATOM   1205  O   PRO A  78       9.249   7.544 -17.500  1.00  0.00           O  
ATOM   1206  CB  PRO A  78      10.216  10.558 -18.029  1.00  0.00           C  
ATOM   1207  CG  PRO A  78      11.152  10.934 -19.130  1.00  0.00           C  
ATOM   1208  CD  PRO A  78      12.514  10.617 -18.620  1.00  0.00           C  
ATOM   1209  HA  PRO A  78      10.669   9.364 -16.289  1.00  0.00           H  
ATOM   1210 1HB  PRO A  78       9.211  10.321 -18.380  1.00  0.00           H  
ATOM   1211 2HB  PRO A  78      10.129  11.362 -17.306  1.00  0.00           H  
ATOM   1212 1HG  PRO A  78      10.927  10.356 -20.034  1.00  0.00           H  
ATOM   1213 2HG  PRO A  78      11.030  11.999 -19.391  1.00  0.00           H  
ATOM   1214 1HD  PRO A  78      13.083  10.259 -19.493  1.00  0.00           H  
ATOM   1215 2HD  PRO A  78      12.974  11.483 -18.126  1.00  0.00           H  
ATOM   1216  N   LEU A  79      11.084   7.391 -18.799  1.00  0.00           N  
ATOM   1217  CA  LEU A  79      10.678   6.114 -19.318  1.00  0.00           C  
ATOM   1218  C   LEU A  79      11.333   4.935 -18.601  1.00  0.00           C  
ATOM   1219  O   LEU A  79      10.993   3.794 -18.907  1.00  0.00           O  
ATOM   1220  CB  LEU A  79      10.987   6.022 -20.799  1.00  0.00           C  
ATOM   1221  CG  LEU A  79      10.264   6.992 -21.686  1.00  0.00           C  
ATOM   1222  CD1 LEU A  79      10.767   6.773 -23.101  1.00  0.00           C  
ATOM   1223  CD2 LEU A  79       8.737   6.760 -21.554  1.00  0.00           C  
ATOM   1224  H   LEU A  79      11.984   7.765 -19.124  1.00  0.00           H  
ATOM   1225  HA  LEU A  79       9.600   6.030 -19.198  1.00  0.00           H  
ATOM   1226 1HB  LEU A  79      12.056   6.191 -20.927  1.00  0.00           H  
ATOM   1227 2HB  LEU A  79      10.749   5.022 -21.140  1.00  0.00           H  
ATOM   1228  HG  LEU A  79      10.505   8.013 -21.390  1.00  0.00           H  
ATOM   1229 1HD1 LEU A  79      10.309   7.452 -23.776  1.00  0.00           H  
ATOM   1230 2HD1 LEU A  79      11.844   6.934 -23.121  1.00  0.00           H  
ATOM   1231 3HD1 LEU A  79      10.545   5.746 -23.408  1.00  0.00           H  
ATOM   1232 1HD2 LEU A  79       8.195   7.444 -22.186  1.00  0.00           H  
ATOM   1233 2HD2 LEU A  79       8.501   5.737 -21.848  1.00  0.00           H  
ATOM   1234 3HD2 LEU A  79       8.435   6.917 -20.516  1.00  0.00           H  
ATOM   1235  N   GLN A  80      12.228   5.176 -17.631  1.00  0.00           N  
ATOM   1236  CA  GLN A  80      12.871   4.044 -16.965  1.00  0.00           C  
ATOM   1237  C   GLN A  80      11.828   3.186 -16.268  1.00  0.00           C  
ATOM   1238  O   GLN A  80      11.147   3.673 -15.370  1.00  0.00           O  
ATOM   1239  CB  GLN A  80      13.883   4.527 -15.906  1.00  0.00           C  
ATOM   1240  CG  GLN A  80      14.494   3.433 -14.984  1.00  0.00           C  
ATOM   1241  CD  GLN A  80      15.425   2.419 -15.624  1.00  0.00           C  
ATOM   1242  OE1 GLN A  80      16.439   2.749 -16.250  1.00  0.00           O  
ATOM   1243  NE2 GLN A  80      15.074   1.146 -15.459  1.00  0.00           N  
ATOM   1244  H   GLN A  80      12.476   6.131 -17.367  1.00  0.00           H  
ATOM   1245  HA  GLN A  80      13.408   3.494 -17.723  1.00  0.00           H  
ATOM   1246 1HB  GLN A  80      14.708   5.027 -16.411  1.00  0.00           H  
ATOM   1247 2HB  GLN A  80      13.404   5.274 -15.272  1.00  0.00           H  
ATOM   1248 1HG  GLN A  80      15.079   3.944 -14.232  1.00  0.00           H  
ATOM   1249 2HG  GLN A  80      13.680   2.885 -14.507  1.00  0.00           H  
ATOM   1250 1HE2 GLN A  80      15.631   0.415 -15.848  1.00  0.00           H  
ATOM   1251 2HE2 GLN A  80      14.200   0.922 -14.965  1.00  0.00           H  
ATOM   1252  N   PRO A  81      11.685   1.902 -16.612  1.00  0.00           N  
ATOM   1253  CA  PRO A  81      10.720   1.029 -16.010  1.00  0.00           C  
ATOM   1254  C   PRO A  81      11.153   0.649 -14.619  1.00  0.00           C  
ATOM   1255  O   PRO A  81      12.349   0.589 -14.310  1.00  0.00           O  
ATOM   1256  CB  PRO A  81      10.732  -0.179 -16.946  1.00  0.00           C  
ATOM   1257  CG  PRO A  81      12.117  -0.189 -17.549  1.00  0.00           C  
ATOM   1258  CD  PRO A  81      12.488   1.274 -17.689  1.00  0.00           C  
ATOM   1259  HA  PRO A  81       9.733   1.507 -16.000  1.00  0.00           H  
ATOM   1260 1HB  PRO A  81      10.494  -1.095 -16.376  1.00  0.00           H  
ATOM   1261 2HB  PRO A  81       9.942  -0.061 -17.709  1.00  0.00           H  
ATOM   1262 1HG  PRO A  81      12.808  -0.746 -16.897  1.00  0.00           H  
ATOM   1263 2HG  PRO A  81      12.100  -0.712 -18.516  1.00  0.00           H  
ATOM   1264 1HD  PRO A  81      13.548   1.371 -17.536  1.00  0.00           H  
ATOM   1265 2HD  PRO A  81      12.188   1.652 -18.655  1.00  0.00           H  
ATOM   1266  N   ARG A  82      10.187   0.320 -13.792  1.00  0.00           N  
ATOM   1267  CA  ARG A  82      10.497  -0.274 -12.514  1.00  0.00           C  
ATOM   1268  C   ARG A  82      10.455  -1.801 -12.694  1.00  0.00           C  
ATOM   1269  O   ARG A  82       9.591  -2.286 -13.411  1.00  0.00           O  
ATOM   1270  CB  ARG A  82       9.550   0.226 -11.416  1.00  0.00           C  
ATOM   1271  CG  ARG A  82       9.730  -0.464 -10.049  1.00  0.00           C  
ATOM   1272  CD  ARG A  82       9.074   0.244  -8.917  1.00  0.00           C  
ATOM   1273  NE  ARG A  82       9.239  -0.490  -7.632  1.00  0.00           N  
ATOM   1274  CZ  ARG A  82       8.318  -1.300  -7.077  1.00  0.00           C  
ATOM   1275  NH1 ARG A  82       7.170  -1.487  -7.648  1.00  0.00           N  
ATOM   1276  NH2 ARG A  82       8.588  -1.902  -5.941  1.00  0.00           N  
ATOM   1277  H   ARG A  82       9.219   0.436 -14.073  1.00  0.00           H  
ATOM   1278  HA  ARG A  82      11.482   0.067 -12.222  1.00  0.00           H  
ATOM   1279 1HB  ARG A  82       9.709   1.292 -11.260  1.00  0.00           H  
ATOM   1280 2HB  ARG A  82       8.529   0.100 -11.730  1.00  0.00           H  
ATOM   1281 1HG  ARG A  82       9.271  -1.440 -10.103  1.00  0.00           H  
ATOM   1282 2HG  ARG A  82      10.767  -0.585  -9.831  1.00  0.00           H  
ATOM   1283 1HD  ARG A  82       9.523   1.225  -8.809  1.00  0.00           H  
ATOM   1284 2HD  ARG A  82       8.014   0.355  -9.112  1.00  0.00           H  
ATOM   1285  HE  ARG A  82      10.131  -0.427  -7.127  1.00  0.00           H  
ATOM   1286 1HH1 ARG A  82       6.973  -1.028  -8.518  1.00  0.00           H  
ATOM   1287 2HH1 ARG A  82       6.494  -2.103  -7.224  1.00  0.00           H  
ATOM   1288 1HH2 ARG A  82       9.504  -1.742  -5.512  1.00  0.00           H  
ATOM   1289 2HH2 ARG A  82       7.913  -2.513  -5.507  1.00  0.00           H  
ATOM   1290  N   PRO A  83      11.451  -2.555 -12.212  1.00  0.00           N  
ATOM   1291  CA  PRO A  83      11.475  -4.012 -12.168  1.00  0.00           C  
ATOM   1292  C   PRO A  83      10.251  -4.512 -11.421  1.00  0.00           C  
ATOM   1293  O   PRO A  83       9.575  -3.723 -10.768  1.00  0.00           O  
ATOM   1294  CB  PRO A  83      12.788  -4.314 -11.450  1.00  0.00           C  
ATOM   1295  CG  PRO A  83      13.677  -3.115 -11.752  1.00  0.00           C  
ATOM   1296  CD  PRO A  83      12.745  -1.924 -11.873  1.00  0.00           C  
ATOM   1297  HA  PRO A  83      11.485  -4.404 -13.196  1.00  0.00           H  
ATOM   1298 1HB  PRO A  83      12.602  -4.456 -10.376  1.00  0.00           H  
ATOM   1299 2HB  PRO A  83      13.211  -5.257 -11.821  1.00  0.00           H  
ATOM   1300 1HG  PRO A  83      14.416  -2.989 -10.937  1.00  0.00           H  
ATOM   1301 2HG  PRO A  83      14.250  -3.295 -12.670  1.00  0.00           H  
ATOM   1302 1HD  PRO A  83      12.705  -1.335 -10.972  1.00  0.00           H  
ATOM   1303 2HD  PRO A  83      13.102  -1.324 -12.729  1.00  0.00           H  
ATOM   1304  N   GLN A  84       9.945  -5.811 -11.550  1.00  0.00           N  
ATOM   1305  CA  GLN A  84       8.732  -6.416 -10.971  1.00  0.00           C  
ATOM   1306  C   GLN A  84       7.526  -5.805 -11.695  1.00  0.00           C  
ATOM   1307  O   GLN A  84       6.498  -5.485 -11.096  1.00  0.00           O  
ATOM   1308  CB  GLN A  84       8.606  -6.110  -9.459  1.00  0.00           C  
ATOM   1309  CG  GLN A  84       9.814  -6.509  -8.582  1.00  0.00           C  
ATOM   1310  CD  GLN A  84       9.569  -6.204  -7.093  1.00  0.00           C  
ATOM   1311  OE1 GLN A  84       8.520  -6.560  -6.535  1.00  0.00           O  
ATOM   1312  NE2 GLN A  84      10.524  -5.526  -6.453  1.00  0.00           N  
ATOM   1313  H   GLN A  84      10.567  -6.403 -12.082  1.00  0.00           H  
ATOM   1314  HA  GLN A  84       8.741  -7.492 -11.139  1.00  0.00           H  
ATOM   1315 1HB  GLN A  84       8.372  -5.065  -9.284  1.00  0.00           H  
ATOM   1316 2HB  GLN A  84       7.758  -6.673  -9.072  1.00  0.00           H  
ATOM   1317 1HG  GLN A  84      10.003  -7.575  -8.689  1.00  0.00           H  
ATOM   1318 2HG  GLN A  84      10.695  -5.938  -8.891  1.00  0.00           H  
ATOM   1319 1HE2 GLN A  84      10.418  -5.293  -5.489  1.00  0.00           H  
ATOM   1320 2HE2 GLN A  84      11.382  -5.222  -6.947  1.00  0.00           H  
ATOM   1321  N   GLY A  85       7.692  -5.678 -13.013  1.00  0.00           N  
ATOM   1322  CA  GLY A  85       6.724  -5.074 -13.916  1.00  0.00           C  
ATOM   1323  C   GLY A  85       7.553  -4.366 -15.003  1.00  0.00           C  
ATOM   1324  O   GLY A  85       8.427  -5.010 -15.586  1.00  0.00           O  
ATOM   1325  H   GLY A  85       8.565  -5.986 -13.404  1.00  0.00           H  
ATOM   1326 1HA  GLY A  85       6.118  -5.856 -14.371  1.00  0.00           H  
ATOM   1327 2HA  GLY A  85       6.048  -4.429 -13.381  1.00  0.00           H  
ATOM   1328  N   LYS A  86       7.275  -3.088 -15.328  1.00  0.00           N  
ATOM   1329  CA  LYS A  86       6.253  -2.244 -14.692  1.00  0.00           C  
ATOM   1330  C   LYS A  86       6.098  -0.946 -15.468  1.00  0.00           C  
ATOM   1331  O   LYS A  86       7.021  -0.502 -16.149  1.00  0.00           O  
ATOM   1332  CB  LYS A  86       6.587  -1.863 -13.237  1.00  0.00           C  
ATOM   1333  CG  LYS A  86       5.412  -1.252 -12.455  1.00  0.00           C  
ATOM   1334  CD  LYS A  86       5.679  -1.245 -10.978  1.00  0.00           C  
ATOM   1335  CE  LYS A  86       4.507  -0.648 -10.217  1.00  0.00           C  
ATOM   1336  NZ  LYS A  86       3.283  -1.516 -10.310  1.00  0.00           N  
ATOM   1337  H   LYS A  86       7.801  -2.693 -16.101  1.00  0.00           H  
ATOM   1338  HA  LYS A  86       5.290  -2.755 -14.725  1.00  0.00           H  
ATOM   1339 1HB  LYS A  86       7.049  -2.656 -12.661  1.00  0.00           H  
ATOM   1340 2HB  LYS A  86       7.321  -1.072 -13.289  1.00  0.00           H  
ATOM   1341 1HG  LYS A  86       5.277  -0.209 -12.743  1.00  0.00           H  
ATOM   1342 2HG  LYS A  86       4.497  -1.803 -12.657  1.00  0.00           H  
ATOM   1343 1HD  LYS A  86       5.861  -2.271 -10.637  1.00  0.00           H  
ATOM   1344 2HD  LYS A  86       6.559  -0.657 -10.782  1.00  0.00           H  
ATOM   1345 1HE  LYS A  86       4.780  -0.532  -9.171  1.00  0.00           H  
ATOM   1346 2HE  LYS A  86       4.286   0.328 -10.632  1.00  0.00           H  
ATOM   1347 1HZ  LYS A  86       2.522  -1.092  -9.797  1.00  0.00           H  
ATOM   1348 2HZ  LYS A  86       3.015  -1.622 -11.280  1.00  0.00           H  
ATOM   1349 3HZ  LYS A  86       3.486  -2.428  -9.918  1.00  0.00           H  
ATOM   1350  N   ASN A  87       4.954  -0.314 -15.325  1.00  0.00           N  
ATOM   1351  CA  ASN A  87       4.739   1.009 -15.883  1.00  0.00           C  
ATOM   1352  C   ASN A  87       5.843   1.998 -15.465  1.00  0.00           C  
ATOM   1353  O   ASN A  87       6.204   2.070 -14.286  1.00  0.00           O  
ATOM   1354  CB  ASN A  87       3.400   1.500 -15.386  1.00  0.00           C  
ATOM   1355  CG  ASN A  87       2.240   0.843 -16.055  1.00  0.00           C  
ATOM   1356  OD1 ASN A  87       2.336   0.424 -17.206  1.00  0.00           O  
ATOM   1357  ND2 ASN A  87       1.139   0.736 -15.358  1.00  0.00           N  
ATOM   1358  H   ASN A  87       4.212  -0.741 -14.790  1.00  0.00           H  
ATOM   1359  HA  ASN A  87       4.744   0.944 -16.976  1.00  0.00           H  
ATOM   1360 1HB  ASN A  87       3.331   1.284 -14.321  1.00  0.00           H  
ATOM   1361 2HB  ASN A  87       3.329   2.551 -15.487  1.00  0.00           H  
ATOM   1362 1HD2 ASN A  87       0.333   0.304 -15.764  1.00  0.00           H  
ATOM   1363 2HD2 ASN A  87       1.096   1.090 -14.425  1.00  0.00           H  
ATOM   1364  N   SER A  88       6.381   2.749 -16.428  1.00  0.00           N  
ATOM   1365  CA  SER A  88       7.411   3.759 -16.159  1.00  0.00           C  
ATOM   1366  C   SER A  88       6.815   4.988 -15.441  1.00  0.00           C  
ATOM   1367  O   SER A  88       5.599   5.180 -15.491  1.00  0.00           O  
ATOM   1368  CB  SER A  88       8.025   4.149 -17.477  1.00  0.00           C  
ATOM   1369  OG  SER A  88       7.076   4.783 -18.289  1.00  0.00           O  
ATOM   1370  H   SER A  88       6.094   2.603 -17.410  1.00  0.00           H  
ATOM   1371  HA  SER A  88       8.173   3.302 -15.531  1.00  0.00           H  
ATOM   1372 1HB  SER A  88       8.844   4.799 -17.320  1.00  0.00           H  
ATOM   1373 2HB  SER A  88       8.410   3.261 -17.985  1.00  0.00           H  
ATOM   1374  HG  SER A  88       6.568   4.037 -18.713  1.00  0.00           H  
ATOM   1375  N   PRO A  89       7.613   5.865 -14.784  1.00  0.00           N  
ATOM   1376  CA  PRO A  89       7.138   7.084 -14.151  1.00  0.00           C  
ATOM   1377  C   PRO A  89       6.236   7.896 -15.061  1.00  0.00           C  
ATOM   1378  O   PRO A  89       5.199   8.387 -14.614  1.00  0.00           O  
ATOM   1379  CB  PRO A  89       8.439   7.834 -13.898  1.00  0.00           C  
ATOM   1380  CG  PRO A  89       9.446   6.738 -13.664  1.00  0.00           C  
ATOM   1381  CD  PRO A  89       9.064   5.647 -14.637  1.00  0.00           C  
ATOM   1382  HA  PRO A  89       6.628   6.823 -13.213  1.00  0.00           H  
ATOM   1383 1HB  PRO A  89       8.691   8.462 -14.765  1.00  0.00           H  
ATOM   1384 2HB  PRO A  89       8.336   8.507 -13.036  1.00  0.00           H  
ATOM   1385 1HG  PRO A  89      10.464   7.123 -13.854  1.00  0.00           H  
ATOM   1386 2HG  PRO A  89       9.428   6.405 -12.641  1.00  0.00           H  
ATOM   1387 1HD  PRO A  89       9.608   5.802 -15.570  1.00  0.00           H  
ATOM   1388 2HD  PRO A  89       9.271   4.676 -14.176  1.00  0.00           H  
ATOM   1389  N   ALA A  90       6.562   7.946 -16.359  1.00  0.00           N  
ATOM   1390  CA  ALA A  90       5.731   8.678 -17.291  1.00  0.00           C  
ATOM   1391  C   ALA A  90       4.319   8.136 -17.294  1.00  0.00           C  
ATOM   1392  O   ALA A  90       3.378   8.913 -17.341  1.00  0.00           O  
ATOM   1393  CB  ALA A  90       6.308   8.597 -18.702  1.00  0.00           C  
ATOM   1394  H   ALA A  90       7.435   7.548 -16.699  1.00  0.00           H  
ATOM   1395  HA  ALA A  90       5.692   9.713 -16.971  1.00  0.00           H  
ATOM   1396 1HB  ALA A  90       5.681   9.160 -19.386  1.00  0.00           H  
ATOM   1397 2HB  ALA A  90       7.311   9.003 -18.710  1.00  0.00           H  
ATOM   1398 3HB  ALA A  90       6.341   7.552 -19.016  1.00  0.00           H  
ATOM   1399  N   GLU A  91       4.140   6.826 -17.178  1.00  0.00           N  
ATOM   1400  CA  GLU A  91       2.810   6.231 -17.252  1.00  0.00           C  
ATOM   1401  C   GLU A  91       1.977   6.688 -16.066  1.00  0.00           C  
ATOM   1402  O   GLU A  91       0.768   6.924 -16.182  1.00  0.00           O  
ATOM   1403  CB  GLU A  91       2.937   4.727 -17.294  1.00  0.00           C  
ATOM   1404  CG  GLU A  91       3.619   4.200 -18.538  1.00  0.00           C  
ATOM   1405  CD  GLU A  91       2.867   4.402 -19.776  1.00  0.00           C  
ATOM   1406  OE1 GLU A  91       1.768   3.950 -19.827  1.00  0.00           O  
ATOM   1407  OE2 GLU A  91       3.379   5.015 -20.683  1.00  0.00           O  
ATOM   1408  H   GLU A  91       4.939   6.213 -17.023  1.00  0.00           H  
ATOM   1409  HA  GLU A  91       2.317   6.550 -18.160  1.00  0.00           H  
ATOM   1410 1HB  GLU A  91       3.519   4.426 -16.456  1.00  0.00           H  
ATOM   1411 2HB  GLU A  91       1.955   4.262 -17.206  1.00  0.00           H  
ATOM   1412 1HG  GLU A  91       4.575   4.698 -18.634  1.00  0.00           H  
ATOM   1413 2HG  GLU A  91       3.811   3.134 -18.403  1.00  0.00           H  
ATOM   1414  N   PHE A  92       2.645   6.863 -14.925  1.00  0.00           N  
ATOM   1415  CA  PHE A  92       1.946   7.307 -13.722  1.00  0.00           C  
ATOM   1416  C   PHE A  92       1.509   8.762 -13.849  1.00  0.00           C  
ATOM   1417  O   PHE A  92       0.502   9.172 -13.269  1.00  0.00           O  
ATOM   1418  CB  PHE A  92       2.814   7.091 -12.496  1.00  0.00           C  
ATOM   1419  CG  PHE A  92       2.834   5.674 -12.105  1.00  0.00           C  
ATOM   1420  CD1 PHE A  92       3.754   4.807 -12.636  1.00  0.00           C  
ATOM   1421  CD2 PHE A  92       1.913   5.196 -11.200  1.00  0.00           C  
ATOM   1422  CE1 PHE A  92       3.746   3.488 -12.277  1.00  0.00           C  
ATOM   1423  CE2 PHE A  92       1.902   3.881 -10.830  1.00  0.00           C  
ATOM   1424  CZ  PHE A  92       2.820   3.022 -11.373  1.00  0.00           C  
ATOM   1425  H   PHE A  92       3.650   6.642 -14.912  1.00  0.00           H  
ATOM   1426  HA  PHE A  92       1.055   6.694 -13.608  1.00  0.00           H  
ATOM   1427 1HB  PHE A  92       3.834   7.411 -12.700  1.00  0.00           H  
ATOM   1428 2HB  PHE A  92       2.436   7.682 -11.660  1.00  0.00           H  
ATOM   1429  HD1 PHE A  92       4.485   5.177 -13.351  1.00  0.00           H  
ATOM   1430  HD2 PHE A  92       1.193   5.882 -10.772  1.00  0.00           H  
ATOM   1431  HE1 PHE A  92       4.476   2.809 -12.708  1.00  0.00           H  
ATOM   1432  HE2 PHE A  92       1.168   3.520 -10.111  1.00  0.00           H  
ATOM   1433  HZ  PHE A  92       2.812   1.983 -11.089  1.00  0.00           H  
ATOM   1434  N   VAL A  93       2.227   9.519 -14.663  1.00  0.00           N  
ATOM   1435  CA  VAL A  93       1.848  10.894 -14.926  1.00  0.00           C  
ATOM   1436  C   VAL A  93       0.703  10.975 -15.907  1.00  0.00           C  
ATOM   1437  O   VAL A  93      -0.272  11.685 -15.718  1.00  0.00           O  
ATOM   1438  CB  VAL A  93       2.962  11.660 -15.611  1.00  0.00           C  
ATOM   1439  CG1 VAL A  93       2.409  13.025 -15.942  1.00  0.00           C  
ATOM   1440  CG2 VAL A  93       4.181  11.638 -14.765  1.00  0.00           C  
ATOM   1441  H   VAL A  93       3.079   9.127 -15.076  1.00  0.00           H  
ATOM   1442  HA  VAL A  93       1.564  11.373 -13.990  1.00  0.00           H  
ATOM   1443  HB  VAL A  93       3.208  11.202 -16.555  1.00  0.00           H  
ATOM   1444 1HG1 VAL A  93       3.113  13.627 -16.448  1.00  0.00           H  
ATOM   1445 2HG1 VAL A  93       1.544  12.903 -16.563  1.00  0.00           H  
ATOM   1446 3HG1 VAL A  93       2.120  13.496 -15.063  1.00  0.00           H  
ATOM   1447 1HG2 VAL A  93       4.949  12.164 -15.238  1.00  0.00           H  
ATOM   1448 2HG2 VAL A  93       3.998  12.058 -13.857  1.00  0.00           H  
ATOM   1449 3HG2 VAL A  93       4.484  10.627 -14.615  1.00  0.00           H  
ATOM   1450  N   LEU A  94       0.840  10.229 -16.977  1.00  0.00           N  
ATOM   1451  CA  LEU A  94      -0.081  10.242 -18.093  1.00  0.00           C  
ATOM   1452  C   LEU A  94      -1.467   9.784 -17.706  1.00  0.00           C  
ATOM   1453  O   LEU A  94      -2.453  10.341 -18.167  1.00  0.00           O  
ATOM   1454  CB  LEU A  94       0.542   9.356 -19.114  1.00  0.00           C  
ATOM   1455  CG  LEU A  94       1.824   9.934 -19.638  1.00  0.00           C  
ATOM   1456  CD1 LEU A  94       2.502   8.883 -20.257  1.00  0.00           C  
ATOM   1457  CD2 LEU A  94       1.596  11.043 -20.635  1.00  0.00           C  
ATOM   1458  H   LEU A  94       1.671   9.640 -17.043  1.00  0.00           H  
ATOM   1459  HA  LEU A  94      -0.141  11.254 -18.481  1.00  0.00           H  
ATOM   1460 1HB  LEU A  94       0.753   8.387 -18.669  1.00  0.00           H  
ATOM   1461 2HB  LEU A  94      -0.149   9.226 -19.945  1.00  0.00           H  
ATOM   1462  HG  LEU A  94       2.398  10.338 -18.833  1.00  0.00           H  
ATOM   1463 1HD1 LEU A  94       3.440   9.265 -20.615  1.00  0.00           H  
ATOM   1464 2HD1 LEU A  94       2.688   8.101 -19.578  1.00  0.00           H  
ATOM   1465 3HD1 LEU A  94       1.881   8.504 -21.045  1.00  0.00           H  
ATOM   1466 1HD2 LEU A  94       2.555  11.418 -20.991  1.00  0.00           H  
ATOM   1467 2HD2 LEU A  94       1.039  10.656 -21.467  1.00  0.00           H  
ATOM   1468 3HD2 LEU A  94       1.043  11.851 -20.170  1.00  0.00           H  
ATOM   1469  N   MET A  95      -1.559   8.802 -16.806  1.00  0.00           N  
ATOM   1470  CA  MET A  95      -2.860   8.322 -16.344  1.00  0.00           C  
ATOM   1471  C   MET A  95      -3.601   9.386 -15.511  1.00  0.00           C  
ATOM   1472  O   MET A  95      -4.775   9.207 -15.180  1.00  0.00           O  
ATOM   1473  CB  MET A  95      -2.703   7.052 -15.513  1.00  0.00           C  
ATOM   1474  CG  MET A  95      -2.140   7.304 -14.140  1.00  0.00           C  
ATOM   1475  SD  MET A  95      -1.856   5.812 -13.174  1.00  0.00           S  
ATOM   1476  CE  MET A  95      -1.413   6.559 -11.614  1.00  0.00           C  
ATOM   1477  H   MET A  95      -0.713   8.346 -16.460  1.00  0.00           H  
ATOM   1478  HA  MET A  95      -3.472   8.100 -17.219  1.00  0.00           H  
ATOM   1479 1HB  MET A  95      -3.666   6.560 -15.410  1.00  0.00           H  
ATOM   1480 2HB  MET A  95      -2.025   6.366 -16.023  1.00  0.00           H  
ATOM   1481 1HG  MET A  95      -1.204   7.809 -14.269  1.00  0.00           H  
ATOM   1482 2HG  MET A  95      -2.801   7.962 -13.578  1.00  0.00           H  
ATOM   1483 1HE  MET A  95      -1.197   5.784 -10.882  1.00  0.00           H  
ATOM   1484 2HE  MET A  95      -0.538   7.197 -11.750  1.00  0.00           H  
ATOM   1485 3HE  MET A  95      -2.246   7.167 -11.264  1.00  0.00           H  
ATOM   1486  N   ALA A  96      -2.897  10.447 -15.089  1.00  0.00           N  
ATOM   1487  CA  ALA A  96      -3.472  11.508 -14.282  1.00  0.00           C  
ATOM   1488  C   ALA A  96      -4.373  12.381 -15.127  1.00  0.00           C  
ATOM   1489  O   ALA A  96      -4.185  12.503 -16.332  1.00  0.00           O  
ATOM   1490  CB  ALA A  96      -2.386  12.388 -13.661  1.00  0.00           C  
ATOM   1491  H   ALA A  96      -1.932  10.572 -15.383  1.00  0.00           H  
ATOM   1492  HA  ALA A  96      -4.061  11.044 -13.492  1.00  0.00           H  
ATOM   1493 1HB  ALA A  96      -2.848  13.152 -13.041  1.00  0.00           H  
ATOM   1494 2HB  ALA A  96      -1.724  11.785 -13.062  1.00  0.00           H  
ATOM   1495 3HB  ALA A  96      -1.816  12.870 -14.440  1.00  0.00           H  
ATOM   1496  N   ASP A  97      -5.323  13.049 -14.490  1.00  0.00           N  
ATOM   1497  CA  ASP A  97      -6.146  14.022 -15.197  1.00  0.00           C  
ATOM   1498  C   ASP A  97      -5.488  15.423 -15.181  1.00  0.00           C  
ATOM   1499  O   ASP A  97      -6.013  16.409 -15.711  1.00  0.00           O  
ATOM   1500  CB  ASP A  97      -7.566  14.008 -14.607  1.00  0.00           C  
ATOM   1501  CG  ASP A  97      -7.657  14.377 -13.118  1.00  0.00           C  
ATOM   1502  OD1 ASP A  97      -6.638  14.576 -12.511  1.00  0.00           O  
ATOM   1503  OD2 ASP A  97      -8.756  14.435 -12.608  1.00  0.00           O  
ATOM   1504  H   ASP A  97      -5.476  12.892 -13.504  1.00  0.00           H  
ATOM   1505  HA  ASP A  97      -6.236  13.702 -16.233  1.00  0.00           H  
ATOM   1506 1HB  ASP A  97      -8.195  14.690 -15.162  1.00  0.00           H  
ATOM   1507 2HB  ASP A  97      -7.993  13.008 -14.741  1.00  0.00           H  
ATOM   1508  N   ASN A  98      -4.280  15.483 -14.635  1.00  0.00           N  
ATOM   1509  CA  ASN A  98      -3.533  16.716 -14.508  1.00  0.00           C  
ATOM   1510  C   ASN A  98      -2.727  17.045 -15.755  1.00  0.00           C  
ATOM   1511  O   ASN A  98      -1.520  16.802 -15.832  1.00  0.00           O  
ATOM   1512  CB  ASN A  98      -2.639  16.641 -13.294  1.00  0.00           C  
ATOM   1513  CG  ASN A  98      -3.409  16.647 -12.002  1.00  0.00           C  
ATOM   1514  OD1 ASN A  98      -4.368  17.412 -11.857  1.00  0.00           O  
ATOM   1515  ND2 ASN A  98      -3.015  15.823 -11.063  1.00  0.00           N  
ATOM   1516  H   ASN A  98      -3.897  14.634 -14.254  1.00  0.00           H  
ATOM   1517  HA  ASN A  98      -4.244  17.530 -14.361  1.00  0.00           H  
ATOM   1518 1HB  ASN A  98      -2.060  15.728 -13.351  1.00  0.00           H  
ATOM   1519 2HB  ASN A  98      -1.939  17.474 -13.300  1.00  0.00           H  
ATOM   1520 1HD2 ASN A  98      -3.507  15.797 -10.192  1.00  0.00           H  
ATOM   1521 2HD2 ASN A  98      -2.224  15.234 -11.204  1.00  0.00           H  
ATOM   1522  N   ALA A  99      -3.384  17.693 -16.700  1.00  0.00           N  
ATOM   1523  CA  ALA A  99      -2.748  18.044 -17.975  1.00  0.00           C  
ATOM   1524  C   ALA A  99      -1.502  18.890 -17.774  1.00  0.00           C  
ATOM   1525  O   ALA A  99      -0.539  18.768 -18.526  1.00  0.00           O  
ATOM   1526  CB  ALA A  99      -3.704  18.801 -18.847  1.00  0.00           C  
ATOM   1527  H   ALA A  99      -4.384  17.832 -16.541  1.00  0.00           H  
ATOM   1528  HA  ALA A  99      -2.453  17.123 -18.475  1.00  0.00           H  
ATOM   1529 1HB  ALA A  99      -3.231  19.037 -19.796  1.00  0.00           H  
ATOM   1530 2HB  ALA A  99      -4.592  18.203 -19.022  1.00  0.00           H  
ATOM   1531 3HB  ALA A  99      -3.980  19.715 -18.345  1.00  0.00           H  
ATOM   1532  N   ASP A 100      -1.510  19.739 -16.746  1.00  0.00           N  
ATOM   1533  CA  ASP A 100      -0.381  20.625 -16.463  1.00  0.00           C  
ATOM   1534  C   ASP A 100       0.885  19.813 -16.200  1.00  0.00           C  
ATOM   1535  O   ASP A 100       2.002  20.230 -16.522  1.00  0.00           O  
ATOM   1536  CB  ASP A 100      -0.660  21.425 -15.198  1.00  0.00           C  
ATOM   1537  CG  ASP A 100      -1.771  22.481 -15.305  1.00  0.00           C  
ATOM   1538  OD1 ASP A 100      -2.213  22.823 -16.389  1.00  0.00           O  
ATOM   1539  OD2 ASP A 100      -2.200  22.917 -14.242  1.00  0.00           O  
ATOM   1540  H   ASP A 100      -2.328  19.771 -16.155  1.00  0.00           H  
ATOM   1541  HA  ASP A 100      -0.218  21.285 -17.317  1.00  0.00           H  
ATOM   1542 1HB  ASP A 100      -0.943  20.727 -14.425  1.00  0.00           H  
ATOM   1543 2HB  ASP A 100       0.260  21.913 -14.873  1.00  0.00           H  
ATOM   1544  N   TRP A 101       0.692  18.677 -15.537  1.00  0.00           N  
ATOM   1545  CA  TRP A 101       1.749  17.769 -15.158  1.00  0.00           C  
ATOM   1546  C   TRP A 101       2.314  17.140 -16.398  1.00  0.00           C  
ATOM   1547  O   TRP A 101       3.531  17.074 -16.585  1.00  0.00           O  
ATOM   1548  CB  TRP A 101       1.238  16.784 -14.130  1.00  0.00           C  
ATOM   1549  CG  TRP A 101       2.173  15.843 -13.650  1.00  0.00           C  
ATOM   1550  CD1 TRP A 101       3.504  15.768 -13.881  1.00  0.00           C  
ATOM   1551  CD2 TRP A 101       1.858  14.793 -12.754  1.00  0.00           C  
ATOM   1552  NE1 TRP A 101       4.023  14.738 -13.208  1.00  0.00           N  
ATOM   1553  CE2 TRP A 101       3.021  14.128 -12.501  1.00  0.00           C  
ATOM   1554  CE3 TRP A 101       0.683  14.366 -12.160  1.00  0.00           C  
ATOM   1555  CZ2 TRP A 101       3.057  13.056 -11.689  1.00  0.00           C  
ATOM   1556  CZ3 TRP A 101       0.724  13.276 -11.348  1.00  0.00           C  
ATOM   1557  CH2 TRP A 101       1.889  12.632 -11.125  1.00  0.00           C  
ATOM   1558  H   TRP A 101      -0.259  18.376 -15.355  1.00  0.00           H  
ATOM   1559  HA  TRP A 101       2.529  18.346 -14.694  1.00  0.00           H  
ATOM   1560 1HB  TRP A 101       0.835  17.330 -13.279  1.00  0.00           H  
ATOM   1561 2HB  TRP A 101       0.427  16.215 -14.557  1.00  0.00           H  
ATOM   1562  HD1 TRP A 101       4.064  16.429 -14.531  1.00  0.00           H  
ATOM   1563  HE1 TRP A 101       4.994  14.463 -13.239  1.00  0.00           H  
ATOM   1564  HE3 TRP A 101      -0.248  14.880 -12.347  1.00  0.00           H  
ATOM   1565  HZ2 TRP A 101       3.962  12.547 -11.501  1.00  0.00           H  
ATOM   1566  HZ3 TRP A 101      -0.194  12.943 -10.896  1.00  0.00           H  
ATOM   1567  HH2 TRP A 101       1.910  11.769 -10.483  1.00  0.00           H  
ATOM   1568  N   ILE A 102       1.417  16.671 -17.250  1.00  0.00           N  
ATOM   1569  CA  ILE A 102       1.826  16.055 -18.493  1.00  0.00           C  
ATOM   1570  C   ILE A 102       2.612  17.060 -19.318  1.00  0.00           C  
ATOM   1571  O   ILE A 102       3.675  16.730 -19.847  1.00  0.00           O  
ATOM   1572  CB  ILE A 102       0.612  15.551 -19.266  1.00  0.00           C  
ATOM   1573  CG1 ILE A 102       0.015  14.393 -18.485  1.00  0.00           C  
ATOM   1574  CG2 ILE A 102       1.003  15.132 -20.664  1.00  0.00           C  
ATOM   1575  CD1 ILE A 102      -1.312  13.983 -18.937  1.00  0.00           C  
ATOM   1576  H   ILE A 102       0.425  16.758 -17.011  1.00  0.00           H  
ATOM   1577  HA  ILE A 102       2.473  15.208 -18.269  1.00  0.00           H  
ATOM   1578  HB  ILE A 102      -0.138  16.337 -19.322  1.00  0.00           H  
ATOM   1579 1HG1 ILE A 102       0.678  13.548 -18.567  1.00  0.00           H  
ATOM   1580 2HG1 ILE A 102      -0.063  14.682 -17.431  1.00  0.00           H  
ATOM   1581 1HG2 ILE A 102       0.117  14.776 -21.169  1.00  0.00           H  
ATOM   1582 2HG2 ILE A 102       1.416  15.984 -21.204  1.00  0.00           H  
ATOM   1583 3HG2 ILE A 102       1.744  14.335 -20.620  1.00  0.00           H  
ATOM   1584 1HD1 ILE A 102      -1.678  13.152 -18.321  1.00  0.00           H  
ATOM   1585 2HD1 ILE A 102      -1.973  14.826 -18.829  1.00  0.00           H  
ATOM   1586 3HD1 ILE A 102      -1.269  13.669 -19.981  1.00  0.00           H  
ATOM   1587  N   LYS A 103       2.125  18.303 -19.401  1.00  0.00           N  
ATOM   1588  CA  LYS A 103       2.864  19.303 -20.147  1.00  0.00           C  
ATOM   1589  C   LYS A 103       4.248  19.500 -19.545  1.00  0.00           C  
ATOM   1590  O   LYS A 103       5.220  19.614 -20.284  1.00  0.00           O  
ATOM   1591  CB  LYS A 103       2.130  20.642 -20.180  1.00  0.00           C  
ATOM   1592  CG  LYS A 103       0.882  20.670 -21.041  1.00  0.00           C  
ATOM   1593  CD  LYS A 103       0.232  22.047 -21.009  1.00  0.00           C  
ATOM   1594  CE  LYS A 103      -1.019  22.110 -21.869  1.00  0.00           C  
ATOM   1595  NZ  LYS A 103      -1.635  23.470 -21.846  1.00  0.00           N  
ATOM   1596  H   LYS A 103       1.237  18.537 -18.957  1.00  0.00           H  
ATOM   1597  HA  LYS A 103       2.988  18.949 -21.170  1.00  0.00           H  
ATOM   1598 1HB  LYS A 103       1.835  20.911 -19.163  1.00  0.00           H  
ATOM   1599 2HB  LYS A 103       2.806  21.416 -20.539  1.00  0.00           H  
ATOM   1600 1HG  LYS A 103       1.133  20.404 -22.070  1.00  0.00           H  
ATOM   1601 2HG  LYS A 103       0.179  19.940 -20.652  1.00  0.00           H  
ATOM   1602 1HD  LYS A 103      -0.042  22.284 -19.978  1.00  0.00           H  
ATOM   1603 2HD  LYS A 103       0.944  22.793 -21.358  1.00  0.00           H  
ATOM   1604 1HE  LYS A 103      -0.764  21.850 -22.897  1.00  0.00           H  
ATOM   1605 2HE  LYS A 103      -1.745  21.393 -21.491  1.00  0.00           H  
ATOM   1606 1HZ  LYS A 103      -2.465  23.475 -22.427  1.00  0.00           H  
ATOM   1607 2HZ  LYS A 103      -1.884  23.712 -20.895  1.00  0.00           H  
ATOM   1608 3HZ  LYS A 103      -0.973  24.146 -22.201  1.00  0.00           H  
ATOM   1609  N   ALA A 104       4.366  19.502 -18.210  1.00  0.00           N  
ATOM   1610  CA  ALA A 104       5.679  19.659 -17.587  1.00  0.00           C  
ATOM   1611  C   ALA A 104       6.625  18.524 -17.984  1.00  0.00           C  
ATOM   1612  O   ALA A 104       7.804  18.754 -18.278  1.00  0.00           O  
ATOM   1613  CB  ALA A 104       5.537  19.686 -16.081  1.00  0.00           C  
ATOM   1614  H   ALA A 104       3.537  19.437 -17.618  1.00  0.00           H  
ATOM   1615  HA  ALA A 104       6.104  20.600 -17.926  1.00  0.00           H  
ATOM   1616 1HB  ALA A 104       6.510  19.823 -15.624  1.00  0.00           H  
ATOM   1617 2HB  ALA A 104       4.878  20.499 -15.791  1.00  0.00           H  
ATOM   1618 3HB  ALA A 104       5.122  18.751 -15.763  1.00  0.00           H  
ATOM   1619  N   MET A 105       6.100  17.297 -18.054  1.00  0.00           N  
ATOM   1620  CA  MET A 105       6.935  16.160 -18.430  1.00  0.00           C  
ATOM   1621  C   MET A 105       7.452  16.338 -19.844  1.00  0.00           C  
ATOM   1622  O   MET A 105       8.613  16.016 -20.136  1.00  0.00           O  
ATOM   1623  CB  MET A 105       6.132  14.871 -18.399  1.00  0.00           C  
ATOM   1624  CG  MET A 105       5.699  14.386 -17.072  1.00  0.00           C  
ATOM   1625  SD  MET A 105       6.991  13.927 -15.973  1.00  0.00           S  
ATOM   1626  CE  MET A 105       7.490  12.370 -16.712  1.00  0.00           C  
ATOM   1627  H   MET A 105       5.119  17.156 -17.800  1.00  0.00           H  
ATOM   1628  HA  MET A 105       7.784  16.100 -17.752  1.00  0.00           H  
ATOM   1629 1HB  MET A 105       5.241  14.987 -19.009  1.00  0.00           H  
ATOM   1630 2HB  MET A 105       6.725  14.085 -18.852  1.00  0.00           H  
ATOM   1631 1HG  MET A 105       5.076  15.129 -16.589  1.00  0.00           H  
ATOM   1632 2HG  MET A 105       5.111  13.504 -17.258  1.00  0.00           H  
ATOM   1633 1HE  MET A 105       8.273  11.922 -16.110  1.00  0.00           H  
ATOM   1634 2HE  MET A 105       6.648  11.704 -16.743  1.00  0.00           H  
ATOM   1635 3HE  MET A 105       7.847  12.545 -17.725  1.00  0.00           H  
ATOM   1636  N   LEU A 106       6.590  16.877 -20.713  1.00  0.00           N  
ATOM   1637  CA  LEU A 106       6.946  17.060 -22.107  1.00  0.00           C  
ATOM   1638  C   LEU A 106       7.924  18.227 -22.249  1.00  0.00           C  
ATOM   1639  O   LEU A 106       8.928  18.133 -22.958  1.00  0.00           O  
ATOM   1640  CB  LEU A 106       5.674  17.323 -22.938  1.00  0.00           C  
ATOM   1641  CG  LEU A 106       4.632  16.143 -23.004  1.00  0.00           C  
ATOM   1642  CD1 LEU A 106       3.434  16.612 -23.751  1.00  0.00           C  
ATOM   1643  CD2 LEU A 106       5.220  14.912 -23.658  1.00  0.00           C  
ATOM   1644  H   LEU A 106       5.645  17.111 -20.397  1.00  0.00           H  
ATOM   1645  HA  LEU A 106       7.424  16.159 -22.468  1.00  0.00           H  
ATOM   1646 1HB  LEU A 106       5.166  18.190 -22.520  1.00  0.00           H  
ATOM   1647 2HB  LEU A 106       5.971  17.559 -23.959  1.00  0.00           H  
ATOM   1648  HG  LEU A 106       4.325  15.883 -22.002  1.00  0.00           H  
ATOM   1649 1HD1 LEU A 106       2.733  15.830 -23.774  1.00  0.00           H  
ATOM   1650 2HD1 LEU A 106       3.000  17.481 -23.256  1.00  0.00           H  
ATOM   1651 3HD1 LEU A 106       3.726  16.868 -24.763  1.00  0.00           H  
ATOM   1652 1HD2 LEU A 106       4.475  14.120 -23.681  1.00  0.00           H  
ATOM   1653 2HD2 LEU A 106       5.533  15.155 -24.667  1.00  0.00           H  
ATOM   1654 3HD2 LEU A 106       6.071  14.581 -23.087  1.00  0.00           H  
ATOM   1655  N   ASN A 107       7.697  19.298 -21.490  1.00  0.00           N  
ATOM   1656  CA  ASN A 107       8.542  20.484 -21.543  1.00  0.00           C  
ATOM   1657  C   ASN A 107       9.955  20.158 -21.067  1.00  0.00           C  
ATOM   1658  O   ASN A 107      10.936  20.741 -21.533  1.00  0.00           O  
ATOM   1659  CB  ASN A 107       7.942  21.588 -20.690  1.00  0.00           C  
ATOM   1660  CG  ASN A 107       6.680  22.200 -21.292  1.00  0.00           C  
ATOM   1661  OD1 ASN A 107       6.418  22.129 -22.507  1.00  0.00           O  
ATOM   1662  ND2 ASN A 107       5.886  22.804 -20.441  1.00  0.00           N  
ATOM   1663  H   ASN A 107       6.875  19.316 -20.896  1.00  0.00           H  
ATOM   1664  HA  ASN A 107       8.608  20.821 -22.577  1.00  0.00           H  
ATOM   1665 1HB  ASN A 107       7.698  21.179 -19.711  1.00  0.00           H  
ATOM   1666 2HB  ASN A 107       8.681  22.373 -20.541  1.00  0.00           H  
ATOM   1667 1HD2 ASN A 107       5.040  23.227 -20.757  1.00  0.00           H  
ATOM   1668 2HD2 ASN A 107       6.131  22.841 -19.474  1.00  0.00           H  
ATOM   1669  N   ALA A 108      10.053  19.198 -20.149  1.00  0.00           N  
ATOM   1670  CA  ALA A 108      11.317  18.764 -19.580  1.00  0.00           C  
ATOM   1671  C   ALA A 108      12.085  17.771 -20.464  1.00  0.00           C  
ATOM   1672  O   ALA A 108      13.217  17.420 -20.130  1.00  0.00           O  
ATOM   1673  CB  ALA A 108      11.072  18.135 -18.232  1.00  0.00           C  
ATOM   1674  H   ALA A 108       9.196  18.785 -19.781  1.00  0.00           H  
ATOM   1675  HA  ALA A 108      11.939  19.646 -19.452  1.00  0.00           H  
ATOM   1676 1HB  ALA A 108      12.022  17.866 -17.796  1.00  0.00           H  
ATOM   1677 2HB  ALA A 108      10.565  18.836 -17.589  1.00  0.00           H  
ATOM   1678 3HB  ALA A 108      10.450  17.246 -18.354  1.00  0.00           H  
ATOM   1679  N   GLY A 109      11.505  17.315 -21.583  1.00  0.00           N  
ATOM   1680  CA  GLY A 109      12.208  16.357 -22.437  1.00  0.00           C  
ATOM   1681  C   GLY A 109      11.489  15.034 -22.771  1.00  0.00           C  
ATOM   1682  O   GLY A 109      12.033  14.226 -23.529  1.00  0.00           O  
ATOM   1683  H   GLY A 109      10.582  17.642 -21.869  1.00  0.00           H  
ATOM   1684 1HA  GLY A 109      12.447  16.859 -23.373  1.00  0.00           H  
ATOM   1685 2HA  GLY A 109      13.165  16.119 -21.978  1.00  0.00           H  
ATOM   1686  N   LEU A 110      10.287  14.785 -22.251  1.00  0.00           N  
ATOM   1687  CA  LEU A 110       9.593  13.554 -22.639  1.00  0.00           C  
ATOM   1688  C   LEU A 110       8.973  13.757 -24.015  1.00  0.00           C  
ATOM   1689  O   LEU A 110       8.247  14.720 -24.232  1.00  0.00           O  
ATOM   1690  CB  LEU A 110       8.479  13.204 -21.626  1.00  0.00           C  
ATOM   1691  CG  LEU A 110       7.591  11.932 -21.903  1.00  0.00           C  
ATOM   1692  CD1 LEU A 110       8.410  10.666 -21.815  1.00  0.00           C  
ATOM   1693  CD2 LEU A 110       6.433  11.890 -20.888  1.00  0.00           C  
ATOM   1694  H   LEU A 110       9.834  15.428 -21.600  1.00  0.00           H  
ATOM   1695  HA  LEU A 110      10.309  12.736 -22.687  1.00  0.00           H  
ATOM   1696 1HB  LEU A 110       8.936  13.081 -20.645  1.00  0.00           H  
ATOM   1697 2HB  LEU A 110       7.806  14.038 -21.567  1.00  0.00           H  
ATOM   1698  HG  LEU A 110       7.188  12.001 -22.915  1.00  0.00           H  
ATOM   1699 1HD1 LEU A 110       7.770   9.816 -22.022  1.00  0.00           H  
ATOM   1700 2HD1 LEU A 110       9.221  10.697 -22.540  1.00  0.00           H  
ATOM   1701 3HD1 LEU A 110       8.810  10.572 -20.825  1.00  0.00           H  
ATOM   1702 1HD2 LEU A 110       5.803  11.025 -21.089  1.00  0.00           H  
ATOM   1703 2HD2 LEU A 110       6.834  11.816 -19.880  1.00  0.00           H  
ATOM   1704 3HD2 LEU A 110       5.837  12.801 -20.979  1.00  0.00           H  
ATOM   1705  N   SER A 111       9.310  12.914 -24.976  1.00  0.00           N  
ATOM   1706  CA  SER A 111       8.698  13.074 -26.284  1.00  0.00           C  
ATOM   1707  C   SER A 111       7.224  12.743 -26.182  1.00  0.00           C  
ATOM   1708  O   SER A 111       6.904  11.745 -25.556  1.00  0.00           O  
ATOM   1709  CB  SER A 111       9.333  12.151 -27.308  1.00  0.00           C  
ATOM   1710  OG  SER A 111       8.616  12.179 -28.534  1.00  0.00           O  
ATOM   1711  H   SER A 111       9.958  12.161 -24.789  1.00  0.00           H  
ATOM   1712  HA  SER A 111       8.847  14.108 -26.585  1.00  0.00           H  
ATOM   1713 1HB  SER A 111      10.360  12.465 -27.482  1.00  0.00           H  
ATOM   1714 2HB  SER A 111       9.364  11.132 -26.922  1.00  0.00           H  
ATOM   1715  HG  SER A 111       9.210  11.796 -29.190  1.00  0.00           H  
ATOM   1716  N   PRO A 112       6.313  13.456 -26.870  1.00  0.00           N  
ATOM   1717  CA  PRO A 112       4.887  13.185 -26.916  1.00  0.00           C  
ATOM   1718  C   PRO A 112       4.600  11.829 -27.562  1.00  0.00           C  
ATOM   1719  O   PRO A 112       3.498  11.295 -27.419  1.00  0.00           O  
ATOM   1720  CB  PRO A 112       4.342  14.356 -27.720  1.00  0.00           C  
ATOM   1721  CG  PRO A 112       5.501  14.846 -28.540  1.00  0.00           C  
ATOM   1722  CD  PRO A 112       6.715  14.634 -27.666  1.00  0.00           C  
ATOM   1723  HA  PRO A 112       4.477  13.219 -25.903  1.00  0.00           H  
ATOM   1724 1HB  PRO A 112       3.524  14.024 -28.339  1.00  0.00           H  
ATOM   1725 2HB  PRO A 112       3.941  15.126 -27.042  1.00  0.00           H  
ATOM   1726 1HG  PRO A 112       5.552  14.286 -29.490  1.00  0.00           H  
ATOM   1727 2HG  PRO A 112       5.350  15.899 -28.808  1.00  0.00           H  
ATOM   1728 1HD  PRO A 112       7.564  14.428 -28.323  1.00  0.00           H  
ATOM   1729 2HD  PRO A 112       6.889  15.503 -27.007  1.00  0.00           H  
ATOM   1730  N   ASN A 113       5.586  11.281 -28.294  1.00  0.00           N  
ATOM   1731  CA  ASN A 113       5.450   9.977 -28.933  1.00  0.00           C  
ATOM   1732  C   ASN A 113       6.262   8.911 -28.202  1.00  0.00           C  
ATOM   1733  O   ASN A 113       6.525   7.840 -28.750  1.00  0.00           O  
ATOM   1734  CB  ASN A 113       5.873  10.037 -30.382  1.00  0.00           C  
ATOM   1735  CG  ASN A 113       4.942  10.829 -31.189  1.00  0.00           C  
ATOM   1736  OD1 ASN A 113       3.738  10.647 -31.021  1.00  0.00           O  
ATOM   1737  ND2 ASN A 113       5.454  11.690 -32.045  1.00  0.00           N  
ATOM   1738  H   ASN A 113       6.492  11.745 -28.392  1.00  0.00           H  
ATOM   1739  HA  ASN A 113       4.404   9.673 -28.884  1.00  0.00           H  
ATOM   1740 1HB  ASN A 113       6.869  10.480 -30.449  1.00  0.00           H  
ATOM   1741 2HB  ASN A 113       5.931   9.028 -30.790  1.00  0.00           H  
ATOM   1742 1HD2 ASN A 113       4.874  12.269 -32.629  1.00  0.00           H  
ATOM   1743 2HD2 ASN A 113       6.448  11.776 -32.124  1.00  0.00           H  
ATOM   1744  N   ALA A 114       6.674   9.202 -26.971  1.00  0.00           N  
ATOM   1745  CA  ALA A 114       7.465   8.264 -26.195  1.00  0.00           C  
ATOM   1746  C   ALA A 114       6.718   6.970 -25.990  1.00  0.00           C  
ATOM   1747  O   ALA A 114       5.493   6.953 -25.872  1.00  0.00           O  
ATOM   1748  CB  ALA A 114       7.815   8.845 -24.853  1.00  0.00           C  
ATOM   1749  H   ALA A 114       6.454  10.104 -26.553  1.00  0.00           H  
ATOM   1750  HA  ALA A 114       8.379   8.047 -26.748  1.00  0.00           H  
ATOM   1751 1HB  ALA A 114       8.387   8.143 -24.322  1.00  0.00           H  
ATOM   1752 2HB  ALA A 114       8.379   9.765 -24.976  1.00  0.00           H  
ATOM   1753 3HB  ALA A 114       6.922   9.047 -24.317  1.00  0.00           H  
ATOM   1754  N   VAL A 115       7.460   5.877 -25.950  1.00  0.00           N  
ATOM   1755  CA  VAL A 115       6.862   4.569 -25.749  1.00  0.00           C  
ATOM   1756  C   VAL A 115       7.372   3.903 -24.489  1.00  0.00           C  
ATOM   1757  O   VAL A 115       8.576   3.877 -24.230  1.00  0.00           O  
ATOM   1758  CB  VAL A 115       7.124   3.692 -26.981  1.00  0.00           C  
ATOM   1759  CG1 VAL A 115       6.577   2.362 -26.765  1.00  0.00           C  
ATOM   1760  CG2 VAL A 115       6.468   4.319 -28.199  1.00  0.00           C  
ATOM   1761  H   VAL A 115       8.461   5.949 -26.065  1.00  0.00           H  
ATOM   1762  HA  VAL A 115       5.796   4.683 -25.629  1.00  0.00           H  
ATOM   1763  HB  VAL A 115       8.194   3.596 -27.139  1.00  0.00           H  
ATOM   1764 1HG1 VAL A 115       6.757   1.741 -27.639  1.00  0.00           H  
ATOM   1765 2HG1 VAL A 115       7.042   1.905 -25.895  1.00  0.00           H  
ATOM   1766 3HG1 VAL A 115       5.517   2.466 -26.603  1.00  0.00           H  
ATOM   1767 1HG2 VAL A 115       6.651   3.694 -29.069  1.00  0.00           H  
ATOM   1768 2HG2 VAL A 115       5.407   4.397 -28.031  1.00  0.00           H  
ATOM   1769 3HG2 VAL A 115       6.879   5.309 -28.376  1.00  0.00           H  
ATOM   1770  N   ASP A 116       6.447   3.379 -23.686  1.00  0.00           N  
ATOM   1771  CA  ASP A 116       6.825   2.713 -22.451  1.00  0.00           C  
ATOM   1772  C   ASP A 116       7.733   1.515 -22.705  1.00  0.00           C  
ATOM   1773  O   ASP A 116       7.389   0.575 -23.427  1.00  0.00           O  
ATOM   1774  CB  ASP A 116       5.590   2.274 -21.669  1.00  0.00           C  
ATOM   1775  CG  ASP A 116       5.945   1.665 -20.312  1.00  0.00           C  
ATOM   1776  OD1 ASP A 116       6.142   2.401 -19.334  1.00  0.00           O  
ATOM   1777  OD2 ASP A 116       6.064   0.445 -20.264  1.00  0.00           O  
ATOM   1778  H   ASP A 116       5.459   3.422 -23.952  1.00  0.00           H  
ATOM   1779  HA  ASP A 116       7.375   3.428 -21.838  1.00  0.00           H  
ATOM   1780 1HB  ASP A 116       4.939   3.139 -21.509  1.00  0.00           H  
ATOM   1781 2HB  ASP A 116       5.018   1.553 -22.256  1.00  0.00           H  
ATOM   1782  N   LYS A 117       8.846   1.497 -21.991  1.00  0.00           N  
ATOM   1783  CA  LYS A 117       9.859   0.458 -22.093  1.00  0.00           C  
ATOM   1784  C   LYS A 117       9.434  -0.950 -21.616  1.00  0.00           C  
ATOM   1785  O   LYS A 117      10.120  -1.922 -21.942  1.00  0.00           O  
ATOM   1786  CB  LYS A 117      11.127   0.957 -21.397  1.00  0.00           C  
ATOM   1787  CG  LYS A 117      11.813   2.126 -22.186  1.00  0.00           C  
ATOM   1788  CD  LYS A 117      13.092   2.714 -21.519  1.00  0.00           C  
ATOM   1789  CE  LYS A 117      13.718   3.794 -22.444  1.00  0.00           C  
ATOM   1790  NZ  LYS A 117      14.961   4.461 -21.876  1.00  0.00           N  
ATOM   1791  H   LYS A 117       9.033   2.285 -21.386  1.00  0.00           H  
ATOM   1792  HA  LYS A 117      10.106   0.360 -23.151  1.00  0.00           H  
ATOM   1793 1HB  LYS A 117      10.853   1.332 -20.417  1.00  0.00           H  
ATOM   1794 2HB  LYS A 117      11.834   0.140 -21.264  1.00  0.00           H  
ATOM   1795 1HG  LYS A 117      12.081   1.768 -23.179  1.00  0.00           H  
ATOM   1796 2HG  LYS A 117      11.087   2.931 -22.310  1.00  0.00           H  
ATOM   1797 1HD  LYS A 117      12.837   3.177 -20.569  1.00  0.00           H  
ATOM   1798 2HD  LYS A 117      13.818   1.925 -21.335  1.00  0.00           H  
ATOM   1799 1HE  LYS A 117      13.987   3.310 -23.379  1.00  0.00           H  
ATOM   1800 2HE  LYS A 117      12.975   4.559 -22.647  1.00  0.00           H  
ATOM   1801 1HZ  LYS A 117      15.308   5.126 -22.543  1.00  0.00           H  
ATOM   1802 2HZ  LYS A 117      14.790   4.980 -20.999  1.00  0.00           H  
ATOM   1803 3HZ  LYS A 117      15.668   3.773 -21.700  1.00  0.00           H  
ATOM   1804  N   THR A 118       8.356  -1.072 -20.825  1.00  0.00           N  
ATOM   1805  CA  THR A 118       7.887  -2.385 -20.381  1.00  0.00           C  
ATOM   1806  C   THR A 118       6.820  -2.953 -21.311  1.00  0.00           C  
ATOM   1807  O   THR A 118       6.849  -4.139 -21.650  1.00  0.00           O  
ATOM   1808  CB  THR A 118       7.271  -2.363 -18.971  1.00  0.00           C  
ATOM   1809  OG1 THR A 118       8.247  -1.961 -17.990  1.00  0.00           O  
ATOM   1810  CG2 THR A 118       6.725  -3.748 -18.634  1.00  0.00           C  
ATOM   1811  H   THR A 118       7.783  -0.264 -20.569  1.00  0.00           H  
ATOM   1812  HA  THR A 118       8.732  -3.072 -20.376  1.00  0.00           H  
ATOM   1813  HB  THR A 118       6.454  -1.643 -18.959  1.00  0.00           H  
ATOM   1814  HG1 THR A 118       7.830  -1.346 -17.361  1.00  0.00           H  
ATOM   1815 1HG2 THR A 118       6.259  -3.738 -17.666  1.00  0.00           H  
ATOM   1816 2HG2 THR A 118       5.986  -4.025 -19.377  1.00  0.00           H  
ATOM   1817 3HG2 THR A 118       7.534  -4.475 -18.641  1.00  0.00           H  
ATOM   1818  N   PHE A 119       5.860  -2.110 -21.702  1.00  0.00           N  
ATOM   1819  CA  PHE A 119       4.724  -2.616 -22.472  1.00  0.00           C  
ATOM   1820  C   PHE A 119       4.682  -2.278 -23.965  1.00  0.00           C  
ATOM   1821  O   PHE A 119       3.899  -2.877 -24.700  1.00  0.00           O  
ATOM   1822  CB  PHE A 119       3.437  -2.149 -21.801  1.00  0.00           C  
ATOM   1823  CG  PHE A 119       3.314  -2.712 -20.410  1.00  0.00           C  
ATOM   1824  CD1 PHE A 119       3.511  -1.913 -19.294  1.00  0.00           C  
ATOM   1825  CD2 PHE A 119       3.023  -4.052 -20.216  1.00  0.00           C  
ATOM   1826  CE1 PHE A 119       3.413  -2.444 -18.021  1.00  0.00           C  
ATOM   1827  CE2 PHE A 119       2.925  -4.580 -18.943  1.00  0.00           C  
ATOM   1828  CZ  PHE A 119       3.120  -3.771 -17.844  1.00  0.00           C  
ATOM   1829  H   PHE A 119       5.904  -1.131 -21.390  1.00  0.00           H  
ATOM   1830  HA  PHE A 119       4.743  -3.702 -22.396  1.00  0.00           H  
ATOM   1831 1HB  PHE A 119       3.432  -1.058 -21.735  1.00  0.00           H  
ATOM   1832 2HB  PHE A 119       2.573  -2.460 -22.385  1.00  0.00           H  
ATOM   1833  HD1 PHE A 119       3.753  -0.850 -19.425  1.00  0.00           H  
ATOM   1834  HD2 PHE A 119       2.873  -4.694 -21.085  1.00  0.00           H  
ATOM   1835  HE1 PHE A 119       3.569  -1.809 -17.163  1.00  0.00           H  
ATOM   1836  HE2 PHE A 119       2.695  -5.636 -18.807  1.00  0.00           H  
ATOM   1837  HZ  PHE A 119       3.043  -4.185 -16.841  1.00  0.00           H  
ATOM   1838  N   GLY A 120       5.475  -1.317 -24.435  1.00  0.00           N  
ATOM   1839  CA  GLY A 120       5.456  -0.957 -25.853  1.00  0.00           C  
ATOM   1840  C   GLY A 120       4.330   0.008 -26.239  1.00  0.00           C  
ATOM   1841  O   GLY A 120       4.180   0.362 -27.410  1.00  0.00           O  
ATOM   1842  H   GLY A 120       6.122  -0.811 -23.833  1.00  0.00           H  
ATOM   1843 1HA  GLY A 120       6.416  -0.510 -26.107  1.00  0.00           H  
ATOM   1844 2HA  GLY A 120       5.374  -1.864 -26.449  1.00  0.00           H  
ATOM   1845  N   LYS A 121       3.528   0.418 -25.271  1.00  0.00           N  
ATOM   1846  CA  LYS A 121       2.415   1.322 -25.518  1.00  0.00           C  
ATOM   1847  C   LYS A 121       2.892   2.789 -25.468  1.00  0.00           C  
ATOM   1848  O   LYS A 121       3.615   3.147 -24.532  1.00  0.00           O  
ATOM   1849  CB  LYS A 121       1.330   1.071 -24.477  1.00  0.00           C  
ATOM   1850  CG  LYS A 121       0.047   1.827 -24.668  1.00  0.00           C  
ATOM   1851  CD  LYS A 121      -1.048   1.285 -23.722  1.00  0.00           C  
ATOM   1852  CE  LYS A 121      -0.834   1.789 -22.289  1.00  0.00           C  
ATOM   1853  NZ  LYS A 121      -1.855   1.244 -21.300  1.00  0.00           N  
ATOM   1854  H   LYS A 121       3.698   0.079 -24.337  1.00  0.00           H  
ATOM   1855  HA  LYS A 121       1.991   1.074 -26.483  1.00  0.00           H  
ATOM   1856 1HB  LYS A 121       1.086   0.013 -24.453  1.00  0.00           H  
ATOM   1857 2HB  LYS A 121       1.714   1.342 -23.492  1.00  0.00           H  
ATOM   1858 1HG  LYS A 121       0.243   2.869 -24.420  1.00  0.00           H  
ATOM   1859 2HG  LYS A 121      -0.286   1.763 -25.702  1.00  0.00           H  
ATOM   1860 1HD  LYS A 121      -2.027   1.620 -24.066  1.00  0.00           H  
ATOM   1861 2HD  LYS A 121      -1.033   0.196 -23.730  1.00  0.00           H  
ATOM   1862 1HE  LYS A 121       0.167   1.519 -21.957  1.00  0.00           H  
ATOM   1863 2HE  LYS A 121      -0.915   2.876 -22.302  1.00  0.00           H  
ATOM   1864 1HZ  LYS A 121      -1.641   1.668 -20.377  1.00  0.00           H  
ATOM   1865 2HZ  LYS A 121      -2.826   1.494 -21.533  1.00  0.00           H  
ATOM   1866 3HZ  LYS A 121      -1.789   0.243 -21.250  1.00  0.00           H  
ATOM   1867  N   PRO A 122       2.582   3.633 -26.472  1.00  0.00           N  
ATOM   1868  CA  PRO A 122       2.858   5.060 -26.491  1.00  0.00           C  
ATOM   1869  C   PRO A 122       2.173   5.790 -25.339  1.00  0.00           C  
ATOM   1870  O   PRO A 122       1.037   5.477 -24.949  1.00  0.00           O  
ATOM   1871  CB  PRO A 122       2.338   5.500 -27.854  1.00  0.00           C  
ATOM   1872  CG  PRO A 122       2.369   4.256 -28.691  1.00  0.00           C  
ATOM   1873  CD  PRO A 122       2.070   3.115 -27.752  1.00  0.00           C  
ATOM   1874  HA  PRO A 122       3.929   5.219 -26.448  1.00  0.00           H  
ATOM   1875 1HB  PRO A 122       1.376   5.915 -27.765  1.00  0.00           H  
ATOM   1876 2HB  PRO A 122       2.996   6.294 -28.254  1.00  0.00           H  
ATOM   1877 1HG  PRO A 122       1.621   4.330 -29.472  1.00  0.00           H  
ATOM   1878 2HG  PRO A 122       3.342   4.151 -29.189  1.00  0.00           H  
ATOM   1879 1HD  PRO A 122       0.999   2.888 -27.697  1.00  0.00           H  
ATOM   1880 2HD  PRO A 122       2.666   2.264 -28.111  1.00  0.00           H  
ATOM   1881  N   ILE A 123       2.824   6.840 -24.878  1.00  0.00           N  
ATOM   1882  CA  ILE A 123       2.304   7.644 -23.783  1.00  0.00           C  
ATOM   1883  C   ILE A 123       0.961   8.335 -24.046  1.00  0.00           C  
ATOM   1884  O   ILE A 123       0.167   8.566 -23.121  1.00  0.00           O  
ATOM   1885  CB  ILE A 123       3.367   8.682 -23.385  1.00  0.00           C  
ATOM   1886  CG1 ILE A 123       3.745   9.576 -24.490  1.00  0.00           C  
ATOM   1887  CG2 ILE A 123       4.607   7.971 -22.776  1.00  0.00           C  
ATOM   1888  CD1 ILE A 123       4.515  10.728 -23.956  1.00  0.00           C  
ATOM   1889  H   ILE A 123       3.751   7.041 -25.257  1.00  0.00           H  
ATOM   1890  HA  ILE A 123       2.170   6.976 -22.930  1.00  0.00           H  
ATOM   1891  HB  ILE A 123       2.937   9.343 -22.721  1.00  0.00           H  
ATOM   1892 1HG1 ILE A 123       4.364   9.046 -25.201  1.00  0.00           H  
ATOM   1893 2HG1 ILE A 123       2.894   9.935 -25.008  1.00  0.00           H  
ATOM   1894 1HG2 ILE A 123       5.340   8.712 -22.462  1.00  0.00           H  
ATOM   1895 2HG2 ILE A 123       4.305   7.372 -21.915  1.00  0.00           H  
ATOM   1896 3HG2 ILE A 123       5.051   7.317 -23.510  1.00  0.00           H  
ATOM   1897 1HD1 ILE A 123       4.777  11.352 -24.746  1.00  0.00           H  
ATOM   1898 2HD1 ILE A 123       3.908  11.280 -23.249  1.00  0.00           H  
ATOM   1899 3HD1 ILE A 123       5.396  10.382 -23.457  1.00  0.00           H  
ATOM   1900  N   ILE A 124       0.657   8.569 -25.309  1.00  0.00           N  
ATOM   1901  CA  ILE A 124      -0.606   9.159 -25.714  1.00  0.00           C  
ATOM   1902  C   ILE A 124      -1.793   8.224 -25.375  1.00  0.00           C  
ATOM   1903  O   ILE A 124      -2.915   8.686 -25.144  1.00  0.00           O  
ATOM   1904  CB  ILE A 124      -0.501   9.583 -27.186  1.00  0.00           C  
ATOM   1905  CG1 ILE A 124      -1.664  10.477 -27.603  1.00  0.00           C  
ATOM   1906  CG2 ILE A 124      -0.272   8.407 -28.096  1.00  0.00           C  
ATOM   1907  CD1 ILE A 124      -1.679  11.796 -26.945  1.00  0.00           C  
ATOM   1908  H   ILE A 124       1.346   8.340 -26.014  1.00  0.00           H  
ATOM   1909  HA  ILE A 124      -0.747  10.075 -25.141  1.00  0.00           H  
ATOM   1910  HB  ILE A 124       0.383  10.223 -27.275  1.00  0.00           H  
ATOM   1911 1HG1 ILE A 124      -1.596  10.656 -28.674  1.00  0.00           H  
ATOM   1912 2HG1 ILE A 124      -2.603   9.979 -27.377  1.00  0.00           H  
ATOM   1913 1HG2 ILE A 124      -0.128   8.758 -29.121  1.00  0.00           H  
ATOM   1914 2HG2 ILE A 124       0.614   7.917 -27.761  1.00  0.00           H  
ATOM   1915 3HG2 ILE A 124      -1.090   7.724 -28.071  1.00  0.00           H  
ATOM   1916 1HD1 ILE A 124      -2.511  12.383 -27.314  1.00  0.00           H  
ATOM   1917 2HD1 ILE A 124      -1.764  11.669 -25.866  1.00  0.00           H  
ATOM   1918 3HD1 ILE A 124      -0.761  12.301 -27.180  1.00  0.00           H  
ATOM   1919  N   PHE A 125      -1.546   6.903 -25.354  1.00  0.00           N  
ATOM   1920  CA  PHE A 125      -2.580   5.925 -25.022  1.00  0.00           C  
ATOM   1921  C   PHE A 125      -2.845   5.915 -23.544  1.00  0.00           C  
ATOM   1922  O   PHE A 125      -3.998   5.865 -23.111  1.00  0.00           O  
ATOM   1923  CB  PHE A 125      -2.160   4.535 -25.450  1.00  0.00           C  
ATOM   1924  CG  PHE A 125      -2.308   4.252 -26.854  1.00  0.00           C  
ATOM   1925  CD1 PHE A 125      -1.326   4.561 -27.718  1.00  0.00           C  
ATOM   1926  CD2 PHE A 125      -3.421   3.612 -27.305  1.00  0.00           C  
ATOM   1927  CE1 PHE A 125      -1.443   4.262 -29.044  1.00  0.00           C  
ATOM   1928  CE2 PHE A 125      -3.554   3.292 -28.611  1.00  0.00           C  
ATOM   1929  CZ  PHE A 125      -2.561   3.622 -29.485  1.00  0.00           C  
ATOM   1930  H   PHE A 125      -0.601   6.558 -25.515  1.00  0.00           H  
ATOM   1931  HA  PHE A 125      -3.503   6.195 -25.524  1.00  0.00           H  
ATOM   1932 1HB  PHE A 125      -1.131   4.411 -25.205  1.00  0.00           H  
ATOM   1933 2HB  PHE A 125      -2.728   3.796 -24.891  1.00  0.00           H  
ATOM   1934  HD1 PHE A 125      -0.463   5.051 -27.329  1.00  0.00           H  
ATOM   1935  HD2 PHE A 125      -4.206   3.347 -26.596  1.00  0.00           H  
ATOM   1936  HE1 PHE A 125      -0.655   4.518 -29.747  1.00  0.00           H  
ATOM   1937  HE2 PHE A 125      -4.450   2.763 -28.952  1.00  0.00           H  
ATOM   1938  HZ  PHE A 125      -2.656   3.370 -30.521  1.00  0.00           H  
ATOM   1939  N   GLN A 126      -1.784   5.995 -22.746  1.00  0.00           N  
ATOM   1940  CA  GLN A 126      -2.035   5.986 -21.307  1.00  0.00           C  
ATOM   1941  C   GLN A 126      -2.807   7.247 -20.938  1.00  0.00           C  
ATOM   1942  O   GLN A 126      -3.632   7.251 -20.025  1.00  0.00           O  
ATOM   1943  CB  GLN A 126      -0.774   5.851 -20.483  1.00  0.00           C  
ATOM   1944  CG  GLN A 126      -1.104   5.612 -19.016  1.00  0.00           C  
ATOM   1945  CD  GLN A 126      -1.866   4.271 -18.869  1.00  0.00           C  
ATOM   1946  OE1 GLN A 126      -1.387   3.208 -19.325  1.00  0.00           O  
ATOM   1947  NE2 GLN A 126      -3.058   4.329 -18.281  1.00  0.00           N  
ATOM   1948  H   GLN A 126      -0.841   6.031 -23.149  1.00  0.00           H  
ATOM   1949  HA  GLN A 126      -2.672   5.130 -21.071  1.00  0.00           H  
ATOM   1950 1HB  GLN A 126      -0.176   5.023 -20.862  1.00  0.00           H  
ATOM   1951 2HB  GLN A 126      -0.176   6.752 -20.559  1.00  0.00           H  
ATOM   1952 1HG  GLN A 126      -0.187   5.572 -18.423  1.00  0.00           H  
ATOM   1953 2HG  GLN A 126      -1.748   6.416 -18.672  1.00  0.00           H  
ATOM   1954 1HE2 GLN A 126      -3.652   3.494 -18.238  1.00  0.00           H  
ATOM   1955 2HE2 GLN A 126      -3.405   5.201 -17.955  1.00  0.00           H  
ATOM   1956  N   THR A 127      -2.534   8.326 -21.656  1.00  0.00           N  
ATOM   1957  CA  THR A 127      -3.253   9.561 -21.442  1.00  0.00           C  
ATOM   1958  C   THR A 127      -4.721   9.395 -21.774  1.00  0.00           C  
ATOM   1959  O   THR A 127      -5.587   9.789 -21.008  1.00  0.00           O  
ATOM   1960  CB  THR A 127      -2.647  10.646 -22.274  1.00  0.00           C  
ATOM   1961  OG1 THR A 127      -1.322  10.758 -21.852  1.00  0.00           O  
ATOM   1962  CG2 THR A 127      -3.352  11.936 -22.043  1.00  0.00           C  
ATOM   1963  H   THR A 127      -1.793   8.294 -22.358  1.00  0.00           H  
ATOM   1964  HA  THR A 127      -3.172   9.838 -20.396  1.00  0.00           H  
ATOM   1965  HB  THR A 127      -2.680  10.393 -23.325  1.00  0.00           H  
ATOM   1966  HG1 THR A 127      -0.812   9.992 -22.194  1.00  0.00           H  
ATOM   1967 1HG2 THR A 127      -2.883  12.727 -22.614  1.00  0.00           H  
ATOM   1968 2HG2 THR A 127      -4.396  11.847 -22.343  1.00  0.00           H  
ATOM   1969 3HG2 THR A 127      -3.297  12.167 -20.986  1.00  0.00           H  
ATOM   1970  N   LEU A 128      -5.022   8.746 -22.886  1.00  0.00           N  
ATOM   1971  CA  LEU A 128      -6.408   8.489 -23.241  1.00  0.00           C  
ATOM   1972  C   LEU A 128      -7.161   7.819 -22.077  1.00  0.00           C  
ATOM   1973  O   LEU A 128      -8.286   8.205 -21.735  1.00  0.00           O  
ATOM   1974  CB  LEU A 128      -6.434   7.582 -24.461  1.00  0.00           C  
ATOM   1975  CG  LEU A 128      -7.724   7.233 -24.992  1.00  0.00           C  
ATOM   1976  CD1 LEU A 128      -8.420   8.475 -25.442  1.00  0.00           C  
ATOM   1977  CD2 LEU A 128      -7.489   6.294 -26.109  1.00  0.00           C  
ATOM   1978  H   LEU A 128      -4.277   8.454 -23.520  1.00  0.00           H  
ATOM   1979  HA  LEU A 128      -6.888   9.437 -23.477  1.00  0.00           H  
ATOM   1980 1HB  LEU A 128      -5.855   8.055 -25.253  1.00  0.00           H  
ATOM   1981 2HB  LEU A 128      -5.956   6.655 -24.205  1.00  0.00           H  
ATOM   1982  HG  LEU A 128      -8.332   6.756 -24.222  1.00  0.00           H  
ATOM   1983 1HD1 LEU A 128      -9.386   8.234 -25.831  1.00  0.00           H  
ATOM   1984 2HD1 LEU A 128      -8.539   9.139 -24.592  1.00  0.00           H  
ATOM   1985 3HD1 LEU A 128      -7.822   8.956 -26.208  1.00  0.00           H  
ATOM   1986 1HD2 LEU A 128      -8.405   6.017 -26.526  1.00  0.00           H  
ATOM   1987 2HD2 LEU A 128      -6.884   6.777 -26.865  1.00  0.00           H  
ATOM   1988 3HD2 LEU A 128      -6.972   5.409 -25.739  1.00  0.00           H  
ATOM   1989  N   GLU A 129      -6.502   6.859 -21.417  1.00  0.00           N  
ATOM   1990  CA  GLU A 129      -7.089   6.125 -20.287  1.00  0.00           C  
ATOM   1991  C   GLU A 129      -7.422   7.026 -19.080  1.00  0.00           C  
ATOM   1992  O   GLU A 129      -8.208   6.633 -18.217  1.00  0.00           O  
ATOM   1993  CB  GLU A 129      -6.179   4.970 -19.840  1.00  0.00           C  
ATOM   1994  CG  GLU A 129      -6.082   3.836 -20.862  1.00  0.00           C  
ATOM   1995  CD  GLU A 129      -5.171   2.656 -20.452  1.00  0.00           C  
ATOM   1996  OE1 GLU A 129      -4.961   2.428 -19.262  1.00  0.00           O  
ATOM   1997  OE2 GLU A 129      -4.661   1.996 -21.356  1.00  0.00           O  
ATOM   1998  H   GLU A 129      -5.568   6.603 -21.756  1.00  0.00           H  
ATOM   1999  HA  GLU A 129      -8.022   5.682 -20.633  1.00  0.00           H  
ATOM   2000 1HB  GLU A 129      -5.179   5.344 -19.680  1.00  0.00           H  
ATOM   2001 2HB  GLU A 129      -6.531   4.558 -18.894  1.00  0.00           H  
ATOM   2002 1HG  GLU A 129      -7.082   3.466 -21.028  1.00  0.00           H  
ATOM   2003 2HG  GLU A 129      -5.720   4.255 -21.806  1.00  0.00           H  
ATOM   2004  N   ALA A 130      -6.794   8.209 -18.994  1.00  0.00           N  
ATOM   2005  CA  ALA A 130      -7.003   9.176 -17.909  1.00  0.00           C  
ATOM   2006  C   ALA A 130      -8.440   9.714 -17.882  1.00  0.00           C  
ATOM   2007  O   ALA A 130      -8.890  10.248 -16.868  1.00  0.00           O  
ATOM   2008  CB  ALA A 130      -6.045  10.350 -18.035  1.00  0.00           C  
ATOM   2009  H   ALA A 130      -6.169   8.492 -19.744  1.00  0.00           H  
ATOM   2010  HA  ALA A 130      -6.806   8.663 -16.967  1.00  0.00           H  
ATOM   2011 1HB  ALA A 130      -6.195  11.027 -17.200  1.00  0.00           H  
ATOM   2012 2HB  ALA A 130      -5.020   9.994 -18.031  1.00  0.00           H  
ATOM   2013 3HB  ALA A 130      -6.232  10.882 -18.959  1.00  0.00           H  
ATOM   2014  N   LYS A 131      -9.150   9.620 -19.013  1.00  0.00           N  
ATOM   2015  CA  LYS A 131     -10.520  10.123 -19.142  1.00  0.00           C  
ATOM   2016  C   LYS A 131     -10.687  11.630 -18.887  1.00  0.00           C  
ATOM   2017  O   LYS A 131     -11.616  12.061 -18.201  1.00  0.00           O  
ATOM   2018  CB  LYS A 131     -11.475   9.329 -18.252  1.00  0.00           C  
ATOM   2019  CG  LYS A 131     -11.552   7.850 -18.620  1.00  0.00           C  
ATOM   2020  CD  LYS A 131     -12.571   7.104 -17.782  1.00  0.00           C  
ATOM   2021  CE  LYS A 131     -12.616   5.626 -18.164  1.00  0.00           C  
ATOM   2022  NZ  LYS A 131     -13.593   4.867 -17.331  1.00  0.00           N  
ATOM   2023  H   LYS A 131      -8.736   9.154 -19.825  1.00  0.00           H  
ATOM   2024  HA  LYS A 131     -10.826   9.935 -20.171  1.00  0.00           H  
ATOM   2025 1HB  LYS A 131     -11.183   9.412 -17.207  1.00  0.00           H  
ATOM   2026 2HB  LYS A 131     -12.477   9.745 -18.342  1.00  0.00           H  
ATOM   2027 1HG  LYS A 131     -11.813   7.754 -19.676  1.00  0.00           H  
ATOM   2028 2HG  LYS A 131     -10.581   7.395 -18.469  1.00  0.00           H  
ATOM   2029 1HD  LYS A 131     -12.307   7.192 -16.727  1.00  0.00           H  
ATOM   2030 2HD  LYS A 131     -13.559   7.540 -17.932  1.00  0.00           H  
ATOM   2031 1HE  LYS A 131     -12.899   5.537 -19.214  1.00  0.00           H  
ATOM   2032 2HE  LYS A 131     -11.623   5.194 -18.029  1.00  0.00           H  
ATOM   2033 1HZ  LYS A 131     -13.594   3.898 -17.615  1.00  0.00           H  
ATOM   2034 2HZ  LYS A 131     -13.333   4.934 -16.357  1.00  0.00           H  
ATOM   2035 3HZ  LYS A 131     -14.517   5.256 -17.462  1.00  0.00           H  
ATOM   2036  N   ASN A 132      -9.792  12.418 -19.475  1.00  0.00           N  
ATOM   2037  CA  ASN A 132      -9.805  13.878 -19.433  1.00  0.00           C  
ATOM   2038  C   ASN A 132      -9.283  14.431 -20.751  1.00  0.00           C  
ATOM   2039  O   ASN A 132      -8.070  14.398 -21.017  1.00  0.00           O  
ATOM   2040  CB  ASN A 132      -9.005  14.454 -18.288  1.00  0.00           C  
ATOM   2041  CG  ASN A 132      -9.156  15.999 -18.233  1.00  0.00           C  
ATOM   2042  OD1 ASN A 132      -9.827  16.598 -19.099  1.00  0.00           O  
ATOM   2043  ND2 ASN A 132      -8.560  16.629 -17.256  1.00  0.00           N  
ATOM   2044  H   ASN A 132      -9.072  11.959 -20.015  1.00  0.00           H  
ATOM   2045  HA  ASN A 132     -10.839  14.212 -19.330  1.00  0.00           H  
ATOM   2046 1HB  ASN A 132      -9.355  14.026 -17.347  1.00  0.00           H  
ATOM   2047 2HB  ASN A 132      -7.957  14.188 -18.397  1.00  0.00           H  
ATOM   2048 1HD2 ASN A 132      -8.642  17.622 -17.171  1.00  0.00           H  
ATOM   2049 2HD2 ASN A 132      -8.015  16.124 -16.577  1.00  0.00           H  
ATOM   2050  N   THR A 133     -10.179  14.997 -21.561  1.00  0.00           N  
ATOM   2051  CA  THR A 133      -9.765  15.470 -22.870  1.00  0.00           C  
ATOM   2052  C   THR A 133      -8.710  16.561 -22.770  1.00  0.00           C  
ATOM   2053  O   THR A 133      -7.926  16.728 -23.691  1.00  0.00           O  
ATOM   2054  CB  THR A 133     -10.958  15.985 -23.704  1.00  0.00           C  
ATOM   2055  OG1 THR A 133     -11.649  17.017 -22.983  1.00  0.00           O  
ATOM   2056  CG2 THR A 133     -11.899  14.873 -24.060  1.00  0.00           C  
ATOM   2057  H   THR A 133     -11.148  15.044 -21.283  1.00  0.00           H  
ATOM   2058  HA  THR A 133      -9.328  14.632 -23.410  1.00  0.00           H  
ATOM   2059  HB  THR A 133     -10.573  16.415 -24.627  1.00  0.00           H  
ATOM   2060  HG1 THR A 133     -11.055  17.762 -22.845  1.00  0.00           H  
ATOM   2061 1HG2 THR A 133     -12.703  15.269 -24.666  1.00  0.00           H  
ATOM   2062 2HG2 THR A 133     -11.360  14.124 -24.624  1.00  0.00           H  
ATOM   2063 3HG2 THR A 133     -12.305  14.428 -23.157  1.00  0.00           H  
ATOM   2064  N   LYS A 134      -8.645  17.290 -21.652  1.00  0.00           N  
ATOM   2065  CA  LYS A 134      -7.623  18.327 -21.535  1.00  0.00           C  
ATOM   2066  C   LYS A 134      -6.213  17.728 -21.647  1.00  0.00           C  
ATOM   2067  O   LYS A 134      -5.292  18.378 -22.150  1.00  0.00           O  
ATOM   2068  CB  LYS A 134      -7.717  19.090 -20.218  1.00  0.00           C  
ATOM   2069  CG  LYS A 134      -6.752  20.294 -20.155  1.00  0.00           C  
ATOM   2070  CD  LYS A 134      -6.799  21.038 -18.807  1.00  0.00           C  
ATOM   2071  CE  LYS A 134      -5.792  22.210 -18.784  1.00  0.00           C  
ATOM   2072  NZ  LYS A 134      -5.725  22.888 -17.448  1.00  0.00           N  
ATOM   2073  H   LYS A 134      -9.278  17.107 -20.878  1.00  0.00           H  
ATOM   2074  HA  LYS A 134      -7.751  19.035 -22.355  1.00  0.00           H  
ATOM   2075 1HB  LYS A 134      -8.736  19.444 -20.070  1.00  0.00           H  
ATOM   2076 2HB  LYS A 134      -7.472  18.420 -19.394  1.00  0.00           H  
ATOM   2077 1HG  LYS A 134      -5.745  19.962 -20.364  1.00  0.00           H  
ATOM   2078 2HG  LYS A 134      -7.035  20.998 -20.937  1.00  0.00           H  
ATOM   2079 1HD  LYS A 134      -7.804  21.426 -18.639  1.00  0.00           H  
ATOM   2080 2HD  LYS A 134      -6.555  20.344 -18.000  1.00  0.00           H  
ATOM   2081 1HE  LYS A 134      -4.803  21.836 -19.036  1.00  0.00           H  
ATOM   2082 2HE  LYS A 134      -6.090  22.943 -19.532  1.00  0.00           H  
ATOM   2083 1HZ  LYS A 134      -5.049  23.644 -17.482  1.00  0.00           H  
ATOM   2084 2HZ  LYS A 134      -6.631  23.256 -17.203  1.00  0.00           H  
ATOM   2085 3HZ  LYS A 134      -5.429  22.224 -16.744  1.00  0.00           H  
ATOM   2086  N   THR A 135      -6.026  16.504 -21.126  1.00  0.00           N  
ATOM   2087  CA  THR A 135      -4.702  15.896 -21.113  1.00  0.00           C  
ATOM   2088  C   THR A 135      -4.380  15.358 -22.484  1.00  0.00           C  
ATOM   2089  O   THR A 135      -3.251  15.444 -22.971  1.00  0.00           O  
ATOM   2090  CB  THR A 135      -4.662  14.699 -20.154  1.00  0.00           C  
ATOM   2091  OG1 THR A 135      -5.593  13.711 -20.594  1.00  0.00           O  
ATOM   2092  CG2 THR A 135      -5.033  15.093 -18.757  1.00  0.00           C  
ATOM   2093  H   THR A 135      -6.819  15.970 -20.776  1.00  0.00           H  
ATOM   2094  HA  THR A 135      -3.956  16.638 -20.838  1.00  0.00           H  
ATOM   2095  HB  THR A 135      -3.692  14.281 -20.170  1.00  0.00           H  
ATOM   2096  HG1 THR A 135      -6.494  14.072 -20.579  1.00  0.00           H  
ATOM   2097 1HG2 THR A 135      -4.993  14.210 -18.130  1.00  0.00           H  
ATOM   2098 2HG2 THR A 135      -4.352  15.810 -18.391  1.00  0.00           H  
ATOM   2099 3HG2 THR A 135      -6.034  15.509 -18.747  1.00  0.00           H  
ATOM   2100  N   LEU A 136      -5.408  14.858 -23.150  1.00  0.00           N  
ATOM   2101  CA  LEU A 136      -5.192  14.299 -24.465  1.00  0.00           C  
ATOM   2102  C   LEU A 136      -4.855  15.463 -25.397  1.00  0.00           C  
ATOM   2103  O   LEU A 136      -3.902  15.387 -26.176  1.00  0.00           O  
ATOM   2104  CB  LEU A 136      -6.419  13.488 -24.896  1.00  0.00           C  
ATOM   2105  CG  LEU A 136      -6.300  12.712 -26.217  1.00  0.00           C  
ATOM   2106  CD1 LEU A 136      -5.136  11.749 -26.111  1.00  0.00           C  
ATOM   2107  CD2 LEU A 136      -7.554  11.912 -26.467  1.00  0.00           C  
ATOM   2108  H   LEU A 136      -6.319  14.818 -22.692  1.00  0.00           H  
ATOM   2109  HA  LEU A 136      -4.337  13.628 -24.431  1.00  0.00           H  
ATOM   2110 1HB  LEU A 136      -6.639  12.770 -24.107  1.00  0.00           H  
ATOM   2111 2HB  LEU A 136      -7.267  14.170 -24.981  1.00  0.00           H  
ATOM   2112  HG  LEU A 136      -6.122  13.408 -27.028  1.00  0.00           H  
ATOM   2113 1HD1 LEU A 136      -5.026  11.191 -27.041  1.00  0.00           H  
ATOM   2114 2HD1 LEU A 136      -4.243  12.317 -25.913  1.00  0.00           H  
ATOM   2115 3HD1 LEU A 136      -5.306  11.049 -25.289  1.00  0.00           H  
ATOM   2116 1HD2 LEU A 136      -7.452  11.362 -27.373  1.00  0.00           H  
ATOM   2117 2HD2 LEU A 136      -7.674  11.228 -25.659  1.00  0.00           H  
ATOM   2118 3HD2 LEU A 136      -8.424  12.544 -26.534  1.00  0.00           H  
ATOM   2119  N   GLN A 137      -5.585  16.584 -25.249  1.00  0.00           N  
ATOM   2120  CA  GLN A 137      -5.332  17.774 -26.054  1.00  0.00           C  
ATOM   2121  C   GLN A 137      -3.936  18.297 -25.781  1.00  0.00           C  
ATOM   2122  O   GLN A 137      -3.214  18.615 -26.722  1.00  0.00           O  
ATOM   2123  CB  GLN A 137      -6.313  18.911 -25.707  1.00  0.00           C  
ATOM   2124  CG  GLN A 137      -7.746  18.722 -26.150  1.00  0.00           C  
ATOM   2125  CD  GLN A 137      -8.672  19.794 -25.613  1.00  0.00           C  
ATOM   2126  OE1 GLN A 137      -8.318  20.531 -24.690  1.00  0.00           O  
ATOM   2127  NE2 GLN A 137      -9.873  19.893 -26.179  1.00  0.00           N  
ATOM   2128  H   GLN A 137      -6.352  16.597 -24.586  1.00  0.00           H  
ATOM   2129  HA  GLN A 137      -5.416  17.521 -27.105  1.00  0.00           H  
ATOM   2130 1HB  GLN A 137      -6.321  19.052 -24.627  1.00  0.00           H  
ATOM   2131 2HB  GLN A 137      -5.946  19.840 -26.150  1.00  0.00           H  
ATOM   2132 1HG  GLN A 137      -7.780  18.754 -27.231  1.00  0.00           H  
ATOM   2133 2HG  GLN A 137      -8.093  17.787 -25.793  1.00  0.00           H  
ATOM   2134 1HE2 GLN A 137     -10.521  20.584 -25.855  1.00  0.00           H  
ATOM   2135 2HE2 GLN A 137     -10.135  19.283 -26.924  1.00  0.00           H  
ATOM   2136  N   ALA A 138      -3.502  18.288 -24.513  1.00  0.00           N  
ATOM   2137  CA  ALA A 138      -2.176  18.784 -24.181  1.00  0.00           C  
ATOM   2138  C   ALA A 138      -1.102  18.043 -24.937  1.00  0.00           C  
ATOM   2139  O   ALA A 138      -0.119  18.637 -25.370  1.00  0.00           O  
ATOM   2140  CB  ALA A 138      -1.899  18.625 -22.702  1.00  0.00           C  
ATOM   2141  H   ALA A 138      -4.128  18.016 -23.755  1.00  0.00           H  
ATOM   2142  HA  ALA A 138      -2.131  19.837 -24.461  1.00  0.00           H  
ATOM   2143 1HB  ALA A 138      -0.922  19.006 -22.487  1.00  0.00           H  
ATOM   2144 2HB  ALA A 138      -2.649  19.169 -22.135  1.00  0.00           H  
ATOM   2145 3HB  ALA A 138      -1.939  17.572 -22.436  1.00  0.00           H  
ATOM   2146  N   MET A 139      -1.284  16.744 -25.119  1.00  0.00           N  
ATOM   2147  CA  MET A 139      -0.278  15.992 -25.836  1.00  0.00           C  
ATOM   2148  C   MET A 139      -0.403  16.132 -27.352  1.00  0.00           C  
ATOM   2149  O   MET A 139       0.605  16.260 -28.060  1.00  0.00           O  
ATOM   2150  CB  MET A 139      -0.372  14.567 -25.413  1.00  0.00           C  
ATOM   2151  CG  MET A 139      -0.015  14.407 -24.022  1.00  0.00           C  
ATOM   2152  SD  MET A 139      -0.079  12.818 -23.525  1.00  0.00           S  
ATOM   2153  CE  MET A 139       1.308  12.199 -24.358  1.00  0.00           C  
ATOM   2154  H   MET A 139      -2.104  16.281 -24.717  1.00  0.00           H  
ATOM   2155  HA  MET A 139       0.700  16.374 -25.548  1.00  0.00           H  
ATOM   2156 1HB  MET A 139      -1.399  14.223 -25.540  1.00  0.00           H  
ATOM   2157 2HB  MET A 139       0.289  13.959 -26.018  1.00  0.00           H  
ATOM   2158 1HG  MET A 139       0.953  14.761 -23.849  1.00  0.00           H  
ATOM   2159 2HG  MET A 139      -0.710  14.987 -23.413  1.00  0.00           H  
ATOM   2160 1HE  MET A 139       1.392  11.169 -24.107  1.00  0.00           H  
ATOM   2161 2HE  MET A 139       1.184  12.311 -25.436  1.00  0.00           H  
ATOM   2162 3HE  MET A 139       2.195  12.736 -24.034  1.00  0.00           H  
ATOM   2163  N   LEU A 140      -1.634  16.184 -27.855  1.00  0.00           N  
ATOM   2164  CA  LEU A 140      -1.839  16.321 -29.292  1.00  0.00           C  
ATOM   2165  C   LEU A 140      -1.284  17.683 -29.749  1.00  0.00           C  
ATOM   2166  O   LEU A 140      -0.669  17.798 -30.813  1.00  0.00           O  
ATOM   2167  CB  LEU A 140      -3.332  16.160 -29.618  1.00  0.00           C  
ATOM   2168  CG  LEU A 140      -3.928  14.703 -29.385  1.00  0.00           C  
ATOM   2169  CD1 LEU A 140      -5.439  14.739 -29.560  1.00  0.00           C  
ATOM   2170  CD2 LEU A 140      -3.300  13.700 -30.360  1.00  0.00           C  
ATOM   2171  H   LEU A 140      -2.441  16.090 -27.236  1.00  0.00           H  
ATOM   2172  HA  LEU A 140      -1.290  15.535 -29.804  1.00  0.00           H  
ATOM   2173 1HB  LEU A 140      -3.895  16.852 -28.990  1.00  0.00           H  
ATOM   2174 2HB  LEU A 140      -3.496  16.429 -30.659  1.00  0.00           H  
ATOM   2175  HG  LEU A 140      -3.713  14.389 -28.371  1.00  0.00           H  
ATOM   2176 1HD1 LEU A 140      -5.848  13.757 -29.375  1.00  0.00           H  
ATOM   2177 2HD1 LEU A 140      -5.862  15.446 -28.851  1.00  0.00           H  
ATOM   2178 3HD1 LEU A 140      -5.680  15.042 -30.567  1.00  0.00           H  
ATOM   2179 1HD2 LEU A 140      -3.714  12.706 -30.180  1.00  0.00           H  
ATOM   2180 2HD2 LEU A 140      -3.516  14.005 -31.382  1.00  0.00           H  
ATOM   2181 3HD2 LEU A 140      -2.232  13.674 -30.217  1.00  0.00           H  
ATOM   2182  N   ASP A 141      -1.436  18.707 -28.897  1.00  0.00           N  
ATOM   2183  CA  ASP A 141      -0.955  20.071 -29.140  1.00  0.00           C  
ATOM   2184  C   ASP A 141       0.569  20.147 -29.255  1.00  0.00           C  
ATOM   2185  O   ASP A 141       1.111  21.120 -29.783  1.00  0.00           O  
ATOM   2186  CB  ASP A 141      -1.393  21.027 -28.016  1.00  0.00           C  
ATOM   2187  CG  ASP A 141      -2.910  21.405 -28.006  1.00  0.00           C  
ATOM   2188  OD1 ASP A 141      -3.611  21.136 -28.978  1.00  0.00           O  
ATOM   2189  OD2 ASP A 141      -3.341  21.985 -27.022  1.00  0.00           O  
ATOM   2190  H   ASP A 141      -1.952  18.544 -28.035  1.00  0.00           H  
ATOM   2191  HA  ASP A 141      -1.383  20.419 -30.079  1.00  0.00           H  
ATOM   2192 1HB  ASP A 141      -1.156  20.559 -27.055  1.00  0.00           H  
ATOM   2193 2HB  ASP A 141      -0.807  21.942 -28.078  1.00  0.00           H  
ATOM   2194  N   LYS A 142       1.265  19.143 -28.716  1.00  0.00           N  
ATOM   2195  CA  LYS A 142       2.713  19.088 -28.720  1.00  0.00           C  
ATOM   2196  C   LYS A 142       3.237  18.215 -29.858  1.00  0.00           C  
ATOM   2197  O   LYS A 142       4.443  17.972 -29.951  1.00  0.00           O  
ATOM   2198  CB  LYS A 142       3.231  18.607 -27.358  1.00  0.00           C  
ATOM   2199  CG  LYS A 142       2.905  19.537 -26.188  1.00  0.00           C  
ATOM   2200  CD  LYS A 142       3.647  20.850 -26.289  1.00  0.00           C  
ATOM   2201  CE  LYS A 142       3.435  21.696 -25.038  1.00  0.00           C  
ATOM   2202  NZ  LYS A 142       4.151  23.000 -25.124  1.00  0.00           N  
ATOM   2203  H   LYS A 142       0.781  18.344 -28.315  1.00  0.00           H  
ATOM   2204  HA  LYS A 142       3.091  20.097 -28.882  1.00  0.00           H  
ATOM   2205 1HB  LYS A 142       2.786  17.633 -27.134  1.00  0.00           H  
ATOM   2206 2HB  LYS A 142       4.309  18.472 -27.400  1.00  0.00           H  
ATOM   2207 1HG  LYS A 142       1.846  19.758 -26.207  1.00  0.00           H  
ATOM   2208 2HG  LYS A 142       3.138  19.071 -25.243  1.00  0.00           H  
ATOM   2209 1HD  LYS A 142       4.713  20.661 -26.417  1.00  0.00           H  
ATOM   2210 2HD  LYS A 142       3.283  21.403 -27.158  1.00  0.00           H  
ATOM   2211 1HE  LYS A 142       2.369  21.883 -24.911  1.00  0.00           H  
ATOM   2212 2HE  LYS A 142       3.805  21.147 -24.167  1.00  0.00           H  
ATOM   2213 1HZ  LYS A 142       3.992  23.530 -24.280  1.00  0.00           H  
ATOM   2214 2HZ  LYS A 142       5.144  22.831 -25.229  1.00  0.00           H  
ATOM   2215 3HZ  LYS A 142       3.812  23.520 -25.919  1.00  0.00           H  
ATOM   2216  N   GLY A 143       2.339  17.755 -30.741  1.00  0.00           N  
ATOM   2217  CA  GLY A 143       2.757  16.942 -31.873  1.00  0.00           C  
ATOM   2218  C   GLY A 143       2.602  15.427 -31.717  1.00  0.00           C  
ATOM   2219  O   GLY A 143       3.155  14.678 -32.525  1.00  0.00           O  
ATOM   2220  H   GLY A 143       1.345  17.964 -30.642  1.00  0.00           H  
ATOM   2221 1HA  GLY A 143       2.184  17.258 -32.744  1.00  0.00           H  
ATOM   2222 2HA  GLY A 143       3.797  17.168 -32.101  1.00  0.00           H  
ATOM   2223  N   ALA A 144       1.876  14.945 -30.706  1.00  0.00           N  
ATOM   2224  CA  ALA A 144       1.738  13.493 -30.600  1.00  0.00           C  
ATOM   2225  C   ALA A 144       1.130  12.913 -31.873  1.00  0.00           C  
ATOM   2226  O   ALA A 144       0.175  13.446 -32.449  1.00  0.00           O  
ATOM   2227  CB  ALA A 144       0.871  13.103 -29.420  1.00  0.00           C  
ATOM   2228  H   ALA A 144       1.432  15.552 -30.016  1.00  0.00           H  
ATOM   2229  HA  ALA A 144       2.732  13.065 -30.468  1.00  0.00           H  
ATOM   2230 1HB  ALA A 144       0.811  12.015 -29.367  1.00  0.00           H  
ATOM   2231 2HB  ALA A 144       1.301  13.482 -28.498  1.00  0.00           H  
ATOM   2232 3HB  ALA A 144      -0.108  13.511 -29.541  1.00  0.00           H  
ATOM   2233  N   ASP A 145       1.656  11.782 -32.305  1.00  0.00           N  
ATOM   2234  CA  ASP A 145       1.148  11.157 -33.502  1.00  0.00           C  
ATOM   2235  C   ASP A 145      -0.049  10.306 -33.185  1.00  0.00           C  
ATOM   2236  O   ASP A 145       0.031   9.141 -32.784  1.00  0.00           O  
ATOM   2237  CB  ASP A 145       2.224  10.378 -34.236  1.00  0.00           C  
ATOM   2238  CG  ASP A 145       1.741   9.722 -35.572  1.00  0.00           C  
ATOM   2239  OD1 ASP A 145       0.536   9.572 -35.792  1.00  0.00           O  
ATOM   2240  OD2 ASP A 145       2.596   9.380 -36.358  1.00  0.00           O  
ATOM   2241  H   ASP A 145       2.433  11.370 -31.812  1.00  0.00           H  
ATOM   2242  HA  ASP A 145       0.821  11.947 -34.180  1.00  0.00           H  
ATOM   2243 1HB  ASP A 145       3.049  11.054 -34.469  1.00  0.00           H  
ATOM   2244 2HB  ASP A 145       2.612   9.639 -33.588  1.00  0.00           H  
ATOM   2245  N   ILE A 146      -1.168  10.921 -33.455  1.00  0.00           N  
ATOM   2246  CA  ILE A 146      -2.503  10.428 -33.215  1.00  0.00           C  
ATOM   2247  C   ILE A 146      -2.825   9.060 -33.847  1.00  0.00           C  
ATOM   2248  O   ILE A 146      -3.809   8.425 -33.458  1.00  0.00           O  
ATOM   2249  CB  ILE A 146      -3.487  11.485 -33.715  1.00  0.00           C  
ATOM   2250  CG1 ILE A 146      -4.785  11.250 -33.182  1.00  0.00           C  
ATOM   2251  CG2 ILE A 146      -3.573  11.495 -35.230  1.00  0.00           C  
ATOM   2252  CD1 ILE A 146      -5.660  12.393 -33.407  1.00  0.00           C  
ATOM   2253  H   ILE A 146      -1.048  11.886 -33.758  1.00  0.00           H  
ATOM   2254  HA  ILE A 146      -2.622  10.342 -32.140  1.00  0.00           H  
ATOM   2255  HB  ILE A 146      -3.153  12.463 -33.374  1.00  0.00           H  
ATOM   2256 1HG1 ILE A 146      -5.211  10.374 -33.661  1.00  0.00           H  
ATOM   2257 2HG1 ILE A 146      -4.707  11.061 -32.121  1.00  0.00           H  
ATOM   2258 1HG2 ILE A 146      -4.272  12.271 -35.553  1.00  0.00           H  
ATOM   2259 2HG2 ILE A 146      -2.591  11.695 -35.653  1.00  0.00           H  
ATOM   2260 3HG2 ILE A 146      -3.926  10.538 -35.571  1.00  0.00           H  
ATOM   2261 1HD1 ILE A 146      -6.598  12.165 -33.016  1.00  0.00           H  
ATOM   2262 2HD1 ILE A 146      -5.254  13.270 -32.916  1.00  0.00           H  
ATOM   2263 3HD1 ILE A 146      -5.752  12.588 -34.469  1.00  0.00           H  
ATOM   2264  N   ASN A 147      -2.059   8.637 -34.866  1.00  0.00           N  
ATOM   2265  CA  ASN A 147      -2.321   7.358 -35.523  1.00  0.00           C  
ATOM   2266  C   ASN A 147      -1.346   6.227 -35.167  1.00  0.00           C  
ATOM   2267  O   ASN A 147      -1.369   5.165 -35.799  1.00  0.00           O  
ATOM   2268  CB  ASN A 147      -2.405   7.565 -37.018  1.00  0.00           C  
ATOM   2269  CG  ASN A 147      -3.663   8.310 -37.373  1.00  0.00           C  
ATOM   2270  OD1 ASN A 147      -4.725   7.896 -36.892  1.00  0.00           O  
ATOM   2271  ND2 ASN A 147      -3.570   9.387 -38.140  1.00  0.00           N  
ATOM   2272  H   ASN A 147      -1.231   9.178 -35.156  1.00  0.00           H  
ATOM   2273  HA  ASN A 147      -3.303   7.016 -35.195  1.00  0.00           H  
ATOM   2274 1HB  ASN A 147      -1.534   8.136 -37.354  1.00  0.00           H  
ATOM   2275 2HB  ASN A 147      -2.395   6.603 -37.528  1.00  0.00           H  
ATOM   2276 1HD2 ASN A 147      -4.394   9.967 -38.362  1.00  0.00           H  
ATOM   2277 2HD2 ASN A 147      -2.673   9.674 -38.482  1.00  0.00           H  
ATOM   2278  N   ILE A 148      -0.533   6.404 -34.126  1.00  0.00           N  
ATOM   2279  CA  ILE A 148       0.346   5.311 -33.709  1.00  0.00           C  
ATOM   2280  C   ILE A 148      -0.478   4.226 -33.047  1.00  0.00           C  
ATOM   2281  O   ILE A 148      -1.327   4.525 -32.208  1.00  0.00           O  
ATOM   2282  CB  ILE A 148       1.434   5.746 -32.703  1.00  0.00           C  
ATOM   2283  CG1 ILE A 148       2.391   6.717 -33.309  1.00  0.00           C  
ATOM   2284  CG2 ILE A 148       2.220   4.546 -32.223  1.00  0.00           C  
ATOM   2285  CD1 ILE A 148       3.329   7.344 -32.266  1.00  0.00           C  
ATOM   2286  H   ILE A 148      -0.503   7.305 -33.640  1.00  0.00           H  
ATOM   2287  HA  ILE A 148       0.830   4.892 -34.591  1.00  0.00           H  
ATOM   2288  HB  ILE A 148       0.961   6.238 -31.852  1.00  0.00           H  
ATOM   2289 1HG1 ILE A 148       2.992   6.204 -34.056  1.00  0.00           H  
ATOM   2290 2HG1 ILE A 148       1.825   7.492 -33.806  1.00  0.00           H  
ATOM   2291 1HG2 ILE A 148       2.975   4.875 -31.517  1.00  0.00           H  
ATOM   2292 2HG2 ILE A 148       1.563   3.844 -31.739  1.00  0.00           H  
ATOM   2293 3HG2 ILE A 148       2.705   4.062 -33.069  1.00  0.00           H  
ATOM   2294 1HD1 ILE A 148       4.012   8.038 -32.754  1.00  0.00           H  
ATOM   2295 2HD1 ILE A 148       2.734   7.881 -31.523  1.00  0.00           H  
ATOM   2296 3HD1 ILE A 148       3.905   6.563 -31.776  1.00  0.00           H  
ATOM   2297  N   THR A 149      -0.258   2.976 -33.436  1.00  0.00           N  
ATOM   2298  CA  THR A 149      -0.981   1.890 -32.801  1.00  0.00           C  
ATOM   2299  C   THR A 149      -0.204   1.260 -31.649  1.00  0.00           C  
ATOM   2300  O   THR A 149       1.020   1.394 -31.557  1.00  0.00           O  
ATOM   2301  CB  THR A 149      -1.307   0.770 -33.793  1.00  0.00           C  
ATOM   2302  OG1 THR A 149      -0.085   0.226 -34.308  1.00  0.00           O  
ATOM   2303  CG2 THR A 149      -2.192   1.233 -34.899  1.00  0.00           C  
ATOM   2304  H   THR A 149       0.425   2.782 -34.154  1.00  0.00           H  
ATOM   2305  HA  THR A 149      -1.903   2.295 -32.416  1.00  0.00           H  
ATOM   2306  HB  THR A 149      -1.811  -0.013 -33.252  1.00  0.00           H  
ATOM   2307  HG1 THR A 149       0.330  -0.305 -33.606  1.00  0.00           H  
ATOM   2308 1HG2 THR A 149      -2.414   0.400 -35.564  1.00  0.00           H  
ATOM   2309 2HG2 THR A 149      -3.093   1.580 -34.454  1.00  0.00           H  
ATOM   2310 3HG2 THR A 149      -1.712   2.035 -35.460  1.00  0.00           H  
ATOM   2311  N   ASP A 150      -0.914   0.507 -30.815  1.00  0.00           N  
ATOM   2312  CA  ASP A 150      -0.293  -0.284 -29.759  1.00  0.00           C  
ATOM   2313  C   ASP A 150       0.127  -1.639 -30.343  1.00  0.00           C  
ATOM   2314  O   ASP A 150      -0.019  -1.876 -31.549  1.00  0.00           O  
ATOM   2315  CB  ASP A 150      -1.237  -0.503 -28.563  1.00  0.00           C  
ATOM   2316  CG  ASP A 150      -2.446  -1.427 -28.901  1.00  0.00           C  
ATOM   2317  OD1 ASP A 150      -2.420  -2.016 -29.968  1.00  0.00           O  
ATOM   2318  OD2 ASP A 150      -3.331  -1.600 -28.090  1.00  0.00           O  
ATOM   2319  H   ASP A 150      -1.926   0.503 -30.936  1.00  0.00           H  
ATOM   2320  HA  ASP A 150       0.600   0.236 -29.406  1.00  0.00           H  
ATOM   2321 1HB  ASP A 150      -0.685  -0.917 -27.720  1.00  0.00           H  
ATOM   2322 2HB  ASP A 150      -1.636   0.466 -28.240  1.00  0.00           H  
ATOM   2323  N   SER A 151       0.580  -2.555 -29.483  1.00  0.00           N  
ATOM   2324  CA  SER A 151       1.060  -3.877 -29.897  1.00  0.00           C  
ATOM   2325  C   SER A 151      -0.017  -4.785 -30.517  1.00  0.00           C  
ATOM   2326  O   SER A 151       0.311  -5.830 -31.079  1.00  0.00           O  
ATOM   2327  CB  SER A 151       1.669  -4.598 -28.709  1.00  0.00           C  
ATOM   2328  OG  SER A 151       0.685  -4.922 -27.770  1.00  0.00           O  
ATOM   2329  H   SER A 151       0.643  -2.313 -28.507  1.00  0.00           H  
ATOM   2330  HA  SER A 151       1.838  -3.726 -30.646  1.00  0.00           H  
ATOM   2331 1HB  SER A 151       2.159  -5.508 -29.052  1.00  0.00           H  
ATOM   2332 2HB  SER A 151       2.429  -3.969 -28.243  1.00  0.00           H  
ATOM   2333  HG  SER A 151      -0.034  -5.315 -28.278  1.00  0.00           H  
ATOM   2334  N   LEU A 152      -1.291  -4.434 -30.338  1.00  0.00           N  
ATOM   2335  CA  LEU A 152      -2.419  -5.192 -30.854  1.00  0.00           C  
ATOM   2336  C   LEU A 152      -3.049  -4.527 -32.084  1.00  0.00           C  
ATOM   2337  O   LEU A 152      -4.113  -4.958 -32.552  1.00  0.00           O  
ATOM   2338  CB  LEU A 152      -3.468  -5.347 -29.755  1.00  0.00           C  
ATOM   2339  CG  LEU A 152      -2.997  -6.089 -28.510  1.00  0.00           C  
ATOM   2340  CD1 LEU A 152      -4.119  -6.116 -27.490  1.00  0.00           C  
ATOM   2341  CD2 LEU A 152      -2.550  -7.485 -28.899  1.00  0.00           C  
ATOM   2342  H   LEU A 152      -1.511  -3.548 -29.891  1.00  0.00           H  
ATOM   2343  HA  LEU A 152      -2.066  -6.179 -31.155  1.00  0.00           H  
ATOM   2344 1HB  LEU A 152      -3.757  -4.347 -29.440  1.00  0.00           H  
ATOM   2345 2HB  LEU A 152      -4.340  -5.854 -30.161  1.00  0.00           H  
ATOM   2346  HG  LEU A 152      -2.161  -5.553 -28.063  1.00  0.00           H  
ATOM   2347 1HD1 LEU A 152      -3.783  -6.632 -26.592  1.00  0.00           H  
ATOM   2348 2HD1 LEU A 152      -4.400  -5.091 -27.238  1.00  0.00           H  
ATOM   2349 3HD1 LEU A 152      -4.979  -6.637 -27.909  1.00  0.00           H  
ATOM   2350 1HD2 LEU A 152      -2.204  -8.018 -28.013  1.00  0.00           H  
ATOM   2351 2HD2 LEU A 152      -3.386  -8.025 -29.345  1.00  0.00           H  
ATOM   2352 3HD2 LEU A 152      -1.735  -7.419 -29.625  1.00  0.00           H  
ATOM   2353  N   GLY A 153      -2.426  -3.453 -32.578  1.00  0.00           N  
ATOM   2354  CA  GLY A 153      -2.943  -2.733 -33.734  1.00  0.00           C  
ATOM   2355  C   GLY A 153      -4.022  -1.696 -33.390  1.00  0.00           C  
ATOM   2356  O   GLY A 153      -4.651  -1.134 -34.288  1.00  0.00           O  
ATOM   2357  H   GLY A 153      -1.568  -3.109 -32.140  1.00  0.00           H  
ATOM   2358 1HA  GLY A 153      -2.112  -2.238 -34.235  1.00  0.00           H  
ATOM   2359 2HA  GLY A 153      -3.340  -3.452 -34.448  1.00  0.00           H  
ATOM   2360  N   ASN A 154      -4.260  -1.440 -32.106  1.00  0.00           N  
ATOM   2361  CA  ASN A 154      -5.300  -0.483 -31.757  1.00  0.00           C  
ATOM   2362  C   ASN A 154      -4.743   0.924 -31.802  1.00  0.00           C  
ATOM   2363  O   ASN A 154      -3.620   1.171 -31.373  1.00  0.00           O  
ATOM   2364  CB  ASN A 154      -5.851  -0.750 -30.374  1.00  0.00           C  
ATOM   2365  CG  ASN A 154      -6.511  -2.074 -30.242  1.00  0.00           C  
ATOM   2366  OD1 ASN A 154      -7.443  -2.424 -30.982  1.00  0.00           O  
ATOM   2367  ND2 ASN A 154      -6.031  -2.836 -29.293  1.00  0.00           N  
ATOM   2368  H   ASN A 154      -3.707  -1.885 -31.363  1.00  0.00           H  
ATOM   2369  HA  ASN A 154      -6.108  -0.548 -32.485  1.00  0.00           H  
ATOM   2370 1HB  ASN A 154      -5.062  -0.675 -29.640  1.00  0.00           H  
ATOM   2371 2HB  ASN A 154      -6.583   0.026 -30.128  1.00  0.00           H  
ATOM   2372 1HD2 ASN A 154      -6.417  -3.739 -29.136  1.00  0.00           H  
ATOM   2373 2HD2 ASN A 154      -5.237  -2.490 -28.723  1.00  0.00           H  
ATOM   2374  N   THR A 155      -5.539   1.852 -32.296  1.00  0.00           N  
ATOM   2375  CA  THR A 155      -5.201   3.271 -32.292  1.00  0.00           C  
ATOM   2376  C   THR A 155      -5.851   3.927 -31.107  1.00  0.00           C  
ATOM   2377  O   THR A 155      -6.693   3.320 -30.450  1.00  0.00           O  
ATOM   2378  CB  THR A 155      -5.683   3.992 -33.552  1.00  0.00           C  
ATOM   2379  OG1 THR A 155      -7.130   3.902 -33.643  1.00  0.00           O  
ATOM   2380  CG2 THR A 155      -5.096   3.429 -34.741  1.00  0.00           C  
ATOM   2381  H   THR A 155      -6.430   1.562 -32.670  1.00  0.00           H  
ATOM   2382  HA  THR A 155      -4.122   3.389 -32.213  1.00  0.00           H  
ATOM   2383  HB  THR A 155      -5.402   5.046 -33.502  1.00  0.00           H  
ATOM   2384  HG1 THR A 155      -7.398   4.125 -34.550  1.00  0.00           H  
ATOM   2385 1HG2 THR A 155      -5.472   3.965 -35.586  1.00  0.00           H  
ATOM   2386 2HG2 THR A 155      -4.017   3.541 -34.690  1.00  0.00           H  
ATOM   2387 3HG2 THR A 155      -5.366   2.377 -34.821  1.00  0.00           H  
ATOM   2388  N   LEU A 156      -5.516   5.184 -30.870  1.00  0.00           N  
ATOM   2389  CA  LEU A 156      -6.131   5.934 -29.791  1.00  0.00           C  
ATOM   2390  C   LEU A 156      -7.614   6.038 -30.021  1.00  0.00           C  
ATOM   2391  O   LEU A 156      -8.407   5.939 -29.095  1.00  0.00           O  
ATOM   2392  CB  LEU A 156      -5.578   7.341 -29.805  1.00  0.00           C  
ATOM   2393  CG  LEU A 156      -4.228   7.476 -29.435  1.00  0.00           C  
ATOM   2394  CD1 LEU A 156      -3.787   8.836 -29.781  1.00  0.00           C  
ATOM   2395  CD2 LEU A 156      -4.144   7.249 -27.982  1.00  0.00           C  
ATOM   2396  H   LEU A 156      -4.805   5.623 -31.439  1.00  0.00           H  
ATOM   2397  HA  LEU A 156      -5.934   5.435 -28.844  1.00  0.00           H  
ATOM   2398 1HB  LEU A 156      -5.695   7.762 -30.804  1.00  0.00           H  
ATOM   2399 2HB  LEU A 156      -6.152   7.940 -29.109  1.00  0.00           H  
ATOM   2400  HG  LEU A 156      -3.612   6.754 -29.977  1.00  0.00           H  
ATOM   2401 1HD1 LEU A 156      -2.764   8.935 -29.523  1.00  0.00           H  
ATOM   2402 2HD1 LEU A 156      -3.904   8.968 -30.847  1.00  0.00           H  
ATOM   2403 3HD1 LEU A 156      -4.384   9.572 -29.253  1.00  0.00           H  
ATOM   2404 1HD2 LEU A 156      -3.146   7.349 -27.666  1.00  0.00           H  
ATOM   2405 2HD2 LEU A 156      -4.760   7.980 -27.462  1.00  0.00           H  
ATOM   2406 3HD2 LEU A 156      -4.497   6.251 -27.754  1.00  0.00           H  
ATOM   2407  N   LEU A 157      -7.986   6.203 -31.279  1.00  0.00           N  
ATOM   2408  CA  LEU A 157      -9.369   6.350 -31.674  1.00  0.00           C  
ATOM   2409  C   LEU A 157     -10.135   5.081 -31.315  1.00  0.00           C  
ATOM   2410  O   LEU A 157     -11.204   5.134 -30.695  1.00  0.00           O  
ATOM   2411  CB  LEU A 157      -9.405   6.616 -33.167  1.00  0.00           C  
ATOM   2412  CG  LEU A 157     -10.708   6.827 -33.728  1.00  0.00           C  
ATOM   2413  CD1 LEU A 157     -11.307   8.053 -33.087  1.00  0.00           C  
ATOM   2414  CD2 LEU A 157     -10.608   6.961 -35.223  1.00  0.00           C  
ATOM   2415  H   LEU A 157      -7.268   6.247 -31.987  1.00  0.00           H  
ATOM   2416  HA  LEU A 157      -9.811   7.188 -31.141  1.00  0.00           H  
ATOM   2417 1HB  LEU A 157      -8.810   7.498 -33.367  1.00  0.00           H  
ATOM   2418 2HB  LEU A 157      -8.960   5.774 -33.686  1.00  0.00           H  
ATOM   2419  HG  LEU A 157     -11.307   6.001 -33.495  1.00  0.00           H  
ATOM   2420 1HD1 LEU A 157     -12.292   8.201 -33.486  1.00  0.00           H  
ATOM   2421 2HD1 LEU A 157     -11.366   7.913 -32.009  1.00  0.00           H  
ATOM   2422 3HD1 LEU A 157     -10.689   8.924 -33.305  1.00  0.00           H  
ATOM   2423 1HD2 LEU A 157     -11.590   7.096 -35.639  1.00  0.00           H  
ATOM   2424 2HD2 LEU A 157      -9.990   7.805 -35.488  1.00  0.00           H  
ATOM   2425 3HD2 LEU A 157     -10.163   6.049 -35.620  1.00  0.00           H  
ATOM   2426  N   ILE A 158      -9.550   3.932 -31.660  1.00  0.00           N  
ATOM   2427  CA  ILE A 158     -10.167   2.656 -31.324  1.00  0.00           C  
ATOM   2428  C   ILE A 158     -10.276   2.455 -29.817  1.00  0.00           C  
ATOM   2429  O   ILE A 158     -11.352   2.129 -29.308  1.00  0.00           O  
ATOM   2430  CB  ILE A 158      -9.377   1.492 -31.954  1.00  0.00           C  
ATOM   2431  CG1 ILE A 158      -9.543   1.496 -33.487  1.00  0.00           C  
ATOM   2432  CG2 ILE A 158      -9.723   0.181 -31.337  1.00  0.00           C  
ATOM   2433  CD1 ILE A 158      -8.583   0.554 -34.214  1.00  0.00           C  
ATOM   2434  H   ILE A 158      -8.664   3.947 -32.170  1.00  0.00           H  
ATOM   2435  HA  ILE A 158     -11.176   2.644 -31.740  1.00  0.00           H  
ATOM   2436  HB  ILE A 158      -8.325   1.668 -31.768  1.00  0.00           H  
ATOM   2437 1HG1 ILE A 158     -10.567   1.191 -33.726  1.00  0.00           H  
ATOM   2438 2HG1 ILE A 158      -9.391   2.509 -33.859  1.00  0.00           H  
ATOM   2439 1HG2 ILE A 158      -9.118  -0.601 -31.786  1.00  0.00           H  
ATOM   2440 2HG2 ILE A 158      -9.535   0.208 -30.260  1.00  0.00           H  
ATOM   2441 3HG2 ILE A 158     -10.747  -0.014 -31.505  1.00  0.00           H  
ATOM   2442 1HD1 ILE A 158      -8.772   0.602 -35.275  1.00  0.00           H  
ATOM   2443 2HD1 ILE A 158      -7.558   0.837 -34.027  1.00  0.00           H  
ATOM   2444 3HD1 ILE A 158      -8.748  -0.463 -33.868  1.00  0.00           H  
ATOM   2445  N   ASP A 159      -9.191   2.710 -29.083  1.00  0.00           N  
ATOM   2446  CA  ASP A 159      -9.254   2.550 -27.639  1.00  0.00           C  
ATOM   2447  C   ASP A 159     -10.257   3.497 -27.009  1.00  0.00           C  
ATOM   2448  O   ASP A 159     -10.996   3.118 -26.099  1.00  0.00           O  
ATOM   2449  CB  ASP A 159      -7.885   2.751 -26.999  1.00  0.00           C  
ATOM   2450  CG  ASP A 159      -6.962   1.603 -27.215  1.00  0.00           C  
ATOM   2451  OD1 ASP A 159      -7.411   0.583 -27.659  1.00  0.00           O  
ATOM   2452  OD2 ASP A 159      -5.831   1.717 -26.846  1.00  0.00           O  
ATOM   2453  H   ASP A 159      -8.323   3.002 -29.533  1.00  0.00           H  
ATOM   2454  HA  ASP A 159      -9.574   1.529 -27.428  1.00  0.00           H  
ATOM   2455 1HB  ASP A 159      -7.421   3.635 -27.443  1.00  0.00           H  
ATOM   2456 2HB  ASP A 159      -7.996   2.934 -25.951  1.00  0.00           H  
ATOM   2457  N   ALA A 160     -10.325   4.718 -27.527  1.00  0.00           N  
ATOM   2458  CA  ALA A 160     -11.223   5.714 -26.997  1.00  0.00           C  
ATOM   2459  C   ALA A 160     -12.635   5.213 -27.103  1.00  0.00           C  
ATOM   2460  O   ALA A 160     -13.446   5.361 -26.181  1.00  0.00           O  
ATOM   2461  CB  ALA A 160     -11.067   7.005 -27.770  1.00  0.00           C  
ATOM   2462  H   ALA A 160      -9.702   4.984 -28.283  1.00  0.00           H  
ATOM   2463  HA  ALA A 160     -10.984   5.875 -25.948  1.00  0.00           H  
ATOM   2464 1HB  ALA A 160     -11.741   7.757 -27.362  1.00  0.00           H  
ATOM   2465 2HB  ALA A 160     -10.055   7.355 -27.708  1.00  0.00           H  
ATOM   2466 3HB  ALA A 160     -11.300   6.830 -28.808  1.00  0.00           H  
ATOM   2467  N   LEU A 161     -12.934   4.555 -28.216  1.00  0.00           N  
ATOM   2468  CA  LEU A 161     -14.266   4.051 -28.384  1.00  0.00           C  
ATOM   2469  C   LEU A 161     -14.509   2.878 -27.437  1.00  0.00           C  
ATOM   2470  O   LEU A 161     -15.514   2.850 -26.731  1.00  0.00           O  
ATOM   2471  CB  LEU A 161     -14.503   3.615 -29.811  1.00  0.00           C  
ATOM   2472  CG  LEU A 161     -15.901   3.192 -30.044  1.00  0.00           C  
ATOM   2473  CD1 LEU A 161     -16.801   4.381 -29.757  1.00  0.00           C  
ATOM   2474  CD2 LEU A 161     -16.069   2.721 -31.391  1.00  0.00           C  
ATOM   2475  H   LEU A 161     -12.244   4.455 -28.966  1.00  0.00           H  
ATOM   2476  HA  LEU A 161     -14.967   4.845 -28.142  1.00  0.00           H  
ATOM   2477 1HB  LEU A 161     -14.262   4.427 -30.451  1.00  0.00           H  
ATOM   2478 2HB  LEU A 161     -13.840   2.775 -30.047  1.00  0.00           H  
ATOM   2479  HG  LEU A 161     -16.132   2.386 -29.366  1.00  0.00           H  
ATOM   2480 1HD1 LEU A 161     -17.838   4.106 -29.892  1.00  0.00           H  
ATOM   2481 2HD1 LEU A 161     -16.635   4.698 -28.742  1.00  0.00           H  
ATOM   2482 3HD1 LEU A 161     -16.552   5.196 -30.431  1.00  0.00           H  
ATOM   2483 1HD2 LEU A 161     -17.089   2.387 -31.532  1.00  0.00           H  
ATOM   2484 2HD2 LEU A 161     -15.849   3.498 -32.077  1.00  0.00           H  
ATOM   2485 3HD2 LEU A 161     -15.386   1.919 -31.529  1.00  0.00           H  
ATOM   2486  N   ASP A 162     -13.554   1.941 -27.344  1.00  0.00           N  
ATOM   2487  CA  ASP A 162     -13.719   0.773 -26.464  1.00  0.00           C  
ATOM   2488  C   ASP A 162     -13.928   1.155 -24.995  1.00  0.00           C  
ATOM   2489  O   ASP A 162     -14.623   0.449 -24.262  1.00  0.00           O  
ATOM   2490  CB  ASP A 162     -12.549  -0.223 -26.587  1.00  0.00           C  
ATOM   2491  CG  ASP A 162     -12.591  -1.119 -27.878  1.00  0.00           C  
ATOM   2492  OD1 ASP A 162     -13.609  -1.155 -28.547  1.00  0.00           O  
ATOM   2493  OD2 ASP A 162     -11.627  -1.804 -28.137  1.00  0.00           O  
ATOM   2494  H   ASP A 162     -12.716   2.026 -27.924  1.00  0.00           H  
ATOM   2495  HA  ASP A 162     -14.611   0.244 -26.790  1.00  0.00           H  
ATOM   2496 1HB  ASP A 162     -11.611   0.338 -26.588  1.00  0.00           H  
ATOM   2497 2HB  ASP A 162     -12.533  -0.870 -25.711  1.00  0.00           H  
ATOM   2498  N   PHE A 163     -13.375   2.291 -24.571  1.00  0.00           N  
ATOM   2499  CA  PHE A 163     -13.543   2.745 -23.194  1.00  0.00           C  
ATOM   2500  C   PHE A 163     -14.771   3.661 -23.045  1.00  0.00           C  
ATOM   2501  O   PHE A 163     -14.985   4.242 -21.978  1.00  0.00           O  
ATOM   2502  CB  PHE A 163     -12.322   3.549 -22.716  1.00  0.00           C  
ATOM   2503  CG  PHE A 163     -11.028   2.796 -22.597  1.00  0.00           C  
ATOM   2504  CD1 PHE A 163      -9.899   3.221 -23.293  1.00  0.00           C  
ATOM   2505  CD2 PHE A 163     -10.931   1.665 -21.806  1.00  0.00           C  
ATOM   2506  CE1 PHE A 163      -8.708   2.536 -23.188  1.00  0.00           C  
ATOM   2507  CE2 PHE A 163      -9.737   0.975 -21.705  1.00  0.00           C  
ATOM   2508  CZ  PHE A 163      -8.625   1.415 -22.398  1.00  0.00           C  
ATOM   2509  H   PHE A 163     -12.776   2.820 -25.209  1.00  0.00           H  
ATOM   2510  HA  PHE A 163     -13.676   1.875 -22.553  1.00  0.00           H  
ATOM   2511 1HB  PHE A 163     -12.158   4.368 -23.424  1.00  0.00           H  
ATOM   2512 2HB  PHE A 163     -12.541   3.998 -21.752  1.00  0.00           H  
ATOM   2513  HD1 PHE A 163      -9.963   4.113 -23.922  1.00  0.00           H  
ATOM   2514  HD2 PHE A 163     -11.810   1.319 -21.260  1.00  0.00           H  
ATOM   2515  HE1 PHE A 163      -7.825   2.880 -23.725  1.00  0.00           H  
ATOM   2516  HE2 PHE A 163      -9.670   0.087 -21.078  1.00  0.00           H  
ATOM   2517  HZ  PHE A 163      -7.677   0.878 -22.317  1.00  0.00           H  
ATOM   2518  N   HIS A 164     -15.541   3.828 -24.131  1.00  0.00           N  
ATOM   2519  CA  HIS A 164     -16.713   4.708 -24.227  1.00  0.00           C  
ATOM   2520  C   HIS A 164     -16.356   6.160 -23.930  1.00  0.00           C  
ATOM   2521  O   HIS A 164     -17.190   6.962 -23.496  1.00  0.00           O  
ATOM   2522  CB  HIS A 164     -17.835   4.265 -23.283  1.00  0.00           C  
ATOM   2523  CG  HIS A 164     -18.432   2.919 -23.571  1.00  0.00           C  
ATOM   2524  ND1 HIS A 164     -19.325   2.693 -24.612  1.00  0.00           N  
ATOM   2525  CD2 HIS A 164     -18.256   1.726 -22.957  1.00  0.00           C  
ATOM   2526  CE1 HIS A 164     -19.680   1.420 -24.604  1.00  0.00           C  
ATOM   2527  NE2 HIS A 164     -19.044   0.810 -23.611  1.00  0.00           N  
ATOM   2528  H   HIS A 164     -15.313   3.309 -24.971  1.00  0.00           H  
ATOM   2529  HA  HIS A 164     -17.094   4.658 -25.242  1.00  0.00           H  
ATOM   2530 1HB  HIS A 164     -17.478   4.264 -22.257  1.00  0.00           H  
ATOM   2531 2HB  HIS A 164     -18.642   4.996 -23.339  1.00  0.00           H  
ATOM   2532  HD1 HIS A 164     -19.700   3.366 -25.287  1.00  0.00           H  
ATOM   2533  HD2 HIS A 164     -17.649   1.417 -22.106  1.00  0.00           H  
ATOM   2534  HE1 HIS A 164     -20.389   1.044 -25.347  1.00  0.00           H  
ATOM   2535  N   SER A 165     -15.125   6.536 -24.239  1.00  0.00           N  
ATOM   2536  CA  SER A 165     -14.646   7.874 -23.986  1.00  0.00           C  
ATOM   2537  C   SER A 165     -14.947   8.737 -25.190  1.00  0.00           C  
ATOM   2538  O   SER A 165     -14.052   9.233 -25.874  1.00  0.00           O  
ATOM   2539  CB  SER A 165     -13.174   7.809 -23.653  1.00  0.00           C  
ATOM   2540  OG  SER A 165     -12.969   7.126 -22.447  1.00  0.00           O  
ATOM   2541  H   SER A 165     -14.488   5.873 -24.675  1.00  0.00           H  
ATOM   2542  HA  SER A 165     -15.177   8.280 -23.124  1.00  0.00           H  
ATOM   2543 1HB  SER A 165     -12.644   7.297 -24.457  1.00  0.00           H  
ATOM   2544 2HB  SER A 165     -12.773   8.793 -23.580  1.00  0.00           H  
ATOM   2545  HG  SER A 165     -13.373   6.255 -22.554  1.00  0.00           H  
ATOM   2546  N   TYR A 166     -16.233   8.963 -25.392  1.00  0.00           N  
ATOM   2547  CA  TYR A 166     -16.759   9.609 -26.586  1.00  0.00           C  
ATOM   2548  C   TYR A 166     -16.189  10.999 -26.825  1.00  0.00           C  
ATOM   2549  O   TYR A 166     -15.938  11.393 -27.962  1.00  0.00           O  
ATOM   2550  CB  TYR A 166     -18.274   9.666 -26.502  1.00  0.00           C  
ATOM   2551  CG  TYR A 166     -18.916   8.281 -26.572  1.00  0.00           C  
ATOM   2552  CD1 TYR A 166     -18.177   7.176 -26.994  1.00  0.00           C  
ATOM   2553  CD2 TYR A 166     -20.234   8.116 -26.215  1.00  0.00           C  
ATOM   2554  CE1 TYR A 166     -18.768   5.932 -27.024  1.00  0.00           C  
ATOM   2555  CE2 TYR A 166     -20.816   6.874 -26.260  1.00  0.00           C  
ATOM   2556  CZ  TYR A 166     -20.078   5.778 -26.652  1.00  0.00           C  
ATOM   2557  OH  TYR A 166     -20.626   4.515 -26.660  1.00  0.00           O  
ATOM   2558  H   TYR A 166     -16.867   8.539 -24.709  1.00  0.00           H  
ATOM   2559  HA  TYR A 166     -16.485   8.991 -27.438  1.00  0.00           H  
ATOM   2560 1HB  TYR A 166     -18.561  10.124 -25.559  1.00  0.00           H  
ATOM   2561 2HB  TYR A 166     -18.677  10.283 -27.306  1.00  0.00           H  
ATOM   2562  HD1 TYR A 166     -17.129   7.289 -27.281  1.00  0.00           H  
ATOM   2563  HD2 TYR A 166     -20.810   8.968 -25.889  1.00  0.00           H  
ATOM   2564  HE1 TYR A 166     -18.202   5.067 -27.324  1.00  0.00           H  
ATOM   2565  HE2 TYR A 166     -21.852   6.765 -25.971  1.00  0.00           H  
ATOM   2566  HH  TYR A 166     -21.571   4.564 -26.436  1.00  0.00           H  
ATOM   2567  N   ASP A 167     -15.993  11.771 -25.769  1.00  0.00           N  
ATOM   2568  CA  ASP A 167     -15.448  13.111 -25.962  1.00  0.00           C  
ATOM   2569  C   ASP A 167     -14.019  13.042 -26.535  1.00  0.00           C  
ATOM   2570  O   ASP A 167     -13.588  13.939 -27.270  1.00  0.00           O  
ATOM   2571  CB  ASP A 167     -15.492  13.893 -24.656  1.00  0.00           C  
ATOM   2572  CG  ASP A 167     -16.952  14.226 -24.249  1.00  0.00           C  
ATOM   2573  OD1 ASP A 167     -17.847  14.045 -25.070  1.00  0.00           O  
ATOM   2574  OD2 ASP A 167     -17.163  14.633 -23.140  1.00  0.00           O  
ATOM   2575  H   ASP A 167     -16.212  11.426 -24.845  1.00  0.00           H  
ATOM   2576  HA  ASP A 167     -16.072  13.633 -26.688  1.00  0.00           H  
ATOM   2577 1HB  ASP A 167     -15.008  13.324 -23.862  1.00  0.00           H  
ATOM   2578 2HB  ASP A 167     -14.953  14.825 -24.774  1.00  0.00           H  
ATOM   2579  N   HIS A 168     -13.274  11.983 -26.174  1.00  0.00           N  
ATOM   2580  CA  HIS A 168     -11.901  11.799 -26.627  1.00  0.00           C  
ATOM   2581  C   HIS A 168     -11.963  11.298 -28.053  1.00  0.00           C  
ATOM   2582  O   HIS A 168     -11.149  11.674 -28.887  1.00  0.00           O  
ATOM   2583  CB  HIS A 168     -11.167  10.801 -25.751  1.00  0.00           C  
ATOM   2584  CG  HIS A 168     -10.970  11.250 -24.337  1.00  0.00           C  
ATOM   2585  ND1 HIS A 168     -12.011  11.306 -23.438  1.00  0.00           N  
ATOM   2586  CD2 HIS A 168      -9.868  11.604 -23.642  1.00  0.00           C  
ATOM   2587  CE1 HIS A 168     -11.562  11.684 -22.278  1.00  0.00           C  
ATOM   2588  NE2 HIS A 168     -10.264  11.859 -22.376  1.00  0.00           N  
ATOM   2589  H   HIS A 168     -13.688  11.240 -25.619  1.00  0.00           H  
ATOM   2590  HA  HIS A 168     -11.361  12.744 -26.615  1.00  0.00           H  
ATOM   2591 1HB  HIS A 168     -11.693   9.854 -25.744  1.00  0.00           H  
ATOM   2592 2HB  HIS A 168     -10.194  10.616 -26.184  1.00  0.00           H  
ATOM   2593  HD1 HIS A 168     -12.969  11.092 -23.617  1.00  0.00           H  
ATOM   2594  HD2 HIS A 168      -8.824  11.696 -23.874  1.00  0.00           H  
ATOM   2595  HE1 HIS A 168     -12.241  11.791 -21.434  1.00  0.00           H  
ATOM   2596  N   VAL A 169     -12.982  10.483 -28.351  1.00  0.00           N  
ATOM   2597  CA  VAL A 169     -13.147   9.998 -29.714  1.00  0.00           C  
ATOM   2598  C   VAL A 169     -13.343  11.167 -30.653  1.00  0.00           C  
ATOM   2599  O   VAL A 169     -12.679  11.267 -31.685  1.00  0.00           O  
ATOM   2600  CB  VAL A 169     -14.395   9.110 -29.876  1.00  0.00           C  
ATOM   2601  CG1 VAL A 169     -14.598   8.889 -31.283  1.00  0.00           C  
ATOM   2602  CG2 VAL A 169     -14.238   7.770 -29.167  1.00  0.00           C  
ATOM   2603  H   VAL A 169     -13.614  10.187 -27.609  1.00  0.00           H  
ATOM   2604  HA  VAL A 169     -12.254   9.443 -30.007  1.00  0.00           H  
ATOM   2605  HB  VAL A 169     -15.256   9.627 -29.490  1.00  0.00           H  
ATOM   2606 1HG1 VAL A 169     -15.463   8.290 -31.421  1.00  0.00           H  
ATOM   2607 2HG1 VAL A 169     -14.730   9.836 -31.783  1.00  0.00           H  
ATOM   2608 3HG1 VAL A 169     -13.739   8.393 -31.669  1.00  0.00           H  
ATOM   2609 1HG2 VAL A 169     -15.134   7.174 -29.316  1.00  0.00           H  
ATOM   2610 2HG2 VAL A 169     -13.387   7.246 -29.586  1.00  0.00           H  
ATOM   2611 3HG2 VAL A 169     -14.086   7.931 -28.104  1.00  0.00           H  
ATOM   2612  N   LEU A 170     -14.229  12.083 -30.271  1.00  0.00           N  
ATOM   2613  CA  LEU A 170     -14.496  13.235 -31.104  1.00  0.00           C  
ATOM   2614  C   LEU A 170     -13.248  14.095 -31.250  1.00  0.00           C  
ATOM   2615  O   LEU A 170     -12.901  14.497 -32.355  1.00  0.00           O  
ATOM   2616  CB  LEU A 170     -15.657  14.013 -30.502  1.00  0.00           C  
ATOM   2617  CG  LEU A 170     -17.012  13.271 -30.583  1.00  0.00           C  
ATOM   2618  CD1 LEU A 170     -18.048  14.008 -29.779  1.00  0.00           C  
ATOM   2619  CD2 LEU A 170     -17.443  13.164 -32.031  1.00  0.00           C  
ATOM   2620  H   LEU A 170     -14.746  11.948 -29.400  1.00  0.00           H  
ATOM   2621  HA  LEU A 170     -14.788  12.888 -32.093  1.00  0.00           H  
ATOM   2622 1HB  LEU A 170     -15.441  14.198 -29.445  1.00  0.00           H  
ATOM   2623 2HB  LEU A 170     -15.753  14.972 -31.014  1.00  0.00           H  
ATOM   2624  HG  LEU A 170     -16.905  12.273 -30.159  1.00  0.00           H  
ATOM   2625 1HD1 LEU A 170     -19.000  13.473 -29.834  1.00  0.00           H  
ATOM   2626 2HD1 LEU A 170     -17.725  14.067 -28.739  1.00  0.00           H  
ATOM   2627 3HD1 LEU A 170     -18.179  15.015 -30.178  1.00  0.00           H  
ATOM   2628 1HD2 LEU A 170     -18.396  12.653 -32.072  1.00  0.00           H  
ATOM   2629 2HD2 LEU A 170     -17.556  14.167 -32.437  1.00  0.00           H  
ATOM   2630 3HD2 LEU A 170     -16.700  12.615 -32.606  1.00  0.00           H  
ATOM   2631  N   LEU A 171     -12.499  14.281 -30.157  1.00  0.00           N  
ATOM   2632  CA  LEU A 171     -11.260  15.046 -30.245  1.00  0.00           C  
ATOM   2633  C   LEU A 171     -10.296  14.415 -31.229  1.00  0.00           C  
ATOM   2634  O   LEU A 171      -9.770  15.087 -32.121  1.00  0.00           O  
ATOM   2635  CB  LEU A 171     -10.574  15.109 -28.876  1.00  0.00           C  
ATOM   2636  CG  LEU A 171      -9.191  15.759 -28.847  1.00  0.00           C  
ATOM   2637  CD1 LEU A 171      -9.280  17.207 -29.275  1.00  0.00           C  
ATOM   2638  CD2 LEU A 171      -8.635  15.617 -27.451  1.00  0.00           C  
ATOM   2639  H   LEU A 171     -12.810  13.939 -29.248  1.00  0.00           H  
ATOM   2640  HA  LEU A 171     -11.499  16.054 -30.579  1.00  0.00           H  
ATOM   2641 1HB  LEU A 171     -11.221  15.649 -28.185  1.00  0.00           H  
ATOM   2642 2HB  LEU A 171     -10.456  14.098 -28.504  1.00  0.00           H  
ATOM   2643  HG  LEU A 171      -8.534  15.246 -29.550  1.00  0.00           H  
ATOM   2644 1HD1 LEU A 171      -8.286  17.646 -29.259  1.00  0.00           H  
ATOM   2645 2HD1 LEU A 171      -9.686  17.264 -30.286  1.00  0.00           H  
ATOM   2646 3HD1 LEU A 171      -9.932  17.748 -28.595  1.00  0.00           H  
ATOM   2647 1HD2 LEU A 171      -7.644  16.051 -27.401  1.00  0.00           H  
ATOM   2648 2HD2 LEU A 171      -9.296  16.115 -26.750  1.00  0.00           H  
ATOM   2649 3HD2 LEU A 171      -8.582  14.585 -27.211  1.00  0.00           H  
ATOM   2650  N   LEU A 172     -10.089  13.119 -31.090  1.00  0.00           N  
ATOM   2651  CA  LEU A 172      -9.145  12.428 -31.930  1.00  0.00           C  
ATOM   2652  C   LEU A 172      -9.558  12.478 -33.404  1.00  0.00           C  
ATOM   2653  O   LEU A 172      -8.708  12.670 -34.280  1.00  0.00           O  
ATOM   2654  CB  LEU A 172      -9.059  10.986 -31.437  1.00  0.00           C  
ATOM   2655  CG  LEU A 172      -8.373  10.802 -30.075  1.00  0.00           C  
ATOM   2656  CD1 LEU A 172      -8.618   9.417 -29.587  1.00  0.00           C  
ATOM   2657  CD2 LEU A 172      -6.902  11.019 -30.230  1.00  0.00           C  
ATOM   2658  H   LEU A 172     -10.568  12.608 -30.353  1.00  0.00           H  
ATOM   2659  HA  LEU A 172      -8.191  12.911 -31.802  1.00  0.00           H  
ATOM   2660 1HB  LEU A 172     -10.070  10.592 -31.351  1.00  0.00           H  
ATOM   2661 2HB  LEU A 172      -8.518  10.393 -32.169  1.00  0.00           H  
ATOM   2662  HG  LEU A 172      -8.776  11.511 -29.360  1.00  0.00           H  
ATOM   2663 1HD1 LEU A 172      -8.135   9.263 -28.627  1.00  0.00           H  
ATOM   2664 2HD1 LEU A 172      -9.690   9.253 -29.482  1.00  0.00           H  
ATOM   2665 3HD1 LEU A 172      -8.216   8.745 -30.307  1.00  0.00           H  
ATOM   2666 1HD2 LEU A 172      -6.396  10.886 -29.286  1.00  0.00           H  
ATOM   2667 2HD2 LEU A 172      -6.525  10.294 -30.944  1.00  0.00           H  
ATOM   2668 3HD2 LEU A 172      -6.727  12.021 -30.595  1.00  0.00           H  
ATOM   2669  N   LEU A 173     -10.848  12.366 -33.694  1.00  0.00           N  
ATOM   2670  CA  LEU A 173     -11.294  12.463 -35.077  1.00  0.00           C  
ATOM   2671  C   LEU A 173     -11.024  13.871 -35.617  1.00  0.00           C  
ATOM   2672  O   LEU A 173     -10.492  14.046 -36.718  1.00  0.00           O  
ATOM   2673  CB  LEU A 173     -12.787  12.146 -35.121  1.00  0.00           C  
ATOM   2674  CG  LEU A 173     -13.142  10.711 -34.843  1.00  0.00           C  
ATOM   2675  CD1 LEU A 173     -14.619  10.576 -34.588  1.00  0.00           C  
ATOM   2676  CD2 LEU A 173     -12.737   9.860 -36.049  1.00  0.00           C  
ATOM   2677  H   LEU A 173     -11.528  12.192 -32.949  1.00  0.00           H  
ATOM   2678  HA  LEU A 173     -10.747  11.739 -35.678  1.00  0.00           H  
ATOM   2679 1HB  LEU A 173     -13.293  12.760 -34.375  1.00  0.00           H  
ATOM   2680 2HB  LEU A 173     -13.168  12.403 -36.093  1.00  0.00           H  
ATOM   2681  HG  LEU A 173     -12.622  10.390 -33.964  1.00  0.00           H  
ATOM   2682 1HD1 LEU A 173     -14.836   9.543 -34.364  1.00  0.00           H  
ATOM   2683 2HD1 LEU A 173     -14.894  11.191 -33.739  1.00  0.00           H  
ATOM   2684 3HD1 LEU A 173     -15.175  10.883 -35.443  1.00  0.00           H  
ATOM   2685 1HD2 LEU A 173     -12.992   8.828 -35.856  1.00  0.00           H  
ATOM   2686 2HD2 LEU A 173     -13.273  10.202 -36.936  1.00  0.00           H  
ATOM   2687 3HD2 LEU A 173     -11.660   9.950 -36.219  1.00  0.00           H  
ATOM   2688  N   GLU A 174     -11.318  14.892 -34.807  1.00  0.00           N  
ATOM   2689  CA  GLU A 174     -11.115  16.283 -35.210  1.00  0.00           C  
ATOM   2690  C   GLU A 174      -9.646  16.593 -35.473  1.00  0.00           C  
ATOM   2691  O   GLU A 174      -9.319  17.393 -36.350  1.00  0.00           O  
ATOM   2692  CB  GLU A 174     -11.683  17.254 -34.166  1.00  0.00           C  
ATOM   2693  CG  GLU A 174     -13.222  17.287 -34.092  1.00  0.00           C  
ATOM   2694  CD  GLU A 174     -13.757  18.193 -32.998  1.00  0.00           C  
ATOM   2695  OE1 GLU A 174     -12.973  18.733 -32.248  1.00  0.00           O  
ATOM   2696  OE2 GLU A 174     -14.956  18.341 -32.916  1.00  0.00           O  
ATOM   2697  H   GLU A 174     -11.734  14.705 -33.892  1.00  0.00           H  
ATOM   2698  HA  GLU A 174     -11.657  16.444 -36.141  1.00  0.00           H  
ATOM   2699 1HB  GLU A 174     -11.313  16.974 -33.178  1.00  0.00           H  
ATOM   2700 2HB  GLU A 174     -11.328  18.262 -34.373  1.00  0.00           H  
ATOM   2701 1HG  GLU A 174     -13.602  17.640 -35.049  1.00  0.00           H  
ATOM   2702 2HG  GLU A 174     -13.597  16.279 -33.944  1.00  0.00           H  
ATOM   2703  N   ARG A 175      -8.755  15.933 -34.733  1.00  0.00           N  
ATOM   2704  CA  ARG A 175      -7.327  16.173 -34.871  1.00  0.00           C  
ATOM   2705  C   ARG A 175      -6.620  15.271 -35.892  1.00  0.00           C  
ATOM   2706  O   ARG A 175      -5.388  15.248 -35.938  1.00  0.00           O  
ATOM   2707  CB  ARG A 175      -6.632  16.059 -33.526  1.00  0.00           C  
ATOM   2708  CG  ARG A 175      -7.136  17.038 -32.458  1.00  0.00           C  
ATOM   2709  CD  ARG A 175      -6.981  18.447 -32.868  1.00  0.00           C  
ATOM   2710  NE  ARG A 175      -7.491  19.364 -31.854  1.00  0.00           N  
ATOM   2711  CZ  ARG A 175      -6.758  19.923 -30.862  1.00  0.00           C  
ATOM   2712  NH1 ARG A 175      -5.471  19.675 -30.762  1.00  0.00           N  
ATOM   2713  NH2 ARG A 175      -7.344  20.733 -29.997  1.00  0.00           N  
ATOM   2714  H   ARG A 175      -9.091  15.299 -34.008  1.00  0.00           H  
ATOM   2715  HA  ARG A 175      -7.202  17.201 -35.204  1.00  0.00           H  
ATOM   2716 1HB  ARG A 175      -6.812  15.064 -33.129  1.00  0.00           H  
ATOM   2717 2HB  ARG A 175      -5.559  16.186 -33.640  1.00  0.00           H  
ATOM   2718 1HG  ARG A 175      -8.187  16.877 -32.287  1.00  0.00           H  
ATOM   2719 2HG  ARG A 175      -6.595  16.898 -31.529  1.00  0.00           H  
ATOM   2720 1HD  ARG A 175      -5.927  18.667 -33.029  1.00  0.00           H  
ATOM   2721 2HD  ARG A 175      -7.536  18.617 -33.792  1.00  0.00           H  
ATOM   2722  HE  ARG A 175      -8.479  19.589 -31.891  1.00  0.00           H  
ATOM   2723 1HH1 ARG A 175      -5.016  19.065 -31.420  1.00  0.00           H  
ATOM   2724 2HH1 ARG A 175      -4.909  20.135 -30.015  1.00  0.00           H  
ATOM   2725 1HH2 ARG A 175      -8.329  20.929 -30.080  1.00  0.00           H  
ATOM   2726 2HH2 ARG A 175      -6.805  21.163 -29.251  1.00  0.00           H  
ATOM   2727  N   GLY A 176      -7.377  14.564 -36.741  1.00  0.00           N  
ATOM   2728  CA  GLY A 176      -6.749  13.777 -37.803  1.00  0.00           C  
ATOM   2729  C   GLY A 176      -6.615  12.268 -37.601  1.00  0.00           C  
ATOM   2730  O   GLY A 176      -5.888  11.612 -38.364  1.00  0.00           O  
ATOM   2731  H   GLY A 176      -8.397  14.572 -36.665  1.00  0.00           H  
ATOM   2732 1HA  GLY A 176      -7.319  13.946 -38.717  1.00  0.00           H  
ATOM   2733 2HA  GLY A 176      -5.761  14.188 -37.996  1.00  0.00           H  
ATOM   2734  N   ALA A 177      -7.271  11.699 -36.595  1.00  0.00           N  
ATOM   2735  CA  ALA A 177      -7.182  10.258 -36.443  1.00  0.00           C  
ATOM   2736  C   ALA A 177      -7.748   9.593 -37.684  1.00  0.00           C  
ATOM   2737  O   ALA A 177      -8.755  10.049 -38.225  1.00  0.00           O  
ATOM   2738  CB  ALA A 177      -7.935   9.787 -35.234  1.00  0.00           C  
ATOM   2739  H   ALA A 177      -7.839  12.241 -35.943  1.00  0.00           H  
ATOM   2740  HA  ALA A 177      -6.134   9.984 -36.344  1.00  0.00           H  
ATOM   2741 1HB  ALA A 177      -7.830   8.711 -35.160  1.00  0.00           H  
ATOM   2742 2HB  ALA A 177      -7.527  10.251 -34.350  1.00  0.00           H  
ATOM   2743 3HB  ALA A 177      -8.981  10.052 -35.330  1.00  0.00           H  
ATOM   2744  N   ASP A 178      -7.124   8.502 -38.116  1.00  0.00           N  
ATOM   2745  CA  ASP A 178      -7.586   7.752 -39.281  1.00  0.00           C  
ATOM   2746  C   ASP A 178      -8.610   6.677 -38.887  1.00  0.00           C  
ATOM   2747  O   ASP A 178      -8.236   5.631 -38.350  1.00  0.00           O  
ATOM   2748  CB  ASP A 178      -6.415   7.126 -40.024  1.00  0.00           C  
ATOM   2749  CG  ASP A 178      -6.807   6.337 -41.317  1.00  0.00           C  
ATOM   2750  OD1 ASP A 178      -7.963   5.943 -41.484  1.00  0.00           O  
ATOM   2751  OD2 ASP A 178      -5.927   6.142 -42.127  1.00  0.00           O  
ATOM   2752  H   ASP A 178      -6.289   8.205 -37.626  1.00  0.00           H  
ATOM   2753  HA  ASP A 178      -8.005   8.481 -39.960  1.00  0.00           H  
ATOM   2754 1HB  ASP A 178      -5.709   7.912 -40.303  1.00  0.00           H  
ATOM   2755 2HB  ASP A 178      -5.898   6.472 -39.357  1.00  0.00           H  
ATOM   2756  N   PRO A 179      -9.897   6.871 -39.210  1.00  0.00           N  
ATOM   2757  CA  PRO A 179     -11.014   6.061 -38.791  1.00  0.00           C  
ATOM   2758  C   PRO A 179     -11.042   4.648 -39.350  1.00  0.00           C  
ATOM   2759  O   PRO A 179     -11.774   3.797 -38.836  1.00  0.00           O  
ATOM   2760  CB  PRO A 179     -12.179   6.871 -39.318  1.00  0.00           C  
ATOM   2761  CG  PRO A 179     -11.670   7.627 -40.492  1.00  0.00           C  
ATOM   2762  CD  PRO A 179     -10.275   7.952 -40.162  1.00  0.00           C  
ATOM   2763  HA  PRO A 179     -11.045   6.023 -37.707  1.00  0.00           H  
ATOM   2764 1HB  PRO A 179     -12.989   6.197 -39.587  1.00  0.00           H  
ATOM   2765 2HB  PRO A 179     -12.503   7.543 -38.529  1.00  0.00           H  
ATOM   2766 1HG  PRO A 179     -11.756   7.010 -41.400  1.00  0.00           H  
ATOM   2767 2HG  PRO A 179     -12.284   8.525 -40.666  1.00  0.00           H  
ATOM   2768 1HD  PRO A 179      -9.696   7.882 -41.098  1.00  0.00           H  
ATOM   2769 2HD  PRO A 179     -10.238   8.941 -39.702  1.00  0.00           H  
ATOM   2770  N   GLU A 180     -10.277   4.400 -40.411  1.00  0.00           N  
ATOM   2771  CA  GLU A 180     -10.296   3.088 -41.032  1.00  0.00           C  
ATOM   2772  C   GLU A 180      -9.150   2.177 -40.592  1.00  0.00           C  
ATOM   2773  O   GLU A 180      -9.038   1.051 -41.083  1.00  0.00           O  
ATOM   2774  CB  GLU A 180     -10.362   3.235 -42.556  1.00  0.00           C  
ATOM   2775  CG  GLU A 180     -11.710   3.859 -43.099  1.00  0.00           C  
ATOM   2776  CD  GLU A 180     -12.936   2.932 -42.915  1.00  0.00           C  
ATOM   2777  OE1 GLU A 180     -12.817   1.774 -43.246  1.00  0.00           O  
ATOM   2778  OE2 GLU A 180     -13.983   3.387 -42.469  1.00  0.00           O  
ATOM   2779  H   GLU A 180      -9.629   5.107 -40.791  1.00  0.00           H  
ATOM   2780  HA  GLU A 180     -11.219   2.594 -40.730  1.00  0.00           H  
ATOM   2781 1HB  GLU A 180      -9.542   3.876 -42.888  1.00  0.00           H  
ATOM   2782 2HB  GLU A 180     -10.228   2.259 -43.023  1.00  0.00           H  
ATOM   2783 1HG  GLU A 180     -11.899   4.793 -42.571  1.00  0.00           H  
ATOM   2784 2HG  GLU A 180     -11.594   4.090 -44.156  1.00  0.00           H  
ATOM   2785  N   ILE A 181      -8.313   2.616 -39.645  1.00  0.00           N  
ATOM   2786  CA  ILE A 181      -7.248   1.713 -39.219  1.00  0.00           C  
ATOM   2787  C   ILE A 181      -7.822   0.477 -38.560  1.00  0.00           C  
ATOM   2788  O   ILE A 181      -8.677   0.559 -37.681  1.00  0.00           O  
ATOM   2789  CB  ILE A 181      -6.212   2.384 -38.293  1.00  0.00           C  
ATOM   2790  CG1 ILE A 181      -5.444   3.446 -39.099  1.00  0.00           C  
ATOM   2791  CG2 ILE A 181      -5.257   1.334 -37.696  1.00  0.00           C  
ATOM   2792  CD1 ILE A 181      -4.533   4.348 -38.278  1.00  0.00           C  
ATOM   2793  H   ILE A 181      -8.403   3.559 -39.253  1.00  0.00           H  
ATOM   2794  HA  ILE A 181      -6.708   1.391 -40.107  1.00  0.00           H  
ATOM   2795  HB  ILE A 181      -6.733   2.905 -37.490  1.00  0.00           H  
ATOM   2796 1HG1 ILE A 181      -4.833   2.932 -39.836  1.00  0.00           H  
ATOM   2797 2HG1 ILE A 181      -6.166   4.068 -39.626  1.00  0.00           H  
ATOM   2798 1HG2 ILE A 181      -4.530   1.820 -37.054  1.00  0.00           H  
ATOM   2799 2HG2 ILE A 181      -5.821   0.607 -37.108  1.00  0.00           H  
ATOM   2800 3HG2 ILE A 181      -4.732   0.816 -38.496  1.00  0.00           H  
ATOM   2801 1HD1 ILE A 181      -4.030   5.050 -38.942  1.00  0.00           H  
ATOM   2802 2HD1 ILE A 181      -5.127   4.904 -37.561  1.00  0.00           H  
ATOM   2803 3HD1 ILE A 181      -3.787   3.749 -37.755  1.00  0.00           H  
ATOM   2804  N   LYS A 182      -7.358  -0.671 -39.034  1.00  0.00           N  
ATOM   2805  CA  LYS A 182      -7.803  -1.964 -38.553  1.00  0.00           C  
ATOM   2806  C   LYS A 182      -6.831  -2.556 -37.546  1.00  0.00           C  
ATOM   2807  O   LYS A 182      -5.620  -2.578 -37.775  1.00  0.00           O  
ATOM   2808  CB  LYS A 182      -8.007  -2.899 -39.746  1.00  0.00           C  
ATOM   2809  CG  LYS A 182      -8.578  -4.253 -39.415  1.00  0.00           C  
ATOM   2810  CD  LYS A 182      -8.792  -5.081 -40.680  1.00  0.00           C  
ATOM   2811  CE  LYS A 182      -9.953  -4.540 -41.504  1.00  0.00           C  
ATOM   2812  NZ  LYS A 182     -10.226  -5.386 -42.705  1.00  0.00           N  
ATOM   2813  H   LYS A 182      -6.668  -0.638 -39.769  1.00  0.00           H  
ATOM   2814  HA  LYS A 182      -8.752  -1.837 -38.042  1.00  0.00           H  
ATOM   2815 1HB  LYS A 182      -8.666  -2.425 -40.471  1.00  0.00           H  
ATOM   2816 2HB  LYS A 182      -7.051  -3.059 -40.239  1.00  0.00           H  
ATOM   2817 1HG  LYS A 182      -7.895  -4.783 -38.762  1.00  0.00           H  
ATOM   2818 2HG  LYS A 182      -9.526  -4.127 -38.893  1.00  0.00           H  
ATOM   2819 1HD  LYS A 182      -7.885  -5.066 -41.282  1.00  0.00           H  
ATOM   2820 2HD  LYS A 182      -9.007  -6.110 -40.404  1.00  0.00           H  
ATOM   2821 1HE  LYS A 182     -10.847  -4.512 -40.876  1.00  0.00           H  
ATOM   2822 2HE  LYS A 182      -9.719  -3.526 -41.829  1.00  0.00           H  
ATOM   2823 1HZ  LYS A 182     -11.002  -4.997 -43.219  1.00  0.00           H  
ATOM   2824 2HZ  LYS A 182      -9.408  -5.410 -43.297  1.00  0.00           H  
ATOM   2825 3HZ  LYS A 182     -10.456  -6.324 -42.409  1.00  0.00           H  
ATOM   2826  N   ALA A 183      -7.376  -3.017 -36.430  1.00  0.00           N  
ATOM   2827  CA  ALA A 183      -6.621  -3.658 -35.364  1.00  0.00           C  
ATOM   2828  C   ALA A 183      -6.332  -5.103 -35.732  1.00  0.00           C  
ATOM   2829  O   ALA A 183      -6.951  -5.653 -36.645  1.00  0.00           O  
ATOM   2830  CB  ALA A 183      -7.376  -3.573 -34.058  1.00  0.00           C  
ATOM   2831  H   ALA A 183      -8.386  -2.929 -36.320  1.00  0.00           H  
ATOM   2832  HA  ALA A 183      -5.671  -3.148 -35.264  1.00  0.00           H  
ATOM   2833 1HB  ALA A 183      -6.794  -4.043 -33.264  1.00  0.00           H  
ATOM   2834 2HB  ALA A 183      -7.542  -2.530 -33.808  1.00  0.00           H  
ATOM   2835 3HB  ALA A 183      -8.322  -4.069 -34.162  1.00  0.00           H  
ATOM   2836  N   ASP A 184      -5.407  -5.745 -35.020  1.00  0.00           N  
ATOM   2837  CA  ASP A 184      -5.073  -7.141 -35.309  1.00  0.00           C  
ATOM   2838  C   ASP A 184      -6.270  -8.080 -35.147  1.00  0.00           C  
ATOM   2839  O   ASP A 184      -6.302  -9.164 -35.726  1.00  0.00           O  
ATOM   2840  CB  ASP A 184      -3.927  -7.640 -34.428  1.00  0.00           C  
ATOM   2841  CG  ASP A 184      -2.559  -7.043 -34.793  1.00  0.00           C  
ATOM   2842  OD1 ASP A 184      -2.446  -6.414 -35.822  1.00  0.00           O  
ATOM   2843  OD2 ASP A 184      -1.633  -7.258 -34.053  1.00  0.00           O  
ATOM   2844  H   ASP A 184      -4.923  -5.276 -34.254  1.00  0.00           H  
ATOM   2845  HA  ASP A 184      -4.743  -7.198 -36.347  1.00  0.00           H  
ATOM   2846 1HB  ASP A 184      -4.142  -7.400 -33.385  1.00  0.00           H  
ATOM   2847 2HB  ASP A 184      -3.863  -8.725 -34.503  1.00  0.00           H  
ATOM   2848  N   ASN A 185      -7.258  -7.664 -34.356  1.00  0.00           N  
ATOM   2849  CA  ASN A 185      -8.451  -8.464 -34.110  1.00  0.00           C  
ATOM   2850  C   ASN A 185      -9.540  -8.271 -35.176  1.00  0.00           C  
ATOM   2851  O   ASN A 185     -10.640  -8.809 -35.051  1.00  0.00           O  
ATOM   2852  CB  ASN A 185      -8.967  -8.158 -32.722  1.00  0.00           C  
ATOM   2853  CG  ASN A 185      -9.451  -6.747 -32.558  1.00  0.00           C  
ATOM   2854  OD1 ASN A 185      -9.669  -5.992 -33.515  1.00  0.00           O  
ATOM   2855  ND2 ASN A 185      -9.621  -6.354 -31.316  1.00  0.00           N  
ATOM   2856  H   ASN A 185      -7.168  -6.763 -33.912  1.00  0.00           H  
ATOM   2857  HA  ASN A 185      -8.163  -9.516 -34.140  1.00  0.00           H  
ATOM   2858 1HB  ASN A 185      -9.790  -8.835 -32.490  1.00  0.00           H  
ATOM   2859 2HB  ASN A 185      -8.177  -8.344 -31.993  1.00  0.00           H  
ATOM   2860 1HD2 ASN A 185      -9.935  -5.422 -31.121  1.00  0.00           H  
ATOM   2861 2HD2 ASN A 185      -9.432  -6.983 -30.562  1.00  0.00           H  
ATOM   2862  N   GLY A 186      -9.227  -7.512 -36.231  1.00  0.00           N  
ATOM   2863  CA  GLY A 186     -10.128  -7.285 -37.356  1.00  0.00           C  
ATOM   2864  C   GLY A 186     -11.044  -6.070 -37.232  1.00  0.00           C  
ATOM   2865  O   GLY A 186     -11.737  -5.716 -38.190  1.00  0.00           O  
ATOM   2866  H   GLY A 186      -8.313  -7.064 -36.273  1.00  0.00           H  
ATOM   2867 1HA  GLY A 186      -9.525  -7.179 -38.256  1.00  0.00           H  
ATOM   2868 2HA  GLY A 186     -10.738  -8.174 -37.499  1.00  0.00           H  
ATOM   2869  N   TRP A 187     -11.079  -5.437 -36.069  1.00  0.00           N  
ATOM   2870  CA  TRP A 187     -11.968  -4.297 -35.879  1.00  0.00           C  
ATOM   2871  C   TRP A 187     -11.396  -2.951 -36.336  1.00  0.00           C  
ATOM   2872  O   TRP A 187     -10.205  -2.668 -36.194  1.00  0.00           O  
ATOM   2873  CB  TRP A 187     -12.385  -4.187 -34.414  1.00  0.00           C  
ATOM   2874  CG  TRP A 187     -13.357  -5.272 -33.881  1.00  0.00           C  
ATOM   2875  CD1 TRP A 187     -13.018  -6.406 -33.215  1.00  0.00           C  
ATOM   2876  CD2 TRP A 187     -14.811  -5.284 -33.938  1.00  0.00           C  
ATOM   2877  NE1 TRP A 187     -14.138  -7.107 -32.859  1.00  0.00           N  
ATOM   2878  CE2 TRP A 187     -15.236  -6.439 -33.286  1.00  0.00           C  
ATOM   2879  CE3 TRP A 187     -15.756  -4.436 -34.467  1.00  0.00           C  
ATOM   2880  CZ2 TRP A 187     -16.572  -6.758 -33.160  1.00  0.00           C  
ATOM   2881  CZ3 TRP A 187     -17.101  -4.766 -34.349  1.00  0.00           C  
ATOM   2882  CH2 TRP A 187     -17.493  -5.891 -33.718  1.00  0.00           C  
ATOM   2883  H   TRP A 187     -10.497  -5.756 -35.294  1.00  0.00           H  
ATOM   2884  HA  TRP A 187     -12.870  -4.478 -36.461  1.00  0.00           H  
ATOM   2885 1HB  TRP A 187     -11.495  -4.192 -33.789  1.00  0.00           H  
ATOM   2886 2HB  TRP A 187     -12.847  -3.234 -34.280  1.00  0.00           H  
ATOM   2887  HD1 TRP A 187     -12.027  -6.714 -32.994  1.00  0.00           H  
ATOM   2888  HE1 TRP A 187     -14.144  -7.986 -32.360  1.00  0.00           H  
ATOM   2889  HE3 TRP A 187     -15.443  -3.536 -34.967  1.00  0.00           H  
ATOM   2890  HZ2 TRP A 187     -16.901  -7.664 -32.650  1.00  0.00           H  
ATOM   2891  HZ3 TRP A 187     -17.840  -4.101 -34.772  1.00  0.00           H  
ATOM   2892  HH2 TRP A 187     -18.557  -6.113 -33.640  1.00  0.00           H  
ATOM   2893  N   THR A 188     -12.292  -2.109 -36.855  1.00  0.00           N  
ATOM   2894  CA  THR A 188     -12.010  -0.720 -37.239  1.00  0.00           C  
ATOM   2895  C   THR A 188     -12.916   0.180 -36.431  1.00  0.00           C  
ATOM   2896  O   THR A 188     -13.923  -0.295 -35.905  1.00  0.00           O  
ATOM   2897  CB  THR A 188     -12.288  -0.456 -38.743  1.00  0.00           C  
ATOM   2898  OG1 THR A 188     -13.707  -0.680 -39.049  1.00  0.00           O  
ATOM   2899  CG2 THR A 188     -11.446  -1.353 -39.601  1.00  0.00           C  
ATOM   2900  H   THR A 188     -13.231  -2.452 -36.970  1.00  0.00           H  
ATOM   2901  HA  THR A 188     -10.971  -0.475 -37.009  1.00  0.00           H  
ATOM   2902  HB  THR A 188     -12.038   0.584 -38.979  1.00  0.00           H  
ATOM   2903  HG1 THR A 188     -13.836  -0.579 -40.008  1.00  0.00           H  
ATOM   2904 1HG2 THR A 188     -11.642  -1.143 -40.651  1.00  0.00           H  
ATOM   2905 2HG2 THR A 188     -10.416  -1.153 -39.389  1.00  0.00           H  
ATOM   2906 3HG2 THR A 188     -11.674  -2.396 -39.388  1.00  0.00           H  
ATOM   2907  N   MET A 189     -12.637   1.484 -36.398  1.00  0.00           N  
ATOM   2908  CA  MET A 189     -13.518   2.393 -35.664  1.00  0.00           C  
ATOM   2909  C   MET A 189     -14.945   2.292 -36.161  1.00  0.00           C  
ATOM   2910  O   MET A 189     -15.892   2.245 -35.377  1.00  0.00           O  
ATOM   2911  CB  MET A 189     -13.055   3.825 -35.828  1.00  0.00           C  
ATOM   2912  CG  MET A 189     -13.831   4.807 -35.051  1.00  0.00           C  
ATOM   2913  SD  MET A 189     -13.623   4.625 -33.344  1.00  0.00           S  
ATOM   2914  CE  MET A 189     -14.580   6.008 -32.901  1.00  0.00           C  
ATOM   2915  H   MET A 189     -11.809   1.841 -36.862  1.00  0.00           H  
ATOM   2916  HA  MET A 189     -13.502   2.117 -34.608  1.00  0.00           H  
ATOM   2917 1HB  MET A 189     -12.002   3.912 -35.556  1.00  0.00           H  
ATOM   2918 2HB  MET A 189     -13.151   4.117 -36.866  1.00  0.00           H  
ATOM   2919 1HG  MET A 189     -13.536   5.810 -35.322  1.00  0.00           H  
ATOM   2920 2HG  MET A 189     -14.886   4.687 -35.286  1.00  0.00           H  
ATOM   2921 1HE  MET A 189     -14.573   6.120 -31.833  1.00  0.00           H  
ATOM   2922 2HE  MET A 189     -14.172   6.888 -33.372  1.00  0.00           H  
ATOM   2923 3HE  MET A 189     -15.578   5.870 -33.228  1.00  0.00           H  
ATOM   2924  N   GLY A 190     -15.099   2.221 -37.475  1.00  0.00           N  
ATOM   2925  CA  GLY A 190     -16.416   2.111 -38.062  1.00  0.00           C  
ATOM   2926  C   GLY A 190     -17.136   0.870 -37.543  1.00  0.00           C  
ATOM   2927  O   GLY A 190     -18.267   0.961 -37.049  1.00  0.00           O  
ATOM   2928  H   GLY A 190     -14.280   2.254 -38.071  1.00  0.00           H  
ATOM   2929 1HA  GLY A 190     -16.998   3.002 -37.826  1.00  0.00           H  
ATOM   2930 2HA  GLY A 190     -16.327   2.060 -39.147  1.00  0.00           H  
ATOM   2931  N   ASN A 191     -16.490  -0.299 -37.648  1.00  0.00           N  
ATOM   2932  CA  ASN A 191     -17.162  -1.530 -37.239  1.00  0.00           C  
ATOM   2933  C   ASN A 191     -17.549  -1.478 -35.763  1.00  0.00           C  
ATOM   2934  O   ASN A 191     -18.642  -1.918 -35.379  1.00  0.00           O  
ATOM   2935  CB  ASN A 191     -16.264  -2.736 -37.495  1.00  0.00           C  
ATOM   2936  CG  ASN A 191     -16.079  -3.043 -38.955  1.00  0.00           C  
ATOM   2937  OD1 ASN A 191     -16.826  -2.567 -39.808  1.00  0.00           O  
ATOM   2938  ND2 ASN A 191     -15.097  -3.851 -39.267  1.00  0.00           N  
ATOM   2939  H   ASN A 191     -15.538  -0.336 -38.024  1.00  0.00           H  
ATOM   2940  HA  ASN A 191     -18.081  -1.640 -37.807  1.00  0.00           H  
ATOM   2941 1HB  ASN A 191     -15.288  -2.553 -37.055  1.00  0.00           H  
ATOM   2942 2HB  ASN A 191     -16.683  -3.605 -37.025  1.00  0.00           H  
ATOM   2943 1HD2 ASN A 191     -14.943  -4.095 -40.224  1.00  0.00           H  
ATOM   2944 2HD2 ASN A 191     -14.515  -4.246 -38.559  1.00  0.00           H  
ATOM   2945  N   GLN A 192     -16.672  -0.914 -34.939  1.00  0.00           N  
ATOM   2946  CA  GLN A 192     -16.913  -0.835 -33.511  1.00  0.00           C  
ATOM   2947  C   GLN A 192     -18.073   0.095 -33.183  1.00  0.00           C  
ATOM   2948  O   GLN A 192     -18.881  -0.206 -32.299  1.00  0.00           O  
ATOM   2949  CB  GLN A 192     -15.636  -0.420 -32.824  1.00  0.00           C  
ATOM   2950  CG  GLN A 192     -14.601  -1.470 -32.886  1.00  0.00           C  
ATOM   2951  CD  GLN A 192     -13.326  -1.020 -32.351  1.00  0.00           C  
ATOM   2952  OE1 GLN A 192     -12.945   0.136 -32.561  1.00  0.00           O  
ATOM   2953  NE2 GLN A 192     -12.639  -1.914 -31.647  1.00  0.00           N  
ATOM   2954  H   GLN A 192     -15.793  -0.552 -35.313  1.00  0.00           H  
ATOM   2955  HA  GLN A 192     -17.173  -1.830 -33.157  1.00  0.00           H  
ATOM   2956 1HB  GLN A 192     -15.243   0.477 -33.302  1.00  0.00           H  
ATOM   2957 2HB  GLN A 192     -15.837  -0.217 -31.785  1.00  0.00           H  
ATOM   2958 1HG  GLN A 192     -14.929  -2.345 -32.328  1.00  0.00           H  
ATOM   2959 2HG  GLN A 192     -14.462  -1.716 -33.926  1.00  0.00           H  
ATOM   2960 1HE2 GLN A 192     -11.759  -1.671 -31.231  1.00  0.00           H  
ATOM   2961 2HE2 GLN A 192     -13.004  -2.828 -31.495  1.00  0.00           H  
ATOM   2962  N   LEU A 193     -18.191   1.201 -33.913  1.00  0.00           N  
ATOM   2963  CA  LEU A 193     -19.317   2.094 -33.707  1.00  0.00           C  
ATOM   2964  C   LEU A 193     -20.611   1.413 -34.081  1.00  0.00           C  
ATOM   2965  O   LEU A 193     -21.611   1.580 -33.386  1.00  0.00           O  
ATOM   2966  CB  LEU A 193     -19.151   3.352 -34.529  1.00  0.00           C  
ATOM   2967  CG  LEU A 193     -18.108   4.261 -34.061  1.00  0.00           C  
ATOM   2968  CD1 LEU A 193     -17.895   5.271 -35.053  1.00  0.00           C  
ATOM   2969  CD2 LEU A 193     -18.554   4.865 -32.799  1.00  0.00           C  
ATOM   2970  H   LEU A 193     -17.482   1.433 -34.611  1.00  0.00           H  
ATOM   2971  HA  LEU A 193     -19.356   2.365 -32.655  1.00  0.00           H  
ATOM   2972 1HB  LEU A 193     -18.895   3.054 -35.542  1.00  0.00           H  
ATOM   2973 2HB  LEU A 193     -20.093   3.898 -34.540  1.00  0.00           H  
ATOM   2974  HG  LEU A 193     -17.188   3.722 -33.913  1.00  0.00           H  
ATOM   2975 1HD1 LEU A 193     -17.137   5.944 -34.733  1.00  0.00           H  
ATOM   2976 2HD1 LEU A 193     -17.574   4.765 -35.950  1.00  0.00           H  
ATOM   2977 3HD1 LEU A 193     -18.816   5.820 -35.233  1.00  0.00           H  
ATOM   2978 1HD2 LEU A 193     -17.804   5.526 -32.434  1.00  0.00           H  
ATOM   2979 2HD2 LEU A 193     -19.478   5.414 -32.973  1.00  0.00           H  
ATOM   2980 3HD2 LEU A 193     -18.723   4.082 -32.077  1.00  0.00           H  
ATOM   2981  N   GLN A 194     -20.605   0.612 -35.156  1.00  0.00           N  
ATOM   2982  CA  GLN A 194     -21.834  -0.072 -35.542  1.00  0.00           C  
ATOM   2983  C   GLN A 194     -22.217  -1.046 -34.432  1.00  0.00           C  
ATOM   2984  O   GLN A 194     -23.381  -1.136 -34.041  1.00  0.00           O  
ATOM   2985  CB  GLN A 194     -21.647  -0.809 -36.867  1.00  0.00           C  
ATOM   2986  CG  GLN A 194     -22.927  -1.443 -37.467  1.00  0.00           C  
ATOM   2987  CD  GLN A 194     -23.990  -0.424 -37.900  1.00  0.00           C  
ATOM   2988  OE1 GLN A 194     -23.697   0.466 -38.711  1.00  0.00           O  
ATOM   2989  NE2 GLN A 194     -25.224  -0.551 -37.390  1.00  0.00           N  
ATOM   2990  H   GLN A 194     -19.752   0.512 -35.713  1.00  0.00           H  
ATOM   2991  HA  GLN A 194     -22.629   0.660 -35.653  1.00  0.00           H  
ATOM   2992 1HB  GLN A 194     -21.232  -0.121 -37.601  1.00  0.00           H  
ATOM   2993 2HB  GLN A 194     -20.910  -1.603 -36.731  1.00  0.00           H  
ATOM   2994 1HG  GLN A 194     -22.643  -2.016 -38.350  1.00  0.00           H  
ATOM   2995 2HG  GLN A 194     -23.378  -2.106 -36.719  1.00  0.00           H  
ATOM   2996 1HE2 GLN A 194     -25.942   0.088 -37.651  1.00  0.00           H  
ATOM   2997 2HE2 GLN A 194     -25.467  -1.302 -36.713  1.00  0.00           H  
ATOM   2998  N   ARG A 195     -21.222  -1.720 -33.850  1.00  0.00           N  
ATOM   2999  CA  ARG A 195     -21.471  -2.618 -32.728  1.00  0.00           C  
ATOM   3000  C   ARG A 195     -22.157  -1.858 -31.590  1.00  0.00           C  
ATOM   3001  O   ARG A 195     -23.196  -2.281 -31.068  1.00  0.00           O  
ATOM   3002  CB  ARG A 195     -20.165  -3.242 -32.251  1.00  0.00           C  
ATOM   3003  CG  ARG A 195     -20.245  -4.103 -31.020  1.00  0.00           C  
ATOM   3004  CD  ARG A 195     -18.873  -4.438 -30.517  1.00  0.00           C  
ATOM   3005  NE  ARG A 195     -18.103  -3.237 -30.198  1.00  0.00           N  
ATOM   3006  CZ  ARG A 195     -16.805  -3.222 -29.812  1.00  0.00           C  
ATOM   3007  NH1 ARG A 195     -16.143  -4.345 -29.656  1.00  0.00           N  
ATOM   3008  NH2 ARG A 195     -16.208  -2.063 -29.580  1.00  0.00           N  
ATOM   3009  H   ARG A 195     -20.271  -1.626 -34.216  1.00  0.00           H  
ATOM   3010  HA  ARG A 195     -22.138  -3.413 -33.067  1.00  0.00           H  
ATOM   3011 1HB  ARG A 195     -19.753  -3.844 -33.052  1.00  0.00           H  
ATOM   3012 2HB  ARG A 195     -19.452  -2.478 -32.036  1.00  0.00           H  
ATOM   3013 1HG  ARG A 195     -20.779  -3.567 -30.236  1.00  0.00           H  
ATOM   3014 2HG  ARG A 195     -20.770  -5.031 -31.252  1.00  0.00           H  
ATOM   3015 1HD  ARG A 195     -18.956  -5.034 -29.612  1.00  0.00           H  
ATOM   3016 2HD  ARG A 195     -18.333  -4.994 -31.258  1.00  0.00           H  
ATOM   3017  HE  ARG A 195     -18.566  -2.337 -30.316  1.00  0.00           H  
ATOM   3018 1HH1 ARG A 195     -16.602  -5.230 -29.812  1.00  0.00           H  
ATOM   3019 2HH1 ARG A 195     -15.174  -4.319 -29.359  1.00  0.00           H  
ATOM   3020 1HH2 ARG A 195     -16.726  -1.200 -29.685  1.00  0.00           H  
ATOM   3021 2HH2 ARG A 195     -15.223  -2.007 -29.259  1.00  0.00           H  
ATOM   3022  N   PHE A 196     -21.580  -0.716 -31.216  1.00  0.00           N  
ATOM   3023  CA  PHE A 196     -22.170   0.070 -30.147  1.00  0.00           C  
ATOM   3024  C   PHE A 196     -23.572   0.571 -30.492  1.00  0.00           C  
ATOM   3025  O   PHE A 196     -24.460   0.544 -29.644  1.00  0.00           O  
ATOM   3026  CB  PHE A 196     -21.290   1.266 -29.809  1.00  0.00           C  
ATOM   3027  CG  PHE A 196     -20.113   0.978 -29.021  1.00  0.00           C  
ATOM   3028  CD1 PHE A 196     -19.743  -0.308 -28.701  1.00  0.00           C  
ATOM   3029  CD2 PHE A 196     -19.376   2.019 -28.547  1.00  0.00           C  
ATOM   3030  CE1 PHE A 196     -18.634  -0.526 -27.913  1.00  0.00           C  
ATOM   3031  CE2 PHE A 196     -18.291   1.810 -27.772  1.00  0.00           C  
ATOM   3032  CZ  PHE A 196     -17.906   0.543 -27.450  1.00  0.00           C  
ATOM   3033  H   PHE A 196     -20.727  -0.404 -31.676  1.00  0.00           H  
ATOM   3034  HA  PHE A 196     -22.241  -0.559 -29.264  1.00  0.00           H  
ATOM   3035 1HB  PHE A 196     -20.979   1.759 -30.727  1.00  0.00           H  
ATOM   3036 2HB  PHE A 196     -21.870   1.959 -29.235  1.00  0.00           H  
ATOM   3037  HD1 PHE A 196     -20.337  -1.146 -29.067  1.00  0.00           H  
ATOM   3038  HD2 PHE A 196     -19.680   3.033 -28.786  1.00  0.00           H  
ATOM   3039  HE1 PHE A 196     -18.338  -1.538 -27.650  1.00  0.00           H  
ATOM   3040  HE2 PHE A 196     -17.735   2.658 -27.400  1.00  0.00           H  
ATOM   3041  HZ  PHE A 196     -17.029   0.390 -26.816  1.00  0.00           H  
ATOM   3042  N   LEU A 197     -23.799   1.003 -31.732  1.00  0.00           N  
ATOM   3043  CA  LEU A 197     -25.114   1.512 -32.124  1.00  0.00           C  
ATOM   3044  C   LEU A 197     -26.169   0.427 -32.038  1.00  0.00           C  
ATOM   3045  O   LEU A 197     -27.298   0.684 -31.623  1.00  0.00           O  
ATOM   3046  CB  LEU A 197     -25.056   2.083 -33.551  1.00  0.00           C  
ATOM   3047  CG  LEU A 197     -24.299   3.414 -33.742  1.00  0.00           C  
ATOM   3048  CD1 LEU A 197     -24.065   3.652 -35.201  1.00  0.00           C  
ATOM   3049  CD2 LEU A 197     -25.153   4.567 -33.207  1.00  0.00           C  
ATOM   3050  H   LEU A 197     -23.040   1.012 -32.410  1.00  0.00           H  
ATOM   3051  HA  LEU A 197     -25.393   2.310 -31.441  1.00  0.00           H  
ATOM   3052 1HB  LEU A 197     -24.575   1.339 -34.188  1.00  0.00           H  
ATOM   3053 2HB  LEU A 197     -26.074   2.223 -33.904  1.00  0.00           H  
ATOM   3054  HG  LEU A 197     -23.345   3.374 -33.225  1.00  0.00           H  
ATOM   3055 1HD1 LEU A 197     -23.536   4.589 -35.329  1.00  0.00           H  
ATOM   3056 2HD1 LEU A 197     -23.470   2.839 -35.596  1.00  0.00           H  
ATOM   3057 3HD1 LEU A 197     -25.017   3.694 -35.725  1.00  0.00           H  
ATOM   3058 1HD2 LEU A 197     -24.629   5.513 -33.348  1.00  0.00           H  
ATOM   3059 2HD2 LEU A 197     -26.098   4.599 -33.749  1.00  0.00           H  
ATOM   3060 3HD2 LEU A 197     -25.359   4.427 -32.169  1.00  0.00           H  
ATOM   3061  N   ASP A 198     -25.799  -0.800 -32.415  1.00  0.00           N  
ATOM   3062  CA  ASP A 198     -26.730  -1.917 -32.361  1.00  0.00           C  
ATOM   3063  C   ASP A 198     -27.109  -2.248 -30.910  1.00  0.00           C  
ATOM   3064  O   ASP A 198     -28.246  -2.634 -30.630  1.00  0.00           O  
ATOM   3065  CB  ASP A 198     -26.124  -3.183 -32.994  1.00  0.00           C  
ATOM   3066  CG  ASP A 198     -25.934  -3.157 -34.557  1.00  0.00           C  
ATOM   3067  OD1 ASP A 198     -26.437  -2.265 -35.225  1.00  0.00           O  
ATOM   3068  OD2 ASP A 198     -25.310  -4.097 -35.064  1.00  0.00           O  
ATOM   3069  H   ASP A 198     -24.854  -0.953 -32.771  1.00  0.00           H  
ATOM   3070  HA  ASP A 198     -27.633  -1.643 -32.903  1.00  0.00           H  
ATOM   3071 1HB  ASP A 198     -25.142  -3.349 -32.542  1.00  0.00           H  
ATOM   3072 2HB  ASP A 198     -26.744  -4.036 -32.732  1.00  0.00           H  
ATOM   3073  N   ARG A 199     -26.140  -2.119 -29.992  1.00  0.00           N  
ATOM   3074  CA  ARG A 199     -26.353  -2.450 -28.581  1.00  0.00           C  
ATOM   3075  C   ARG A 199     -26.968  -1.343 -27.706  1.00  0.00           C  
ATOM   3076  O   ARG A 199     -27.785  -1.624 -26.826  1.00  0.00           O  
ATOM   3077  CB  ARG A 199     -25.022  -2.831 -27.949  1.00  0.00           C  
ATOM   3078  CG  ARG A 199     -24.416  -4.141 -28.430  1.00  0.00           C  
ATOM   3079  CD  ARG A 199     -23.090  -4.382 -27.798  1.00  0.00           C  
ATOM   3080  NE  ARG A 199     -22.497  -5.640 -28.224  1.00  0.00           N  
ATOM   3081  CZ  ARG A 199     -21.294  -6.097 -27.819  1.00  0.00           C  
ATOM   3082  NH1 ARG A 199     -20.566  -5.389 -26.980  1.00  0.00           N  
ATOM   3083  NH2 ARG A 199     -20.844  -7.258 -28.264  1.00  0.00           N  
ATOM   3084  H   ARG A 199     -25.213  -1.820 -30.296  1.00  0.00           H  
ATOM   3085  HA  ARG A 199     -27.014  -3.314 -28.544  1.00  0.00           H  
ATOM   3086 1HB  ARG A 199     -24.295  -2.044 -28.164  1.00  0.00           H  
ATOM   3087 2HB  ARG A 199     -25.134  -2.887 -26.869  1.00  0.00           H  
ATOM   3088 1HG  ARG A 199     -25.079  -4.967 -28.177  1.00  0.00           H  
ATOM   3089 2HG  ARG A 199     -24.280  -4.100 -29.512  1.00  0.00           H  
ATOM   3090 1HD  ARG A 199     -22.411  -3.573 -28.078  1.00  0.00           H  
ATOM   3091 2HD  ARG A 199     -23.200  -4.405 -26.715  1.00  0.00           H  
ATOM   3092  HE  ARG A 199     -23.027  -6.215 -28.866  1.00  0.00           H  
ATOM   3093 1HH1 ARG A 199     -20.911  -4.504 -26.635  1.00  0.00           H  
ATOM   3094 2HH1 ARG A 199     -19.669  -5.736 -26.673  1.00  0.00           H  
ATOM   3095 1HH2 ARG A 199     -21.403  -7.806 -28.904  1.00  0.00           H  
ATOM   3096 2HH2 ARG A 199     -19.946  -7.602 -27.957  1.00  0.00           H  
ATOM   3097  N   ALA A 200     -26.537  -0.099 -27.894  1.00  0.00           N  
ATOM   3098  CA  ALA A 200     -26.980   1.010 -27.051  1.00  0.00           C  
ATOM   3099  C   ALA A 200     -28.479   1.269 -27.193  1.00  0.00           C  
ATOM   3100  O   ALA A 200     -29.025   1.268 -28.295  1.00  0.00           O  
ATOM   3101  CB  ALA A 200     -26.186   2.266 -27.402  1.00  0.00           C  
ATOM   3102  H   ALA A 200     -25.867   0.089 -28.633  1.00  0.00           H  
ATOM   3103  HA  ALA A 200     -26.783   0.748 -26.012  1.00  0.00           H  
ATOM   3104 1HB  ALA A 200     -26.494   3.091 -26.755  1.00  0.00           H  
ATOM   3105 2HB  ALA A 200     -25.119   2.073 -27.262  1.00  0.00           H  
ATOM   3106 3HB  ALA A 200     -26.366   2.520 -28.431  1.00  0.00           H  
ATOM   3107  N   LYS A 201     -29.145   1.555 -26.073  1.00  0.00           N  
ATOM   3108  CA  LYS A 201     -30.563   1.907 -26.113  1.00  0.00           C  
ATOM   3109  C   LYS A 201     -30.723   3.179 -26.927  1.00  0.00           C  
ATOM   3110  O   LYS A 201     -30.080   4.189 -26.631  1.00  0.00           O  
ATOM   3111  CB  LYS A 201     -31.126   2.069 -24.701  1.00  0.00           C  
ATOM   3112  CG  LYS A 201     -32.616   2.385 -24.633  1.00  0.00           C  
ATOM   3113  CD  LYS A 201     -33.098   2.461 -23.186  1.00  0.00           C  
ATOM   3114  CE  LYS A 201     -34.581   2.800 -23.108  1.00  0.00           C  
ATOM   3115  NZ  LYS A 201     -35.056   2.880 -21.699  1.00  0.00           N  
ATOM   3116  H   LYS A 201     -28.659   1.523 -25.188  1.00  0.00           H  
ATOM   3117  HA  LYS A 201     -31.110   1.108 -26.619  1.00  0.00           H  
ATOM   3118 1HB  LYS A 201     -30.956   1.151 -24.139  1.00  0.00           H  
ATOM   3119 2HB  LYS A 201     -30.592   2.867 -24.187  1.00  0.00           H  
ATOM   3120 1HG  LYS A 201     -32.801   3.341 -25.106  1.00  0.00           H  
ATOM   3121 2HG  LYS A 201     -33.181   1.618 -25.162  1.00  0.00           H  
ATOM   3122 1HD  LYS A 201     -32.926   1.503 -22.693  1.00  0.00           H  
ATOM   3123 2HD  LYS A 201     -32.532   3.229 -22.657  1.00  0.00           H  
ATOM   3124 1HE  LYS A 201     -34.753   3.760 -23.595  1.00  0.00           H  
ATOM   3125 2HE  LYS A 201     -35.151   2.032 -23.629  1.00  0.00           H  
ATOM   3126 1HZ  LYS A 201     -36.041   3.106 -21.687  1.00  0.00           H  
ATOM   3127 2HZ  LYS A 201     -34.910   1.990 -21.243  1.00  0.00           H  
ATOM   3128 3HZ  LYS A 201     -34.541   3.597 -21.209  1.00  0.00           H  
ATOM   3129  N   VAL A 202     -31.636   3.167 -27.889  1.00  0.00           N  
ATOM   3130  CA  VAL A 202     -31.793   4.302 -28.792  1.00  0.00           C  
ATOM   3131  C   VAL A 202     -32.237   5.618 -28.150  1.00  0.00           C  
ATOM   3132  O   VAL A 202     -31.998   6.692 -28.699  1.00  0.00           O  
ATOM   3133  CB  VAL A 202     -32.760   3.918 -29.918  1.00  0.00           C  
ATOM   3134  CG1 VAL A 202     -32.152   2.772 -30.708  1.00  0.00           C  
ATOM   3135  CG2 VAL A 202     -34.102   3.506 -29.332  1.00  0.00           C  
ATOM   3136  H   VAL A 202     -32.167   2.324 -28.055  1.00  0.00           H  
ATOM   3137  HA  VAL A 202     -30.833   4.456 -29.253  1.00  0.00           H  
ATOM   3138  HB  VAL A 202     -32.890   4.764 -30.593  1.00  0.00           H  
ATOM   3139 1HG1 VAL A 202     -32.821   2.492 -31.521  1.00  0.00           H  
ATOM   3140 2HG1 VAL A 202     -31.195   3.083 -31.117  1.00  0.00           H  
ATOM   3141 3HG1 VAL A 202     -31.999   1.916 -30.050  1.00  0.00           H  
ATOM   3142 1HG2 VAL A 202     -34.778   3.226 -30.139  1.00  0.00           H  
ATOM   3143 2HG2 VAL A 202     -33.962   2.656 -28.664  1.00  0.00           H  
ATOM   3144 3HG2 VAL A 202     -34.536   4.334 -28.778  1.00  0.00           H  
ATOM   3145  N   GLY A 203     -32.882   5.548 -26.994  1.00  0.00           N  
ATOM   3146  CA  GLY A 203     -33.315   6.756 -26.307  1.00  0.00           C  
ATOM   3147  C   GLY A 203     -32.280   7.316 -25.318  1.00  0.00           C  
ATOM   3148  O   GLY A 203     -32.554   8.307 -24.639  1.00  0.00           O  
ATOM   3149  H   GLY A 203     -33.059   4.644 -26.590  1.00  0.00           H  
ATOM   3150 1HA  GLY A 203     -33.551   7.520 -27.048  1.00  0.00           H  
ATOM   3151 2HA  GLY A 203     -34.241   6.546 -25.775  1.00  0.00           H  
ATOM   3152  N   SER A 204     -31.114   6.674 -25.197  1.00  0.00           N  
ATOM   3153  CA  SER A 204     -30.117   7.121 -24.223  1.00  0.00           C  
ATOM   3154  C   SER A 204     -29.176   8.215 -24.700  1.00  0.00           C  
ATOM   3155  O   SER A 204     -28.938   8.385 -25.901  1.00  0.00           O  
ATOM   3156  CB  SER A 204     -29.266   5.948 -23.790  1.00  0.00           C  
ATOM   3157  OG  SER A 204     -28.483   5.454 -24.875  1.00  0.00           O  
ATOM   3158  H   SER A 204     -30.903   5.864 -25.782  1.00  0.00           H  
ATOM   3159  HA  SER A 204     -30.653   7.501 -23.352  1.00  0.00           H  
ATOM   3160 1HB  SER A 204     -28.612   6.250 -22.976  1.00  0.00           H  
ATOM   3161 2HB  SER A 204     -29.909   5.155 -23.417  1.00  0.00           H  
ATOM   3162  HG  SER A 204     -29.128   5.107 -25.538  1.00  0.00           H  
ATOM   3163  N   ASP A 205     -28.542   8.882 -23.727  1.00  0.00           N  
ATOM   3164  CA  ASP A 205     -27.502   9.866 -24.013  1.00  0.00           C  
ATOM   3165  C   ASP A 205     -26.313   9.204 -24.690  1.00  0.00           C  
ATOM   3166  O   ASP A 205     -25.680   9.791 -25.568  1.00  0.00           O  
ATOM   3167  CB  ASP A 205     -27.084  10.603 -22.742  1.00  0.00           C  
ATOM   3168  CG  ASP A 205     -28.160  11.620 -22.228  1.00  0.00           C  
ATOM   3169  OD1 ASP A 205     -29.096  11.953 -22.968  1.00  0.00           O  
ATOM   3170  OD2 ASP A 205     -28.033  12.044 -21.110  1.00  0.00           O  
ATOM   3171  H   ASP A 205     -28.797   8.701 -22.766  1.00  0.00           H  
ATOM   3172  HA  ASP A 205     -27.896  10.594 -24.700  1.00  0.00           H  
ATOM   3173 1HB  ASP A 205     -26.881   9.878 -21.953  1.00  0.00           H  
ATOM   3174 2HB  ASP A 205     -26.155  11.144 -22.928  1.00  0.00           H  
ATOM   3175  N   GLU A 206     -26.036   7.957 -24.308  1.00  0.00           N  
ATOM   3176  CA  GLU A 206     -24.948   7.210 -24.913  1.00  0.00           C  
ATOM   3177  C   GLU A 206     -25.172   7.120 -26.412  1.00  0.00           C  
ATOM   3178  O   GLU A 206     -24.285   7.453 -27.197  1.00  0.00           O  
ATOM   3179  CB  GLU A 206     -24.885   5.790 -24.335  1.00  0.00           C  
ATOM   3180  CG  GLU A 206     -23.783   4.909 -24.925  1.00  0.00           C  
ATOM   3181  CD  GLU A 206     -23.784   3.486 -24.424  1.00  0.00           C  
ATOM   3182  OE1 GLU A 206     -24.573   3.153 -23.573  1.00  0.00           O  
ATOM   3183  OE2 GLU A 206     -22.995   2.722 -24.927  1.00  0.00           O  
ATOM   3184  H   GLU A 206     -26.597   7.526 -23.590  1.00  0.00           H  
ATOM   3185  HA  GLU A 206     -24.008   7.732 -24.728  1.00  0.00           H  
ATOM   3186 1HB  GLU A 206     -24.731   5.843 -23.258  1.00  0.00           H  
ATOM   3187 2HB  GLU A 206     -25.837   5.286 -24.503  1.00  0.00           H  
ATOM   3188 1HG  GLU A 206     -23.862   4.910 -26.014  1.00  0.00           H  
ATOM   3189 2HG  GLU A 206     -22.834   5.345 -24.650  1.00  0.00           H  
ATOM   3190  N   TYR A 207     -26.385   6.715 -26.805  1.00  0.00           N  
ATOM   3191  CA  TYR A 207     -26.721   6.571 -28.217  1.00  0.00           C  
ATOM   3192  C   TYR A 207     -26.590   7.907 -28.938  1.00  0.00           C  
ATOM   3193  O   TYR A 207     -26.023   7.974 -30.025  1.00  0.00           O  
ATOM   3194  CB  TYR A 207     -28.112   5.980 -28.389  1.00  0.00           C  
ATOM   3195  CG  TYR A 207     -28.498   5.645 -29.805  1.00  0.00           C  
ATOM   3196  CD1 TYR A 207     -27.996   4.484 -30.381  1.00  0.00           C  
ATOM   3197  CD2 TYR A 207     -29.379   6.434 -30.511  1.00  0.00           C  
ATOM   3198  CE1 TYR A 207     -28.361   4.121 -31.650  1.00  0.00           C  
ATOM   3199  CE2 TYR A 207     -29.754   6.063 -31.792  1.00  0.00           C  
ATOM   3200  CZ  TYR A 207     -29.246   4.914 -32.361  1.00  0.00           C  
ATOM   3201  OH  TYR A 207     -29.625   4.549 -33.635  1.00  0.00           O  
ATOM   3202  H   TYR A 207     -27.083   6.466 -26.099  1.00  0.00           H  
ATOM   3203  HA  TYR A 207     -26.013   5.879 -28.666  1.00  0.00           H  
ATOM   3204 1HB  TYR A 207     -28.157   5.066 -27.812  1.00  0.00           H  
ATOM   3205 2HB  TYR A 207     -28.862   6.661 -27.978  1.00  0.00           H  
ATOM   3206  HD1 TYR A 207     -27.316   3.859 -29.828  1.00  0.00           H  
ATOM   3207  HD2 TYR A 207     -29.787   7.340 -30.055  1.00  0.00           H  
ATOM   3208  HE1 TYR A 207     -27.961   3.206 -32.091  1.00  0.00           H  
ATOM   3209  HE2 TYR A 207     -30.458   6.679 -32.351  1.00  0.00           H  
ATOM   3210  HH  TYR A 207     -29.215   3.710 -33.861  1.00  0.00           H  
ATOM   3211  N   LYS A 208     -27.123   8.978 -28.349  1.00  0.00           N  
ATOM   3212  CA  LYS A 208     -27.047  10.282 -29.005  1.00  0.00           C  
ATOM   3213  C   LYS A 208     -25.592  10.736 -29.219  1.00  0.00           C  
ATOM   3214  O   LYS A 208     -25.255  11.266 -30.286  1.00  0.00           O  
ATOM   3215  CB  LYS A 208     -27.811  11.314 -28.177  1.00  0.00           C  
ATOM   3216  CG  LYS A 208     -29.343  11.133 -28.214  1.00  0.00           C  
ATOM   3217  CD  LYS A 208     -30.077  12.258 -27.467  1.00  0.00           C  
ATOM   3218  CE  LYS A 208     -29.798  12.117 -25.988  1.00  0.00           C  
ATOM   3219  NZ  LYS A 208     -30.572  13.010 -25.116  1.00  0.00           N  
ATOM   3220  H   LYS A 208     -27.602   8.873 -27.451  1.00  0.00           H  
ATOM   3221  HA  LYS A 208     -27.520  10.200 -29.981  1.00  0.00           H  
ATOM   3222 1HB  LYS A 208     -27.488  11.246 -27.137  1.00  0.00           H  
ATOM   3223 2HB  LYS A 208     -27.572  12.315 -28.531  1.00  0.00           H  
ATOM   3224 1HG  LYS A 208     -29.684  11.104 -29.248  1.00  0.00           H  
ATOM   3225 2HG  LYS A 208     -29.595  10.178 -27.742  1.00  0.00           H  
ATOM   3226 1HD  LYS A 208     -29.731  13.231 -27.813  1.00  0.00           H  
ATOM   3227 2HD  LYS A 208     -31.150  12.179 -27.638  1.00  0.00           H  
ATOM   3228 1HE  LYS A 208     -30.005  11.088 -25.696  1.00  0.00           H  
ATOM   3229 2HE  LYS A 208     -28.745  12.329 -25.831  1.00  0.00           H  
ATOM   3230 1HZ  LYS A 208     -30.243  12.781 -24.155  1.00  0.00           H  
ATOM   3231 2HZ  LYS A 208     -30.382  13.973 -25.329  1.00  0.00           H  
ATOM   3232 3HZ  LYS A 208     -31.555  12.821 -25.206  1.00  0.00           H  
ATOM   3233  N   LYS A 209     -24.712  10.477 -28.248  1.00  0.00           N  
ATOM   3234  CA  LYS A 209     -23.310  10.865 -28.401  1.00  0.00           C  
ATOM   3235  C   LYS A 209     -22.621   9.953 -29.407  1.00  0.00           C  
ATOM   3236  O   LYS A 209     -21.769  10.386 -30.187  1.00  0.00           O  
ATOM   3237  CB  LYS A 209     -22.596  10.820 -27.061  1.00  0.00           C  
ATOM   3238  CG  LYS A 209     -23.017  11.920 -26.077  1.00  0.00           C  
ATOM   3239  CD  LYS A 209     -22.319  11.768 -24.724  1.00  0.00           C  
ATOM   3240  CE  LYS A 209     -20.833  12.184 -24.779  1.00  0.00           C  
ATOM   3241  NZ  LYS A 209     -20.645  13.670 -24.903  1.00  0.00           N  
ATOM   3242  H   LYS A 209     -25.025  10.043 -27.376  1.00  0.00           H  
ATOM   3243  HA  LYS A 209     -23.269  11.885 -28.784  1.00  0.00           H  
ATOM   3244 1HB  LYS A 209     -22.818   9.860 -26.584  1.00  0.00           H  
ATOM   3245 2HB  LYS A 209     -21.520  10.882 -27.215  1.00  0.00           H  
ATOM   3246 1HG  LYS A 209     -22.776  12.896 -26.500  1.00  0.00           H  
ATOM   3247 2HG  LYS A 209     -24.097  11.864 -25.926  1.00  0.00           H  
ATOM   3248 1HD  LYS A 209     -22.832  12.383 -23.984  1.00  0.00           H  
ATOM   3249 2HD  LYS A 209     -22.384  10.725 -24.408  1.00  0.00           H  
ATOM   3250 1HE  LYS A 209     -20.335  11.844 -23.872  1.00  0.00           H  
ATOM   3251 2HE  LYS A 209     -20.366  11.709 -25.637  1.00  0.00           H  
ATOM   3252 1HZ  LYS A 209     -19.626  13.875 -24.931  1.00  0.00           H  
ATOM   3253 2HZ  LYS A 209     -21.073  14.008 -25.748  1.00  0.00           H  
ATOM   3254 3HZ  LYS A 209     -21.048  14.136 -24.111  1.00  0.00           H  
ATOM   3255  N   LEU A 210     -23.031   8.698 -29.424  1.00  0.00           N  
ATOM   3256  CA  LEU A 210     -22.504   7.717 -30.344  1.00  0.00           C  
ATOM   3257  C   LEU A 210     -22.883   8.136 -31.765  1.00  0.00           C  
ATOM   3258  O   LEU A 210     -22.080   8.010 -32.693  1.00  0.00           O  
ATOM   3259  CB  LEU A 210     -23.068   6.367 -29.970  1.00  0.00           C  
ATOM   3260  CG  LEU A 210     -22.630   5.233 -30.672  1.00  0.00           C  
ATOM   3261  CD1 LEU A 210     -21.132   5.055 -30.518  1.00  0.00           C  
ATOM   3262  CD2 LEU A 210     -23.374   4.099 -30.102  1.00  0.00           C  
ATOM   3263  H   LEU A 210     -23.724   8.388 -28.744  1.00  0.00           H  
ATOM   3264  HA  LEU A 210     -21.422   7.691 -30.255  1.00  0.00           H  
ATOM   3265 1HB  LEU A 210     -22.867   6.195 -28.914  1.00  0.00           H  
ATOM   3266 2HB  LEU A 210     -24.137   6.407 -30.102  1.00  0.00           H  
ATOM   3267  HG  LEU A 210     -22.851   5.341 -31.725  1.00  0.00           H  
ATOM   3268 1HD1 LEU A 210     -20.825   4.160 -31.053  1.00  0.00           H  
ATOM   3269 2HD1 LEU A 210     -20.620   5.925 -30.925  1.00  0.00           H  
ATOM   3270 3HD1 LEU A 210     -20.889   4.954 -29.465  1.00  0.00           H  
ATOM   3271 1HD2 LEU A 210     -23.077   3.247 -30.629  1.00  0.00           H  
ATOM   3272 2HD2 LEU A 210     -23.138   3.998 -29.042  1.00  0.00           H  
ATOM   3273 3HD2 LEU A 210     -24.436   4.251 -30.209  1.00  0.00           H  
ATOM   3274  N   ASN A 211     -24.123   8.626 -31.942  1.00  0.00           N  
ATOM   3275  CA  ASN A 211     -24.571   9.110 -33.241  1.00  0.00           C  
ATOM   3276  C   ASN A 211     -23.719  10.295 -33.682  1.00  0.00           C  
ATOM   3277  O   ASN A 211     -23.347  10.385 -34.852  1.00  0.00           O  
ATOM   3278  CB  ASN A 211     -26.027   9.536 -33.214  1.00  0.00           C  
ATOM   3279  CG  ASN A 211     -26.999   8.434 -33.180  1.00  0.00           C  
ATOM   3280  OD1 ASN A 211     -26.705   7.288 -33.529  1.00  0.00           O  
ATOM   3281  ND2 ASN A 211     -28.187   8.773 -32.770  1.00  0.00           N  
ATOM   3282  H   ASN A 211     -24.763   8.656 -31.152  1.00  0.00           H  
ATOM   3283  HA  ASN A 211     -24.446   8.312 -33.970  1.00  0.00           H  
ATOM   3284 1HB  ASN A 211     -26.195  10.157 -32.340  1.00  0.00           H  
ATOM   3285 2HB  ASN A 211     -26.231  10.154 -34.087  1.00  0.00           H  
ATOM   3286 1HD2 ASN A 211     -28.913   8.095 -32.715  1.00  0.00           H  
ATOM   3287 2HD2 ASN A 211     -28.367   9.719 -32.504  1.00  0.00           H  
ATOM   3288  N   GLU A 212     -23.366  11.187 -32.742  1.00  0.00           N  
ATOM   3289  CA  GLU A 212     -22.505  12.311 -33.101  1.00  0.00           C  
ATOM   3290  C   GLU A 212     -21.189  11.770 -33.643  1.00  0.00           C  
ATOM   3291  O   GLU A 212     -20.705  12.213 -34.690  1.00  0.00           O  
ATOM   3292  CB  GLU A 212     -22.249  13.240 -31.906  1.00  0.00           C  
ATOM   3293  CG  GLU A 212     -21.379  14.462 -32.250  1.00  0.00           C  
ATOM   3294  CD  GLU A 212     -21.162  15.424 -31.090  1.00  0.00           C  
ATOM   3295  OE1 GLU A 212     -21.667  15.183 -30.018  1.00  0.00           O  
ATOM   3296  OE2 GLU A 212     -20.480  16.404 -31.291  1.00  0.00           O  
ATOM   3297  H   GLU A 212     -23.730  11.095 -31.791  1.00  0.00           H  
ATOM   3298  HA  GLU A 212     -22.991  12.884 -33.890  1.00  0.00           H  
ATOM   3299 1HB  GLU A 212     -23.198  13.586 -31.499  1.00  0.00           H  
ATOM   3300 2HB  GLU A 212     -21.738  12.693 -31.122  1.00  0.00           H  
ATOM   3301 1HG  GLU A 212     -20.407  14.105 -32.591  1.00  0.00           H  
ATOM   3302 2HG  GLU A 212     -21.841  14.998 -33.075  1.00  0.00           H  
ATOM   3303  N   ILE A 213     -20.642  10.757 -32.974  1.00  0.00           N  
ATOM   3304  CA  ILE A 213     -19.399  10.168 -33.438  1.00  0.00           C  
ATOM   3305  C   ILE A 213     -19.572   9.574 -34.823  1.00  0.00           C  
ATOM   3306  O   ILE A 213     -18.752   9.829 -35.701  1.00  0.00           O  
ATOM   3307  CB  ILE A 213     -18.891   9.095 -32.476  1.00  0.00           C  
ATOM   3308  CG1 ILE A 213     -18.455   9.694 -31.180  1.00  0.00           C  
ATOM   3309  CG2 ILE A 213     -17.768   8.401 -33.095  1.00  0.00           C  
ATOM   3310  CD1 ILE A 213     -18.239   8.674 -30.117  1.00  0.00           C  
ATOM   3311  H   ILE A 213     -21.085  10.430 -32.111  1.00  0.00           H  
ATOM   3312  HA  ILE A 213     -18.646  10.945 -33.507  1.00  0.00           H  
ATOM   3313  HB  ILE A 213     -19.680   8.383 -32.259  1.00  0.00           H  
ATOM   3314 1HG1 ILE A 213     -17.518  10.218 -31.340  1.00  0.00           H  
ATOM   3315 2HG1 ILE A 213     -19.204  10.412 -30.833  1.00  0.00           H  
ATOM   3316 1HG2 ILE A 213     -17.408   7.650 -32.426  1.00  0.00           H  
ATOM   3317 2HG2 ILE A 213     -18.111   7.951 -34.005  1.00  0.00           H  
ATOM   3318 3HG2 ILE A 213     -16.978   9.112 -33.307  1.00  0.00           H  
ATOM   3319 1HD1 ILE A 213     -17.911   9.182 -29.243  1.00  0.00           H  
ATOM   3320 2HD1 ILE A 213     -19.168   8.151 -29.914  1.00  0.00           H  
ATOM   3321 3HD1 ILE A 213     -17.491   7.957 -30.423  1.00  0.00           H  
ATOM   3322  N   LYS A 214     -20.644   8.812 -35.033  1.00  0.00           N  
ATOM   3323  CA  LYS A 214     -20.923   8.221 -36.337  1.00  0.00           C  
ATOM   3324  C   LYS A 214     -20.931   9.285 -37.431  1.00  0.00           C  
ATOM   3325  O   LYS A 214     -20.304   9.105 -38.480  1.00  0.00           O  
ATOM   3326  CB  LYS A 214     -22.261   7.483 -36.287  1.00  0.00           C  
ATOM   3327  CG  LYS A 214     -22.753   6.856 -37.566  1.00  0.00           C  
ATOM   3328  CD  LYS A 214     -23.767   7.730 -38.280  1.00  0.00           C  
ATOM   3329  CE  LYS A 214     -25.065   7.886 -37.496  1.00  0.00           C  
ATOM   3330  NZ  LYS A 214     -26.015   8.828 -38.189  1.00  0.00           N  
ATOM   3331  H   LYS A 214     -21.280   8.634 -34.255  1.00  0.00           H  
ATOM   3332  HA  LYS A 214     -20.136   7.503 -36.567  1.00  0.00           H  
ATOM   3333 1HB  LYS A 214     -22.211   6.705 -35.523  1.00  0.00           H  
ATOM   3334 2HB  LYS A 214     -23.026   8.178 -35.977  1.00  0.00           H  
ATOM   3335 1HG  LYS A 214     -21.915   6.705 -38.232  1.00  0.00           H  
ATOM   3336 2HG  LYS A 214     -23.216   5.912 -37.344  1.00  0.00           H  
ATOM   3337 1HD  LYS A 214     -23.356   8.718 -38.455  1.00  0.00           H  
ATOM   3338 2HD  LYS A 214     -24.003   7.281 -39.241  1.00  0.00           H  
ATOM   3339 1HE  LYS A 214     -25.540   6.913 -37.383  1.00  0.00           H  
ATOM   3340 2HE  LYS A 214     -24.838   8.288 -36.506  1.00  0.00           H  
ATOM   3341 1HZ  LYS A 214     -26.856   8.931 -37.651  1.00  0.00           H  
ATOM   3342 2HZ  LYS A 214     -25.547   9.750 -38.279  1.00  0.00           H  
ATOM   3343 3HZ  LYS A 214     -26.239   8.484 -39.103  1.00  0.00           H  
ATOM   3344  N   ASP A 215     -21.618  10.409 -37.190  1.00  0.00           N  
ATOM   3345  CA  ASP A 215     -21.673  11.458 -38.200  1.00  0.00           C  
ATOM   3346  C   ASP A 215     -20.283  12.019 -38.488  1.00  0.00           C  
ATOM   3347  O   ASP A 215     -19.942  12.270 -39.645  1.00  0.00           O  
ATOM   3348  CB  ASP A 215     -22.638  12.571 -37.783  1.00  0.00           C  
ATOM   3349  CG  ASP A 215     -24.140  12.146 -37.875  1.00  0.00           C  
ATOM   3350  OD1 ASP A 215     -24.428  11.115 -38.471  1.00  0.00           O  
ATOM   3351  OD2 ASP A 215     -24.976  12.858 -37.376  1.00  0.00           O  
ATOM   3352  H   ASP A 215     -22.113  10.521 -36.302  1.00  0.00           H  
ATOM   3353  HA  ASP A 215     -22.052  11.021 -39.122  1.00  0.00           H  
ATOM   3354 1HB  ASP A 215     -22.422  12.849 -36.746  1.00  0.00           H  
ATOM   3355 2HB  ASP A 215     -22.474  13.454 -38.400  1.00  0.00           H  
ATOM   3356  N   VAL A 216     -19.465  12.168 -37.450  1.00  0.00           N  
ATOM   3357  CA  VAL A 216     -18.105  12.668 -37.615  1.00  0.00           C  
ATOM   3358  C   VAL A 216     -17.275  11.662 -38.425  1.00  0.00           C  
ATOM   3359  O   VAL A 216     -16.486  12.042 -39.296  1.00  0.00           O  
ATOM   3360  CB  VAL A 216     -17.484  13.025 -36.266  1.00  0.00           C  
ATOM   3361  CG1 VAL A 216     -16.045  13.363 -36.441  1.00  0.00           C  
ATOM   3362  CG2 VAL A 216     -18.222  14.229 -35.690  1.00  0.00           C  
ATOM   3363  H   VAL A 216     -19.807  11.954 -36.509  1.00  0.00           H  
ATOM   3364  HA  VAL A 216     -18.154  13.596 -38.182  1.00  0.00           H  
ATOM   3365  HB  VAL A 216     -17.559  12.172 -35.591  1.00  0.00           H  
ATOM   3366 1HG1 VAL A 216     -15.609  13.615 -35.475  1.00  0.00           H  
ATOM   3367 2HG1 VAL A 216     -15.554  12.516 -36.853  1.00  0.00           H  
ATOM   3368 3HG1 VAL A 216     -15.947  14.213 -37.120  1.00  0.00           H  
ATOM   3369 1HG2 VAL A 216     -17.790  14.495 -34.735  1.00  0.00           H  
ATOM   3370 2HG2 VAL A 216     -18.130  15.069 -36.379  1.00  0.00           H  
ATOM   3371 3HG2 VAL A 216     -19.270  13.987 -35.557  1.00  0.00           H  
ATOM   3372  N   LEU A 217     -17.480  10.369 -38.179  1.00  0.00           N  
ATOM   3373  CA  LEU A 217     -16.766   9.354 -38.940  1.00  0.00           C  
ATOM   3374  C   LEU A 217     -17.115   9.487 -40.413  1.00  0.00           C  
ATOM   3375  O   LEU A 217     -16.223   9.451 -41.267  1.00  0.00           O  
ATOM   3376  CB  LEU A 217     -17.165   7.938 -38.501  1.00  0.00           C  
ATOM   3377  CG  LEU A 217     -16.319   7.244 -37.505  1.00  0.00           C  
ATOM   3378  CD1 LEU A 217     -15.103   6.954 -38.096  1.00  0.00           C  
ATOM   3379  CD2 LEU A 217     -16.110   8.082 -36.351  1.00  0.00           C  
ATOM   3380  H   LEU A 217     -18.128  10.101 -37.438  1.00  0.00           H  
ATOM   3381  HA  LEU A 217     -15.694   9.503 -38.811  1.00  0.00           H  
ATOM   3382 1HB  LEU A 217     -18.167   7.974 -38.099  1.00  0.00           H  
ATOM   3383 2HB  LEU A 217     -17.179   7.330 -39.390  1.00  0.00           H  
ATOM   3384  HG  LEU A 217     -16.770   6.330 -37.234  1.00  0.00           H  
ATOM   3385 1HD1 LEU A 217     -14.465   6.439 -37.391  1.00  0.00           H  
ATOM   3386 2HD1 LEU A 217     -15.265   6.324 -38.971  1.00  0.00           H  
ATOM   3387 3HD1 LEU A 217     -14.664   7.897 -38.389  1.00  0.00           H  
ATOM   3388 1HD2 LEU A 217     -15.468   7.574 -35.634  1.00  0.00           H  
ATOM   3389 2HD2 LEU A 217     -15.646   8.998 -36.682  1.00  0.00           H  
ATOM   3390 3HD2 LEU A 217     -17.040   8.290 -35.914  1.00  0.00           H  
ATOM   3391  N   ILE A 218     -18.397   9.682 -40.710  1.00  0.00           N  
ATOM   3392  CA  ILE A 218     -18.855   9.870 -42.079  1.00  0.00           C  
ATOM   3393  C   ILE A 218     -18.205  11.110 -42.703  1.00  0.00           C  
ATOM   3394  O   ILE A 218     -17.731  11.070 -43.839  1.00  0.00           O  
ATOM   3395  CB  ILE A 218     -20.383   9.961 -42.142  1.00  0.00           C  
ATOM   3396  CG1 ILE A 218     -20.965   8.618 -41.782  1.00  0.00           C  
ATOM   3397  CG2 ILE A 218     -20.830  10.403 -43.514  1.00  0.00           C  
ATOM   3398  CD1 ILE A 218     -22.433   8.620 -41.527  1.00  0.00           C  
ATOM   3399  H   ILE A 218     -19.082   9.687 -39.949  1.00  0.00           H  
ATOM   3400  HA  ILE A 218     -18.550   8.997 -42.663  1.00  0.00           H  
ATOM   3401  HB  ILE A 218     -20.732  10.676 -41.404  1.00  0.00           H  
ATOM   3402 1HG1 ILE A 218     -20.754   7.944 -42.591  1.00  0.00           H  
ATOM   3403 2HG1 ILE A 218     -20.470   8.252 -40.883  1.00  0.00           H  
ATOM   3404 1HG2 ILE A 218     -21.915  10.466 -43.540  1.00  0.00           H  
ATOM   3405 2HG2 ILE A 218     -20.403  11.380 -43.737  1.00  0.00           H  
ATOM   3406 3HG2 ILE A 218     -20.489   9.679 -44.254  1.00  0.00           H  
ATOM   3407 1HD1 ILE A 218     -22.754   7.610 -41.280  1.00  0.00           H  
ATOM   3408 2HD1 ILE A 218     -22.650   9.287 -40.697  1.00  0.00           H  
ATOM   3409 3HD1 ILE A 218     -22.958   8.962 -42.414  1.00  0.00           H  
ATOM   3410  N   GLN A 219     -18.131  12.209 -41.943  1.00  0.00           N  
ATOM   3411  CA  GLN A 219     -17.510  13.444 -42.430  1.00  0.00           C  
ATOM   3412  C   GLN A 219     -16.042  13.211 -42.810  1.00  0.00           C  
ATOM   3413  O   GLN A 219     -15.542  13.812 -43.765  1.00  0.00           O  
ATOM   3414  CB  GLN A 219     -17.591  14.542 -41.365  1.00  0.00           C  
ATOM   3415  CG  GLN A 219     -18.992  15.085 -41.116  1.00  0.00           C  
ATOM   3416  CD  GLN A 219     -19.050  16.039 -39.929  1.00  0.00           C  
ATOM   3417  OE1 GLN A 219     -18.129  16.093 -39.105  1.00  0.00           O  
ATOM   3418  NE2 GLN A 219     -20.136  16.796 -39.835  1.00  0.00           N  
ATOM   3419  H   GLN A 219     -18.555  12.195 -41.017  1.00  0.00           H  
ATOM   3420  HA  GLN A 219     -18.045  13.773 -43.319  1.00  0.00           H  
ATOM   3421 1HB  GLN A 219     -17.209  14.162 -40.425  1.00  0.00           H  
ATOM   3422 2HB  GLN A 219     -16.950  15.373 -41.658  1.00  0.00           H  
ATOM   3423 1HG  GLN A 219     -19.312  15.632 -42.001  1.00  0.00           H  
ATOM   3424 2HG  GLN A 219     -19.666  14.264 -40.935  1.00  0.00           H  
ATOM   3425 1HE2 GLN A 219     -20.233  17.440 -39.077  1.00  0.00           H  
ATOM   3426 2HE2 GLN A 219     -20.858  16.721 -40.524  1.00  0.00           H  
ATOM   3427  N   HIS A 220     -15.370  12.298 -42.103  1.00  0.00           N  
ATOM   3428  CA  HIS A 220     -13.974  11.967 -42.385  1.00  0.00           C  
ATOM   3429  C   HIS A 220     -13.804  10.823 -43.396  1.00  0.00           C  
ATOM   3430  O   HIS A 220     -12.687  10.334 -43.588  1.00  0.00           O  
ATOM   3431  CB  HIS A 220     -13.207  11.592 -41.113  1.00  0.00           C  
ATOM   3432  CG  HIS A 220     -12.973  12.712 -40.172  1.00  0.00           C  
ATOM   3433  ND1 HIS A 220     -12.135  13.770 -40.462  1.00  0.00           N  
ATOM   3434  CD2 HIS A 220     -13.429  12.924 -38.939  1.00  0.00           C  
ATOM   3435  CE1 HIS A 220     -12.111  14.595 -39.435  1.00  0.00           C  
ATOM   3436  NE2 HIS A 220     -12.890  14.110 -38.499  1.00  0.00           N  
ATOM   3437  H   HIS A 220     -15.835  11.859 -41.305  1.00  0.00           H  
ATOM   3438  HA  HIS A 220     -13.487  12.842 -42.811  1.00  0.00           H  
ATOM   3439 1HB  HIS A 220     -13.775  10.824 -40.578  1.00  0.00           H  
ATOM   3440 2HB  HIS A 220     -12.244  11.160 -41.379  1.00  0.00           H  
ATOM   3441  HD2 HIS A 220     -14.092  12.265 -38.414  1.00  0.00           H  
ATOM   3442  HE1 HIS A 220     -11.538  15.520 -39.365  1.00  0.00           H  
ATOM   3443  HE2 HIS A 220     -13.041  14.549 -37.602  1.00  0.00           H  
ATOM   3444  N   GLY A 221     -14.891  10.400 -44.053  1.00  0.00           N  
ATOM   3445  CA  GLY A 221     -14.814   9.353 -45.068  1.00  0.00           C  
ATOM   3446  C   GLY A 221     -14.995   7.911 -44.582  1.00  0.00           C  
ATOM   3447  O   GLY A 221     -14.675   6.975 -45.318  1.00  0.00           O  
ATOM   3448  H   GLY A 221     -15.803  10.813 -43.865  1.00  0.00           H  
ATOM   3449 1HA  GLY A 221     -15.576   9.561 -45.819  1.00  0.00           H  
ATOM   3450 2HA  GLY A 221     -13.857   9.437 -45.580  1.00  0.00           H  
ATOM   3451  N   GLY A 222     -15.500   7.709 -43.365  1.00  0.00           N  
ATOM   3452  CA  GLY A 222     -15.687   6.349 -42.860  1.00  0.00           C  
ATOM   3453  C   GLY A 222     -16.663   5.561 -43.742  1.00  0.00           C  
ATOM   3454  O   GLY A 222     -17.639   6.108 -44.269  1.00  0.00           O  
ATOM   3455  H   GLY A 222     -15.749   8.497 -42.771  1.00  0.00           H  
ATOM   3456 1HA  GLY A 222     -14.725   5.836 -42.824  1.00  0.00           H  
ATOM   3457 2HA  GLY A 222     -16.063   6.392 -41.839  1.00  0.00           H  
ATOM   3458  N   LYS A 223     -16.447   4.254 -43.851  1.00  0.00           N  
ATOM   3459  CA  LYS A 223     -17.280   3.418 -44.730  1.00  0.00           C  
ATOM   3460  C   LYS A 223     -18.638   3.008 -44.167  1.00  0.00           C  
ATOM   3461  O   LYS A 223     -18.863   1.843 -43.853  1.00  0.00           O  
ATOM   3462  CB  LYS A 223     -16.514   2.158 -45.087  1.00  0.00           C  
ATOM   3463  CG  LYS A 223     -15.266   2.406 -45.908  1.00  0.00           C  
ATOM   3464  CD  LYS A 223     -14.534   1.110 -46.188  1.00  0.00           C  
ATOM   3465  CE  LYS A 223     -13.264   1.353 -46.972  1.00  0.00           C  
ATOM   3466  NZ  LYS A 223     -12.537   0.086 -47.242  1.00  0.00           N  
ATOM   3467  H   LYS A 223     -15.640   3.845 -43.366  1.00  0.00           H  
ATOM   3468  HA  LYS A 223     -17.462   3.983 -45.645  1.00  0.00           H  
ATOM   3469 1HB  LYS A 223     -16.202   1.654 -44.170  1.00  0.00           H  
ATOM   3470 2HB  LYS A 223     -17.159   1.476 -45.638  1.00  0.00           H  
ATOM   3471 1HG  LYS A 223     -15.533   2.884 -46.849  1.00  0.00           H  
ATOM   3472 2HG  LYS A 223     -14.602   3.075 -45.356  1.00  0.00           H  
ATOM   3473 1HD  LYS A 223     -14.270   0.644 -45.233  1.00  0.00           H  
ATOM   3474 2HD  LYS A 223     -15.180   0.432 -46.741  1.00  0.00           H  
ATOM   3475 1HE  LYS A 223     -13.513   1.830 -47.918  1.00  0.00           H  
ATOM   3476 2HE  LYS A 223     -12.615   2.018 -46.397  1.00  0.00           H  
ATOM   3477 1HZ  LYS A 223     -11.696   0.285 -47.761  1.00  0.00           H  
ATOM   3478 2HZ  LYS A 223     -12.296  -0.353 -46.363  1.00  0.00           H  
ATOM   3479 3HZ  LYS A 223     -13.128  -0.532 -47.777  1.00  0.00           H  
ATOM   3480  N   TRP A 224     -19.532   3.977 -44.046  1.00  0.00           N  
ATOM   3481  CA  TRP A 224     -20.861   3.728 -43.491  1.00  0.00           C  
ATOM   3482  C   TRP A 224     -21.953   3.211 -44.444  1.00  0.00           C  
ATOM   3483  O   TRP A 224     -22.063   3.675 -45.578  1.00  0.00           O  
ATOM   3484  CB  TRP A 224     -21.321   4.967 -42.723  1.00  0.00           C  
ATOM   3485  CG  TRP A 224     -20.589   5.041 -41.431  1.00  0.00           C  
ATOM   3486  CD1 TRP A 224     -19.376   5.584 -41.205  1.00  0.00           C  
ATOM   3487  CD2 TRP A 224     -21.044   4.544 -40.153  1.00  0.00           C  
ATOM   3488  NE1 TRP A 224     -19.019   5.403 -39.899  1.00  0.00           N  
ATOM   3489  CE2 TRP A 224     -20.022   4.767 -39.248  1.00  0.00           C  
ATOM   3490  CE3 TRP A 224     -22.223   3.908 -39.714  1.00  0.00           C  
ATOM   3491  CZ2 TRP A 224     -20.109   4.368 -37.946  1.00  0.00           C  
ATOM   3492  CZ3 TRP A 224     -22.300   3.498 -38.399  1.00  0.00           C  
ATOM   3493  CH2 TRP A 224     -21.264   3.719 -37.538  1.00  0.00           C  
ATOM   3494  H   TRP A 224     -19.232   4.914 -44.322  1.00  0.00           H  
ATOM   3495  HA  TRP A 224     -20.695   2.988 -42.753  1.00  0.00           H  
ATOM   3496 1HB  TRP A 224     -21.116   5.850 -43.313  1.00  0.00           H  
ATOM   3497 2HB  TRP A 224     -22.393   4.921 -42.529  1.00  0.00           H  
ATOM   3498  HD1 TRP A 224     -18.762   6.062 -41.957  1.00  0.00           H  
ATOM   3499  HE1 TRP A 224     -18.151   5.689 -39.483  1.00  0.00           H  
ATOM   3500  HE3 TRP A 224     -23.046   3.724 -40.395  1.00  0.00           H  
ATOM   3501  HZ2 TRP A 224     -19.312   4.540 -37.263  1.00  0.00           H  
ATOM   3502  HZ3 TRP A 224     -23.208   2.993 -38.070  1.00  0.00           H  
ATOM   3503  HH2 TRP A 224     -21.353   3.384 -36.511  1.00  0.00           H  
ATOM   3504  N   PRO A 225     -22.775   2.244 -43.966  1.00  0.00           N  
ATOM   3505  CA  PRO A 225     -22.661   1.463 -42.734  1.00  0.00           C  
ATOM   3506  C   PRO A 225     -21.524   0.424 -42.852  1.00  0.00           C  
ATOM   3507  O   PRO A 225     -21.430  -0.235 -43.887  1.00  0.00           O  
ATOM   3508  CB  PRO A 225     -24.019   0.777 -42.636  1.00  0.00           C  
ATOM   3509  CG  PRO A 225     -24.496   0.681 -44.078  1.00  0.00           C  
ATOM   3510  CD  PRO A 225     -23.940   1.924 -44.771  1.00  0.00           C  
ATOM   3511  HA  PRO A 225     -22.588   2.139 -41.894  1.00  0.00           H  
ATOM   3512 1HB  PRO A 225     -23.901  -0.211 -42.149  1.00  0.00           H  
ATOM   3513 2HB  PRO A 225     -24.690   1.365 -41.992  1.00  0.00           H  
ATOM   3514 1HG  PRO A 225     -24.129  -0.253 -44.528  1.00  0.00           H  
ATOM   3515 2HG  PRO A 225     -25.595   0.636 -44.109  1.00  0.00           H  
ATOM   3516 1HD  PRO A 225     -23.631   1.694 -45.801  1.00  0.00           H  
ATOM   3517 2HD  PRO A 225     -24.663   2.753 -44.737  1.00  0.00           H  
ATOM   3518  N   PRO A 226     -20.672   0.248 -41.833  1.00  0.00           N  
ATOM   3519  CA  PRO A 226     -19.608  -0.718 -41.725  1.00  0.00           C  
ATOM   3520  C   PRO A 226     -20.170  -2.115 -41.630  1.00  0.00           C  
ATOM   3521  O   PRO A 226     -21.335  -2.285 -41.270  1.00  0.00           O  
ATOM   3522  CB  PRO A 226     -18.928  -0.327 -40.426  1.00  0.00           C  
ATOM   3523  CG  PRO A 226     -19.394   1.039 -40.153  1.00  0.00           C  
ATOM   3524  CD  PRO A 226     -20.739   1.087 -40.675  1.00  0.00           C  
ATOM   3525  HA  PRO A 226     -18.929  -0.617 -42.584  1.00  0.00           H  
ATOM   3526 1HB  PRO A 226     -19.210  -1.038 -39.645  1.00  0.00           H  
ATOM   3527 2HB  PRO A 226     -17.840  -0.381 -40.544  1.00  0.00           H  
ATOM   3528 1HG  PRO A 226     -19.406   1.256 -39.096  1.00  0.00           H  
ATOM   3529 2HG  PRO A 226     -18.730   1.779 -40.628  1.00  0.00           H  
ATOM   3530 1HD  PRO A 226     -21.487   0.739 -39.957  1.00  0.00           H  
ATOM   3531 2HD  PRO A 226     -20.825   2.053 -40.910  1.00  0.00           H  
ATOM   3532  N   THR A 227     -19.346  -3.111 -41.916  1.00  0.00           N  
ATOM   3533  CA  THR A 227     -19.750  -4.488 -41.681  1.00  0.00           C  
ATOM   3534  C   THR A 227     -19.050  -5.001 -40.410  1.00  0.00           C  
ATOM   3535  O   THR A 227     -17.845  -5.234 -40.440  1.00  0.00           O  
ATOM   3536  CB  THR A 227     -19.366  -5.400 -42.847  1.00  0.00           C  
ATOM   3537  OG1 THR A 227     -20.019  -4.954 -44.042  1.00  0.00           O  
ATOM   3538  CG2 THR A 227     -19.793  -6.820 -42.528  1.00  0.00           C  
ATOM   3539  H   THR A 227     -18.413  -2.910 -42.249  1.00  0.00           H  
ATOM   3540  HA  THR A 227     -20.827  -4.532 -41.593  1.00  0.00           H  
ATOM   3541  HB  THR A 227     -18.287  -5.373 -42.998  1.00  0.00           H  
ATOM   3542  HG1 THR A 227     -20.966  -4.883 -43.882  1.00  0.00           H  
ATOM   3543 1HG2 THR A 227     -19.524  -7.477 -43.352  1.00  0.00           H  
ATOM   3544 2HG2 THR A 227     -19.292  -7.155 -41.614  1.00  0.00           H  
ATOM   3545 3HG2 THR A 227     -20.871  -6.849 -42.377  1.00  0.00           H  
ATOM   3546  N   PRO A 228     -19.767  -5.215 -39.293  1.00  0.00           N  
ATOM   3547  CA  PRO A 228     -19.221  -5.623 -38.014  1.00  0.00           C  
ATOM   3548  C   PRO A 228     -18.467  -6.925 -38.107  1.00  0.00           C  
ATOM   3549  O   PRO A 228     -18.829  -7.807 -38.885  1.00  0.00           O  
ATOM   3550  CB  PRO A 228     -20.465  -5.813 -37.160  1.00  0.00           C  
ATOM   3551  CG  PRO A 228     -21.499  -4.938 -37.782  1.00  0.00           C  
ATOM   3552  CD  PRO A 228     -21.223  -4.990 -39.260  1.00  0.00           C  
ATOM   3553  HA  PRO A 228     -18.584  -4.824 -37.616  1.00  0.00           H  
ATOM   3554 1HB  PRO A 228     -20.742  -6.875 -37.146  1.00  0.00           H  
ATOM   3555 2HB  PRO A 228     -20.233  -5.515 -36.128  1.00  0.00           H  
ATOM   3556 1HG  PRO A 228     -22.507  -5.292 -37.527  1.00  0.00           H  
ATOM   3557 2HG  PRO A 228     -21.408  -3.930 -37.371  1.00  0.00           H  
ATOM   3558 1HD  PRO A 228     -21.764  -5.813 -39.750  1.00  0.00           H  
ATOM   3559 2HD  PRO A 228     -21.494  -4.012 -39.643  1.00  0.00           H  
ATOM   3560  N   VAL A 229     -17.443  -7.055 -37.279  1.00  0.00           N  
ATOM   3561  CA  VAL A 229     -16.648  -8.268 -37.233  1.00  0.00           C  
ATOM   3562  C   VAL A 229     -17.394  -9.347 -36.453  1.00  0.00           C  
ATOM   3563  O   VAL A 229     -17.550 -10.470 -36.931  1.00  0.00           O  
ATOM   3564  CB  VAL A 229     -15.331  -7.961 -36.525  1.00  0.00           C  
ATOM   3565  CG1 VAL A 229     -14.504  -9.197 -36.352  1.00  0.00           C  
ATOM   3566  CG2 VAL A 229     -14.602  -6.899 -37.255  1.00  0.00           C  
ATOM   3567  H   VAL A 229     -17.198  -6.288 -36.672  1.00  0.00           H  
ATOM   3568  HA  VAL A 229     -16.461  -8.613 -38.250  1.00  0.00           H  
ATOM   3569  HB  VAL A 229     -15.549  -7.627 -35.572  1.00  0.00           H  
ATOM   3570 1HG1 VAL A 229     -13.586  -8.944 -35.808  1.00  0.00           H  
ATOM   3571 2HG1 VAL A 229     -15.073  -9.938 -35.781  1.00  0.00           H  
ATOM   3572 3HG1 VAL A 229     -14.247  -9.606 -37.326  1.00  0.00           H  
ATOM   3573 1HG2 VAL A 229     -13.703  -6.681 -36.709  1.00  0.00           H  
ATOM   3574 2HG2 VAL A 229     -14.351  -7.235 -38.260  1.00  0.00           H  
ATOM   3575 3HG2 VAL A 229     -15.222  -6.009 -37.313  1.00  0.00           H  
ATOM   3576  N   LYS A 230     -17.873  -8.947 -35.271  1.00  0.00           N  
ATOM   3577  CA  LYS A 230     -18.609  -9.765 -34.316  1.00  0.00           C  
ATOM   3578  C   LYS A 230     -18.139 -11.212 -34.293  1.00  0.00           C  
ATOM   3579  O   LYS A 230     -17.001 -11.474 -33.895  1.00  0.00           O  
ATOM   3580  OXT LYS A 230     -18.999 -12.089 -34.268  1.00  0.00           O  
ATOM   3581  CB  LYS A 230     -20.112  -9.664 -34.594  1.00  0.00           C  
ATOM   3582  CG  LYS A 230     -20.703  -8.267 -34.295  1.00  0.00           C  
ATOM   3583  CD  LYS A 230     -22.209  -8.187 -34.620  1.00  0.00           C  
ATOM   3584  CE  LYS A 230     -22.792  -6.768 -34.365  1.00  0.00           C  
ATOM   3585  NZ  LYS A 230     -24.239  -6.674 -34.762  1.00  0.00           N  
ATOM   3586  H   LYS A 230     -17.689  -7.991 -35.016  1.00  0.00           H  
ATOM   3587  HA  LYS A 230     -18.433  -9.360 -33.321  1.00  0.00           H  
ATOM   3588 1HB  LYS A 230     -20.305  -9.897 -35.644  1.00  0.00           H  
ATOM   3589 2HB  LYS A 230     -20.648 -10.397 -33.989  1.00  0.00           H  
ATOM   3590 1HG  LYS A 230     -20.562  -8.039 -33.237  1.00  0.00           H  
ATOM   3591 2HG  LYS A 230     -20.166  -7.532 -34.871  1.00  0.00           H  
ATOM   3592 1HD  LYS A 230     -22.364  -8.445 -35.668  1.00  0.00           H  
ATOM   3593 2HD  LYS A 230     -22.750  -8.906 -34.005  1.00  0.00           H  
ATOM   3594 1HE  LYS A 230     -22.697  -6.513 -33.310  1.00  0.00           H  
ATOM   3595 2HE  LYS A 230     -22.235  -6.051 -34.944  1.00  0.00           H  
ATOM   3596 1HZ  LYS A 230     -24.598  -5.710 -34.619  1.00  0.00           H  
ATOM   3597 2HZ  LYS A 230     -24.333  -6.891 -35.739  1.00  0.00           H  
ATOM   3598 3HZ  LYS A 230     -24.790  -7.318 -34.224  1.00  0.00           H  
TER                                                                             
# All scores below are weighted scores, not raw scores.
#BEGIN_POSE_ENERGIES_TABLE /home/grads/bernardm/FoldingBenchMarks/RosettaFold/RoseTTAFold/results_pyrosetta_rerun/T1134s1.pdb/pdb-3track/model0_1_0.45.pdb
label fa_atr fa_rep fa_sol fa_intra_rep fa_intra_sol_xover4 lk_ball_wtd fa_elec hbond_sr_bb hbond_lr_bb hbond_bb_sc hbond_sc dslf_fa13 omega fa_dun p_aa_pp yhh_planarity ref rama_prepro cart_bonded total
weights 1 0.55 1 0.005 1 1 1 1 1 1 1 1.25 0.4 0.7 0.6 0.625 1 0.45 0.5 NA
pose -1444.03 164.093 834.054 2.98185 43.2919 -47.3319 -408.297 -134.02 -16.7962 -44.2409 -22.7601 0 0.99929 242.153 -54.4349 0.00766 41.0703 -26.9703 128.836 -741.396
MET:NtermProteinFull_1 -1.97349 0.13986 0.70437 0.01494 0.16784 -0.14232 -1.0218 0 0 0 0 0 -0.09185 1.64769 0 0 1.65735 0 0.05345 1.15604
ASP_2 -1.27442 0.06118 1.16786 0.00483 0.32843 -0.26118 -1.04556 0 0 0 0 0 -0.04743 2.87783 -0.27289 0 -2.14574 -0.0408 0.08633 -0.56156
LEU_3 -4.92641 0.53642 0.77857 0.01435 0.04592 -0.29487 -0.24239 0 0 0 0 0 0.03153 0.1199 -0.27051 0 1.66147 -0.11181 0.18333 -2.4745
LYS_4 -4.65636 0.78813 4.71009 0.01768 0.26975 0.19075 -2.99708 0 0 0 -0.41752 0 0.26336 1.42612 0.00848 0 -0.71458 -0.21695 0.96284 -0.36529
PRO_5 -7.92923 1.39938 3.20157 0.00295 0.03615 -0.26938 -1.82802 0 0 0 0 0 -0.16521 0.10905 -0.81102 0 -1.64321 0.10366 1.16994 -6.62339
ASP_6 -3.84631 0.28627 4.44551 0.00371 0.30031 0.55078 -3.839 0 0 -0.61967 -1.0273 0 -0.0763 1.44348 -0.02523 0 -2.14574 0.06045 0.45743 -4.03161
ASN_7 -4.2709 0.55155 3.81669 0.00681 0.30204 -0.20038 -0.75096 0 0 0 0 0 -0.03804 1.52752 -0.2679 0 -1.34026 -0.52443 0.21529 -0.97296
TYR_8 -12.4971 2.29013 4.31208 0.03274 0.31084 -0.46652 -2.14894 0 0 0 0 0 0.12322 2.2131 -0.39322 0.00184 0.58223 0.5194 1.65917 -3.46106
PHE_9 -11.225 1.7489 1.92872 0.03137 0.25642 -0.6117 -1.61535 0 0 0 0 0 -0.01158 2.62603 -0.29896 0 1.21829 0.85756 1.76764 -3.32763
SER_10 -2.96473 0.25574 2.80386 0.00121 0.06616 -0.07698 -0.94298 0 0 0 0 0 -0.00082 0.19756 -0.4643 0 -0.28969 -0.11367 0.31434 -1.2143
GLY_11 -2.22141 0.22971 2.66261 3e-05 0 -0.15917 -1.57614 0 0 0 0 0 -0.13611 0 -1.34715 0 0.79816 -0.14469 0.16931 -1.72484
GLN_12 -3.40036 0.18858 3.25413 0.00754 0.61461 -0.22007 -1.18643 0 0 0 0 0 -0.06215 2.47288 -0.24804 0 -1.45095 -0.23325 0.1651 -0.09842
GLN_13 -8.51266 0.85148 5.5131 0.00831 0.21852 -0.09926 -2.40515 0 0 -0.7278 0 0 -0.0368 3.49652 -0.24832 0 -1.45095 -0.38195 0.36004 -3.41491
LEU_14 -9.85798 0.82143 5.40603 0.0303 0.19705 -0.58761 -1.7824 0 0 0 0 0 0.04272 0.73972 -0.21342 0 1.66147 -0.20476 0.42475 -3.3227
THR_15 -5.00894 0.24206 3.87371 0.00953 0.06104 -0.28769 -1.733 0 0 0 0 0 0.04741 0.01461 0.03768 0 1.15175 -0.00261 0.25461 -1.33981
LEU_16 -10.8237 1.74092 1.59454 0.04378 0.24046 -0.12221 -1.83702 0 0 0 0 0 0.03434 1.15078 -0.23974 0 1.66147 -0.05466 0.75999 -5.85106
ALA_17 -7.52549 1.05728 3.25959 0.00199 0 0.06413 -2.36374 0 0 0 0 0 0.02031 0 -0.37193 0 1.32468 -0.32952 0.78756 -4.07515
ARG_18 -6.94992 0.41295 6.69563 0.01068 0.19133 -0.21173 -4.28957 0 0 0 -1.0273 0 0.13295 1.48235 -0.09304 0 -0.09474 -0.39441 0.4963 -3.63851
ALA_19 -6.22321 0.23315 3.43671 0.0013 0 -0.09912 -2.20547 0 0 0 0 0 0.0224 0 -0.29352 0 1.32468 -0.38943 0.44507 -3.74745
ILE_20 -10.2564 1.62674 1.87648 0.02726 0.06817 -0.34029 -1.77195 0 0 0 0 0 -0.05438 0.06935 -0.45826 0 2.30374 -0.2077 0.34492 -6.77236
GLU_21 -6.12329 0.31619 6.54611 0.00654 0.32571 -0.03961 -4.39091 0 0 -0.76196 -0.41752 0 -0.05357 2.82515 -0.24258 0 -2.72453 -0.21373 0.41128 -4.53674
ASN_22 -4.02273 0.24738 3.96833 0.00768 0.31055 -0.64301 -0.76721 0 0 0 0 0 -0.02706 1.54387 -0.292 0 -1.34026 -0.59152 0.35828 -1.2477
GLY_23 -3.50954 0.18503 2.83343 7e-05 0 -0.17192 -1.73205 0 0 0 0 0 -0.03109 0 -1.18125 0 0.79816 -0.74623 0.36124 -3.19416
GLU_24 -5.38414 0.30994 4.52146 0.00762 0.36978 0.00642 -2.44344 0 0 0 0 0 0.01733 2.48196 0.24495 0 -2.72453 -0.15582 0.38605 -2.36242
VAL_25 -6.38642 0.68469 2.35963 0.02407 0.05552 -0.15304 -1.66434 0 0 0 0 0 -0.02786 0.05037 -0.0853 0 2.64269 0.22104 0.33022 -1.94874
ASP_26 -3.59525 0.22529 3.37807 0.00369 0.2954 -0.20505 -0.87262 0 0 0 0 0 -0.05613 1.28025 0.11203 0 -2.14574 -0.18706 0.25094 -1.51619
GLU_27 -6.17301 0.34824 6.04325 0.00555 0.70297 -0.0284 -4.04044 0 0 0 -0.63607 0 0.12383 2.68052 -0.28037 0 -2.72453 -0.28736 0.31581 -3.95
VAL_28 -8.82959 1.18751 1.68896 0.02225 0.05511 -0.09884 -1.78218 0 0 0 0 0 -0.03969 0.05261 -0.24722 0 2.64269 -0.18388 0.32651 -5.20575
ILE_29 -5.69065 0.29987 2.98149 0.02949 0.07292 -0.3297 -1.13235 0 0 0 0 0 -0.04005 0.08008 -0.39431 0 2.30374 -0.04455 0.24484 -1.61918
LYS_30 -4.82886 0.1833 5.7047 0.01361 0.21495 -0.00845 -3.9492 0 0 -0.43856 -0.63607 0 -0.01948 2.42943 0.02779 0 -0.71458 0.01888 0.24602 -1.75653
LEU_31 -7.11114 0.64921 3.3016 0.01586 0.07628 -0.26787 -2.75834 0 0 0 0 0 -0.03563 0.21776 -0.30145 0 1.66147 -0.13474 0.34619 -4.3408
ALA_32 -5.2853 0.66925 2.10864 0.00155 0 -0.07994 -1.47302 0 0 0 0 0 -0.06854 0 -0.37015 0 1.32468 -0.45844 0.29561 -3.33567
SER_33 -2.01787 0.18873 2.6842 0.00167 0.05481 -0.12891 -1.33688 0 0 -0.43856 0 0 -0.07086 0.1289 -0.23112 0 -0.28969 -0.62677 0.26987 -1.81247
GLY_34 -1.46174 0.24575 1.85961 7e-05 0 -0.21811 -0.56424 0 0 0 0 0 -0.0225 0 0.59543 0 0.79816 0.08487 0.20676 1.52407
THR_35 -5.57402 0.43055 3.18489 0.00764 0.05257 -0.32262 -1.25494 0 0 0 0 0 -0.01887 0.06387 -0.22348 0 1.15175 0.43895 0.26002 -1.80369
ASP_36 -3.21151 0.26298 3.61419 0.00633 0.7308 -0.33507 -1.71338 0 0 0 0 0 0.07591 1.54276 -0.81712 0 -2.14574 -0.00592 0.62946 -1.36629
LEU_37 -7.94415 0.87119 1.24703 0.022 0.0847 -0.02629 -1.73924 0 0 0 0 0 -0.00567 0.53015 -0.25258 0 1.66147 -0.21078 0.702 -5.06017
ASN_38 -5.12767 0.51957 4.2905 0.00896 0.33556 0.04053 -2.40384 0 0 -1.8187 0 0 -0.05197 1.58645 -0.26134 0 -1.34026 -0.47859 0.63697 -4.06382
LYS_39 -4.18462 0.43984 4.24285 0.01095 0.18058 -0.1717 -1.74711 0 0 -0.7278 0 0 0.0887 0.95118 0.10883 0 -0.71458 -0.33608 1.14523 -0.71374
PRO_40 -4.49882 0.8075 1.87689 0.00316 0.07712 -0.18218 -0.72349 0 0 0 0 0 -0.06976 0.12354 -0.97941 0 -1.64321 -0.39654 1.07027 -4.53493
GLY_41 -3.41563 0.31997 3.44065 4e-05 0 -0.06017 -1.63833 0 0 0 0 0 -0.08322 0 -1.10429 0 0.79816 -0.31797 0.40291 -1.65786
LYS_42 -4.25682 0.47872 4.82424 0.00844 0.19956 -0.179 -2.42934 0 0 -0.61967 0 0 0.06985 2.29076 -0.05043 0 -0.71458 -0.23267 0.43339 -0.17755
GLU_43 -5.1171 0.77092 4.19713 0.00912 0.70319 -0.07944 -1.49381 0 0 -0.89871 0 0 -0.04291 2.65627 0.21957 0 -2.72453 -0.25564 0.46675 -1.58919
ASP_44 -6.1805 0.8113 5.57137 0.00419 0.32666 -0.44168 -2.74152 0 0 0 -0.87437 0 -0.02934 1.63515 -0.02762 0 -2.14574 0.12733 0.49686 -3.46791
MET_45 -8.43091 0.60603 3.18811 0.00616 0.05805 -0.4828 -1.42544 0 0 0 0 0 0.02568 1.41714 -0.05819 0 1.65735 -0.07697 0.46336 -3.05242
THR_46 -6.89667 0.44836 4.1185 0.00661 0.07637 -0.3184 -2.70394 0 0 -0.86654 0 0 0.00337 0.01492 -0.56637 0 1.15175 -0.22683 0.41669 -5.34219
LEU_47 -9.74042 1.42779 1.08868 0.04691 0.10023 0.11223 -1.45956 0 0 0 0 0 0.07882 0.22383 -0.31022 0 1.66147 -0.20823 0.78032 -6.19816
LEU_48 -8.80559 1.08232 1.35546 0.02191 0.19578 -0.20873 -0.59193 0 0 0 0 0 0.09889 0.84092 -0.26142 0 1.66147 -0.25451 0.77012 -4.09532
PHE_49 -9.84886 1.11156 4.15288 0.02107 0.21684 -0.1876 -1.15652 0 0 -0.86654 0 0 0.02777 1.49622 -0.43727 0 1.21829 -0.09784 0.44685 -3.90315
TRP_50 -12.8823 1.41674 6.94005 0.02259 0.48914 0.13017 -2.47311 0 0 0 0 0 -0.01383 2.51312 -0.26246 0 2.26099 -0.0125 0.41268 -1.45872
ALA_51 -6.77883 0.601 2.80837 0.00158 0 -0.25653 -2.31761 0 0 0 0 0 -0.03613 0 -0.29047 0 1.32468 -0.24303 0.4528 -4.73417
VAL_52 -9.47078 1.23233 2.54638 0.01344 0.03434 -0.03698 -2.26296 0 0 0 0 0 0.02939 0.55995 0.13359 0 2.64269 -0.25296 0.59921 -4.23237
MET_53 -7.88258 0.89267 4.08467 0.01434 0.10072 -0.37085 -1.96074 0 0 0 0 0 0.12462 0.9769 -0.11189 0 1.65735 -0.13033 0.63802 -1.9671
ASN_54 -8.0847 0.72297 7.31503 0.00968 0.28416 -0.17231 -2.81758 0 0 0 0 0 -0.01143 1.17551 0.45511 0 -1.34026 -0.00034 0.49169 -1.97247
SER_55 -6.71313 0.52246 5.82396 0.00155 0.02563 -0.41228 -2.63169 0 0 0 0 0 0.00292 0.48761 0.28306 0 -0.28969 0.05264 0.58046 -2.2665
ILE_56 -6.4496 0.84039 2.18486 0.02694 0.16755 -0.33029 -1.05669 0 0 0 0 0 -0.04648 1.22021 0.00795 0 2.30374 -0.11609 0.61775 -0.62977
ASN_57 -4.05605 0.28305 3.55247 0.00664 0.26782 -0.68641 -0.67574 0 0 0 0 0 -0.04254 1.41022 0.18649 0 -1.34026 0.03575 0.47165 -0.58691
ASN_58 -4.46973 0.16919 4.81973 0.00587 0.31105 -0.4589 -1.67315 0 0 0 0 0 0.0109 1.85846 -0.64864 0 -1.34026 -0.17666 0.26426 -1.32789
GLN_59 -2.74287 0.42333 3.24174 0.01163 0.64266 -0.12359 -1.89599 0 0 0 0 0 0.02533 1.98706 -0.29747 0 -1.45095 -0.14369 0.29283 -0.02996
LYS_60 -6.35852 0.63732 5.4179 0.01877 0.22303 0.0479 -3.26382 0 0 0 -0.58044 0 0.01938 2.70977 0.01256 0 -0.71458 1.28458 0.56514 0.01898
THR_61 -5.13275 1.04559 4.62753 0.0304 0.07612 0.17365 -2.54393 0 0 0 0 0 0.33212 0.18583 0.22763 0 1.15175 6.25571 1.25942 7.68905
PRO_62 -4.02349 0.50688 2.57515 0.00215 0.03463 -0.27422 -1.02653 0 0 0 0 0 -0.11794 0.09061 -0.88217 0 -1.64321 5.44473 1.12179 1.80837
GLU_63 -4.64909 0.52285 3.32963 0.00659 0.27668 -0.02487 -0.47698 0 0 0 0 0 -0.04378 2.55675 -0.28295 0 -2.72453 0.06186 0.27385 -1.17398
ARG_64 -9.00536 0.58278 7.66133 0.01548 0.33102 -0.3024 -4.0274 0 0 -0.76196 0 0 0.14591 2.12259 -0.13336 0 -0.09474 -0.37127 0.39614 -3.44124
LEU_65 -8.43554 0.954 3.76046 0.07532 0.21258 -0.3271 -2.06789 0 0 0 0 0 0.13371 0.88755 -0.26253 0 1.66147 -0.21689 0.70574 -2.91912
ASN_66 -5.95165 0.48439 5.08512 0.00625 0.24955 -0.51818 -2.19397 0 0 0 0 0 0.20931 1.03599 0.32745 0 -1.34026 -0.1098 0.53999 -2.17579
VAL_67 -9.1085 1.48585 2.36176 0.03516 0.05524 -0.11054 -1.56604 0 0 0 0 0 -0.02978 0.0676 -0.25614 0 2.64269 -0.02512 0.40734 -4.04049
ILE_68 -9.92291 0.98716 2.87605 0.02915 0.07133 -0.13118 -1.66739 0 0 0 0 0 -0.01679 0.07614 -0.37686 0 2.30374 -0.03641 0.39706 -5.41092
THR_69 -6.56603 0.40375 4.93595 0.01082 0.06104 -0.2785 -2.8503 0 0 0 0 0 -0.01926 0.02194 0.02159 0 1.15175 0.0727 0.27444 -2.76011
MET_70 -6.78969 0.45046 3.87265 0.0094 0.17645 -0.16035 -1.92754 0 0 0 0 0 0.01645 2.10538 -0.04634 0 1.65735 0.01024 0.25212 -0.37342
LEU_71 -9.7228 0.8506 1.47137 0.01675 0.07185 -0.15254 -2.0943 0 0 0 0 0 0.00979 0.28534 -0.27006 0 1.66147 -0.19725 0.25819 -7.8116
ILE_72 -9.13392 0.84742 2.69563 0.03239 0.07316 -0.33882 -1.42702 0 0 0 0 0 -0.02361 0.11971 -0.47826 0 2.30374 -0.11999 0.34124 -5.10834
LYS_73 -4.83394 0.26739 3.34888 0.00666 0.11367 -0.245 -0.68776 0 0 0 0 0 -0.03213 0.9861 -0.04782 0 -0.71458 -0.28203 0.33876 -1.78181
ALA_74 -3.0929 0.31695 1.46761 0.00205 0 -0.11401 -0.89214 0 0 0 0 0 -0.03069 0 -0.02607 0 1.32468 -0.54885 0.2356 -1.35777
GLY_75 -2.16073 0.17003 2.34893 7e-05 0 0.06054 -1.50112 0 0 -0.68613 0 0 -0.10639 0 -1.51519 0 0.79816 -0.16438 0.4159 -2.34032
ALA_76 -5.50505 0.65556 1.7219 0.00143 0 0.11996 -0.78308 0 0 0 0 0 -0.02069 0 -0.10857 0 1.32468 -0.28557 0.41914 -2.4603
ASP_77 -5.24131 0.69877 6.68902 0.0069 0.66337 0.09016 -5.68674 0 0 -1.66643 -0.57258 0 -0.04864 1.70589 -0.55065 0 -2.14574 -0.50803 0.84833 -5.71768
PRO_78 -6.91316 1.15241 2.06739 0.00252 0.04721 -0.00357 -1.12483 0 0 0 0 0 -0.0426 0.35313 -0.39761 0 -1.64321 -0.27419 1.00552 -5.77098
LEU_79 -7.47141 0.90936 3.20449 0.02429 0.11134 -0.59171 -1.7352 0 0 -0.53386 0 0 -0.04055 0.04766 -0.17623 0 1.66147 -0.36869 0.60403 -4.355
GLN_80 -5.61459 0.83427 4.83682 0.00971 0.4572 -0.30896 -2.34398 0 0 -0.82186 0 0 -0.0461 2.24727 0.19194 0 -1.45095 -0.24088 1.29621 -0.95388
PRO_81 -5.20272 0.80376 2.87907 0.00368 0.1161 0.06063 -1.43984 0 0 -0.82186 0 0 0.21409 0.06396 -0.81094 0 -1.64321 -0.16963 1.2185 -4.72841
ARG_82 -8.93923 0.98067 7.2919 0.01317 0.28821 0.00626 -2.20076 0 0 -0.89871 0 0 0.29254 2.75967 0.01131 0 -0.09474 -0.13873 1.37634 0.74789
PRO_83 -4.43844 1.08384 3.23942 0.00334 0.06717 -0.30829 -0.59313 0 0 0 0 0 0.21885 0.26208 -1.21571 0 -1.64321 0.38246 1.38157 -1.56006
GLN_84 -2.28905 0.23549 2.51794 0.00684 0.24085 -0.14069 -1.40045 0 0 0 -0.87437 0 0.08829 2.34147 -0.06895 0 -1.45095 0.39296 0.5943 0.19368
GLY_85 -1.95742 0.57455 1.23976 0.00012 0 -0.11396 0.6153 0 0 0 0 0 0.02645 0 -1.51705 0 0.79816 1.33697 0.82718 1.83006
LYS_86 -6.73786 1.05362 5.19735 0.01059 0.16313 0.06154 0.26878 0 0 -1.48431 0 0 0.07713 2.94778 0.26589 0 -0.71458 1.73166 0.81137 3.65208
ASN_87 -4.77943 0.56157 2.89279 0.00663 0.24416 -0.35932 -1.0511 0 0 0 0 0 -0.06816 1.94343 0.10658 0 -1.34026 0.38997 0.52899 -0.92415
SER_88 -6.65586 0.90311 6.81865 0.00157 0.07486 0.04813 -4.22732 0 0 -0.79287 -0.54436 0 -0.01154 0.14383 -0.37514 0 -0.28969 -0.27556 1.20323 -3.97897
PRO_89 -7.7657 1.12996 3.27197 0.00253 0.03538 -0.02206 -1.05914 0 0 0 0 0 -0.05348 0.0766 -0.21359 0 -1.64321 -0.07257 1.29197 -5.02136
ALA_90 -6.34743 1.09071 2.52253 0.00152 0 -0.14321 -2.33614 0 0 0 0 0 -0.03143 0 -0.35775 0 1.32468 -0.0898 0.50579 -3.86054
GLU_91 -8.76871 0.89311 8.2544 0.00847 0.74233 -0.48867 -2.28283 0 0 0 0 0 -0.0065 2.93664 -0.35068 0 -2.72453 -0.52686 0.37987 -1.93396
PHE_92 -8.77055 0.8483 2.69136 0.02521 0.24841 -0.2854 -0.9036 0 0 0 0 0 0.22142 2.2418 0.00476 0 1.21829 -0.35563 0.34934 -2.46629
VAL_93 -9.43124 2.14368 1.76538 0.05734 0.05595 -0.16426 -1.31746 0 0 0 0 0 0.08102 -0.01503 -0.4052 0 2.64269 -0.07615 0.98015 -3.68314
LEU_94 -10.6821 2.34269 2.75904 0.02887 0.08255 -0.26155 -0.52159 0 0 0 0 0 0.05614 0.82506 -0.29381 0 1.66147 -0.15928 1.64536 -2.5172
MET_95 -6.44529 0.4745 2.93001 0.01203 0.10476 -0.08333 -1.17132 0 0 0 0 0 -0.06123 2.60344 0.05247 0 1.65735 -0.28167 1.02866 0.82037
ALA_96 -4.7623 0.79029 2.04714 0.0014 0 -0.22704 0.04647 0 0 0 0 0 0.0652 0 -0.10328 0 1.32468 -0.3249 0.31133 -0.831
ASP_97 -3.23693 0.14894 2.58503 0.00393 0.62226 0.10811 -0.7327 0 0 0 0 0 -0.06393 1.85366 -0.38816 0 -2.14574 -0.57704 0.3681 -1.45447
ASN_98 -5.53732 0.54989 4.33028 0.00692 0.296 -0.40871 -0.73231 0 0 0 0 0 0.03183 2.08117 -0.57494 0 -1.34026 -0.36342 0.43037 -1.2305
ALA_99 -5.51121 0.67593 2.58289 0.00174 0 -0.21022 -1.29633 0 0 0 0 0 -0.07424 0 -0.4007 0 1.32468 -0.28729 0.2993 -2.89545
ASP_100 -4.38074 0.3126 4.91954 0.00324 0.27441 -0.03996 -4.16937 0 0 0 -0.58044 0 -0.05454 1.32909 0.10677 0 -2.14574 -0.44985 0.4515 -4.42349
TRP_101 -14.035 2.64195 3.09466 0.03936 0.49174 -0.00895 -1.2808 0 0 0 0 0 0.03361 3.37296 -0.18157 0 2.26099 -0.08662 0.97967 -2.67798
ILE_102 -9.49409 0.90274 2.99171 0.02851 0.07393 -0.24327 -1.36573 0 0 0 0 0 0.0029 0.08809 -0.36036 0 2.30374 0.07678 0.84673 -4.14833
LYS_103 -6.64407 0.45779 5.20353 0.00704 0.11289 -0.46597 -2.2157 0 0 0 0 0 0.03006 0.99376 -0.01982 0 -0.71458 -0.21198 0.35323 -3.11383
ALA_104 -5.40272 0.50931 3.6258 0.00157 0 -0.16369 -1.72904 0 0 0 0 0 -0.01231 0 -0.27115 0 1.32468 -0.4276 0.22427 -2.32088
MET_105 -9.46959 1.35833 2.6962 0.00932 0.07522 -0.07126 -2.13815 0 0 0 0 0 -0.04696 1.29361 -0.03185 0 1.65735 -0.28002 0.37916 -4.56864
LEU_106 -8.83316 1.01887 3.15118 0.01248 0.06242 -0.26908 -1.43212 0 0 0 0 0 -0.01513 0.35217 -0.23713 0 1.66147 -0.11365 0.52464 -4.11704
ASN_107 -3.82326 0.16956 4.12647 0.0048 0.24577 -0.55984 -1.45955 0 0 0 0 0 -0.03429 1.13034 0.1117 0 -1.34026 -0.09104 0.31545 -1.20416
ALA_108 -4.76809 0.46274 1.46506 0.00214 0 -0.15337 -0.91838 0 0 0 0 0 -0.05065 0 0.00293 0 1.32468 -0.32926 0.30138 -2.66082
GLY_109 -1.75657 0.12791 1.84164 7e-05 0 -0.10898 -1.03919 0 0 0 0 0 -0.05568 0 -1.51501 0 0.79816 -0.08873 0.62946 -1.16691
LEU_110 -7.67587 0.66253 0.55469 0.01035 0.0803 0.02301 -0.72461 0 0 0 0 0 0.0142 0.34768 -0.21307 0 1.66147 0.1314 0.69833 -4.42958
SER_111 -4.14466 0.90258 3.34994 0.00219 0.05864 -0.06502 -0.9993 0 0 -1.02141 0 0 -0.01189 0.55739 0.0426 0 -0.28969 -0.36505 1.13194 -0.85174
PRO_112 -6.00717 0.75117 2.02168 0.00247 0.04647 -0.40583 0.19217 0 0 0 0 0 -0.06434 0.42836 -0.42731 0 -1.64321 -0.47293 1.01404 -4.56443
ASN_113 -4.952 0.3826 3.74565 0.0091 0.3254 -0.29741 -1.34586 0 0 -2.21205 0 0 -0.05109 1.68149 -0.5767 0 -1.34026 -0.46268 0.29287 -4.80093
ALA_114 -5.29771 0.90449 1.62025 0.00175 0 -0.11847 -2.26719 0 0 0 0 0 -0.02311 0 -0.16102 0 1.32468 -0.68212 0.22129 -4.47716
VAL_115 -5.25302 0.71417 1.02203 0.02131 0.04219 -0.28847 -0.10159 0 0 0 0 0 -0.06071 0.03555 -0.79357 0 2.64269 -0.58089 0.23529 -2.36502
ASP_116 -6.69546 0.291 8.91817 0.00347 0.57675 -0.07654 -8.36226 0 0 -2.1346 -0.54436 0 -0.06762 2.45666 -0.24291 0 -2.14574 -0.35533 0.3743 -8.00447
LYS_117 -4.27551 0.21961 4.53933 0.00732 0.12198 -0.10827 -2.58577 0 0 0 -0.57258 0 0.00663 0.91062 -0.0287 0 -0.71458 -0.41217 0.92828 -1.9638
THR_118 -4.95925 0.45929 3.76045 0.02222 0.06763 -0.24981 -2.08142 0 0 -1.87023 0 0 0.04329 0.17595 0.0123 0 1.15175 -0.00029 1.12361 -2.3445
PHE_119 -4.7357 0.33748 2.23959 0.02387 0.3129 -0.30768 -0.67409 0 0 -0.9558 0 0 0.0089 1.50113 -0.15688 0 1.21829 0.23828 0.83155 -0.11817
GLY_120 -2.35915 0.31787 1.74904 5e-05 0 -0.05456 -1.14296 0 0 0 0 0 -0.15071 0 -1.41782 0 0.79816 -0.5112 0.47861 -2.29266
LYS_121 -6.01785 0.6049 6.05236 0.01234 0.21819 -0.05873 -4.24418 0 0 0 -0.90255 0 0.20463 2.31597 0.0617 0 -0.71458 -0.51793 1.03697 -1.94876
PRO_122 -7.16818 1.46517 2.4859 0.00268 0.06985 -0.02326 -2.08607 0 0 0 0 0 -0.03673 0.15655 -1.07704 0 -1.64321 -0.37868 1.27522 -6.95781
ILE_123 -10.0427 2.28717 1.69049 0.03241 0.07161 0.02523 -2.73382 0 0 0 0 0 -0.01671 1.32286 0.29444 0 2.30374 -0.49615 1.00552 -4.25594
ILE_124 -9.02816 1.44154 0.82447 0.0235 0.18256 -0.33737 -0.69024 0 0 0 0 0 -0.04135 0.9235 0.16726 0 2.30374 -0.2548 1.28981 -3.19553
PHE_125 -11.7327 1.67515 4.52727 0.02837 0.21149 -0.11958 -1.55947 0 0 0 0 0 0.01359 2.56981 -0.06167 0 1.21829 -0.09074 0.95787 -2.36234
GLN_126 -8.4612 0.35623 8.56995 0.01774 0.99243 -0.51208 -2.40285 0 0 0 -0.65266 0 0.15163 2.34674 -0.25949 0 -1.45095 -0.14796 0.78094 -0.67153
THR_127 -8.50226 1.44491 5.47939 0.01073 0.06416 -0.39547 -2.22288 0 0 0 0 0 0.13518 0.01547 -0.0089 0 1.15175 -0.1608 0.79536 -2.19337
LEU_128 -8.4838 1.17894 2.00431 0.02832 0.16583 -0.06675 -1.16671 0 0 0 0 0 -0.02326 0.42422 -0.16552 0 1.66147 0.03745 0.71735 -3.68815
GLU_129 -5.3979 0.59003 6.17021 0.00496 0.24965 -0.42385 -3.13495 0 0 0 -0.86993 0 -0.07031 3.31196 -0.26172 0 -2.72453 -0.28663 0.59873 -2.24427
ALA_130 -4.4897 0.51396 2.4795 0.0015 0 -0.21836 -1.19692 0 0 0 0 0 -0.07088 0 -0.07972 0 1.32468 -0.62223 0.36269 -1.99549
LYS_131 -3.02907 0.42023 2.81128 0.01014 0.17644 -0.30905 -0.96937 0 0 0 0 0 -0.02852 0.84168 -0.15706 0 -0.71458 -0.40262 0.34388 -1.00662
ASN_132 -6.16387 0.47384 6.0471 0.01244 0.54631 0.28808 -3.24173 0 0 -0.56034 0 0 -0.06521 1.63639 -0.66375 0 -1.34026 0.18602 0.44045 -2.40453
THR_133 -6.0397 0.5561 4.00006 0.00463 0.05665 -0.43107 -1.19446 0 0 0 0 0 -0.03818 0.16852 0.26941 0 1.15175 0.2287 0.39309 -0.87451
LYS_134 -5.36656 0.44352 4.39923 0.01129 0.2491 -0.58941 -2.05171 0 0 -0.56034 0 0 -0.03209 1.59802 -0.06782 0 -0.71458 -0.3023 0.38598 -2.59767
THR_135 -8.33943 0.97687 4.34386 0.00691 0.05592 -0.29177 -1.67771 0 0 0 0 0 -0.01478 0.59859 0.06135 0 1.15175 -0.20399 0.49411 -2.83833
LEU_136 -9.61218 1.09411 1.81824 0.02158 0.14261 -0.14098 -1.14726 0 0 0 0 0 0.07914 0.79807 -0.23647 0 1.66147 -0.00606 0.65259 -4.87516
GLN_137 -7.31086 0.7491 6.19259 0.00698 0.18289 -0.65009 -1.89401 0 0 0 0 0 -0.02299 2.34317 -0.09502 0 -1.45095 -0.17852 0.63433 -1.49338
ALA_138 -5.31638 0.42556 3.331 0.00175 0 -0.20739 -0.88286 0 0 0 0 0 -0.03737 0 -0.3782 0 1.32468 -0.36605 0.40843 -1.69682
MET_139 -10.5951 1.59392 2.95405 0.02461 0.01722 -0.25547 -1.99098 0 0 0 0 0 0.03241 1.30263 0.05939 0 1.65735 -0.12557 0.71131 -4.61422
LEU_140 -8.13836 0.61898 2.06925 0.01166 0.06458 -0.31989 -1.51525 0 0 0 0 0 0.02591 0.15904 -0.30087 0 1.66147 -0.04158 0.7918 -4.91327
ASP_141 -3.75525 0.2376 4.82167 0.0032 0.29621 -0.24398 -2.63205 0 0 0 -0.42857 0 -0.07514 1.44401 -0.03812 0 -2.14574 -0.33414 0.38876 -2.46152
LYS_142 -4.3247 0.43297 3.50364 0.01294 0.2957 -0.38822 -1.08028 0 0 0 0 0 -0.01725 1.32835 -0.01194 0 -0.71458 -0.35005 0.27583 -1.03759
GLY_143 -2.01656 0.13462 2.26713 9e-05 0 -0.04963 -1.01667 0 0 0 0 0 -0.16285 0 -1.50294 0 0.79816 -0.32389 0.43054 -1.44201
ALA_144 -4.69677 0.35655 1.64931 0.00141 0 -0.23783 -0.89995 0 0 0 0 0 -0.0543 0 -0.03568 0 1.32468 -0.53457 0.4306 -2.69656
ASP_145 -4.46116 0.52324 4.86677 0.00717 0.72892 0.06109 -2.81882 0 0 -1.89902 0 0 -0.03745 1.507 -0.82765 0 -2.14574 -0.54717 0.77474 -4.26807
ILE_146 -7.50428 0.91015 1.07403 0.05277 0.15517 -0.15975 -0.36975 0 0 0 0 0 -0.17014 0.80378 0.4159 0 2.30374 -0.11469 1.23807 -1.36498
ASN_147 -5.34118 0.41298 4.07943 0.00903 0.32116 -0.12131 -2.90651 0 0 -2.39363 0 0 0.08292 1.73331 -0.52787 0 -1.34026 -0.26916 0.94106 -5.32002
ILE_148 -5.17593 0.78239 2.81823 0.03592 0.06941 -0.21131 -1.4013 0 0 0 0 0 -0.03563 0.25287 -0.3768 0 2.30374 -0.54762 0.61909 -0.86695
THR_149 -5.22059 0.8396 1.85606 0.00552 0.08539 -0.32449 -1.2168 0 0 0 0 0 0.10926 0.02794 -0.34293 0 1.15175 -0.34326 0.49691 -2.87564
ASP_150 -6.13553 0.33919 8.51105 0.01396 0.85342 0.08272 -5.89662 0 0 -0.98209 -0.87777 0 -0.05585 1.31218 -0.61488 0 -2.14574 -0.16303 0.45512 -5.30388
SER_151 -1.83175 0.0715 2.11625 0.00282 0.05919 -0.18497 0.55038 0 0 0 0 0 -0.07432 0.09394 -0.34914 0 -0.28969 -0.29804 0.42506 0.29122
LEU_152 -4.5206 0.35488 4.78969 0.02244 0.10585 -0.5351 -2.91857 0 0 -0.3341 0 0 -0.04515 0.03281 -0.04277 0 1.66147 -0.42482 0.32553 -1.52846
GLY_153 -4.14676 0.26971 3.44253 6e-05 0 -0.56762 -0.91164 0 0 0 0 0 -0.15647 0 -1.42782 0 0.79816 -0.65656 0.24705 -3.10937
ASN_154 -7.24238 0.55721 6.32242 0.00489 0.26846 -0.17791 -3.6151 0 0 -0.64799 -0.87777 0 0.06033 1.72218 0.20267 0 -1.34026 -0.45578 0.30139 -4.91765
THR_155 -7.52939 0.87639 4.48504 0.00701 0.08034 -0.24983 -1.84122 0 0 -0.94675 0 0 -0.00407 0.08294 -0.57418 0 1.15175 -0.03603 0.4146 -4.08338
LEU_156 -9.50228 1.31261 0.66266 0.03344 0.08463 -0.11789 -0.89373 0 0 0 0 0 -0.04881 0.34878 -0.27704 0 1.66147 -0.21229 0.79506 -6.15339
LEU_157 -9.61642 1.38265 1.32561 0.03309 0.15329 -0.18695 -0.55082 0 0 0 0 0 0.08606 0.55522 -0.21125 0 1.66147 -0.18784 0.82854 -4.72735
ILE_158 -9.27517 0.66471 5.28053 0.0288 0.06956 -0.09831 -1.09002 0 0 -0.94675 0 0 -0.03124 0.14834 -0.44192 0 2.30374 0.00904 0.52237 -2.85631
ASP_159 -6.92619 0.63023 6.44413 0.00546 0.32111 -0.43805 -1.72053 0 0 0 0 0 -0.04137 1.37214 0.16553 0 -2.14574 -0.11689 0.36918 -2.081
ALA_160 -7.17354 0.85043 3.19478 0.00157 0 -0.16139 -2.51805 0 0 0 0 0 -0.02402 0 -0.29674 0 1.32468 -0.37311 0.30613 -4.86926
LEU_161 -10.0004 1.78427 2.15242 0.05832 0.18646 -0.40646 -1.82585 0 0 0 0 0 -0.00901 0.67709 -0.1967 0 1.66147 -0.22029 0.61255 -5.5261
ASP_162 -4.37549 0.16377 5.16202 0.00346 0.29395 -0.2777 -2.37514 0 0 0 -0.39058 0 -0.02065 1.54939 -0.01298 0 -2.14574 -0.18168 0.66551 -1.94186
PHE_163 -5.43065 0.61854 3.61468 0.02369 0.24212 -0.43752 -1.27315 0 0 0 0 0 -0.01247 2.08828 -0.05979 0 1.21829 -0.40601 0.42209 0.6081
HIS_D_164 -5.56554 0.523 4.28357 0.00524 0.41012 -0.43311 -2.27439 0 0 0 -0.9174 0 -0.02524 1.44272 -0.35099 0 -0.30065 -0.3777 0.42786 -3.15252
SER_165 -5.38269 0.47146 5.01205 0.00256 0.03115 -0.00251 -2.3113 0 0 0 0 0 0.20246 0.2565 0.33472 0 -0.28969 0.29685 0.5775 -0.80092
TYR_166 -10.538 1.16684 4.12097 0.05146 0.26296 0.03715 -1.72535 0 0 0 -0.9174 0 -0.02925 3.00733 0.15743 0.00453 0.58223 0.33196 0.55727 -2.9299
ASP_167 -4.17803 0.2153 4.38952 0.00423 0.30861 0.11927 -3.77652 0 0 0 -0.75996 0 -0.04724 1.4321 0.01269 0 -2.14574 -0.31523 0.3746 -4.36641
HIS_D_168 -10.5241 1.24064 6.35709 0.00522 0.39419 -0.20063 -1.81017 0 0 0 0 0 0.15764 2.21899 -0.06552 0 -0.30065 -0.20804 0.41181 -2.32357
VAL_169 -10.0641 1.28367 1.73489 0.04673 0.05499 -0.15082 -1.3581 0 0 0 0 0 -0.03441 0.02734 -0.27061 0 2.64269 -0.00668 0.57709 -5.51732
LEU_170 -8.06033 0.57764 4.05763 0.01986 0.07391 -0.48723 -1.75539 0 0 0 0 0 0.112 0.30379 -0.26096 0 1.66147 -0.12166 0.55151 -3.32778
LEU_171 -8.63311 0.82319 3.93343 0.01858 0.17615 -0.22849 -1.52625 0 0 0 0 0 -0.00307 0.45419 -0.19062 0 1.66147 -0.09675 0.31867 -3.29261
LEU_172 -10.7891 1.33691 2.02622 0.01753 0.07429 -0.33248 -2.16995 0 0 0 0 0 0.09952 0.3613 -0.281 0 1.66147 -0.12733 0.32877 -7.79383
LEU_173 -9.89973 1.20809 1.87629 0.01715 0.06766 -0.45665 -1.48519 0 0 0 0 0 -0.01303 0.60003 -0.24182 0 1.66147 -0.24342 0.41258 -6.49658
GLU_174 -3.95662 0.20959 3.86911 0.00497 0.24816 -0.25125 -0.78151 0 0 0 0 0 -0.06014 2.57818 -0.35625 0 -2.72453 -0.39917 0.27257 -1.34689
ARG_175 -5.67345 0.38536 4.07815 0.02513 0.48779 -0.38767 -2.42722 0 0 0 -0.42857 0 0.11057 2.50741 -0.01783 0 -0.09474 -0.36415 0.32689 -1.47233
GLY_176 -2.37932 0.13507 2.20505 9e-05 0 -0.04103 -1.33395 0 0 -0.53689 0 0 -0.11867 0 -1.50811 0 0.79816 -0.15527 0.63537 -2.29949
ALA_177 -5.17766 0.55152 1.14247 0.0016 0 -0.09942 -0.83834 0 0 0 0 0 -0.04966 0 -0.07206 0 1.32468 -0.53512 0.48488 -3.26711
ASP_178 -4.60627 0.68 4.61593 0.00707 0.68885 0.03421 -2.54961 0 0 -1.79624 0 0 0.05105 1.7028 -0.71494 0 -2.14574 -0.62901 0.7921 -3.86979
PRO_179 -5.32992 1.43862 2.54084 0.00348 0.0485 0.01286 -0.79426 0 0 0 0 0 -0.06599 0.28241 -0.29368 0 -1.64321 -0.33794 1.08711 -3.05119
GLU_180 -4.52582 0.21755 5.10506 0.00611 0.71404 -0.51653 -3.6617 0 0 -1.24844 0 0 -0.004 2.63458 0.03772 0 -2.72453 -0.31202 0.74837 -3.52962
ILE_181 -5.45653 0.63766 2.02567 0.02265 0.0649 -0.42841 -1.13699 0 0 0 0 0 -0.07864 0.3611 -0.25055 0 2.30374 -0.41928 0.56481 -1.78987
LYS_182 -4.43311 0.3832 2.20477 0.0165 0.21625 -0.16046 -0.42033 0 0 0 0 0 -0.02117 2.09438 0.18389 0 -0.71458 -0.26637 0.28157 -0.63547
ALA_183 -5.4011 0.57057 2.95892 0.00139 0 -0.17221 -2.22682 0 0 0 0 0 0.01299 0 0.05436 0 1.32468 -0.04477 0.15429 -2.76769
ASP_184 -2.72518 0.17844 3.25905 0.00387 0.31593 -0.39324 -0.3638 0 0 0 0 0 -0.08544 1.42374 -0.02108 0 -2.14574 -0.19054 0.13486 -0.60914
ASN_185 -3.57926 0.58443 3.08679 0.01042 0.62695 -0.45226 -0.29593 0 0 -0.75328 0 0 0.01616 1.95804 -0.37928 0 -1.34026 -0.42995 0.16216 -0.78529
GLY_186 -3.15819 0.26065 2.39996 7e-05 0 -0.27763 -1.18886 0 0 0 0 0 -0.11721 0 -1.47586 0 0.79816 -0.69214 0.25614 -3.1949
TRP_187 -12.0282 1.5084 4.07009 0.01948 0.19255 -0.60246 -1.8104 0 0 -0.75328 0 0 0.05022 1.06747 -0.36913 0 2.26099 -0.537 0.52498 -6.40631
THR_188 -6.84402 0.43108 5.34241 0.00552 0.08691 -0.55323 -2.63725 0 0 -0.92091 0 0 -0.00617 0.04471 -0.547 0 1.15175 -0.25185 0.63599 -4.06206
MET_189 -10.3787 1.56167 1.57797 0.01497 0.21707 -0.10304 -1.07423 0 0 0 0 0 -0.00324 2.83343 0.01191 0 1.65735 -0.10561 0.53552 -3.25489
GLY_190 -4.59646 0.55305 3.82835 0.00014 0 -0.23161 -1.06816 0 0 0 0 0 -0.02273 0 0.21856 0 0.79816 0.5322 0.33356 0.34506
ASN_191 -8.56363 0.69962 6.78804 0.00512 0.24809 -0.53075 -1.68039 0 0 -0.92091 0 0 -0.047 1.09911 0.41569 0 -1.34026 0.54135 0.13074 -3.1552
GLN_192 -10.401 1.16202 7.88878 0.01247 0.24785 -0.64 -2.58881 0 0 0 0 0 0.19265 2.28717 -0.161 0 -1.45095 -0.08016 0.30169 -3.22933
LEU_193 -10.7589 1.76328 2.21136 0.03328 0.08879 -0.19731 -2.03223 0 0 0 0 0 0.00448 0.3331 -0.28561 0 1.66147 -0.27404 0.59301 -6.85934
GLN_194 -7.70662 0.37306 6.59921 0.00624 0.69916 -0.30161 -2.88417 0 0 0 -0.7243 0 0.17706 2.2806 -0.12701 0 -1.45095 -0.27258 0.57689 -2.75501
ARG_195 -9.73072 0.60219 8.18217 0.02149 0.48038 -0.49341 -3.15561 0 0 0 -0.39058 0 0.01337 2.05574 -0.04692 0 -0.09474 -0.07162 0.38046 -2.2478
PHE_196 -10.418 1.12081 4.54185 0.04445 0.2065 -0.24547 -2.20016 0 0 0 0 0 -0.03126 3.39516 0.0523 0 1.21829 -0.05004 0.40585 -1.95972
LEU_197 -8.0764 0.86073 2.84021 0.01201 0.07132 -0.24945 -0.81892 0 0 0 0 0 0.00332 0.49089 -0.28673 0 1.66147 -0.26159 0.35542 -3.39771
ASP_198 -3.77799 0.11799 5.58309 0.00253 0.25985 0.09746 -4.16862 0 0 0 -1.34488 0 -0.04617 1.39737 0.09831 0 -2.14574 -0.3078 0.3191 -3.9155
ARG_199 -3.79384 0.11264 3.53702 0.01095 0.2032 -0.35969 -0.72697 0 0 0 0 0 -0.02965 1.50908 -0.10456 0 -0.09474 -0.09077 0.42033 0.593
ALA_200 -3.64427 0.146 2.02249 0.00132 0 -0.28306 -0.75124 0 0 0 0 0 -0.00018 0 0.00442 0 1.32468 -0.31959 0.2762 -1.22324
LYS_201 -3.46867 0.27167 3.04839 0.00761 0.15091 -0.04409 -1.32823 0 0 0 0 0 0.10187 0.96219 0.01956 0 -0.71458 -0.6095 0.23193 -1.37096
VAL_202 -3.5022 0.43597 1.16365 0.01935 0.0358 0.0042 0.35813 0 0 0 0 0 -0.06544 0.50022 0.37845 0 2.64269 -0.35773 0.37113 1.98424
GLY_203 -1.52781 0.20293 1.44385 6e-05 0 -0.14591 0.15985 0 0 0 0 0 -0.10444 0 0.34429 0 0.79816 -0.15098 0.30769 1.32769
SER_204 -4.88423 0.22881 6.003 0.00172 0.07829 -0.14932 -2.5446 0 0 -0.99637 0 0 0.06719 0.1958 -0.27675 0 -0.28969 -0.19321 0.33406 -2.42532
ASP_205 -3.6858 0.34486 4.57581 0.00324 0.28375 0.07674 -3.22264 0 0 0 -0.23524 0 0.05364 1.34868 0.0656 0 -2.14574 -0.35764 0.32663 -2.5681
GLU_206 -5.33975 0.39507 4.85632 0.00819 0.3186 -0.25295 -1.6463 0 0 0 0 0 -0.00507 2.58463 0.00689 0 -2.72453 -0.17075 0.19771 -1.77194
TYR_207 -10.1662 0.94785 5.35142 0.02117 0.26863 -0.10312 -1.82598 0 0 -0.99637 0 0 -0.01776 1.66644 -0.20153 0.00129 0.58223 -0.02786 0.24862 -4.25118
LYS_208 -5.72206 0.40248 6.35961 0.01463 0.22467 -0.11318 -4.29699 0 0 0 -0.23524 0 0.0108 2.233 -0.02962 0 -0.71458 -0.27214 0.46804 -1.67058
LYS_209 -6.25884 0.38382 6.14218 0.01228 0.21641 0.04179 -4.74056 0 0 0 -0.75996 0 0.08847 2.91546 -0.11066 0 -0.71458 -0.37258 0.43553 -2.72125
LEU_210 -10.1218 1.3938 3.03019 0.02652 0.1623 -0.09222 -2.06862 0 0 0 0 0 0.12055 0.86409 -0.26659 0 1.66147 -0.27254 0.69073 -4.8721
ASN_211 -7.01382 0.52736 6.63551 0.00577 0.25176 -0.35143 -1.78253 0 0 0 0 0 0.09359 1.01415 0.44144 0 -1.34026 -0.07609 0.74503 -0.84952
GLU_212 -5.44538 0.35293 4.62802 0.00662 0.30762 -0.31339 -1.81746 0 0 0 0 0 0.02276 2.71516 -0.13058 0 -2.72453 -0.12216 0.29394 -2.22644
ILE_213 -10.5923 1.5588 1.63571 0.0439 0.07424 -0.08827 -1.76407 0 0 0 0 0 -0.00377 0.0679 -0.42167 0 2.30374 -0.14437 0.34212 -6.98808
LYS_214 -9.00456 0.8414 7.06871 0.03008 0.54252 -0.00122 -4.89903 0 0 0 -0.56043 0 -0.01328 3.98064 0.01338 0 -0.71458 0.00111 0.38262 -2.33264
ASP_215 -5.9286 0.43403 7.01477 0.00363 0.28757 -0.09719 -4.8431 0 0 0 -0.56043 0 0.03275 1.29244 0.18299 0 -2.14574 -0.1688 0.25559 -4.2401
VAL_216 -7.62722 0.82052 3.69284 0.01908 0.05382 -0.33683 -1.88116 0 0 0 0 0 0.00452 0.07084 -0.15328 0 2.64269 -0.25033 0.32128 -2.62324
LEU_217 -9.97587 1.88826 3.16211 0.0419 0.13139 -0.1441 -2.38812 0 0 0 0 0 0.07201 3.98442 -0.2321 0 1.66147 -0.19913 0.79286 -1.20491
ILE_218 -6.52445 0.61882 4.20501 0.02875 0.07406 -0.32742 -1.49147 0 0 0 0 0 -0.02368 0.1024 -0.33718 0 2.30374 -0.1148 0.69365 -0.79256
GLN_219 -4.09947 0.34067 3.45456 0.00683 0.19437 -0.26282 -0.91209 0 0 0 0 0 -0.00346 2.47254 -0.23808 0 -1.45095 -0.20039 0.20674 -0.49155
HIS_220 -5.23662 0.46402 3.69529 0.00644 0.42388 -0.47724 -0.85613 0 0 0 0 0 -0.0214 1.44683 -0.19563 0 -0.30065 -0.36023 0.25562 -1.15581
GLY_221 -1.76679 0.10133 2.1686 9e-05 0 -0.07984 -1.0078 0 0 0 0 0 -0.15098 0 -1.47171 0 0.79816 -0.44942 0.40203 -1.45634
GLY_222 -3.12702 0.17879 2.76601 3e-05 0 -0.18213 -1.98055 0 0 0 0 0 0.05422 0 0.58035 0 0.79816 -0.23555 0.30624 -0.84145
LYS_223 -3.22794 0.07844 3.2945 0.01189 0.19454 -0.28329 -1.38885 0 0 -0.60056 0 0 0.00463 0.84891 0.22852 0 -0.71458 0.31902 0.28402 -0.95075
TRP_224 -10.2859 2.12505 1.78686 0.02278 0.23895 -0.23284 -0.43575 0 0 0 0 0 0.4193 1.87276 -0.28831 0 2.26099 0.50876 1.26643 -0.74095
PRO_225 -2.37116 0.77201 1.09366 0.0036 0.12337 -0.09354 0.28408 0 0 0 0 0 0.04407 0.18293 -0.19554 0 -1.64321 0.37486 1.91669 0.49182
PRO_226 -6.65747 1.80467 2.76921 0.00501 0.08775 -0.16413 -0.85247 0 0 0 0 0 0.12417 0.79468 -1.0655 0 -1.64321 0.023 1.42368 -3.35063
THR_227 -2.25006 0.36667 1.95457 0.01318 0.06997 -0.33851 -0.20911 0 0 0 0 0 -0.06262 0.03611 0.33832 0 1.15175 -0.0134 1.32598 2.38285
PRO_228 -4.92339 0.69978 1.82005 0.00368 0.07557 -0.28035 0.48891 0 0 0 0 0 -0.05549 0.08365 -1.11334 0 -1.64321 -0.20906 0.93243 -4.12078
VAL_229 -5.0539 0.57916 1.04686 0.02198 0.04757 -0.14658 0.75669 0 0 0 0 0 -0.00523 0.01497 -0.41871 0 2.64269 -0.29594 0.55778 -0.25266
LYS:CtermProteinFull_230 -3.66606 0.37711 3.25889 0.00874 0.19232 0.00646 -1.58425 0 0 0 -0.62058 0 0 1.2736 0 0 -0.71458 0.03222 0.7359 -0.70024
#END_POSE_ENERGIES_TABLE /home/grads/bernardm/FoldingBenchMarks/RosettaFold/RoseTTAFold/results_pyrosetta_rerun/T1134s1.pdb/pdb-3track/model0_1_0.45.pdb
