# Supplementary material for: The transformative power of transformers in protein structure prediction
Source: Proc Natl Acad Sci U S A. 2023 Jul 31;120(32):e2303499120. doi: 10.1073/pnas.2303499120 (PMC10410766; doi:10.1073/pnas.2303499120)
Supplement: Supplementary file 2 — Dataset S01 (GZ) [file pnas.2303499120.sd01.gz › SI_Data/predicted_structures/RoseTTAFold/T1122.pdb]

HEADER                                            24-DEC-22   XXXX              
EXPDTA    THEORETICAL MODEL                                                     
REMARK 220                                                                      
REMARK 220 EXPERIMENTAL DETAILS                                                 
REMARK 220  EXPERIMENT TYPE                : THEORETICAL MODELLING              
REMARK 220  DATE OF DATA COLLECTION        : 24-DEC-22                          
REMARK 220                                                                      
REMARK 220 REMARK: MODEL GENERATED BY ROSETTA                                   
REMARK 220  VERSION 2022.39+release.d8d9982                                     
SSBOND     CYS A    5    CYS A  119                                       2.03  
ATOM      1  N   MET A   1      14.829  11.175  -4.096  1.00  0.00           N  
ATOM      2  CA  MET A   1      13.565  11.741  -3.639  1.00  0.00           C  
ATOM      3  C   MET A   1      12.665  10.683  -3.020  1.00  0.00           C  
ATOM      4  O   MET A   1      11.487  10.605  -3.341  1.00  0.00           O  
ATOM      5  CB  MET A   1      12.823  12.398  -4.800  1.00  0.00           C  
ATOM      6  CG  MET A   1      13.460  13.627  -5.398  1.00  0.00           C  
ATOM      7  SD  MET A   1      12.508  14.269  -6.817  1.00  0.00           S  
ATOM      8  CE  MET A   1      11.003  14.923  -6.072  1.00  0.00           C  
ATOM      9 1H   MET A   1      14.993  11.455  -5.052  1.00  0.00           H  
ATOM     10 2H   MET A   1      15.581  11.513  -3.514  1.00  0.00           H  
ATOM     11 3H   MET A   1      14.788  10.166  -4.048  1.00  0.00           H  
ATOM     12  HA  MET A   1      13.775  12.488  -2.874  1.00  0.00           H  
ATOM     13 1HB  MET A   1      12.676  11.669  -5.595  1.00  0.00           H  
ATOM     14 2HB  MET A   1      11.862  12.703  -4.461  1.00  0.00           H  
ATOM     15 1HG  MET A   1      13.530  14.406  -4.645  1.00  0.00           H  
ATOM     16 2HG  MET A   1      14.466  13.387  -5.736  1.00  0.00           H  
ATOM     17 1HE  MET A   1      10.380  15.328  -6.860  1.00  0.00           H  
ATOM     18 2HE  MET A   1      10.473  14.125  -5.561  1.00  0.00           H  
ATOM     19 3HE  MET A   1      11.257  15.709  -5.362  1.00  0.00           H  
ATOM     20  N   GLY A   2      13.192   9.856  -2.131  1.00  0.00           N  
ATOM     21  CA  GLY A   2      12.356   8.797  -1.562  1.00  0.00           C  
ATOM     22  C   GLY A   2      11.880   7.815  -2.640  1.00  0.00           C  
ATOM     23  O   GLY A   2      12.694   7.304  -3.412  1.00  0.00           O  
ATOM     24  H   GLY A   2      14.153   9.931  -1.833  1.00  0.00           H  
ATOM     25 1HA  GLY A   2      12.915   8.258  -0.797  1.00  0.00           H  
ATOM     26 2HA  GLY A   2      11.491   9.243  -1.068  1.00  0.00           H  
ATOM     27  N   TYR A   3      10.577   7.553  -2.676  1.00  0.00           N  
ATOM     28  CA  TYR A   3       9.975   6.604  -3.615  1.00  0.00           C  
ATOM     29  C   TYR A   3       8.720   7.188  -4.229  1.00  0.00           C  
ATOM     30  O   TYR A   3       8.245   8.223  -3.798  1.00  0.00           O  
ATOM     31  CB  TYR A   3       9.609   5.297  -2.917  1.00  0.00           C  
ATOM     32  CG  TYR A   3      10.747   4.693  -2.169  1.00  0.00           C  
ATOM     33  CD1 TYR A   3      10.893   4.988  -0.818  1.00  0.00           C  
ATOM     34  CD2 TYR A   3      11.666   3.881  -2.811  1.00  0.00           C  
ATOM     35  CE1 TYR A   3      11.948   4.460  -0.111  1.00  0.00           C  
ATOM     36  CE2 TYR A   3      12.726   3.354  -2.104  1.00  0.00           C  
ATOM     37  CZ  TYR A   3      12.868   3.640  -0.759  1.00  0.00           C  
ATOM     38  OH  TYR A   3      13.925   3.112  -0.054  1.00  0.00           O  
ATOM     39  H   TYR A   3       9.975   8.039  -2.033  1.00  0.00           H  
ATOM     40  HA  TYR A   3      10.680   6.407  -4.421  1.00  0.00           H  
ATOM     41 1HB  TYR A   3       8.791   5.454  -2.237  1.00  0.00           H  
ATOM     42 2HB  TYR A   3       9.269   4.567  -3.660  1.00  0.00           H  
ATOM     43  HD1 TYR A   3      10.170   5.633  -0.320  1.00  0.00           H  
ATOM     44  HD2 TYR A   3      11.551   3.661  -3.875  1.00  0.00           H  
ATOM     45  HE1 TYR A   3      12.063   4.686   0.948  1.00  0.00           H  
ATOM     46  HE2 TYR A   3      13.450   2.714  -2.605  1.00  0.00           H  
ATOM     47  HH  TYR A   3      14.441   2.543  -0.631  1.00  0.00           H  
ATOM     48  N   LEU A   4       8.168   6.503  -5.209  1.00  0.00           N  
ATOM     49  CA  LEU A   4       6.937   6.894  -5.887  1.00  0.00           C  
ATOM     50  C   LEU A   4       6.833   8.253  -6.597  1.00  0.00           C  
ATOM     51  O   LEU A   4       7.843   8.827  -7.004  1.00  0.00           O  
ATOM     52  CB  LEU A   4       5.780   6.717  -4.913  1.00  0.00           C  
ATOM     53  CG  LEU A   4       5.674   5.356  -4.568  1.00  0.00           C  
ATOM     54  CD1 LEU A   4       4.507   5.038  -3.677  1.00  0.00           C  
ATOM     55  CD2 LEU A   4       5.600   4.721  -5.774  1.00  0.00           C  
ATOM     56  H   LEU A   4       8.579   5.615  -5.504  1.00  0.00           H  
ATOM     57  HA  LEU A   4       6.796   6.140  -6.645  1.00  0.00           H  
ATOM     58 1HB  LEU A   4       5.950   7.314  -4.018  1.00  0.00           H  
ATOM     59 2HB  LEU A   4       4.848   6.973  -5.358  1.00  0.00           H  
ATOM     60  HG  LEU A   4       6.573   5.027  -4.043  1.00  0.00           H  
ATOM     61 1HD1 LEU A   4       4.487   3.957  -3.488  1.00  0.00           H  
ATOM     62 2HD1 LEU A   4       4.593   5.533  -2.777  1.00  0.00           H  
ATOM     63 3HD1 LEU A   4       3.583   5.333  -4.155  1.00  0.00           H  
ATOM     64 1HD2 LEU A   4       5.552   3.733  -5.545  1.00  0.00           H  
ATOM     65 2HD2 LEU A   4       4.779   5.020  -6.302  1.00  0.00           H  
ATOM     66 3HD2 LEU A   4       6.467   4.939  -6.367  1.00  0.00           H  
ATOM     67  N   CYS A   5       5.580   8.659  -6.904  1.00  0.00           N  
ATOM     68  CA  CYS A   5       5.281   9.703  -7.884  1.00  0.00           C  
ATOM     69  C   CYS A   5       4.129  10.652  -7.534  1.00  0.00           C  
ATOM     70  O   CYS A   5       3.387  10.452  -6.562  1.00  0.00           O  
ATOM     71  CB  CYS A   5       4.954   9.063  -9.225  1.00  0.00           C  
ATOM     72  SG  CYS A   5       6.265   8.042  -9.940  1.00  0.00           S  
ATOM     73  H   CYS A   5       4.795   8.174  -6.495  1.00  0.00           H  
ATOM     74  HA  CYS A   5       6.186  10.308  -8.006  1.00  0.00           H  
ATOM     75 1HB  CYS A   5       4.074   8.435  -9.105  1.00  0.00           H  
ATOM     76 2HB  CYS A   5       4.704   9.837  -9.947  1.00  0.00           H  
ATOM     77  N   ASN A   6       4.013  11.648  -8.410  1.00  0.00           N  
ATOM     78  CA  ASN A   6       2.996  12.678  -8.708  1.00  0.00           C  
ATOM     79  C   ASN A   6       2.260  13.644  -7.744  1.00  0.00           C  
ATOM     80  O   ASN A   6       1.059  13.818  -7.865  1.00  0.00           O  
ATOM     81  CB  ASN A   6       2.028  12.035  -9.678  1.00  0.00           C  
ATOM     82  CG  ASN A   6       1.023  12.964 -10.317  1.00  0.00           C  
ATOM     83  OD1 ASN A   6       1.128  14.194 -10.296  1.00  0.00           O  
ATOM     84  ND2 ASN A   6       0.052  12.375 -10.959  1.00  0.00           N  
ATOM     85  H   ASN A   6       4.792  11.707  -9.057  1.00  0.00           H  
ATOM     86  HA  ASN A   6       3.531  13.338  -9.333  1.00  0.00           H  
ATOM     87 1HB  ASN A   6       2.620  11.631 -10.496  1.00  0.00           H  
ATOM     88 2HB  ASN A   6       1.553  11.219  -9.231  1.00  0.00           H  
ATOM     89 1HD2 ASN A   6      -0.632  12.922 -11.417  1.00  0.00           H  
ATOM     90 2HD2 ASN A   6       0.024  11.375 -11.044  1.00  0.00           H  
ATOM     91  N   ASP A   7       2.988  14.360  -6.881  1.00  0.00           N  
ATOM     92  CA  ASP A   7       2.418  15.496  -6.104  1.00  0.00           C  
ATOM     93  C   ASP A   7       3.512  16.354  -5.373  1.00  0.00           C  
ATOM     94  O   ASP A   7       4.692  16.295  -5.698  1.00  0.00           O  
ATOM     95  CB  ASP A   7       1.237  15.123  -5.224  1.00  0.00           C  
ATOM     96  CG  ASP A   7       0.198  16.289  -5.042  1.00  0.00           C  
ATOM     97  OD1 ASP A   7       0.609  17.390  -4.826  1.00  0.00           O  
ATOM     98  OD2 ASP A   7      -0.961  16.045  -5.132  1.00  0.00           O  
ATOM     99  H   ASP A   7       3.966  14.131  -6.837  1.00  0.00           H  
ATOM    100  HA  ASP A   7       1.956  16.152  -6.833  1.00  0.00           H  
ATOM    101 1HB  ASP A   7       0.726  14.247  -5.564  1.00  0.00           H  
ATOM    102 2HB  ASP A   7       1.600  14.935  -4.310  1.00  0.00           H  
ATOM    103  N   TYR A   8       3.118  17.210  -4.422  1.00  0.00           N  
ATOM    104  CA  TYR A   8       4.017  18.223  -3.868  1.00  0.00           C  
ATOM    105  C   TYR A   8       4.967  17.811  -2.734  1.00  0.00           C  
ATOM    106  O   TYR A   8       4.876  18.333  -1.621  1.00  0.00           O  
ATOM    107  CB  TYR A   8       3.195  19.403  -3.346  1.00  0.00           C  
ATOM    108  CG  TYR A   8       4.010  20.676  -3.116  1.00  0.00           C  
ATOM    109  CD1 TYR A   8       3.970  21.698  -4.043  1.00  0.00           C  
ATOM    110  CD2 TYR A   8       4.819  20.803  -2.000  1.00  0.00           C  
ATOM    111  CE1 TYR A   8       4.728  22.840  -3.862  1.00  0.00           C  
ATOM    112  CE2 TYR A   8       5.577  21.942  -1.819  1.00  0.00           C  
ATOM    113  CZ  TYR A   8       5.533  22.956  -2.747  1.00  0.00           C  
ATOM    114  OH  TYR A   8       6.287  24.092  -2.563  1.00  0.00           O  
ATOM    115  H   TYR A   8       2.155  17.193  -4.087  1.00  0.00           H  
ATOM    116  HA  TYR A   8       4.638  18.581  -4.689  1.00  0.00           H  
ATOM    117 1HB  TYR A   8       2.394  19.628  -4.058  1.00  0.00           H  
ATOM    118 2HB  TYR A   8       2.721  19.123  -2.405  1.00  0.00           H  
ATOM    119  HD1 TYR A   8       3.341  21.604  -4.924  1.00  0.00           H  
ATOM    120  HD2 TYR A   8       4.863  20.007  -1.264  1.00  0.00           H  
ATOM    121  HE1 TYR A   8       4.692  23.640  -4.600  1.00  0.00           H  
ATOM    122  HE2 TYR A   8       6.212  22.036  -0.939  1.00  0.00           H  
ATOM    123  HH  TYR A   8       6.698  24.064  -1.693  1.00  0.00           H  
ATOM    124  N   GLY A   9       5.926  16.955  -3.047  1.00  0.00           N  
ATOM    125  CA  GLY A   9       7.016  16.589  -2.114  1.00  0.00           C  
ATOM    126  C   GLY A   9       6.873  15.249  -1.416  1.00  0.00           C  
ATOM    127  O   GLY A   9       5.908  15.020  -0.690  1.00  0.00           O  
ATOM    128  H   GLY A   9       5.869  16.562  -3.988  1.00  0.00           H  
ATOM    129 1HA  GLY A   9       7.957  16.594  -2.658  1.00  0.00           H  
ATOM    130 2HA  GLY A   9       7.102  17.368  -1.360  1.00  0.00           H  
ATOM    131  N   TYR A  10       7.902  14.410  -1.563  1.00  0.00           N  
ATOM    132  CA  TYR A  10       7.915  13.061  -1.009  1.00  0.00           C  
ATOM    133  C   TYR A  10       7.672  12.936   0.477  1.00  0.00           C  
ATOM    134  O   TYR A  10       8.116  13.749   1.293  1.00  0.00           O  
ATOM    135  CB  TYR A  10       9.213  12.364  -1.429  1.00  0.00           C  
ATOM    136  CG  TYR A  10      10.438  13.166  -1.224  1.00  0.00           C  
ATOM    137  CD1 TYR A  10      11.187  13.070  -0.073  1.00  0.00           C  
ATOM    138  CD2 TYR A  10      10.805  14.042  -2.224  1.00  0.00           C  
ATOM    139  CE1 TYR A  10      12.325  13.840   0.067  1.00  0.00           C  
ATOM    140  CE2 TYR A  10      11.927  14.812  -2.091  1.00  0.00           C  
ATOM    141  CZ  TYR A  10      12.694  14.713  -0.954  1.00  0.00           C  
ATOM    142  OH  TYR A  10      13.827  15.481  -0.824  1.00  0.00           O  
ATOM    143  H   TYR A  10       8.682  14.698  -2.131  1.00  0.00           H  
ATOM    144  HA  TYR A  10       7.108  12.512  -1.475  1.00  0.00           H  
ATOM    145 1HB  TYR A  10       9.327  11.448  -0.849  1.00  0.00           H  
ATOM    146 2HB  TYR A  10       9.174  12.074  -2.458  1.00  0.00           H  
ATOM    147  HD1 TYR A  10      10.893  12.391   0.712  1.00  0.00           H  
ATOM    148  HD2 TYR A  10      10.197  14.114  -3.125  1.00  0.00           H  
ATOM    149  HE1 TYR A  10      12.928  13.762   0.972  1.00  0.00           H  
ATOM    150  HE2 TYR A  10      12.213  15.500  -2.885  1.00  0.00           H  
ATOM    151  HH  TYR A  10      14.234  15.310   0.030  1.00  0.00           H  
ATOM    152  N   GLU A  11       7.015  11.828   0.800  1.00  0.00           N  
ATOM    153  CA  GLU A  11       6.669  11.378   2.134  1.00  0.00           C  
ATOM    154  C   GLU A  11       7.107   9.915   2.272  1.00  0.00           C  
ATOM    155  O   GLU A  11       6.264   9.026   2.156  1.00  0.00           O  
ATOM    156  CB  GLU A  11       5.153  11.475   2.375  1.00  0.00           C  
ATOM    157  CG  GLU A  11       4.563  12.898   2.298  1.00  0.00           C  
ATOM    158  CD  GLU A  11       3.068  12.962   2.658  1.00  0.00           C  
ATOM    159  OE1 GLU A  11       2.727  12.557   3.756  1.00  0.00           O  
ATOM    160  OE2 GLU A  11       2.271  13.433   1.863  1.00  0.00           O  
ATOM    161  H   GLU A  11       6.703  11.254   0.033  1.00  0.00           H  
ATOM    162  HA  GLU A  11       7.180  11.993   2.873  1.00  0.00           H  
ATOM    163 1HB  GLU A  11       4.634  10.865   1.631  1.00  0.00           H  
ATOM    164 2HB  GLU A  11       4.915  11.064   3.356  1.00  0.00           H  
ATOM    165 1HG  GLU A  11       5.120  13.549   2.972  1.00  0.00           H  
ATOM    166 2HG  GLU A  11       4.699  13.278   1.282  1.00  0.00           H  
ATOM    167  N   PRO A  12       8.411   9.638   2.488  1.00  0.00           N  
ATOM    168  CA  PRO A  12       9.023   8.321   2.488  1.00  0.00           C  
ATOM    169  C   PRO A  12       8.260   7.449   3.432  1.00  0.00           C  
ATOM    170  O   PRO A  12       7.757   7.950   4.437  1.00  0.00           O  
ATOM    171  CB  PRO A  12      10.442   8.595   2.982  1.00  0.00           C  
ATOM    172  CG  PRO A  12      10.698  10.031   2.602  1.00  0.00           C  
ATOM    173  CD  PRO A  12       9.364  10.719   2.810  1.00  0.00           C  
ATOM    174  HA  PRO A  12       9.040   7.890   1.489  1.00  0.00           H  
ATOM    175 1HB  PRO A  12      10.493   8.419   4.071  1.00  0.00           H  
ATOM    176 2HB  PRO A  12      11.146   7.894   2.514  1.00  0.00           H  
ATOM    177 1HG  PRO A  12      11.497  10.455   3.227  1.00  0.00           H  
ATOM    178 2HG  PRO A  12      11.048  10.089   1.558  1.00  0.00           H  
ATOM    179 1HD  PRO A  12       9.245  11.031   3.857  1.00  0.00           H  
ATOM    180 2HD  PRO A  12       9.303  11.549   2.127  1.00  0.00           H  
ATOM    181  N   ASN A  13       8.177   6.155   3.124  1.00  0.00           N  
ATOM    182  CA  ASN A  13       7.419   5.232   3.954  1.00  0.00           C  
ATOM    183  C   ASN A  13       7.752   5.559   5.411  1.00  0.00           C  
ATOM    184  O   ASN A  13       8.921   5.696   5.786  1.00  0.00           O  
ATOM    185  CB  ASN A  13       7.701   3.806   3.496  1.00  0.00           C  
ATOM    186  CG  ASN A  13       7.031   3.533   2.105  1.00  0.00           C  
ATOM    187  OD1 ASN A  13       6.045   4.202   1.766  1.00  0.00           O  
ATOM    188  ND2 ASN A  13       7.553   2.619   1.328  1.00  0.00           N  
ATOM    189  H   ASN A  13       8.627   5.810   2.290  1.00  0.00           H  
ATOM    190  HA  ASN A  13       6.354   5.426   3.817  1.00  0.00           H  
ATOM    191 1HB  ASN A  13       8.779   3.661   3.398  1.00  0.00           H  
ATOM    192 2HB  ASN A  13       7.343   3.088   4.223  1.00  0.00           H  
ATOM    193 1HD2 ASN A  13       7.160   2.405   0.399  1.00  0.00           H  
ATOM    194 2HD2 ASN A  13       8.357   2.070   1.614  1.00  0.00           H  
ATOM    195  N   VAL A  14       6.690   5.696   6.199  1.00  0.00           N  
ATOM    196  CA  VAL A  14       6.724   6.226   7.556  1.00  0.00           C  
ATOM    197  C   VAL A  14       6.559   5.234   8.691  1.00  0.00           C  
ATOM    198  O   VAL A  14       6.466   4.024   8.517  1.00  0.00           O  
ATOM    199  CB  VAL A  14       5.583   7.261   7.704  1.00  0.00           C  
ATOM    200  CG1 VAL A  14       5.746   8.386   6.710  1.00  0.00           C  
ATOM    201  CG2 VAL A  14       4.274   6.568   7.518  1.00  0.00           C  
ATOM    202  H   VAL A  14       5.788   5.499   5.796  1.00  0.00           H  
ATOM    203  HA  VAL A  14       7.680   6.735   7.680  1.00  0.00           H  
ATOM    204  HB  VAL A  14       5.625   7.708   8.687  1.00  0.00           H  
ATOM    205 1HG1 VAL A  14       4.943   9.109   6.837  1.00  0.00           H  
ATOM    206 2HG1 VAL A  14       6.707   8.876   6.861  1.00  0.00           H  
ATOM    207 3HG1 VAL A  14       5.699   7.981   5.703  1.00  0.00           H  
ATOM    208 1HG2 VAL A  14       3.460   7.281   7.623  1.00  0.00           H  
ATOM    209 2HG2 VAL A  14       4.265   6.139   6.524  1.00  0.00           H  
ATOM    210 3HG2 VAL A  14       4.166   5.783   8.265  1.00  0.00           H  
ATOM    211  N   ASP A  15       6.567   5.772   9.895  1.00  0.00           N  
ATOM    212  CA  ASP A  15       6.442   4.976  11.092  1.00  0.00           C  
ATOM    213  C   ASP A  15       4.986   4.513  11.258  1.00  0.00           C  
ATOM    214  O   ASP A  15       4.201   5.124  11.981  1.00  0.00           O  
ATOM    215  CB  ASP A  15       6.883   5.815  12.305  1.00  0.00           C  
ATOM    216  CG  ASP A  15       7.002   5.043  13.639  1.00  0.00           C  
ATOM    217  OD1 ASP A  15       7.085   3.840  13.614  1.00  0.00           O  
ATOM    218  OD2 ASP A  15       7.022   5.684  14.667  1.00  0.00           O  
ATOM    219  H   ASP A  15       6.664   6.770   9.985  1.00  0.00           H  
ATOM    220  HA  ASP A  15       7.080   4.099  11.004  1.00  0.00           H  
ATOM    221 1HB  ASP A  15       7.852   6.266  12.090  1.00  0.00           H  
ATOM    222 2HB  ASP A  15       6.176   6.633  12.448  1.00  0.00           H  
ATOM    223  N   TYR A  16       4.645   3.405  10.585  1.00  0.00           N  
ATOM    224  CA  TYR A  16       3.290   2.829  10.588  1.00  0.00           C  
ATOM    225  C   TYR A  16       3.154   1.401  11.180  1.00  0.00           C  
ATOM    226  O   TYR A  16       2.394   0.592  10.637  1.00  0.00           O  
ATOM    227  CB  TYR A  16       2.755   2.728   9.142  1.00  0.00           C  
ATOM    228  CG  TYR A  16       3.718   2.061   8.193  1.00  0.00           C  
ATOM    229  CD1 TYR A  16       3.982   0.705   8.276  1.00  0.00           C  
ATOM    230  CD2 TYR A  16       4.289   2.800   7.195  1.00  0.00           C  
ATOM    231  CE1 TYR A  16       4.879   0.128   7.386  1.00  0.00           C  
ATOM    232  CE2 TYR A  16       5.161   2.241   6.310  1.00  0.00           C  
ATOM    233  CZ  TYR A  16       5.476   0.917   6.402  1.00  0.00           C  
ATOM    234  OH  TYR A  16       6.374   0.367   5.516  1.00  0.00           O  
ATOM    235  H   TYR A  16       5.369   3.012   9.986  1.00  0.00           H  
ATOM    236  HA  TYR A  16       2.644   3.495  11.160  1.00  0.00           H  
ATOM    237 1HB  TYR A  16       1.843   2.161   9.121  1.00  0.00           H  
ATOM    238 2HB  TYR A  16       2.531   3.724   8.759  1.00  0.00           H  
ATOM    239  HD1 TYR A  16       3.516   0.101   9.051  1.00  0.00           H  
ATOM    240  HD2 TYR A  16       4.055   3.843   7.111  1.00  0.00           H  
ATOM    241  HE1 TYR A  16       5.117  -0.933   7.457  1.00  0.00           H  
ATOM    242  HE2 TYR A  16       5.602   2.857   5.544  1.00  0.00           H  
ATOM    243  HH  TYR A  16       6.481  -0.574   5.698  1.00  0.00           H  
ATOM    244  N   PRO A  17       3.713   1.086  12.373  1.00  0.00           N  
ATOM    245  CA  PRO A  17       3.705  -0.239  12.993  1.00  0.00           C  
ATOM    246  C   PRO A  17       2.306  -0.728  13.352  1.00  0.00           C  
ATOM    247  O   PRO A  17       2.085  -1.924  13.544  1.00  0.00           O  
ATOM    248  CB  PRO A  17       4.519  -0.018  14.271  1.00  0.00           C  
ATOM    249  CG  PRO A  17       4.373   1.453  14.564  1.00  0.00           C  
ATOM    250  CD  PRO A  17       4.320   2.111  13.220  1.00  0.00           C  
ATOM    251  HA  PRO A  17       4.207  -0.954  12.325  1.00  0.00           H  
ATOM    252 1HB  PRO A  17       4.124  -0.655  15.079  1.00  0.00           H  
ATOM    253 2HB  PRO A  17       5.564  -0.311  14.108  1.00  0.00           H  
ATOM    254 1HG  PRO A  17       3.472   1.642  15.164  1.00  0.00           H  
ATOM    255 2HG  PRO A  17       5.233   1.816  15.155  1.00  0.00           H  
ATOM    256 1HD  PRO A  17       3.697   3.011  13.284  1.00  0.00           H  
ATOM    257 2HD  PRO A  17       5.348   2.316  12.907  1.00  0.00           H  
ATOM    258  N   ASN A  18       1.369   0.205  13.453  1.00  0.00           N  
ATOM    259  CA  ASN A  18       0.000  -0.098  13.814  1.00  0.00           C  
ATOM    260  C   ASN A  18      -0.986   0.509  12.828  1.00  0.00           C  
ATOM    261  O   ASN A  18      -2.170   0.661  13.131  1.00  0.00           O  
ATOM    262  CB  ASN A  18      -0.253   0.375  15.230  1.00  0.00           C  
ATOM    263  CG  ASN A  18      -0.072   1.874  15.387  1.00  0.00           C  
ATOM    264  OD1 ASN A  18       0.083   2.616  14.411  1.00  0.00           O  
ATOM    265  ND2 ASN A  18      -0.079   2.327  16.618  1.00  0.00           N  
ATOM    266  H   ASN A  18       1.612   1.169  13.292  1.00  0.00           H  
ATOM    267  HA  ASN A  18      -0.139  -1.180  13.777  1.00  0.00           H  
ATOM    268 1HB  ASN A  18      -1.267   0.109  15.531  1.00  0.00           H  
ATOM    269 2HB  ASN A  18       0.435  -0.133  15.908  1.00  0.00           H  
ATOM    270 1HD2 ASN A  18       0.040   3.306  16.791  1.00  0.00           H  
ATOM    271 2HD2 ASN A  18      -0.203   1.696  17.383  1.00  0.00           H  
ATOM    272  N   ALA A  19      -0.487   0.877  11.646  1.00  0.00           N  
ATOM    273  CA  ALA A  19      -1.330   1.462  10.615  1.00  0.00           C  
ATOM    274  C   ALA A  19      -1.176   0.651   9.329  1.00  0.00           C  
ATOM    275  O   ALA A  19      -2.136   0.462   8.573  1.00  0.00           O  
ATOM    276  CB  ALA A  19      -0.973   2.930  10.427  1.00  0.00           C  
ATOM    277  H   ALA A  19       0.496   0.718  11.438  1.00  0.00           H  
ATOM    278  HA  ALA A  19      -2.370   1.392  10.930  1.00  0.00           H  
ATOM    279 1HB  ALA A  19      -1.597   3.380   9.679  1.00  0.00           H  
ATOM    280 2HB  ALA A  19      -1.114   3.452  11.374  1.00  0.00           H  
ATOM    281 3HB  ALA A  19       0.050   3.018  10.124  1.00  0.00           H  
ATOM    282  N   SER A  20       0.025   0.107   9.143  1.00  0.00           N  
ATOM    283  CA  SER A  20       0.404  -0.667   7.974  1.00  0.00           C  
ATOM    284  C   SER A  20       0.125   0.065   6.661  1.00  0.00           C  
ATOM    285  O   SER A  20       0.101   1.292   6.615  1.00  0.00           O  
ATOM    286  CB  SER A  20      -0.330  -2.006   8.028  1.00  0.00           C  
ATOM    287  OG  SER A  20       0.123  -2.878   7.045  1.00  0.00           O  
ATOM    288  H   SER A  20       0.759   0.289   9.820  1.00  0.00           H  
ATOM    289  HA  SER A  20       1.475  -0.860   8.036  1.00  0.00           H  
ATOM    290 1HB  SER A  20      -0.183  -2.454   9.010  1.00  0.00           H  
ATOM    291 2HB  SER A  20      -1.399  -1.845   7.900  1.00  0.00           H  
ATOM    292  HG  SER A  20      -0.426  -3.667   7.138  1.00  0.00           H  
ATOM    293  N   HIS A  21      -0.107  -0.690   5.587  1.00  0.00           N  
ATOM    294  CA  HIS A  21      -0.289  -0.077   4.278  1.00  0.00           C  
ATOM    295  C   HIS A  21      -1.662   0.601   4.211  1.00  0.00           C  
ATOM    296  O   HIS A  21      -1.779   1.738   3.758  1.00  0.00           O  
ATOM    297  CB  HIS A  21      -0.080  -1.100   3.149  1.00  0.00           C  
ATOM    298  CG  HIS A  21       0.133  -0.454   1.797  1.00  0.00           C  
ATOM    299  ND1 HIS A  21      -0.118  -1.095   0.591  1.00  0.00           N  
ATOM    300  CD2 HIS A  21       0.603   0.774   1.480  1.00  0.00           C  
ATOM    301  CE1 HIS A  21       0.173  -0.262  -0.409  1.00  0.00           C  
ATOM    302  NE2 HIS A  21       0.614   0.872   0.109  1.00  0.00           N  
ATOM    303  H   HIS A  21      -0.085  -1.690   5.702  1.00  0.00           H  
ATOM    304  HA  HIS A  21       0.455   0.703   4.140  1.00  0.00           H  
ATOM    305 1HB  HIS A  21       0.771  -1.734   3.368  1.00  0.00           H  
ATOM    306 2HB  HIS A  21      -0.956  -1.744   3.080  1.00  0.00           H  
ATOM    307  HD2 HIS A  21       0.905   1.542   2.178  1.00  0.00           H  
ATOM    308  HE1 HIS A  21       0.071  -0.473  -1.474  1.00  0.00           H  
ATOM    309  HE2 HIS A  21       0.919   1.721  -0.418  1.00  0.00           H  
ATOM    310  N   ALA A  22      -2.717  -0.081   4.656  1.00  0.00           N  
ATOM    311  CA  ALA A  22      -4.058   0.502   4.575  1.00  0.00           C  
ATOM    312  C   ALA A  22      -4.142   1.813   5.340  1.00  0.00           C  
ATOM    313  O   ALA A  22      -4.772   2.765   4.880  1.00  0.00           O  
ATOM    314  CB  ALA A  22      -5.091  -0.474   5.084  1.00  0.00           C  
ATOM    315  H   ALA A  22      -2.591  -1.004   5.041  1.00  0.00           H  
ATOM    316  HA  ALA A  22      -4.277   0.723   3.545  1.00  0.00           H  
ATOM    317 1HB  ALA A  22      -6.085  -0.031   4.988  1.00  0.00           H  
ATOM    318 2HB  ALA A  22      -5.044  -1.389   4.494  1.00  0.00           H  
ATOM    319 3HB  ALA A  22      -4.894  -0.702   6.131  1.00  0.00           H  
ATOM    320  N   GLY A  23      -3.438   1.912   6.467  1.00  0.00           N  
ATOM    321  CA  GLY A  23      -3.465   3.115   7.277  1.00  0.00           C  
ATOM    322  C   GLY A  23      -2.467   4.161   6.785  1.00  0.00           C  
ATOM    323  O   GLY A  23      -2.231   5.164   7.474  1.00  0.00           O  
ATOM    324  H   GLY A  23      -2.895   1.130   6.832  1.00  0.00           H  
ATOM    325 1HA  GLY A  23      -4.469   3.536   7.258  1.00  0.00           H  
ATOM    326 2HA  GLY A  23      -3.257   2.850   8.308  1.00  0.00           H  
ATOM    327  N   LEU A  24      -1.865   3.893   5.620  1.00  0.00           N  
ATOM    328  CA  LEU A  24      -0.920   4.749   4.940  1.00  0.00           C  
ATOM    329  C   LEU A  24      -1.619   5.304   3.688  1.00  0.00           C  
ATOM    330  O   LEU A  24      -1.555   6.501   3.422  1.00  0.00           O  
ATOM    331  CB  LEU A  24       0.374   3.979   4.611  1.00  0.00           C  
ATOM    332  CG  LEU A  24       1.505   4.767   3.964  1.00  0.00           C  
ATOM    333  CD1 LEU A  24       1.895   5.876   4.904  1.00  0.00           C  
ATOM    334  CD2 LEU A  24       2.710   3.821   3.721  1.00  0.00           C  
ATOM    335  H   LEU A  24      -2.088   3.027   5.145  1.00  0.00           H  
ATOM    336  HA  LEU A  24      -0.655   5.575   5.584  1.00  0.00           H  
ATOM    337 1HB  LEU A  24       0.757   3.533   5.529  1.00  0.00           H  
ATOM    338 2HB  LEU A  24       0.134   3.186   3.928  1.00  0.00           H  
ATOM    339  HG  LEU A  24       1.177   5.200   3.018  1.00  0.00           H  
ATOM    340 1HD1 LEU A  24       2.712   6.459   4.475  1.00  0.00           H  
ATOM    341 2HD1 LEU A  24       1.032   6.524   5.068  1.00  0.00           H  
ATOM    342 3HD1 LEU A  24       2.202   5.435   5.844  1.00  0.00           H  
ATOM    343 1HD2 LEU A  24       3.537   4.381   3.275  1.00  0.00           H  
ATOM    344 2HD2 LEU A  24       3.025   3.398   4.664  1.00  0.00           H  
ATOM    345 3HD2 LEU A  24       2.420   3.023   3.051  1.00  0.00           H  
ATOM    346  N   TYR A  25      -2.311   4.439   2.918  1.00  0.00           N  
ATOM    347  CA  TYR A  25      -2.971   4.931   1.696  1.00  0.00           C  
ATOM    348  C   TYR A  25      -4.429   5.378   1.860  1.00  0.00           C  
ATOM    349  O   TYR A  25      -4.933   6.112   1.014  1.00  0.00           O  
ATOM    350  CB  TYR A  25      -2.936   3.912   0.539  1.00  0.00           C  
ATOM    351  CG  TYR A  25      -3.664   2.579   0.712  1.00  0.00           C  
ATOM    352  CD1 TYR A  25      -5.035   2.475   0.553  1.00  0.00           C  
ATOM    353  CD2 TYR A  25      -2.932   1.456   0.946  1.00  0.00           C  
ATOM    354  CE1 TYR A  25      -5.651   1.240   0.675  1.00  0.00           C  
ATOM    355  CE2 TYR A  25      -3.524   0.217   1.057  1.00  0.00           C  
ATOM    356  CZ  TYR A  25      -4.881   0.101   0.931  1.00  0.00           C  
ATOM    357  OH  TYR A  25      -5.485  -1.137   1.064  1.00  0.00           O  
ATOM    358  H   TYR A  25      -2.335   3.452   3.168  1.00  0.00           H  
ATOM    359  HA  TYR A  25      -2.415   5.807   1.358  1.00  0.00           H  
ATOM    360 1HB  TYR A  25      -3.324   4.389  -0.363  1.00  0.00           H  
ATOM    361 2HB  TYR A  25      -1.898   3.664   0.352  1.00  0.00           H  
ATOM    362  HD1 TYR A  25      -5.632   3.365   0.344  1.00  0.00           H  
ATOM    363  HD2 TYR A  25      -1.876   1.555   1.044  1.00  0.00           H  
ATOM    364  HE1 TYR A  25      -6.734   1.160   0.566  1.00  0.00           H  
ATOM    365  HE2 TYR A  25      -2.912  -0.664   1.251  1.00  0.00           H  
ATOM    366  HH  TYR A  25      -6.463  -1.036   0.941  1.00  0.00           H  
ATOM    367  N   ASP A  26      -5.098   5.026   2.962  1.00  0.00           N  
ATOM    368  CA  ASP A  26      -6.513   5.384   3.137  1.00  0.00           C  
ATOM    369  C   ASP A  26      -6.663   6.615   4.042  1.00  0.00           C  
ATOM    370  O   ASP A  26      -7.625   6.744   4.801  1.00  0.00           O  
ATOM    371  CB  ASP A  26      -7.294   4.194   3.720  1.00  0.00           C  
ATOM    372  CG  ASP A  26      -8.828   4.266   3.510  1.00  0.00           C  
ATOM    373  OD1 ASP A  26      -9.250   4.777   2.497  1.00  0.00           O  
ATOM    374  OD2 ASP A  26      -9.555   3.796   4.362  1.00  0.00           O  
ATOM    375  H   ASP A  26      -4.673   4.418   3.662  1.00  0.00           H  
ATOM    376  HA  ASP A  26      -6.933   5.625   2.161  1.00  0.00           H  
ATOM    377 1HB  ASP A  26      -6.921   3.267   3.273  1.00  0.00           H  
ATOM    378 2HB  ASP A  26      -7.091   4.129   4.790  1.00  0.00           H  
ATOM    379  N   ARG A  27      -5.683   7.508   3.960  1.00  0.00           N  
ATOM    380  CA  ARG A  27      -5.631   8.740   4.735  1.00  0.00           C  
ATOM    381  C   ARG A  27      -6.383   9.914   4.106  1.00  0.00           C  
ATOM    382  O   ARG A  27      -6.662   9.949   2.903  1.00  0.00           O  
ATOM    383  CB  ARG A  27      -4.190   9.140   4.987  1.00  0.00           C  
ATOM    384  CG  ARG A  27      -3.429   8.180   5.869  1.00  0.00           C  
ATOM    385  CD  ARG A  27      -2.038   8.645   6.158  1.00  0.00           C  
ATOM    386  NE  ARG A  27      -1.354   7.699   6.998  1.00  0.00           N  
ATOM    387  CZ  ARG A  27      -0.173   7.859   7.593  1.00  0.00           C  
ATOM    388  NH1 ARG A  27       0.511   8.981   7.477  1.00  0.00           N  
ATOM    389  NH2 ARG A  27       0.262   6.845   8.297  1.00  0.00           N  
ATOM    390  H   ARG A  27      -4.934   7.313   3.310  1.00  0.00           H  
ATOM    391  HA  ARG A  27      -6.087   8.537   5.706  1.00  0.00           H  
ATOM    392 1HB  ARG A  27      -3.665   9.184   4.042  1.00  0.00           H  
ATOM    393 2HB  ARG A  27      -4.141  10.130   5.437  1.00  0.00           H  
ATOM    394 1HG  ARG A  27      -3.952   8.060   6.817  1.00  0.00           H  
ATOM    395 2HG  ARG A  27      -3.362   7.209   5.373  1.00  0.00           H  
ATOM    396 1HD  ARG A  27      -1.488   8.720   5.217  1.00  0.00           H  
ATOM    397 2HD  ARG A  27      -2.054   9.609   6.657  1.00  0.00           H  
ATOM    398  HE  ARG A  27      -1.798   6.791   7.137  1.00  0.00           H  
ATOM    399 1HH1 ARG A  27       0.136   9.737   6.921  1.00  0.00           H  
ATOM    400 2HH1 ARG A  27       1.395   9.095   7.950  1.00  0.00           H  
ATOM    401 1HH2 ARG A  27      -0.344   6.011   8.328  1.00  0.00           H  
ATOM    402 2HH2 ARG A  27       1.145   6.886   8.783  1.00  0.00           H  
ATOM    403  N   SER A  28      -6.624  10.935   4.929  1.00  0.00           N  
ATOM    404  CA  SER A  28      -7.302  12.180   4.548  1.00  0.00           C  
ATOM    405  C   SER A  28      -6.577  12.984   3.459  1.00  0.00           C  
ATOM    406  O   SER A  28      -7.143  13.904   2.872  1.00  0.00           O  
ATOM    407  CB  SER A  28      -7.494  13.046   5.778  1.00  0.00           C  
ATOM    408  OG  SER A  28      -6.263  13.484   6.284  1.00  0.00           O  
ATOM    409  H   SER A  28      -6.353  10.833   5.897  1.00  0.00           H  
ATOM    410  HA  SER A  28      -8.288  11.915   4.162  1.00  0.00           H  
ATOM    411 1HB  SER A  28      -8.115  13.905   5.528  1.00  0.00           H  
ATOM    412 2HB  SER A  28      -8.019  12.474   6.540  1.00  0.00           H  
ATOM    413  HG  SER A  28      -5.960  14.170   5.681  1.00  0.00           H  
ATOM    414  N   LYS A  29      -5.324  12.633   3.187  1.00  0.00           N  
ATOM    415  CA  LYS A  29      -4.530  13.295   2.162  1.00  0.00           C  
ATOM    416  C   LYS A  29      -4.806  12.723   0.763  1.00  0.00           C  
ATOM    417  O   LYS A  29      -4.235  13.184  -0.221  1.00  0.00           O  
ATOM    418  CB  LYS A  29      -3.042  13.219   2.476  1.00  0.00           C  
ATOM    419  CG  LYS A  29      -2.596  13.987   3.703  1.00  0.00           C  
ATOM    420  CD  LYS A  29      -1.079  13.911   3.842  1.00  0.00           C  
ATOM    421  CE  LYS A  29      -0.570  14.618   5.091  1.00  0.00           C  
ATOM    422  NZ  LYS A  29       0.925  14.573   5.172  1.00  0.00           N  
ATOM    423  H   LYS A  29      -4.918  11.873   3.707  1.00  0.00           H  
ATOM    424  HA  LYS A  29      -4.811  14.348   2.144  1.00  0.00           H  
ATOM    425 1HB  LYS A  29      -2.783  12.202   2.670  1.00  0.00           H  
ATOM    426 2HB  LYS A  29      -2.457  13.555   1.618  1.00  0.00           H  
ATOM    427 1HG  LYS A  29      -2.905  15.032   3.617  1.00  0.00           H  
ATOM    428 2HG  LYS A  29      -3.063  13.558   4.591  1.00  0.00           H  
ATOM    429 1HD  LYS A  29      -0.769  12.863   3.881  1.00  0.00           H  
ATOM    430 2HD  LYS A  29      -0.612  14.366   2.966  1.00  0.00           H  
ATOM    431 1HE  LYS A  29      -0.895  15.656   5.085  1.00  0.00           H  
ATOM    432 2HE  LYS A  29      -0.983  14.122   5.968  1.00  0.00           H  
ATOM    433 1HZ  LYS A  29       1.238  15.035   6.008  1.00  0.00           H  
ATOM    434 2HZ  LYS A  29       1.251  13.600   5.181  1.00  0.00           H  
ATOM    435 3HZ  LYS A  29       1.316  15.044   4.365  1.00  0.00           H  
ATOM    436  N   GLN A  30      -5.722  11.752   0.653  1.00  0.00           N  
ATOM    437  CA  GLN A  30      -6.128  11.194  -0.647  1.00  0.00           C  
ATOM    438  C   GLN A  30      -6.335  12.229  -1.797  1.00  0.00           C  
ATOM    439  O   GLN A  30      -6.015  11.910  -2.939  1.00  0.00           O  
ATOM    440  CB  GLN A  30      -7.381  10.315  -0.504  1.00  0.00           C  
ATOM    441  CG  GLN A  30      -7.828   9.673  -1.811  1.00  0.00           C  
ATOM    442  CD  GLN A  30      -9.084   8.831  -1.655  1.00  0.00           C  
ATOM    443  OE1 GLN A  30     -10.108   9.308  -1.147  1.00  0.00           O  
ATOM    444  NE2 GLN A  30      -9.021   7.575  -2.086  1.00  0.00           N  
ATOM    445  H   GLN A  30      -6.148  11.361   1.496  1.00  0.00           H  
ATOM    446  HA  GLN A  30      -5.326  10.528  -0.974  1.00  0.00           H  
ATOM    447 1HB  GLN A  30      -7.167   9.503   0.199  1.00  0.00           H  
ATOM    448 2HB  GLN A  30      -8.211  10.868  -0.096  1.00  0.00           H  
ATOM    449 1HG  GLN A  30      -8.033  10.463  -2.525  1.00  0.00           H  
ATOM    450 2HG  GLN A  30      -7.026   9.026  -2.186  1.00  0.00           H  
ATOM    451 1HE2 GLN A  30      -9.812   6.973  -1.998  1.00  0.00           H  
ATOM    452 2HE2 GLN A  30      -8.159   7.204  -2.494  1.00  0.00           H  
ATOM    453  N   PRO A  31      -6.943  13.435  -1.598  1.00  0.00           N  
ATOM    454  CA  PRO A  31      -7.135  14.453  -2.624  1.00  0.00           C  
ATOM    455  C   PRO A  31      -5.838  14.914  -3.310  1.00  0.00           C  
ATOM    456  O   PRO A  31      -5.871  15.489  -4.404  1.00  0.00           O  
ATOM    457  CB  PRO A  31      -7.817  15.591  -1.861  1.00  0.00           C  
ATOM    458  CG  PRO A  31      -8.499  14.914  -0.698  1.00  0.00           C  
ATOM    459  CD  PRO A  31      -7.567  13.825  -0.298  1.00  0.00           C  
ATOM    460  HA  PRO A  31      -7.828  14.040  -3.378  1.00  0.00           H  
ATOM    461 1HB  PRO A  31      -7.056  16.315  -1.529  1.00  0.00           H  
ATOM    462 2HB  PRO A  31      -8.511  16.131  -2.518  1.00  0.00           H  
ATOM    463 1HG  PRO A  31      -8.670  15.636   0.117  1.00  0.00           H  
ATOM    464 2HG  PRO A  31      -9.482  14.536  -1.000  1.00  0.00           H  
ATOM    465 1HD  PRO A  31      -6.852  14.294   0.365  1.00  0.00           H  
ATOM    466 2HD  PRO A  31      -8.116  13.025   0.176  1.00  0.00           H  
ATOM    467  N   TYR A  32      -4.686  14.690  -2.673  1.00  0.00           N  
ATOM    468  CA  TYR A  32      -3.423  15.116  -3.263  1.00  0.00           C  
ATOM    469  C   TYR A  32      -2.982  14.200  -4.398  1.00  0.00           C  
ATOM    470  O   TYR A  32      -2.264  13.223  -4.200  1.00  0.00           O  
ATOM    471  CB  TYR A  32      -2.336  15.228  -2.192  1.00  0.00           C  
ATOM    472  CG  TYR A  32      -2.517  16.423  -1.277  1.00  0.00           C  
ATOM    473  CD1 TYR A  32      -3.265  16.335  -0.115  1.00  0.00           C  
ATOM    474  CD2 TYR A  32      -1.913  17.625  -1.619  1.00  0.00           C  
ATOM    475  CE1 TYR A  32      -3.413  17.429   0.703  1.00  0.00           C  
ATOM    476  CE2 TYR A  32      -2.059  18.728  -0.801  1.00  0.00           C  
ATOM    477  CZ  TYR A  32      -2.806  18.633   0.358  1.00  0.00           C  
ATOM    478  OH  TYR A  32      -2.951  19.730   1.176  1.00  0.00           O  
ATOM    479  H   TYR A  32      -4.655  14.197  -1.784  1.00  0.00           H  
ATOM    480  HA  TYR A  32      -3.558  16.107  -3.693  1.00  0.00           H  
ATOM    481 1HB  TYR A  32      -2.325  14.325  -1.581  1.00  0.00           H  
ATOM    482 2HB  TYR A  32      -1.358  15.310  -2.670  1.00  0.00           H  
ATOM    483  HD1 TYR A  32      -3.733  15.414   0.152  1.00  0.00           H  
ATOM    484  HD2 TYR A  32      -1.316  17.692  -2.541  1.00  0.00           H  
ATOM    485  HE1 TYR A  32      -4.005  17.350   1.616  1.00  0.00           H  
ATOM    486  HE2 TYR A  32      -1.582  19.671  -1.070  1.00  0.00           H  
ATOM    487  HH  TYR A  32      -2.471  20.473   0.802  1.00  0.00           H  
ATOM    488  N   VAL A  33      -3.477  14.532  -5.591  1.00  0.00           N  
ATOM    489  CA  VAL A  33      -3.235  13.789  -6.831  1.00  0.00           C  
ATOM    490  C   VAL A  33      -2.253  14.446  -7.814  1.00  0.00           C  
ATOM    491  O   VAL A  33      -1.636  13.737  -8.605  1.00  0.00           O  
ATOM    492  CB  VAL A  33      -4.535  13.461  -7.541  1.00  0.00           C  
ATOM    493  CG1 VAL A  33      -4.248  12.785  -8.889  1.00  0.00           C  
ATOM    494  CG2 VAL A  33      -5.325  12.533  -6.665  1.00  0.00           C  
ATOM    495  H   VAL A  33      -4.102  15.333  -5.590  1.00  0.00           H  
ATOM    496  HA  VAL A  33      -2.806  12.841  -6.549  1.00  0.00           H  
ATOM    497  HB  VAL A  33      -5.096  14.382  -7.729  1.00  0.00           H  
ATOM    498 1HG1 VAL A  33      -5.196  12.548  -9.379  1.00  0.00           H  
ATOM    499 2HG1 VAL A  33      -3.667  13.457  -9.519  1.00  0.00           H  
ATOM    500 3HG1 VAL A  33      -3.692  11.866  -8.721  1.00  0.00           H  
ATOM    501 1HG2 VAL A  33      -6.238  12.305  -7.174  1.00  0.00           H  
ATOM    502 2HG2 VAL A  33      -4.761  11.612  -6.488  1.00  0.00           H  
ATOM    503 3HG2 VAL A  33      -5.543  13.009  -5.707  1.00  0.00           H  
ATOM    504  N   ASP A  34      -2.237  15.778  -7.902  1.00  0.00           N  
ATOM    505  CA  ASP A  34      -1.307  16.449  -8.818  1.00  0.00           C  
ATOM    506  C   ASP A  34      -0.947  17.863  -8.365  1.00  0.00           C  
ATOM    507  O   ASP A  34      -1.526  18.387  -7.413  1.00  0.00           O  
ATOM    508  CB  ASP A  34      -1.874  16.520 -10.243  1.00  0.00           C  
ATOM    509  CG  ASP A  34      -3.221  17.290 -10.365  1.00  0.00           C  
ATOM    510  OD1 ASP A  34      -3.652  17.913  -9.423  1.00  0.00           O  
ATOM    511  OD2 ASP A  34      -3.769  17.277 -11.447  1.00  0.00           O  
ATOM    512  H   ASP A  34      -2.782  16.320  -7.253  1.00  0.00           H  
ATOM    513  HA  ASP A  34      -0.383  15.866  -8.843  1.00  0.00           H  
ATOM    514 1HB  ASP A  34      -1.143  16.985 -10.900  1.00  0.00           H  
ATOM    515 2HB  ASP A  34      -2.022  15.504 -10.609  1.00  0.00           H  
ATOM    516  N   THR A  35      -0.044  18.521  -9.108  1.00  0.00           N  
ATOM    517  CA  THR A  35       0.366  19.873  -8.753  1.00  0.00           C  
ATOM    518  C   THR A  35       1.102  20.652  -9.836  1.00  0.00           C  
ATOM    519  O   THR A  35       1.908  20.117 -10.599  1.00  0.00           O  
ATOM    520  CB  THR A  35       1.264  19.824  -7.524  1.00  0.00           C  
ATOM    521  OG1 THR A  35       1.715  21.175  -7.191  1.00  0.00           O  
ATOM    522  CG2 THR A  35       2.425  18.894  -7.815  1.00  0.00           C  
ATOM    523  H   THR A  35       0.379  18.058  -9.897  1.00  0.00           H  
ATOM    524  HA  THR A  35      -0.535  20.432  -8.499  1.00  0.00           H  
ATOM    525  HB  THR A  35       0.700  19.427  -6.674  1.00  0.00           H  
ATOM    526  HG1 THR A  35       1.948  21.198  -6.256  1.00  0.00           H  
ATOM    527 1HG2 THR A  35       3.068  18.821  -6.943  1.00  0.00           H  
ATOM    528 2HG2 THR A  35       2.042  17.925  -8.058  1.00  0.00           H  
ATOM    529 3HG2 THR A  35       2.993  19.267  -8.660  1.00  0.00           H  
ATOM    530  N   ALA A  36       0.912  21.968  -9.793  1.00  0.00           N  
ATOM    531  CA  ALA A  36       1.597  22.931 -10.654  1.00  0.00           C  
ATOM    532  C   ALA A  36       3.113  22.896 -10.477  1.00  0.00           C  
ATOM    533  O   ALA A  36       3.861  23.222 -11.400  1.00  0.00           O  
ATOM    534  CB  ALA A  36       1.094  24.331 -10.368  1.00  0.00           C  
ATOM    535  H   ALA A  36       0.246  22.318  -9.120  1.00  0.00           H  
ATOM    536  HA  ALA A  36       1.375  22.674 -11.690  1.00  0.00           H  
ATOM    537 1HB  ALA A  36       1.590  25.033 -11.038  1.00  0.00           H  
ATOM    538 2HB  ALA A  36       0.019  24.374 -10.528  1.00  0.00           H  
ATOM    539 3HB  ALA A  36       1.319  24.595  -9.335  1.00  0.00           H  
ATOM    540  N   ILE A  37       3.571  22.541  -9.277  1.00  0.00           N  
ATOM    541  CA  ILE A  37       5.005  22.503  -8.984  1.00  0.00           C  
ATOM    542  C   ILE A  37       5.745  21.433  -9.798  1.00  0.00           C  
ATOM    543  O   ILE A  37       6.978  21.422  -9.800  1.00  0.00           O  
ATOM    544  CB  ILE A  37       5.314  22.342  -7.500  1.00  0.00           C  
ATOM    545  CG1 ILE A  37       6.748  22.757  -7.221  1.00  0.00           C  
ATOM    546  CG2 ILE A  37       5.143  20.966  -7.144  1.00  0.00           C  
ATOM    547  CD1 ILE A  37       7.022  24.211  -7.478  1.00  0.00           C  
ATOM    548  H   ILE A  37       2.907  22.242  -8.559  1.00  0.00           H  
ATOM    549  HA  ILE A  37       5.419  23.466  -9.277  1.00  0.00           H  
ATOM    550  HB  ILE A  37       4.654  22.971  -6.910  1.00  0.00           H  
ATOM    551 1HG1 ILE A  37       6.977  22.546  -6.175  1.00  0.00           H  
ATOM    552 2HG1 ILE A  37       7.405  22.167  -7.843  1.00  0.00           H  
ATOM    553 1HG2 ILE A  37       5.364  20.800  -6.113  1.00  0.00           H  
ATOM    554 2HG2 ILE A  37       4.163  20.734  -7.339  1.00  0.00           H  
ATOM    555 3HG2 ILE A  37       5.794  20.364  -7.745  1.00  0.00           H  
ATOM    556 1HD1 ILE A  37       8.065  24.426  -7.253  1.00  0.00           H  
ATOM    557 2HD1 ILE A  37       6.818  24.440  -8.525  1.00  0.00           H  
ATOM    558 3HD1 ILE A  37       6.380  24.818  -6.840  1.00  0.00           H  
ATOM    559  N   GLY A  38       4.996  20.492 -10.393  1.00  0.00           N  
ATOM    560  CA  GLY A  38       5.451  19.386 -11.237  1.00  0.00           C  
ATOM    561  C   GLY A  38       6.873  19.397 -11.806  1.00  0.00           C  
ATOM    562  O   GLY A  38       7.591  18.416 -11.640  1.00  0.00           O  
ATOM    563  H   GLY A  38       3.982  20.566 -10.307  1.00  0.00           H  
ATOM    564 1HA  GLY A  38       5.365  18.487 -10.643  1.00  0.00           H  
ATOM    565 2HA  GLY A  38       4.742  19.266 -12.051  1.00  0.00           H  
ATOM    566  N   PRO A  39       7.294  20.406 -12.585  1.00  0.00           N  
ATOM    567  CA  PRO A  39       8.637  20.522 -13.144  1.00  0.00           C  
ATOM    568  C   PRO A  39       9.780  20.532 -12.101  1.00  0.00           C  
ATOM    569  O   PRO A  39      10.931  20.272 -12.452  1.00  0.00           O  
ATOM    570  CB  PRO A  39       8.556  21.857 -13.897  1.00  0.00           C  
ATOM    571  CG  PRO A  39       7.073  22.033 -14.221  1.00  0.00           C  
ATOM    572  CD  PRO A  39       6.357  21.474 -13.029  1.00  0.00           C  
ATOM    573  HA  PRO A  39       8.789  19.697 -13.854  1.00  0.00           H  
ATOM    574 1HB  PRO A  39       8.952  22.659 -13.261  1.00  0.00           H  
ATOM    575 2HB  PRO A  39       9.189  21.814 -14.795  1.00  0.00           H  
ATOM    576 1HG  PRO A  39       6.845  23.098 -14.368  1.00  0.00           H  
ATOM    577 2HG  PRO A  39       6.811  21.519 -15.156  1.00  0.00           H  
ATOM    578 1HD  PRO A  39       6.275  22.268 -12.283  1.00  0.00           H  
ATOM    579 2HD  PRO A  39       5.377  21.074 -13.311  1.00  0.00           H  
ATOM    580  N   LYS A  40       9.478  20.863 -10.838  1.00  0.00           N  
ATOM    581  CA  LYS A  40      10.490  20.919  -9.779  1.00  0.00           C  
ATOM    582  C   LYS A  40      10.295  19.883  -8.654  1.00  0.00           C  
ATOM    583  O   LYS A  40      11.266  19.300  -8.164  1.00  0.00           O  
ATOM    584  CB  LYS A  40      10.508  22.313  -9.157  1.00  0.00           C  
ATOM    585  CG  LYS A  40      10.944  23.432 -10.093  1.00  0.00           C  
ATOM    586  CD  LYS A  40      10.977  24.766  -9.354  1.00  0.00           C  
ATOM    587  CE  LYS A  40      11.431  25.907 -10.255  1.00  0.00           C  
ATOM    588  NZ  LYS A  40      11.431  27.210  -9.528  1.00  0.00           N  
ATOM    589  H   LYS A  40       8.519  21.066 -10.590  1.00  0.00           H  
ATOM    590  HA  LYS A  40      11.464  20.726 -10.230  1.00  0.00           H  
ATOM    591 1HB  LYS A  40       9.508  22.555  -8.810  1.00  0.00           H  
ATOM    592 2HB  LYS A  40      11.161  22.317  -8.286  1.00  0.00           H  
ATOM    593 1HG  LYS A  40      11.931  23.209 -10.498  1.00  0.00           H  
ATOM    594 2HG  LYS A  40      10.237  23.505 -10.920  1.00  0.00           H  
ATOM    595 1HD  LYS A  40       9.979  24.989  -8.975  1.00  0.00           H  
ATOM    596 2HD  LYS A  40      11.659  24.692  -8.507  1.00  0.00           H  
ATOM    597 1HE  LYS A  40      12.439  25.701 -10.612  1.00  0.00           H  
ATOM    598 2HE  LYS A  40      10.760  25.979 -11.110  1.00  0.00           H  
ATOM    599 1HZ  LYS A  40      11.737  27.944 -10.148  1.00  0.00           H  
ATOM    600 2HZ  LYS A  40      10.496  27.412  -9.199  1.00  0.00           H  
ATOM    601 3HZ  LYS A  40      12.059  27.152  -8.738  1.00  0.00           H  
ATOM    602  N   THR A  41       9.050  19.683  -8.235  1.00  0.00           N  
ATOM    603  CA  THR A  41       8.723  18.770  -7.128  1.00  0.00           C  
ATOM    604  C   THR A  41       7.647  17.778  -7.562  1.00  0.00           C  
ATOM    605  O   THR A  41       6.645  18.173  -8.157  1.00  0.00           O  
ATOM    606  CB  THR A  41       8.339  19.567  -5.880  1.00  0.00           C  
ATOM    607  OG1 THR A  41       9.452  20.377  -5.469  1.00  0.00           O  
ATOM    608  CG2 THR A  41       7.920  18.685  -4.801  1.00  0.00           C  
ATOM    609  H   THR A  41       8.299  20.190  -8.704  1.00  0.00           H  
ATOM    610  HA  THR A  41       9.617  18.194  -6.883  1.00  0.00           H  
ATOM    611  HB  THR A  41       7.538  20.205  -6.118  1.00  0.00           H  
ATOM    612  HG1 THR A  41      10.209  19.810  -5.280  1.00  0.00           H  
ATOM    613 1HG2 THR A  41       7.632  19.281  -3.933  1.00  0.00           H  
ATOM    614 2HG2 THR A  41       7.072  18.109  -5.151  1.00  0.00           H  
ATOM    615 3HG2 THR A  41       8.738  18.019  -4.540  1.00  0.00           H  
ATOM    616  N   THR A  42       7.868  16.478  -7.306  1.00  0.00           N  
ATOM    617  CA  THR A  42       6.969  15.498  -7.900  1.00  0.00           C  
ATOM    618  C   THR A  42       6.281  14.383  -7.083  1.00  0.00           C  
ATOM    619  O   THR A  42       5.506  13.655  -7.670  1.00  0.00           O  
ATOM    620  CB  THR A  42       7.696  14.766  -9.040  1.00  0.00           C  
ATOM    621  OG1 THR A  42       8.720  13.919  -8.547  1.00  0.00           O  
ATOM    622  CG2 THR A  42       8.382  15.761  -9.946  1.00  0.00           C  
ATOM    623  H   THR A  42       8.673  16.195  -6.775  1.00  0.00           H  
ATOM    624  HA  THR A  42       6.152  16.062  -8.351  1.00  0.00           H  
ATOM    625  HB  THR A  42       6.974  14.184  -9.588  1.00  0.00           H  
ATOM    626  HG1 THR A  42       8.899  13.253  -9.245  1.00  0.00           H  
ATOM    627 1HG2 THR A  42       8.878  15.225 -10.754  1.00  0.00           H  
ATOM    628 2HG2 THR A  42       7.679  16.436 -10.345  1.00  0.00           H  
ATOM    629 3HG2 THR A  42       9.129  16.320  -9.387  1.00  0.00           H  
ATOM    630  N   ILE A  43       6.555  14.151  -5.801  1.00  0.00           N  
ATOM    631  CA  ILE A  43       6.016  12.902  -5.191  1.00  0.00           C  
ATOM    632  C   ILE A  43       5.055  12.864  -3.968  1.00  0.00           C  
ATOM    633  O   ILE A  43       5.423  13.354  -2.923  1.00  0.00           O  
ATOM    634  CB  ILE A  43       7.214  12.123  -4.716  1.00  0.00           C  
ATOM    635  CG1 ILE A  43       8.127  11.801  -5.846  1.00  0.00           C  
ATOM    636  CG2 ILE A  43       6.784  10.933  -4.001  1.00  0.00           C  
ATOM    637  CD1 ILE A  43       9.386  11.185  -5.400  1.00  0.00           C  
ATOM    638  H   ILE A  43       7.146  14.774  -5.281  1.00  0.00           H  
ATOM    639  HA  ILE A  43       5.528  12.350  -5.978  1.00  0.00           H  
ATOM    640  HB  ILE A  43       7.774  12.756  -4.052  1.00  0.00           H  
ATOM    641 1HG1 ILE A  43       7.638  11.154  -6.524  1.00  0.00           H  
ATOM    642 2HG1 ILE A  43       8.391  12.706  -6.362  1.00  0.00           H  
ATOM    643 1HG2 ILE A  43       7.658  10.435  -3.644  1.00  0.00           H  
ATOM    644 2HG2 ILE A  43       6.174  11.219  -3.175  1.00  0.00           H  
ATOM    645 3HG2 ILE A  43       6.225  10.280  -4.659  1.00  0.00           H  
ATOM    646 1HD1 ILE A  43      10.021  10.986  -6.260  1.00  0.00           H  
ATOM    647 2HD1 ILE A  43       9.871  11.863  -4.735  1.00  0.00           H  
ATOM    648 3HD1 ILE A  43       9.184  10.255  -4.880  1.00  0.00           H  
ATOM    649  N   GLN A  44       3.867  12.198  -4.040  1.00  0.00           N  
ATOM    650  CA  GLN A  44       3.057  11.981  -2.794  1.00  0.00           C  
ATOM    651  C   GLN A  44       2.443  10.569  -2.672  1.00  0.00           C  
ATOM    652  O   GLN A  44       1.272  10.377  -2.281  1.00  0.00           O  
ATOM    653  CB  GLN A  44       2.038  13.062  -2.424  1.00  0.00           C  
ATOM    654  CG  GLN A  44       2.729  14.427  -1.990  1.00  0.00           C  
ATOM    655  CD  GLN A  44       1.790  15.556  -1.470  1.00  0.00           C  
ATOM    656  OE1 GLN A  44       1.399  16.495  -2.194  1.00  0.00           O  
ATOM    657  NE2 GLN A  44       1.463  15.461  -0.176  1.00  0.00           N  
ATOM    658  H   GLN A  44       3.560  11.789  -4.928  1.00  0.00           H  
ATOM    659  HA  GLN A  44       3.761  12.046  -1.964  1.00  0.00           H  
ATOM    660 1HB  GLN A  44       1.312  13.172  -3.201  1.00  0.00           H  
ATOM    661 2HB  GLN A  44       1.485  12.723  -1.548  1.00  0.00           H  
ATOM    662 1HG  GLN A  44       3.408  14.185  -1.165  1.00  0.00           H  
ATOM    663 2HG  GLN A  44       3.312  14.831  -2.800  1.00  0.00           H  
ATOM    664 1HE2 GLN A  44       0.898  16.153   0.263  1.00  0.00           H  
ATOM    665 2HE2 GLN A  44       1.833  14.687   0.397  1.00  0.00           H  
ATOM    666  N   PHE A  45       3.285   9.605  -2.988  1.00  0.00           N  
ATOM    667  CA  PHE A  45       3.045   8.181  -2.823  1.00  0.00           C  
ATOM    668  C   PHE A  45       1.646   7.640  -3.158  1.00  0.00           C  
ATOM    669  O   PHE A  45       1.112   7.847  -4.253  1.00  0.00           O  
ATOM    670  CB  PHE A  45       3.455   7.855  -1.367  1.00  0.00           C  
ATOM    671  CG  PHE A  45       4.955   7.917  -1.151  1.00  0.00           C  
ATOM    672  CD1 PHE A  45       5.649   9.092  -1.269  1.00  0.00           C  
ATOM    673  CD2 PHE A  45       5.667   6.780  -0.781  1.00  0.00           C  
ATOM    674  CE1 PHE A  45       7.007   9.108  -1.089  1.00  0.00           C  
ATOM    675  CE2 PHE A  45       7.003   6.811  -0.595  1.00  0.00           C  
ATOM    676  CZ  PHE A  45       7.673   7.978  -0.765  1.00  0.00           C  
ATOM    677  H   PHE A  45       4.189   9.891  -3.337  1.00  0.00           H  
ATOM    678  HA  PHE A  45       3.731   7.683  -3.480  1.00  0.00           H  
ATOM    679 1HB  PHE A  45       2.974   8.546  -0.673  1.00  0.00           H  
ATOM    680 2HB  PHE A  45       3.160   6.845  -1.104  1.00  0.00           H  
ATOM    681  HD1 PHE A  45       5.124  10.001  -1.530  1.00  0.00           H  
ATOM    682  HD2 PHE A  45       5.136   5.836  -0.645  1.00  0.00           H  
ATOM    683  HE1 PHE A  45       7.555  10.019  -1.215  1.00  0.00           H  
ATOM    684  HE2 PHE A  45       7.529   5.899  -0.316  1.00  0.00           H  
ATOM    685  HZ  PHE A  45       8.738   8.009  -0.635  1.00  0.00           H  
ATOM    686  N   ASP A  46       1.033   6.970  -2.195  1.00  0.00           N  
ATOM    687  CA  ASP A  46      -0.215   6.288  -2.444  1.00  0.00           C  
ATOM    688  C   ASP A  46      -1.423   7.161  -2.255  1.00  0.00           C  
ATOM    689  O   ASP A  46      -2.550   6.708  -2.453  1.00  0.00           O  
ATOM    690  CB  ASP A  46      -0.332   5.063  -1.553  1.00  0.00           C  
ATOM    691  CG  ASP A  46       0.621   3.957  -1.924  1.00  0.00           C  
ATOM    692  OD1 ASP A  46       0.729   3.680  -3.083  1.00  0.00           O  
ATOM    693  OD2 ASP A  46       1.235   3.397  -1.047  1.00  0.00           O  
ATOM    694  H   ASP A  46       1.454   6.879  -1.288  1.00  0.00           H  
ATOM    695  HA  ASP A  46      -0.204   5.951  -3.476  1.00  0.00           H  
ATOM    696 1HB  ASP A  46      -0.175   5.347  -0.511  1.00  0.00           H  
ATOM    697 2HB  ASP A  46      -1.333   4.679  -1.650  1.00  0.00           H  
ATOM    698  N   HIS A  47      -1.213   8.428  -1.906  1.00  0.00           N  
ATOM    699  CA  HIS A  47      -2.361   9.295  -1.762  1.00  0.00           C  
ATOM    700  C   HIS A  47      -2.764   9.608  -3.178  1.00  0.00           C  
ATOM    701  O   HIS A  47      -3.935   9.575  -3.540  1.00  0.00           O  
ATOM    702  CB  HIS A  47      -2.015  10.568  -1.009  1.00  0.00           C  
ATOM    703  CG  HIS A  47      -1.604  10.311   0.385  1.00  0.00           C  
ATOM    704  ND1 HIS A  47      -0.308  10.502   0.821  1.00  0.00           N  
ATOM    705  CD2 HIS A  47      -2.292   9.841   1.443  1.00  0.00           C  
ATOM    706  CE1 HIS A  47      -0.223  10.182   2.095  1.00  0.00           C  
ATOM    707  NE2 HIS A  47      -1.411   9.779   2.499  1.00  0.00           N  
ATOM    708  H   HIS A  47      -0.272   8.808  -1.789  1.00  0.00           H  
ATOM    709  HA  HIS A  47      -3.185   8.786  -1.260  1.00  0.00           H  
ATOM    710 1HB  HIS A  47      -1.202  11.086  -1.520  1.00  0.00           H  
ATOM    711 2HB  HIS A  47      -2.868  11.232  -1.009  1.00  0.00           H  
ATOM    712  HD1 HIS A  47       0.463  10.831   0.267  1.00  0.00           H  
ATOM    713  HD2 HIS A  47      -3.334   9.539   1.574  1.00  0.00           H  
ATOM    714  HE1 HIS A  47       0.727  10.275   2.629  1.00  0.00           H  
ATOM    715  N   VAL A  48      -1.746   9.804  -4.011  1.00  0.00           N  
ATOM    716  CA  VAL A  48      -1.977  10.073  -5.415  1.00  0.00           C  
ATOM    717  C   VAL A  48      -2.601   8.887  -6.123  1.00  0.00           C  
ATOM    718  O   VAL A  48      -3.529   9.024  -6.918  1.00  0.00           O  
ATOM    719  CB  VAL A  48      -0.663  10.303  -6.158  1.00  0.00           C  
ATOM    720  CG1 VAL A  48      -0.958  10.394  -7.641  1.00  0.00           C  
ATOM    721  CG2 VAL A  48       0.023  11.515  -5.665  1.00  0.00           C  
ATOM    722  H   VAL A  48      -0.795   9.815  -3.632  1.00  0.00           H  
ATOM    723  HA  VAL A  48      -2.629  10.936  -5.493  1.00  0.00           H  
ATOM    724  HB  VAL A  48      -0.015   9.442  -5.997  1.00  0.00           H  
ATOM    725 1HG1 VAL A  48      -0.058  10.512  -8.155  1.00  0.00           H  
ATOM    726 2HG1 VAL A  48      -1.447   9.496  -7.984  1.00  0.00           H  
ATOM    727 3HG1 VAL A  48      -1.594  11.241  -7.835  1.00  0.00           H  
ATOM    728 1HG2 VAL A  48       0.956  11.634  -6.201  1.00  0.00           H  
ATOM    729 2HG2 VAL A  48      -0.601  12.378  -5.834  1.00  0.00           H  
ATOM    730 3HG2 VAL A  48       0.221  11.409  -4.602  1.00  0.00           H  
ATOM    731  N   PHE A  49      -2.049   7.708  -5.850  1.00  0.00           N  
ATOM    732  CA  PHE A  49      -2.464   6.502  -6.555  1.00  0.00           C  
ATOM    733  C   PHE A  49      -3.811   5.926  -6.168  1.00  0.00           C  
ATOM    734  O   PHE A  49      -4.619   5.571  -7.034  1.00  0.00           O  
ATOM    735  CB  PHE A  49      -1.484   5.382  -6.291  1.00  0.00           C  
ATOM    736  CG  PHE A  49      -0.131   5.668  -6.670  1.00  0.00           C  
ATOM    737  CD1 PHE A  49       0.194   6.767  -7.434  1.00  0.00           C  
ATOM    738  CD2 PHE A  49       0.848   4.846  -6.237  1.00  0.00           C  
ATOM    739  CE1 PHE A  49       1.502   7.034  -7.742  1.00  0.00           C  
ATOM    740  CE2 PHE A  49       2.115   5.084  -6.540  1.00  0.00           C  
ATOM    741  CZ  PHE A  49       2.468   6.193  -7.296  1.00  0.00           C  
ATOM    742  H   PHE A  49      -1.275   7.669  -5.181  1.00  0.00           H  
ATOM    743  HA  PHE A  49      -2.479   6.730  -7.620  1.00  0.00           H  
ATOM    744 1HB  PHE A  49      -1.489   5.129  -5.231  1.00  0.00           H  
ATOM    745 2HB  PHE A  49      -1.800   4.494  -6.825  1.00  0.00           H  
ATOM    746  HD1 PHE A  49      -0.592   7.421  -7.776  1.00  0.00           H  
ATOM    747  HD2 PHE A  49       0.591   3.972  -5.622  1.00  0.00           H  
ATOM    748  HE1 PHE A  49       1.760   7.906  -8.333  1.00  0.00           H  
ATOM    749  HE2 PHE A  49       2.841   4.380  -6.169  1.00  0.00           H  
ATOM    750  HZ  PHE A  49       3.500   6.394  -7.538  1.00  0.00           H  
ATOM    751  N   ILE A  50      -4.066   5.753  -4.876  1.00  0.00           N  
ATOM    752  CA  ILE A  50      -5.261   4.998  -4.566  1.00  0.00           C  
ATOM    753  C   ILE A  50      -6.482   5.879  -4.455  1.00  0.00           C  
ATOM    754  O   ILE A  50      -6.891   6.281  -3.362  1.00  0.00           O  
ATOM    755  CB  ILE A  50      -5.057   4.167  -3.299  1.00  0.00           C  
ATOM    756  CG1 ILE A  50      -3.736   3.392  -3.433  1.00  0.00           C  
ATOM    757  CG2 ILE A  50      -6.233   3.213  -3.099  1.00  0.00           C  
ATOM    758  CD1 ILE A  50      -3.658   2.527  -4.677  1.00  0.00           C  
ATOM    759  H   ILE A  50      -3.450   6.089  -4.131  1.00  0.00           H  
ATOM    760  HA  ILE A  50      -5.431   4.297  -5.376  1.00  0.00           H  
ATOM    761  HB  ILE A  50      -4.965   4.834  -2.434  1.00  0.00           H  
ATOM    762 1HG1 ILE A  50      -2.907   4.100  -3.442  1.00  0.00           H  
ATOM    763 2HG1 ILE A  50      -3.624   2.747  -2.561  1.00  0.00           H  
ATOM    764 1HG2 ILE A  50      -6.078   2.626  -2.202  1.00  0.00           H  
ATOM    765 2HG2 ILE A  50      -7.151   3.789  -3.002  1.00  0.00           H  
ATOM    766 3HG2 ILE A  50      -6.313   2.545  -3.960  1.00  0.00           H  
ATOM    767 1HD1 ILE A  50      -2.703   2.003  -4.697  1.00  0.00           H  
ATOM    768 2HD1 ILE A  50      -4.459   1.817  -4.683  1.00  0.00           H  
ATOM    769 3HD1 ILE A  50      -3.743   3.147  -5.557  1.00  0.00           H  
ATOM    770  N   LYS A  51      -7.067   6.130  -5.615  1.00  0.00           N  
ATOM    771  CA  LYS A  51      -8.211   7.014  -5.792  1.00  0.00           C  
ATOM    772  C   LYS A  51      -8.931   6.702  -7.108  1.00  0.00           C  
ATOM    773  O   LYS A  51      -8.312   6.232  -8.060  1.00  0.00           O  
ATOM    774  CB  LYS A  51      -7.772   8.485  -5.772  1.00  0.00           C  
ATOM    775  CG  LYS A  51      -8.932   9.493  -5.669  1.00  0.00           C  
ATOM    776  CD  LYS A  51      -8.450  10.889  -5.675  1.00  0.00           C  
ATOM    777  CE  LYS A  51      -9.619  11.846  -5.589  1.00  0.00           C  
ATOM    778  NZ  LYS A  51      -9.220  13.228  -5.927  1.00  0.00           N  
ATOM    779  H   LYS A  51      -6.601   5.732  -6.431  1.00  0.00           H  
ATOM    780  HA  LYS A  51      -8.915   6.842  -4.979  1.00  0.00           H  
ATOM    781 1HB  LYS A  51      -7.105   8.659  -4.926  1.00  0.00           H  
ATOM    782 2HB  LYS A  51      -7.210   8.711  -6.681  1.00  0.00           H  
ATOM    783 1HG  LYS A  51      -9.601   9.426  -6.506  1.00  0.00           H  
ATOM    784 2HG  LYS A  51      -9.495   9.314  -4.756  1.00  0.00           H  
ATOM    785 1HD  LYS A  51      -7.755  11.073  -4.849  1.00  0.00           H  
ATOM    786 2HD  LYS A  51      -7.934  11.050  -6.596  1.00  0.00           H  
ATOM    787 1HE  LYS A  51     -10.398  11.525  -6.281  1.00  0.00           H  
ATOM    788 2HE  LYS A  51     -10.014  11.831  -4.574  1.00  0.00           H  
ATOM    789 1HZ  LYS A  51     -10.012  13.840  -5.877  1.00  0.00           H  
ATOM    790 2HZ  LYS A  51      -8.499  13.557  -5.316  1.00  0.00           H  
ATOM    791 3HZ  LYS A  51      -8.863  13.207  -6.898  1.00  0.00           H  
ATOM    792  N   SER A  52     -10.222   7.039  -7.169  1.00  0.00           N  
ATOM    793  CA  SER A  52     -11.083   6.938  -8.360  1.00  0.00           C  
ATOM    794  C   SER A  52     -10.679   7.862  -9.535  1.00  0.00           C  
ATOM    795  O   SER A  52     -11.288   7.817 -10.606  1.00  0.00           O  
ATOM    796  CB  SER A  52     -12.510   7.239  -7.971  1.00  0.00           C  
ATOM    797  OG  SER A  52     -12.642   8.574  -7.568  1.00  0.00           O  
ATOM    798  H   SER A  52     -10.647   7.396  -6.326  1.00  0.00           H  
ATOM    799  HA  SER A  52     -11.033   5.909  -8.719  1.00  0.00           H  
ATOM    800 1HB  SER A  52     -13.165   7.045  -8.821  1.00  0.00           H  
ATOM    801 2HB  SER A  52     -12.817   6.577  -7.164  1.00  0.00           H  
ATOM    802  HG  SER A  52     -12.276   9.105  -8.291  1.00  0.00           H  
ATOM    803  N   ASP A  53      -9.713   8.752  -9.304  1.00  0.00           N  
ATOM    804  CA  ASP A  53      -9.195   9.622 -10.355  1.00  0.00           C  
ATOM    805  C   ASP A  53      -8.547   8.754 -11.416  1.00  0.00           C  
ATOM    806  O   ASP A  53      -8.491   7.542 -11.258  1.00  0.00           O  
ATOM    807  CB  ASP A  53      -8.223  10.687  -9.837  1.00  0.00           C  
ATOM    808  CG  ASP A  53      -8.950  11.825  -9.106  1.00  0.00           C  
ATOM    809  OD1 ASP A  53     -10.153  11.859  -9.160  1.00  0.00           O  
ATOM    810  OD2 ASP A  53      -8.299  12.655  -8.498  1.00  0.00           O  
ATOM    811  H   ASP A  53      -9.283   8.762  -8.395  1.00  0.00           H  
ATOM    812  HA  ASP A  53     -10.033  10.144 -10.817  1.00  0.00           H  
ATOM    813 1HB  ASP A  53      -7.510  10.223  -9.147  1.00  0.00           H  
ATOM    814 2HB  ASP A  53      -7.647  11.105 -10.658  1.00  0.00           H  
ATOM    815  N   PHE A  54      -8.096   9.376 -12.514  1.00  0.00           N  
ATOM    816  CA  PHE A  54      -7.568   8.685 -13.709  1.00  0.00           C  
ATOM    817  C   PHE A  54      -8.777   8.100 -14.486  1.00  0.00           C  
ATOM    818  O   PHE A  54      -8.683   7.198 -15.335  1.00  0.00           O  
ATOM    819  CB  PHE A  54      -6.491   7.644 -13.320  1.00  0.00           C  
ATOM    820  CG  PHE A  54      -5.377   8.245 -12.417  1.00  0.00           C  
ATOM    821  CD1 PHE A  54      -5.366   7.994 -11.033  1.00  0.00           C  
ATOM    822  CD2 PHE A  54      -4.375   9.053 -12.928  1.00  0.00           C  
ATOM    823  CE1 PHE A  54      -4.410   8.543 -10.205  1.00  0.00           C  
ATOM    824  CE2 PHE A  54      -3.409   9.599 -12.088  1.00  0.00           C  
ATOM    825  CZ  PHE A  54      -3.437   9.347 -10.729  1.00  0.00           C  
ATOM    826  H   PHE A  54      -8.147  10.382 -12.539  1.00  0.00           H  
ATOM    827  HA  PHE A  54      -7.087   9.420 -14.352  1.00  0.00           H  
ATOM    828 1HB  PHE A  54      -6.912   6.808 -12.806  1.00  0.00           H  
ATOM    829 2HB  PHE A  54      -6.021   7.255 -14.225  1.00  0.00           H  
ATOM    830  HD1 PHE A  54      -6.137   7.354 -10.597  1.00  0.00           H  
ATOM    831  HD2 PHE A  54      -4.351   9.261 -13.997  1.00  0.00           H  
ATOM    832  HE1 PHE A  54      -4.435   8.333  -9.132  1.00  0.00           H  
ATOM    833  HE2 PHE A  54      -2.622  10.231 -12.499  1.00  0.00           H  
ATOM    834  HZ  PHE A  54      -2.679   9.780 -10.077  1.00  0.00           H  
ATOM    835  N   LYS A  55      -9.910   8.713 -14.151  1.00  0.00           N  
ATOM    836  CA  LYS A  55     -11.220   8.637 -14.750  1.00  0.00           C  
ATOM    837  C   LYS A  55     -11.715   7.245 -15.111  1.00  0.00           C  
ATOM    838  O   LYS A  55     -11.860   6.366 -14.261  1.00  0.00           O  
ATOM    839  CB  LYS A  55     -11.197   9.575 -15.955  1.00  0.00           C  
ATOM    840  CG  LYS A  55     -10.968  11.042 -15.546  1.00  0.00           C  
ATOM    841  CD  LYS A  55     -10.923  11.996 -16.734  1.00  0.00           C  
ATOM    842  CE  LYS A  55     -10.495  13.411 -16.294  1.00  0.00           C  
ATOM    843  NZ  LYS A  55     -11.529  14.082 -15.451  1.00  0.00           N  
ATOM    844  H   LYS A  55      -9.830   9.364 -13.389  1.00  0.00           H  
ATOM    845  HA  LYS A  55     -11.929   9.041 -14.026  1.00  0.00           H  
ATOM    846 1HB  LYS A  55     -10.411   9.279 -16.638  1.00  0.00           H  
ATOM    847 2HB  LYS A  55     -12.151   9.542 -16.483  1.00  0.00           H  
ATOM    848 1HG  LYS A  55     -11.766  11.355 -14.873  1.00  0.00           H  
ATOM    849 2HG  LYS A  55     -10.022  11.116 -15.012  1.00  0.00           H  
ATOM    850 1HD  LYS A  55     -10.228  11.627 -17.477  1.00  0.00           H  
ATOM    851 2HD  LYS A  55     -11.909  12.055 -17.190  1.00  0.00           H  
ATOM    852 1HE  LYS A  55      -9.570  13.332 -15.721  1.00  0.00           H  
ATOM    853 2HE  LYS A  55     -10.307  14.020 -17.166  1.00  0.00           H  
ATOM    854 1HZ  LYS A  55     -11.198  14.999 -15.186  1.00  0.00           H  
ATOM    855 2HZ  LYS A  55     -12.383  14.173 -15.982  1.00  0.00           H  
ATOM    856 3HZ  LYS A  55     -11.704  13.533 -14.622  1.00  0.00           H  
ATOM    857  N   THR A  56     -12.004   7.067 -16.391  1.00  0.00           N  
ATOM    858  CA  THR A  56     -12.562   5.846 -16.925  1.00  0.00           C  
ATOM    859  C   THR A  56     -11.662   5.261 -17.997  1.00  0.00           C  
ATOM    860  O   THR A  56     -12.124   4.536 -18.878  1.00  0.00           O  
ATOM    861  CB  THR A  56     -13.966   6.117 -17.493  1.00  0.00           C  
ATOM    862  OG1 THR A  56     -13.890   7.139 -18.494  1.00  0.00           O  
ATOM    863  CG2 THR A  56     -14.912   6.558 -16.392  1.00  0.00           C  
ATOM    864  H   THR A  56     -11.838   7.821 -17.037  1.00  0.00           H  
ATOM    865  HA  THR A  56     -12.647   5.118 -16.118  1.00  0.00           H  
ATOM    866  HB  THR A  56     -14.345   5.211 -17.948  1.00  0.00           H  
ATOM    867  HG1 THR A  56     -14.659   7.076 -19.075  1.00  0.00           H  
ATOM    868 1HG2 THR A  56     -15.901   6.737 -16.813  1.00  0.00           H  
ATOM    869 2HG2 THR A  56     -14.976   5.776 -15.635  1.00  0.00           H  
ATOM    870 3HG2 THR A  56     -14.545   7.474 -15.935  1.00  0.00           H  
ATOM    871  N   TRP A  57     -10.377   5.590 -17.939  1.00  0.00           N  
ATOM    872  CA  TRP A  57      -9.449   5.145 -18.974  1.00  0.00           C  
ATOM    873  C   TRP A  57      -9.440   3.619 -19.055  1.00  0.00           C  
ATOM    874  O   TRP A  57      -9.423   3.043 -20.147  1.00  0.00           O  
ATOM    875  CB  TRP A  57      -8.095   5.762 -18.683  1.00  0.00           C  
ATOM    876  CG  TRP A  57      -8.251   7.249 -18.695  1.00  0.00           C  
ATOM    877  CD1 TRP A  57      -9.294   7.911 -19.266  1.00  0.00           C  
ATOM    878  CD2 TRP A  57      -7.411   8.263 -18.113  1.00  0.00           C  
ATOM    879  NE1 TRP A  57      -9.164   9.253 -19.092  1.00  0.00           N  
ATOM    880  CE2 TRP A  57      -8.021   9.498 -18.386  1.00  0.00           C  
ATOM    881  CE3 TRP A  57      -6.215   8.234 -17.394  1.00  0.00           C  
ATOM    882  CZ2 TRP A  57      -7.475  10.694 -17.968  1.00  0.00           C  
ATOM    883  CZ3 TRP A  57      -5.672   9.434 -16.975  1.00  0.00           C  
ATOM    884  CH2 TRP A  57      -6.294  10.638 -17.257  1.00  0.00           C  
ATOM    885  H   TRP A  57     -10.029   6.163 -17.163  1.00  0.00           H  
ATOM    886  HA  TRP A  57      -9.789   5.532 -19.934  1.00  0.00           H  
ATOM    887 1HB  TRP A  57      -7.709   5.433 -17.712  1.00  0.00           H  
ATOM    888 2HB  TRP A  57      -7.388   5.475 -19.456  1.00  0.00           H  
ATOM    889  HD1 TRP A  57     -10.117   7.431 -19.787  1.00  0.00           H  
ATOM    890  HE1 TRP A  57      -9.814   9.941 -19.420  1.00  0.00           H  
ATOM    891  HE3 TRP A  57      -5.717   7.283 -17.170  1.00  0.00           H  
ATOM    892  HZ2 TRP A  57      -7.943  11.657 -18.182  1.00  0.00           H  
ATOM    893  HZ3 TRP A  57      -4.739   9.396 -16.417  1.00  0.00           H  
ATOM    894  HH2 TRP A  57      -5.847  11.570 -16.919  1.00  0.00           H  
ATOM    895  N   LEU A  58      -9.507   2.960 -17.897  1.00  0.00           N  
ATOM    896  CA  LEU A  58      -9.602   1.508 -17.849  1.00  0.00           C  
ATOM    897  C   LEU A  58     -10.803   1.037 -18.628  1.00  0.00           C  
ATOM    898  O   LEU A  58     -10.713   0.101 -19.411  1.00  0.00           O  
ATOM    899  CB  LEU A  58      -9.739   0.987 -16.422  1.00  0.00           C  
ATOM    900  CG  LEU A  58      -9.777  -0.564 -16.262  1.00  0.00           C  
ATOM    901  CD1 LEU A  58      -9.262  -0.914 -14.893  1.00  0.00           C  
ATOM    902  CD2 LEU A  58     -11.193  -1.085 -16.453  1.00  0.00           C  
ATOM    903  H   LEU A  58      -9.503   3.489 -17.039  1.00  0.00           H  
ATOM    904  HA  LEU A  58      -8.705   1.087 -18.302  1.00  0.00           H  
ATOM    905 1HB  LEU A  58      -8.893   1.331 -15.856  1.00  0.00           H  
ATOM    906 2HB  LEU A  58     -10.649   1.392 -15.982  1.00  0.00           H  
ATOM    907  HG  LEU A  58      -9.153  -1.033 -17.000  1.00  0.00           H  
ATOM    908 1HD1 LEU A  58      -9.281  -1.993 -14.780  1.00  0.00           H  
ATOM    909 2HD1 LEU A  58      -8.240  -0.553 -14.784  1.00  0.00           H  
ATOM    910 3HD1 LEU A  58      -9.891  -0.456 -14.128  1.00  0.00           H  
ATOM    911 1HD2 LEU A  58     -11.198  -2.166 -16.330  1.00  0.00           H  
ATOM    912 2HD2 LEU A  58     -11.850  -0.631 -15.714  1.00  0.00           H  
ATOM    913 3HD2 LEU A  58     -11.542  -0.845 -17.447  1.00  0.00           H  
ATOM    914  N   ALA A  59     -11.957   1.656 -18.388  1.00  0.00           N  
ATOM    915  CA  ALA A  59     -13.169   1.212 -19.050  1.00  0.00           C  
ATOM    916  C   ALA A  59     -13.024   1.303 -20.561  1.00  0.00           C  
ATOM    917  O   ALA A  59     -13.526   0.436 -21.285  1.00  0.00           O  
ATOM    918  CB  ALA A  59     -14.353   2.033 -18.593  1.00  0.00           C  
ATOM    919  H   ALA A  59     -11.989   2.448 -17.763  1.00  0.00           H  
ATOM    920  HA  ALA A  59     -13.335   0.171 -18.783  1.00  0.00           H  
ATOM    921 1HB  ALA A  59     -15.256   1.669 -19.081  1.00  0.00           H  
ATOM    922 2HB  ALA A  59     -14.462   1.946 -17.514  1.00  0.00           H  
ATOM    923 3HB  ALA A  59     -14.192   3.069 -18.863  1.00  0.00           H  
ATOM    924  N   HIS A  60     -12.309   2.326 -21.036  1.00  0.00           N  
ATOM    925  CA  HIS A  60     -12.126   2.504 -22.469  1.00  0.00           C  
ATOM    926  C   HIS A  60     -11.151   1.496 -23.087  1.00  0.00           C  
ATOM    927  O   HIS A  60     -11.407   0.987 -24.182  1.00  0.00           O  
ATOM    928  CB  HIS A  60     -11.617   3.902 -22.777  1.00  0.00           C  
ATOM    929  CG  HIS A  60     -12.609   5.011 -22.567  1.00  0.00           C  
ATOM    930  ND1 HIS A  60     -13.732   5.165 -23.355  1.00  0.00           N  
ATOM    931  CD2 HIS A  60     -12.632   6.029 -21.676  1.00  0.00           C  
ATOM    932  CE1 HIS A  60     -14.405   6.229 -22.955  1.00  0.00           C  
ATOM    933  NE2 HIS A  60     -13.762   6.776 -21.939  1.00  0.00           N  
ATOM    934  H   HIS A  60     -11.929   3.011 -20.379  1.00  0.00           H  
ATOM    935  HA  HIS A  60     -13.086   2.379 -22.965  1.00  0.00           H  
ATOM    936 1HB  HIS A  60     -10.732   4.112 -22.172  1.00  0.00           H  
ATOM    937 2HB  HIS A  60     -11.317   3.913 -23.809  1.00  0.00           H  
ATOM    938  HD1 HIS A  60     -14.004   4.582 -24.121  1.00  0.00           H  
ATOM    939  HD2 HIS A  60     -11.963   6.324 -20.872  1.00  0.00           H  
ATOM    940  HE1 HIS A  60     -15.329   6.520 -23.454  1.00  0.00           H  
ATOM    941  N   ASN A  61     -10.036   1.196 -22.407  1.00  0.00           N  
ATOM    942  CA  ASN A  61      -9.082   0.232 -22.970  1.00  0.00           C  
ATOM    943  C   ASN A  61      -9.177  -1.165 -22.357  1.00  0.00           C  
ATOM    944  O   ASN A  61      -8.441  -2.080 -22.758  1.00  0.00           O  
ATOM    945  CB  ASN A  61      -7.659   0.719 -22.858  1.00  0.00           C  
ATOM    946  CG  ASN A  61      -7.332   1.862 -23.734  1.00  0.00           C  
ATOM    947  OD1 ASN A  61      -6.846   2.893 -23.271  1.00  0.00           O  
ATOM    948  ND2 ASN A  61      -7.594   1.708 -25.011  1.00  0.00           N  
ATOM    949  H   ASN A  61      -9.849   1.654 -21.512  1.00  0.00           H  
ATOM    950  HA  ASN A  61      -9.306   0.120 -24.031  1.00  0.00           H  
ATOM    951 1HB  ASN A  61      -7.493   1.000 -21.842  1.00  0.00           H  
ATOM    952 2HB  ASN A  61      -6.978  -0.099 -23.086  1.00  0.00           H  
ATOM    953 1HD2 ASN A  61      -7.397   2.445 -25.662  1.00  0.00           H  
ATOM    954 2HD2 ASN A  61      -7.989   0.848 -25.337  1.00  0.00           H  
ATOM    955  N   GLN A  62     -10.092  -1.349 -21.408  1.00  0.00           N  
ATOM    956  CA  GLN A  62     -10.299  -2.641 -20.775  1.00  0.00           C  
ATOM    957  C   GLN A  62      -8.983  -3.310 -20.413  1.00  0.00           C  
ATOM    958  O   GLN A  62      -8.259  -2.861 -19.506  1.00  0.00           O  
ATOM    959  CB  GLN A  62     -11.166  -3.546 -21.659  1.00  0.00           C  
ATOM    960  CG  GLN A  62     -12.615  -3.091 -21.817  1.00  0.00           C  
ATOM    961  CD  GLN A  62     -13.449  -3.253 -20.524  1.00  0.00           C  
ATOM    962  OE1 GLN A  62     -13.520  -4.347 -19.945  1.00  0.00           O  
ATOM    963  NE2 GLN A  62     -14.087  -2.179 -20.089  1.00  0.00           N  
ATOM    964  H   GLN A  62     -10.657  -0.567 -21.088  1.00  0.00           H  
ATOM    965  HA  GLN A  62     -10.846  -2.473 -19.844  1.00  0.00           H  
ATOM    966 1HB  GLN A  62     -10.739  -3.600 -22.663  1.00  0.00           H  
ATOM    967 2HB  GLN A  62     -11.186  -4.560 -21.248  1.00  0.00           H  
ATOM    968 1HG  GLN A  62     -12.618  -2.028 -22.085  1.00  0.00           H  
ATOM    969 2HG  GLN A  62     -13.087  -3.674 -22.605  1.00  0.00           H  
ATOM    970 1HE2 GLN A  62     -14.646  -2.226 -19.265  1.00  0.00           H  
ATOM    971 2HE2 GLN A  62     -13.996  -1.290 -20.594  1.00  0.00           H  
ATOM    972  N   ASP A  63      -8.690  -4.375 -21.161  1.00  0.00           N  
ATOM    973  CA  ASP A  63      -7.588  -5.290 -20.971  1.00  0.00           C  
ATOM    974  C   ASP A  63      -6.249  -4.642 -20.670  1.00  0.00           C  
ATOM    975  O   ASP A  63      -5.461  -5.215 -19.927  1.00  0.00           O  
ATOM    976  CB  ASP A  63      -7.425  -6.125 -22.242  1.00  0.00           C  
ATOM    977  CG  ASP A  63      -8.553  -7.121 -22.463  1.00  0.00           C  
ATOM    978  OD1 ASP A  63      -9.307  -7.364 -21.549  1.00  0.00           O  
ATOM    979  OD2 ASP A  63      -8.654  -7.628 -23.553  1.00  0.00           O  
ATOM    980  H   ASP A  63      -9.316  -4.591 -21.919  1.00  0.00           H  
ATOM    981  HA  ASP A  63      -7.845  -5.958 -20.155  1.00  0.00           H  
ATOM    982 1HB  ASP A  63      -7.378  -5.455 -23.103  1.00  0.00           H  
ATOM    983 2HB  ASP A  63      -6.482  -6.666 -22.198  1.00  0.00           H  
ATOM    984  N   GLU A  64      -5.949  -3.483 -21.242  1.00  0.00           N  
ATOM    985  CA  GLU A  64      -4.619  -2.930 -20.982  1.00  0.00           C  
ATOM    986  C   GLU A  64      -4.404  -2.559 -19.508  1.00  0.00           C  
ATOM    987  O   GLU A  64      -3.340  -2.812 -18.927  1.00  0.00           O  
ATOM    988  CB  GLU A  64      -4.390  -1.692 -21.833  1.00  0.00           C  
ATOM    989  CG  GLU A  64      -4.275  -1.974 -23.331  1.00  0.00           C  
ATOM    990  CD  GLU A  64      -4.012  -0.744 -24.176  1.00  0.00           C  
ATOM    991  OE1 GLU A  64      -4.018   0.340 -23.645  1.00  0.00           O  
ATOM    992  OE2 GLU A  64      -3.793  -0.899 -25.357  1.00  0.00           O  
ATOM    993  H   GLU A  64      -6.643  -3.011 -21.827  1.00  0.00           H  
ATOM    994  HA  GLU A  64      -3.881  -3.685 -21.252  1.00  0.00           H  
ATOM    995 1HB  GLU A  64      -5.221  -1.003 -21.686  1.00  0.00           H  
ATOM    996 2HB  GLU A  64      -3.505  -1.192 -21.504  1.00  0.00           H  
ATOM    997 1HG  GLU A  64      -3.487  -2.693 -23.498  1.00  0.00           H  
ATOM    998 2HG  GLU A  64      -5.211  -2.428 -23.656  1.00  0.00           H  
ATOM    999  N   ALA A  65      -5.420  -1.972 -18.878  1.00  0.00           N  
ATOM   1000  CA  ALA A  65      -5.249  -1.557 -17.492  1.00  0.00           C  
ATOM   1001  C   ALA A  65      -5.577  -2.740 -16.618  1.00  0.00           C  
ATOM   1002  O   ALA A  65      -4.986  -2.906 -15.553  1.00  0.00           O  
ATOM   1003  CB  ALA A  65      -6.088  -0.349 -17.151  1.00  0.00           C  
ATOM   1004  H   ALA A  65      -6.316  -1.860 -19.350  1.00  0.00           H  
ATOM   1005  HA  ALA A  65      -4.203  -1.297 -17.330  1.00  0.00           H  
ATOM   1006 1HB  ALA A  65      -5.934  -0.071 -16.113  1.00  0.00           H  
ATOM   1007 2HB  ALA A  65      -5.811   0.478 -17.790  1.00  0.00           H  
ATOM   1008 3HB  ALA A  65      -7.100  -0.593 -17.315  1.00  0.00           H  
ATOM   1009  N   ILE A  66      -6.492  -3.590 -17.091  1.00  0.00           N  
ATOM   1010  CA  ILE A  66      -6.868  -4.762 -16.320  1.00  0.00           C  
ATOM   1011  C   ILE A  66      -5.643  -5.655 -16.196  1.00  0.00           C  
ATOM   1012  O   ILE A  66      -5.376  -6.192 -15.124  1.00  0.00           O  
ATOM   1013  CB  ILE A  66      -8.044  -5.514 -16.935  1.00  0.00           C  
ATOM   1014  CG1 ILE A  66      -9.303  -4.629 -16.829  1.00  0.00           C  
ATOM   1015  CG2 ILE A  66      -8.236  -6.844 -16.207  1.00  0.00           C  
ATOM   1016  CD1 ILE A  66     -10.485  -5.119 -17.640  1.00  0.00           C  
ATOM   1017  H   ILE A  66      -6.954  -3.401 -17.984  1.00  0.00           H  
ATOM   1018  HA  ILE A  66      -7.166  -4.447 -15.326  1.00  0.00           H  
ATOM   1019  HB  ILE A  66      -7.854  -5.697 -17.970  1.00  0.00           H  
ATOM   1020 1HG1 ILE A  66      -9.601  -4.560 -15.785  1.00  0.00           H  
ATOM   1021 2HG1 ILE A  66      -9.045  -3.629 -17.180  1.00  0.00           H  
ATOM   1022 1HG2 ILE A  66      -9.076  -7.378 -16.650  1.00  0.00           H  
ATOM   1023 2HG2 ILE A  66      -7.330  -7.443 -16.306  1.00  0.00           H  
ATOM   1024 3HG2 ILE A  66      -8.436  -6.658 -15.150  1.00  0.00           H  
ATOM   1025 1HD1 ILE A  66     -11.321  -4.429 -17.522  1.00  0.00           H  
ATOM   1026 2HD1 ILE A  66     -10.217  -5.176 -18.689  1.00  0.00           H  
ATOM   1027 3HD1 ILE A  66     -10.778  -6.107 -17.296  1.00  0.00           H  
ATOM   1028  N   LEU A  67      -4.888  -5.819 -17.287  1.00  0.00           N  
ATOM   1029  CA  LEU A  67      -3.658  -6.590 -17.253  1.00  0.00           C  
ATOM   1030  C   LEU A  67      -2.750  -6.053 -16.184  1.00  0.00           C  
ATOM   1031  O   LEU A  67      -2.231  -6.821 -15.379  1.00  0.00           O  
ATOM   1032  CB  LEU A  67      -2.935  -6.549 -18.598  1.00  0.00           C  
ATOM   1033  CG  LEU A  67      -1.557  -7.226 -18.632  1.00  0.00           C  
ATOM   1034  CD1 LEU A  67      -1.686  -8.691 -18.280  1.00  0.00           C  
ATOM   1035  CD2 LEU A  67      -0.979  -7.063 -20.021  1.00  0.00           C  
ATOM   1036  H   LEU A  67      -5.163  -5.396 -18.167  1.00  0.00           H  
ATOM   1037  HA  LEU A  67      -3.904  -7.624 -17.016  1.00  0.00           H  
ATOM   1038 1HB  LEU A  67      -3.565  -7.029 -19.344  1.00  0.00           H  
ATOM   1039 2HB  LEU A  67      -2.803  -5.504 -18.891  1.00  0.00           H  
ATOM   1040  HG  LEU A  67      -0.900  -6.755 -17.901  1.00  0.00           H  
ATOM   1041 1HD1 LEU A  67      -0.701  -9.157 -18.308  1.00  0.00           H  
ATOM   1042 2HD1 LEU A  67      -2.105  -8.788 -17.278  1.00  0.00           H  
ATOM   1043 3HD1 LEU A  67      -2.342  -9.182 -18.999  1.00  0.00           H  
ATOM   1044 1HD2 LEU A  67       0.002  -7.535 -20.066  1.00  0.00           H  
ATOM   1045 2HD2 LEU A  67      -1.643  -7.537 -20.744  1.00  0.00           H  
ATOM   1046 3HD2 LEU A  67      -0.889  -6.002 -20.255  1.00  0.00           H  
ATOM   1047  N   LEU A  68      -2.550  -4.739 -16.153  1.00  0.00           N  
ATOM   1048  CA  LEU A  68      -1.708  -4.199 -15.109  1.00  0.00           C  
ATOM   1049  C   LEU A  68      -2.272  -4.482 -13.719  1.00  0.00           C  
ATOM   1050  O   LEU A  68      -1.520  -4.807 -12.798  1.00  0.00           O  
ATOM   1051  CB  LEU A  68      -1.432  -2.738 -15.325  1.00  0.00           C  
ATOM   1052  CG  LEU A  68      -0.556  -2.175 -14.285  1.00  0.00           C  
ATOM   1053  CD1 LEU A  68       0.689  -3.018 -14.246  1.00  0.00           C  
ATOM   1054  CD2 LEU A  68      -0.179  -0.782 -14.638  1.00  0.00           C  
ATOM   1055  H   LEU A  68      -2.971  -4.123 -16.856  1.00  0.00           H  
ATOM   1056  HA  LEU A  68      -0.748  -4.701 -15.177  1.00  0.00           H  
ATOM   1057 1HB  LEU A  68      -0.926  -2.643 -16.270  1.00  0.00           H  
ATOM   1058 2HB  LEU A  68      -2.368  -2.185 -15.357  1.00  0.00           H  
ATOM   1059  HG  LEU A  68      -1.055  -2.194 -13.330  1.00  0.00           H  
ATOM   1060 1HD1 LEU A  68       1.380  -2.642 -13.509  1.00  0.00           H  
ATOM   1061 2HD1 LEU A  68       0.419  -4.016 -13.993  1.00  0.00           H  
ATOM   1062 3HD1 LEU A  68       1.165  -3.004 -15.220  1.00  0.00           H  
ATOM   1063 1HD2 LEU A  68       0.498  -0.363 -13.896  1.00  0.00           H  
ATOM   1064 2HD2 LEU A  68       0.314  -0.834 -15.572  1.00  0.00           H  
ATOM   1065 3HD2 LEU A  68      -1.031  -0.164 -14.725  1.00  0.00           H  
ATOM   1066  N   ILE A  69      -3.588  -4.387 -13.558  1.00  0.00           N  
ATOM   1067  CA  ILE A  69      -4.166  -4.692 -12.261  1.00  0.00           C  
ATOM   1068  C   ILE A  69      -3.830  -6.136 -11.894  1.00  0.00           C  
ATOM   1069  O   ILE A  69      -3.463  -6.410 -10.759  1.00  0.00           O  
ATOM   1070  CB  ILE A  69      -5.695  -4.476 -12.210  1.00  0.00           C  
ATOM   1071  CG1 ILE A  69      -6.058  -3.013 -12.309  1.00  0.00           C  
ATOM   1072  CG2 ILE A  69      -6.248  -5.024 -10.964  1.00  0.00           C  
ATOM   1073  CD1 ILE A  69      -7.516  -2.770 -12.521  1.00  0.00           C  
ATOM   1074  H   ILE A  69      -4.179  -4.091 -14.335  1.00  0.00           H  
ATOM   1075  HA  ILE A  69      -3.711  -4.039 -11.517  1.00  0.00           H  
ATOM   1076  HB  ILE A  69      -6.154  -4.979 -13.056  1.00  0.00           H  
ATOM   1077 1HG1 ILE A  69      -5.768  -2.512 -11.385  1.00  0.00           H  
ATOM   1078 2HG1 ILE A  69      -5.526  -2.571 -13.139  1.00  0.00           H  
ATOM   1079 1HG2 ILE A  69      -7.308  -4.854 -10.983  1.00  0.00           H  
ATOM   1080 2HG2 ILE A  69      -6.038  -6.087 -10.918  1.00  0.00           H  
ATOM   1081 3HG2 ILE A  69      -5.811  -4.517 -10.103  1.00  0.00           H  
ATOM   1082 1HD1 ILE A  69      -7.693  -1.693 -12.574  1.00  0.00           H  
ATOM   1083 2HD1 ILE A  69      -7.827  -3.240 -13.442  1.00  0.00           H  
ATOM   1084 3HD1 ILE A  69      -8.088  -3.184 -11.692  1.00  0.00           H  
ATOM   1085  N   ARG A  70      -3.941  -7.063 -12.855  1.00  0.00           N  
ATOM   1086  CA  ARG A  70      -3.607  -8.468 -12.602  1.00  0.00           C  
ATOM   1087  C   ARG A  70      -2.104  -8.620 -12.270  1.00  0.00           C  
ATOM   1088  O   ARG A  70      -1.713  -9.364 -11.368  1.00  0.00           O  
ATOM   1089  CB  ARG A  70      -3.985  -9.321 -13.808  1.00  0.00           C  
ATOM   1090  CG  ARG A  70      -5.500  -9.366 -14.087  1.00  0.00           C  
ATOM   1091  CD  ARG A  70      -6.290 -10.016 -13.001  1.00  0.00           C  
ATOM   1092  NE  ARG A  70      -7.711 -10.063 -13.347  1.00  0.00           N  
ATOM   1093  CZ  ARG A  70      -8.703 -10.472 -12.529  1.00  0.00           C  
ATOM   1094  NH1 ARG A  70      -8.439 -10.892 -11.310  1.00  0.00           N  
ATOM   1095  NH2 ARG A  70      -9.955 -10.447 -12.960  1.00  0.00           N  
ATOM   1096  H   ARG A  70      -4.273  -6.780 -13.776  1.00  0.00           H  
ATOM   1097  HA  ARG A  70      -4.192  -8.812 -11.750  1.00  0.00           H  
ATOM   1098 1HB  ARG A  70      -3.502  -8.926 -14.698  1.00  0.00           H  
ATOM   1099 2HB  ARG A  70      -3.634 -10.340 -13.665  1.00  0.00           H  
ATOM   1100 1HG  ARG A  70      -5.870  -8.356 -14.181  1.00  0.00           H  
ATOM   1101 2HG  ARG A  70      -5.683  -9.901 -15.017  1.00  0.00           H  
ATOM   1102 1HD  ARG A  70      -5.938 -11.035 -12.836  1.00  0.00           H  
ATOM   1103 2HD  ARG A  70      -6.181  -9.444 -12.075  1.00  0.00           H  
ATOM   1104  HE  ARG A  70      -7.970  -9.752 -14.271  1.00  0.00           H  
ATOM   1105 1HH1 ARG A  70      -7.468 -10.929 -10.960  1.00  0.00           H  
ATOM   1106 2HH1 ARG A  70      -9.186 -11.196 -10.707  1.00  0.00           H  
ATOM   1107 1HH2 ARG A  70     -10.163 -10.123 -13.895  1.00  0.00           H  
ATOM   1108 2HH2 ARG A  70     -10.705 -10.746 -12.353  1.00  0.00           H  
ATOM   1109  N   LEU A  71      -1.244  -7.833 -12.909  1.00  0.00           N  
ATOM   1110  CA  LEU A  71       0.181  -7.902 -12.584  1.00  0.00           C  
ATOM   1111  C   LEU A  71       0.388  -7.413 -11.144  1.00  0.00           C  
ATOM   1112  O   LEU A  71       1.324  -7.831 -10.458  1.00  0.00           O  
ATOM   1113  CB  LEU A  71       1.007  -7.106 -13.585  1.00  0.00           C  
ATOM   1114  CG  LEU A  71       1.017  -7.693 -15.024  1.00  0.00           C  
ATOM   1115  CD1 LEU A  71       1.723  -6.753 -15.965  1.00  0.00           C  
ATOM   1116  CD2 LEU A  71       1.700  -9.036 -15.008  1.00  0.00           C  
ATOM   1117  H   LEU A  71      -1.576  -7.223 -13.658  1.00  0.00           H  
ATOM   1118  HA  LEU A  71       0.499  -8.941 -12.638  1.00  0.00           H  
ATOM   1119 1HB  LEU A  71       0.594  -6.129 -13.633  1.00  0.00           H  
ATOM   1120 2HB  LEU A  71       2.032  -7.035 -13.230  1.00  0.00           H  
ATOM   1121  HG  LEU A  71      -0.004  -7.814 -15.368  1.00  0.00           H  
ATOM   1122 1HD1 LEU A  71       1.711  -7.173 -16.968  1.00  0.00           H  
ATOM   1123 2HD1 LEU A  71       1.214  -5.793 -15.970  1.00  0.00           H  
ATOM   1124 3HD1 LEU A  71       2.746  -6.626 -15.641  1.00  0.00           H  
ATOM   1125 1HD2 LEU A  71       1.696  -9.457 -16.015  1.00  0.00           H  
ATOM   1126 2HD2 LEU A  71       2.728  -8.916 -14.667  1.00  0.00           H  
ATOM   1127 3HD2 LEU A  71       1.166  -9.704 -14.333  1.00  0.00           H  
ATOM   1128  N   TYR A  72      -0.547  -6.581 -10.664  1.00  0.00           N  
ATOM   1129  CA  TYR A  72      -0.547  -6.103  -9.293  1.00  0.00           C  
ATOM   1130  C   TYR A  72      -1.478  -6.938  -8.399  1.00  0.00           C  
ATOM   1131  O   TYR A  72      -1.876  -6.463  -7.336  1.00  0.00           O  
ATOM   1132  CB  TYR A  72      -0.934  -4.628  -9.159  1.00  0.00           C  
ATOM   1133  CG  TYR A  72       0.078  -3.630  -9.689  1.00  0.00           C  
ATOM   1134  CD1 TYR A  72      -0.310  -2.665 -10.586  1.00  0.00           C  
ATOM   1135  CD2 TYR A  72       1.406  -3.689  -9.265  1.00  0.00           C  
ATOM   1136  CE1 TYR A  72       0.604  -1.753 -11.040  1.00  0.00           C  
ATOM   1137  CE2 TYR A  72       2.319  -2.774  -9.740  1.00  0.00           C  
ATOM   1138  CZ  TYR A  72       1.910  -1.810 -10.621  1.00  0.00           C  
ATOM   1139  OH  TYR A  72       2.793  -0.907 -11.090  1.00  0.00           O  
ATOM   1140  H   TYR A  72      -1.269  -6.233 -11.295  1.00  0.00           H  
ATOM   1141  HA  TYR A  72       0.461  -6.208  -8.898  1.00  0.00           H  
ATOM   1142 1HB  TYR A  72      -1.874  -4.465  -9.693  1.00  0.00           H  
ATOM   1143 2HB  TYR A  72      -1.118  -4.403  -8.110  1.00  0.00           H  
ATOM   1144  HD1 TYR A  72      -1.346  -2.617 -10.926  1.00  0.00           H  
ATOM   1145  HD2 TYR A  72       1.722  -4.456  -8.556  1.00  0.00           H  
ATOM   1146  HE1 TYR A  72       0.294  -0.981 -11.735  1.00  0.00           H  
ATOM   1147  HE2 TYR A  72       3.362  -2.814  -9.410  1.00  0.00           H  
ATOM   1148  HH  TYR A  72       2.346  -0.313 -11.696  1.00  0.00           H  
ATOM   1149  N   GLU A  73      -1.796  -8.173  -8.856  1.00  0.00           N  
ATOM   1150  CA  GLU A  73      -2.490  -9.232  -8.109  1.00  0.00           C  
ATOM   1151  C   GLU A  73      -1.406 -10.232  -7.741  1.00  0.00           C  
ATOM   1152  O   GLU A  73      -1.422 -10.858  -6.693  1.00  0.00           O  
ATOM   1153  CB  GLU A  73      -3.575  -9.956  -8.910  1.00  0.00           C  
ATOM   1154  CG  GLU A  73      -4.393 -10.968  -8.095  1.00  0.00           C  
ATOM   1155  CD  GLU A  73      -5.595 -11.511  -8.847  1.00  0.00           C  
ATOM   1156  OE1 GLU A  73      -5.814 -11.083  -9.962  1.00  0.00           O  
ATOM   1157  OE2 GLU A  73      -6.286 -12.347  -8.313  1.00  0.00           O  
ATOM   1158  H   GLU A  73      -1.499  -8.425  -9.787  1.00  0.00           H  
ATOM   1159  HA  GLU A  73      -2.911  -8.829  -7.192  1.00  0.00           H  
ATOM   1160 1HB  GLU A  73      -4.220  -9.253  -9.399  1.00  0.00           H  
ATOM   1161 2HB  GLU A  73      -3.093 -10.538  -9.691  1.00  0.00           H  
ATOM   1162 1HG  GLU A  73      -3.740 -11.798  -7.820  1.00  0.00           H  
ATOM   1163 2HG  GLU A  73      -4.722 -10.492  -7.171  1.00  0.00           H  
ATOM   1164  N   LEU A  74      -0.415 -10.327  -8.605  1.00  0.00           N  
ATOM   1165  CA  LEU A  74       0.671 -11.282  -8.449  1.00  0.00           C  
ATOM   1166  C   LEU A  74       1.961 -10.947  -7.604  1.00  0.00           C  
ATOM   1167  O   LEU A  74       2.838 -11.812  -7.561  1.00  0.00           O  
ATOM   1168  CB  LEU A  74       1.116 -11.636  -9.859  1.00  0.00           C  
ATOM   1169  CG  LEU A  74       0.032 -12.296 -10.723  1.00  0.00           C  
ATOM   1170  CD1 LEU A  74       0.562 -12.483 -12.135  1.00  0.00           C  
ATOM   1171  CD2 LEU A  74      -0.384 -13.614 -10.094  1.00  0.00           C  
ATOM   1172  H   LEU A  74      -0.484  -9.772  -9.456  1.00  0.00           H  
ATOM   1173  HA  LEU A  74       0.231 -12.170  -8.001  1.00  0.00           H  
ATOM   1174 1HB  LEU A  74       1.425 -10.714 -10.363  1.00  0.00           H  
ATOM   1175 2HB  LEU A  74       1.965 -12.308  -9.805  1.00  0.00           H  
ATOM   1176  HG  LEU A  74      -0.836 -11.640 -10.776  1.00  0.00           H  
ATOM   1177 1HD1 LEU A  74      -0.210 -12.933 -12.757  1.00  0.00           H  
ATOM   1178 2HD1 LEU A  74       0.837 -11.512 -12.547  1.00  0.00           H  
ATOM   1179 3HD1 LEU A  74       1.435 -13.129 -12.111  1.00  0.00           H  
ATOM   1180 1HD2 LEU A  74      -1.162 -14.076 -10.702  1.00  0.00           H  
ATOM   1181 2HD2 LEU A  74       0.478 -14.279 -10.037  1.00  0.00           H  
ATOM   1182 3HD2 LEU A  74      -0.770 -13.433  -9.086  1.00  0.00           H  
ATOM   1183  N   GLY A  75       2.175  -9.751  -6.972  1.00  0.00           N  
ATOM   1184  CA  GLY A  75       1.328  -8.555  -6.874  1.00  0.00           C  
ATOM   1185  C   GLY A  75       0.367  -8.553  -5.666  1.00  0.00           C  
ATOM   1186  O   GLY A  75      -0.818  -8.367  -5.810  1.00  0.00           O  
ATOM   1187  H   GLY A  75       3.067  -9.675  -6.512  1.00  0.00           H  
ATOM   1188 1HA  GLY A  75       1.990  -7.696  -6.765  1.00  0.00           H  
ATOM   1189 2HA  GLY A  75       0.810  -8.367  -7.798  1.00  0.00           H  
ATOM   1190  N   LEU A  76       0.877  -8.729  -4.468  1.00  0.00           N  
ATOM   1191  CA  LEU A  76       0.078  -8.773  -3.219  1.00  0.00           C  
ATOM   1192  C   LEU A  76      -0.671 -10.109  -2.939  1.00  0.00           C  
ATOM   1193  O   LEU A  76      -1.086 -10.334  -1.783  1.00  0.00           O  
ATOM   1194  CB  LEU A  76      -1.009  -7.654  -3.243  1.00  0.00           C  
ATOM   1195  CG  LEU A  76      -0.569  -6.177  -3.552  1.00  0.00           C  
ATOM   1196  CD1 LEU A  76      -1.797  -5.320  -3.651  1.00  0.00           C  
ATOM   1197  CD2 LEU A  76       0.316  -5.662  -2.458  1.00  0.00           C  
ATOM   1198  H   LEU A  76       1.871  -8.855  -4.394  1.00  0.00           H  
ATOM   1199  HA  LEU A  76       0.739  -8.575  -2.385  1.00  0.00           H  
ATOM   1200 1HB  LEU A  76      -1.849  -7.935  -3.852  1.00  0.00           H  
ATOM   1201 2HB  LEU A  76      -1.399  -7.605  -2.233  1.00  0.00           H  
ATOM   1202  HG  LEU A  76      -0.045  -6.131  -4.498  1.00  0.00           H  
ATOM   1203 1HD1 LEU A  76      -1.515  -4.299  -3.866  1.00  0.00           H  
ATOM   1204 2HD1 LEU A  76      -2.422  -5.700  -4.456  1.00  0.00           H  
ATOM   1205 3HD1 LEU A  76      -2.330  -5.362  -2.715  1.00  0.00           H  
ATOM   1206 1HD2 LEU A  76       0.600  -4.637  -2.682  1.00  0.00           H  
ATOM   1207 2HD2 LEU A  76      -0.226  -5.686  -1.523  1.00  0.00           H  
ATOM   1208 3HD2 LEU A  76       1.200  -6.277  -2.383  1.00  0.00           H  
ATOM   1209  N   LEU A  77      -0.704 -11.056  -3.919  1.00  0.00           N  
ATOM   1210  CA  LEU A  77      -1.347 -12.368  -3.697  1.00  0.00           C  
ATOM   1211  C   LEU A  77      -0.570 -13.661  -4.190  1.00  0.00           C  
ATOM   1212  O   LEU A  77      -0.999 -14.213  -5.204  1.00  0.00           O  
ATOM   1213  CB  LEU A  77      -2.696 -12.404  -4.426  1.00  0.00           C  
ATOM   1214  CG  LEU A  77      -3.592 -13.587  -4.124  1.00  0.00           C  
ATOM   1215  CD1 LEU A  77      -3.944 -13.578  -2.674  1.00  0.00           C  
ATOM   1216  CD2 LEU A  77      -4.841 -13.487  -4.986  1.00  0.00           C  
ATOM   1217  H   LEU A  77      -0.394 -10.836  -4.863  1.00  0.00           H  
ATOM   1218  HA  LEU A  77      -1.628 -12.401  -2.675  1.00  0.00           H  
ATOM   1219 1HB  LEU A  77      -3.244 -11.488  -4.225  1.00  0.00           H  
ATOM   1220 2HB  LEU A  77      -2.516 -12.476  -5.479  1.00  0.00           H  
ATOM   1221  HG  LEU A  77      -3.065 -14.518  -4.342  1.00  0.00           H  
ATOM   1222 1HD1 LEU A  77      -4.587 -14.424  -2.445  1.00  0.00           H  
ATOM   1223 2HD1 LEU A  77      -3.033 -13.639  -2.075  1.00  0.00           H  
ATOM   1224 3HD1 LEU A  77      -4.458 -12.664  -2.472  1.00  0.00           H  
ATOM   1225 1HD2 LEU A  77      -5.500 -14.332  -4.781  1.00  0.00           H  
ATOM   1226 2HD2 LEU A  77      -5.365 -12.557  -4.765  1.00  0.00           H  
ATOM   1227 3HD2 LEU A  77      -4.561 -13.498  -6.044  1.00  0.00           H  
ATOM   1228  N   LEU A  78       0.520 -14.227  -3.548  1.00  0.00           N  
ATOM   1229  CA  LEU A  78       1.356 -13.812  -2.394  1.00  0.00           C  
ATOM   1230  C   LEU A  78       0.516 -13.051  -1.374  1.00  0.00           C  
ATOM   1231  O   LEU A  78      -0.597 -13.513  -1.146  1.00  0.00           O  
ATOM   1232  CB  LEU A  78       2.492 -13.036  -3.016  1.00  0.00           C  
ATOM   1233  CG  LEU A  78       3.397 -13.768  -3.960  1.00  0.00           C  
ATOM   1234  CD1 LEU A  78       4.335 -12.732  -4.626  1.00  0.00           C  
ATOM   1235  CD2 LEU A  78       4.156 -14.802  -3.168  1.00  0.00           C  
ATOM   1236  H   LEU A  78       0.831 -15.086  -3.976  1.00  0.00           H  
ATOM   1237  HA  LEU A  78       1.757 -14.703  -1.915  1.00  0.00           H  
ATOM   1238 1HB  LEU A  78       2.076 -12.223  -3.570  1.00  0.00           H  
ATOM   1239 2HB  LEU A  78       3.133 -12.716  -2.253  1.00  0.00           H  
ATOM   1240  HG  LEU A  78       2.827 -14.257  -4.748  1.00  0.00           H  
ATOM   1241 1HD1 LEU A  78       5.018 -13.224  -5.312  1.00  0.00           H  
ATOM   1242 2HD1 LEU A  78       3.728 -12.014  -5.174  1.00  0.00           H  
ATOM   1243 3HD1 LEU A  78       4.892 -12.204  -3.892  1.00  0.00           H  
ATOM   1244 1HD2 LEU A  78       4.836 -15.337  -3.811  1.00  0.00           H  
ATOM   1245 2HD2 LEU A  78       4.709 -14.319  -2.392  1.00  0.00           H  
ATOM   1246 3HD2 LEU A  78       3.450 -15.502  -2.721  1.00  0.00           H  
ATOM   1247  N   GLN A  79       0.940 -11.998  -0.624  1.00  0.00           N  
ATOM   1248  CA  GLN A  79       2.227 -11.449  -0.131  1.00  0.00           C  
ATOM   1249  C   GLN A  79       1.810 -11.125   1.292  1.00  0.00           C  
ATOM   1250  O   GLN A  79       2.519 -10.457   2.041  1.00  0.00           O  
ATOM   1251  CB  GLN A  79       2.772 -10.104  -0.720  1.00  0.00           C  
ATOM   1252  CG  GLN A  79       3.206 -10.053  -2.153  1.00  0.00           C  
ATOM   1253  CD  GLN A  79       3.667  -8.733  -2.631  1.00  0.00           C  
ATOM   1254  OE1 GLN A  79       3.196  -7.696  -2.186  1.00  0.00           O  
ATOM   1255  NE2 GLN A  79       4.589  -8.753  -3.567  1.00  0.00           N  
ATOM   1256  H   GLN A  79       0.162 -11.559  -0.156  1.00  0.00           H  
ATOM   1257  HA  GLN A  79       2.999 -12.213  -0.091  1.00  0.00           H  
ATOM   1258 1HB  GLN A  79       2.020  -9.330  -0.576  1.00  0.00           H  
ATOM   1259 2HB  GLN A  79       3.639  -9.801  -0.134  1.00  0.00           H  
ATOM   1260 1HG  GLN A  79       4.045 -10.719  -2.282  1.00  0.00           H  
ATOM   1261 2HG  GLN A  79       2.399 -10.321  -2.761  1.00  0.00           H  
ATOM   1262 1HE2 GLN A  79       4.948  -7.891  -3.939  1.00  0.00           H  
ATOM   1263 2HE2 GLN A  79       4.942  -9.634  -3.891  1.00  0.00           H  
ATOM   1264  N   GLY A  80       0.576 -11.547   1.609  1.00  0.00           N  
ATOM   1265  CA  GLY A  80      -0.094 -11.217   2.852  1.00  0.00           C  
ATOM   1266  C   GLY A  80      -0.925  -9.921   2.734  1.00  0.00           C  
ATOM   1267  O   GLY A  80      -1.335  -9.368   3.756  1.00  0.00           O  
ATOM   1268  H   GLY A  80       0.078 -12.130   0.947  1.00  0.00           H  
ATOM   1269 1HA  GLY A  80      -0.745 -12.042   3.140  1.00  0.00           H  
ATOM   1270 2HA  GLY A  80       0.645 -11.107   3.645  1.00  0.00           H  
ATOM   1271  N   ARG A  81      -1.165  -9.414   1.499  1.00  0.00           N  
ATOM   1272  CA  ARG A  81      -1.907  -8.162   1.328  1.00  0.00           C  
ATOM   1273  C   ARG A  81      -3.044  -8.256   0.299  1.00  0.00           C  
ATOM   1274  O   ARG A  81      -3.336  -7.292  -0.422  1.00  0.00           O  
ATOM   1275  CB  ARG A  81      -0.940  -7.065   0.930  1.00  0.00           C  
ATOM   1276  CG  ARG A  81       0.086  -6.699   2.002  1.00  0.00           C  
ATOM   1277  CD  ARG A  81      -0.561  -6.058   3.190  1.00  0.00           C  
ATOM   1278  NE  ARG A  81       0.413  -5.651   4.196  1.00  0.00           N  
ATOM   1279  CZ  ARG A  81       0.866  -6.431   5.207  1.00  0.00           C  
ATOM   1280  NH1 ARG A  81       0.438  -7.669   5.364  1.00  0.00           N  
ATOM   1281  NH2 ARG A  81       1.753  -5.944   6.060  1.00  0.00           N  
ATOM   1282  H   ARG A  81      -0.851  -9.871   0.646  1.00  0.00           H  
ATOM   1283  HA  ARG A  81      -2.347  -7.890   2.286  1.00  0.00           H  
ATOM   1284 1HB  ARG A  81      -0.381  -7.401   0.060  1.00  0.00           H  
ATOM   1285 2HB  ARG A  81      -1.489  -6.166   0.654  1.00  0.00           H  
ATOM   1286 1HG  ARG A  81       0.633  -7.585   2.327  1.00  0.00           H  
ATOM   1287 2HG  ARG A  81       0.788  -5.985   1.581  1.00  0.00           H  
ATOM   1288 1HD  ARG A  81      -1.108  -5.171   2.866  1.00  0.00           H  
ATOM   1289 2HD  ARG A  81      -1.253  -6.760   3.651  1.00  0.00           H  
ATOM   1290  HE  ARG A  81       0.780  -4.714   4.134  1.00  0.00           H  
ATOM   1291 1HH1 ARG A  81      -0.251  -8.088   4.722  1.00  0.00           H  
ATOM   1292 2HH1 ARG A  81       0.792  -8.227   6.124  1.00  0.00           H  
ATOM   1293 1HH2 ARG A  81       2.091  -4.998   5.957  1.00  0.00           H  
ATOM   1294 2HH2 ARG A  81       2.093  -6.520   6.817  1.00  0.00           H  
ATOM   1295  N   SER A  82      -3.737  -9.396   0.284  1.00  0.00           N  
ATOM   1296  CA  SER A  82      -4.830  -9.618  -0.669  1.00  0.00           C  
ATOM   1297  C   SER A  82      -5.964  -8.601  -0.537  1.00  0.00           C  
ATOM   1298  O   SER A  82      -6.627  -8.275  -1.529  1.00  0.00           O  
ATOM   1299  CB  SER A  82      -5.417 -10.990  -0.425  1.00  0.00           C  
ATOM   1300  OG  SER A  82      -6.054 -11.050   0.823  1.00  0.00           O  
ATOM   1301  H   SER A  82      -3.468 -10.138   0.913  1.00  0.00           H  
ATOM   1302  HA  SER A  82      -4.421  -9.567  -1.679  1.00  0.00           H  
ATOM   1303 1HB  SER A  82      -6.122 -11.239  -1.216  1.00  0.00           H  
ATOM   1304 2HB  SER A  82      -4.617 -11.718  -0.445  1.00  0.00           H  
ATOM   1305  HG  SER A  82      -6.802 -10.432   0.779  1.00  0.00           H  
ATOM   1306  N   ASP A  83      -6.151  -8.049   0.660  1.00  0.00           N  
ATOM   1307  CA  ASP A  83      -7.193  -7.055   0.859  1.00  0.00           C  
ATOM   1308  C   ASP A  83      -6.882  -5.800   0.057  1.00  0.00           C  
ATOM   1309  O   ASP A  83      -7.790  -5.157  -0.476  1.00  0.00           O  
ATOM   1310  CB  ASP A  83      -7.334  -6.690   2.336  1.00  0.00           C  
ATOM   1311  CG  ASP A  83      -7.936  -7.810   3.174  1.00  0.00           C  
ATOM   1312  OD1 ASP A  83      -8.455  -8.746   2.605  1.00  0.00           O  
ATOM   1313  OD2 ASP A  83      -7.871  -7.722   4.374  1.00  0.00           O  
ATOM   1314  H   ASP A  83      -5.570  -8.341   1.434  1.00  0.00           H  
ATOM   1315  HA  ASP A  83      -8.140  -7.465   0.506  1.00  0.00           H  
ATOM   1316 1HB  ASP A  83      -6.351  -6.441   2.739  1.00  0.00           H  
ATOM   1317 2HB  ASP A  83      -7.959  -5.801   2.433  1.00  0.00           H  
ATOM   1318  N   SER A  84      -5.593  -5.444  -0.024  1.00  0.00           N  
ATOM   1319  CA  SER A  84      -5.199  -4.244  -0.741  1.00  0.00           C  
ATOM   1320  C   SER A  84      -5.426  -4.484  -2.210  1.00  0.00           C  
ATOM   1321  O   SER A  84      -5.926  -3.620  -2.918  1.00  0.00           O  
ATOM   1322  CB  SER A  84      -3.770  -3.864  -0.428  1.00  0.00           C  
ATOM   1323  OG  SER A  84      -3.656  -3.461   0.911  1.00  0.00           O  
ATOM   1324  H   SER A  84      -4.870  -6.042   0.361  1.00  0.00           H  
ATOM   1325  HA  SER A  84      -5.842  -3.419  -0.428  1.00  0.00           H  
ATOM   1326 1HB  SER A  84      -3.119  -4.711  -0.610  1.00  0.00           H  
ATOM   1327 2HB  SER A  84      -3.455  -3.063  -1.078  1.00  0.00           H  
ATOM   1328  HG  SER A  84      -4.258  -2.693   1.002  1.00  0.00           H  
ATOM   1329  N   PHE A  85      -5.120  -5.697  -2.672  1.00  0.00           N  
ATOM   1330  CA  PHE A  85      -5.384  -5.983  -4.072  1.00  0.00           C  
ATOM   1331  C   PHE A  85      -6.821  -5.740  -4.417  1.00  0.00           C  
ATOM   1332  O   PHE A  85      -7.121  -5.064  -5.401  1.00  0.00           O  
ATOM   1333  CB  PHE A  85      -5.057  -7.398  -4.499  1.00  0.00           C  
ATOM   1334  CG  PHE A  85      -5.622  -7.627  -5.861  1.00  0.00           C  
ATOM   1335  CD1 PHE A  85      -5.046  -7.042  -6.944  1.00  0.00           C  
ATOM   1336  CD2 PHE A  85      -6.741  -8.431  -6.055  1.00  0.00           C  
ATOM   1337  CE1 PHE A  85      -5.546  -7.230  -8.194  1.00  0.00           C  
ATOM   1338  CE2 PHE A  85      -7.256  -8.629  -7.317  1.00  0.00           C  
ATOM   1339  CZ  PHE A  85      -6.651  -8.027  -8.395  1.00  0.00           C  
ATOM   1340  H   PHE A  85      -4.697  -6.389  -2.046  1.00  0.00           H  
ATOM   1341  HA  PHE A  85      -4.780  -5.300  -4.675  1.00  0.00           H  
ATOM   1342 1HB  PHE A  85      -3.988  -7.557  -4.539  1.00  0.00           H  
ATOM   1343 2HB  PHE A  85      -5.490  -8.118  -3.812  1.00  0.00           H  
ATOM   1344  HD1 PHE A  85      -4.176  -6.414  -6.797  1.00  0.00           H  
ATOM   1345  HD2 PHE A  85      -7.209  -8.907  -5.193  1.00  0.00           H  
ATOM   1346  HE1 PHE A  85      -5.053  -6.753  -9.022  1.00  0.00           H  
ATOM   1347  HE2 PHE A  85      -8.130  -9.266  -7.463  1.00  0.00           H  
ATOM   1348  HZ  PHE A  85      -7.038  -8.185  -9.397  1.00  0.00           H  
ATOM   1349  N   LEU A  86      -7.722  -6.306  -3.630  1.00  0.00           N  
ATOM   1350  CA  LEU A  86      -9.125  -6.167  -3.936  1.00  0.00           C  
ATOM   1351  C   LEU A  86      -9.580  -4.711  -3.902  1.00  0.00           C  
ATOM   1352  O   LEU A  86     -10.345  -4.273  -4.768  1.00  0.00           O  
ATOM   1353  CB  LEU A  86      -9.922  -7.029  -2.977  1.00  0.00           C  
ATOM   1354  CG  LEU A  86      -9.716  -8.523  -3.199  1.00  0.00           C  
ATOM   1355  CD1 LEU A  86     -10.384  -9.302  -2.088  1.00  0.00           C  
ATOM   1356  CD2 LEU A  86     -10.280  -8.895  -4.574  1.00  0.00           C  
ATOM   1357  H   LEU A  86      -7.416  -6.853  -2.819  1.00  0.00           H  
ATOM   1358  HA  LEU A  86      -9.282  -6.549  -4.945  1.00  0.00           H  
ATOM   1359 1HB  LEU A  86      -9.607  -6.790  -1.955  1.00  0.00           H  
ATOM   1360 2HB  LEU A  86     -10.979  -6.802  -3.083  1.00  0.00           H  
ATOM   1361  HG  LEU A  86      -8.650  -8.750  -3.171  1.00  0.00           H  
ATOM   1362 1HD1 LEU A  86     -10.225 -10.369  -2.245  1.00  0.00           H  
ATOM   1363 2HD1 LEU A  86      -9.947  -9.007  -1.129  1.00  0.00           H  
ATOM   1364 3HD1 LEU A  86     -11.451  -9.090  -2.083  1.00  0.00           H  
ATOM   1365 1HD2 LEU A  86     -10.129  -9.960  -4.752  1.00  0.00           H  
ATOM   1366 2HD2 LEU A  86     -11.346  -8.669  -4.603  1.00  0.00           H  
ATOM   1367 3HD2 LEU A  86      -9.768  -8.322  -5.347  1.00  0.00           H  
ATOM   1368  N   GLU A  87      -9.078  -3.926  -2.942  1.00  0.00           N  
ATOM   1369  CA  GLU A  87      -9.455  -2.519  -2.932  1.00  0.00           C  
ATOM   1370  C   GLU A  87      -8.930  -1.796  -4.178  1.00  0.00           C  
ATOM   1371  O   GLU A  87      -9.634  -0.970  -4.768  1.00  0.00           O  
ATOM   1372  CB  GLU A  87      -8.944  -1.818  -1.661  1.00  0.00           C  
ATOM   1373  CG  GLU A  87      -9.677  -2.234  -0.373  1.00  0.00           C  
ATOM   1374  CD  GLU A  87      -9.167  -1.546   0.886  1.00  0.00           C  
ATOM   1375  OE1 GLU A  87      -8.179  -0.849   0.817  1.00  0.00           O  
ATOM   1376  OE2 GLU A  87      -9.778  -1.716   1.916  1.00  0.00           O  
ATOM   1377  H   GLU A  87      -8.463  -4.307  -2.221  1.00  0.00           H  
ATOM   1378  HA  GLU A  87     -10.541  -2.457  -2.940  1.00  0.00           H  
ATOM   1379 1HB  GLU A  87      -7.882  -2.044  -1.531  1.00  0.00           H  
ATOM   1380 2HB  GLU A  87      -9.038  -0.739  -1.777  1.00  0.00           H  
ATOM   1381 1HG  GLU A  87     -10.735  -2.009  -0.489  1.00  0.00           H  
ATOM   1382 2HG  GLU A  87      -9.579  -3.310  -0.253  1.00  0.00           H  
ATOM   1383  N   PHE A  88      -7.711  -2.127  -4.610  1.00  0.00           N  
ATOM   1384  CA  PHE A  88      -7.103  -1.465  -5.756  1.00  0.00           C  
ATOM   1385  C   PHE A  88      -7.838  -1.850  -7.036  1.00  0.00           C  
ATOM   1386  O   PHE A  88      -8.142  -1.004  -7.882  1.00  0.00           O  
ATOM   1387  CB  PHE A  88      -5.631  -1.860  -5.871  1.00  0.00           C  
ATOM   1388  CG  PHE A  88      -4.798  -1.415  -4.690  1.00  0.00           C  
ATOM   1389  CD1 PHE A  88      -5.323  -0.563  -3.730  1.00  0.00           C  
ATOM   1390  CD2 PHE A  88      -3.488  -1.848  -4.539  1.00  0.00           C  
ATOM   1391  CE1 PHE A  88      -4.563  -0.160  -2.657  1.00  0.00           C  
ATOM   1392  CE2 PHE A  88      -2.725  -1.436  -3.460  1.00  0.00           C  
ATOM   1393  CZ  PHE A  88      -3.266  -0.589  -2.522  1.00  0.00           C  
ATOM   1394  H   PHE A  88      -7.172  -2.826  -4.095  1.00  0.00           H  
ATOM   1395  HA  PHE A  88      -7.177  -0.386  -5.617  1.00  0.00           H  
ATOM   1396 1HB  PHE A  88      -5.554  -2.946  -5.951  1.00  0.00           H  
ATOM   1397 2HB  PHE A  88      -5.206  -1.428  -6.775  1.00  0.00           H  
ATOM   1398  HD1 PHE A  88      -6.348  -0.215  -3.827  1.00  0.00           H  
ATOM   1399  HD2 PHE A  88      -3.064  -2.521  -5.287  1.00  0.00           H  
ATOM   1400  HE1 PHE A  88      -4.991   0.503  -1.923  1.00  0.00           H  
ATOM   1401  HE2 PHE A  88      -1.697  -1.778  -3.352  1.00  0.00           H  
ATOM   1402  HZ  PHE A  88      -2.669  -0.263  -1.674  1.00  0.00           H  
ATOM   1403  N   TYR A  89      -8.165  -3.138  -7.137  1.00  0.00           N  
ATOM   1404  CA  TYR A  89      -8.878  -3.727  -8.259  1.00  0.00           C  
ATOM   1405  C   TYR A  89     -10.191  -2.992  -8.491  1.00  0.00           C  
ATOM   1406  O   TYR A  89     -10.502  -2.580  -9.610  1.00  0.00           O  
ATOM   1407  CB  TYR A  89      -9.123  -5.210  -7.931  1.00  0.00           C  
ATOM   1408  CG  TYR A  89      -9.984  -6.019  -8.866  1.00  0.00           C  
ATOM   1409  CD1 TYR A  89      -9.491  -6.579 -10.029  1.00  0.00           C  
ATOM   1410  CD2 TYR A  89     -11.304  -6.205  -8.527  1.00  0.00           C  
ATOM   1411  CE1 TYR A  89     -10.314  -7.309 -10.850  1.00  0.00           C  
ATOM   1412  CE2 TYR A  89     -12.136  -6.931  -9.339  1.00  0.00           C  
ATOM   1413  CZ  TYR A  89     -11.652  -7.484 -10.501  1.00  0.00           C  
ATOM   1414  OH  TYR A  89     -12.494  -8.210 -11.317  1.00  0.00           O  
ATOM   1415  H   TYR A  89      -7.881  -3.765  -6.391  1.00  0.00           H  
ATOM   1416  HA  TYR A  89      -8.269  -3.636  -9.151  1.00  0.00           H  
ATOM   1417 1HB  TYR A  89      -8.164  -5.700  -7.848  1.00  0.00           H  
ATOM   1418 2HB  TYR A  89      -9.575  -5.270  -6.955  1.00  0.00           H  
ATOM   1419  HD1 TYR A  89      -8.468  -6.456 -10.291  1.00  0.00           H  
ATOM   1420  HD2 TYR A  89     -11.686  -5.768  -7.606  1.00  0.00           H  
ATOM   1421  HE1 TYR A  89      -9.920  -7.746 -11.764  1.00  0.00           H  
ATOM   1422  HE2 TYR A  89     -13.182  -7.066  -9.060  1.00  0.00           H  
ATOM   1423  HH  TYR A  89     -13.397  -8.132 -10.993  1.00  0.00           H  
ATOM   1424  N   ASN A  90     -10.960  -2.827  -7.420  1.00  0.00           N  
ATOM   1425  CA  ASN A  90     -12.245  -2.151  -7.479  1.00  0.00           C  
ATOM   1426  C   ASN A  90     -12.208  -0.619  -7.610  1.00  0.00           C  
ATOM   1427  O   ASN A  90     -13.108  -0.044  -8.227  1.00  0.00           O  
ATOM   1428  CB  ASN A  90     -13.052  -2.529  -6.257  1.00  0.00           C  
ATOM   1429  CG  ASN A  90     -13.597  -3.928  -6.327  1.00  0.00           C  
ATOM   1430  OD1 ASN A  90     -13.887  -4.454  -7.410  1.00  0.00           O  
ATOM   1431  ND2 ASN A  90     -13.734  -4.554  -5.190  1.00  0.00           N  
ATOM   1432  H   ASN A  90     -10.649  -3.206  -6.522  1.00  0.00           H  
ATOM   1433  HA  ASN A  90     -12.768  -2.527  -8.359  1.00  0.00           H  
ATOM   1434 1HB  ASN A  90     -12.410  -2.447  -5.373  1.00  0.00           H  
ATOM   1435 2HB  ASN A  90     -13.874  -1.825  -6.129  1.00  0.00           H  
ATOM   1436 1HD2 ASN A  90     -14.087  -5.489  -5.175  1.00  0.00           H  
ATOM   1437 2HD2 ASN A  90     -13.479  -4.099  -4.337  1.00  0.00           H  
ATOM   1438  N   ASN A  91     -11.193   0.048  -7.039  1.00  0.00           N  
ATOM   1439  CA  ASN A  91     -11.186   1.514  -7.033  1.00  0.00           C  
ATOM   1440  C   ASN A  91     -10.267   2.250  -8.013  1.00  0.00           C  
ATOM   1441  O   ASN A  91     -10.511   3.430  -8.271  1.00  0.00           O  
ATOM   1442  CB  ASN A  91     -10.851   2.014  -5.640  1.00  0.00           C  
ATOM   1443  CG  ASN A  91     -11.900   1.664  -4.608  1.00  0.00           C  
ATOM   1444  OD1 ASN A  91     -13.109   1.709  -4.876  1.00  0.00           O  
ATOM   1445  ND2 ASN A  91     -11.453   1.322  -3.423  1.00  0.00           N  
ATOM   1446  H   ASN A  91     -10.460  -0.452  -6.537  1.00  0.00           H  
ATOM   1447  HA  ASN A  91     -12.199   1.840  -7.267  1.00  0.00           H  
ATOM   1448 1HB  ASN A  91      -9.893   1.590  -5.329  1.00  0.00           H  
ATOM   1449 2HB  ASN A  91     -10.729   3.097  -5.668  1.00  0.00           H  
ATOM   1450 1HD2 ASN A  91     -12.094   1.082  -2.695  1.00  0.00           H  
ATOM   1451 2HD2 ASN A  91     -10.467   1.302  -3.251  1.00  0.00           H  
ATOM   1452  N   THR A  92      -9.222   1.613  -8.551  1.00  0.00           N  
ATOM   1453  CA  THR A  92      -8.267   2.372  -9.363  1.00  0.00           C  
ATOM   1454  C   THR A  92      -8.181   1.953 -10.834  1.00  0.00           C  
ATOM   1455  O   THR A  92      -8.607   0.865 -11.226  1.00  0.00           O  
ATOM   1456  CB  THR A  92      -6.859   2.239  -8.747  1.00  0.00           C  
ATOM   1457  OG1 THR A  92      -6.426   0.874  -8.837  1.00  0.00           O  
ATOM   1458  CG2 THR A  92      -6.886   2.641  -7.267  1.00  0.00           C  
ATOM   1459  H   THR A  92      -9.035   0.631  -8.350  1.00  0.00           H  
ATOM   1460  HA  THR A  92      -8.551   3.427  -9.338  1.00  0.00           H  
ATOM   1461  HB  THR A  92      -6.159   2.877  -9.289  1.00  0.00           H  
ATOM   1462  HG1 THR A  92      -7.127   0.279  -8.489  1.00  0.00           H  
ATOM   1463 1HG2 THR A  92      -5.888   2.534  -6.855  1.00  0.00           H  
ATOM   1464 2HG2 THR A  92      -7.211   3.676  -7.180  1.00  0.00           H  
ATOM   1465 3HG2 THR A  92      -7.571   1.995  -6.722  1.00  0.00           H  
ATOM   1466  N   THR A  93      -7.588   2.846 -11.633  1.00  0.00           N  
ATOM   1467  CA  THR A  93      -7.322   2.653 -13.056  1.00  0.00           C  
ATOM   1468  C   THR A  93      -5.882   3.055 -13.377  1.00  0.00           C  
ATOM   1469  O   THR A  93      -5.211   3.696 -12.565  1.00  0.00           O  
ATOM   1470  CB  THR A  93      -8.256   3.517 -13.934  1.00  0.00           C  
ATOM   1471  OG1 THR A  93      -7.955   4.878 -13.708  1.00  0.00           O  
ATOM   1472  CG2 THR A  93      -9.729   3.285 -13.608  1.00  0.00           C  
ATOM   1473  H   THR A  93      -7.293   3.716 -11.213  1.00  0.00           H  
ATOM   1474  HA  THR A  93      -7.451   1.599 -13.308  1.00  0.00           H  
ATOM   1475  HB  THR A  93      -8.067   3.288 -14.978  1.00  0.00           H  
ATOM   1476  HG1 THR A  93      -8.421   5.445 -14.356  1.00  0.00           H  
ATOM   1477 1HG2 THR A  93     -10.343   3.922 -14.252  1.00  0.00           H  
ATOM   1478 2HG2 THR A  93      -9.986   2.244 -13.771  1.00  0.00           H  
ATOM   1479 3HG2 THR A  93      -9.919   3.541 -12.568  1.00  0.00           H  
ATOM   1480  N   TYR A  94      -5.435   2.705 -14.577  1.00  0.00           N  
ATOM   1481  CA  TYR A  94      -4.109   3.053 -15.087  1.00  0.00           C  
ATOM   1482  C   TYR A  94      -4.305   3.568 -16.499  1.00  0.00           C  
ATOM   1483  O   TYR A  94      -5.446   3.526 -16.957  1.00  0.00           O  
ATOM   1484  CB  TYR A  94      -3.181   1.846 -15.067  1.00  0.00           C  
ATOM   1485  CG  TYR A  94      -3.085   1.188 -13.706  1.00  0.00           C  
ATOM   1486  CD1 TYR A  94      -3.548  -0.108 -13.505  1.00  0.00           C  
ATOM   1487  CD2 TYR A  94      -2.568   1.895 -12.645  1.00  0.00           C  
ATOM   1488  CE1 TYR A  94      -3.445  -0.671 -12.249  1.00  0.00           C  
ATOM   1489  CE2 TYR A  94      -2.502   1.330 -11.405  1.00  0.00           C  
ATOM   1490  CZ  TYR A  94      -2.929   0.050 -11.204  1.00  0.00           C  
ATOM   1491  OH  TYR A  94      -2.856  -0.521  -9.951  1.00  0.00           O  
ATOM   1492  H   TYR A  94      -6.048   2.180 -15.179  1.00  0.00           H  
ATOM   1493  HA  TYR A  94      -3.677   3.860 -14.492  1.00  0.00           H  
ATOM   1494 1HB  TYR A  94      -3.507   1.105 -15.800  1.00  0.00           H  
ATOM   1495 2HB  TYR A  94      -2.176   2.169 -15.347  1.00  0.00           H  
ATOM   1496  HD1 TYR A  94      -3.968  -0.685 -14.334  1.00  0.00           H  
ATOM   1497  HD2 TYR A  94      -2.218   2.916 -12.795  1.00  0.00           H  
ATOM   1498  HE1 TYR A  94      -3.767  -1.674 -12.077  1.00  0.00           H  
ATOM   1499  HE2 TYR A  94      -2.107   1.906 -10.583  1.00  0.00           H  
ATOM   1500  HH  TYR A  94      -2.617   0.150  -9.308  1.00  0.00           H  
ATOM   1501  N   ILE A  95      -3.220   4.049 -17.155  1.00  0.00           N  
ATOM   1502  CA  ILE A  95      -3.129   4.518 -18.570  1.00  0.00           C  
ATOM   1503  C   ILE A  95      -2.543   5.910 -18.736  1.00  0.00           C  
ATOM   1504  O   ILE A  95      -3.127   6.914 -18.325  1.00  0.00           O  
ATOM   1505  CB  ILE A  95      -4.420   4.338 -19.380  1.00  0.00           C  
ATOM   1506  CG1 ILE A  95      -4.702   2.802 -19.593  1.00  0.00           C  
ATOM   1507  CG2 ILE A  95      -4.249   5.008 -20.730  1.00  0.00           C  
ATOM   1508  CD1 ILE A  95      -6.076   2.509 -19.985  1.00  0.00           C  
ATOM   1509  H   ILE A  95      -2.343   4.093 -16.627  1.00  0.00           H  
ATOM   1510  HA  ILE A  95      -2.436   3.868 -19.074  1.00  0.00           H  
ATOM   1511  HB  ILE A  95      -5.252   4.804 -18.886  1.00  0.00           H  
ATOM   1512 1HG1 ILE A  95      -4.059   2.457 -20.400  1.00  0.00           H  
ATOM   1513 2HG1 ILE A  95      -4.458   2.231 -18.727  1.00  0.00           H  
ATOM   1514 1HG2 ILE A  95      -5.157   4.890 -21.318  1.00  0.00           H  
ATOM   1515 2HG2 ILE A  95      -4.038   6.057 -20.579  1.00  0.00           H  
ATOM   1516 3HG2 ILE A  95      -3.415   4.552 -21.258  1.00  0.00           H  
ATOM   1517 1HD1 ILE A  95      -6.170   1.441 -20.141  1.00  0.00           H  
ATOM   1518 2HD1 ILE A  95      -6.738   2.821 -19.185  1.00  0.00           H  
ATOM   1519 3HD1 ILE A  95      -6.320   3.042 -20.885  1.00  0.00           H  
ATOM   1520  N   THR A  96      -1.358   5.933 -19.366  1.00  0.00           N  
ATOM   1521  CA  THR A  96      -0.558   7.136 -19.555  1.00  0.00           C  
ATOM   1522  C   THR A  96      -1.311   8.254 -20.244  1.00  0.00           C  
ATOM   1523  O   THR A  96      -1.813   8.115 -21.364  1.00  0.00           O  
ATOM   1524  CB  THR A  96       0.709   6.839 -20.396  1.00  0.00           C  
ATOM   1525  OG1 THR A  96       1.476   5.816 -19.768  1.00  0.00           O  
ATOM   1526  CG2 THR A  96       1.590   8.107 -20.507  1.00  0.00           C  
ATOM   1527  H   THR A  96      -0.978   5.056 -19.688  1.00  0.00           H  
ATOM   1528  HA  THR A  96      -0.249   7.499 -18.570  1.00  0.00           H  
ATOM   1529  HB  THR A  96       0.416   6.504 -21.395  1.00  0.00           H  
ATOM   1530  HG1 THR A  96       2.194   5.530 -20.357  1.00  0.00           H  
ATOM   1531 1HG2 THR A  96       2.478   7.882 -21.094  1.00  0.00           H  
ATOM   1532 2HG2 THR A  96       1.058   8.901 -20.988  1.00  0.00           H  
ATOM   1533 3HG2 THR A  96       1.889   8.438 -19.510  1.00  0.00           H  
ATOM   1534  N   ARG A  97      -1.235   9.409 -19.614  1.00  0.00           N  
ATOM   1535  CA  ARG A  97      -1.885  10.655 -19.986  1.00  0.00           C  
ATOM   1536  C   ARG A  97      -1.364  11.373 -21.219  1.00  0.00           C  
ATOM   1537  O   ARG A  97      -1.524  12.580 -21.319  1.00  0.00           O  
ATOM   1538  CB  ARG A  97      -1.801  11.593 -18.805  1.00  0.00           C  
ATOM   1539  CG  ARG A  97      -2.671  11.235 -17.655  1.00  0.00           C  
ATOM   1540  CD  ARG A  97      -2.345  12.044 -16.476  1.00  0.00           C  
ATOM   1541  NE  ARG A  97      -3.373  11.974 -15.457  1.00  0.00           N  
ATOM   1542  CZ  ARG A  97      -3.285  12.561 -14.259  1.00  0.00           C  
ATOM   1543  NH1 ARG A  97      -2.196  13.190 -13.930  1.00  0.00           N  
ATOM   1544  NH2 ARG A  97      -4.298  12.526 -13.413  1.00  0.00           N  
ATOM   1545  H   ARG A  97      -0.723   9.410 -18.739  1.00  0.00           H  
ATOM   1546  HA  ARG A  97      -2.933  10.429 -20.159  1.00  0.00           H  
ATOM   1547 1HB  ARG A  97      -0.797  11.608 -18.428  1.00  0.00           H  
ATOM   1548 2HB  ARG A  97      -2.055  12.612 -19.109  1.00  0.00           H  
ATOM   1549 1HG  ARG A  97      -3.691  11.449 -17.933  1.00  0.00           H  
ATOM   1550 2HG  ARG A  97      -2.563  10.173 -17.411  1.00  0.00           H  
ATOM   1551 1HD  ARG A  97      -1.415  11.674 -16.043  1.00  0.00           H  
ATOM   1552 2HD  ARG A  97      -2.210  13.060 -16.764  1.00  0.00           H  
ATOM   1553  HE  ARG A  97      -4.231  11.501 -15.686  1.00  0.00           H  
ATOM   1554 1HH1 ARG A  97      -1.416  13.227 -14.579  1.00  0.00           H  
ATOM   1555 2HH1 ARG A  97      -2.146  13.667 -13.043  1.00  0.00           H  
ATOM   1556 1HH2 ARG A  97      -5.162  12.068 -13.663  1.00  0.00           H  
ATOM   1557 2HH2 ARG A  97      -4.213  12.981 -12.514  1.00  0.00           H  
ATOM   1558  N   THR A  98      -0.633  10.689 -22.082  1.00  0.00           N  
ATOM   1559  CA  THR A  98      -0.127  11.326 -23.290  1.00  0.00           C  
ATOM   1560  C   THR A  98      -0.518  10.655 -24.595  1.00  0.00           C  
ATOM   1561  O   THR A  98      -0.183  11.175 -25.663  1.00  0.00           O  
ATOM   1562  CB  THR A  98       1.394  11.485 -23.262  1.00  0.00           C  
ATOM   1563  OG1 THR A  98       2.030  10.206 -23.157  1.00  0.00           O  
ATOM   1564  CG2 THR A  98       1.771  12.344 -22.121  1.00  0.00           C  
ATOM   1565  H   THR A  98      -0.502   9.698 -21.924  1.00  0.00           H  
ATOM   1566  HA  THR A  98      -0.541  12.336 -23.332  1.00  0.00           H  
ATOM   1567  HB  THR A  98       1.717  11.965 -24.185  1.00  0.00           H  
ATOM   1568  HG1 THR A  98       1.669   9.622 -23.826  1.00  0.00           H  
ATOM   1569 1HG2 THR A  98       2.829  12.491 -22.116  1.00  0.00           H  
ATOM   1570 2HG2 THR A  98       1.282  13.294 -22.230  1.00  0.00           H  
ATOM   1571 3HG2 THR A  98       1.454  11.873 -21.199  1.00  0.00           H  
ATOM   1572  N   ASP A  99      -1.228   9.522 -24.566  1.00  0.00           N  
ATOM   1573  CA  ASP A  99      -1.516   8.866 -25.851  1.00  0.00           C  
ATOM   1574  C   ASP A  99      -2.676   9.560 -26.570  1.00  0.00           C  
ATOM   1575  O   ASP A  99      -3.758   8.993 -26.755  1.00  0.00           O  
ATOM   1576  CB  ASP A  99      -1.871   7.386 -25.659  1.00  0.00           C  
ATOM   1577  CG  ASP A  99      -1.916   6.570 -26.982  1.00  0.00           C  
ATOM   1578  OD1 ASP A  99      -1.331   6.988 -27.980  1.00  0.00           O  
ATOM   1579  OD2 ASP A  99      -2.539   5.534 -26.982  1.00  0.00           O  
ATOM   1580  H   ASP A  99      -1.528   9.112 -23.677  1.00  0.00           H  
ATOM   1581  HA  ASP A  99      -0.625   8.936 -26.479  1.00  0.00           H  
ATOM   1582 1HB  ASP A  99      -1.147   6.931 -24.986  1.00  0.00           H  
ATOM   1583 2HB  ASP A  99      -2.835   7.300 -25.191  1.00  0.00           H  
ATOM   1584  N   SER A 100      -2.420  10.775 -27.052  1.00  0.00           N  
ATOM   1585  CA  SER A 100      -3.444  11.625 -27.649  1.00  0.00           C  
ATOM   1586  C   SER A 100      -3.777  11.236 -29.083  1.00  0.00           C  
ATOM   1587  O   SER A 100      -3.566  11.991 -30.031  1.00  0.00           O  
ATOM   1588  CB  SER A 100      -3.002  13.072 -27.596  1.00  0.00           C  
ATOM   1589  OG  SER A 100      -3.997  13.911 -28.118  1.00  0.00           O  
ATOM   1590  H   SER A 100      -1.484  11.133 -26.906  1.00  0.00           H  
ATOM   1591  HA  SER A 100      -4.356  11.527 -27.052  1.00  0.00           H  
ATOM   1592 1HB  SER A 100      -2.788  13.350 -26.562  1.00  0.00           H  
ATOM   1593 2HB  SER A 100      -2.084  13.192 -28.166  1.00  0.00           H  
ATOM   1594  HG  SER A 100      -4.740  13.868 -27.481  1.00  0.00           H  
ATOM   1595  N   LYS A 101      -4.306  10.033 -29.196  1.00  0.00           N  
ATOM   1596  CA  LYS A 101      -4.810   9.410 -30.398  1.00  0.00           C  
ATOM   1597  C   LYS A 101      -6.191   8.961 -29.980  1.00  0.00           C  
ATOM   1598  O   LYS A 101      -7.079   8.701 -30.792  1.00  0.00           O  
ATOM   1599  CB  LYS A 101      -3.948   8.230 -30.866  1.00  0.00           C  
ATOM   1600  CG  LYS A 101      -2.511   8.593 -31.282  1.00  0.00           C  
ATOM   1601  CD  LYS A 101      -1.832   7.435 -32.053  1.00  0.00           C  
ATOM   1602  CE  LYS A 101      -1.538   6.221 -31.169  1.00  0.00           C  
ATOM   1603  NZ  LYS A 101      -0.477   6.483 -30.185  1.00  0.00           N  
ATOM   1604  H   LYS A 101      -4.388   9.509 -28.334  1.00  0.00           H  
ATOM   1605  HA  LYS A 101      -4.902  10.146 -31.197  1.00  0.00           H  
ATOM   1606 1HB  LYS A 101      -3.871   7.502 -30.051  1.00  0.00           H  
ATOM   1607 2HB  LYS A 101      -4.429   7.737 -31.705  1.00  0.00           H  
ATOM   1608 1HG  LYS A 101      -2.522   9.492 -31.898  1.00  0.00           H  
ATOM   1609 2HG  LYS A 101      -1.927   8.797 -30.379  1.00  0.00           H  
ATOM   1610 1HD  LYS A 101      -2.471   7.124 -32.878  1.00  0.00           H  
ATOM   1611 2HD  LYS A 101      -0.888   7.791 -32.465  1.00  0.00           H  
ATOM   1612 1HE  LYS A 101      -2.447   5.951 -30.630  1.00  0.00           H  
ATOM   1613 2HE  LYS A 101      -1.237   5.387 -31.798  1.00  0.00           H  
ATOM   1614 1HZ  LYS A 101      -0.337   5.669 -29.606  1.00  0.00           H  
ATOM   1615 2HZ  LYS A 101       0.378   6.728 -30.636  1.00  0.00           H  
ATOM   1616 3HZ  LYS A 101      -0.772   7.247 -29.568  1.00  0.00           H  
ATOM   1617  N   GLN A 102      -6.332   8.864 -28.661  1.00  0.00           N  
ATOM   1618  CA  GLN A 102      -7.536   8.389 -28.008  1.00  0.00           C  
ATOM   1619  C   GLN A 102      -8.517   9.552 -27.788  1.00  0.00           C  
ATOM   1620  O   GLN A 102      -8.091  10.703 -27.741  1.00  0.00           O  
ATOM   1621  CB  GLN A 102      -7.156   7.767 -26.658  1.00  0.00           C  
ATOM   1622  CG  GLN A 102      -6.222   6.568 -26.756  1.00  0.00           C  
ATOM   1623  CD  GLN A 102      -6.812   5.411 -27.560  1.00  0.00           C  
ATOM   1624  OE1 GLN A 102      -7.902   4.898 -27.281  1.00  0.00           O  
ATOM   1625  NE2 GLN A 102      -6.076   4.986 -28.581  1.00  0.00           N  
ATOM   1626  H   GLN A 102      -5.529   9.097 -28.073  1.00  0.00           H  
ATOM   1627  HA  GLN A 102      -7.979   7.633 -28.649  1.00  0.00           H  
ATOM   1628 1HB  GLN A 102      -6.640   8.522 -26.050  1.00  0.00           H  
ATOM   1629 2HB  GLN A 102      -8.026   7.490 -26.122  1.00  0.00           H  
ATOM   1630 1HG  GLN A 102      -5.288   6.881 -27.236  1.00  0.00           H  
ATOM   1631 2HG  GLN A 102      -6.008   6.213 -25.746  1.00  0.00           H  
ATOM   1632 1HE2 GLN A 102      -6.393   4.229 -29.150  1.00  0.00           H  
ATOM   1633 2HE2 GLN A 102      -5.193   5.424 -28.776  1.00  0.00           H  
ATOM   1634  N   PRO A 103      -9.840   9.297 -27.709  1.00  0.00           N  
ATOM   1635  CA  PRO A 103     -10.883  10.261 -27.351  1.00  0.00           C  
ATOM   1636  C   PRO A 103     -10.841  10.669 -25.865  1.00  0.00           C  
ATOM   1637  O   PRO A 103     -11.471  11.644 -25.449  1.00  0.00           O  
ATOM   1638  CB  PRO A 103     -12.167   9.519 -27.739  1.00  0.00           C  
ATOM   1639  CG  PRO A 103     -11.823   8.047 -27.670  1.00  0.00           C  
ATOM   1640  CD  PRO A 103     -10.356   7.957 -28.077  1.00  0.00           C  
ATOM   1641  HA  PRO A 103     -10.757  11.154 -27.979  1.00  0.00           H  
ATOM   1642 1HB  PRO A 103     -12.976   9.797 -27.047  1.00  0.00           H  
ATOM   1643 2HB  PRO A 103     -12.487   9.835 -28.744  1.00  0.00           H  
ATOM   1644 1HG  PRO A 103     -12.033   7.657 -26.683  1.00  0.00           H  
ATOM   1645 2HG  PRO A 103     -12.473   7.491 -28.363  1.00  0.00           H  
ATOM   1646 1HD  PRO A 103      -9.874   7.158 -27.499  1.00  0.00           H  
ATOM   1647 2HD  PRO A 103     -10.264   7.798 -29.163  1.00  0.00           H  
ATOM   1648  N   PHE A 104     -10.100   9.903 -25.083  1.00  0.00           N  
ATOM   1649  CA  PHE A 104      -9.888  10.097 -23.656  1.00  0.00           C  
ATOM   1650  C   PHE A 104      -8.424  10.490 -23.484  1.00  0.00           C  
ATOM   1651  O   PHE A 104      -7.753  10.760 -24.475  1.00  0.00           O  
ATOM   1652  CB  PHE A 104     -10.360   8.865 -22.869  1.00  0.00           C  
ATOM   1653  CG  PHE A 104      -9.724   7.617 -23.252  1.00  0.00           C  
ATOM   1654  CD1 PHE A 104      -8.626   7.108 -22.616  1.00  0.00           C  
ATOM   1655  CD2 PHE A 104     -10.234   6.964 -24.317  1.00  0.00           C  
ATOM   1656  CE1 PHE A 104      -8.056   5.951 -23.051  1.00  0.00           C  
ATOM   1657  CE2 PHE A 104      -9.681   5.823 -24.768  1.00  0.00           C  
ATOM   1658  CZ  PHE A 104      -8.594   5.315 -24.138  1.00  0.00           C  
ATOM   1659  H   PHE A 104      -9.634   9.117 -25.504  1.00  0.00           H  
ATOM   1660  HA  PHE A 104     -10.497  10.935 -23.323  1.00  0.00           H  
ATOM   1661 1HB  PHE A 104     -10.188   9.021 -21.815  1.00  0.00           H  
ATOM   1662 2HB  PHE A 104     -11.435   8.744 -23.002  1.00  0.00           H  
ATOM   1663  HD1 PHE A 104      -8.213   7.630 -21.767  1.00  0.00           H  
ATOM   1664  HD2 PHE A 104     -11.096   7.380 -24.800  1.00  0.00           H  
ATOM   1665  HE1 PHE A 104      -7.181   5.541 -22.548  1.00  0.00           H  
ATOM   1666  HE2 PHE A 104     -10.098   5.310 -25.635  1.00  0.00           H  
ATOM   1667  HZ  PHE A 104      -8.164   4.412 -24.517  1.00  0.00           H  
ATOM   1668  N   LEU A 105      -7.978  10.730 -22.256  1.00  0.00           N  
ATOM   1669  CA  LEU A 105      -6.633  11.218 -21.844  1.00  0.00           C  
ATOM   1670  C   LEU A 105      -6.386  12.693 -22.221  1.00  0.00           C  
ATOM   1671  O   LEU A 105      -5.786  13.438 -21.450  1.00  0.00           O  
ATOM   1672  CB  LEU A 105      -5.529  10.429 -22.565  1.00  0.00           C  
ATOM   1673  CG  LEU A 105      -5.596   8.950 -22.438  1.00  0.00           C  
ATOM   1674  CD1 LEU A 105      -4.500   8.355 -23.222  1.00  0.00           C  
ATOM   1675  CD2 LEU A 105      -5.559   8.580 -21.001  1.00  0.00           C  
ATOM   1676  H   LEU A 105      -8.609  10.507 -21.501  1.00  0.00           H  
ATOM   1677  HA  LEU A 105      -6.532  11.106 -20.767  1.00  0.00           H  
ATOM   1678 1HB  LEU A 105      -5.511  10.682 -23.625  1.00  0.00           H  
ATOM   1679 2HB  LEU A 105      -4.573  10.735 -22.144  1.00  0.00           H  
ATOM   1680  HG  LEU A 105      -6.491   8.607 -22.872  1.00  0.00           H  
ATOM   1681 1HD1 LEU A 105      -4.542   7.267 -23.156  1.00  0.00           H  
ATOM   1682 2HD1 LEU A 105      -4.601   8.661 -24.266  1.00  0.00           H  
ATOM   1683 3HD1 LEU A 105      -3.566   8.709 -22.833  1.00  0.00           H  
ATOM   1684 1HD2 LEU A 105      -5.651   7.515 -20.893  1.00  0.00           H  
ATOM   1685 2HD2 LEU A 105      -4.635   8.914 -20.541  1.00  0.00           H  
ATOM   1686 3HD2 LEU A 105      -6.389   9.056 -20.528  1.00  0.00           H  
ATOM   1687  N   ASN A 106      -7.077  13.170 -23.258  1.00  0.00           N  
ATOM   1688  CA  ASN A 106      -7.102  14.560 -23.706  1.00  0.00           C  
ATOM   1689  C   ASN A 106      -7.766  15.398 -22.627  1.00  0.00           C  
ATOM   1690  O   ASN A 106      -7.497  16.589 -22.455  1.00  0.00           O  
ATOM   1691  CB  ASN A 106      -7.866  14.654 -25.013  1.00  0.00           C  
ATOM   1692  CG  ASN A 106      -7.102  14.092 -26.185  1.00  0.00           C  
ATOM   1693  OD1 ASN A 106      -5.864  14.027 -26.161  1.00  0.00           O  
ATOM   1694  ND2 ASN A 106      -7.813  13.682 -27.203  1.00  0.00           N  
ATOM   1695  H   ASN A 106      -7.520  12.473 -23.842  1.00  0.00           H  
ATOM   1696  HA  ASN A 106      -6.079  14.920 -23.839  1.00  0.00           H  
ATOM   1697 1HB  ASN A 106      -8.807  14.102 -24.915  1.00  0.00           H  
ATOM   1698 2HB  ASN A 106      -8.116  15.693 -25.218  1.00  0.00           H  
ATOM   1699 1HD2 ASN A 106      -7.367  13.287 -28.011  1.00  0.00           H  
ATOM   1700 2HD2 ASN A 106      -8.810  13.742 -27.177  1.00  0.00           H  
ATOM   1701  N   LYS A 107      -8.599  14.710 -21.854  1.00  0.00           N  
ATOM   1702  CA  LYS A 107      -9.373  15.224 -20.742  1.00  0.00           C  
ATOM   1703  C   LYS A 107      -8.470  15.766 -19.623  1.00  0.00           C  
ATOM   1704  O   LYS A 107      -8.935  16.504 -18.752  1.00  0.00           O  
ATOM   1705  CB  LYS A 107     -10.305  14.124 -20.229  1.00  0.00           C  
ATOM   1706  CG  LYS A 107     -11.405  13.739 -21.232  1.00  0.00           C  
ATOM   1707  CD  LYS A 107     -12.331  12.636 -20.706  1.00  0.00           C  
ATOM   1708  CE  LYS A 107     -13.425  12.303 -21.737  1.00  0.00           C  
ATOM   1709  NZ  LYS A 107     -14.356  11.238 -21.255  1.00  0.00           N  
ATOM   1710  H   LYS A 107      -8.712  13.736 -22.089  1.00  0.00           H  
ATOM   1711  HA  LYS A 107      -9.985  16.051 -21.103  1.00  0.00           H  
ATOM   1712 1HB  LYS A 107      -9.727  13.233 -19.973  1.00  0.00           H  
ATOM   1713 2HB  LYS A 107     -10.803  14.468 -19.333  1.00  0.00           H  
ATOM   1714 1HG  LYS A 107     -12.006  14.621 -21.461  1.00  0.00           H  
ATOM   1715 2HG  LYS A 107     -10.937  13.396 -22.158  1.00  0.00           H  
ATOM   1716 1HD  LYS A 107     -11.748  11.735 -20.508  1.00  0.00           H  
ATOM   1717 2HD  LYS A 107     -12.802  12.958 -19.777  1.00  0.00           H  
ATOM   1718 1HE  LYS A 107     -13.998  13.204 -21.950  1.00  0.00           H  
ATOM   1719 2HE  LYS A 107     -12.948  11.961 -22.661  1.00  0.00           H  
ATOM   1720 1HZ  LYS A 107     -15.048  11.055 -21.968  1.00  0.00           H  
ATOM   1721 2HZ  LYS A 107     -13.838  10.392 -21.067  1.00  0.00           H  
ATOM   1722 3HZ  LYS A 107     -14.816  11.542 -20.410  1.00  0.00           H  
ATOM   1723  N   TYR A 108      -7.183  15.382 -19.633  1.00  0.00           N  
ATOM   1724  CA  TYR A 108      -6.218  15.857 -18.656  1.00  0.00           C  
ATOM   1725  C   TYR A 108      -5.016  16.512 -19.345  1.00  0.00           C  
ATOM   1726  O   TYR A 108      -3.941  16.617 -18.753  1.00  0.00           O  
ATOM   1727  CB  TYR A 108      -5.670  14.717 -17.802  1.00  0.00           C  
ATOM   1728  CG  TYR A 108      -4.788  15.246 -16.696  1.00  0.00           C  
ATOM   1729  CD1 TYR A 108      -5.343  15.631 -15.487  1.00  0.00           C  
ATOM   1730  CD2 TYR A 108      -3.426  15.413 -16.918  1.00  0.00           C  
ATOM   1731  CE1 TYR A 108      -4.537  16.153 -14.495  1.00  0.00           C  
ATOM   1732  CE2 TYR A 108      -2.621  15.938 -15.928  1.00  0.00           C  
ATOM   1733  CZ  TYR A 108      -3.172  16.306 -14.717  1.00  0.00           C  
ATOM   1734  OH  TYR A 108      -2.378  16.836 -13.722  1.00  0.00           O  
ATOM   1735  H   TYR A 108      -6.838  14.753 -20.360  1.00  0.00           H  
ATOM   1736  HA  TYR A 108      -6.693  16.604 -18.020  1.00  0.00           H  
ATOM   1737 1HB  TYR A 108      -6.488  14.149 -17.358  1.00  0.00           H  
ATOM   1738 2HB  TYR A 108      -5.080  14.037 -18.425  1.00  0.00           H  
ATOM   1739  HD1 TYR A 108      -6.413  15.520 -15.315  1.00  0.00           H  
ATOM   1740  HD2 TYR A 108      -2.992  15.126 -17.881  1.00  0.00           H  
ATOM   1741  HE1 TYR A 108      -4.971  16.454 -13.538  1.00  0.00           H  
ATOM   1742  HE2 TYR A 108      -1.556  16.066 -16.104  1.00  0.00           H  
ATOM   1743  HH  TYR A 108      -2.931  16.999 -12.917  1.00  0.00           H  
ATOM   1744  N   GLY A 109      -5.184  16.989 -20.576  1.00  0.00           N  
ATOM   1745  CA  GLY A 109      -4.055  17.574 -21.295  1.00  0.00           C  
ATOM   1746  C   GLY A 109      -2.976  16.514 -21.520  1.00  0.00           C  
ATOM   1747  O   GLY A 109      -3.273  15.452 -22.061  1.00  0.00           O  
ATOM   1748  H   GLY A 109      -6.086  16.910 -21.049  1.00  0.00           H  
ATOM   1749 1HA  GLY A 109      -4.399  17.964 -22.253  1.00  0.00           H  
ATOM   1750 2HA  GLY A 109      -3.647  18.408 -20.725  1.00  0.00           H  
ATOM   1751  N   LYS A 110      -1.720  16.806 -21.164  1.00  0.00           N  
ATOM   1752  CA  LYS A 110      -0.665  15.813 -21.375  1.00  0.00           C  
ATOM   1753  C   LYS A 110       0.293  15.664 -20.194  1.00  0.00           C  
ATOM   1754  O   LYS A 110       0.834  16.658 -19.703  1.00  0.00           O  
ATOM   1755  CB  LYS A 110       0.160  16.167 -22.619  1.00  0.00           C  
ATOM   1756  CG  LYS A 110      -0.588  16.106 -23.944  1.00  0.00           C  
ATOM   1757  CD  LYS A 110       0.342  16.383 -25.108  1.00  0.00           C  
ATOM   1758  CE  LYS A 110      -0.394  16.316 -26.431  1.00  0.00           C  
ATOM   1759  NZ  LYS A 110       0.512  16.581 -27.578  1.00  0.00           N  
ATOM   1760  H   LYS A 110      -1.509  17.689 -20.725  1.00  0.00           H  
ATOM   1761  HA  LYS A 110      -1.137  14.854 -21.539  1.00  0.00           H  
ATOM   1762 1HB  LYS A 110       0.549  17.178 -22.510  1.00  0.00           H  
ATOM   1763 2HB  LYS A 110       1.015  15.505 -22.692  1.00  0.00           H  
ATOM   1764 1HG  LYS A 110      -1.029  15.113 -24.060  1.00  0.00           H  
ATOM   1765 2HG  LYS A 110      -1.388  16.842 -23.954  1.00  0.00           H  
ATOM   1766 1HD  LYS A 110       0.781  17.377 -24.997  1.00  0.00           H  
ATOM   1767 2HD  LYS A 110       1.146  15.647 -25.112  1.00  0.00           H  
ATOM   1768 1HE  LYS A 110      -0.831  15.324 -26.547  1.00  0.00           H  
ATOM   1769 2HE  LYS A 110      -1.195  17.057 -26.433  1.00  0.00           H  
ATOM   1770 1HZ  LYS A 110      -0.014  16.527 -28.439  1.00  0.00           H  
ATOM   1771 2HZ  LYS A 110       0.913  17.504 -27.485  1.00  0.00           H  
ATOM   1772 3HZ  LYS A 110       1.251  15.892 -27.589  1.00  0.00           H  
ATOM   1773  N   LEU A 111       0.558  14.418 -19.782  1.00  0.00           N  
ATOM   1774  CA  LEU A 111       1.563  14.199 -18.727  1.00  0.00           C  
ATOM   1775  C   LEU A 111       2.213  12.793 -18.654  1.00  0.00           C  
ATOM   1776  O   LEU A 111       1.578  11.831 -18.224  1.00  0.00           O  
ATOM   1777  CB  LEU A 111       0.912  14.517 -17.365  1.00  0.00           C  
ATOM   1778  CG  LEU A 111       1.842  14.509 -16.150  1.00  0.00           C  
ATOM   1779  CD1 LEU A 111       1.264  15.392 -15.051  1.00  0.00           C  
ATOM   1780  CD2 LEU A 111       2.004  13.083 -15.641  1.00  0.00           C  
ATOM   1781  H   LEU A 111       0.038  13.655 -20.218  1.00  0.00           H  
ATOM   1782  HA  LEU A 111       2.365  14.918 -18.892  1.00  0.00           H  
ATOM   1783 1HB  LEU A 111       0.464  15.508 -17.413  1.00  0.00           H  
ATOM   1784 2HB  LEU A 111       0.125  13.800 -17.180  1.00  0.00           H  
ATOM   1785  HG  LEU A 111       2.813  14.907 -16.435  1.00  0.00           H  
ATOM   1786 1HD1 LEU A 111       1.937  15.384 -14.199  1.00  0.00           H  
ATOM   1787 2HD1 LEU A 111       1.160  16.411 -15.422  1.00  0.00           H  
ATOM   1788 3HD1 LEU A 111       0.291  15.013 -14.749  1.00  0.00           H  
ATOM   1789 1HD2 LEU A 111       2.665  13.078 -14.775  1.00  0.00           H  
ATOM   1790 2HD2 LEU A 111       1.034  12.686 -15.350  1.00  0.00           H  
ATOM   1791 3HD2 LEU A 111       2.425  12.467 -16.423  1.00  0.00           H  
ATOM   1792  N   VAL A 112       3.504  12.703 -19.023  1.00  0.00           N  
ATOM   1793  CA  VAL A 112       4.284  11.449 -18.955  1.00  0.00           C  
ATOM   1794  C   VAL A 112       5.683  11.734 -18.427  1.00  0.00           C  
ATOM   1795  O   VAL A 112       6.587  10.905 -18.518  1.00  0.00           O  
ATOM   1796  CB  VAL A 112       4.444  10.754 -20.305  1.00  0.00           C  
ATOM   1797  CG1 VAL A 112       5.356  11.575 -21.200  1.00  0.00           C  
ATOM   1798  CG2 VAL A 112       5.026   9.369 -20.087  1.00  0.00           C  
ATOM   1799  H   VAL A 112       3.966  13.535 -19.375  1.00  0.00           H  
ATOM   1800  HA  VAL A 112       3.779  10.762 -18.275  1.00  0.00           H  
ATOM   1801  HB  VAL A 112       3.482  10.661 -20.777  1.00  0.00           H  
ATOM   1802 1HG1 VAL A 112       5.460  11.077 -22.165  1.00  0.00           H  
ATOM   1803 2HG1 VAL A 112       4.942  12.568 -21.347  1.00  0.00           H  
ATOM   1804 3HG1 VAL A 112       6.335  11.666 -20.732  1.00  0.00           H  
ATOM   1805 1HG2 VAL A 112       5.132   8.867 -21.046  1.00  0.00           H  
ATOM   1806 2HG2 VAL A 112       6.001   9.449 -19.611  1.00  0.00           H  
ATOM   1807 3HG2 VAL A 112       4.362   8.792 -19.446  1.00  0.00           H  
ATOM   1808  N   ASP A 113       5.877  12.957 -18.016  1.00  0.00           N  
ATOM   1809  CA  ASP A 113       7.159  13.485 -17.595  1.00  0.00           C  
ATOM   1810  C   ASP A 113       6.956  14.311 -16.333  1.00  0.00           C  
ATOM   1811  O   ASP A 113       7.423  13.957 -15.242  1.00  0.00           O  
ATOM   1812  CB  ASP A 113       7.858  14.203 -18.785  1.00  0.00           C  
ATOM   1813  CG  ASP A 113       7.103  15.407 -19.484  1.00  0.00           C  
ATOM   1814  OD1 ASP A 113       6.026  15.784 -19.053  1.00  0.00           O  
ATOM   1815  OD2 ASP A 113       7.624  15.902 -20.442  1.00  0.00           O  
ATOM   1816  H   ASP A 113       5.069  13.552 -17.949  1.00  0.00           H  
ATOM   1817  HA  ASP A 113       7.803  12.646 -17.330  1.00  0.00           H  
ATOM   1818 1HB  ASP A 113       8.824  14.577 -18.440  1.00  0.00           H  
ATOM   1819 2HB  ASP A 113       8.071  13.458 -19.555  1.00  0.00           H  
ATOM   1820  N   THR A 114       6.284  15.422 -16.528  1.00  0.00           N  
ATOM   1821  CA  THR A 114       5.950  16.402 -15.541  1.00  0.00           C  
ATOM   1822  C   THR A 114       5.278  15.686 -14.386  1.00  0.00           C  
ATOM   1823  O   THR A 114       4.521  14.725 -14.573  1.00  0.00           O  
ATOM   1824  CB  THR A 114       5.026  17.468 -16.157  1.00  0.00           C  
ATOM   1825  OG1 THR A 114       5.660  18.013 -17.328  1.00  0.00           O  
ATOM   1826  CG2 THR A 114       4.800  18.603 -15.168  1.00  0.00           C  
ATOM   1827  H   THR A 114       5.970  15.607 -17.469  1.00  0.00           H  
ATOM   1828  HA  THR A 114       6.862  16.878 -15.180  1.00  0.00           H  
ATOM   1829  HB  THR A 114       4.073  17.020 -16.434  1.00  0.00           H  
ATOM   1830  HG1 THR A 114       5.775  17.285 -18.008  1.00  0.00           H  
ATOM   1831 1HG2 THR A 114       4.164  19.358 -15.621  1.00  0.00           H  
ATOM   1832 2HG2 THR A 114       4.329  18.231 -14.284  1.00  0.00           H  
ATOM   1833 3HG2 THR A 114       5.760  19.045 -14.908  1.00  0.00           H  
ATOM   1834  N   THR A 115       5.690  16.059 -13.196  1.00  0.00           N  
ATOM   1835  CA  THR A 115       5.222  15.519 -11.937  1.00  0.00           C  
ATOM   1836  C   THR A 115       5.398  13.971 -11.922  1.00  0.00           C  
ATOM   1837  O   THR A 115       4.626  13.248 -11.308  1.00  0.00           O  
ATOM   1838  CB  THR A 115       3.735  15.895 -11.712  1.00  0.00           C  
ATOM   1839  OG1 THR A 115       3.453  17.154 -12.310  1.00  0.00           O  
ATOM   1840  CG2 THR A 115       3.495  16.140 -10.209  1.00  0.00           C  
ATOM   1841  H   THR A 115       6.359  16.821 -13.148  1.00  0.00           H  
ATOM   1842  HA  THR A 115       5.794  15.949 -11.132  1.00  0.00           H  
ATOM   1843  HB  THR A 115       3.082  15.113 -12.096  1.00  0.00           H  
ATOM   1844  HG1 THR A 115       2.508  17.339 -12.235  1.00  0.00           H  
ATOM   1845 1HG2 THR A 115       2.456  16.427 -10.050  1.00  0.00           H  
ATOM   1846 2HG2 THR A 115       3.707  15.308  -9.661  1.00  0.00           H  
ATOM   1847 3HG2 THR A 115       4.128  16.923  -9.849  1.00  0.00           H  
ATOM   1848  N   SER A 116       6.475  13.477 -12.534  1.00  0.00           N  
ATOM   1849  CA  SER A 116       6.855  12.061 -12.545  1.00  0.00           C  
ATOM   1850  C   SER A 116       5.794  11.013 -12.943  1.00  0.00           C  
ATOM   1851  O   SER A 116       5.737   9.942 -12.338  1.00  0.00           O  
ATOM   1852  CB  SER A 116       7.436  11.661 -11.193  1.00  0.00           C  
ATOM   1853  OG  SER A 116       8.623  12.381 -10.903  1.00  0.00           O  
ATOM   1854  H   SER A 116       7.039  14.111 -13.097  1.00  0.00           H  
ATOM   1855  HA  SER A 116       7.662  11.971 -13.275  1.00  0.00           H  
ATOM   1856 1HB  SER A 116       6.698  11.828 -10.407  1.00  0.00           H  
ATOM   1857 2HB  SER A 116       7.653  10.593 -11.206  1.00  0.00           H  
ATOM   1858  HG  SER A 116       9.210  12.236 -11.659  1.00  0.00           H  
ATOM   1859  N   VAL A 117       4.968  11.286 -13.956  1.00  0.00           N  
ATOM   1860  CA  VAL A 117       4.059  10.268 -14.554  1.00  0.00           C  
ATOM   1861  C   VAL A 117       2.842   9.764 -13.743  1.00  0.00           C  
ATOM   1862  O   VAL A 117       1.748   9.646 -14.293  1.00  0.00           O  
ATOM   1863  CB  VAL A 117       4.834   8.981 -14.968  1.00  0.00           C  
ATOM   1864  CG1 VAL A 117       3.842   7.957 -15.445  1.00  0.00           C  
ATOM   1865  CG2 VAL A 117       5.801   9.279 -16.026  1.00  0.00           C  
ATOM   1866  H   VAL A 117       4.983  12.240 -14.336  1.00  0.00           H  
ATOM   1867  HA  VAL A 117       3.672  10.705 -15.472  1.00  0.00           H  
ATOM   1868  HB  VAL A 117       5.348   8.555 -14.128  1.00  0.00           H  
ATOM   1869 1HG1 VAL A 117       4.344   7.054 -15.742  1.00  0.00           H  
ATOM   1870 2HG1 VAL A 117       3.144   7.732 -14.642  1.00  0.00           H  
ATOM   1871 3HG1 VAL A 117       3.297   8.356 -16.302  1.00  0.00           H  
ATOM   1872 1HG2 VAL A 117       6.323   8.369 -16.317  1.00  0.00           H  
ATOM   1873 2HG2 VAL A 117       5.259   9.645 -16.851  1.00  0.00           H  
ATOM   1874 3HG2 VAL A 117       6.527  10.022 -15.690  1.00  0.00           H  
ATOM   1875  N   THR A 118       3.056   9.470 -12.448  1.00  0.00           N  
ATOM   1876  CA  THR A 118       2.149   8.751 -11.524  1.00  0.00           C  
ATOM   1877  C   THR A 118       2.620   7.311 -11.328  1.00  0.00           C  
ATOM   1878  O   THR A 118       1.873   6.476 -10.823  1.00  0.00           O  
ATOM   1879  CB  THR A 118       0.698   8.591 -12.029  1.00  0.00           C  
ATOM   1880  OG1 THR A 118       0.137   9.854 -12.317  1.00  0.00           O  
ATOM   1881  CG2 THR A 118      -0.153   7.905 -10.949  1.00  0.00           C  
ATOM   1882  H   THR A 118       3.987   9.679 -12.123  1.00  0.00           H  
ATOM   1883  HA  THR A 118       2.154   9.248 -10.557  1.00  0.00           H  
ATOM   1884  HB  THR A 118       0.674   7.961 -12.923  1.00  0.00           H  
ATOM   1885  HG1 THR A 118       0.450  10.074 -13.219  1.00  0.00           H  
ATOM   1886 1HG2 THR A 118      -1.162   7.789 -11.315  1.00  0.00           H  
ATOM   1887 2HG2 THR A 118       0.248   6.926 -10.717  1.00  0.00           H  
ATOM   1888 3HG2 THR A 118      -0.159   8.516 -10.051  1.00  0.00           H  
ATOM   1889  N   CYS A 119       3.837   7.017 -11.778  1.00  0.00           N  
ATOM   1890  CA  CYS A 119       4.492   5.700 -11.632  1.00  0.00           C  
ATOM   1891  C   CYS A 119       3.819   4.476 -12.246  1.00  0.00           C  
ATOM   1892  O   CYS A 119       4.416   3.798 -13.091  1.00  0.00           O  
ATOM   1893  CB  CYS A 119       4.716   5.324 -10.172  1.00  0.00           C  
ATOM   1894  SG  CYS A 119       5.956   6.165  -9.232  1.00  0.00           S  
ATOM   1895  H   CYS A 119       4.373   7.784 -12.185  1.00  0.00           H  
ATOM   1896  HA  CYS A 119       5.467   5.798 -12.087  1.00  0.00           H  
ATOM   1897 1HB  CYS A 119       3.798   5.452  -9.641  1.00  0.00           H  
ATOM   1898 2HB  CYS A 119       4.959   4.269 -10.132  1.00  0.00           H  
ATOM   1899  N   LEU A 120       2.595   4.135 -11.841  1.00  0.00           N  
ATOM   1900  CA  LEU A 120       1.964   2.895 -12.325  1.00  0.00           C  
ATOM   1901  C   LEU A 120       1.322   3.100 -13.708  1.00  0.00           C  
ATOM   1902  O   LEU A 120       0.165   2.766 -13.916  1.00  0.00           O  
ATOM   1903  CB  LEU A 120       0.860   2.467 -11.340  1.00  0.00           C  
ATOM   1904  CG  LEU A 120       1.354   1.986  -9.967  1.00  0.00           C  
ATOM   1905  CD1 LEU A 120       1.874   3.165  -9.270  1.00  0.00           C  
ATOM   1906  CD2 LEU A 120       0.248   1.368  -9.142  1.00  0.00           C  
ATOM   1907  H   LEU A 120       2.122   4.748 -11.186  1.00  0.00           H  
ATOM   1908  HA  LEU A 120       2.717   2.114 -12.394  1.00  0.00           H  
ATOM   1909 1HB  LEU A 120       0.190   3.311 -11.174  1.00  0.00           H  
ATOM   1910 2HB  LEU A 120       0.302   1.655 -11.792  1.00  0.00           H  
ATOM   1911  HG  LEU A 120       2.154   1.276 -10.092  1.00  0.00           H  
ATOM   1912 1HD1 LEU A 120       2.252   2.894  -8.305  1.00  0.00           H  
ATOM   1913 2HD1 LEU A 120       2.644   3.575  -9.845  1.00  0.00           H  
ATOM   1914 3HD1 LEU A 120       1.072   3.901  -9.154  1.00  0.00           H  
ATOM   1915 1HD2 LEU A 120       0.650   1.068  -8.174  1.00  0.00           H  
ATOM   1916 2HD2 LEU A 120      -0.541   2.100  -8.988  1.00  0.00           H  
ATOM   1917 3HD2 LEU A 120      -0.156   0.502  -9.642  1.00  0.00           H  
ATOM   1918  N   ASP A 121       2.135   3.652 -14.613  1.00  0.00           N  
ATOM   1919  CA  ASP A 121       1.941   3.960 -16.018  1.00  0.00           C  
ATOM   1920  C   ASP A 121       3.287   3.717 -16.693  1.00  0.00           C  
ATOM   1921  O   ASP A 121       3.391   3.491 -17.903  1.00  0.00           O  
ATOM   1922  CB  ASP A 121       1.379   5.378 -16.210  1.00  0.00           C  
ATOM   1923  CG  ASP A 121      -0.124   5.436 -15.940  1.00  0.00           C  
ATOM   1924  OD1 ASP A 121      -0.734   4.396 -16.057  1.00  0.00           O  
ATOM   1925  OD2 ASP A 121      -0.661   6.478 -15.673  1.00  0.00           O  
ATOM   1926  H   ASP A 121       3.066   3.828 -14.272  1.00  0.00           H  
ATOM   1927  HA  ASP A 121       1.210   3.279 -16.429  1.00  0.00           H  
ATOM   1928 1HB  ASP A 121       1.851   6.042 -15.505  1.00  0.00           H  
ATOM   1929 2HB  ASP A 121       1.594   5.743 -17.209  1.00  0.00           H  
ATOM   1930  N   ILE A 122       4.336   3.706 -15.859  1.00  0.00           N  
ATOM   1931  CA  ILE A 122       5.688   3.374 -16.293  1.00  0.00           C  
ATOM   1932  C   ILE A 122       5.639   1.874 -16.341  1.00  0.00           C  
ATOM   1933  O   ILE A 122       5.928   1.221 -17.353  1.00  0.00           O  
ATOM   1934  CB  ILE A 122       6.778   3.810 -15.297  1.00  0.00           C  
ATOM   1935  CG1 ILE A 122       6.820   5.318 -15.164  1.00  0.00           C  
ATOM   1936  CG2 ILE A 122       8.104   3.270 -15.741  1.00  0.00           C  
ATOM   1937  CD1 ILE A 122       7.704   5.799 -14.042  1.00  0.00           C  
ATOM   1938  H   ILE A 122       4.182   3.895 -14.875  1.00  0.00           H  
ATOM   1939  HA  ILE A 122       5.886   3.776 -17.284  1.00  0.00           H  
ATOM   1940  HB  ILE A 122       6.557   3.405 -14.316  1.00  0.00           H  
ATOM   1941 1HG1 ILE A 122       7.158   5.759 -16.102  1.00  0.00           H  
ATOM   1942 2HG1 ILE A 122       5.823   5.659 -14.957  1.00  0.00           H  
ATOM   1943 1HG2 ILE A 122       8.869   3.560 -15.024  1.00  0.00           H  
ATOM   1944 2HG2 ILE A 122       8.043   2.187 -15.798  1.00  0.00           H  
ATOM   1945 3HG2 ILE A 122       8.356   3.673 -16.721  1.00  0.00           H  
ATOM   1946 1HD1 ILE A 122       7.668   6.889 -13.987  1.00  0.00           H  
ATOM   1947 2HD1 ILE A 122       7.369   5.378 -13.105  1.00  0.00           H  
ATOM   1948 3HD1 ILE A 122       8.727   5.477 -14.227  1.00  0.00           H  
ATOM   1949  N   PHE A 123       5.082   1.328 -15.263  1.00  0.00           N  
ATOM   1950  CA  PHE A 123       4.862  -0.100 -15.143  1.00  0.00           C  
ATOM   1951  C   PHE A 123       3.518  -0.450 -15.737  1.00  0.00           C  
ATOM   1952  O   PHE A 123       2.704  -1.081 -15.095  1.00  0.00           O  
ATOM   1953  CB  PHE A 123       4.820  -0.483 -13.678  1.00  0.00           C  
ATOM   1954  CG  PHE A 123       4.772  -1.964 -13.372  1.00  0.00           C  
ATOM   1955  CD1 PHE A 123       5.254  -2.461 -12.159  1.00  0.00           C  
ATOM   1956  CD2 PHE A 123       4.203  -2.850 -14.259  1.00  0.00           C  
ATOM   1957  CE1 PHE A 123       5.169  -3.801 -11.863  1.00  0.00           C  
ATOM   1958  CE2 PHE A 123       4.107  -4.177 -13.956  1.00  0.00           C  
ATOM   1959  CZ  PHE A 123       4.589  -4.663 -12.762  1.00  0.00           C  
ATOM   1960  H   PHE A 123       4.835   1.945 -14.488  1.00  0.00           H  
ATOM   1961  HA  PHE A 123       5.655  -0.634 -15.667  1.00  0.00           H  
ATOM   1962 1HB  PHE A 123       5.642  -0.044 -13.175  1.00  0.00           H  
ATOM   1963 2HB  PHE A 123       3.928  -0.036 -13.252  1.00  0.00           H  
ATOM   1964  HD1 PHE A 123       5.694  -1.775 -11.437  1.00  0.00           H  
ATOM   1965  HD2 PHE A 123       3.815  -2.487 -15.206  1.00  0.00           H  
ATOM   1966  HE1 PHE A 123       5.555  -4.176 -10.915  1.00  0.00           H  
ATOM   1967  HE2 PHE A 123       3.647  -4.846 -14.665  1.00  0.00           H  
ATOM   1968  HZ  PHE A 123       4.513  -5.725 -12.529  1.00  0.00           H  
ATOM   1969  N   LEU A 124       3.319  -0.005 -16.953  1.00  0.00           N  
ATOM   1970  CA  LEU A 124       2.187  -0.241 -17.824  1.00  0.00           C  
ATOM   1971  C   LEU A 124       2.782  -0.187 -19.179  1.00  0.00           C  
ATOM   1972  O   LEU A 124       2.699  -1.132 -19.955  1.00  0.00           O  
ATOM   1973  CB  LEU A 124       1.087   0.804 -17.738  1.00  0.00           C  
ATOM   1974  CG  LEU A 124      -0.103   0.568 -18.665  1.00  0.00           C  
ATOM   1975  CD1 LEU A 124      -0.783  -0.733 -18.368  1.00  0.00           C  
ATOM   1976  CD2 LEU A 124      -1.060   1.668 -18.488  1.00  0.00           C  
ATOM   1977  H   LEU A 124       4.107   0.502 -17.344  1.00  0.00           H  
ATOM   1978  HA  LEU A 124       1.776  -1.234 -17.643  1.00  0.00           H  
ATOM   1979 1HB  LEU A 124       0.742   0.931 -16.727  1.00  0.00           H  
ATOM   1980 2HB  LEU A 124       1.505   1.742 -18.062  1.00  0.00           H  
ATOM   1981  HG  LEU A 124       0.254   0.548 -19.684  1.00  0.00           H  
ATOM   1982 1HD1 LEU A 124      -1.620  -0.873 -19.042  1.00  0.00           H  
ATOM   1983 2HD1 LEU A 124      -0.081  -1.560 -18.486  1.00  0.00           H  
ATOM   1984 3HD1 LEU A 124      -1.152  -0.699 -17.363  1.00  0.00           H  
ATOM   1985 1HD2 LEU A 124      -1.908   1.519 -19.157  1.00  0.00           H  
ATOM   1986 2HD2 LEU A 124      -1.404   1.682 -17.463  1.00  0.00           H  
ATOM   1987 3HD2 LEU A 124      -0.561   2.612 -18.714  1.00  0.00           H  
ATOM   1988  N   SER A 125       3.441   0.939 -19.447  1.00  0.00           N  
ATOM   1989  CA  SER A 125       4.063   1.156 -20.717  1.00  0.00           C  
ATOM   1990  C   SER A 125       5.045   0.030 -21.004  1.00  0.00           C  
ATOM   1991  O   SER A 125       5.013  -0.532 -22.081  1.00  0.00           O  
ATOM   1992  CB  SER A 125       4.761   2.503 -20.698  1.00  0.00           C  
ATOM   1993  OG  SER A 125       3.831   3.550 -20.566  1.00  0.00           O  
ATOM   1994  H   SER A 125       3.472   1.706 -18.770  1.00  0.00           H  
ATOM   1995  HA  SER A 125       3.293   1.157 -21.491  1.00  0.00           H  
ATOM   1996 1HB  SER A 125       5.466   2.533 -19.866  1.00  0.00           H  
ATOM   1997 2HB  SER A 125       5.321   2.627 -21.603  1.00  0.00           H  
ATOM   1998  HG  SER A 125       3.544   3.524 -19.623  1.00  0.00           H  
ATOM   1999  N   VAL A 126       5.843  -0.405 -20.020  1.00  0.00           N  
ATOM   2000  CA  VAL A 126       6.765  -1.521 -20.301  1.00  0.00           C  
ATOM   2001  C   VAL A 126       6.025  -2.823 -20.667  1.00  0.00           C  
ATOM   2002  O   VAL A 126       6.500  -3.634 -21.470  1.00  0.00           O  
ATOM   2003  CB  VAL A 126       7.691  -1.791 -19.085  1.00  0.00           C  
ATOM   2004  CG1 VAL A 126       6.927  -2.438 -17.903  1.00  0.00           C  
ATOM   2005  CG2 VAL A 126       8.822  -2.701 -19.534  1.00  0.00           C  
ATOM   2006  H   VAL A 126       5.852   0.067 -19.115  1.00  0.00           H  
ATOM   2007  HA  VAL A 126       7.394  -1.230 -21.148  1.00  0.00           H  
ATOM   2008  HB  VAL A 126       8.089  -0.838 -18.729  1.00  0.00           H  
ATOM   2009 1HG1 VAL A 126       7.605  -2.593 -17.076  1.00  0.00           H  
ATOM   2010 2HG1 VAL A 126       6.123  -1.778 -17.598  1.00  0.00           H  
ATOM   2011 3HG1 VAL A 126       6.523  -3.397 -18.195  1.00  0.00           H  
ATOM   2012 1HG2 VAL A 126       9.506  -2.888 -18.712  1.00  0.00           H  
ATOM   2013 2HG2 VAL A 126       8.415  -3.641 -19.890  1.00  0.00           H  
ATOM   2014 3HG2 VAL A 126       9.350  -2.206 -20.336  1.00  0.00           H  
ATOM   2015  N   VAL A 127       4.831  -3.000 -20.098  1.00  0.00           N  
ATOM   2016  CA  VAL A 127       4.036  -4.201 -20.286  1.00  0.00           C  
ATOM   2017  C   VAL A 127       3.414  -4.197 -21.670  1.00  0.00           C  
ATOM   2018  O   VAL A 127       3.458  -5.190 -22.406  1.00  0.00           O  
ATOM   2019  CB  VAL A 127       2.890  -4.231 -19.243  1.00  0.00           C  
ATOM   2020  CG1 VAL A 127       2.004  -5.410 -19.485  1.00  0.00           C  
ATOM   2021  CG2 VAL A 127       3.457  -4.186 -17.823  1.00  0.00           C  
ATOM   2022  H   VAL A 127       4.468  -2.270 -19.501  1.00  0.00           H  
ATOM   2023  HA  VAL A 127       4.678  -5.074 -20.173  1.00  0.00           H  
ATOM   2024  HB  VAL A 127       2.264  -3.370 -19.389  1.00  0.00           H  
ATOM   2025 1HG1 VAL A 127       1.182  -5.386 -18.772  1.00  0.00           H  
ATOM   2026 2HG1 VAL A 127       1.608  -5.361 -20.499  1.00  0.00           H  
ATOM   2027 3HG1 VAL A 127       2.574  -6.328 -19.360  1.00  0.00           H  
ATOM   2028 1HG2 VAL A 127       2.638  -4.170 -17.108  1.00  0.00           H  
ATOM   2029 2HG2 VAL A 127       4.082  -5.057 -17.646  1.00  0.00           H  
ATOM   2030 3HG2 VAL A 127       4.048  -3.281 -17.701  1.00  0.00           H  
ATOM   2031  N   LEU A 128       2.829  -3.058 -22.014  1.00  0.00           N  
ATOM   2032  CA  LEU A 128       2.099  -2.935 -23.251  1.00  0.00           C  
ATOM   2033  C   LEU A 128       3.061  -2.770 -24.406  1.00  0.00           C  
ATOM   2034  O   LEU A 128       2.816  -3.269 -25.506  1.00  0.00           O  
ATOM   2035  CB  LEU A 128       1.174  -1.730 -23.171  1.00  0.00           C  
ATOM   2036  CG  LEU A 128       0.115  -1.795 -22.072  1.00  0.00           C  
ATOM   2037  CD1 LEU A 128      -0.693  -0.521 -22.138  1.00  0.00           C  
ATOM   2038  CD2 LEU A 128      -0.722  -3.055 -22.201  1.00  0.00           C  
ATOM   2039  H   LEU A 128       2.861  -2.276 -21.365  1.00  0.00           H  
ATOM   2040  HA  LEU A 128       1.511  -3.835 -23.406  1.00  0.00           H  
ATOM   2041 1HB  LEU A 128       1.785  -0.843 -22.987  1.00  0.00           H  
ATOM   2042 2HB  LEU A 128       0.665  -1.613 -24.125  1.00  0.00           H  
ATOM   2043  HG  LEU A 128       0.605  -1.814 -21.104  1.00  0.00           H  
ATOM   2044 1HD1 LEU A 128      -1.425  -0.509 -21.351  1.00  0.00           H  
ATOM   2045 2HD1 LEU A 128      -0.029   0.331 -22.025  1.00  0.00           H  
ATOM   2046 3HD1 LEU A 128      -1.198  -0.459 -23.102  1.00  0.00           H  
ATOM   2047 1HD2 LEU A 128      -1.463  -3.079 -21.399  1.00  0.00           H  
ATOM   2048 2HD2 LEU A 128      -1.225  -3.061 -23.164  1.00  0.00           H  
ATOM   2049 3HD2 LEU A 128      -0.076  -3.923 -22.121  1.00  0.00           H  
ATOM   2050  N   PHE A 129       4.175  -2.082 -24.168  1.00  0.00           N  
ATOM   2051  CA  PHE A 129       5.147  -1.916 -25.219  1.00  0.00           C  
ATOM   2052  C   PHE A 129       5.664  -3.280 -25.587  1.00  0.00           C  
ATOM   2053  O   PHE A 129       5.806  -3.571 -26.768  1.00  0.00           O  
ATOM   2054  CB  PHE A 129       6.317  -1.032 -24.810  1.00  0.00           C  
ATOM   2055  CG  PHE A 129       6.034   0.415 -24.735  1.00  0.00           C  
ATOM   2056  CD1 PHE A 129       4.888   0.956 -25.292  1.00  0.00           C  
ATOM   2057  CD2 PHE A 129       6.934   1.255 -24.102  1.00  0.00           C  
ATOM   2058  CE1 PHE A 129       4.646   2.312 -25.213  1.00  0.00           C  
ATOM   2059  CE2 PHE A 129       6.699   2.607 -24.026  1.00  0.00           C  
ATOM   2060  CZ  PHE A 129       5.551   3.139 -24.582  1.00  0.00           C  
ATOM   2061  H   PHE A 129       4.352  -1.665 -23.264  1.00  0.00           H  
ATOM   2062  HA  PHE A 129       4.661  -1.478 -26.089  1.00  0.00           H  
ATOM   2063 1HB  PHE A 129       6.647  -1.334 -23.830  1.00  0.00           H  
ATOM   2064 2HB  PHE A 129       7.136  -1.178 -25.497  1.00  0.00           H  
ATOM   2065  HD1 PHE A 129       4.177   0.301 -25.792  1.00  0.00           H  
ATOM   2066  HD2 PHE A 129       7.839   0.831 -23.657  1.00  0.00           H  
ATOM   2067  HE1 PHE A 129       3.740   2.730 -25.652  1.00  0.00           H  
ATOM   2068  HE2 PHE A 129       7.415   3.256 -23.524  1.00  0.00           H  
ATOM   2069  HZ  PHE A 129       5.360   4.209 -24.520  1.00  0.00           H  
ATOM   2070  N   ALA A 130       5.898  -4.156 -24.593  1.00  0.00           N  
ATOM   2071  CA  ALA A 130       6.358  -5.478 -24.952  1.00  0.00           C  
ATOM   2072  C   ALA A 130       5.324  -6.160 -25.826  1.00  0.00           C  
ATOM   2073  O   ALA A 130       5.663  -6.649 -26.898  1.00  0.00           O  
ATOM   2074  CB  ALA A 130       6.640  -6.306 -23.701  1.00  0.00           C  
ATOM   2075  H   ALA A 130       5.799  -3.905 -23.608  1.00  0.00           H  
ATOM   2076  HA  ALA A 130       7.253  -5.378 -25.538  1.00  0.00           H  
ATOM   2077 1HB  ALA A 130       6.998  -7.294 -23.987  1.00  0.00           H  
ATOM   2078 2HB  ALA A 130       7.388  -5.816 -23.087  1.00  0.00           H  
ATOM   2079 3HB  ALA A 130       5.721  -6.407 -23.123  1.00  0.00           H  
ATOM   2080  N   LEU A 131       4.046  -6.064 -25.478  1.00  0.00           N  
ATOM   2081  CA  LEU A 131       3.022  -6.741 -26.274  1.00  0.00           C  
ATOM   2082  C   LEU A 131       2.963  -6.230 -27.717  1.00  0.00           C  
ATOM   2083  O   LEU A 131       2.764  -7.012 -28.662  1.00  0.00           O  
ATOM   2084  CB  LEU A 131       1.673  -6.589 -25.577  1.00  0.00           C  
ATOM   2085  CG  LEU A 131       1.558  -7.358 -24.245  1.00  0.00           C  
ATOM   2086  CD1 LEU A 131       0.255  -7.000 -23.551  1.00  0.00           C  
ATOM   2087  CD2 LEU A 131       1.638  -8.852 -24.521  1.00  0.00           C  
ATOM   2088  H   LEU A 131       3.790  -5.602 -24.600  1.00  0.00           H  
ATOM   2089  HA  LEU A 131       3.254  -7.796 -26.309  1.00  0.00           H  
ATOM   2090 1HB  LEU A 131       1.506  -5.534 -25.373  1.00  0.00           H  
ATOM   2091 2HB  LEU A 131       0.889  -6.940 -26.245  1.00  0.00           H  
ATOM   2092  HG  LEU A 131       2.377  -7.072 -23.591  1.00  0.00           H  
ATOM   2093 1HD1 LEU A 131       0.194  -7.541 -22.613  1.00  0.00           H  
ATOM   2094 2HD1 LEU A 131       0.230  -5.936 -23.358  1.00  0.00           H  
ATOM   2095 3HD1 LEU A 131      -0.584  -7.276 -24.185  1.00  0.00           H  
ATOM   2096 1HD2 LEU A 131       1.570  -9.397 -23.580  1.00  0.00           H  
ATOM   2097 2HD2 LEU A 131       0.816  -9.146 -25.174  1.00  0.00           H  
ATOM   2098 3HD2 LEU A 131       2.580  -9.084 -25.005  1.00  0.00           H  
ATOM   2099  N   ASN A 132       3.222  -4.936 -27.891  1.00  0.00           N  
ATOM   2100  CA  ASN A 132       3.162  -4.292 -29.199  1.00  0.00           C  
ATOM   2101  C   ASN A 132       4.424  -4.510 -30.045  1.00  0.00           C  
ATOM   2102  O   ASN A 132       4.509  -4.027 -31.179  1.00  0.00           O  
ATOM   2103  CB  ASN A 132       2.898  -2.815 -29.009  1.00  0.00           C  
ATOM   2104  CG  ASN A 132       1.494  -2.552 -28.505  1.00  0.00           C  
ATOM   2105  OD1 ASN A 132       0.567  -3.333 -28.758  1.00  0.00           O  
ATOM   2106  ND2 ASN A 132       1.321  -1.468 -27.792  1.00  0.00           N  
ATOM   2107  H   ASN A 132       3.394  -4.357 -27.066  1.00  0.00           H  
ATOM   2108  HA  ASN A 132       2.330  -4.727 -29.751  1.00  0.00           H  
ATOM   2109 1HB  ASN A 132       3.614  -2.415 -28.287  1.00  0.00           H  
ATOM   2110 2HB  ASN A 132       3.046  -2.294 -29.951  1.00  0.00           H  
ATOM   2111 1HD2 ASN A 132       0.415  -1.247 -27.430  1.00  0.00           H  
ATOM   2112 2HD2 ASN A 132       2.095  -0.867 -27.606  1.00  0.00           H  
ATOM   2113  N   GLN A 133       5.417  -5.189 -29.476  1.00  0.00           N  
ATOM   2114  CA  GLN A 133       6.651  -5.531 -30.161  1.00  0.00           C  
ATOM   2115  C   GLN A 133       6.715  -7.046 -30.362  1.00  0.00           C  
ATOM   2116  O   GLN A 133       7.176  -7.522 -31.404  1.00  0.00           O  
ATOM   2117  CB  GLN A 133       7.826  -4.990 -29.380  1.00  0.00           C  
ATOM   2118  CG  GLN A 133       7.861  -3.444 -29.278  1.00  0.00           C  
ATOM   2119  CD  GLN A 133       8.064  -2.739 -30.604  1.00  0.00           C  
ATOM   2120  OE1 GLN A 133       9.028  -3.001 -31.316  1.00  0.00           O  
ATOM   2121  NE2 GLN A 133       7.164  -1.826 -30.948  1.00  0.00           N  
ATOM   2122  H   GLN A 133       5.303  -5.523 -28.522  1.00  0.00           H  
ATOM   2123  HA  GLN A 133       6.647  -5.065 -31.147  1.00  0.00           H  
ATOM   2124 1HB  GLN A 133       7.725  -5.373 -28.365  1.00  0.00           H  
ATOM   2125 2HB  GLN A 133       8.747  -5.337 -29.765  1.00  0.00           H  
ATOM   2126 1HG  GLN A 133       6.923  -3.097 -28.869  1.00  0.00           H  
ATOM   2127 2HG  GLN A 133       8.670  -3.148 -28.636  1.00  0.00           H  
ATOM   2128 1HE2 GLN A 133       7.255  -1.333 -31.816  1.00  0.00           H  
ATOM   2129 2HE2 GLN A 133       6.386  -1.636 -30.352  1.00  0.00           H  
ATOM   2130  N   ILE A 134       6.129  -7.785 -29.406  1.00  0.00           N  
ATOM   2131  CA  ILE A 134       6.047  -9.242 -29.443  1.00  0.00           C  
ATOM   2132  C   ILE A 134       5.376  -9.644 -30.732  1.00  0.00           C  
ATOM   2133  O   ILE A 134       5.815 -10.565 -31.377  1.00  0.00           O  
ATOM   2134  CB  ILE A 134       5.345  -9.780 -28.196  1.00  0.00           C  
ATOM   2135  CG1 ILE A 134       6.289  -9.604 -26.978  1.00  0.00           C  
ATOM   2136  CG2 ILE A 134       4.955 -11.170 -28.395  1.00  0.00           C  
ATOM   2137  CD1 ILE A 134       5.618  -9.770 -25.646  1.00  0.00           C  
ATOM   2138  H   ILE A 134       5.770  -7.319 -28.583  1.00  0.00           H  
ATOM   2139  HA  ILE A 134       7.050  -9.649 -29.440  1.00  0.00           H  
ATOM   2140  HB  ILE A 134       4.454  -9.188 -28.002  1.00  0.00           H  
ATOM   2141 1HG1 ILE A 134       7.076 -10.357 -27.037  1.00  0.00           H  
ATOM   2142 2HG1 ILE A 134       6.759  -8.647 -27.032  1.00  0.00           H  
ATOM   2143 1HG2 ILE A 134       4.457 -11.508 -27.514  1.00  0.00           H  
ATOM   2144 2HG2 ILE A 134       4.281 -11.230 -29.240  1.00  0.00           H  
ATOM   2145 3HG2 ILE A 134       5.841 -11.769 -28.583  1.00  0.00           H  
ATOM   2146 1HD1 ILE A 134       6.355  -9.633 -24.862  1.00  0.00           H  
ATOM   2147 2HD1 ILE A 134       4.857  -9.042 -25.521  1.00  0.00           H  
ATOM   2148 3HD1 ILE A 134       5.188 -10.763 -25.576  1.00  0.00           H  
ATOM   2149  N   ASP A 135       4.327  -8.961 -31.117  1.00  0.00           N  
ATOM   2150  CA  ASP A 135       3.837  -9.049 -32.497  1.00  0.00           C  
ATOM   2151  C   ASP A 135       4.312  -7.685 -33.019  1.00  0.00           C  
ATOM   2152  O   ASP A 135       3.786  -6.697 -32.522  1.00  0.00           O  
ATOM   2153  CB  ASP A 135       2.309  -9.222 -32.539  1.00  0.00           C  
ATOM   2154  CG  ASP A 135       1.682  -9.361 -33.958  1.00  0.00           C  
ATOM   2155  OD1 ASP A 135       2.259  -8.899 -34.916  1.00  0.00           O  
ATOM   2156  OD2 ASP A 135       0.620  -9.938 -34.045  1.00  0.00           O  
ATOM   2157  H   ASP A 135       3.917  -8.280 -30.472  1.00  0.00           H  
ATOM   2158  HA  ASP A 135       4.330  -9.858 -33.041  1.00  0.00           H  
ATOM   2159 1HB  ASP A 135       2.040 -10.108 -31.964  1.00  0.00           H  
ATOM   2160 2HB  ASP A 135       1.844  -8.368 -32.046  1.00  0.00           H  
ATOM   2161  N   SER A 136       5.315  -7.523 -33.932  1.00  0.00           N  
ATOM   2162  CA  SER A 136       6.042  -8.402 -34.884  1.00  0.00           C  
ATOM   2163  C   SER A 136       6.918  -9.633 -34.551  1.00  0.00           C  
ATOM   2164  O   SER A 136       7.213 -10.413 -35.468  1.00  0.00           O  
ATOM   2165  CB  SER A 136       6.934  -7.482 -35.682  1.00  0.00           C  
ATOM   2166  OG  SER A 136       7.927  -6.921 -34.869  1.00  0.00           O  
ATOM   2167  H   SER A 136       5.596  -6.557 -34.009  1.00  0.00           H  
ATOM   2168  HA  SER A 136       5.261  -8.777 -35.550  1.00  0.00           H  
ATOM   2169 1HB  SER A 136       7.401  -8.032 -36.490  1.00  0.00           H  
ATOM   2170 2HB  SER A 136       6.331  -6.691 -36.121  1.00  0.00           H  
ATOM   2171  HG  SER A 136       7.516  -6.769 -33.998  1.00  0.00           H  
ATOM   2172  N   LEU A 137       7.399  -9.827 -33.334  1.00  0.00           N  
ATOM   2173  CA  LEU A 137       8.173 -11.062 -33.117  1.00  0.00           C  
ATOM   2174  C   LEU A 137       7.166 -12.168 -33.375  1.00  0.00           C  
ATOM   2175  O   LEU A 137       6.006 -11.886 -33.686  1.00  0.00           O  
ATOM   2176  CB  LEU A 137       8.797 -11.195 -31.691  1.00  0.00           C  
ATOM   2177  CG  LEU A 137       9.681 -12.444 -31.390  1.00  0.00           C  
ATOM   2178  CD1 LEU A 137      10.879 -12.436 -32.336  1.00  0.00           C  
ATOM   2179  CD2 LEU A 137      10.132 -12.378 -29.937  1.00  0.00           C  
ATOM   2180  H   LEU A 137       7.211  -9.172 -32.572  1.00  0.00           H  
ATOM   2181  HA  LEU A 137       8.973 -11.124 -33.851  1.00  0.00           H  
ATOM   2182 1HB  LEU A 137       9.350 -10.354 -31.452  1.00  0.00           H  
ATOM   2183 2HB  LEU A 137       8.001 -11.262 -30.981  1.00  0.00           H  
ATOM   2184  HG  LEU A 137       9.131 -13.353 -31.508  1.00  0.00           H  
ATOM   2185 1HD1 LEU A 137      11.501 -13.297 -32.132  1.00  0.00           H  
ATOM   2186 2HD1 LEU A 137      10.537 -12.485 -33.369  1.00  0.00           H  
ATOM   2187 3HD1 LEU A 137      11.450 -11.523 -32.197  1.00  0.00           H  
ATOM   2188 1HD2 LEU A 137      10.750 -13.240 -29.711  1.00  0.00           H  
ATOM   2189 2HD2 LEU A 137      10.706 -11.460 -29.773  1.00  0.00           H  
ATOM   2190 3HD2 LEU A 137       9.255 -12.381 -29.285  1.00  0.00           H  
ATOM   2191  N   ILE A 138       7.613 -13.413 -33.470  1.00  0.00           N  
ATOM   2192  CA  ILE A 138       6.711 -14.551 -33.652  1.00  0.00           C  
ATOM   2193  C   ILE A 138       6.297 -14.686 -35.132  1.00  0.00           C  
ATOM   2194  O   ILE A 138       6.142 -15.786 -35.648  1.00  0.00           O  
ATOM   2195  CB  ILE A 138       5.459 -14.408 -32.725  1.00  0.00           C  
ATOM   2196  CG1 ILE A 138       5.880 -14.377 -31.279  1.00  0.00           C  
ATOM   2197  CG2 ILE A 138       4.561 -15.534 -32.870  1.00  0.00           C  
ATOM   2198  CD1 ILE A 138       4.783 -13.974 -30.423  1.00  0.00           C  
ATOM   2199  H   ILE A 138       8.593 -13.586 -33.312  1.00  0.00           H  
ATOM   2200  HA  ILE A 138       7.237 -15.460 -33.361  1.00  0.00           H  
ATOM   2201  HB  ILE A 138       4.854 -13.574 -32.956  1.00  0.00           H  
ATOM   2202 1HG1 ILE A 138       6.233 -15.359 -30.969  1.00  0.00           H  
ATOM   2203 2HG1 ILE A 138       6.681 -13.663 -31.140  1.00  0.00           H  
ATOM   2204 1HG2 ILE A 138       3.709 -15.408 -32.205  1.00  0.00           H  
ATOM   2205 2HG2 ILE A 138       4.214 -15.599 -33.899  1.00  0.00           H  
ATOM   2206 3HG2 ILE A 138       5.097 -16.402 -32.585  1.00  0.00           H  
ATOM   2207 1HD1 ILE A 138       5.125 -13.942 -29.421  1.00  0.00           H  
ATOM   2208 2HD1 ILE A 138       4.448 -12.986 -30.731  1.00  0.00           H  
ATOM   2209 3HD1 ILE A 138       3.965 -14.682 -30.514  1.00  0.00           H  
ATOM   2210  N   CYS A 139       6.127 -13.568 -35.830  1.00  0.00           N  
ATOM   2211  CA  CYS A 139       5.596 -13.552 -37.184  1.00  0.00           C  
ATOM   2212  C   CYS A 139       6.585 -13.984 -38.273  1.00  0.00           C  
ATOM   2213  O   CYS A 139       7.019 -13.162 -39.087  1.00  0.00           O  
ATOM   2214  CB  CYS A 139       5.170 -12.134 -37.490  1.00  0.00           C  
ATOM   2215  SG  CYS A 139       3.911 -11.502 -36.371  1.00  0.00           S  
ATOM   2216  H   CYS A 139       6.325 -12.662 -35.388  1.00  0.00           H  
ATOM   2217  HA  CYS A 139       4.730 -14.212 -37.215  1.00  0.00           H  
ATOM   2218 1HB  CYS A 139       6.039 -11.493 -37.412  1.00  0.00           H  
ATOM   2219 2HB  CYS A 139       4.795 -12.072 -38.507  1.00  0.00           H  
ATOM   2220  HG  CYS A 139       4.677 -11.575 -35.254  1.00  0.00           H  
ATOM   2221  N   ASP A 140       6.977 -15.259 -38.252  1.00  0.00           N  
ATOM   2222  CA  ASP A 140       7.908 -15.868 -39.224  1.00  0.00           C  
ATOM   2223  C   ASP A 140       9.247 -15.131 -39.314  1.00  0.00           C  
ATOM   2224  O   ASP A 140       9.866 -15.094 -40.384  1.00  0.00           O  
ATOM   2225  CB  ASP A 140       7.293 -15.845 -40.642  1.00  0.00           C  
ATOM   2226  CG  ASP A 140       6.026 -16.710 -40.834  1.00  0.00           C  
ATOM   2227  OD1 ASP A 140       6.058 -17.892 -40.574  1.00  0.00           O  
ATOM   2228  OD2 ASP A 140       5.026 -16.150 -41.232  1.00  0.00           O  
ATOM   2229  H   ASP A 140       6.583 -15.835 -37.504  1.00  0.00           H  
ATOM   2230  HA  ASP A 140       8.092 -16.901 -38.919  1.00  0.00           H  
ATOM   2231 1HB  ASP A 140       7.061 -14.823 -40.931  1.00  0.00           H  
ATOM   2232 2HB  ASP A 140       8.043 -16.202 -41.347  1.00  0.00           H  
ATOM   2233  N   PHE A 141       9.675 -14.497 -38.219  1.00  0.00           N  
ATOM   2234  CA  PHE A 141      10.907 -13.697 -38.174  1.00  0.00           C  
ATOM   2235  C   PHE A 141      10.920 -12.644 -39.300  1.00  0.00           C  
ATOM   2236  O   PHE A 141      11.990 -12.199 -39.724  1.00  0.00           O  
ATOM   2237  CB  PHE A 141      12.120 -14.678 -38.254  1.00  0.00           C  
ATOM   2238  CG  PHE A 141      13.564 -14.143 -38.333  1.00  0.00           C  
ATOM   2239  CD1 PHE A 141      14.143 -13.398 -37.333  1.00  0.00           C  
ATOM   2240  CD2 PHE A 141      14.371 -14.511 -39.407  1.00  0.00           C  
ATOM   2241  CE1 PHE A 141      15.483 -12.996 -37.420  1.00  0.00           C  
ATOM   2242  CE2 PHE A 141      15.698 -14.130 -39.479  1.00  0.00           C  
ATOM   2243  CZ  PHE A 141      16.255 -13.366 -38.490  1.00  0.00           C  
ATOM   2244  H   PHE A 141       9.115 -14.575 -37.382  1.00  0.00           H  
ATOM   2245  HA  PHE A 141      10.943 -13.172 -37.216  1.00  0.00           H  
ATOM   2246 1HB  PHE A 141      12.088 -15.331 -37.398  1.00  0.00           H  
ATOM   2247 2HB  PHE A 141      11.987 -15.321 -39.117  1.00  0.00           H  
ATOM   2248  HD1 PHE A 141      13.543 -13.133 -36.473  1.00  0.00           H  
ATOM   2249  HD2 PHE A 141      13.945 -15.125 -40.202  1.00  0.00           H  
ATOM   2250  HE1 PHE A 141      15.925 -12.415 -36.641  1.00  0.00           H  
ATOM   2251  HE2 PHE A 141      16.299 -14.433 -40.325  1.00  0.00           H  
ATOM   2252  HZ  PHE A 141      17.304 -13.061 -38.552  1.00  0.00           H  
ATOM   2253  N   LYS A 142       9.716 -12.240 -39.774  1.00  0.00           N  
ATOM   2254  CA  LYS A 142       9.501 -11.264 -40.846  1.00  0.00           C  
ATOM   2255  C   LYS A 142      10.370 -11.475 -42.081  1.00  0.00           C  
ATOM   2256  O   LYS A 142      10.672 -10.518 -42.793  1.00  0.00           O  
ATOM   2257  CB  LYS A 142       9.633  -9.829 -40.334  1.00  0.00           C  
ATOM   2258  CG  LYS A 142       8.576  -9.397 -39.295  1.00  0.00           C  
ATOM   2259  CD  LYS A 142       7.181  -9.328 -39.974  1.00  0.00           C  
ATOM   2260  CE  LYS A 142       6.094  -8.759 -39.057  1.00  0.00           C  
ATOM   2261  NZ  LYS A 142       4.747  -8.708 -39.736  1.00  0.00           N  
ATOM   2262  H   LYS A 142       8.872 -12.654 -39.381  1.00  0.00           H  
ATOM   2263  HA  LYS A 142       8.465 -11.381 -41.173  1.00  0.00           H  
ATOM   2264 1HB  LYS A 142      10.618  -9.699 -39.880  1.00  0.00           H  
ATOM   2265 2HB  LYS A 142       9.573  -9.141 -41.176  1.00  0.00           H  
ATOM   2266 1HG  LYS A 142       8.538 -10.116 -38.468  1.00  0.00           H  
ATOM   2267 2HG  LYS A 142       8.827  -8.420 -38.899  1.00  0.00           H  
ATOM   2268 1HD  LYS A 142       7.245  -8.718 -40.875  1.00  0.00           H  
ATOM   2269 2HD  LYS A 142       6.884 -10.340 -40.261  1.00  0.00           H  
ATOM   2270 1HE  LYS A 142       6.021  -9.375 -38.174  1.00  0.00           H  
ATOM   2271 2HE  LYS A 142       6.373  -7.751 -38.758  1.00  0.00           H  
ATOM   2272 1HZ  LYS A 142       4.062  -8.330 -39.090  1.00  0.00           H  
ATOM   2273 2HZ  LYS A 142       4.803  -8.117 -40.554  1.00  0.00           H  
ATOM   2274 3HZ  LYS A 142       4.463  -9.636 -40.019  1.00  0.00           H  
ATOM   2275  N   ASN A 143      10.777 -12.720 -42.342  1.00  0.00           N  
ATOM   2276  CA  ASN A 143      11.656 -13.037 -43.468  1.00  0.00           C  
ATOM   2277  C   ASN A 143      12.925 -12.166 -43.438  1.00  0.00           C  
ATOM   2278  O   ASN A 143      13.471 -11.801 -44.482  1.00  0.00           O  
ATOM   2279  CB  ASN A 143      10.922 -12.876 -44.788  1.00  0.00           C  
ATOM   2280  CG  ASN A 143       9.783 -13.848 -44.935  1.00  0.00           C  
ATOM   2281  OD1 ASN A 143       9.918 -15.040 -44.639  1.00  0.00           O  
ATOM   2282  ND2 ASN A 143       8.657 -13.359 -45.386  1.00  0.00           N  
ATOM   2283  H   ASN A 143      10.484 -13.470 -41.711  1.00  0.00           H  
ATOM   2284  HA  ASN A 143      11.975 -14.075 -43.370  1.00  0.00           H  
ATOM   2285 1HB  ASN A 143      10.539 -11.862 -44.892  1.00  0.00           H  
ATOM   2286 2HB  ASN A 143      11.620 -13.039 -45.605  1.00  0.00           H  
ATOM   2287 1HD2 ASN A 143       7.864 -13.957 -45.505  1.00  0.00           H  
ATOM   2288 2HD2 ASN A 143       8.589 -12.386 -45.610  1.00  0.00           H  
ATOM   2289  N   THR A 144      13.416 -11.895 -42.233  1.00  0.00           N  
ATOM   2290  CA  THR A 144      14.599 -11.095 -41.989  1.00  0.00           C  
ATOM   2291  C   THR A 144      15.880 -11.768 -42.533  1.00  0.00           C  
ATOM   2292  O   THR A 144      16.061 -12.971 -42.355  1.00  0.00           O  
ATOM   2293  CB  THR A 144      14.699 -10.809 -40.480  1.00  0.00           C  
ATOM   2294  OG1 THR A 144      13.556 -10.067 -40.060  1.00  0.00           O  
ATOM   2295  CG2 THR A 144      15.932 -10.089 -40.112  1.00  0.00           C  
ATOM   2296  H   THR A 144      12.895 -12.211 -41.416  1.00  0.00           H  
ATOM   2297  HA  THR A 144      14.427 -10.141 -42.459  1.00  0.00           H  
ATOM   2298  HB  THR A 144      14.673 -11.720 -39.976  1.00  0.00           H  
ATOM   2299  HG1 THR A 144      12.807 -10.695 -39.960  1.00  0.00           H  
ATOM   2300 1HG2 THR A 144      15.934  -9.941 -39.033  1.00  0.00           H  
ATOM   2301 2HG2 THR A 144      16.801 -10.677 -40.398  1.00  0.00           H  
ATOM   2302 3HG2 THR A 144      15.959  -9.130 -40.610  1.00  0.00           H  
ATOM   2303  N   PRO A 145      16.770 -11.035 -43.244  1.00  0.00           N  
ATOM   2304  CA  PRO A 145      18.041 -11.523 -43.772  1.00  0.00           C  
ATOM   2305  C   PRO A 145      18.932 -12.084 -42.665  1.00  0.00           C  
ATOM   2306  O   PRO A 145      18.955 -11.597 -41.537  1.00  0.00           O  
ATOM   2307  CB  PRO A 145      18.660 -10.246 -44.364  1.00  0.00           C  
ATOM   2308  CG  PRO A 145      17.476  -9.397 -44.751  1.00  0.00           C  
ATOM   2309  CD  PRO A 145      16.436  -9.657 -43.687  1.00  0.00           C  
ATOM   2310  HA  PRO A 145      17.856 -12.273 -44.541  1.00  0.00           H  
ATOM   2311 1HB  PRO A 145      19.317  -9.765 -43.630  1.00  0.00           H  
ATOM   2312 2HB  PRO A 145      19.288 -10.513 -45.230  1.00  0.00           H  
ATOM   2313 1HG  PRO A 145      17.773  -8.335 -44.801  1.00  0.00           H  
ATOM   2314 2HG  PRO A 145      17.124  -9.673 -45.755  1.00  0.00           H  
ATOM   2315 1HD  PRO A 145      16.521  -8.934 -42.870  1.00  0.00           H  
ATOM   2316 2HD  PRO A 145      15.459  -9.624 -44.202  1.00  0.00           H  
ATOM   2317  N   TRP A 146      19.711 -13.108 -43.014  1.00  0.00           N  
ATOM   2318  CA  TRP A 146      20.560 -13.782 -42.032  1.00  0.00           C  
ATOM   2319  C   TRP A 146      21.875 -13.066 -41.707  1.00  0.00           C  
ATOM   2320  O   TRP A 146      22.967 -13.509 -42.063  1.00  0.00           O  
ATOM   2321  CB  TRP A 146      20.831 -15.216 -42.483  1.00  0.00           C  
ATOM   2322  CG  TRP A 146      19.591 -16.073 -42.457  1.00  0.00           C  
ATOM   2323  CD1 TRP A 146      18.382 -15.727 -41.934  1.00  0.00           C  
ATOM   2324  CD2 TRP A 146      19.431 -17.412 -42.978  1.00  0.00           C  
ATOM   2325  NE1 TRP A 146      17.484 -16.758 -42.094  1.00  0.00           N  
ATOM   2326  CE2 TRP A 146      18.108 -17.793 -42.728  1.00  0.00           C  
ATOM   2327  CE3 TRP A 146      20.288 -18.306 -43.628  1.00  0.00           C  
ATOM   2328  CZ2 TRP A 146      17.617 -19.033 -43.105  1.00  0.00           C  
ATOM   2329  CZ3 TRP A 146      19.794 -19.550 -44.005  1.00  0.00           C  
ATOM   2330  CH2 TRP A 146      18.494 -19.903 -43.748  1.00  0.00           C  
ATOM   2331  H   TRP A 146      19.687 -13.453 -43.961  1.00  0.00           H  
ATOM   2332  HA  TRP A 146      19.993 -13.845 -41.102  1.00  0.00           H  
ATOM   2333 1HB  TRP A 146      21.235 -15.214 -43.494  1.00  0.00           H  
ATOM   2334 2HB  TRP A 146      21.580 -15.668 -41.829  1.00  0.00           H  
ATOM   2335  HD1 TRP A 146      18.162 -14.772 -41.463  1.00  0.00           H  
ATOM   2336  HE1 TRP A 146      16.517 -16.763 -41.802  1.00  0.00           H  
ATOM   2337  HE3 TRP A 146      21.323 -18.030 -43.836  1.00  0.00           H  
ATOM   2338  HZ2 TRP A 146      16.586 -19.330 -42.912  1.00  0.00           H  
ATOM   2339  HZ3 TRP A 146      20.469 -20.239 -44.512  1.00  0.00           H  
ATOM   2340  HH2 TRP A 146      18.140 -20.887 -44.060  1.00  0.00           H  
ATOM   2341  N   ILE A 147      21.713 -11.962 -40.996  1.00  0.00           N  
ATOM   2342  CA  ILE A 147      22.752 -11.089 -40.447  1.00  0.00           C  
ATOM   2343  C   ILE A 147      23.673 -11.898 -39.539  1.00  0.00           C  
ATOM   2344  O   ILE A 147      23.275 -12.950 -39.062  1.00  0.00           O  
ATOM   2345  CB  ILE A 147      22.111  -9.960 -39.634  1.00  0.00           C  
ATOM   2346  CG1 ILE A 147      23.138  -8.873 -39.235  1.00  0.00           C  
ATOM   2347  CG2 ILE A 147      21.511 -10.562 -38.445  1.00  0.00           C  
ATOM   2348  CD1 ILE A 147      22.497  -7.620 -38.700  1.00  0.00           C  
ATOM   2349  H   ILE A 147      20.737 -11.711 -40.832  1.00  0.00           H  
ATOM   2350  HA  ILE A 147      23.335 -10.672 -41.266  1.00  0.00           H  
ATOM   2351  HB  ILE A 147      21.339  -9.468 -40.223  1.00  0.00           H  
ATOM   2352 1HG1 ILE A 147      23.777  -9.241 -38.448  1.00  0.00           H  
ATOM   2353 2HG1 ILE A 147      23.747  -8.614 -40.103  1.00  0.00           H  
ATOM   2354 1HG2 ILE A 147      21.068  -9.792 -37.850  1.00  0.00           H  
ATOM   2355 2HG2 ILE A 147      20.757 -11.297 -38.743  1.00  0.00           H  
ATOM   2356 3HG2 ILE A 147      22.259 -11.038 -37.899  1.00  0.00           H  
ATOM   2357 1HD1 ILE A 147      23.271  -6.903 -38.430  1.00  0.00           H  
ATOM   2358 2HD1 ILE A 147      21.853  -7.191 -39.462  1.00  0.00           H  
ATOM   2359 3HD1 ILE A 147      21.907  -7.864 -37.817  1.00  0.00           H  
ATOM   2360  N   ASN A 148      24.888 -11.422 -39.270  1.00  0.00           N  
ATOM   2361  CA  ASN A 148      25.847 -12.148 -38.414  1.00  0.00           C  
ATOM   2362  C   ASN A 148      25.288 -12.537 -37.021  1.00  0.00           C  
ATOM   2363  O   ASN A 148      25.749 -13.506 -36.419  1.00  0.00           O  
ATOM   2364  CB  ASN A 148      27.094 -11.309 -38.234  1.00  0.00           C  
ATOM   2365  CG  ASN A 148      27.937 -11.240 -39.479  1.00  0.00           C  
ATOM   2366  OD1 ASN A 148      27.798 -12.058 -40.395  1.00  0.00           O  
ATOM   2367  ND2 ASN A 148      28.813 -10.269 -39.531  1.00  0.00           N  
ATOM   2368  H   ASN A 148      25.172 -10.549 -39.687  1.00  0.00           H  
ATOM   2369  HA  ASN A 148      26.114 -13.074 -38.921  1.00  0.00           H  
ATOM   2370 1HB  ASN A 148      26.811 -10.296 -37.941  1.00  0.00           H  
ATOM   2371 2HB  ASN A 148      27.695 -11.726 -37.427  1.00  0.00           H  
ATOM   2372 1HD2 ASN A 148      29.401 -10.169 -40.334  1.00  0.00           H  
ATOM   2373 2HD2 ASN A 148      28.894  -9.626 -38.770  1.00  0.00           H  
ATOM   2374  N   LEU A 149      24.290 -11.803 -36.518  1.00  0.00           N  
ATOM   2375  CA  LEU A 149      23.624 -12.079 -35.231  1.00  0.00           C  
ATOM   2376  C   LEU A 149      22.881 -13.427 -35.337  1.00  0.00           C  
ATOM   2377  O   LEU A 149      22.612 -14.103 -34.344  1.00  0.00           O  
ATOM   2378  CB  LEU A 149      22.555 -11.019 -34.946  1.00  0.00           C  
ATOM   2379  CG  LEU A 149      23.013  -9.594 -34.755  1.00  0.00           C  
ATOM   2380  CD1 LEU A 149      21.773  -8.705 -34.681  1.00  0.00           C  
ATOM   2381  CD2 LEU A 149      23.844  -9.494 -33.503  1.00  0.00           C  
ATOM   2382  H   LEU A 149      23.972 -11.015 -37.061  1.00  0.00           H  
ATOM   2383  HA  LEU A 149      24.364 -12.127 -34.434  1.00  0.00           H  
ATOM   2384 1HB  LEU A 149      21.808 -11.044 -35.714  1.00  0.00           H  
ATOM   2385 2HB  LEU A 149      22.056 -11.305 -34.017  1.00  0.00           H  
ATOM   2386  HG  LEU A 149      23.610  -9.276 -35.613  1.00  0.00           H  
ATOM   2387 1HD1 LEU A 149      22.072  -7.667 -34.551  1.00  0.00           H  
ATOM   2388 2HD1 LEU A 149      21.206  -8.804 -35.599  1.00  0.00           H  
ATOM   2389 3HD1 LEU A 149      21.158  -9.011 -33.853  1.00  0.00           H  
ATOM   2390 1HD2 LEU A 149      24.169  -8.463 -33.362  1.00  0.00           H  
ATOM   2391 2HD2 LEU A 149      23.253  -9.804 -32.654  1.00  0.00           H  
ATOM   2392 3HD2 LEU A 149      24.718 -10.141 -33.592  1.00  0.00           H  
ATOM   2393  N   SER A 150      22.540 -13.744 -36.583  1.00  0.00           N  
ATOM   2394  CA  SER A 150      21.811 -14.871 -37.136  1.00  0.00           C  
ATOM   2395  C   SER A 150      20.342 -14.976 -36.727  1.00  0.00           C  
ATOM   2396  O   SER A 150      19.753 -14.092 -36.079  1.00  0.00           O  
ATOM   2397  CB  SER A 150      22.542 -16.160 -36.799  1.00  0.00           C  
ATOM   2398  OG  SER A 150      22.063 -17.224 -37.592  1.00  0.00           O  
ATOM   2399  H   SER A 150      22.869 -13.117 -37.301  1.00  0.00           H  
ATOM   2400  HA  SER A 150      21.834 -14.766 -38.222  1.00  0.00           H  
ATOM   2401 1HB  SER A 150      23.615 -16.029 -36.956  1.00  0.00           H  
ATOM   2402 2HB  SER A 150      22.390 -16.394 -35.745  1.00  0.00           H  
ATOM   2403  HG  SER A 150      22.464 -17.089 -38.461  1.00  0.00           H  
ATOM   2404  N   LYS A 151      19.739 -16.068 -37.171  1.00  0.00           N  
ATOM   2405  CA  LYS A 151      18.338 -16.328 -36.954  1.00  0.00           C  
ATOM   2406  C   LYS A 151      18.111 -16.944 -35.568  1.00  0.00           C  
ATOM   2407  O   LYS A 151      18.952 -17.723 -35.117  1.00  0.00           O  
ATOM   2408  CB  LYS A 151      17.842 -17.232 -38.083  1.00  0.00           C  
ATOM   2409  CG  LYS A 151      18.420 -18.642 -38.034  1.00  0.00           C  
ATOM   2410  CD  LYS A 151      18.124 -19.442 -39.305  1.00  0.00           C  
ATOM   2411  CE  LYS A 151      18.631 -20.893 -39.204  1.00  0.00           C  
ATOM   2412  NZ  LYS A 151      20.116 -20.985 -39.038  1.00  0.00           N  
ATOM   2413  H   LYS A 151      20.315 -16.742 -37.651  1.00  0.00           H  
ATOM   2414  HA  LYS A 151      17.860 -15.371 -37.050  1.00  0.00           H  
ATOM   2415 1HB  LYS A 151      16.758 -17.320 -38.026  1.00  0.00           H  
ATOM   2416 2HB  LYS A 151      18.086 -16.792 -39.046  1.00  0.00           H  
ATOM   2417 1HG  LYS A 151      19.496 -18.599 -37.867  1.00  0.00           H  
ATOM   2418 2HG  LYS A 151      17.956 -19.151 -37.198  1.00  0.00           H  
ATOM   2419 1HD  LYS A 151      17.049 -19.450 -39.489  1.00  0.00           H  
ATOM   2420 2HD  LYS A 151      18.617 -18.961 -40.144  1.00  0.00           H  
ATOM   2421 1HE  LYS A 151      18.159 -21.370 -38.356  1.00  0.00           H  
ATOM   2422 2HE  LYS A 151      18.346 -21.425 -40.113  1.00  0.00           H  
ATOM   2423 1HZ  LYS A 151      20.380 -21.959 -38.977  1.00  0.00           H  
ATOM   2424 2HZ  LYS A 151      20.582 -20.559 -39.821  1.00  0.00           H  
ATOM   2425 3HZ  LYS A 151      20.387 -20.510 -38.187  1.00  0.00           H  
ATOM   2426  N   GLU A 152      17.040 -16.584 -34.846  1.00  0.00           N  
ATOM   2427  CA  GLU A 152      16.033 -15.559 -35.160  1.00  0.00           C  
ATOM   2428  C   GLU A 152      16.313 -14.370 -34.245  1.00  0.00           C  
ATOM   2429  O   GLU A 152      15.406 -13.665 -33.783  1.00  0.00           O  
ATOM   2430  CB  GLU A 152      14.629 -16.085 -34.978  1.00  0.00           C  
ATOM   2431  CG  GLU A 152      14.249 -17.137 -36.000  1.00  0.00           C  
ATOM   2432  CD  GLU A 152      14.739 -18.495 -35.639  1.00  0.00           C  
ATOM   2433  OE1 GLU A 152      15.252 -18.631 -34.569  1.00  0.00           O  
ATOM   2434  OE2 GLU A 152      14.612 -19.401 -36.424  1.00  0.00           O  
ATOM   2435  H   GLU A 152      16.937 -17.034 -33.946  1.00  0.00           H  
ATOM   2436  HA  GLU A 152      16.089 -15.254 -36.180  1.00  0.00           H  
ATOM   2437 1HB  GLU A 152      14.533 -16.526 -33.986  1.00  0.00           H  
ATOM   2438 2HB  GLU A 152      13.917 -15.265 -35.046  1.00  0.00           H  
ATOM   2439 1HG  GLU A 152      13.189 -17.146 -36.117  1.00  0.00           H  
ATOM   2440 2HG  GLU A 152      14.673 -16.849 -36.959  1.00  0.00           H  
ATOM   2441  N   HIS A 153      17.603 -14.188 -33.965  1.00  0.00           N  
ATOM   2442  CA  HIS A 153      18.082 -13.246 -32.986  1.00  0.00           C  
ATOM   2443  C   HIS A 153      17.939 -11.827 -33.431  1.00  0.00           C  
ATOM   2444  O   HIS A 153      17.574 -10.986 -32.626  1.00  0.00           O  
ATOM   2445  CB  HIS A 153      19.556 -13.497 -32.680  1.00  0.00           C  
ATOM   2446  CG  HIS A 153      19.832 -14.800 -32.028  1.00  0.00           C  
ATOM   2447  ND1 HIS A 153      19.962 -15.968 -32.746  1.00  0.00           N  
ATOM   2448  CD2 HIS A 153      20.008 -15.136 -30.731  1.00  0.00           C  
ATOM   2449  CE1 HIS A 153      20.209 -16.963 -31.930  1.00  0.00           C  
ATOM   2450  NE2 HIS A 153      20.245 -16.492 -30.692  1.00  0.00           N  
ATOM   2451  H   HIS A 153      18.297 -14.727 -34.477  1.00  0.00           H  
ATOM   2452  HA  HIS A 153      17.516 -13.361 -32.063  1.00  0.00           H  
ATOM   2453 1HB  HIS A 153      20.129 -13.454 -33.603  1.00  0.00           H  
ATOM   2454 2HB  HIS A 153      19.929 -12.707 -32.038  1.00  0.00           H  
ATOM   2455  HD1 HIS A 153      19.909 -16.071 -33.749  1.00  0.00           H  
ATOM   2456  HD2 HIS A 153      19.995 -14.557 -29.808  1.00  0.00           H  
ATOM   2457  HE1 HIS A 153      20.343 -17.964 -32.335  1.00  0.00           H  
ATOM   2458  N   LYS A 154      18.175 -11.540 -34.709  1.00  0.00           N  
ATOM   2459  CA  LYS A 154      18.070 -10.138 -35.108  1.00  0.00           C  
ATOM   2460  C   LYS A 154      16.717  -9.551 -34.745  1.00  0.00           C  
ATOM   2461  O   LYS A 154      16.648  -8.473 -34.160  1.00  0.00           O  
ATOM   2462  CB  LYS A 154      18.274  -9.919 -36.602  1.00  0.00           C  
ATOM   2463  CG  LYS A 154      18.264  -8.387 -36.994  1.00  0.00           C  
ATOM   2464  CD  LYS A 154      18.589  -8.121 -38.483  1.00  0.00           C  
ATOM   2465  CE  LYS A 154      18.825  -6.633 -38.785  1.00  0.00           C  
ATOM   2466  NZ  LYS A 154      17.561  -5.835 -38.889  1.00  0.00           N  
ATOM   2467  H   LYS A 154      18.494 -12.278 -35.340  1.00  0.00           H  
ATOM   2468  HA  LYS A 154      18.829  -9.574 -34.571  1.00  0.00           H  
ATOM   2469 1HB  LYS A 154      19.190 -10.376 -36.901  1.00  0.00           H  
ATOM   2470 2HB  LYS A 154      17.472 -10.406 -37.154  1.00  0.00           H  
ATOM   2471 1HG  LYS A 154      17.271  -7.976 -36.781  1.00  0.00           H  
ATOM   2472 2HG  LYS A 154      18.988  -7.856 -36.380  1.00  0.00           H  
ATOM   2473 1HD  LYS A 154      19.431  -8.684 -38.813  1.00  0.00           H  
ATOM   2474 2HD  LYS A 154      17.753  -8.412 -39.071  1.00  0.00           H  
ATOM   2475 1HE  LYS A 154      19.437  -6.214 -37.990  1.00  0.00           H  
ATOM   2476 2HE  LYS A 154      19.366  -6.550 -39.726  1.00  0.00           H  
ATOM   2477 1HZ  LYS A 154      17.782  -4.874 -39.086  1.00  0.00           H  
ATOM   2478 2HZ  LYS A 154      16.986  -6.195 -39.631  1.00  0.00           H  
ATOM   2479 3HZ  LYS A 154      17.009  -5.860 -38.035  1.00  0.00           H  
ATOM   2480  N   LYS A 155      15.636 -10.258 -35.073  1.00  0.00           N  
ATOM   2481  CA  LYS A 155      14.323  -9.695 -34.828  1.00  0.00           C  
ATOM   2482  C   LYS A 155      14.065  -9.626 -33.337  1.00  0.00           C  
ATOM   2483  O   LYS A 155      13.529  -8.639 -32.830  1.00  0.00           O  
ATOM   2484  CB  LYS A 155      13.221 -10.493 -35.514  1.00  0.00           C  
ATOM   2485  CG  LYS A 155      11.907  -9.778 -35.465  1.00  0.00           C  
ATOM   2486  CD  LYS A 155      12.050  -8.508 -36.320  1.00  0.00           C  
ATOM   2487  CE  LYS A 155      10.818  -7.643 -36.361  1.00  0.00           C  
ATOM   2488  NZ  LYS A 155      11.054  -6.426 -37.223  1.00  0.00           N  
ATOM   2489  H   LYS A 155      15.733 -11.160 -35.504  1.00  0.00           H  
ATOM   2490  HA  LYS A 155      14.305  -8.676 -35.217  1.00  0.00           H  
ATOM   2491 1HB  LYS A 155      13.480 -10.661 -36.560  1.00  0.00           H  
ATOM   2492 2HB  LYS A 155      13.107 -11.457 -35.019  1.00  0.00           H  
ATOM   2493 1HG  LYS A 155      11.113 -10.408 -35.868  1.00  0.00           H  
ATOM   2494 2HG  LYS A 155      11.668  -9.513 -34.441  1.00  0.00           H  
ATOM   2495 1HD  LYS A 155      12.867  -7.899 -35.923  1.00  0.00           H  
ATOM   2496 2HD  LYS A 155      12.307  -8.791 -37.345  1.00  0.00           H  
ATOM   2497 1HE  LYS A 155       9.974  -8.207 -36.746  1.00  0.00           H  
ATOM   2498 2HE  LYS A 155      10.590  -7.314 -35.355  1.00  0.00           H  
ATOM   2499 1HZ  LYS A 155      10.238  -5.838 -37.224  1.00  0.00           H  
ATOM   2500 2HZ  LYS A 155      11.866  -5.903 -36.845  1.00  0.00           H  
ATOM   2501 3HZ  LYS A 155      11.268  -6.708 -38.163  1.00  0.00           H  
ATOM   2502  N   ILE A 156      14.492 -10.647 -32.593  1.00  0.00           N  
ATOM   2503  CA  ILE A 156      14.238 -10.573 -31.170  1.00  0.00           C  
ATOM   2504  C   ILE A 156      14.948  -9.345 -30.627  1.00  0.00           C  
ATOM   2505  O   ILE A 156      14.330  -8.548 -29.921  1.00  0.00           O  
ATOM   2506  CB  ILE A 156      14.784 -11.811 -30.418  1.00  0.00           C  
ATOM   2507  CG1 ILE A 156      13.977 -13.051 -30.789  1.00  0.00           C  
ATOM   2508  CG2 ILE A 156      14.691 -11.546 -28.924  1.00  0.00           C  
ATOM   2509  CD1 ILE A 156      14.580 -14.371 -30.356  1.00  0.00           C  
ATOM   2510  H   ILE A 156      14.940 -11.468 -33.003  1.00  0.00           H  
ATOM   2511  HA  ILE A 156      13.177 -10.472 -30.990  1.00  0.00           H  
ATOM   2512  HB  ILE A 156      15.820 -11.991 -30.697  1.00  0.00           H  
ATOM   2513 1HG1 ILE A 156      13.008 -12.972 -30.337  1.00  0.00           H  
ATOM   2514 2HG1 ILE A 156      13.865 -13.069 -31.873  1.00  0.00           H  
ATOM   2515 1HG2 ILE A 156      15.062 -12.395 -28.383  1.00  0.00           H  
ATOM   2516 2HG2 ILE A 156      15.286 -10.668 -28.670  1.00  0.00           H  
ATOM   2517 3HG2 ILE A 156      13.650 -11.371 -28.652  1.00  0.00           H  
ATOM   2518 1HD1 ILE A 156      13.929 -15.186 -30.672  1.00  0.00           H  
ATOM   2519 2HD1 ILE A 156      15.563 -14.495 -30.816  1.00  0.00           H  
ATOM   2520 3HD1 ILE A 156      14.676 -14.387 -29.277  1.00  0.00           H  
ATOM   2521  N   TYR A 157      16.206  -9.161 -31.031  1.00  0.00           N  
ATOM   2522  CA  TYR A 157      17.066  -8.067 -30.608  1.00  0.00           C  
ATOM   2523  C   TYR A 157      16.509  -6.685 -30.943  1.00  0.00           C  
ATOM   2524  O   TYR A 157      16.525  -5.792 -30.092  1.00  0.00           O  
ATOM   2525  CB  TYR A 157      18.440  -8.235 -31.235  1.00  0.00           C  
ATOM   2526  CG  TYR A 157      19.244  -9.351 -30.626  1.00  0.00           C  
ATOM   2527  CD1 TYR A 157      18.655 -10.217 -29.709  1.00  0.00           C  
ATOM   2528  CD2 TYR A 157      20.566  -9.505 -30.967  1.00  0.00           C  
ATOM   2529  CE1 TYR A 157      19.403 -11.224 -29.140  1.00  0.00           C  
ATOM   2530  CE2 TYR A 157      21.313 -10.506 -30.404  1.00  0.00           C  
ATOM   2531  CZ  TYR A 157      20.746 -11.359 -29.492  1.00  0.00           C  
ATOM   2532  OH  TYR A 157      21.514 -12.347 -28.925  1.00  0.00           O  
ATOM   2533  H   TYR A 157      16.610  -9.849 -31.657  1.00  0.00           H  
ATOM   2534  HA  TYR A 157      17.196  -8.138 -29.536  1.00  0.00           H  
ATOM   2535 1HB  TYR A 157      18.333  -8.443 -32.293  1.00  0.00           H  
ATOM   2536 2HB  TYR A 157      19.002  -7.317 -31.148  1.00  0.00           H  
ATOM   2537  HD1 TYR A 157      17.611 -10.096 -29.435  1.00  0.00           H  
ATOM   2538  HD2 TYR A 157      21.021  -8.824 -31.672  1.00  0.00           H  
ATOM   2539  HE1 TYR A 157      18.948 -11.899 -28.416  1.00  0.00           H  
ATOM   2540  HE2 TYR A 157      22.361 -10.619 -30.668  1.00  0.00           H  
ATOM   2541  HH  TYR A 157      21.002 -12.808 -28.254  1.00  0.00           H  
ATOM   2542  N   GLU A 158      15.932  -6.515 -32.141  1.00  0.00           N  
ATOM   2543  CA  GLU A 158      15.388  -5.207 -32.514  1.00  0.00           C  
ATOM   2544  C   GLU A 158      14.300  -4.766 -31.562  1.00  0.00           C  
ATOM   2545  O   GLU A 158      14.184  -3.589 -31.216  1.00  0.00           O  
ATOM   2546  CB  GLU A 158      14.724  -5.221 -33.900  1.00  0.00           C  
ATOM   2547  CG  GLU A 158      15.614  -5.348 -35.125  1.00  0.00           C  
ATOM   2548  CD  GLU A 158      14.777  -5.380 -36.410  1.00  0.00           C  
ATOM   2549  OE1 GLU A 158      13.555  -5.307 -36.316  1.00  0.00           O  
ATOM   2550  OE2 GLU A 158      15.346  -5.504 -37.477  1.00  0.00           O  
ATOM   2551  H   GLU A 158      15.931  -7.284 -32.815  1.00  0.00           H  
ATOM   2552  HA  GLU A 158      16.195  -4.474 -32.491  1.00  0.00           H  
ATOM   2553 1HB  GLU A 158      14.025  -6.062 -33.936  1.00  0.00           H  
ATOM   2554 2HB  GLU A 158      14.132  -4.314 -34.017  1.00  0.00           H  
ATOM   2555 1HG  GLU A 158      16.297  -4.501 -35.163  1.00  0.00           H  
ATOM   2556 2HG  GLU A 158      16.201  -6.250 -35.056  1.00  0.00           H  
ATOM   2557  N   LEU A 159      13.504  -5.728 -31.136  1.00  0.00           N  
ATOM   2558  CA  LEU A 159      12.350  -5.463 -30.312  1.00  0.00           C  
ATOM   2559  C   LEU A 159      12.726  -5.283 -28.844  1.00  0.00           C  
ATOM   2560  O   LEU A 159      12.369  -4.284 -28.211  1.00  0.00           O  
ATOM   2561  CB  LEU A 159      11.442  -6.661 -30.524  1.00  0.00           C  
ATOM   2562  CG  LEU A 159      11.026  -6.820 -32.008  1.00  0.00           C  
ATOM   2563  CD1 LEU A 159      10.346  -8.086 -32.165  1.00  0.00           C  
ATOM   2564  CD2 LEU A 159      10.148  -5.689 -32.455  1.00  0.00           C  
ATOM   2565  H   LEU A 159      13.673  -6.685 -31.461  1.00  0.00           H  
ATOM   2566  HA  LEU A 159      11.865  -4.557 -30.669  1.00  0.00           H  
ATOM   2567 1HB  LEU A 159      11.982  -7.563 -30.238  1.00  0.00           H  
ATOM   2568 2HB  LEU A 159      10.569  -6.573 -29.908  1.00  0.00           H  
ATOM   2569  HG  LEU A 159      11.914  -6.828 -32.627  1.00  0.00           H  
ATOM   2570 1HD1 LEU A 159      10.054  -8.233 -33.198  1.00  0.00           H  
ATOM   2571 2HD1 LEU A 159      11.028  -8.880 -31.856  1.00  0.00           H  
ATOM   2572 3HD1 LEU A 159       9.475  -8.086 -31.542  1.00  0.00           H  
ATOM   2573 1HD2 LEU A 159       9.890  -5.828 -33.498  1.00  0.00           H  
ATOM   2574 2HD2 LEU A 159       9.246  -5.669 -31.876  1.00  0.00           H  
ATOM   2575 3HD2 LEU A 159      10.683  -4.746 -32.337  1.00  0.00           H  
ATOM   2576  N   VAL A 160      13.541  -6.194 -28.312  1.00  0.00           N  
ATOM   2577  CA  VAL A 160      13.916  -6.136 -26.898  1.00  0.00           C  
ATOM   2578  C   VAL A 160      14.840  -4.949 -26.633  1.00  0.00           C  
ATOM   2579  O   VAL A 160      14.939  -4.475 -25.509  1.00  0.00           O  
ATOM   2580  CB  VAL A 160      14.557  -7.458 -26.466  1.00  0.00           C  
ATOM   2581  CG1 VAL A 160      13.591  -8.595 -26.707  1.00  0.00           C  
ATOM   2582  CG2 VAL A 160      15.768  -7.647 -27.204  1.00  0.00           C  
ATOM   2583  H   VAL A 160      13.865  -6.973 -28.889  1.00  0.00           H  
ATOM   2584  HA  VAL A 160      13.011  -5.998 -26.310  1.00  0.00           H  
ATOM   2585  HB  VAL A 160      14.778  -7.453 -25.427  1.00  0.00           H  
ATOM   2586 1HG1 VAL A 160      14.051  -9.520 -26.410  1.00  0.00           H  
ATOM   2587 2HG1 VAL A 160      12.699  -8.456 -26.156  1.00  0.00           H  
ATOM   2588 3HG1 VAL A 160      13.339  -8.644 -27.756  1.00  0.00           H  
ATOM   2589 1HG2 VAL A 160      16.194  -8.593 -26.939  1.00  0.00           H  
ATOM   2590 2HG2 VAL A 160      15.532  -7.636 -28.215  1.00  0.00           H  
ATOM   2591 3HG2 VAL A 160      16.465  -6.851 -26.989  1.00  0.00           H  
ATOM   2592  N   ARG A 161      15.485  -4.431 -27.684  1.00  0.00           N  
ATOM   2593  CA  ARG A 161      16.312  -3.237 -27.594  1.00  0.00           C  
ATOM   2594  C   ARG A 161      15.574  -2.043 -26.987  1.00  0.00           C  
ATOM   2595  O   ARG A 161      16.200  -1.188 -26.362  1.00  0.00           O  
ATOM   2596  CB  ARG A 161      16.808  -2.828 -28.969  1.00  0.00           C  
ATOM   2597  CG  ARG A 161      17.676  -1.623 -28.976  1.00  0.00           C  
ATOM   2598  CD  ARG A 161      18.253  -1.338 -30.301  1.00  0.00           C  
ATOM   2599  NE  ARG A 161      19.054  -0.123 -30.267  1.00  0.00           N  
ATOM   2600  CZ  ARG A 161      19.742   0.383 -31.305  1.00  0.00           C  
ATOM   2601  NH1 ARG A 161      19.728  -0.222 -32.470  1.00  0.00           N  
ATOM   2602  NH2 ARG A 161      20.436   1.498 -31.149  1.00  0.00           N  
ATOM   2603  H   ARG A 161      15.423  -4.893 -28.588  1.00  0.00           H  
ATOM   2604  HA  ARG A 161      17.171  -3.471 -26.967  1.00  0.00           H  
ATOM   2605 1HB  ARG A 161      17.385  -3.631 -29.396  1.00  0.00           H  
ATOM   2606 2HB  ARG A 161      15.962  -2.645 -29.627  1.00  0.00           H  
ATOM   2607 1HG  ARG A 161      17.088  -0.761 -28.661  1.00  0.00           H  
ATOM   2608 2HG  ARG A 161      18.466  -1.777 -28.301  1.00  0.00           H  
ATOM   2609 1HD  ARG A 161      18.895  -2.164 -30.603  1.00  0.00           H  
ATOM   2610 2HD  ARG A 161      17.454  -1.208 -31.029  1.00  0.00           H  
ATOM   2611  HE  ARG A 161      19.100   0.379 -29.389  1.00  0.00           H  
ATOM   2612 1HH1 ARG A 161      19.198  -1.072 -32.592  1.00  0.00           H  
ATOM   2613 2HH1 ARG A 161      20.247   0.165 -33.245  1.00  0.00           H  
ATOM   2614 1HH2 ARG A 161      20.447   1.965 -30.251  1.00  0.00           H  
ATOM   2615 2HH2 ARG A 161      20.956   1.881 -31.923  1.00  0.00           H  
ATOM   2616  N   GLY A 162      14.267  -1.940 -27.252  1.00  0.00           N  
ATOM   2617  CA  GLY A 162      13.433  -0.843 -26.762  1.00  0.00           C  
ATOM   2618  C   GLY A 162      12.601  -1.351 -25.589  1.00  0.00           C  
ATOM   2619  O   GLY A 162      13.071  -2.178 -24.814  1.00  0.00           O  
ATOM   2620  H   GLY A 162      13.805  -2.699 -27.758  1.00  0.00           H  
ATOM   2621 1HA  GLY A 162      14.052  -0.008 -26.468  1.00  0.00           H  
ATOM   2622 2HA  GLY A 162      12.778  -0.502 -27.560  1.00  0.00           H  
ATOM   2623  N   ILE A 163      11.378  -0.818 -25.426  1.00  0.00           N  
ATOM   2624  CA  ILE A 163      10.400  -1.276 -24.414  1.00  0.00           C  
ATOM   2625  C   ILE A 163      10.751  -1.104 -22.917  1.00  0.00           C  
ATOM   2626  O   ILE A 163      10.065  -0.409 -22.168  1.00  0.00           O  
ATOM   2627  CB  ILE A 163      10.196  -2.788 -24.611  1.00  0.00           C  
ATOM   2628  CG1 ILE A 163       9.664  -3.105 -25.963  1.00  0.00           C  
ATOM   2629  CG2 ILE A 163       9.162  -3.270 -23.572  1.00  0.00           C  
ATOM   2630  CD1 ILE A 163       9.847  -4.549 -26.252  1.00  0.00           C  
ATOM   2631  H   ILE A 163      11.089  -0.099 -26.073  1.00  0.00           H  
ATOM   2632  HA  ILE A 163       9.466  -0.750 -24.601  1.00  0.00           H  
ATOM   2633  HB  ILE A 163      11.099  -3.325 -24.481  1.00  0.00           H  
ATOM   2634 1HG1 ILE A 163       8.611  -2.879 -26.016  1.00  0.00           H  
ATOM   2635 2HG1 ILE A 163      10.189  -2.529 -26.723  1.00  0.00           H  
ATOM   2636 1HG2 ILE A 163       8.980  -4.313 -23.702  1.00  0.00           H  
ATOM   2637 2HG2 ILE A 163       9.504  -3.097 -22.564  1.00  0.00           H  
ATOM   2638 3HG2 ILE A 163       8.254  -2.758 -23.709  1.00  0.00           H  
ATOM   2639 1HD1 ILE A 163       9.489  -4.792 -27.211  1.00  0.00           H  
ATOM   2640 2HD1 ILE A 163      10.909  -4.773 -26.212  1.00  0.00           H  
ATOM   2641 3HD1 ILE A 163       9.342  -5.127 -25.521  1.00  0.00           H  
ATOM   2642  N   PHE A 164      11.793  -1.827 -22.509  1.00  0.00           N  
ATOM   2643  CA  PHE A 164      12.267  -2.083 -21.152  1.00  0.00           C  
ATOM   2644  C   PHE A 164      12.401  -0.835 -20.275  1.00  0.00           C  
ATOM   2645  O   PHE A 164      12.018  -0.862 -19.100  1.00  0.00           O  
ATOM   2646  CB  PHE A 164      13.602  -2.817 -21.287  1.00  0.00           C  
ATOM   2647  CG  PHE A 164      14.252  -3.299 -20.017  1.00  0.00           C  
ATOM   2648  CD1 PHE A 164      13.899  -4.507 -19.450  1.00  0.00           C  
ATOM   2649  CD2 PHE A 164      15.228  -2.571 -19.409  1.00  0.00           C  
ATOM   2650  CE1 PHE A 164      14.538  -4.944 -18.297  1.00  0.00           C  
ATOM   2651  CE2 PHE A 164      15.857  -2.996 -18.264  1.00  0.00           C  
ATOM   2652  CZ  PHE A 164      15.507  -4.192 -17.707  1.00  0.00           C  
ATOM   2653  H   PHE A 164      12.301  -2.286 -23.252  1.00  0.00           H  
ATOM   2654  HA  PHE A 164      11.563  -2.762 -20.674  1.00  0.00           H  
ATOM   2655 1HB  PHE A 164      13.448  -3.668 -21.936  1.00  0.00           H  
ATOM   2656 2HB  PHE A 164      14.311  -2.167 -21.805  1.00  0.00           H  
ATOM   2657  HD1 PHE A 164      13.124  -5.127 -19.914  1.00  0.00           H  
ATOM   2658  HD2 PHE A 164      15.501  -1.657 -19.845  1.00  0.00           H  
ATOM   2659  HE1 PHE A 164      14.265  -5.878 -17.864  1.00  0.00           H  
ATOM   2660  HE2 PHE A 164      16.636  -2.385 -17.804  1.00  0.00           H  
ATOM   2661  HZ  PHE A 164      15.997  -4.542 -16.800  1.00  0.00           H  
ATOM   2662  N   GLY A 165      12.979   0.227 -20.838  1.00  0.00           N  
ATOM   2663  CA  GLY A 165      13.206   1.502 -20.153  1.00  0.00           C  
ATOM   2664  C   GLY A 165      14.672   1.933 -20.153  1.00  0.00           C  
ATOM   2665  O   GLY A 165      14.971   3.121 -20.261  1.00  0.00           O  
ATOM   2666  H   GLY A 165      13.241   0.151 -21.809  1.00  0.00           H  
ATOM   2667 1HA  GLY A 165      12.601   2.272 -20.630  1.00  0.00           H  
ATOM   2668 2HA  GLY A 165      12.856   1.425 -19.126  1.00  0.00           H  
ATOM   2669  N   ILE A 166      15.594   0.974 -20.147  1.00  0.00           N  
ATOM   2670  CA  ILE A 166      17.041   1.257 -20.209  1.00  0.00           C  
ATOM   2671  C   ILE A 166      17.386   1.968 -21.511  1.00  0.00           C  
ATOM   2672  O   ILE A 166      18.311   2.772 -21.599  1.00  0.00           O  
ATOM   2673  CB  ILE A 166      17.872  -0.040 -20.073  1.00  0.00           C  
ATOM   2674  CG1 ILE A 166      19.318   0.305 -19.746  1.00  0.00           C  
ATOM   2675  CG2 ILE A 166      17.810  -0.913 -21.375  1.00  0.00           C  
ATOM   2676  CD1 ILE A 166      20.134  -0.894 -19.312  1.00  0.00           C  
ATOM   2677  H   ILE A 166      15.277   0.024 -20.061  1.00  0.00           H  
ATOM   2678  HA  ILE A 166      17.301   1.916 -19.379  1.00  0.00           H  
ATOM   2679  HB  ILE A 166      17.487  -0.611 -19.244  1.00  0.00           H  
ATOM   2680 1HG1 ILE A 166      19.786   0.736 -20.634  1.00  0.00           H  
ATOM   2681 2HG1 ILE A 166      19.339   1.047 -18.949  1.00  0.00           H  
ATOM   2682 1HG2 ILE A 166      18.399  -1.818 -21.221  1.00  0.00           H  
ATOM   2683 2HG2 ILE A 166      16.790  -1.189 -21.613  1.00  0.00           H  
ATOM   2684 3HG2 ILE A 166      18.237  -0.361 -22.213  1.00  0.00           H  
ATOM   2685 1HD1 ILE A 166      21.156  -0.581 -19.105  1.00  0.00           H  
ATOM   2686 2HD1 ILE A 166      19.695  -1.330 -18.415  1.00  0.00           H  
ATOM   2687 3HD1 ILE A 166      20.139  -1.639 -20.111  1.00  0.00           H  
ATOM   2688  N   CYS A 167      16.549   1.697 -22.497  1.00  0.00           N  
ATOM   2689  CA  CYS A 167      16.577   2.214 -23.843  1.00  0.00           C  
ATOM   2690  C   CYS A 167      16.235   3.701 -23.950  1.00  0.00           C  
ATOM   2691  O   CYS A 167      16.386   4.298 -25.013  1.00  0.00           O  
ATOM   2692  CB  CYS A 167      15.551   1.438 -24.628  1.00  0.00           C  
ATOM   2693  SG  CYS A 167      13.870   1.760 -24.034  1.00  0.00           S  
ATOM   2694  H   CYS A 167      15.827   1.029 -22.284  1.00  0.00           H  
ATOM   2695  HA  CYS A 167      17.573   2.045 -24.256  1.00  0.00           H  
ATOM   2696 1HB  CYS A 167      15.610   1.701 -25.684  1.00  0.00           H  
ATOM   2697 2HB  CYS A 167      15.743   0.373 -24.529  1.00  0.00           H  
ATOM   2698  HG  CYS A 167      14.032   3.090 -23.951  1.00  0.00           H  
ATOM   2699  N   TYR A 168      15.721   4.284 -22.867  1.00  0.00           N  
ATOM   2700  CA  TYR A 168      15.356   5.693 -22.831  1.00  0.00           C  
ATOM   2701  C   TYR A 168      16.534   6.609 -23.166  1.00  0.00           C  
ATOM   2702  O   TYR A 168      16.393   7.557 -23.941  1.00  0.00           O  
ATOM   2703  CB  TYR A 168      14.795   6.043 -21.451  1.00  0.00           C  
ATOM   2704  CG  TYR A 168      14.442   7.508 -21.268  1.00  0.00           C  
ATOM   2705  CD1 TYR A 168      13.249   8.007 -21.772  1.00  0.00           C  
ATOM   2706  CD2 TYR A 168      15.313   8.350 -20.588  1.00  0.00           C  
ATOM   2707  CE1 TYR A 168      12.931   9.343 -21.599  1.00  0.00           C  
ATOM   2708  CE2 TYR A 168      14.994   9.682 -20.413  1.00  0.00           C  
ATOM   2709  CZ  TYR A 168      13.808  10.180 -20.916  1.00  0.00           C  
ATOM   2710  OH  TYR A 168      13.490  11.509 -20.743  1.00  0.00           O  
ATOM   2711  H   TYR A 168      15.598   3.746 -22.012  1.00  0.00           H  
ATOM   2712  HA  TYR A 168      14.582   5.864 -23.577  1.00  0.00           H  
ATOM   2713 1HB  TYR A 168      13.899   5.449 -21.266  1.00  0.00           H  
ATOM   2714 2HB  TYR A 168      15.523   5.770 -20.686  1.00  0.00           H  
ATOM   2715  HD1 TYR A 168      12.565   7.347 -22.304  1.00  0.00           H  
ATOM   2716  HD2 TYR A 168      16.249   7.955 -20.191  1.00  0.00           H  
ATOM   2717  HE1 TYR A 168      11.994   9.735 -21.995  1.00  0.00           H  
ATOM   2718  HE2 TYR A 168      15.680  10.340 -19.879  1.00  0.00           H  
ATOM   2719  HH  TYR A 168      14.198  11.946 -20.264  1.00  0.00           H  
ATOM   2720  N   GLY A 169      17.672   6.368 -22.515  1.00  0.00           N  
ATOM   2721  CA  GLY A 169      18.866   7.186 -22.679  1.00  0.00           C  
ATOM   2722  C   GLY A 169      19.905   6.543 -23.599  1.00  0.00           C  
ATOM   2723  O   GLY A 169      19.577   5.795 -24.514  1.00  0.00           O  
ATOM   2724  H   GLY A 169      17.711   5.563 -21.903  1.00  0.00           H  
ATOM   2725 1HA  GLY A 169      18.583   8.159 -23.079  1.00  0.00           H  
ATOM   2726 2HA  GLY A 169      19.311   7.364 -21.701  1.00  0.00           H  
ATOM   2727  N   GLU A 170      21.175   6.846 -23.330  1.00  0.00           N  
ATOM   2728  CA  GLU A 170      22.318   6.376 -24.124  1.00  0.00           C  
ATOM   2729  C   GLU A 170      22.988   5.146 -23.499  1.00  0.00           C  
ATOM   2730  O   GLU A 170      24.113   4.785 -23.846  1.00  0.00           O  
ATOM   2731  CB  GLU A 170      23.335   7.505 -24.303  1.00  0.00           C  
ATOM   2732  CG  GLU A 170      22.797   8.711 -25.089  1.00  0.00           C  
ATOM   2733  CD  GLU A 170      23.826   9.809 -25.300  1.00  0.00           C  
ATOM   2734  OE1 GLU A 170      24.932   9.666 -24.834  1.00  0.00           O  
ATOM   2735  OE2 GLU A 170      23.498  10.786 -25.933  1.00  0.00           O  
ATOM   2736  H   GLU A 170      21.364   7.459 -22.549  1.00  0.00           H  
ATOM   2737  HA  GLU A 170      21.952   6.089 -25.111  1.00  0.00           H  
ATOM   2738 1HB  GLU A 170      23.663   7.858 -23.326  1.00  0.00           H  
ATOM   2739 2HB  GLU A 170      24.212   7.125 -24.828  1.00  0.00           H  
ATOM   2740 1HG  GLU A 170      22.444   8.367 -26.061  1.00  0.00           H  
ATOM   2741 2HG  GLU A 170      21.944   9.123 -24.552  1.00  0.00           H  
ATOM   2742  N   LYS A 171      22.303   4.549 -22.535  1.00  0.00           N  
ATOM   2743  CA  LYS A 171      22.777   3.391 -21.790  1.00  0.00           C  
ATOM   2744  C   LYS A 171      22.647   2.109 -22.599  1.00  0.00           C  
ATOM   2745  O   LYS A 171      22.002   2.080 -23.649  1.00  0.00           O  
ATOM   2746  CB  LYS A 171      22.039   3.288 -20.457  1.00  0.00           C  
ATOM   2747  CG  LYS A 171      22.355   4.460 -19.528  1.00  0.00           C  
ATOM   2748  CD  LYS A 171      21.666   4.342 -18.181  1.00  0.00           C  
ATOM   2749  CE  LYS A 171      22.033   5.524 -17.283  1.00  0.00           C  
ATOM   2750  NZ  LYS A 171      21.374   5.444 -15.954  1.00  0.00           N  
ATOM   2751  H   LYS A 171      21.386   4.910 -22.326  1.00  0.00           H  
ATOM   2752  HA  LYS A 171      23.836   3.533 -21.577  1.00  0.00           H  
ATOM   2753 1HB  LYS A 171      20.958   3.269 -20.637  1.00  0.00           H  
ATOM   2754 2HB  LYS A 171      22.305   2.360 -19.952  1.00  0.00           H  
ATOM   2755 1HG  LYS A 171      23.433   4.513 -19.373  1.00  0.00           H  
ATOM   2756 2HG  LYS A 171      22.033   5.384 -20.008  1.00  0.00           H  
ATOM   2757 1HD  LYS A 171      20.584   4.322 -18.322  1.00  0.00           H  
ATOM   2758 2HD  LYS A 171      21.970   3.416 -17.694  1.00  0.00           H  
ATOM   2759 1HE  LYS A 171      23.114   5.539 -17.141  1.00  0.00           H  
ATOM   2760 2HE  LYS A 171      21.730   6.451 -17.771  1.00  0.00           H  
ATOM   2761 1HZ  LYS A 171      21.646   6.241 -15.396  1.00  0.00           H  
ATOM   2762 2HZ  LYS A 171      20.372   5.442 -16.075  1.00  0.00           H  
ATOM   2763 3HZ  LYS A 171      21.659   4.594 -15.489  1.00  0.00           H  
ATOM   2764  N   ASP A 172      23.295   1.049 -22.124  1.00  0.00           N  
ATOM   2765  CA  ASP A 172      23.301  -0.213 -22.846  1.00  0.00           C  
ATOM   2766  C   ASP A 172      21.929  -0.793 -23.118  1.00  0.00           C  
ATOM   2767  O   ASP A 172      21.012  -0.711 -22.314  1.00  0.00           O  
ATOM   2768  CB  ASP A 172      24.078  -1.304 -22.095  1.00  0.00           C  
ATOM   2769  CG  ASP A 172      25.592  -1.122 -22.063  1.00  0.00           C  
ATOM   2770  OD1 ASP A 172      26.089  -0.242 -22.727  1.00  0.00           O  
ATOM   2771  OD2 ASP A 172      26.250  -1.917 -21.405  1.00  0.00           O  
ATOM   2772  H   ASP A 172      23.805   1.127 -21.256  1.00  0.00           H  
ATOM   2773  HA  ASP A 172      23.787  -0.040 -23.807  1.00  0.00           H  
ATOM   2774 1HB  ASP A 172      23.714  -1.351 -21.069  1.00  0.00           H  
ATOM   2775 2HB  ASP A 172      23.858  -2.273 -22.550  1.00  0.00           H  
ATOM   2776  N   TYR A 173      21.851  -1.424 -24.270  1.00  0.00           N  
ATOM   2777  CA  TYR A 173      20.727  -2.188 -24.758  1.00  0.00           C  
ATOM   2778  C   TYR A 173      21.366  -3.481 -25.218  1.00  0.00           C  
ATOM   2779  O   TYR A 173      20.724  -4.482 -25.546  1.00  0.00           O  
ATOM   2780  CB  TYR A 173      20.048  -1.451 -25.887  1.00  0.00           C  
ATOM   2781  CG  TYR A 173      20.993  -1.243 -27.052  1.00  0.00           C  
ATOM   2782  CD1 TYR A 173      21.151  -2.221 -28.010  1.00  0.00           C  
ATOM   2783  CD2 TYR A 173      21.718  -0.066 -27.138  1.00  0.00           C  
ATOM   2784  CE1 TYR A 173      22.021  -2.028 -29.059  1.00  0.00           C  
ATOM   2785  CE2 TYR A 173      22.593   0.130 -28.185  1.00  0.00           C  
ATOM   2786  CZ  TYR A 173      22.746  -0.847 -29.145  1.00  0.00           C  
ATOM   2787  OH  TYR A 173      23.627  -0.656 -30.190  1.00  0.00           O  
ATOM   2788  H   TYR A 173      22.665  -1.406 -24.866  1.00  0.00           H  
ATOM   2789  HA  TYR A 173      20.025  -2.392 -23.948  1.00  0.00           H  
ATOM   2790 1HB  TYR A 173      19.184  -2.020 -26.215  1.00  0.00           H  
ATOM   2791 2HB  TYR A 173      19.699  -0.477 -25.539  1.00  0.00           H  
ATOM   2792  HD1 TYR A 173      20.586  -3.141 -27.926  1.00  0.00           H  
ATOM   2793  HD2 TYR A 173      21.598   0.707 -26.375  1.00  0.00           H  
ATOM   2794  HE1 TYR A 173      22.145  -2.800 -29.813  1.00  0.00           H  
ATOM   2795  HE2 TYR A 173      23.164   1.056 -28.249  1.00  0.00           H  
ATOM   2796  HH  TYR A 173      23.634  -1.439 -30.747  1.00  0.00           H  
ATOM   2797  N   ASN A 174      22.687  -3.435 -25.209  1.00  0.00           N  
ATOM   2798  CA  ASN A 174      23.494  -4.547 -25.632  1.00  0.00           C  
ATOM   2799  C   ASN A 174      23.162  -5.677 -24.701  1.00  0.00           C  
ATOM   2800  O   ASN A 174      22.716  -5.428 -23.581  1.00  0.00           O  
ATOM   2801  CB  ASN A 174      24.962  -4.183 -25.607  1.00  0.00           C  
ATOM   2802  CG  ASN A 174      25.327  -3.234 -26.721  1.00  0.00           C  
ATOM   2803  OD1 ASN A 174      24.750  -3.302 -27.810  1.00  0.00           O  
ATOM   2804  ND2 ASN A 174      26.268  -2.362 -26.473  1.00  0.00           N  
ATOM   2805  H   ASN A 174      23.137  -2.585 -24.907  1.00  0.00           H  
ATOM   2806  HA  ASN A 174      23.206  -4.843 -26.644  1.00  0.00           H  
ATOM   2807 1HB  ASN A 174      25.206  -3.713 -24.649  1.00  0.00           H  
ATOM   2808 2HB  ASN A 174      25.566  -5.087 -25.691  1.00  0.00           H  
ATOM   2809 1HD2 ASN A 174      26.550  -1.710 -27.180  1.00  0.00           H  
ATOM   2810 2HD2 ASN A 174      26.718  -2.347 -25.576  1.00  0.00           H  
ATOM   2811  N   ARG A 175      23.344  -6.904 -25.179  1.00  0.00           N  
ATOM   2812  CA  ARG A 175      23.056  -8.172 -24.492  1.00  0.00           C  
ATOM   2813  C   ARG A 175      21.592  -8.562 -24.733  1.00  0.00           C  
ATOM   2814  O   ARG A 175      21.255  -9.743 -24.725  1.00  0.00           O  
ATOM   2815  CB  ARG A 175      23.284  -8.081 -22.978  1.00  0.00           C  
ATOM   2816  CG  ARG A 175      24.725  -7.761 -22.549  1.00  0.00           C  
ATOM   2817  CD  ARG A 175      24.839  -7.544 -21.081  1.00  0.00           C  
ATOM   2818  NE  ARG A 175      26.171  -7.079 -20.720  1.00  0.00           N  
ATOM   2819  CZ  ARG A 175      26.532  -5.767 -20.692  1.00  0.00           C  
ATOM   2820  NH1 ARG A 175      25.644  -4.831 -20.980  1.00  0.00           N  
ATOM   2821  NH2 ARG A 175      27.769  -5.425 -20.380  1.00  0.00           N  
ATOM   2822  H   ARG A 175      23.708  -6.971 -26.118  1.00  0.00           H  
ATOM   2823  HA  ARG A 175      23.700  -8.951 -24.904  1.00  0.00           H  
ATOM   2824 1HB  ARG A 175      22.578  -7.428 -22.481  1.00  0.00           H  
ATOM   2825 2HB  ARG A 175      23.087  -9.074 -22.569  1.00  0.00           H  
ATOM   2826 1HG  ARG A 175      25.368  -8.597 -22.817  1.00  0.00           H  
ATOM   2827 2HG  ARG A 175      25.081  -6.864 -23.047  1.00  0.00           H  
ATOM   2828 1HD  ARG A 175      24.115  -6.791 -20.767  1.00  0.00           H  
ATOM   2829 2HD  ARG A 175      24.647  -8.479 -20.555  1.00  0.00           H  
ATOM   2830  HE  ARG A 175      26.872  -7.771 -20.496  1.00  0.00           H  
ATOM   2831 1HH1 ARG A 175      24.694  -5.086 -21.213  1.00  0.00           H  
ATOM   2832 2HH1 ARG A 175      25.911  -3.828 -20.972  1.00  0.00           H  
ATOM   2833 1HH2 ARG A 175      28.450  -6.136 -20.162  1.00  0.00           H  
ATOM   2834 2HH2 ARG A 175      28.034  -4.446 -20.362  1.00  0.00           H  
ATOM   2835  N   PHE A 176      20.735  -7.571 -25.015  1.00  0.00           N  
ATOM   2836  CA  PHE A 176      19.356  -7.777 -25.442  1.00  0.00           C  
ATOM   2837  C   PHE A 176      18.453  -8.637 -24.551  1.00  0.00           C  
ATOM   2838  O   PHE A 176      17.404  -9.094 -24.997  1.00  0.00           O  
ATOM   2839  CB  PHE A 176      19.402  -8.354 -26.843  1.00  0.00           C  
ATOM   2840  CG  PHE A 176      20.084  -7.440 -27.796  1.00  0.00           C  
ATOM   2841  CD1 PHE A 176      21.387  -7.680 -28.186  1.00  0.00           C  
ATOM   2842  CD2 PHE A 176      19.427  -6.338 -28.315  1.00  0.00           C  
ATOM   2843  CE1 PHE A 176      22.022  -6.843 -29.075  1.00  0.00           C  
ATOM   2844  CE2 PHE A 176      20.055  -5.508 -29.202  1.00  0.00           C  
ATOM   2845  CZ  PHE A 176      21.353  -5.758 -29.584  1.00  0.00           C  
ATOM   2846  H   PHE A 176      21.049  -6.600 -24.990  1.00  0.00           H  
ATOM   2847  HA  PHE A 176      18.900  -6.789 -25.516  1.00  0.00           H  
ATOM   2848 1HB  PHE A 176      19.930  -9.303 -26.837  1.00  0.00           H  
ATOM   2849 2HB  PHE A 176      18.420  -8.542 -27.200  1.00  0.00           H  
ATOM   2850  HD1 PHE A 176      21.909  -8.549 -27.786  1.00  0.00           H  
ATOM   2851  HD2 PHE A 176      18.400  -6.135 -28.022  1.00  0.00           H  
ATOM   2852  HE1 PHE A 176      23.049  -7.043 -29.379  1.00  0.00           H  
ATOM   2853  HE2 PHE A 176      19.524  -4.652 -29.606  1.00  0.00           H  
ATOM   2854  HZ  PHE A 176      21.850  -5.098 -30.290  1.00  0.00           H  
ATOM   2855  N   GLU A 177      18.787  -8.812 -23.286  1.00  0.00           N  
ATOM   2856  CA  GLU A 177      17.971  -9.669 -22.434  1.00  0.00           C  
ATOM   2857  C   GLU A 177      16.785  -8.929 -21.853  1.00  0.00           C  
ATOM   2858  O   GLU A 177      16.830  -8.607 -20.668  1.00  0.00           O  
ATOM   2859  CB  GLU A 177      18.777 -10.208 -21.254  1.00  0.00           C  
ATOM   2860  CG  GLU A 177      19.966 -11.086 -21.593  1.00  0.00           C  
ATOM   2861  CD  GLU A 177      20.592 -11.671 -20.341  1.00  0.00           C  
ATOM   2862  OE1 GLU A 177      20.160 -11.289 -19.260  1.00  0.00           O  
ATOM   2863  OE2 GLU A 177      21.499 -12.467 -20.450  1.00  0.00           O  
ATOM   2864  H   GLU A 177      19.636  -8.395 -22.938  1.00  0.00           H  
ATOM   2865  HA  GLU A 177      17.627 -10.510 -23.021  1.00  0.00           H  
ATOM   2866 1HB  GLU A 177      19.147  -9.373 -20.662  1.00  0.00           H  
ATOM   2867 2HB  GLU A 177      18.116 -10.796 -20.612  1.00  0.00           H  
ATOM   2868 1HG  GLU A 177      19.650 -11.882 -22.259  1.00  0.00           H  
ATOM   2869 2HG  GLU A 177      20.706 -10.483 -22.119  1.00  0.00           H  
ATOM   2870  N   TYR A 178      15.750  -8.614 -22.661  1.00  0.00           N  
ATOM   2871  CA  TYR A 178      14.670  -7.789 -22.088  1.00  0.00           C  
ATOM   2872  C   TYR A 178      13.147  -8.155 -22.216  1.00  0.00           C  
ATOM   2873  O   TYR A 178      12.433  -7.987 -21.237  1.00  0.00           O  
ATOM   2874  CB  TYR A 178      14.844  -6.367 -22.595  1.00  0.00           C  
ATOM   2875  CG  TYR A 178      16.251  -5.776 -22.359  1.00  0.00           C  
ATOM   2876  CD1 TYR A 178      17.079  -5.540 -23.431  1.00  0.00           C  
ATOM   2877  CD2 TYR A 178      16.721  -5.526 -21.091  1.00  0.00           C  
ATOM   2878  CE1 TYR A 178      18.341  -5.040 -23.227  1.00  0.00           C  
ATOM   2879  CE2 TYR A 178      17.977  -5.027 -20.882  1.00  0.00           C  
ATOM   2880  CZ  TYR A 178      18.792  -4.782 -21.941  1.00  0.00           C  
ATOM   2881  OH  TYR A 178      20.061  -4.296 -21.722  1.00  0.00           O  
ATOM   2882  H   TYR A 178      15.801  -8.904 -23.635  1.00  0.00           H  
ATOM   2883  HA  TYR A 178      14.852  -7.739 -21.019  1.00  0.00           H  
ATOM   2884 1HB  TYR A 178      14.608  -6.290 -23.632  1.00  0.00           H  
ATOM   2885 2HB  TYR A 178      14.139  -5.757 -22.079  1.00  0.00           H  
ATOM   2886  HD1 TYR A 178      16.735  -5.748 -24.442  1.00  0.00           H  
ATOM   2887  HD2 TYR A 178      16.105  -5.736 -20.255  1.00  0.00           H  
ATOM   2888  HE1 TYR A 178      18.975  -4.856 -24.070  1.00  0.00           H  
ATOM   2889  HE2 TYR A 178      18.324  -4.839 -19.865  1.00  0.00           H  
ATOM   2890  HH  TYR A 178      20.577  -4.356 -22.537  1.00  0.00           H  
ATOM   2891  N   CYS A 179      12.616  -8.541 -23.399  1.00  0.00           N  
ATOM   2892  CA  CYS A 179      11.128  -8.583 -23.589  1.00  0.00           C  
ATOM   2893  C   CYS A 179      10.438  -9.843 -24.256  1.00  0.00           C  
ATOM   2894  O   CYS A 179      10.271  -9.856 -25.474  1.00  0.00           O  
ATOM   2895  CB  CYS A 179      10.709  -7.325 -24.285  1.00  0.00           C  
ATOM   2896  SG  CYS A 179      11.240  -5.906 -23.316  1.00  0.00           S  
ATOM   2897  H   CYS A 179      13.226  -8.732 -24.178  1.00  0.00           H  
ATOM   2898  HA  CYS A 179      10.719  -8.436 -22.602  1.00  0.00           H  
ATOM   2899 1HB  CYS A 179      11.123  -7.252 -25.270  1.00  0.00           H  
ATOM   2900 2HB  CYS A 179       9.620  -7.299 -24.372  1.00  0.00           H  
ATOM   2901  HG  CYS A 179      10.688  -4.975 -24.107  1.00  0.00           H  
ATOM   2902  N   PRO A 180      10.045 -10.882 -23.473  1.00  0.00           N  
ATOM   2903  CA  PRO A 180       9.597 -12.250 -23.801  1.00  0.00           C  
ATOM   2904  C   PRO A 180       8.207 -12.506 -24.321  1.00  0.00           C  
ATOM   2905  O   PRO A 180       7.301 -11.695 -24.184  1.00  0.00           O  
ATOM   2906  CB  PRO A 180       9.575 -12.906 -22.457  1.00  0.00           C  
ATOM   2907  CG  PRO A 180       9.145 -11.792 -21.568  1.00  0.00           C  
ATOM   2908  CD  PRO A 180       9.863 -10.600 -22.090  1.00  0.00           C  
ATOM   2909  HA  PRO A 180      10.325 -12.739 -24.454  1.00  0.00           H  
ATOM   2910 1HB  PRO A 180       8.881 -13.759 -22.447  1.00  0.00           H  
ATOM   2911 2HB  PRO A 180      10.547 -13.299 -22.273  1.00  0.00           H  
ATOM   2912 1HG  PRO A 180       8.061 -11.672 -21.685  1.00  0.00           H  
ATOM   2913 2HG  PRO A 180       9.297 -11.985 -20.509  1.00  0.00           H  
ATOM   2914 1HD  PRO A 180       9.195  -9.758 -21.980  1.00  0.00           H  
ATOM   2915 2HD  PRO A 180      10.825 -10.474 -21.595  1.00  0.00           H  
ATOM   2916  N   PHE A 181       8.045 -13.741 -24.768  1.00  0.00           N  
ATOM   2917  CA  PHE A 181       6.798 -14.399 -25.130  1.00  0.00           C  
ATOM   2918  C   PHE A 181       7.110 -15.873 -24.993  1.00  0.00           C  
ATOM   2919  O   PHE A 181       8.256 -16.247 -25.163  1.00  0.00           O  
ATOM   2920  CB  PHE A 181       6.324 -14.073 -26.524  1.00  0.00           C  
ATOM   2921  CG  PHE A 181       4.920 -14.585 -26.766  1.00  0.00           C  
ATOM   2922  CD1 PHE A 181       3.832 -13.867 -26.314  1.00  0.00           C  
ATOM   2923  CD2 PHE A 181       4.685 -15.779 -27.444  1.00  0.00           C  
ATOM   2924  CE1 PHE A 181       2.552 -14.308 -26.536  1.00  0.00           C  
ATOM   2925  CE2 PHE A 181       3.407 -16.222 -27.666  1.00  0.00           C  
ATOM   2926  CZ  PHE A 181       2.337 -15.486 -27.215  1.00  0.00           C  
ATOM   2927  H   PHE A 181       8.878 -14.304 -24.856  1.00  0.00           H  
ATOM   2928  HA  PHE A 181       6.020 -14.131 -24.414  1.00  0.00           H  
ATOM   2929 1HB  PHE A 181       6.339 -13.002 -26.662  1.00  0.00           H  
ATOM   2930 2HB  PHE A 181       6.989 -14.522 -27.265  1.00  0.00           H  
ATOM   2931  HD1 PHE A 181       3.999 -12.936 -25.775  1.00  0.00           H  
ATOM   2932  HD2 PHE A 181       5.522 -16.363 -27.803  1.00  0.00           H  
ATOM   2933  HE1 PHE A 181       1.706 -13.721 -26.171  1.00  0.00           H  
ATOM   2934  HE2 PHE A 181       3.241 -17.149 -28.201  1.00  0.00           H  
ATOM   2935  HZ  PHE A 181       1.320 -15.836 -27.392  1.00  0.00           H  
ATOM   2936  N   ASP A 182       6.155 -16.721 -24.641  1.00  0.00           N  
ATOM   2937  CA  ASP A 182       6.504 -18.134 -24.472  1.00  0.00           C  
ATOM   2938  C   ASP A 182       7.372 -18.700 -25.592  1.00  0.00           C  
ATOM   2939  O   ASP A 182       7.049 -18.587 -26.783  1.00  0.00           O  
ATOM   2940  CB  ASP A 182       5.268 -19.008 -24.363  1.00  0.00           C  
ATOM   2941  CG  ASP A 182       5.643 -20.476 -24.103  1.00  0.00           C  
ATOM   2942  OD1 ASP A 182       5.841 -20.824 -22.967  1.00  0.00           O  
ATOM   2943  OD2 ASP A 182       5.787 -21.236 -25.069  1.00  0.00           O  
ATOM   2944  H   ASP A 182       5.207 -16.400 -24.501  1.00  0.00           H  
ATOM   2945  HA  ASP A 182       7.066 -18.225 -23.540  1.00  0.00           H  
ATOM   2946 1HB  ASP A 182       4.641 -18.655 -23.544  1.00  0.00           H  
ATOM   2947 2HB  ASP A 182       4.681 -18.937 -25.278  1.00  0.00           H  
ATOM   2948  N   ALA A 183       8.468 -19.332 -25.165  1.00  0.00           N  
ATOM   2949  CA  ALA A 183       9.508 -19.946 -25.986  1.00  0.00           C  
ATOM   2950  C   ALA A 183       9.039 -21.058 -26.912  1.00  0.00           C  
ATOM   2951  O   ALA A 183       9.608 -21.244 -27.987  1.00  0.00           O  
ATOM   2952  CB  ALA A 183      10.601 -20.482 -25.077  1.00  0.00           C  
ATOM   2953  H   ALA A 183       8.595 -19.379 -24.162  1.00  0.00           H  
ATOM   2954  HA  ALA A 183       9.926 -19.161 -26.619  1.00  0.00           H  
ATOM   2955 1HB  ALA A 183      11.408 -20.879 -25.661  1.00  0.00           H  
ATOM   2956 2HB  ALA A 183      10.982 -19.677 -24.448  1.00  0.00           H  
ATOM   2957 3HB  ALA A 183      10.189 -21.271 -24.446  1.00  0.00           H  
ATOM   2958  N   ASN A 184       8.036 -21.841 -26.513  1.00  0.00           N  
ATOM   2959  CA  ASN A 184       7.634 -22.948 -27.367  1.00  0.00           C  
ATOM   2960  C   ASN A 184       6.710 -22.416 -28.433  1.00  0.00           C  
ATOM   2961  O   ASN A 184       6.784 -22.805 -29.610  1.00  0.00           O  
ATOM   2962  CB  ASN A 184       6.969 -24.038 -26.551  1.00  0.00           C  
ATOM   2963  CG  ASN A 184       7.935 -24.768 -25.660  1.00  0.00           C  
ATOM   2964  OD1 ASN A 184       8.683 -25.644 -26.122  1.00  0.00           O  
ATOM   2965  ND2 ASN A 184       7.934 -24.426 -24.396  1.00  0.00           N  
ATOM   2966  H   ASN A 184       7.503 -21.660 -25.657  1.00  0.00           H  
ATOM   2967  HA  ASN A 184       8.511 -23.357 -27.864  1.00  0.00           H  
ATOM   2968 1HB  ASN A 184       6.187 -23.596 -25.930  1.00  0.00           H  
ATOM   2969 2HB  ASN A 184       6.489 -24.753 -27.219  1.00  0.00           H  
ATOM   2970 1HD2 ASN A 184       8.550 -24.872 -23.748  1.00  0.00           H  
ATOM   2971 2HD2 ASN A 184       7.306 -23.704 -24.076  1.00  0.00           H  
ATOM   2972  N   SER A 185       5.851 -21.475 -28.030  1.00  0.00           N  
ATOM   2973  CA  SER A 185       4.945 -20.882 -28.997  1.00  0.00           C  
ATOM   2974  C   SER A 185       5.753 -20.079 -30.009  1.00  0.00           C  
ATOM   2975  O   SER A 185       5.496 -20.147 -31.214  1.00  0.00           O  
ATOM   2976  CB  SER A 185       3.931 -19.995 -28.314  1.00  0.00           C  
ATOM   2977  OG  SER A 185       3.069 -20.741 -27.492  1.00  0.00           O  
ATOM   2978  H   SER A 185       5.825 -21.202 -27.035  1.00  0.00           H  
ATOM   2979  HA  SER A 185       4.421 -21.680 -29.523  1.00  0.00           H  
ATOM   2980 1HB  SER A 185       4.458 -19.254 -27.713  1.00  0.00           H  
ATOM   2981 2HB  SER A 185       3.355 -19.460 -29.063  1.00  0.00           H  
ATOM   2982  HG  SER A 185       3.635 -21.173 -26.833  1.00  0.00           H  
ATOM   2983  N   THR A 186       6.760 -19.347 -29.511  1.00  0.00           N  
ATOM   2984  CA  THR A 186       7.599 -18.521 -30.352  1.00  0.00           C  
ATOM   2985  C   THR A 186       8.457 -19.364 -31.282  1.00  0.00           C  
ATOM   2986  O   THR A 186       8.471 -19.114 -32.483  1.00  0.00           O  
ATOM   2987  CB  THR A 186       8.513 -17.624 -29.499  1.00  0.00           C  
ATOM   2988  OG1 THR A 186       7.729 -16.782 -28.678  1.00  0.00           O  
ATOM   2989  CG2 THR A 186       9.357 -16.771 -30.383  1.00  0.00           C  
ATOM   2990  H   THR A 186       6.921 -19.326 -28.505  1.00  0.00           H  
ATOM   2991  HA  THR A 186       6.958 -17.884 -30.962  1.00  0.00           H  
ATOM   2992  HB  THR A 186       9.152 -18.243 -28.867  1.00  0.00           H  
ATOM   2993  HG1 THR A 186       7.334 -17.339 -27.969  1.00  0.00           H  
ATOM   2994 1HG2 THR A 186       9.995 -16.139 -29.777  1.00  0.00           H  
ATOM   2995 2HG2 THR A 186       9.956 -17.424 -30.989  1.00  0.00           H  
ATOM   2996 3HG2 THR A 186       8.726 -16.148 -31.015  1.00  0.00           H  
ATOM   2997  N   ALA A 187       9.146 -20.390 -30.764  1.00  0.00           N  
ATOM   2998  CA  ALA A 187       9.981 -21.194 -31.643  1.00  0.00           C  
ATOM   2999  C   ALA A 187       9.136 -21.841 -32.736  1.00  0.00           C  
ATOM   3000  O   ALA A 187       9.558 -21.899 -33.897  1.00  0.00           O  
ATOM   3001  CB  ALA A 187      10.724 -22.259 -30.851  1.00  0.00           C  
ATOM   3002  H   ALA A 187       9.124 -20.604 -29.767  1.00  0.00           H  
ATOM   3003  HA  ALA A 187      10.707 -20.535 -32.118  1.00  0.00           H  
ATOM   3004 1HB  ALA A 187      11.360 -22.834 -31.518  1.00  0.00           H  
ATOM   3005 2HB  ALA A 187      11.337 -21.780 -30.087  1.00  0.00           H  
ATOM   3006 3HB  ALA A 187      10.000 -22.919 -30.372  1.00  0.00           H  
ATOM   3007  N   SER A 188       7.917 -22.285 -32.391  1.00  0.00           N  
ATOM   3008  CA  SER A 188       7.057 -22.911 -33.381  1.00  0.00           C  
ATOM   3009  C   SER A 188       6.669 -21.900 -34.458  1.00  0.00           C  
ATOM   3010  O   SER A 188       6.787 -22.156 -35.658  1.00  0.00           O  
ATOM   3011  CB  SER A 188       5.798 -23.417 -32.704  1.00  0.00           C  
ATOM   3012  OG  SER A 188       6.090 -24.423 -31.766  1.00  0.00           O  
ATOM   3013  H   SER A 188       7.590 -22.230 -31.425  1.00  0.00           H  
ATOM   3014  HA  SER A 188       7.579 -23.741 -33.839  1.00  0.00           H  
ATOM   3015 1HB  SER A 188       5.296 -22.590 -32.203  1.00  0.00           H  
ATOM   3016 2HB  SER A 188       5.119 -23.805 -33.458  1.00  0.00           H  
ATOM   3017  HG  SER A 188       6.516 -23.956 -31.006  1.00  0.00           H  
ATOM   3018  N   ALA A 189       6.259 -20.714 -34.021  1.00  0.00           N  
ATOM   3019  CA  ALA A 189       5.844 -19.617 -34.891  1.00  0.00           C  
ATOM   3020  C   ALA A 189       6.950 -19.130 -35.813  1.00  0.00           C  
ATOM   3021  O   ALA A 189       6.712 -18.714 -36.946  1.00  0.00           O  
ATOM   3022  CB  ALA A 189       5.381 -18.487 -34.055  1.00  0.00           C  
ATOM   3023  H   ALA A 189       6.191 -20.556 -33.015  1.00  0.00           H  
ATOM   3024  HA  ALA A 189       5.021 -19.974 -35.506  1.00  0.00           H  
ATOM   3025 1HB  ALA A 189       5.037 -17.703 -34.704  1.00  0.00           H  
ATOM   3026 2HB  ALA A 189       4.570 -18.814 -33.407  1.00  0.00           H  
ATOM   3027 3HB  ALA A 189       6.220 -18.142 -33.453  1.00  0.00           H  
ATOM   3028  N   LEU A 190       8.179 -19.207 -35.326  1.00  0.00           N  
ATOM   3029  CA  LEU A 190       9.340 -18.768 -36.068  1.00  0.00           C  
ATOM   3030  C   LEU A 190       9.890 -19.890 -36.952  1.00  0.00           C  
ATOM   3031  O   LEU A 190      10.966 -19.766 -37.535  1.00  0.00           O  
ATOM   3032  CB  LEU A 190      10.416 -18.241 -35.122  1.00  0.00           C  
ATOM   3033  CG  LEU A 190      10.045 -16.979 -34.295  1.00  0.00           C  
ATOM   3034  CD1 LEU A 190      11.202 -16.631 -33.378  1.00  0.00           C  
ATOM   3035  CD2 LEU A 190       9.729 -15.847 -35.217  1.00  0.00           C  
ATOM   3036  H   LEU A 190       8.312 -19.536 -34.369  1.00  0.00           H  
ATOM   3037  HA  LEU A 190       9.036 -17.948 -36.716  1.00  0.00           H  
ATOM   3038 1HB  LEU A 190      10.656 -19.036 -34.411  1.00  0.00           H  
ATOM   3039 2HB  LEU A 190      11.286 -18.029 -35.695  1.00  0.00           H  
ATOM   3040  HG  LEU A 190       9.177 -17.185 -33.683  1.00  0.00           H  
ATOM   3041 1HD1 LEU A 190      10.955 -15.754 -32.783  1.00  0.00           H  
ATOM   3042 2HD1 LEU A 190      11.413 -17.474 -32.726  1.00  0.00           H  
ATOM   3043 3HD1 LEU A 190      12.066 -16.423 -33.973  1.00  0.00           H  
ATOM   3044 1HD2 LEU A 190       9.481 -14.971 -34.646  1.00  0.00           H  
ATOM   3045 2HD2 LEU A 190      10.594 -15.649 -35.811  1.00  0.00           H  
ATOM   3046 3HD2 LEU A 190       8.889 -16.133 -35.856  1.00  0.00           H  
ATOM   3047  N   ASN A 191       9.106 -20.964 -37.093  1.00  0.00           N  
ATOM   3048  CA  ASN A 191       9.409 -22.115 -37.925  1.00  0.00           C  
ATOM   3049  C   ASN A 191      10.665 -22.865 -37.522  1.00  0.00           C  
ATOM   3050  O   ASN A 191      11.423 -23.321 -38.376  1.00  0.00           O  
ATOM   3051  CB  ASN A 191       9.498 -21.663 -39.368  1.00  0.00           C  
ATOM   3052  CG  ASN A 191       8.212 -21.005 -39.800  1.00  0.00           C  
ATOM   3053  OD1 ASN A 191       7.130 -21.599 -39.709  1.00  0.00           O  
ATOM   3054  ND2 ASN A 191       8.320 -19.762 -40.221  1.00  0.00           N  
ATOM   3055  H   ASN A 191       8.232 -21.014 -36.574  1.00  0.00           H  
ATOM   3056  HA  ASN A 191       8.578 -22.816 -37.826  1.00  0.00           H  
ATOM   3057 1HB  ASN A 191      10.331 -20.981 -39.525  1.00  0.00           H  
ATOM   3058 2HB  ASN A 191       9.674 -22.532 -40.002  1.00  0.00           H  
ATOM   3059 1HD2 ASN A 191       7.487 -19.217 -40.474  1.00  0.00           H  
ATOM   3060 2HD2 ASN A 191       9.216 -19.323 -40.254  1.00  0.00           H  
ATOM   3061  N   VAL A 192      10.860 -23.025 -36.212  1.00  0.00           N  
ATOM   3062  CA  VAL A 192      11.934 -23.793 -35.568  1.00  0.00           C  
ATOM   3063  C   VAL A 192      13.302 -23.979 -36.275  1.00  0.00           C  
ATOM   3064  O   VAL A 192      14.077 -24.864 -35.880  1.00  0.00           O  
ATOM   3065  CB  VAL A 192      11.353 -25.196 -35.224  1.00  0.00           C  
ATOM   3066  CG1 VAL A 192      10.258 -25.038 -34.218  1.00  0.00           C  
ATOM   3067  CG2 VAL A 192      10.801 -25.905 -36.472  1.00  0.00           C  
ATOM   3068  H   VAL A 192      10.197 -22.582 -35.572  1.00  0.00           H  
ATOM   3069  HA  VAL A 192      12.133 -23.291 -34.620  1.00  0.00           H  
ATOM   3070  HB  VAL A 192      12.104 -25.797 -34.823  1.00  0.00           H  
ATOM   3071 1HG1 VAL A 192       9.850 -26.014 -33.958  1.00  0.00           H  
ATOM   3072 2HG1 VAL A 192      10.649 -24.558 -33.323  1.00  0.00           H  
ATOM   3073 3HG1 VAL A 192       9.490 -24.426 -34.659  1.00  0.00           H  
ATOM   3074 1HG2 VAL A 192      10.421 -26.884 -36.185  1.00  0.00           H  
ATOM   3075 2HG2 VAL A 192       9.994 -25.343 -36.910  1.00  0.00           H  
ATOM   3076 3HG2 VAL A 192      11.604 -26.025 -37.203  1.00  0.00           H  
ATOM   3077  N   ASN A 193      13.680 -23.068 -37.176  1.00  0.00           N  
ATOM   3078  CA  ASN A 193      14.938 -23.149 -37.926  1.00  0.00           C  
ATOM   3079  C   ASN A 193      16.170 -23.132 -37.020  1.00  0.00           C  
ATOM   3080  O   ASN A 193      17.210 -23.699 -37.360  1.00  0.00           O  
ATOM   3081  CB  ASN A 193      15.000 -22.026 -38.950  1.00  0.00           C  
ATOM   3082  CG  ASN A 193      14.093 -22.252 -40.133  1.00  0.00           C  
ATOM   3083  OD1 ASN A 193      13.739 -23.393 -40.454  1.00  0.00           O  
ATOM   3084  ND2 ASN A 193      13.707 -21.186 -40.790  1.00  0.00           N  
ATOM   3085  H   ASN A 193      13.011 -22.346 -37.425  1.00  0.00           H  
ATOM   3086  HA  ASN A 193      14.946 -24.098 -38.464  1.00  0.00           H  
ATOM   3087 1HB  ASN A 193      14.745 -21.077 -38.473  1.00  0.00           H  
ATOM   3088 2HB  ASN A 193      16.005 -21.946 -39.318  1.00  0.00           H  
ATOM   3089 1HD2 ASN A 193      13.099 -21.278 -41.579  1.00  0.00           H  
ATOM   3090 2HD2 ASN A 193      14.009 -20.280 -40.494  1.00  0.00           H  
ATOM   3091  N   ALA A 194      16.052 -22.487 -35.868  1.00  0.00           N  
ATOM   3092  CA  ALA A 194      17.120 -22.434 -34.885  1.00  0.00           C  
ATOM   3093  C   ALA A 194      16.506 -22.640 -33.509  1.00  0.00           C  
ATOM   3094  O   ALA A 194      16.838 -21.940 -32.546  1.00  0.00           O  
ATOM   3095  CB  ALA A 194      17.867 -21.118 -34.966  1.00  0.00           C  
ATOM   3096  H   ALA A 194      15.180 -22.010 -35.672  1.00  0.00           H  
ATOM   3097  HA  ALA A 194      17.814 -23.252 -35.073  1.00  0.00           H  
ATOM   3098 1HB  ALA A 194      18.660 -21.096 -34.222  1.00  0.00           H  
ATOM   3099 2HB  ALA A 194      18.296 -21.017 -35.945  1.00  0.00           H  
ATOM   3100 3HB  ALA A 194      17.176 -20.291 -34.780  1.00  0.00           H  
ATOM   3101  N   THR A 195      15.657 -23.671 -33.401  1.00  0.00           N  
ATOM   3102  CA  THR A 195      14.881 -23.936 -32.190  1.00  0.00           C  
ATOM   3103  C   THR A 195      15.596 -23.716 -30.868  1.00  0.00           C  
ATOM   3104  O   THR A 195      15.086 -23.004 -30.008  1.00  0.00           O  
ATOM   3105  CB  THR A 195      14.461 -25.407 -32.129  1.00  0.00           C  
ATOM   3106  OG1 THR A 195      13.740 -25.757 -33.273  1.00  0.00           O  
ATOM   3107  CG2 THR A 195      13.578 -25.617 -30.923  1.00  0.00           C  
ATOM   3108  H   THR A 195      15.446 -24.225 -34.238  1.00  0.00           H  
ATOM   3109  HA  THR A 195      13.995 -23.297 -32.211  1.00  0.00           H  
ATOM   3110  HB  THR A 195      15.341 -26.039 -32.055  1.00  0.00           H  
ATOM   3111  HG1 THR A 195      14.257 -25.570 -34.087  1.00  0.00           H  
ATOM   3112 1HG2 THR A 195      13.276 -26.660 -30.875  1.00  0.00           H  
ATOM   3113 2HG2 THR A 195      14.124 -25.353 -30.017  1.00  0.00           H  
ATOM   3114 3HG2 THR A 195      12.698 -24.986 -31.015  1.00  0.00           H  
ATOM   3115  N   LEU A 196      16.749 -24.354 -30.692  1.00  0.00           N  
ATOM   3116  CA  LEU A 196      17.419 -24.293 -29.401  1.00  0.00           C  
ATOM   3117  C   LEU A 196      17.867 -22.903 -29.024  1.00  0.00           C  
ATOM   3118  O   LEU A 196      17.593 -22.433 -27.916  1.00  0.00           O  
ATOM   3119  CB  LEU A 196      18.636 -25.205 -29.393  1.00  0.00           C  
ATOM   3120  CG  LEU A 196      19.443 -25.162 -28.113  1.00  0.00           C  
ATOM   3121  CD1 LEU A 196      18.558 -25.612 -26.956  1.00  0.00           C  
ATOM   3122  CD2 LEU A 196      20.662 -26.051 -28.260  1.00  0.00           C  
ATOM   3123  H   LEU A 196      17.138 -24.897 -31.446  1.00  0.00           H  
ATOM   3124  HA  LEU A 196      16.720 -24.641 -28.644  1.00  0.00           H  
ATOM   3125 1HB  LEU A 196      18.309 -26.230 -29.553  1.00  0.00           H  
ATOM   3126 2HB  LEU A 196      19.295 -24.918 -30.211  1.00  0.00           H  
ATOM   3127  HG  LEU A 196      19.765 -24.138 -27.920  1.00  0.00           H  
ATOM   3128 1HD1 LEU A 196      19.117 -25.584 -26.025  1.00  0.00           H  
ATOM   3129 2HD1 LEU A 196      17.695 -24.948 -26.878  1.00  0.00           H  
ATOM   3130 3HD1 LEU A 196      18.218 -26.631 -27.137  1.00  0.00           H  
ATOM   3131 1HD2 LEU A 196      21.248 -26.024 -27.346  1.00  0.00           H  
ATOM   3132 2HD2 LEU A 196      20.342 -27.076 -28.455  1.00  0.00           H  
ATOM   3133 3HD2 LEU A 196      21.270 -25.695 -29.094  1.00  0.00           H  
ATOM   3134  N   ASN A 197      18.565 -22.236 -29.927  1.00  0.00           N  
ATOM   3135  CA  ASN A 197      19.077 -20.924 -29.608  1.00  0.00           C  
ATOM   3136  C   ASN A 197      17.932 -19.937 -29.468  1.00  0.00           C  
ATOM   3137  O   ASN A 197      17.985 -19.010 -28.651  1.00  0.00           O  
ATOM   3138  CB  ASN A 197      20.060 -20.488 -30.651  1.00  0.00           C  
ATOM   3139  CG  ASN A 197      21.337 -21.260 -30.575  1.00  0.00           C  
ATOM   3140  OD1 ASN A 197      21.704 -21.807 -29.524  1.00  0.00           O  
ATOM   3141  ND2 ASN A 197      22.030 -21.324 -31.682  1.00  0.00           N  
ATOM   3142  H   ASN A 197      18.736 -22.641 -30.837  1.00  0.00           H  
ATOM   3143  HA  ASN A 197      19.587 -20.974 -28.646  1.00  0.00           H  
ATOM   3144 1HB  ASN A 197      19.620 -20.600 -31.646  1.00  0.00           H  
ATOM   3145 2HB  ASN A 197      20.284 -19.444 -30.500  1.00  0.00           H  
ATOM   3146 1HD2 ASN A 197      22.895 -21.827 -31.703  1.00  0.00           H  
ATOM   3147 2HD2 ASN A 197      21.694 -20.869 -32.507  1.00  0.00           H  
ATOM   3148  N   ALA A 198      16.863 -20.136 -30.249  1.00  0.00           N  
ATOM   3149  CA  ALA A 198      15.734 -19.242 -30.104  1.00  0.00           C  
ATOM   3150  C   ALA A 198      15.158 -19.414 -28.710  1.00  0.00           C  
ATOM   3151  O   ALA A 198      14.920 -18.432 -28.016  1.00  0.00           O  
ATOM   3152  CB  ALA A 198      14.675 -19.513 -31.153  1.00  0.00           C  
ATOM   3153  H   ALA A 198      16.837 -20.893 -30.934  1.00  0.00           H  
ATOM   3154  HA  ALA A 198      16.089 -18.217 -30.210  1.00  0.00           H  
ATOM   3155 1HB  ALA A 198      13.841 -18.823 -31.023  1.00  0.00           H  
ATOM   3156 2HB  ALA A 198      15.107 -19.381 -32.148  1.00  0.00           H  
ATOM   3157 3HB  ALA A 198      14.320 -20.539 -31.045  1.00  0.00           H  
ATOM   3158  N   LYS A 199      15.012 -20.661 -28.245  1.00  0.00           N  
ATOM   3159  CA  LYS A 199      14.451 -20.865 -26.918  1.00  0.00           C  
ATOM   3160  C   LYS A 199      15.360 -20.301 -25.839  1.00  0.00           C  
ATOM   3161  O   LYS A 199      14.881 -19.668 -24.898  1.00  0.00           O  
ATOM   3162  CB  LYS A 199      14.161 -22.341 -26.654  1.00  0.00           C  
ATOM   3163  CG  LYS A 199      12.969 -22.920 -27.433  1.00  0.00           C  
ATOM   3164  CD  LYS A 199      12.766 -24.377 -27.099  1.00  0.00           C  
ATOM   3165  CE  LYS A 199      11.541 -24.938 -27.779  1.00  0.00           C  
ATOM   3166  NZ  LYS A 199      11.357 -26.392 -27.469  1.00  0.00           N  
ATOM   3167  H   LYS A 199      15.238 -21.469 -28.829  1.00  0.00           H  
ATOM   3168  HA  LYS A 199      13.506 -20.326 -26.867  1.00  0.00           H  
ATOM   3169 1HB  LYS A 199      15.045 -22.929 -26.922  1.00  0.00           H  
ATOM   3170 2HB  LYS A 199      13.977 -22.492 -25.589  1.00  0.00           H  
ATOM   3171 1HG  LYS A 199      12.059 -22.378 -27.207  1.00  0.00           H  
ATOM   3172 2HG  LYS A 199      13.155 -22.826 -28.498  1.00  0.00           H  
ATOM   3173 1HD  LYS A 199      13.642 -24.943 -27.423  1.00  0.00           H  
ATOM   3174 2HD  LYS A 199      12.656 -24.489 -26.022  1.00  0.00           H  
ATOM   3175 1HE  LYS A 199      10.670 -24.387 -27.435  1.00  0.00           H  
ATOM   3176 2HE  LYS A 199      11.630 -24.809 -28.851  1.00  0.00           H  
ATOM   3177 1HZ  LYS A 199      10.523 -26.733 -27.930  1.00  0.00           H  
ATOM   3178 2HZ  LYS A 199      12.157 -26.918 -27.789  1.00  0.00           H  
ATOM   3179 3HZ  LYS A 199      11.259 -26.512 -26.468  1.00  0.00           H  
ATOM   3180  N   LYS A 200      16.682 -20.460 -25.991  1.00  0.00           N  
ATOM   3181  CA  LYS A 200      17.585 -19.912 -24.982  1.00  0.00           C  
ATOM   3182  C   LYS A 200      17.447 -18.401 -24.924  1.00  0.00           C  
ATOM   3183  O   LYS A 200      17.390 -17.810 -23.842  1.00  0.00           O  
ATOM   3184  CB  LYS A 200      19.044 -20.256 -25.288  1.00  0.00           C  
ATOM   3185  CG  LYS A 200      19.462 -21.713 -25.089  1.00  0.00           C  
ATOM   3186  CD  LYS A 200      20.933 -21.881 -25.470  1.00  0.00           C  
ATOM   3187  CE  LYS A 200      21.438 -23.285 -25.230  1.00  0.00           C  
ATOM   3188  NZ  LYS A 200      22.858 -23.434 -25.655  1.00  0.00           N  
ATOM   3189  H   LYS A 200      17.048 -20.993 -26.782  1.00  0.00           H  
ATOM   3190  HA  LYS A 200      17.309 -20.319 -24.007  1.00  0.00           H  
ATOM   3191 1HB  LYS A 200      19.250 -20.005 -26.329  1.00  0.00           H  
ATOM   3192 2HB  LYS A 200      19.695 -19.637 -24.673  1.00  0.00           H  
ATOM   3193 1HG  LYS A 200      19.316 -22.002 -24.048  1.00  0.00           H  
ATOM   3194 2HG  LYS A 200      18.852 -22.358 -25.719  1.00  0.00           H  
ATOM   3195 1HD  LYS A 200      21.050 -21.652 -26.534  1.00  0.00           H  
ATOM   3196 2HD  LYS A 200      21.542 -21.183 -24.900  1.00  0.00           H  
ATOM   3197 1HE  LYS A 200      21.357 -23.519 -24.170  1.00  0.00           H  
ATOM   3198 2HE  LYS A 200      20.837 -23.978 -25.786  1.00  0.00           H  
ATOM   3199 1HZ  LYS A 200      23.166 -24.379 -25.485  1.00  0.00           H  
ATOM   3200 2HZ  LYS A 200      22.935 -23.227 -26.644  1.00  0.00           H  
ATOM   3201 3HZ  LYS A 200      23.436 -22.792 -25.132  1.00  0.00           H  
ATOM   3202  N   THR A 201      17.328 -17.773 -26.094  1.00  0.00           N  
ATOM   3203  CA  THR A 201      17.184 -16.337 -26.139  1.00  0.00           C  
ATOM   3204  C   THR A 201      15.892 -15.930 -25.476  1.00  0.00           C  
ATOM   3205  O   THR A 201      15.877 -15.002 -24.667  1.00  0.00           O  
ATOM   3206  CB  THR A 201      17.198 -15.805 -27.575  1.00  0.00           C  
ATOM   3207  OG1 THR A 201      18.444 -16.128 -28.183  1.00  0.00           O  
ATOM   3208  CG2 THR A 201      17.018 -14.296 -27.556  1.00  0.00           C  
ATOM   3209  H   THR A 201      17.379 -18.295 -26.970  1.00  0.00           H  
ATOM   3210  HA  THR A 201      18.009 -15.885 -25.593  1.00  0.00           H  
ATOM   3211  HB  THR A 201      16.393 -16.264 -28.151  1.00  0.00           H  
ATOM   3212  HG1 THR A 201      18.446 -17.087 -28.425  1.00  0.00           H  
ATOM   3213 1HG2 THR A 201      17.037 -13.914 -28.577  1.00  0.00           H  
ATOM   3214 2HG2 THR A 201      16.061 -14.063 -27.088  1.00  0.00           H  
ATOM   3215 3HG2 THR A 201      17.821 -13.837 -26.985  1.00  0.00           H  
ATOM   3216  N   ILE A 202      14.811 -16.641 -25.773  1.00  0.00           N  
ATOM   3217  CA  ILE A 202      13.537 -16.262 -25.219  1.00  0.00           C  
ATOM   3218  C   ILE A 202      13.532 -16.388 -23.684  1.00  0.00           C  
ATOM   3219  O   ILE A 202      12.998 -15.517 -22.982  1.00  0.00           O  
ATOM   3220  CB  ILE A 202      12.388 -17.038 -25.840  1.00  0.00           C  
ATOM   3221  CG1 ILE A 202      12.265 -16.717 -27.380  1.00  0.00           C  
ATOM   3222  CG2 ILE A 202      11.144 -16.664 -25.137  1.00  0.00           C  
ATOM   3223  CD1 ILE A 202      12.050 -15.281 -27.718  1.00  0.00           C  
ATOM   3224  H   ILE A 202      14.878 -17.416 -26.433  1.00  0.00           H  
ATOM   3225  HA  ILE A 202      13.355 -15.245 -25.504  1.00  0.00           H  
ATOM   3226  HB  ILE A 202      12.571 -18.106 -25.736  1.00  0.00           H  
ATOM   3227 1HG1 ILE A 202      13.151 -17.009 -27.871  1.00  0.00           H  
ATOM   3228 2HG1 ILE A 202      11.433 -17.293 -27.785  1.00  0.00           H  
ATOM   3229 1HG2 ILE A 202      10.345 -17.213 -25.569  1.00  0.00           H  
ATOM   3230 2HG2 ILE A 202      11.227 -16.907 -24.080  1.00  0.00           H  
ATOM   3231 3HG2 ILE A 202      10.957 -15.598 -25.250  1.00  0.00           H  
ATOM   3232 1HD1 ILE A 202      11.986 -15.173 -28.798  1.00  0.00           H  
ATOM   3233 2HD1 ILE A 202      11.124 -14.930 -27.259  1.00  0.00           H  
ATOM   3234 3HD1 ILE A 202      12.892 -14.707 -27.353  1.00  0.00           H  
ATOM   3235  N   GLU A 203      14.138 -17.449 -23.146  1.00  0.00           N  
ATOM   3236  CA  GLU A 203      14.208 -17.590 -21.693  1.00  0.00           C  
ATOM   3237  C   GLU A 203      15.015 -16.438 -21.068  1.00  0.00           C  
ATOM   3238  O   GLU A 203      14.633 -15.885 -20.028  1.00  0.00           O  
ATOM   3239  CB  GLU A 203      14.821 -18.941 -21.317  1.00  0.00           C  
ATOM   3240  CG  GLU A 203      13.914 -20.153 -21.620  1.00  0.00           C  
ATOM   3241  CD  GLU A 203      14.570 -21.491 -21.336  1.00  0.00           C  
ATOM   3242  OE1 GLU A 203      15.736 -21.519 -21.020  1.00  0.00           O  
ATOM   3243  OE2 GLU A 203      13.890 -22.490 -21.430  1.00  0.00           O  
ATOM   3244  H   GLU A 203      14.548 -18.163 -23.751  1.00  0.00           H  
ATOM   3245  HA  GLU A 203      13.195 -17.553 -21.293  1.00  0.00           H  
ATOM   3246 1HB  GLU A 203      15.756 -19.076 -21.867  1.00  0.00           H  
ATOM   3247 2HB  GLU A 203      15.055 -18.953 -20.253  1.00  0.00           H  
ATOM   3248 1HG  GLU A 203      13.014 -20.069 -21.010  1.00  0.00           H  
ATOM   3249 2HG  GLU A 203      13.612 -20.115 -22.665  1.00  0.00           H  
ATOM   3250  N   LEU A 204      16.102 -16.027 -21.727  1.00  0.00           N  
ATOM   3251  CA  LEU A 204      16.892 -14.917 -21.209  1.00  0.00           C  
ATOM   3252  C   LEU A 204      16.121 -13.604 -21.253  1.00  0.00           C  
ATOM   3253  O   LEU A 204      16.160 -12.821 -20.298  1.00  0.00           O  
ATOM   3254  CB  LEU A 204      18.182 -14.789 -22.000  1.00  0.00           C  
ATOM   3255  CG  LEU A 204      19.172 -15.920 -21.779  1.00  0.00           C  
ATOM   3256  CD1 LEU A 204      20.317 -15.778 -22.755  1.00  0.00           C  
ATOM   3257  CD2 LEU A 204      19.657 -15.867 -20.340  1.00  0.00           C  
ATOM   3258  H   LEU A 204      16.404 -16.514 -22.576  1.00  0.00           H  
ATOM   3259  HA  LEU A 204      17.143 -15.130 -20.174  1.00  0.00           H  
ATOM   3260 1HB  LEU A 204      17.944 -14.748 -23.062  1.00  0.00           H  
ATOM   3261 2HB  LEU A 204      18.668 -13.869 -21.714  1.00  0.00           H  
ATOM   3262  HG  LEU A 204      18.688 -16.875 -21.960  1.00  0.00           H  
ATOM   3263 1HD1 LEU A 204      21.029 -16.588 -22.603  1.00  0.00           H  
ATOM   3264 2HD1 LEU A 204      19.930 -15.820 -23.774  1.00  0.00           H  
ATOM   3265 3HD1 LEU A 204      20.813 -14.818 -22.589  1.00  0.00           H  
ATOM   3266 1HD2 LEU A 204      20.367 -16.675 -20.164  1.00  0.00           H  
ATOM   3267 2HD2 LEU A 204      20.145 -14.904 -20.159  1.00  0.00           H  
ATOM   3268 3HD2 LEU A 204      18.807 -15.976 -19.665  1.00  0.00           H  
ATOM   3269  N   ILE A 205      15.364 -13.367 -22.323  1.00  0.00           N  
ATOM   3270  CA  ILE A 205      14.627 -12.115 -22.374  1.00  0.00           C  
ATOM   3271  C   ILE A 205      13.480 -12.154 -21.356  1.00  0.00           C  
ATOM   3272  O   ILE A 205      13.069 -11.103 -20.858  1.00  0.00           O  
ATOM   3273  CB  ILE A 205      14.190 -11.758 -23.819  1.00  0.00           C  
ATOM   3274  CG1 ILE A 205      13.280 -12.685 -24.308  1.00  0.00           C  
ATOM   3275  CG2 ILE A 205      15.371 -11.694 -24.747  1.00  0.00           C  
ATOM   3276  CD1 ILE A 205      12.737 -12.324 -25.659  1.00  0.00           C  
ATOM   3277  H   ILE A 205      15.345 -14.029 -23.103  1.00  0.00           H  
ATOM   3278  HA  ILE A 205      15.299 -11.325 -22.062  1.00  0.00           H  
ATOM   3279  HB  ILE A 205      13.705 -10.822 -23.817  1.00  0.00           H  
ATOM   3280 1HG1 ILE A 205      13.780 -13.592 -24.340  1.00  0.00           H  
ATOM   3281 2HG1 ILE A 205      12.469 -12.773 -23.615  1.00  0.00           H  
ATOM   3282 1HG2 ILE A 205      15.046 -11.442 -25.749  1.00  0.00           H  
ATOM   3283 2HG2 ILE A 205      16.042 -10.964 -24.410  1.00  0.00           H  
ATOM   3284 3HG2 ILE A 205      15.871 -12.645 -24.772  1.00  0.00           H  
ATOM   3285 1HD1 ILE A 205      12.045 -13.077 -25.981  1.00  0.00           H  
ATOM   3286 2HD1 ILE A 205      12.239 -11.382 -25.618  1.00  0.00           H  
ATOM   3287 3HD1 ILE A 205      13.558 -12.262 -26.358  1.00  0.00           H  
ATOM   3288  N   THR A 206      13.017 -13.365 -20.987  1.00  0.00           N  
ATOM   3289  CA  THR A 206      11.991 -13.506 -19.963  1.00  0.00           C  
ATOM   3290  C   THR A 206      12.534 -13.033 -18.645  1.00  0.00           C  
ATOM   3291  O   THR A 206      11.904 -12.229 -17.948  1.00  0.00           O  
ATOM   3292  CB  THR A 206      11.501 -14.959 -19.833  1.00  0.00           C  
ATOM   3293  OG1 THR A 206      10.971 -15.412 -21.090  1.00  0.00           O  
ATOM   3294  CG2 THR A 206      10.411 -15.017 -18.806  1.00  0.00           C  
ATOM   3295  H   THR A 206      13.351 -14.201 -21.469  1.00  0.00           H  
ATOM   3296  HA  THR A 206      11.175 -12.871 -20.189  1.00  0.00           H  
ATOM   3297  HB  THR A 206      12.305 -15.606 -19.522  1.00  0.00           H  
ATOM   3298  HG1 THR A 206      11.688 -15.390 -21.768  1.00  0.00           H  
ATOM   3299 1HG2 THR A 206      10.058 -16.046 -18.712  1.00  0.00           H  
ATOM   3300 2HG2 THR A 206      10.800 -14.678 -17.861  1.00  0.00           H  
ATOM   3301 3HG2 THR A 206       9.587 -14.377 -19.109  1.00  0.00           H  
ATOM   3302  N   CYS A 207      13.748 -13.474 -18.339  1.00  0.00           N  
ATOM   3303  CA  CYS A 207      14.413 -13.085 -17.114  1.00  0.00           C  
ATOM   3304  C   CYS A 207      14.510 -11.559 -17.091  1.00  0.00           C  
ATOM   3305  O   CYS A 207      14.313 -10.912 -16.059  1.00  0.00           O  
ATOM   3306  CB  CYS A 207      15.802 -13.704 -17.091  1.00  0.00           C  
ATOM   3307  SG  CYS A 207      15.774 -15.516 -17.044  1.00  0.00           S  
ATOM   3308  H   CYS A 207      14.197 -14.146 -18.966  1.00  0.00           H  
ATOM   3309  HA  CYS A 207      13.833 -13.421 -16.263  1.00  0.00           H  
ATOM   3310 1HB  CYS A 207      16.365 -13.398 -17.963  1.00  0.00           H  
ATOM   3311 2HB  CYS A 207      16.339 -13.349 -16.214  1.00  0.00           H  
ATOM   3312  HG  CYS A 207      15.245 -15.678 -18.290  1.00  0.00           H  
ATOM   3313  N   GLY A 208      14.766 -10.997 -18.267  1.00  0.00           N  
ATOM   3314  CA  GLY A 208      14.849  -9.569 -18.493  1.00  0.00           C  
ATOM   3315  C   GLY A 208      13.586  -8.800 -18.116  1.00  0.00           C  
ATOM   3316  O   GLY A 208      13.626  -7.941 -17.231  1.00  0.00           O  
ATOM   3317  H   GLY A 208      14.951 -11.611 -19.060  1.00  0.00           H  
ATOM   3318 1HA  GLY A 208      15.713  -9.156 -17.982  1.00  0.00           H  
ATOM   3319 2HA  GLY A 208      15.003  -9.438 -19.548  1.00  0.00           H  
ATOM   3320  N   LEU A 209      12.449  -9.133 -18.736  1.00  0.00           N  
ATOM   3321  CA  LEU A 209      11.217  -8.406 -18.416  1.00  0.00           C  
ATOM   3322  C   LEU A 209      10.941  -8.510 -16.937  1.00  0.00           C  
ATOM   3323  O   LEU A 209      10.511  -7.545 -16.316  1.00  0.00           O  
ATOM   3324  CB  LEU A 209      10.008  -8.869 -19.221  1.00  0.00           C  
ATOM   3325  CG  LEU A 209       8.698  -8.058 -18.943  1.00  0.00           C  
ATOM   3326  CD1 LEU A 209       8.923  -6.577 -19.316  1.00  0.00           C  
ATOM   3327  CD2 LEU A 209       7.525  -8.620 -19.738  1.00  0.00           C  
ATOM   3328  H   LEU A 209      12.475  -9.855 -19.456  1.00  0.00           H  
ATOM   3329  HA  LEU A 209      11.374  -7.356 -18.662  1.00  0.00           H  
ATOM   3330 1HB  LEU A 209      10.249  -8.707 -20.237  1.00  0.00           H  
ATOM   3331 2HB  LEU A 209       9.831  -9.930 -19.041  1.00  0.00           H  
ATOM   3332  HG  LEU A 209       8.474  -8.118 -17.893  1.00  0.00           H  
ATOM   3333 1HD1 LEU A 209       8.019  -6.005 -19.102  1.00  0.00           H  
ATOM   3334 2HD1 LEU A 209       9.748  -6.180 -18.742  1.00  0.00           H  
ATOM   3335 3HD1 LEU A 209       9.158  -6.500 -20.383  1.00  0.00           H  
ATOM   3336 1HD2 LEU A 209       6.629  -8.038 -19.511  1.00  0.00           H  
ATOM   3337 2HD2 LEU A 209       7.732  -8.550 -20.799  1.00  0.00           H  
ATOM   3338 3HD2 LEU A 209       7.364  -9.662 -19.463  1.00  0.00           H  
ATOM   3339  N   ILE A 210      11.225  -9.667 -16.361  1.00  0.00           N  
ATOM   3340  CA  ILE A 210      11.051  -9.840 -14.939  1.00  0.00           C  
ATOM   3341  C   ILE A 210      11.905  -8.853 -14.161  1.00  0.00           C  
ATOM   3342  O   ILE A 210      11.410  -8.241 -13.210  1.00  0.00           O  
ATOM   3343  CB  ILE A 210      11.322 -11.288 -14.584  1.00  0.00           C  
ATOM   3344  CG1 ILE A 210      10.148 -12.081 -15.154  1.00  0.00           C  
ATOM   3345  CG2 ILE A 210      11.614 -11.465 -13.106  1.00  0.00           C  
ATOM   3346  CD1 ILE A 210      10.357 -13.511 -15.184  1.00  0.00           C  
ATOM   3347  H   ILE A 210      11.568 -10.450 -16.922  1.00  0.00           H  
ATOM   3348  HA  ILE A 210      10.012  -9.644 -14.697  1.00  0.00           H  
ATOM   3349  HB  ILE A 210      12.181 -11.630 -15.135  1.00  0.00           H  
ATOM   3350 1HG1 ILE A 210       9.268 -11.864 -14.568  1.00  0.00           H  
ATOM   3351 2HG1 ILE A 210       9.970 -11.748 -16.175  1.00  0.00           H  
ATOM   3352 1HG2 ILE A 210      11.813 -12.517 -12.892  1.00  0.00           H  
ATOM   3353 2HG2 ILE A 210      12.489 -10.876 -12.845  1.00  0.00           H  
ATOM   3354 3HG2 ILE A 210      10.788 -11.126 -12.525  1.00  0.00           H  
ATOM   3355 1HD1 ILE A 210       9.510 -13.975 -15.607  1.00  0.00           H  
ATOM   3356 2HD1 ILE A 210      11.221 -13.701 -15.806  1.00  0.00           H  
ATOM   3357 3HD1 ILE A 210      10.525 -13.896 -14.197  1.00  0.00           H  
ATOM   3358  N   ARG A 211      13.155  -8.630 -14.577  1.00  0.00           N  
ATOM   3359  CA  ARG A 211      13.964  -7.638 -13.881  1.00  0.00           C  
ATOM   3360  C   ARG A 211      13.257  -6.276 -13.938  1.00  0.00           C  
ATOM   3361  O   ARG A 211      13.255  -5.537 -12.945  1.00  0.00           O  
ATOM   3362  CB  ARG A 211      15.343  -7.461 -14.526  1.00  0.00           C  
ATOM   3363  CG  ARG A 211      16.313  -8.635 -14.440  1.00  0.00           C  
ATOM   3364  CD  ARG A 211      17.687  -8.239 -14.913  1.00  0.00           C  
ATOM   3365  NE  ARG A 211      18.595  -9.384 -15.049  1.00  0.00           N  
ATOM   3366  CZ  ARG A 211      18.979  -9.940 -16.233  1.00  0.00           C  
ATOM   3367  NH1 ARG A 211      18.580  -9.449 -17.382  1.00  0.00           N  
ATOM   3368  NH2 ARG A 211      19.784 -10.986 -16.262  1.00  0.00           N  
ATOM   3369  H   ARG A 211      13.545  -9.169 -15.352  1.00  0.00           H  
ATOM   3370  HA  ARG A 211      14.080  -7.940 -12.842  1.00  0.00           H  
ATOM   3371 1HB  ARG A 211      15.233  -7.210 -15.572  1.00  0.00           H  
ATOM   3372 2HB  ARG A 211      15.838  -6.617 -14.057  1.00  0.00           H  
ATOM   3373 1HG  ARG A 211      16.379  -8.984 -13.411  1.00  0.00           H  
ATOM   3374 2HG  ARG A 211      15.964  -9.438 -15.072  1.00  0.00           H  
ATOM   3375 1HD  ARG A 211      17.596  -7.759 -15.889  1.00  0.00           H  
ATOM   3376 2HD  ARG A 211      18.125  -7.536 -14.205  1.00  0.00           H  
ATOM   3377  HE  ARG A 211      18.942  -9.808 -14.199  1.00  0.00           H  
ATOM   3378 1HH1 ARG A 211      17.984  -8.637 -17.417  1.00  0.00           H  
ATOM   3379 2HH1 ARG A 211      18.915  -9.910 -18.251  1.00  0.00           H  
ATOM   3380 1HH2 ARG A 211      20.127 -11.398 -15.409  1.00  0.00           H  
ATOM   3381 2HH2 ARG A 211      20.061 -11.361 -17.188  1.00  0.00           H  
ATOM   3382  N   ALA A 212      12.658  -5.933 -15.095  1.00  0.00           N  
ATOM   3383  CA  ALA A 212      11.957  -4.645 -15.233  1.00  0.00           C  
ATOM   3384  C   ALA A 212      10.750  -4.549 -14.330  1.00  0.00           C  
ATOM   3385  O   ALA A 212      10.563  -3.547 -13.642  1.00  0.00           O  
ATOM   3386  CB  ALA A 212      11.446  -4.413 -16.644  1.00  0.00           C  
ATOM   3387  H   ALA A 212      12.702  -6.591 -15.879  1.00  0.00           H  
ATOM   3388  HA  ALA A 212      12.660  -3.856 -14.967  1.00  0.00           H  
ATOM   3389 1HB  ALA A 212      10.963  -3.449 -16.693  1.00  0.00           H  
ATOM   3390 2HB  ALA A 212      12.222  -4.430 -17.319  1.00  0.00           H  
ATOM   3391 3HB  ALA A 212      10.737  -5.179 -16.901  1.00  0.00           H  
ATOM   3392  N   LEU A 213       9.960  -5.618 -14.289  1.00  0.00           N  
ATOM   3393  CA  LEU A 213       8.725  -5.618 -13.524  1.00  0.00           C  
ATOM   3394  C   LEU A 213       9.047  -5.455 -12.048  1.00  0.00           C  
ATOM   3395  O   LEU A 213       8.367  -4.722 -11.330  1.00  0.00           O  
ATOM   3396  CB  LEU A 213       7.973  -6.932 -13.778  1.00  0.00           C  
ATOM   3397  CG  LEU A 213       7.447  -7.132 -15.238  1.00  0.00           C  
ATOM   3398  CD1 LEU A 213       6.902  -8.548 -15.383  1.00  0.00           C  
ATOM   3399  CD2 LEU A 213       6.394  -6.128 -15.578  1.00  0.00           C  
ATOM   3400  H   LEU A 213      10.200  -6.430 -14.859  1.00  0.00           H  
ATOM   3401  HA  LEU A 213       8.109  -4.778 -13.845  1.00  0.00           H  
ATOM   3402 1HB  LEU A 213       8.648  -7.760 -13.552  1.00  0.00           H  
ATOM   3403 2HB  LEU A 213       7.124  -6.984 -13.102  1.00  0.00           H  
ATOM   3404  HG  LEU A 213       8.260  -7.002 -15.917  1.00  0.00           H  
ATOM   3405 1HD1 LEU A 213       6.553  -8.702 -16.404  1.00  0.00           H  
ATOM   3406 2HD1 LEU A 213       7.688  -9.265 -15.158  1.00  0.00           H  
ATOM   3407 3HD1 LEU A 213       6.072  -8.686 -14.691  1.00  0.00           H  
ATOM   3408 1HD2 LEU A 213       6.058  -6.285 -16.602  1.00  0.00           H  
ATOM   3409 2HD2 LEU A 213       5.571  -6.273 -14.904  1.00  0.00           H  
ATOM   3410 3HD2 LEU A 213       6.794  -5.116 -15.475  1.00  0.00           H  
ATOM   3411  N   ILE A 214      10.122  -6.107 -11.601  1.00  0.00           N  
ATOM   3412  CA  ILE A 214      10.541  -6.008 -10.215  1.00  0.00           C  
ATOM   3413  C   ILE A 214      11.099  -4.618  -9.932  1.00  0.00           C  
ATOM   3414  O   ILE A 214      10.784  -4.028  -8.900  1.00  0.00           O  
ATOM   3415  CB  ILE A 214      11.554  -7.092  -9.853  1.00  0.00           C  
ATOM   3416  CG1 ILE A 214      10.861  -8.448  -9.937  1.00  0.00           C  
ATOM   3417  CG2 ILE A 214      12.060  -6.841  -8.438  1.00  0.00           C  
ATOM   3418  CD1 ILE A 214      11.782  -9.614  -9.876  1.00  0.00           C  
ATOM   3419  H   ILE A 214      10.646  -6.710 -12.239  1.00  0.00           H  
ATOM   3420  HA  ILE A 214       9.669  -6.160  -9.585  1.00  0.00           H  
ATOM   3421  HB  ILE A 214      12.383  -7.083 -10.568  1.00  0.00           H  
ATOM   3422 1HG1 ILE A 214      10.148  -8.529  -9.122  1.00  0.00           H  
ATOM   3423 2HG1 ILE A 214      10.318  -8.495 -10.880  1.00  0.00           H  
ATOM   3424 1HG2 ILE A 214      12.775  -7.616  -8.164  1.00  0.00           H  
ATOM   3425 2HG2 ILE A 214      12.546  -5.865  -8.394  1.00  0.00           H  
ATOM   3426 3HG2 ILE A 214      11.218  -6.859  -7.743  1.00  0.00           H  
ATOM   3427 1HD1 ILE A 214      11.200 -10.525  -9.959  1.00  0.00           H  
ATOM   3428 2HD1 ILE A 214      12.489  -9.560 -10.701  1.00  0.00           H  
ATOM   3429 3HD1 ILE A 214      12.324  -9.606  -8.932  1.00  0.00           H  
ATOM   3430  N   ALA A 215      11.941  -4.092 -10.830  1.00  0.00           N  
ATOM   3431  CA  ALA A 215      12.495  -2.760 -10.636  1.00  0.00           C  
ATOM   3432  C   ALA A 215      11.388  -1.724 -10.544  1.00  0.00           C  
ATOM   3433  O   ALA A 215      11.444  -0.806  -9.715  1.00  0.00           O  
ATOM   3434  CB  ALA A 215      13.412  -2.398 -11.783  1.00  0.00           C  
ATOM   3435  H   ALA A 215      12.206  -4.618 -11.663  1.00  0.00           H  
ATOM   3436  HA  ALA A 215      13.053  -2.756  -9.701  1.00  0.00           H  
ATOM   3437 1HB  ALA A 215      13.831  -1.408 -11.620  1.00  0.00           H  
ATOM   3438 2HB  ALA A 215      14.216  -3.131 -11.847  1.00  0.00           H  
ATOM   3439 3HB  ALA A 215      12.842  -2.404 -12.712  1.00  0.00           H  
ATOM   3440  N   TYR A 216      10.351  -1.883 -11.356  1.00  0.00           N  
ATOM   3441  CA  TYR A 216       9.281  -0.928 -11.283  1.00  0.00           C  
ATOM   3442  C   TYR A 216       8.495  -1.185 -10.008  1.00  0.00           C  
ATOM   3443  O   TYR A 216       8.092  -0.243  -9.336  1.00  0.00           O  
ATOM   3444  CB  TYR A 216       8.420  -0.963 -12.527  1.00  0.00           C  
ATOM   3445  CG  TYR A 216       9.153  -0.477 -13.767  1.00  0.00           C  
ATOM   3446  CD1 TYR A 216       9.137  -1.223 -14.935  1.00  0.00           C  
ATOM   3447  CD2 TYR A 216       9.891   0.696 -13.712  1.00  0.00           C  
ATOM   3448  CE1 TYR A 216       9.854  -0.792 -16.051  1.00  0.00           C  
ATOM   3449  CE2 TYR A 216      10.607   1.120 -14.820  1.00  0.00           C  
ATOM   3450  CZ  TYR A 216      10.593   0.378 -15.991  1.00  0.00           C  
ATOM   3451  OH  TYR A 216      11.330   0.814 -17.095  1.00  0.00           O  
ATOM   3452  H   TYR A 216      10.330  -2.638 -12.043  1.00  0.00           H  
ATOM   3453  HA  TYR A 216       9.710   0.070 -11.208  1.00  0.00           H  
ATOM   3454 1HB  TYR A 216       8.069  -1.983 -12.708  1.00  0.00           H  
ATOM   3455 2HB  TYR A 216       7.583  -0.331 -12.361  1.00  0.00           H  
ATOM   3456  HD1 TYR A 216       8.567  -2.152 -14.974  1.00  0.00           H  
ATOM   3457  HD2 TYR A 216       9.915   1.281 -12.793  1.00  0.00           H  
ATOM   3458  HE1 TYR A 216       9.848  -1.375 -16.964  1.00  0.00           H  
ATOM   3459  HE2 TYR A 216      11.190   2.040 -14.769  1.00  0.00           H  
ATOM   3460  HH  TYR A 216      11.451   0.085 -17.750  1.00  0.00           H  
ATOM   3461  N   ALA A 217       8.333  -2.449  -9.607  1.00  0.00           N  
ATOM   3462  CA  ALA A 217       7.634  -2.722  -8.363  1.00  0.00           C  
ATOM   3463  C   ALA A 217       8.369  -2.038  -7.206  1.00  0.00           C  
ATOM   3464  O   ALA A 217       7.738  -1.539  -6.272  1.00  0.00           O  
ATOM   3465  CB  ALA A 217       7.525  -4.208  -8.107  1.00  0.00           C  
ATOM   3466  H   ALA A 217       8.654  -3.228 -10.178  1.00  0.00           H  
ATOM   3467  HA  ALA A 217       6.633  -2.318  -8.442  1.00  0.00           H  
ATOM   3468 1HB  ALA A 217       6.984  -4.366  -7.178  1.00  0.00           H  
ATOM   3469 2HB  ALA A 217       6.995  -4.684  -8.930  1.00  0.00           H  
ATOM   3470 3HB  ALA A 217       8.517  -4.633  -8.023  1.00  0.00           H  
ATOM   3471  N   ASN A 218       9.708  -2.006  -7.265  1.00  0.00           N  
ATOM   3472  CA  ASN A 218      10.500  -1.363  -6.223  1.00  0.00           C  
ATOM   3473  C   ASN A 218      10.188   0.136  -6.168  1.00  0.00           C  
ATOM   3474  O   ASN A 218      10.034   0.704  -5.089  1.00  0.00           O  
ATOM   3475  CB  ASN A 218      11.976  -1.625  -6.447  1.00  0.00           C  
ATOM   3476  CG  ASN A 218      12.349  -3.056  -6.142  1.00  0.00           C  
ATOM   3477  OD1 ASN A 218      11.597  -3.758  -5.450  1.00  0.00           O  
ATOM   3478  ND2 ASN A 218      13.489  -3.486  -6.629  1.00  0.00           N  
ATOM   3479  H   ASN A 218      10.179  -2.467  -8.043  1.00  0.00           H  
ATOM   3480  HA  ASN A 218      10.217  -1.791  -5.261  1.00  0.00           H  
ATOM   3481 1HB  ASN A 218      12.240  -1.407  -7.473  1.00  0.00           H  
ATOM   3482 2HB  ASN A 218      12.564  -0.964  -5.813  1.00  0.00           H  
ATOM   3483 1HD2 ASN A 218      13.798  -4.419  -6.443  1.00  0.00           H  
ATOM   3484 2HD2 ASN A 218      14.058  -2.874  -7.177  1.00  0.00           H  
ATOM   3485  N   LEU A 219      10.027   0.768  -7.334  1.00  0.00           N  
ATOM   3486  CA  LEU A 219       9.618   2.175  -7.385  1.00  0.00           C  
ATOM   3487  C   LEU A 219       8.246   2.374  -6.773  1.00  0.00           C  
ATOM   3488  O   LEU A 219       8.046   3.288  -5.970  1.00  0.00           O  
ATOM   3489  CB  LEU A 219       9.580   2.705  -8.820  1.00  0.00           C  
ATOM   3490  CG  LEU A 219       8.986   4.122  -8.961  1.00  0.00           C  
ATOM   3491  CD1 LEU A 219       9.805   5.124  -8.159  1.00  0.00           C  
ATOM   3492  CD2 LEU A 219       8.930   4.495 -10.447  1.00  0.00           C  
ATOM   3493  H   LEU A 219      10.206   0.255  -8.200  1.00  0.00           H  
ATOM   3494  HA  LEU A 219      10.339   2.759  -6.815  1.00  0.00           H  
ATOM   3495 1HB  LEU A 219      10.593   2.715  -9.218  1.00  0.00           H  
ATOM   3496 2HB  LEU A 219       8.982   2.039  -9.429  1.00  0.00           H  
ATOM   3497  HG  LEU A 219       7.979   4.121  -8.554  1.00  0.00           H  
ATOM   3498 1HD1 LEU A 219       9.354   6.119  -8.252  1.00  0.00           H  
ATOM   3499 2HD1 LEU A 219       9.814   4.827  -7.111  1.00  0.00           H  
ATOM   3500 3HD1 LEU A 219      10.825   5.148  -8.537  1.00  0.00           H  
ATOM   3501 1HD2 LEU A 219       8.496   5.486 -10.563  1.00  0.00           H  
ATOM   3502 2HD2 LEU A 219       9.936   4.494 -10.861  1.00  0.00           H  
ATOM   3503 3HD2 LEU A 219       8.316   3.767 -10.979  1.00  0.00           H  
ATOM   3504  N   VAL A 220       7.314   1.518  -7.231  1.00  0.00           N  
ATOM   3505  CA  VAL A 220       5.881   1.451  -6.919  1.00  0.00           C  
ATOM   3506  C   VAL A 220       5.520   1.136  -5.459  1.00  0.00           C  
ATOM   3507  O   VAL A 220       4.495   1.607  -4.966  1.00  0.00           O  
ATOM   3508  CB  VAL A 220       5.170   0.473  -7.850  1.00  0.00           C  
ATOM   3509  CG1 VAL A 220       3.752   0.233  -7.385  1.00  0.00           C  
ATOM   3510  CG2 VAL A 220       5.156   1.075  -9.275  1.00  0.00           C  
ATOM   3511  H   VAL A 220       7.650   0.819  -7.890  1.00  0.00           H  
ATOM   3512  HA  VAL A 220       5.460   2.409  -7.190  1.00  0.00           H  
ATOM   3513  HB  VAL A 220       5.687  -0.458  -7.843  1.00  0.00           H  
ATOM   3514 1HG1 VAL A 220       3.263  -0.460  -8.066  1.00  0.00           H  
ATOM   3515 2HG1 VAL A 220       3.761  -0.185  -6.386  1.00  0.00           H  
ATOM   3516 3HG1 VAL A 220       3.217   1.160  -7.370  1.00  0.00           H  
ATOM   3517 1HG2 VAL A 220       4.663   0.384  -9.952  1.00  0.00           H  
ATOM   3518 2HG2 VAL A 220       4.622   2.017  -9.261  1.00  0.00           H  
ATOM   3519 3HG2 VAL A 220       6.172   1.247  -9.614  1.00  0.00           H  
ATOM   3520  N   THR A 221       6.283   0.274  -4.799  1.00  0.00           N  
ATOM   3521  CA  THR A 221       5.965  -0.120  -3.432  1.00  0.00           C  
ATOM   3522  C   THR A 221       6.985   0.399  -2.392  1.00  0.00           C  
ATOM   3523  O   THR A 221       6.723   1.377  -1.674  1.00  0.00           O  
ATOM   3524  CB  THR A 221       5.878  -1.666  -3.334  1.00  0.00           C  
ATOM   3525  OG1 THR A 221       7.109  -2.240  -3.774  1.00  0.00           O  
ATOM   3526  CG2 THR A 221       4.771  -2.191  -4.221  1.00  0.00           C  
ATOM   3527  H   THR A 221       7.091  -0.130  -5.265  1.00  0.00           H  
ATOM   3528  HA  THR A 221       4.993   0.295  -3.175  1.00  0.00           H  
ATOM   3529  HB  THR A 221       5.685  -1.958  -2.304  1.00  0.00           H  
ATOM   3530  HG1 THR A 221       7.257  -1.992  -4.718  1.00  0.00           H  
ATOM   3531 1HG2 THR A 221       4.728  -3.276  -4.143  1.00  0.00           H  
ATOM   3532 2HG2 THR A 221       3.819  -1.763  -3.910  1.00  0.00           H  
ATOM   3533 3HG2 THR A 221       4.979  -1.911  -5.253  1.00  0.00           H  
ATOM   3534  N   ALA A 222       8.100  -0.337  -2.253  1.00  0.00           N  
ATOM   3535  CA  ALA A 222       9.188  -0.073  -1.299  1.00  0.00           C  
ATOM   3536  C   ALA A 222       8.690  -0.083   0.144  1.00  0.00           C  
ATOM   3537  O   ALA A 222       9.320   0.481   1.039  1.00  0.00           O  
ATOM   3538  CB  ALA A 222       9.838   1.265  -1.593  1.00  0.00           C  
ATOM   3539  H   ALA A 222       8.186  -1.124  -2.878  1.00  0.00           H  
ATOM   3540  HA  ALA A 222       9.930  -0.865  -1.411  1.00  0.00           H  
ATOM   3541 1HB  ALA A 222      10.659   1.423  -0.899  1.00  0.00           H  
ATOM   3542 2HB  ALA A 222      10.220   1.262  -2.613  1.00  0.00           H  
ATOM   3543 3HB  ALA A 222       9.119   2.071  -1.484  1.00  0.00           H  
ATOM   3544  N   PHE A 223       7.561  -0.743   0.361  1.00  0.00           N  
ATOM   3545  CA  PHE A 223       6.927  -0.889   1.663  1.00  0.00           C  
ATOM   3546  C   PHE A 223       7.798  -1.785   2.536  1.00  0.00           C  
ATOM   3547  O   PHE A 223       8.023  -1.527   3.717  1.00  0.00           O  
ATOM   3548  CB  PHE A 223       5.527  -1.468   1.483  1.00  0.00           C  
ATOM   3549  CG  PHE A 223       4.679  -1.455   2.707  1.00  0.00           C  
ATOM   3550  CD1 PHE A 223       4.055  -0.275   3.113  1.00  0.00           C  
ATOM   3551  CD2 PHE A 223       4.500  -2.596   3.460  1.00  0.00           C  
ATOM   3552  CE1 PHE A 223       3.275  -0.255   4.240  1.00  0.00           C  
ATOM   3553  CE2 PHE A 223       3.719  -2.570   4.591  1.00  0.00           C  
ATOM   3554  CZ  PHE A 223       3.113  -1.402   4.978  1.00  0.00           C  
ATOM   3555  H   PHE A 223       7.113  -1.158  -0.441  1.00  0.00           H  
ATOM   3556  HA  PHE A 223       6.850   0.088   2.139  1.00  0.00           H  
ATOM   3557 1HB  PHE A 223       5.006  -0.912   0.704  1.00  0.00           H  
ATOM   3558 2HB  PHE A 223       5.616  -2.496   1.150  1.00  0.00           H  
ATOM   3559  HD1 PHE A 223       4.193   0.636   2.524  1.00  0.00           H  
ATOM   3560  HD2 PHE A 223       4.989  -3.521   3.154  1.00  0.00           H  
ATOM   3561  HE1 PHE A 223       2.792   0.672   4.557  1.00  0.00           H  
ATOM   3562  HE2 PHE A 223       3.587  -3.471   5.183  1.00  0.00           H  
ATOM   3563  HZ  PHE A 223       2.511  -1.394   5.874  1.00  0.00           H  
ATOM   3564  N   SER A 224       8.255  -2.876   1.921  1.00  0.00           N  
ATOM   3565  CA  SER A 224       9.096  -3.876   2.556  1.00  0.00           C  
ATOM   3566  C   SER A 224       9.907  -4.649   1.538  1.00  0.00           C  
ATOM   3567  O   SER A 224       9.417  -5.018   0.469  1.00  0.00           O  
ATOM   3568  CB  SER A 224       8.284  -4.873   3.350  1.00  0.00           C  
ATOM   3569  OG  SER A 224       9.138  -5.875   3.885  1.00  0.00           O  
ATOM   3570  H   SER A 224       8.018  -2.997   0.952  1.00  0.00           H  
ATOM   3571  HA  SER A 224       9.787  -3.366   3.228  1.00  0.00           H  
ATOM   3572 1HB  SER A 224       7.767  -4.358   4.159  1.00  0.00           H  
ATOM   3573 2HB  SER A 224       7.530  -5.331   2.712  1.00  0.00           H  
ATOM   3574  HG  SER A 224       8.593  -6.387   4.504  1.00  0.00           H  
ATOM   3575  N   ALA A 225      11.127  -5.001   1.929  1.00  0.00           N  
ATOM   3576  CA  ALA A 225      12.009  -5.833   1.114  1.00  0.00           C  
ATOM   3577  C   ALA A 225      11.364  -7.183   0.830  1.00  0.00           C  
ATOM   3578  O   ALA A 225      11.659  -7.817  -0.187  1.00  0.00           O  
ATOM   3579  CB  ALA A 225      13.341  -6.033   1.804  1.00  0.00           C  
ATOM   3580  H   ALA A 225      11.455  -4.671   2.826  1.00  0.00           H  
ATOM   3581  HA  ALA A 225      12.170  -5.327   0.160  1.00  0.00           H  
ATOM   3582 1HB  ALA A 225      13.988  -6.639   1.171  1.00  0.00           H  
ATOM   3583 2HB  ALA A 225      13.809  -5.066   1.983  1.00  0.00           H  
ATOM   3584 3HB  ALA A 225      13.183  -6.542   2.755  1.00  0.00           H  
ATOM   3585  N   ASP A 226      10.492  -7.635   1.741  1.00  0.00           N  
ATOM   3586  CA  ASP A 226       9.830  -8.918   1.578  1.00  0.00           C  
ATOM   3587  C   ASP A 226       8.990  -8.946   0.310  1.00  0.00           C  
ATOM   3588  O   ASP A 226       8.813 -10.000  -0.296  1.00  0.00           O  
ATOM   3589  CB  ASP A 226       8.930  -9.239   2.773  1.00  0.00           C  
ATOM   3590  CG  ASP A 226       9.688  -9.614   4.061  1.00  0.00           C  
ATOM   3591  OD1 ASP A 226      10.869  -9.879   4.000  1.00  0.00           O  
ATOM   3592  OD2 ASP A 226       9.062  -9.630   5.095  1.00  0.00           O  
ATOM   3593  H   ASP A 226      10.248  -7.052   2.543  1.00  0.00           H  
ATOM   3594  HA  ASP A 226      10.592  -9.692   1.501  1.00  0.00           H  
ATOM   3595 1HB  ASP A 226       8.296  -8.378   2.980  1.00  0.00           H  
ATOM   3596 2HB  ASP A 226       8.272 -10.066   2.508  1.00  0.00           H  
ATOM   3597  N   LYS A 227       8.426  -7.803  -0.096  1.00  0.00           N  
ATOM   3598  CA  LYS A 227       7.591  -7.840  -1.283  1.00  0.00           C  
ATOM   3599  C   LYS A 227       8.469  -8.059  -2.503  1.00  0.00           C  
ATOM   3600  O   LYS A 227       8.102  -8.798  -3.421  1.00  0.00           O  
ATOM   3601  CB  LYS A 227       6.770  -6.566  -1.440  1.00  0.00           C  
ATOM   3602  CG  LYS A 227       5.658  -6.387  -0.410  1.00  0.00           C  
ATOM   3603  CD  LYS A 227       4.816  -5.146  -0.734  1.00  0.00           C  
ATOM   3604  CE  LYS A 227       3.656  -4.982   0.232  1.00  0.00           C  
ATOM   3605  NZ  LYS A 227       2.825  -3.795  -0.106  1.00  0.00           N  
ATOM   3606  H   LYS A 227       8.616  -6.915   0.368  1.00  0.00           H  
ATOM   3607  HA  LYS A 227       6.905  -8.683  -1.204  1.00  0.00           H  
ATOM   3608 1HB  LYS A 227       7.433  -5.700  -1.362  1.00  0.00           H  
ATOM   3609 2HB  LYS A 227       6.318  -6.540  -2.429  1.00  0.00           H  
ATOM   3610 1HG  LYS A 227       5.027  -7.272  -0.382  1.00  0.00           H  
ATOM   3611 2HG  LYS A 227       6.111  -6.258   0.572  1.00  0.00           H  
ATOM   3612 1HD  LYS A 227       5.444  -4.256  -0.698  1.00  0.00           H  
ATOM   3613 2HD  LYS A 227       4.412  -5.243  -1.744  1.00  0.00           H  
ATOM   3614 1HE  LYS A 227       3.030  -5.877   0.195  1.00  0.00           H  
ATOM   3615 2HE  LYS A 227       4.046  -4.864   1.241  1.00  0.00           H  
ATOM   3616 1HZ  LYS A 227       2.069  -3.713   0.554  1.00  0.00           H  
ATOM   3617 2HZ  LYS A 227       3.383  -2.959  -0.070  1.00  0.00           H  
ATOM   3618 3HZ  LYS A 227       2.449  -3.906  -1.037  1.00  0.00           H  
ATOM   3619  N   THR A 228       9.645  -7.431  -2.501  1.00  0.00           N  
ATOM   3620  CA  THR A 228      10.574  -7.546  -3.612  1.00  0.00           C  
ATOM   3621  C   THR A 228      11.036  -8.981  -3.716  1.00  0.00           C  
ATOM   3622  O   THR A 228      11.064  -9.571  -4.803  1.00  0.00           O  
ATOM   3623  CB  THR A 228      11.813  -6.655  -3.407  1.00  0.00           C  
ATOM   3624  OG1 THR A 228      11.427  -5.281  -3.328  1.00  0.00           O  
ATOM   3625  CG2 THR A 228      12.786  -6.842  -4.550  1.00  0.00           C  
ATOM   3626  H   THR A 228       9.898  -6.860  -1.703  1.00  0.00           H  
ATOM   3627  HA  THR A 228      10.068  -7.269  -4.537  1.00  0.00           H  
ATOM   3628  HB  THR A 228      12.298  -6.932  -2.475  1.00  0.00           H  
ATOM   3629  HG1 THR A 228      11.450  -4.882  -4.212  1.00  0.00           H  
ATOM   3630 1HG2 THR A 228      13.658  -6.213  -4.389  1.00  0.00           H  
ATOM   3631 2HG2 THR A 228      13.091  -7.887  -4.601  1.00  0.00           H  
ATOM   3632 3HG2 THR A 228      12.302  -6.559  -5.481  1.00  0.00           H  
ATOM   3633  N   ALA A 229      11.393  -9.550  -2.563  1.00  0.00           N  
ATOM   3634  CA  ALA A 229      11.880 -10.912  -2.527  1.00  0.00           C  
ATOM   3635  C   ALA A 229      10.839 -11.881  -3.048  1.00  0.00           C  
ATOM   3636  O   ALA A 229      11.160 -12.758  -3.849  1.00  0.00           O  
ATOM   3637  CB  ALA A 229      12.249 -11.286  -1.109  1.00  0.00           C  
ATOM   3638  H   ALA A 229      11.345  -9.004  -1.700  1.00  0.00           H  
ATOM   3639  HA  ALA A 229      12.760 -10.975  -3.164  1.00  0.00           H  
ATOM   3640 1HB  ALA A 229      12.634 -12.305  -1.091  1.00  0.00           H  
ATOM   3641 2HB  ALA A 229      13.008 -10.598  -0.737  1.00  0.00           H  
ATOM   3642 3HB  ALA A 229      11.362 -11.220  -0.478  1.00  0.00           H  
ATOM   3643  N   LEU A 230       9.580 -11.693  -2.660  1.00  0.00           N  
ATOM   3644  CA  LEU A 230       8.549 -12.598  -3.128  1.00  0.00           C  
ATOM   3645  C   LEU A 230       8.284 -12.451  -4.623  1.00  0.00           C  
ATOM   3646  O   LEU A 230       8.087 -13.450  -5.317  1.00  0.00           O  
ATOM   3647  CB  LEU A 230       7.272 -12.384  -2.347  1.00  0.00           C  
ATOM   3648  CG  LEU A 230       7.310 -12.782  -0.896  1.00  0.00           C  
ATOM   3649  CD1 LEU A 230       6.013 -12.326  -0.242  1.00  0.00           C  
ATOM   3650  CD2 LEU A 230       7.510 -14.288  -0.798  1.00  0.00           C  
ATOM   3651  H   LEU A 230       9.341 -10.954  -1.996  1.00  0.00           H  
ATOM   3652  HA  LEU A 230       8.889 -13.617  -2.945  1.00  0.00           H  
ATOM   3653 1HB  LEU A 230       6.974 -11.335  -2.419  1.00  0.00           H  
ATOM   3654 2HB  LEU A 230       6.536 -12.996  -2.795  1.00  0.00           H  
ATOM   3655  HG  LEU A 230       8.135 -12.292  -0.395  1.00  0.00           H  
ATOM   3656 1HD1 LEU A 230       6.018 -12.596   0.813  1.00  0.00           H  
ATOM   3657 2HD1 LEU A 230       5.927 -11.241  -0.339  1.00  0.00           H  
ATOM   3658 3HD1 LEU A 230       5.180 -12.798  -0.730  1.00  0.00           H  
ATOM   3659 1HD2 LEU A 230       7.539 -14.584   0.250  1.00  0.00           H  
ATOM   3660 2HD2 LEU A 230       6.697 -14.804  -1.293  1.00  0.00           H  
ATOM   3661 3HD2 LEU A 230       8.456 -14.563  -1.279  1.00  0.00           H  
ATOM   3662  N   LEU A 231       8.327 -11.222  -5.155  1.00  0.00           N  
ATOM   3663  CA  LEU A 231       8.127 -11.080  -6.593  1.00  0.00           C  
ATOM   3664  C   LEU A 231       9.251 -11.785  -7.314  1.00  0.00           C  
ATOM   3665  O   LEU A 231       9.034 -12.467  -8.316  1.00  0.00           O  
ATOM   3666  CB  LEU A 231       8.128  -9.619  -7.029  1.00  0.00           C  
ATOM   3667  CG  LEU A 231       6.960  -8.782  -6.598  1.00  0.00           C  
ATOM   3668  CD1 LEU A 231       7.250  -7.359  -6.969  1.00  0.00           C  
ATOM   3669  CD2 LEU A 231       5.685  -9.279  -7.270  1.00  0.00           C  
ATOM   3670  H   LEU A 231       8.473 -10.398  -4.567  1.00  0.00           H  
ATOM   3671  HA  LEU A 231       7.181 -11.545  -6.868  1.00  0.00           H  
ATOM   3672 1HB  LEU A 231       9.033  -9.148  -6.634  1.00  0.00           H  
ATOM   3673 2HB  LEU A 231       8.174  -9.586  -8.116  1.00  0.00           H  
ATOM   3674  HG  LEU A 231       6.845  -8.839  -5.525  1.00  0.00           H  
ATOM   3675 1HD1 LEU A 231       6.419  -6.731  -6.654  1.00  0.00           H  
ATOM   3676 2HD1 LEU A 231       8.166  -7.036  -6.468  1.00  0.00           H  
ATOM   3677 3HD1 LEU A 231       7.381  -7.283  -8.050  1.00  0.00           H  
ATOM   3678 1HD2 LEU A 231       4.854  -8.657  -6.955  1.00  0.00           H  
ATOM   3679 2HD2 LEU A 231       5.794  -9.220  -8.353  1.00  0.00           H  
ATOM   3680 3HD2 LEU A 231       5.497 -10.319  -6.983  1.00  0.00           H  
ATOM   3681  N   HIS A 232      10.460 -11.674  -6.768  1.00  0.00           N  
ATOM   3682  CA  HIS A 232      11.601 -12.331  -7.360  1.00  0.00           C  
ATOM   3683  C   HIS A 232      11.417 -13.836  -7.331  1.00  0.00           C  
ATOM   3684  O   HIS A 232      11.548 -14.483  -8.362  1.00  0.00           O  
ATOM   3685  CB  HIS A 232      12.902 -11.936  -6.661  1.00  0.00           C  
ATOM   3686  CG  HIS A 232      14.119 -12.550  -7.281  1.00  0.00           C  
ATOM   3687  ND1 HIS A 232      14.626 -12.132  -8.502  1.00  0.00           N  
ATOM   3688  CD2 HIS A 232      14.932 -13.541  -6.857  1.00  0.00           C  
ATOM   3689  CE1 HIS A 232      15.699 -12.845  -8.795  1.00  0.00           C  
ATOM   3690  NE2 HIS A 232      15.909 -13.701  -7.814  1.00  0.00           N  
ATOM   3691  H   HIS A 232      10.596 -11.093  -5.940  1.00  0.00           H  
ATOM   3692  HA  HIS A 232      11.690 -12.047  -8.399  1.00  0.00           H  
ATOM   3693 1HB  HIS A 232      13.007 -10.850  -6.674  1.00  0.00           H  
ATOM   3694 2HB  HIS A 232      12.862 -12.243  -5.622  1.00  0.00           H  
ATOM   3695  HD2 HIS A 232      14.832 -14.105  -5.929  1.00  0.00           H  
ATOM   3696  HE1 HIS A 232      16.308 -12.744  -9.693  1.00  0.00           H  
ATOM   3697  HE2 HIS A 232      16.662 -14.373  -7.769  1.00  0.00           H  
ATOM   3698  N   GLU A 233      11.079 -14.411  -6.173  1.00  0.00           N  
ATOM   3699  CA  GLU A 233      10.937 -15.864  -6.101  1.00  0.00           C  
ATOM   3700  C   GLU A 233       9.844 -16.393  -7.033  1.00  0.00           C  
ATOM   3701  O   GLU A 233      10.026 -17.430  -7.685  1.00  0.00           O  
ATOM   3702  CB  GLU A 233      10.626 -16.308  -4.663  1.00  0.00           C  
ATOM   3703  CG  GLU A 233      11.804 -16.183  -3.677  1.00  0.00           C  
ATOM   3704  CD  GLU A 233      11.447 -16.582  -2.248  1.00  0.00           C  
ATOM   3705  OE1 GLU A 233      10.295 -16.839  -1.982  1.00  0.00           O  
ATOM   3706  OE2 GLU A 233      12.339 -16.634  -1.431  1.00  0.00           O  
ATOM   3707  H   GLU A 233      10.961 -13.837  -5.340  1.00  0.00           H  
ATOM   3708  HA  GLU A 233      11.881 -16.311  -6.401  1.00  0.00           H  
ATOM   3709 1HB  GLU A 233       9.806 -15.701  -4.274  1.00  0.00           H  
ATOM   3710 2HB  GLU A 233      10.293 -17.345  -4.668  1.00  0.00           H  
ATOM   3711 1HG  GLU A 233      12.616 -16.819  -4.025  1.00  0.00           H  
ATOM   3712 2HG  GLU A 233      12.160 -15.154  -3.685  1.00  0.00           H  
ATOM   3713  N   ILE A 234       8.732 -15.677  -7.173  1.00  0.00           N  
ATOM   3714  CA  ILE A 234       7.696 -16.178  -8.064  1.00  0.00           C  
ATOM   3715  C   ILE A 234       8.049 -15.988  -9.520  1.00  0.00           C  
ATOM   3716  O   ILE A 234       7.963 -16.920 -10.316  1.00  0.00           O  
ATOM   3717  CB  ILE A 234       6.339 -15.517  -7.797  1.00  0.00           C  
ATOM   3718  CG1 ILE A 234       5.878 -15.858  -6.405  1.00  0.00           C  
ATOM   3719  CG2 ILE A 234       5.323 -15.946  -8.847  1.00  0.00           C  
ATOM   3720  CD1 ILE A 234       5.741 -17.347  -6.164  1.00  0.00           C  
ATOM   3721  H   ILE A 234       8.592 -14.818  -6.632  1.00  0.00           H  
ATOM   3722  HA  ILE A 234       7.584 -17.246  -7.883  1.00  0.00           H  
ATOM   3723  HB  ILE A 234       6.463 -14.429  -7.836  1.00  0.00           H  
ATOM   3724 1HG1 ILE A 234       6.586 -15.450  -5.685  1.00  0.00           H  
ATOM   3725 2HG1 ILE A 234       4.905 -15.398  -6.241  1.00  0.00           H  
ATOM   3726 1HG2 ILE A 234       4.370 -15.453  -8.650  1.00  0.00           H  
ATOM   3727 2HG2 ILE A 234       5.680 -15.663  -9.838  1.00  0.00           H  
ATOM   3728 3HG2 ILE A 234       5.191 -17.019  -8.803  1.00  0.00           H  
ATOM   3729 1HD1 ILE A 234       5.400 -17.520  -5.143  1.00  0.00           H  
ATOM   3730 2HD1 ILE A 234       5.019 -17.767  -6.864  1.00  0.00           H  
ATOM   3731 3HD1 ILE A 234       6.709 -17.828  -6.308  1.00  0.00           H  
ATOM   3732  N   LEU A 235       8.489 -14.811  -9.900  1.00  0.00           N  
ATOM   3733  CA  LEU A 235       8.801 -14.632 -11.297  1.00  0.00           C  
ATOM   3734  C   LEU A 235       9.988 -15.532 -11.695  1.00  0.00           C  
ATOM   3735  O   LEU A 235       9.981 -16.181 -12.754  1.00  0.00           O  
ATOM   3736  CB  LEU A 235       9.046 -13.145 -11.538  1.00  0.00           C  
ATOM   3737  CG  LEU A 235       7.787 -12.251 -11.396  1.00  0.00           C  
ATOM   3738  CD1 LEU A 235       8.162 -10.759 -11.483  1.00  0.00           C  
ATOM   3739  CD2 LEU A 235       6.808 -12.632 -12.488  1.00  0.00           C  
ATOM   3740  H   LEU A 235       8.601 -14.038  -9.244  1.00  0.00           H  
ATOM   3741  HA  LEU A 235       7.934 -14.928 -11.882  1.00  0.00           H  
ATOM   3742 1HB  LEU A 235       9.808 -12.791 -10.839  1.00  0.00           H  
ATOM   3743 2HB  LEU A 235       9.393 -13.032 -12.518  1.00  0.00           H  
ATOM   3744  HG  LEU A 235       7.334 -12.423 -10.413  1.00  0.00           H  
ATOM   3745 1HD1 LEU A 235       7.267 -10.150 -11.368  1.00  0.00           H  
ATOM   3746 2HD1 LEU A 235       8.858 -10.527 -10.684  1.00  0.00           H  
ATOM   3747 3HD1 LEU A 235       8.616 -10.541 -12.443  1.00  0.00           H  
ATOM   3748 1HD2 LEU A 235       5.905 -12.030 -12.396  1.00  0.00           H  
ATOM   3749 2HD2 LEU A 235       7.255 -12.466 -13.463  1.00  0.00           H  
ATOM   3750 3HD2 LEU A 235       6.557 -13.683 -12.377  1.00  0.00           H  
ATOM   3751  N   LEU A 236      10.960 -15.676 -10.796  1.00  0.00           N  
ATOM   3752  CA  LEU A 236      12.118 -16.519 -11.032  1.00  0.00           C  
ATOM   3753  C   LEU A 236      11.778 -17.985 -11.230  1.00  0.00           C  
ATOM   3754  O   LEU A 236      12.248 -18.609 -12.179  1.00  0.00           O  
ATOM   3755  CB  LEU A 236      13.094 -16.446  -9.869  1.00  0.00           C  
ATOM   3756  CG  LEU A 236      14.295 -17.346  -9.985  1.00  0.00           C  
ATOM   3757  CD1 LEU A 236      15.106 -16.926 -11.197  1.00  0.00           C  
ATOM   3758  CD2 LEU A 236      15.091 -17.274  -8.705  1.00  0.00           C  
ATOM   3759  H   LEU A 236      10.934 -15.159  -9.919  1.00  0.00           H  
ATOM   3760  HA  LEU A 236      12.621 -16.157 -11.911  1.00  0.00           H  
ATOM   3761 1HB  LEU A 236      13.452 -15.420  -9.772  1.00  0.00           H  
ATOM   3762 2HB  LEU A 236      12.566 -16.715  -8.955  1.00  0.00           H  
ATOM   3763  HG  LEU A 236      13.968 -18.371 -10.142  1.00  0.00           H  
ATOM   3764 1HD1 LEU A 236      15.972 -17.577 -11.302  1.00  0.00           H  
ATOM   3765 2HD1 LEU A 236      14.486 -17.000 -12.091  1.00  0.00           H  
ATOM   3766 3HD1 LEU A 236      15.437 -15.896 -11.069  1.00  0.00           H  
ATOM   3767 1HD2 LEU A 236      15.958 -17.929  -8.777  1.00  0.00           H  
ATOM   3768 2HD2 LEU A 236      15.416 -16.261  -8.544  1.00  0.00           H  
ATOM   3769 3HD2 LEU A 236      14.462 -17.591  -7.871  1.00  0.00           H  
ATOM   3770  N   THR A 237      10.985 -18.554 -10.318  1.00  0.00           N  
ATOM   3771  CA  THR A 237      10.735 -19.983 -10.375  1.00  0.00           C  
ATOM   3772  C   THR A 237       9.460 -20.387 -11.122  1.00  0.00           C  
ATOM   3773  O   THR A 237       9.302 -21.558 -11.471  1.00  0.00           O  
ATOM   3774  CB  THR A 237      10.719 -20.561  -8.945  1.00  0.00           C  
ATOM   3775  OG1 THR A 237       9.638 -20.001  -8.192  1.00  0.00           O  
ATOM   3776  CG2 THR A 237      12.031 -20.200  -8.246  1.00  0.00           C  
ATOM   3777  H   THR A 237      10.596 -18.014  -9.544  1.00  0.00           H  
ATOM   3778  HA  THR A 237      11.573 -20.444 -10.898  1.00  0.00           H  
ATOM   3779  HB  THR A 237      10.605 -21.641  -8.989  1.00  0.00           H  
ATOM   3780  HG1 THR A 237       9.795 -19.040  -8.065  1.00  0.00           H  
ATOM   3781 1HG2 THR A 237      12.027 -20.602  -7.234  1.00  0.00           H  
ATOM   3782 2HG2 THR A 237      12.869 -20.617  -8.802  1.00  0.00           H  
ATOM   3783 3HG2 THR A 237      12.127 -19.114  -8.202  1.00  0.00           H  
ATOM   3784  N   LYS A 238       8.548 -19.445 -11.383  1.00  0.00           N  
ATOM   3785  CA  LYS A 238       7.314 -19.790 -12.078  1.00  0.00           C  
ATOM   3786  C   LYS A 238       7.272 -19.275 -13.522  1.00  0.00           C  
ATOM   3787  O   LYS A 238       6.561 -19.845 -14.350  1.00  0.00           O  
ATOM   3788  CB  LYS A 238       6.093 -19.259 -11.320  1.00  0.00           C  
ATOM   3789  CG  LYS A 238       5.958 -19.770  -9.876  1.00  0.00           C  
ATOM   3790  CD  LYS A 238       5.783 -21.279  -9.806  1.00  0.00           C  
ATOM   3791  CE  LYS A 238       5.567 -21.736  -8.364  1.00  0.00           C  
ATOM   3792  NZ  LYS A 238       5.425 -23.219  -8.260  1.00  0.00           N  
ATOM   3793  H   LYS A 238       8.671 -18.492 -11.054  1.00  0.00           H  
ATOM   3794  HA  LYS A 238       7.236 -20.876 -12.119  1.00  0.00           H  
ATOM   3795 1HB  LYS A 238       6.115 -18.175 -11.301  1.00  0.00           H  
ATOM   3796 2HB  LYS A 238       5.190 -19.548 -11.854  1.00  0.00           H  
ATOM   3797 1HG  LYS A 238       6.851 -19.482  -9.311  1.00  0.00           H  
ATOM   3798 2HG  LYS A 238       5.094 -19.304  -9.411  1.00  0.00           H  
ATOM   3799 1HD  LYS A 238       4.926 -21.580 -10.410  1.00  0.00           H  
ATOM   3800 2HD  LYS A 238       6.677 -21.765 -10.203  1.00  0.00           H  
ATOM   3801 1HE  LYS A 238       6.419 -21.418  -7.761  1.00  0.00           H  
ATOM   3802 2HE  LYS A 238       4.664 -21.267  -7.974  1.00  0.00           H  
ATOM   3803 1HZ  LYS A 238       5.286 -23.479  -7.294  1.00  0.00           H  
ATOM   3804 2HZ  LYS A 238       4.633 -23.522  -8.808  1.00  0.00           H  
ATOM   3805 3HZ  LYS A 238       6.267 -23.657  -8.611  1.00  0.00           H  
ATOM   3806  N   VAL A 239       7.992 -18.183 -13.829  1.00  0.00           N  
ATOM   3807  CA  VAL A 239       7.893 -17.581 -15.152  1.00  0.00           C  
ATOM   3808  C   VAL A 239       9.179 -17.706 -15.987  1.00  0.00           C  
ATOM   3809  O   VAL A 239       9.111 -18.047 -17.166  1.00  0.00           O  
ATOM   3810  CB  VAL A 239       7.486 -16.112 -15.029  1.00  0.00           C  
ATOM   3811  CG1 VAL A 239       7.432 -15.492 -16.396  1.00  0.00           C  
ATOM   3812  CG2 VAL A 239       6.154 -16.015 -14.315  1.00  0.00           C  
ATOM   3813  H   VAL A 239       8.596 -17.726 -13.152  1.00  0.00           H  
ATOM   3814  HA  VAL A 239       7.097 -18.091 -15.693  1.00  0.00           H  
ATOM   3815  HB  VAL A 239       8.236 -15.578 -14.459  1.00  0.00           H  
ATOM   3816 1HG1 VAL A 239       7.160 -14.441 -16.310  1.00  0.00           H  
ATOM   3817 2HG1 VAL A 239       8.401 -15.583 -16.865  1.00  0.00           H  
ATOM   3818 3HG1 VAL A 239       6.690 -16.013 -16.998  1.00  0.00           H  
ATOM   3819 1HG2 VAL A 239       5.865 -14.974 -14.226  1.00  0.00           H  
ATOM   3820 2HG2 VAL A 239       5.399 -16.553 -14.887  1.00  0.00           H  
ATOM   3821 3HG2 VAL A 239       6.240 -16.454 -13.321  1.00  0.00           H  
ATOM   3822  N   CYS A 240      10.348 -17.437 -15.390  1.00  0.00           N  
ATOM   3823  CA  CYS A 240      11.618 -17.453 -16.142  1.00  0.00           C  
ATOM   3824  C   CYS A 240      11.922 -18.770 -16.855  1.00  0.00           C  
ATOM   3825  O   CYS A 240      12.514 -18.747 -17.934  1.00  0.00           O  
ATOM   3826  CB  CYS A 240      12.813 -17.205 -15.234  1.00  0.00           C  
ATOM   3827  SG  CYS A 240      12.925 -15.581 -14.564  1.00  0.00           S  
ATOM   3828  H   CYS A 240      10.346 -17.158 -14.410  1.00  0.00           H  
ATOM   3829  HA  CYS A 240      11.584 -16.663 -16.881  1.00  0.00           H  
ATOM   3830 1HB  CYS A 240      12.790 -17.909 -14.416  1.00  0.00           H  
ATOM   3831 2HB  CYS A 240      13.724 -17.403 -15.794  1.00  0.00           H  
ATOM   3832  HG  CYS A 240      11.753 -15.647 -13.913  1.00  0.00           H  
ATOM   3833  N   CYS A 241      11.553 -19.892 -16.221  1.00  0.00           N  
ATOM   3834  CA  CYS A 241      11.753 -21.277 -16.685  1.00  0.00           C  
ATOM   3835  C   CYS A 241      12.503 -22.087 -15.635  1.00  0.00           C  
ATOM   3836  O   CYS A 241      13.180 -23.060 -15.965  1.00  0.00           O  
ATOM   3837  OXT CYS A 241      12.246 -21.903 -14.449  1.00  0.00           O  
ATOM   3838  CB  CYS A 241      12.507 -21.389 -18.024  1.00  0.00           C  
ATOM   3839  SG  CYS A 241      12.705 -23.092 -18.602  1.00  0.00           S  
ATOM   3840  H   CYS A 241      11.074 -19.764 -15.339  1.00  0.00           H  
ATOM   3841  HA  CYS A 241      10.773 -21.730 -16.826  1.00  0.00           H  
ATOM   3842 1HB  CYS A 241      11.961 -20.863 -18.807  1.00  0.00           H  
ATOM   3843 2HB  CYS A 241      13.504 -20.952 -17.947  1.00  0.00           H  
ATOM   3844  HG  CYS A 241      13.317 -22.782 -19.779  1.00  0.00           H  
TER                                                                             
# All scores below are weighted scores, not raw scores.
#BEGIN_POSE_ENERGIES_TABLE /home/grads/bernardm/FoldingBenchMarks/RosettaFold/RoseTTAFold/results_pyrosetta_rerun/T1122.pdb/pdb-3track/model0_2_0.45.pdb
label fa_atr fa_rep fa_sol fa_intra_rep fa_intra_sol_xover4 lk_ball_wtd fa_elec hbond_sr_bb hbond_lr_bb hbond_bb_sc hbond_sc dslf_fa13 omega fa_dun p_aa_pp yhh_planarity ref rama_prepro cart_bonded total
weights 1 0.55 1 0.005 1 1 1 1 1 1 1 1.25 0.4 0.7 0.6 0.625 1 0.45 0.5 NA
pose -1412.73 194.781 817.829 4.92087 45.8575 -47.9289 -338.513 -131.285 -5.48253 -23.2218 -23.066 -0.35298 23.2791 282.977 -23.9052 0.12386 109.757 158.125 215.409 -153.425
MET:NtermProteinFull_1 -4.70353 0.50141 0.69312 0.0099 0.11334 -0.16042 -0.42671 0 0 0 0 0 0.03194 1.19636 0 0 1.65735 0 0.20326 -0.88398
GLY_2 -1.9371 0.08692 0.71395 2e-05 0 -0.19707 -0.27873 0 0 0 0 0 -0.16203 0 -1.34931 0 0.79816 -0.03994 0.23727 -2.12786
TYR_3 -5.97194 0.83272 1.37214 0.0229 0.30343 -0.14257 -0.16203 0 0 0 0 0 -0.0167 2.00534 -0.36008 0.00119 0.58223 0.04776 0.17939 -1.30621
LEU_4 -9.59489 3.22285 0.51354 0.38808 0.06246 -0.30731 -0.59649 0 0 0 0 0 0.87024 0.39124 1.51548 0 1.66147 5.06436 2.23848 5.42951
CYS:disulfide_5 -7.91799 1.0315 3.37925 0.00235 0.00825 -0.16556 -0.44201 0 0 0 0 -0.17649 0.76563 1.12948 -0.34033 0 3.25479 5.05443 3.51904 9.10232
ASN_6 -8.48048 1.69255 6.03385 0.03311 0.95098 -0.17693 -0.73668 0 0 0 -0.7217 0 0.92498 2.17877 -1.03214 0 -1.34026 -0.21495 3.99244 3.10353
ASP_7 -9.64134 1.77068 9.83529 0.00321 0.27774 -0.55613 -2.50343 0 0 -0.49075 0 0 0.63881 2.79429 -0.09175 0 -2.14574 0.14358 3.80482 3.83929
TYR_8 -4.88125 0.51497 2.18607 0.1869 0.40051 -0.06639 -1.39588 0 0 -0.96035 0 0 0.59375 3.0824 0.20393 0.0091 0.58223 0.67575 1.48514 2.61687
GLY_9 -3.36761 0.55219 2.95696 3e-05 0 -0.1053 0.07151 0 0 0 0 0 -0.12844 0 -1.44671 0 0.79816 0.63624 0.69822 0.66525
TYR_10 -6.87625 0.76169 1.44423 0.03093 0.57849 -0.34147 0.24461 0 0 0 0 0 -0.03166 3.1427 0.26521 0.00034 0.58223 0.32767 0.8408 0.9695
GLU_11 -4.40168 0.46406 4.73619 0.00644 0.29126 0.12907 -2.32228 0 0 0 -0.68775 0 0.07446 3.05974 0.20523 0 -2.72453 0.1696 1.25256 0.25236
PRO_12 -3.72505 1.07663 1.44248 0.00391 0.0815 -0.05787 -0.05543 0 0 0 0 0 -0.02616 0.03659 -1.17776 0 -1.64321 0.10983 0.89507 -3.03946
ASN_13 -4.25273 0.45727 2.79627 0.00598 0.2208 -0.50528 -0.89024 0 0 -0.68074 0 0 1.03625 1.91059 0.06154 0 -1.34026 0.07847 0.77912 -0.32295
VAL_14 -4.28728 0.85109 1.41758 0.02519 0.04093 0.12744 -0.01436 0 0 0 0 0 -0.03738 0.03736 0.13976 0 2.64269 0.71987 0.90787 2.57075
ASP_15 -1.97847 0.50877 1.29265 0.00458 0.65013 -0.28259 -0.01714 0 0 0 0 0 0.01086 1.83815 -0.78061 0 -2.14574 0.59127 0.54587 0.23772
TYR_16 -8.43379 1.3879 3.30586 0.06104 0.58788 -0.14179 -2.05489 0 0 0 0 0 0.04864 4.15897 -0.09935 0.00017 0.58223 0.51205 1.48598 1.4009
PRO_17 -2.7395 0.64774 1.70897 0.00303 0.04747 -0.32589 -0.32681 0 0 0 0 0 -0.10456 0.37578 -0.31525 0 -1.64321 0.22492 1.3904 -1.0569
ASN_18 -2.06553 0.21866 1.54927 0.01063 0.69809 -0.15611 0.34952 0 0 0 0 0 -0.03037 1.55911 -0.61419 0 -1.34026 -0.2193 0.16684 0.12635
ALA_19 -3.66961 0.35617 2.36859 0.00119 0 -0.08528 -1.19141 0 0 0 0 0 0.03274 0 0.5034 0 1.32468 0.84644 0.23237 0.71929
SER_20 -4.44696 0.2643 3.86089 0.00145 0.03045 -0.26005 -1.26068 0 0 -0.29303 0 0 0.07889 0.09363 0.23545 0 -0.28969 1.79992 0.31866 0.13325
HIS_21 -7.38266 0.88999 4.97271 0.00887 0.53285 -0.28343 -3.23957 0 0 -0.29303 -0.61078 0 -0.02751 3.82677 -0.12547 0 -0.30065 0.9755 0.34607 -0.71032
ALA_22 -3.73664 0.57469 2.90546 0.00146 0 -0.22092 -1.10883 0 0 0 0 0 -0.05428 0 -0.37576 0 1.32468 -0.2582 0.34574 -0.6026
GLY_23 -3.34135 0.30174 2.93353 6e-05 0 -0.02588 -2.26706 0 0 -0.87129 0 0 0.04854 0 0.15837 0 0.79816 -0.20321 0.28567 -2.18272
LEU_24 -7.19251 0.77142 3.48437 0.02004 0.14605 -0.38064 -0.44203 0 0 0 0 0 -0.01468 1.07574 -0.19246 0 1.66147 0.34051 0.46412 -0.25859
TYR_25 -9.50824 1.09506 4.63019 0.02439 0.27968 -0.44546 -1.84741 0 0 0 -1.25864 0 -0.03288 2.62685 -0.03769 1e-05 0.58223 0.15669 1.01994 -2.71528
ASP_26 -2.2969 0.10617 2.29361 0.00526 0.76373 -0.08259 -0.89598 0 0 0 0 0 -0.02196 2.83669 -0.53815 0 -2.14574 0.04819 0.79738 0.86971
ARG_27 -6.1793 0.54156 5.48037 0.01008 0.18555 0.04056 -2.26014 0 0 -0.87129 0 0 -0.00562 1.53066 -0.00621 0 -0.09474 0.13602 0.51048 -0.98203
SER_28 -1.60154 0.19328 1.53284 0.00173 0.05426 -0.11379 0.17348 0 0 0 0 0 -0.09102 0.08006 -0.39527 0 -0.28969 -0.09497 0.52153 -0.02911
LYS_29 -5.72401 1.13949 4.74167 0.00796 0.14922 -0.19181 -2.46584 0 0 0 0 0 0.11602 0.89949 -0.02077 0 -0.71458 -0.25077 0.26347 -2.05046
GLN_30 -5.6714 0.71429 4.90816 0.01178 0.25569 -0.09142 -1.26377 0 0 -0.7607 0 0 0.06234 2.5968 0.0399 0 -1.45095 4.95657 1.55528 5.86258
PRO_31 -3.62671 0.90844 2.24204 0.00245 0.03679 0.00454 -0.94881 0 0 0 0 0 -0.1814 0.24198 -0.67013 0 -1.64321 5.08916 1.6883 3.14347
TYR_32 -5.93492 0.64781 4.11583 0.02137 0.2369 -0.2635 -1.6415 0 0 0 0 0 0.01399 2.22679 0.14357 2e-05 0.58223 0.3404 0.51518 1.00417
VAL_33 -6.53825 0.52049 3.09386 0.03363 0.05896 0.00794 -0.42772 0 0 0 0 0 0.0678 0.16525 -0.22456 0 2.64269 0.54807 0.76902 0.71718
ASP_34 -3.93551 0.15647 3.98553 0.00471 0.83119 -0.35571 -1.33393 0 0 0 -0.791 0 -0.00798 2.43972 -0.08685 0 -2.14574 0.20175 0.69583 -0.34152
THR_35 -5.37247 0.86 3.03322 0.01951 0.09699 -0.41454 -0.56161 0 0 -1.10643 0 0 0.00814 0.13275 0.18706 0 1.15175 0.23953 0.60315 -1.12297
ALA_36 -1.53808 0.25331 1.24805 0.00153 0 -0.09821 0.20255 0 0 0 0 0 -0.07793 0 -0.25787 0 1.32468 -0.13896 0.52839 1.44748
ILE_37 -7.18615 1.65395 2.71888 0.07241 0.23097 -0.04304 -2.44227 0 0 -1.10643 0 0 -0.09716 1.34855 0.47646 0 2.30374 -0.41825 0.69399 -1.79435
GLY_38 -4.70677 0.95308 3.28544 0.00027 0 -0.199 -0.76947 0 0 0 0 0 0.02557 0 -0.27057 0 0.79816 5.0806 1.82303 6.02034
PRO_39 -2.77332 0.48559 1.24984 0.00222 0.03605 -0.09742 0.0355 0 0 0 0 0 -0.1653 0.29129 -0.58401 0 -1.64321 5.02368 1.45328 3.31419
LYS_40 -2.76908 0.24304 2.05001 0.00749 0.12072 -0.15772 -1.06909 0 0 0 0 0 -0.01386 1.06445 -0.19909 0 -0.71458 0.08138 0.35826 -0.99805
THR_41 -5.70993 0.8736 2.50418 0.0107 0.05223 -0.43037 -0.3306 0 0 0 0 0 0.64571 0.08667 -0.15411 0 1.15175 0.25571 0.43501 -0.60945
THR_42 -7.16999 1.54241 4.35504 0.01349 0.08107 0.05472 -1.53322 0 0 0 -0.69333 0 0.3725 0.36 -0.66784 0 1.15175 0.10794 1.90969 -0.11575
ILE_43 -11.0433 2.2696 4.19134 0.10049 0.10232 -0.20199 0.29726 0 0 0 0 0 0.73676 0.18914 -0.73935 0 2.30374 -0.11862 3.39769 1.48506
GLN_44 -8.7639 1.05645 7.36354 0.00634 0.14159 -0.13071 -3.37367 0 0 -0.46961 -0.68775 0 0.33947 3.33218 0.00967 0 -1.45095 0.39091 3.2974 1.06096
PHE_45 -11.1836 1.95858 3.27565 0.0363 0.21471 -0.48332 0.33463 0 0 0 0 0 0.31405 3.35444 0.62081 0 1.21829 5.5042 2.15466 7.31936
ASP_46 -5.90981 0.58018 4.862 0.00537 0.35037 -0.18641 -1.97811 0 0 0 -0.61078 0 0.00678 2.43847 -0.32342 0 -2.14574 4.56916 0.87499 2.53304
HIS_D_47 -7.70917 0.46674 6.23585 0.004 0.39644 -0.52499 -1.13183 0 0 0 0 0 0.11032 3.05524 -0.06637 0 -0.30065 -0.37137 0.62085 0.78506
VAL_48 -8.84231 1.02731 1.87242 0.04165 0.05644 -0.25614 -0.33328 0 0 0 0 0 0.12483 -0.02544 -0.33187 0 2.64269 -0.03676 0.79079 -3.26967
PHE_49 -10.1963 1.31566 1.67349 0.05465 0.29573 -0.0732 -0.83701 0 0 0 0 0 0.32115 3.84972 -0.18651 0 1.21829 0.065 1.15536 -1.34395
ILE_50 -6.27608 0.52214 1.27783 0.04029 0.11347 0.03674 -1.66606 0 0 -0.7607 0 0 0.02134 0.81743 0.3123 0 2.30374 0.34692 1.10798 -1.80265
LYS_51 -6.96095 0.7395 7.12461 0.00891 0.10761 -0.3908 -2.96813 0 0 0 -0.57332 0 0.0104 2.26381 0.18443 0 -0.71458 0.41009 0.58842 -0.17
SER_52 -1.90841 0.28514 2.2609 0.00249 0.06134 -0.07191 -0.42972 0 0 0 0 0 0.0015 0.08369 -0.4088 0 -0.28969 0.21022 0.48215 0.27891
ASP_53 -4.66154 1.09461 5.51958 0.00454 0.23959 -0.0312 -2.34944 0 0 0 -0.57332 0 0.2992 2.40847 -0.06911 0 -2.14574 0.37788 0.42332 0.53682
PHE_54 -7.43478 0.94834 2.98261 0.01974 0.29422 -0.51249 -1.61052 0 0 0 0 0 0.3579 1.4789 0.42946 0 1.21829 0.5568 1.15543 -0.1161
LYS_55 -4.60921 0.63407 2.99378 0.01079 0.19514 -0.44498 0.81451 0 0 0 0 0 -0.02155 1.78899 0.24393 0 -0.71458 1.06267 1.3734 3.32696
THR_56 -4.00383 0.4334 3.13888 0.00726 0.09177 -0.29101 -0.70772 0 0 0 0 0 0.07012 0.00665 -0.36013 0 1.15175 0.87555 0.53612 0.94883
TRP_57 -12.8715 1.01264 4.29772 0.05123 0.43426 -0.51345 -1.04905 0 0 0 0 0 0.23095 2.65193 0.05835 0 2.26099 -0.10934 0.52626 -3.01902
LEU_58 -7.30603 1.09872 2.67643 0.03442 0.23278 -0.14416 -0.70106 0 0 0 0 0 -0.00346 2.09977 -0.18683 0 1.66147 -0.11969 0.56752 -0.09011
ALA_59 -3.71902 0.33855 2.62276 0.00151 0 -0.05285 -0.5136 0 0 -0.93833 0 0 -0.05181 0 -0.3693 0 1.32468 -0.27107 0.21472 -1.41377
HIS_D_60 -5.77395 0.56507 3.70101 0.00396 0.37787 -0.54176 -0.88875 0 0 0 0 0 0.01473 1.85999 -0.05695 0 -0.30065 -0.31749 0.21233 -1.14462
ASN_61 -5.44887 0.67367 4.96811 0.00963 0.34746 -0.36451 -2.18009 0 0 0 0 0 0.02459 2.68376 -0.27166 0 -1.34026 -0.2365 0.31521 -0.81947
GLN_62 -5.72394 0.67954 5.09011 0.00681 0.45346 0.21114 -3.49578 0 0 -0.93833 0 0 0.0279 2.10985 0.19744 0 -1.45095 0.98281 0.46887 -1.38105
ASP_63 -3.59235 0.38242 3.48873 0.0048 0.32556 -0.06924 -1.31124 0 0 0 0 0 -0.10845 1.39335 0.06291 0 -2.14574 1.47664 0.65047 0.55786
GLU_64 -5.54417 0.44767 3.94109 0.00574 0.24748 -0.40343 -1.10745 0 0 0 0 0 -0.038 2.5906 -0.22057 0 -2.72453 0.06327 0.57756 -2.16474
ALA_65 -6.20191 0.48864 2.57867 0.00137 0 -0.0843 -1.4723 0 0 0 0 0 0.04201 0 0.15695 0 1.32468 -0.13882 0.41993 -2.88507
ILE_66 -7.40337 0.57328 4.1129 0.02458 0.0744 -0.25304 -1.71803 0 0 0 0 0 0.07801 0.11221 -0.35291 0 2.30374 0.0319 0.37165 -2.04468
LEU_67 -6.44106 0.56709 3.66994 0.01865 0.1929 -0.17625 -2.1381 0 0 0 0 0 0.05137 0.47138 -0.17378 0 1.66147 0.02041 0.32476 -1.95121
LEU_68 -11.0196 2.07499 2.50626 0.06831 0.26298 -0.19389 -0.95405 0 0 0 0 0 0.06485 1.11074 -0.26667 0 1.66147 -0.08824 0.66501 -4.10781
ILE_69 -8.69132 1.19932 3.97241 0.03686 0.07362 -0.24855 -1.13168 0 0 0 0 0 -0.00627 0.11763 -0.31793 0 2.30374 -0.17049 0.75352 -2.10913
ARG_70 -7.23307 0.75793 6.62463 0.01512 0.31756 0.02917 -3.96372 0 0 0 -0.76705 0 0.1153 2.61121 -0.14719 0 -0.09474 -0.24653 0.49031 -1.49108
LEU_71 -6.96064 0.58579 2.20071 0.02026 0.07932 -0.28364 -1.42246 0 0 0 0 0 0.20762 0.10281 -0.24212 0 1.66147 -0.39735 0.45871 -3.98953
TYR_72 -9.75295 1.41329 3.72967 0.02862 0.24588 -0.12755 -0.66966 0 0 0 0 0 0.57369 2.4128 -0.19133 3e-05 0.58223 -0.23279 0.60467 -1.3834
GLU_73 -8.08045 1.73068 6.59105 0.00652 0.33878 0.12744 -2.42313 0 0 0 -0.76705 0 -0.04043 3.58225 -0.14631 0 -2.72453 0.02373 0.90718 -0.87427
LEU_74 -4.08503 0.46812 2.47442 0.02775 0.12435 -0.13853 -0.03553 0 0 0 0 0 0.01273 0.06142 -0.13588 0 1.66147 -0.19254 2.29669 2.53945
GLY_75 -4.41867 2.05624 3.26342 0.0001 0 -0.17649 1.10144 0 0 0 0 0 -0.01013 0 -1.34092 0 0.79816 0.40645 2.1657 3.8453
LEU_76 -8.42426 1.30321 4.012 0.01169 0.08108 -0.57982 -1.08445 0 0 0 0 0 0.07416 0.25141 1.21613 0 1.66147 1.64882 1.19968 1.37114
LEU_77 -4.40731 1.49753 3.1581 0.03997 0.22019 -0.17745 -0.81379 0 0 0 0 0 0.20098 0.99649 0.24297 0 1.66147 2.0601 3.15893 7.83818
LEU_78 -6.30259 2.58613 0.8461 0.02178 0.04457 -0.27881 0.45296 0 0 0 0 0 2.13894 0.07835 0.8532 0 1.66147 6.07228 5.92998 14.1044
GLN_79 -7.78594 2.00839 4.52121 0.00736 0.18937 -0.81797 -0.4637 0 0 0 0 0 0.23807 2.50583 0.23599 0 -1.45095 5.53349 5.59498 10.3161
GLY_80 -1.70544 0.57924 1.81494 6e-05 0 -0.02054 -1.15102 0 0 -0.39045 0 0 -0.10191 0 -1.47276 0 0.79816 0.26208 2.15179 0.76415
ARG_81 -5.8295 0.40654 5.40576 0.02142 0.7119 -0.26383 -1.62142 0 0 -0.39045 0 0 -0.0259 1.48641 -0.22839 0 -0.09474 0.00702 0.3486 -0.06659
SER_82 -3.71818 0.31772 3.52381 0.0024 0.04819 -0.2311 -1.16757 0 0 0 0 0 -0.02444 0.16057 0.01485 0 -0.28969 0.04258 0.30891 -1.01194
ASP_83 -3.26413 0.27177 3.7484 0.00397 0.30324 -0.23872 -0.96026 0 0 0 0 0 -0.04253 1.34935 0.11756 0 -2.14574 -0.4115 0.22954 -1.03906
SER_84 -6.11911 0.45362 5.1094 0.0013 0.02394 -0.27194 -1.80002 0 0 0 -0.82861 0 0.14364 0.42157 0.30826 0 -0.28969 -0.13636 0.30243 -2.68157
PHE_85 -10.6804 1.28218 4.66669 0.03729 0.44483 -0.37728 -2.12366 0 0 0 0 0 -0.00036 1.78368 -0.4968 0 1.21829 0.06383 0.60597 -3.5757
LEU_86 -5.80339 0.33564 4.21325 0.03018 0.08328 -0.32419 -1.81031 0 0 0 0 0 0.10986 0.22872 -0.27212 0 1.66147 -0.10472 0.63596 -1.01636
GLU_87 -5.51858 0.22588 5.73458 0.00469 0.22757 -0.24998 -2.99442 0 0 0 -0.43003 0 -0.04301 2.53688 -0.2715 0 -2.72453 -0.39744 0.3137 -3.5862
PHE_88 -9.10624 0.7121 3.64578 0.04526 0.25034 -0.16148 -2.64477 0 0 0 0 0 0.02532 3.47492 -0.03738 0 1.21829 -0.27957 0.17953 -2.67789
TYR_89 -6.52832 0.60548 3.25449 0.02219 0.20809 -0.3367 -0.94831 0 0 0 0 0 -2e-05 1.36135 -0.45303 0.01085 0.58223 0.02749 0.36781 -1.82638
ASN_90 -3.5918 0.15093 3.21663 0.00714 0.2826 -0.6166 -0.83384 0 0 0 0 0 0.01782 1.33486 0.14238 0 -1.34026 0.09537 0.56401 -0.57078
ASN_91 -3.51772 0.17441 3.39969 0.00599 0.295 -0.40734 -1.27486 0 0 0 0 0 0.0379 1.43245 -0.07031 0 -1.34026 0.15213 0.82415 -0.28878
THR_92 -4.6394 0.21672 2.56284 0.00844 0.08179 -0.1941 -1.8554 0 0 0 0 0 -0.00058 0.0407 -0.47411 0 1.15175 0.00201 0.77876 -2.32056
THR_93 -4.43982 0.40836 2.4797 0.00583 0.08434 -0.41572 -0.5223 0 0 0 0 0 -0.00983 0.03598 -0.52735 0 1.15175 -0.33917 0.38347 -1.70477
TYR_94 -8.75375 1.737 1.79265 0.02335 0.2898 0.09229 -1.37063 0 0 0 0 0 0.03632 2.96199 -0.27225 0.01525 0.58223 -0.04497 0.72087 -2.18986
ILE_95 -7.05145 1.66189 1.74815 0.02952 0.07585 0.04655 -2.16192 0 0 -0.87261 0 0 0.21846 1.07113 1.7462 0 2.30374 5.1751 1.42912 5.41973
THR_96 -4.66303 0.56429 2.81713 0.00847 0.05911 -0.3065 -0.99554 0 0 0 0 0 -0.04262 0.0366 0.03983 0 1.15175 4.87701 1.31664 4.86315
ARG_97 -9.17351 1.00912 5.27129 0.02037 0.28168 -0.73907 -0.30371 0 0 0 0 0 0.00335 2.1227 0.2019 0 -0.09474 0.59657 1.04536 0.24131
THR_98 -4.85672 1.052 2.15003 0.00916 0.07381 -0.148 -1.08891 0 0 0 0 0 -0.04166 0.00715 -0.645 0 1.15175 0.64953 0.99306 -0.69381
ASP_99 -4.03713 0.5929 5.43376 0.00655 0.75692 0.04579 -6.16256 0 0 0 0 0 0.0421 1.55741 -0.62125 0 -2.14574 -0.07271 0.65206 -3.9519
SER_100 -2.52229 0.23363 2.69707 0.00336 0.11199 -0.06629 -1.35269 0 0 0 -0.79571 0 0.22257 1.33959 0.30399 0 -0.28969 0.49246 0.50535 0.88335
LYS_101 -2.83473 0.65283 4.06414 0.01098 0.36473 0.10842 -4.37742 0 0 0 0 0 -0.02185 2.85484 -0.12535 0 -0.71458 0.77241 0.88495 1.63936
GLN_102 -5.95653 0.83528 4.28563 0.00846 0.58524 -0.18792 -1.16617 0 0 0 0 0 0.10001 1.79382 -0.08022 0 -1.45095 0.0593 1.25396 0.0799
PRO_103 -2.64098 0.4151 1.07322 0.00208 0.04575 -0.1585 0.06074 0 0 0 0 0 0.00804 0.15424 -0.25969 0 -1.64321 -0.28095 0.873 -2.35114
PHE_104 -10.4444 2.0133 2.58678 0.03211 0.36044 -0.41679 0.0276 0 0 0 0 0 0.15534 2.28143 0.03659 0 1.21829 0.31564 1.20226 -0.6314
LEU_105 -8.8967 1.46469 2.09306 0.02424 0.0793 -0.28703 -0.34623 0 0 0 0 0 0.35944 0.24025 0.43483 0 1.66147 2.26713 1.89879 0.99323
ASN_106 -3.92114 0.64513 4.39395 0.00547 0.25066 -0.39949 -1.94456 0 0 0 -0.79571 0 -0.02822 1.19212 0.00509 0 -1.34026 1.82181 1.2224 1.10723
LYS_107 -3.45959 0.38919 2.9053 0.00716 0.12967 -0.26996 0.24551 0 0 0 0 0 -0.03302 0.94635 -0.02622 0 -0.71458 -0.26675 0.4087 0.26178
TYR_108 -5.90073 0.58063 4.11471 0.16565 0.60498 -0.48917 -2.56959 0 0 0 -0.791 0 0.00208 3.87301 -0.13019 0.00137 0.58223 -0.13672 0.3946 0.30185
GLY_109 -2.14797 0.10924 2.40234 3e-05 0 -0.03416 -0.28746 0 0 0 0 0 -0.20151 0 -1.34889 0 0.79816 0.02888 0.37721 -0.30414
LYS_110 -2.71398 0.36858 1.3733 0.00741 0.13013 -0.0526 -0.21868 0 0 0 0 0 0.11343 1.29516 0.0316 0 -0.71458 0.04835 0.23868 -0.09321
LEU_111 -7.22002 0.64954 2.63287 0.05806 0.25406 -0.09636 -0.56365 0 0 0 0 0 0.22243 1.31019 0.16013 0 1.66147 0.78168 0.46419 0.31459
VAL_112 -4.16611 0.73512 0.56801 0.08565 0.08919 -0.32492 0.01433 0 0 0 0 0 0.04912 1.84634 0.11172 0 2.64269 1.10672 0.64599 3.40386
ASP_113 -3.40053 0.26097 4.04898 0.00186 0.36378 -0.14901 -4.0163 0 0 -0.70701 -0.41306 0 0.01618 3.10362 -0.12269 0 -2.14574 1.75518 0.97973 -0.42404
THR_114 -4.60915 0.72925 3.64292 0.00512 0.04552 -0.09582 -3.12096 0 0 -0.70701 -0.41306 0 -0.06992 0.24714 0.09642 0 1.15175 1.29685 1.10968 -0.69126
THR_115 -7.61295 1.57149 3.66526 0.00556 0.06954 -0.01109 -1.4791 0 0 0 0 0 0.03516 1.22431 1.6317 0 1.15175 1.04011 1.08076 2.37251
SER_116 -4.68924 0.76485 4.23196 0.00637 0.0349 0.05977 -3.0487 0 0 0 -0.69333 0 0.61329 0.10127 0.12238 0 -0.28969 1.18528 1.17493 -0.42597
VAL_117 -6.36736 1.16149 1.86644 0.04826 0.0578 -0.26951 -0.91278 0 0 -0.38727 0 0 0.67311 0.14532 0.16547 0 2.64269 5.08169 1.51995 5.4253
THR_118 -6.65355 0.92329 3.32524 0.2294 0.07843 0.33034 -2.59476 0 0 -0.38727 -0.7217 0 0.0407 0.79712 2.31139 0 1.15175 6.9823 1.56595 7.37861
CYS:disulfide_119 -7.77762 1.81313 2.39508 0.00322 0.01242 0.0462 -2.9401 0 0 0 0 -0.17649 0.16572 0.24066 0.45425 0 3.25479 6.99259 1.48866 5.97249
LEU_120 -7.84628 1.15082 1.13131 0.08042 0.11279 -0.0231 -0.38319 0 0 0 0 0 0.03878 2.80086 0.06935 0 1.66147 5.45593 1.50621 5.75536
ASP_121 -7.06573 0.90485 7.70533 0.00616 0.30319 -0.40866 -4.35384 0 0 -0.87261 0 0 0.54274 3.32859 0.27012 0 -2.14574 1.63434 1.22025 1.06899
ILE_122 -6.25675 0.83283 2.8397 0.02526 0.05892 -0.09446 -2.21635 0 0 0 0 0 0.16601 0.24802 -0.46756 0 2.30374 1.17786 1.21635 -0.16643
PHE_123 -9.62497 1.2777 0.87433 0.18833 0.44731 0.20822 0.34407 0 0 0 0 0 0.1025 5.09704 -0.04641 0 1.21829 0.40643 1.38832 1.88116
LEU_124 -10.0334 1.8245 3.45962 0.02112 0.13964 -0.20566 -1.92561 0 0 0 0 0 0.03748 0.23122 0.0943 0 1.66147 2.00968 1.34697 -1.33872
SER_125 -5.54429 0.54114 5.18104 0.00142 0.02271 -0.20514 -3.06781 0 0 0 0 0 0.04002 0.47319 0.31479 0 -0.28969 1.64312 1.11002 0.22052
VAL_126 -7.37168 0.6369 1.41231 0.01677 0.06721 -0.24791 -0.99699 0 0 0 0 0 -0.01125 0.80451 0.17099 0 2.64269 -0.10789 0.553 -2.43134
VAL_127 -7.2715 0.80048 1.50432 0.02048 0.04986 -0.18189 -0.73912 0 0 0 0 0 0.07282 0.02575 -0.40345 0 2.64269 -0.13006 0.39444 -3.21518
LEU_128 -8.11376 0.62782 3.51185 0.01981 0.07924 -0.44838 -1.79462 0 0 0 0 0 0.08803 0.42928 -0.27232 0 1.66147 -0.05478 0.37925 -3.88711
PHE_129 -7.30361 0.84201 4.56408 0.04203 0.19935 -0.2349 -1.39234 0 0 0 0 0 0.05615 2.8881 0.0408 0 1.21829 -0.16922 0.48893 1.23967
ALA_130 -6.40904 0.98559 2.99077 0.00139 0 -0.29248 -2.38242 0 0 0 0 0 -0.02997 0 -0.14651 0 1.32468 -0.19677 0.62973 -3.52503
LEU_131 -5.67074 0.54267 3.18476 0.02208 0.07984 -0.32953 -1.01726 0 0 0 0 0 -0.05967 0.15092 -0.29224 0 1.66147 -0.27273 0.47936 -1.52106
ASN_132 -4.16177 0.14562 4.21362 0.00698 0.29596 -0.59826 -0.98666 0 0 0 0 0 0.06229 1.5329 -0.15262 0 -1.34026 -0.42388 0.27985 -1.12624
GLN_133 -7.11078 1.11963 5.22874 0.00796 0.60097 -0.3692 -1.87859 0 0 0 0 0 0.2271 1.90533 -0.16265 0 -1.45095 -0.05698 0.40904 -1.53038
ILE_134 -8.1462 1.87142 3.28823 0.02659 0.07535 -0.30564 -0.29958 0 0 0 0 0 1.76859 0.41737 -0.23819 0 2.30374 0.22654 0.88958 1.8778
ASP_135 -3.70717 0.19929 3.61176 0.00321 0.50668 -0.46471 0.20869 0 0 0 0 0 0.90807 1.86821 -0.37983 0 -2.14574 -0.00111 3.04255 3.64989
SER_136 -4.8998 0.53656 4.49368 0.00347 0.05117 -0.3571 -1.16083 0 0 0 0 0 0.00096 0.09544 -0.27838 0 -0.28969 -0.30478 4.54187 2.43259
LEU_137 -8.47563 2.97942 2.68499 0.01311 0.00885 -0.02098 -1.35384 0 0 0 0 0 -0.00514 2.94209 0.45734 0 1.66147 0.09378 3.0853 4.07074
ILE_138 -7.12364 2.12637 1.45966 0.04709 0.07433 -0.11391 -0.59151 0 0 0 0 0 0.14235 0.49696 0.40382 0 2.30374 5.36064 1.60496 6.19086
CYS_139 -5.35372 0.73071 4.17324 0.00653 0.01787 -0.3159 -2.79033 0 0 0 0 0 0.04091 0.24407 0.50863 0 3.25479 5.53968 0.9017 6.95819
ASP_140 -3.63872 0.63986 3.91838 0.00668 0.33453 0.01933 -2.26513 0 0 0 -0.88807 0 0.03562 2.07357 -0.42008 0 -2.14574 0.47472 0.50327 -1.35178
PHE_141 -9.76922 1.806 3.78157 0.02373 0.51289 -0.02534 -1.8321 0 0 0 0 0 -0.00474 4.35381 -0.04503 0 1.21829 0.03277 0.87493 0.92758
LYS_142 -4.91631 0.81846 4.71422 0.01525 0.28872 -0.39721 -0.69403 0 0 0 0 0 0.05255 1.9379 -0.02778 0 -0.71458 0.38766 0.9317 2.39656
ASN_143 -2.20179 0.33724 2.30448 0.00649 0.30386 -0.08894 -0.84681 0 0 0 0 0 -0.06379 1.4715 -0.98513 0 -1.34026 -0.09105 0.37903 -0.81516
THR_144 -5.50682 1.25096 3.62684 0.00809 0.05142 -0.12343 -2.08168 0 0 0 0 0 -0.02581 0.12179 0.04022 0 1.15175 -0.54274 1.14562 -0.8838
PRO_145 -2.50536 0.51998 1.31852 0.00277 0.06849 0.02974 -1.00331 0 0 0 0 0 0.06858 0.17412 -1.1053 0 -1.64321 -0.48013 1.22091 -3.3342
TRP_146 -3.2057 0.14716 1.63947 0.0319 0.3295 -0.20257 -0.02026 0 0 0 0 0 0.31133 1.90972 -0.04853 0 2.26099 0.01235 0.60578 3.77114
ILE_147 -5.6705 1.30026 2.37154 0.04254 0.07239 -0.00822 -1.58802 0 0 0 0 0 -0.01025 1.1966 0.95388 0 2.30374 0.62233 0.75135 2.33764
ASN_148 -1.81535 0.4569 1.25323 0.00627 0.27515 -0.11428 0.59153 0 0 0 0 0 0.01947 1.20148 0.2425 0 -1.34026 0.39854 0.50173 1.6769
LEU_149 -4.95207 0.72064 1.3586 0.01416 0.07464 -0.20398 0.13716 0 0 0 0 0 -0.05615 0.24294 -0.25615 0 1.66147 -0.06789 0.96576 -0.36087
SER_150 -4.1861 0.47044 4.3372 0.00164 0.0309 -0.03971 -3.23244 0 0 -0.35879 0 0 0.01802 0.44836 0.52002 0 -0.28969 1.05007 1.23972 0.00964
LYS_151 -6.55015 0.83374 4.14034 0.01221 0.57268 -0.61615 -0.62792 0 0 -0.35879 0 0 0.08851 4.09818 -0.00681 0 -0.71458 1.09189 1.05693 3.02008
GLU_152 -7.45419 1.166 5.1718 0.01423 1.29222 -0.25819 -2.18124 0 0 0 0 0 0.54049 4.33609 0.26729 0 -2.72453 0.22616 1.08025 1.47638
HIS_D_153 -8.32543 0.59123 6.43337 0.0049 0.40903 -0.17203 -2.11994 0 0 0 0 0 -0.03543 2.16553 -0.01569 0 -0.30065 0.30302 0.75821 -0.30388
LYS_154 -7.19385 0.91042 5.08248 0.01013 0.27969 0.05217 -2.86754 0 0 0 -0.37446 0 0.02126 1.99827 0.03749 0 -0.71458 -0.07723 0.73157 -2.10419
LYS_155 -8.2411 0.755 6.80989 0.04826 0.52639 -0.63022 -2.42352 0 0 0 -0.52636 0 -0.00402 2.31011 -0.0604 0 -0.71458 -0.1758 0.86707 -1.45926
ILE_156 -9.18375 1.10635 1.71451 0.02878 0.07047 -0.1209 -1.72729 0 0 0 0 0 -0.03898 0.07727 -0.40038 0 2.30374 -0.14021 0.72215 -5.58824
TYR_157 -10.6307 1.23186 3.1367 0.05328 0.24208 -0.17765 -2.41938 0 0 0 0 0 -0.02388 3.71369 0.0112 0.00483 0.58223 -0.09222 0.49971 -3.86829
GLU_158 -5.40625 0.24468 6.84493 0.00582 0.2599 0.20167 -5.13265 0 0 0 -0.90082 0 0.02622 2.59278 -0.28077 0 -2.72453 -0.39852 0.55297 -4.11455
LEU_159 -8.7541 1.35575 3.82135 0.02517 0.06963 -0.56447 -1.26161 0 0 0 0 0 -0.03171 0.58459 -0.18668 0 1.66147 -0.18589 0.93589 -2.5306
VAL_160 -9.19499 1.7357 1.94071 0.02613 0.03895 0.01142 -0.41522 0 0 0 0 0 0.14696 0.30693 0.42593 0 2.64269 0.01323 0.94109 -1.38046
ARG_161 -5.98574 0.76276 3.74563 0.01673 0.36642 -0.27503 -1.4665 0 0 0 0 0 -0.08181 2.0869 -0.1943 0 -0.09474 -0.22684 0.55383 -0.79267
GLY_162 -3.36246 0.68296 2.894 9e-05 0 -0.05566 -1.35169 0 0 0 0 0 0.48182 0 -1.20258 0 0.79816 0.05201 0.36845 -0.69489
ILE_163 -8.29724 2.08084 0.40898 0.04294 0.0664 -0.18925 0.33287 0 0 0 0 0 0.58379 0.79305 0.10431 0 2.30374 5.18578 1.30353 4.71974
PHE_164 -8.06931 1.74969 0.99927 0.02312 0.25426 0.13282 -1.38098 0 0 -0.58706 0 0 -0.02172 1.5473 -0.33331 0 1.21829 5.11187 1.52957 2.1738
GLY_165 -2.97552 0.4126 2.46942 0.00012 0 -0.19926 -0.4401 0 0 0 0 0 0.01977 0 -1.4947 0 0.79816 0.53858 0.50528 -0.36565
ILE_166 -5.29643 0.69061 2.05215 0.02228 0.1247 -0.0285 0.11842 0 0 0 0 0 -0.07232 0.78541 0.24763 0 2.30374 0.29295 0.48687 1.72751
CYS_167 -4.6638 0.68488 2.2689 0.00561 0.03568 -0.19943 0.28316 0 0 0 0 0 -0.04736 0.60997 0.17939 0 3.25479 -0.30806 0.67538 2.77911
TYR_168 -2.12944 0.22094 1.9248 0.02168 0.30627 -0.10917 -0.49088 0 0 0 0 0 -0.00638 1.31651 -0.37691 5e-05 0.58223 -0.16294 0.36767 1.46444
GLY_169 -1.80131 0.11924 1.85782 3e-05 0 -0.13509 0.89671 0 0 0 0 0 -0.09494 0 -1.19767 0 0.79816 0.17014 0.122 0.7351
GLU_170 -0.83936 0.02938 0.86319 0.00679 0.33455 -0.08488 0.07259 0 0 0 0 0 -0.03775 2.4185 0.11154 0 -2.72453 0.076 0.1396 0.36561
LYS_171 -2.34174 0.10627 2.08519 0.00794 0.11411 -0.10059 0.03566 0 0 0 0 0 0.15683 0.81324 0.21833 0 -0.71458 -0.03353 0.15937 0.50651
ASP_172 -3.28886 0.18938 3.00711 0.00371 0.25896 0.11978 -1.20886 0 0 0 -0.75395 0 0.10243 1.48232 0.01974 0 -2.14574 -0.16761 0.47002 -1.91157
TYR_173 -7.22387 0.8476 3.68158 0.03121 0.4149 -0.34028 -0.89244 0 0 0 0 0 -0.01338 1.79312 -0.32212 0.00069 0.58223 0.02777 0.97566 -0.43733
ASN_174 -4.54893 0.92536 3.70582 0.00592 0.22404 -0.38505 -1.03692 0 0 0 0 0 0.10037 1.52895 0.375 0 -1.34026 0.23866 0.9166 0.70956
ARG_175 -3.29798 0.5723 3.17517 0.01477 0.43184 0.21797 -1.47351 0 0 0 -0.75395 0 0.37999 2.04452 0.53339 0 -0.09474 1.17999 0.63792 3.56768
PHE_176 -9.43283 1.33709 1.52468 0.02696 0.33681 0.03591 -1.6328 0 0 0 0 0 0.05147 1.37941 -0.08252 0 1.21829 1.29491 0.798 -3.14462
GLU_177 -5.94097 0.81411 4.33758 0.01145 0.43285 -0.01625 -1.78008 0 0 0 -1.14412 0 0.0133 2.50469 0.24317 0 -2.72453 0.35476 0.86699 -2.02704
TYR_178 -11.2962 1.64927 3.83232 0.02388 0.31408 -0.00802 -0.70453 0 0 0 0 0 0.47541 2.16371 -0.31446 0.02814 0.58223 0.79407 1.86691 -0.59324
CYS_179 -6.89762 1.72761 0.89269 0.00551 0.01531 -0.22943 0.19915 0 0 0 0 0 0.31181 0.69365 -0.20706 0 3.25479 1.19536 3.26816 4.22993
PRO_180 -6.08889 2.05542 1.74728 0.00862 0.12064 -0.02847 -0.2251 0 0 0 0 0 0.2508 0.24769 -0.80943 0 -1.64321 0.6724 3.20696 -0.4853
PHE_181 -5.45729 1.11334 1.50033 0.02272 -0.01772 -0.07217 -0.34759 0 0 0 0 0 0.16698 2.19619 -0.12717 0 1.21829 0.09489 2.03439 2.32521
ASP_182 -4.66137 0.32727 5.96063 0.00498 0.5998 0.07522 -6.40264 0 0 -1.28164 0 0 -0.06227 2.43442 -0.26726 0 -2.14574 0.14118 0.93564 -4.34178
ALA_183 -4.85433 0.30633 2.89188 0.00165 0 -0.39619 -0.74723 0 0 0 0 0 -0.05523 0 -0.34955 0 1.32468 -0.25424 0.72712 -1.40511
ASN_184 -4.24363 0.23231 5.3781 0.00417 0.25711 -0.44638 -3.83411 0 0 -0.32182 0 0 0.10857 1.95243 0.233 0 -1.34026 -0.17775 0.51111 -1.68715
SER_185 -4.11166 0.14687 4.37425 0.00142 0.0233 -0.14865 -2.43523 0 0 -0.95982 0 0 -0.02467 0.39577 0.30532 0 -0.28969 0.16466 0.22819 -2.32996
THR_186 -7.57508 0.67485 4.95619 0.01268 0.06261 -0.32514 -2.77167 0 0 0 0 0 -0.00291 0.0225 -0.01854 0 1.15175 0.15372 0.3334 -3.32563
ALA_187 -5.45423 0.18955 3.11613 0.00136 0 -0.34079 -2.04663 0 0 0 0 0 -0.02447 0 -0.32148 0 1.32468 -0.11612 0.30897 -3.36302
SER_188 -3.98671 0.36636 4.17316 0.0014 0.02172 -0.42189 -2.26643 0 0 0 0 0 0.00275 0.51399 0.32925 0 -0.28969 -0.11366 0.22956 -1.4402
ALA_189 -4.55542 0.84647 2.91423 0.00209 0 -0.17339 -0.72928 0 0 0 0 0 -0.05699 0 -0.28119 0 1.32468 -0.19549 0.34949 -0.55479
LEU_190 -8.36488 1.11946 3.27447 0.01981 0.10049 -0.55051 -0.93284 0 0 0 0 0 -0.0281 0.05319 -0.02729 0 1.66147 -0.37489 0.36559 -3.68403
ASN_191 -4.20672 0.87188 4.6754 0.00781 0.33942 -0.43289 -1.79662 0 0 0 -0.88807 0 0.01891 1.7854 -0.9593 0 -1.34026 -0.33042 0.48809 -1.76739
VAL_192 -4.61542 0.853 2.94679 0.01906 0.04948 -0.2541 -2.12614 0 0 0 0 0 0.00809 0.22487 0.2638 0 2.64269 4.69403 1.30459 6.01074
ASN_193 -3.15816 0.4947 3.36158 0.00614 0.26544 -0.36602 -0.44803 0 0 0 0 0 0.06924 1.20293 0.08895 0 -1.34026 4.93845 1.03523 6.15019
ALA_194 -3.97269 0.36473 3.389 0.0027 0 0.071 -1.73911 0 0 0 0 0 0.15538 0 -0.08085 0 1.32468 0.48993 0.26808 0.27286
THR_195 -4.95147 0.592 3.5991 0.02246 0.06636 -0.16636 -1.92537 0 0 0 0 0 0.03892 0.05945 0.00801 0 1.15175 1.18512 0.65296 0.33294
LEU_196 -4.63875 0.36705 3.61683 0.02688 0.20263 -0.2544 -0.5337 0 0 0 0 0 -0.00367 0.34028 -0.18209 0 1.66147 0.71697 0.54642 1.86592
ASN_197 -4.91896 0.26031 4.55401 0.00682 0.266 -0.36564 -1.79178 0 0 0 0 0 0.10095 1.13294 0.17986 0 -1.34026 0.06797 0.23911 -1.60868
ALA_198 -5.07225 0.51597 3.94013 0.00137 0 -0.33134 -2.28052 0 0 0 0 0 -0.01454 0 -0.08061 0 1.32468 -0.05725 0.31038 -1.74399
LYS_199 -7.48334 0.47163 6.01179 0.00719 0.11126 -0.73694 -2.32701 0 0 0 0 0 0.02262 0.97529 -0.02275 0 -0.71458 -0.25694 0.31578 -3.62601
LYS_200 -5.84394 0.36963 5.28497 0.00678 0.10464 -0.33503 -2.00701 0 0 0 0 0 -0.00158 1.0016 -0.00226 0 -0.71458 -0.39621 0.2836 -2.2494
THR_201 -6.87776 0.58711 4.51954 0.01299 0.06535 -0.31793 -3.05521 0 0 0 0 0 -0.02423 -0.00113 -0.01037 0 1.15175 -0.17247 0.31286 -3.80951
ILE_202 -9.30782 1.51407 3.53406 0.04426 0.11494 -0.03799 -2.68101 0 0 0 0 0 0.0136 1.18026 -0.28366 0 2.30374 -0.03793 0.53389 -3.10958
GLU_203 -6.29683 0.36263 5.78356 0.00508 0.24262 -0.3275 -2.90636 0 0 0 0 0 0.04888 2.50115 -0.26112 0 -2.72453 -0.32604 0.46307 -3.43539
LEU_204 -6.45543 0.49594 4.9705 0.02471 0.07976 -0.49891 -1.80058 0 0 0 0 0 -0.00776 0.26137 -0.27104 0 1.66147 -0.38427 0.24935 -1.67488
ILE_205 -12.0029 2.044 4.09355 0.06005 0.07571 -0.20695 -1.88938 0 0 0 0 0 0.11042 0.72109 0.33015 0 2.30374 -0.20638 0.90621 -3.66067
THR_206 -8.03395 1.52882 5.64287 0.0109 0.06136 -0.20455 -2.3241 0 0 0 0 0 0.04266 0.06085 -0.025 0 1.15175 -0.02735 0.96212 -1.15363
CYS_207 -6.38608 0.53205 4.0863 0.00232 0.01007 -0.12155 -2.3275 0 0 0 0 0 0.08301 0.31252 0.27686 0 3.25479 0.15409 0.42592 0.30279
GLY_208 -5.80236 1.16652 4.96921 0.00014 0 -0.25459 -2.25736 0 0 0 0 0 -0.06734 0 -0.09454 0 0.79816 0.79367 0.41879 -0.3297
LEU_209 -8.22333 1.08259 3.81266 0.02056 0.2058 0.01 -2.30286 0 0 0 0 0 0.09854 0.78491 -0.23635 0 1.66147 0.58187 0.49731 -2.00682
ILE_210 -10.009 1.72378 2.83112 0.02852 0.07757 -0.33943 -1.72522 0 0 0 0 0 0.0512 0.27037 -0.28083 0 2.30374 -0.14649 0.94025 -4.27446
ARG_211 -6.07737 0.39973 6.1617 0.01371 0.2627 0.23945 -3.93595 0 0 0 -1.14412 0 -0.02009 2.47315 -0.13444 0 -0.09474 -0.22284 0.9562 -1.12291
ALA_212 -6.13048 0.90365 2.72023 0.00179 0 -0.14794 -1.70874 0 0 0 0 0 -0.00776 0 -0.04463 0 1.32468 -0.21937 0.60594 -2.70264
LEU_213 -7.82443 0.60166 2.29739 0.01367 0.0662 -0.02486 -2.21686 0 0 0 0 0 0.02554 0.2791 -0.2792 0 1.66147 -0.17522 0.42997 -5.14555
ILE_214 -8.12906 0.59324 3.66243 0.02829 0.07581 -0.38568 -1.80609 0 0 0 0 0 -0.01833 0.13478 -0.45122 0 2.30374 -0.15223 0.292 -3.85233
ALA_215 -4.39754 0.22605 3.49109 0.00156 0 -0.14744 -1.78278 0 0 0 0 0 -0.00472 0 -0.32649 0 1.32468 -0.24076 0.28112 -1.57523
TYR_216 -9.03752 1.11572 4.11577 0.02915 0.25923 -0.28321 -3.12217 0 0 -0.58706 0 0 0.1454 2.41122 0.05328 0.05183 0.58223 -0.27592 0.51546 -4.02659
ALA_217 -5.87115 0.52254 3.96825 0.00138 0 0.07468 -2.71741 0 0 0 0 0 -0.00702 0 -0.36286 0 1.32468 -0.32324 0.47097 -2.91917
ASN_218 -5.43234 0.34916 5.24766 0.00675 0.25533 -0.23556 -1.58531 0 0 0 -0.53366 0 0.30877 1.01575 0.46448 0 -1.34026 -0.22318 0.15551 -1.5469
LEU_219 -6.39313 0.74911 2.43508 0.02235 0.22164 0.03945 -1.18771 0 0 0 0 0 -0.00149 0.57382 -0.19212 0 1.66147 0.09573 0.5002 -1.4756
VAL_220 -7.13912 1.21327 1.01206 0.03046 0.05823 -0.15067 -0.8496 0 0 0 0 0 -0.0271 0.19275 -0.04533 0 2.64269 -0.0984 0.84933 -2.31143
THR_221 -4.37963 0.43586 3.80647 0.00598 0.03871 -0.15797 -2.15446 0 0 -0.81444 0 0 0.01741 0.16204 -0.56133 0 1.15175 0.60068 0.67663 -1.1723
ALA_222 -3.07178 0.41293 1.62967 0.00283 0 0.01976 -0.50957 0 0 -0.56709 0 0 -0.02557 0 0.23045 0 1.32468 0.94803 0.3392 0.73354
PHE_223 -7.02151 0.82058 2.90062 0.02191 0.23694 -0.44171 0.65674 0 0 0 0 0 -0.00447 1.8754 -0.11265 0 1.21829 0.19947 0.23927 0.58887
SER_224 -3.35507 0.30096 3.77621 0.00227 0.05503 -0.19981 -0.79591 0 0 -1.06482 0 0 -0.00218 0.24014 -0.37475 0 -0.28969 -0.01022 0.30121 -1.41663
ALA_225 -2.41337 0.21512 2.55133 0.00145 0 -0.11941 -1.2012 0 0 0 0 0 -0.08202 0 -0.24765 0 1.32468 -0.33577 0.20466 -0.10219
ASP_226 -3.73939 0.4659 3.69647 0.00349 0.2983 -0.2658 -1.23429 0 0 -1.06482 0 0 -0.06989 1.36384 0.01701 0 -2.14574 -0.5444 0.26222 -2.95709
LYS_227 -7.56962 0.38714 7.27873 0.00674 0.10813 -0.68469 -1.7385 0 0 0 0 0 -0.01317 1.10076 -0.08168 0 -0.71458 -0.34614 0.27822 -1.98867
THR_228 -5.02704 0.25384 4.45981 0.01174 0.06298 -0.05062 -1.95473 0 0 0 -0.53366 0 -0.01893 -0.00773 -0.02445 0 1.15175 -0.08729 0.29078 -1.47353
ALA_229 -4.40723 0.22122 3.71488 0.00163 0 -0.12144 -1.77483 0 0 0 0 0 -0.01778 0 -0.20086 0 1.32468 -0.08712 0.34405 -1.00279
LEU_230 -7.3801 0.82073 3.67174 0.02285 0.08234 -0.4412 -1.70869 0 0 0 0 0 0.11435 0.20367 -0.28769 0 1.66147 -0.26708 0.3539 -3.15372
LEU_231 -7.30937 0.39857 3.92369 0.01651 0.072 -0.27138 -1.97102 0 0 0 0 0 0.03308 0.20314 -0.2825 0 1.66147 -0.27873 0.38626 -3.41828
HIS_232 -6.0432 0.69749 4.68898 0.0045 0.6133 -0.17946 -2.55754 0 0 0 0 0 -0.00711 1.23635 -0.22551 0 -0.30065 -0.08359 0.28455 -1.8719
GLU_233 -5.1683 0.12278 4.78982 0.00491 0.23676 -0.25917 -2.72838 0 0 0 0 0 -0.01553 2.51777 -0.28186 0 -2.72453 -0.21881 0.3011 -3.42344
ILE_234 -6.38995 0.55497 4.20134 0.05271 0.11978 -0.18177 -2.35417 0 0 0 0 0 -0.02086 1.07638 -0.49102 0 2.30374 -0.26702 0.42209 -0.97378
LEU_235 -8.35862 0.80551 2.52352 0.0243 0.07313 0.0419 -3.13066 0 0 0 0 0 0.04555 0.17466 -0.29343 0 1.66147 -0.1339 0.57911 -5.98745
LEU_236 -5.97227 0.75943 3.56077 0.02827 0.20732 -0.30814 -1.08548 0 0 0 0 0 0.1074 0.34896 -0.18521 0 1.66147 -0.10002 0.53251 -0.44499
THR_237 -3.80578 0.12131 3.43333 0.0095 0.06263 -0.20499 -1.68866 0 0 0 0 0 -0.00024 0.03904 -0.416 0 1.15175 -0.10979 0.4513 -0.95661
LYS_238 -3.61896 0.26661 2.7069 0.01183 0.31967 -0.06509 -0.83277 0 0 0 0 0 -0.0224 1.09674 -0.22146 0 -0.71458 -0.17532 0.40242 -0.84641
VAL_239 -4.37832 0.53574 1.30088 0.02413 0.05398 0.00378 -0.11386 0 0 0 0 0 -0.00404 0.06234 -0.46343 0 2.64269 0.06521 0.31281 0.04191
CYS_240 -6.00304 1.22272 1.69961 0.00291 0.01471 0.11268 -1.48463 0 0 0 0 0 -0.0624 0.1835 0.29747 0 3.25479 0.14561 0.52972 -0.08635
CYS:CtermProteinFull_241 -1.89766 0.49228 1.98623 0.01807 0.10232 -0.27724 -0.79191 0 0 0 0 0 0 0.07469 0 0 3.25479 0.07109 0.69957 3.73225
#END_POSE_ENERGIES_TABLE /home/grads/bernardm/FoldingBenchMarks/RosettaFold/RoseTTAFold/results_pyrosetta_rerun/T1122.pdb/pdb-3track/model0_2_0.45.pdb
