# Supplementary material for: The transformative power of transformers in protein structure prediction
Source: Proc Natl Acad Sci U S A. 2023 Jul 31;120(32):e2303499120. doi: 10.1073/pnas.2303499120 (PMC10410766; doi:10.1073/pnas.2303499120)
Supplement: Supplementary file 2 — Dataset S01 (GZ) [file pnas.2303499120.sd01.gz › SI_Data/predicted_structures/RoseTTAFold/T1120.pdb]

HEADER                                            24-DEC-22   XXXX              
EXPDTA    THEORETICAL MODEL                                                     
REMARK 220                                                                      
REMARK 220 EXPERIMENTAL DETAILS                                                 
REMARK 220  EXPERIMENT TYPE                : THEORETICAL MODELLING              
REMARK 220  DATE OF DATA COLLECTION        : 24-DEC-22                          
REMARK 220                                                                      
REMARK 220 REMARK: MODEL GENERATED BY ROSETTA                                   
REMARK 220  VERSION 2022.39+release.d8d9982                                     
ATOM      1  N   GLY A   1      -2.663   0.744  -1.160  1.00  0.00           N  
ATOM      2  CA  GLY A   1      -1.720   0.492  -2.243  1.00  0.00           C  
ATOM      3  C   GLY A   1      -0.355   1.091  -1.934  1.00  0.00           C  
ATOM      4  O   GLY A   1      -0.252   2.177  -1.368  1.00  0.00           O  
ATOM      5  H   GLY A   1      -2.305   0.973  -0.244  1.00  0.00           H  
ATOM      6 1HA  GLY A   1      -1.623  -0.583  -2.398  1.00  0.00           H  
ATOM      7 2HA  GLY A   1      -2.106   0.916  -3.169  1.00  0.00           H  
ATOM      8  N   ALA A   2       0.702   0.380  -2.327  1.00  0.00           N  
ATOM      9  CA  ALA A   2       2.086   0.824  -2.118  1.00  0.00           C  
ATOM     10  C   ALA A   2       2.384   2.161  -2.796  1.00  0.00           C  
ATOM     11  O   ALA A   2       3.220   2.937  -2.330  1.00  0.00           O  
ATOM     12  CB  ALA A   2       3.052  -0.219  -2.650  1.00  0.00           C  
ATOM     13  H   ALA A   2       0.539  -0.507  -2.778  1.00  0.00           H  
ATOM     14  HA  ALA A   2       2.240   0.947  -1.045  1.00  0.00           H  
ATOM     15 1HB  ALA A   2       4.074   0.108  -2.460  1.00  0.00           H  
ATOM     16 2HB  ALA A   2       2.876  -1.172  -2.151  1.00  0.00           H  
ATOM     17 3HB  ALA A   2       2.905  -0.334  -3.719  1.00  0.00           H  
ATOM     18  N   MET A   3       1.741   2.392  -3.933  1.00  0.00           N  
ATOM     19  CA  MET A   3       1.951   3.595  -4.719  1.00  0.00           C  
ATOM     20  C   MET A   3       0.691   3.989  -5.485  1.00  0.00           C  
ATOM     21  O   MET A   3      -0.115   3.141  -5.871  1.00  0.00           O  
ATOM     22  CB  MET A   3       3.123   3.374  -5.673  1.00  0.00           C  
ATOM     23  CG  MET A   3       2.892   2.256  -6.656  1.00  0.00           C  
ATOM     24  SD  MET A   3       4.280   1.933  -7.741  1.00  0.00           S  
ATOM     25  CE  MET A   3       3.536   0.723  -8.846  1.00  0.00           C  
ATOM     26  H   MET A   3       1.067   1.715  -4.247  1.00  0.00           H  
ATOM     27  HA  MET A   3       2.196   4.412  -4.039  1.00  0.00           H  
ATOM     28 1HB  MET A   3       3.315   4.284  -6.238  1.00  0.00           H  
ATOM     29 2HB  MET A   3       4.024   3.145  -5.100  1.00  0.00           H  
ATOM     30 1HG  MET A   3       2.692   1.350  -6.097  1.00  0.00           H  
ATOM     31 2HG  MET A   3       2.026   2.480  -7.261  1.00  0.00           H  
ATOM     32 1HE  MET A   3       4.266   0.419  -9.595  1.00  0.00           H  
ATOM     33 2HE  MET A   3       3.219  -0.145  -8.276  1.00  0.00           H  
ATOM     34 3HE  MET A   3       2.672   1.157  -9.343  1.00  0.00           H  
ATOM     35  N   GLY A   4       0.561   5.277  -5.795  1.00  0.00           N  
ATOM     36  CA  GLY A   4      -0.567   5.774  -6.594  1.00  0.00           C  
ATOM     37  C   GLY A   4      -0.647   5.119  -7.975  1.00  0.00           C  
ATOM     38  O   GLY A   4      -1.736   4.933  -8.528  1.00  0.00           O  
ATOM     39  H   GLY A   4       1.247   5.937  -5.454  1.00  0.00           H  
ATOM     40 1HA  GLY A   4      -1.496   5.595  -6.052  1.00  0.00           H  
ATOM     41 2HA  GLY A   4      -0.475   6.854  -6.710  1.00  0.00           H  
ATOM     42  N   MET A   5       0.514   4.694  -8.479  1.00  0.00           N  
ATOM     43  CA  MET A   5       0.675   4.073  -9.789  1.00  0.00           C  
ATOM     44  C   MET A   5       0.097   2.663  -9.869  1.00  0.00           C  
ATOM     45  O   MET A   5       0.130   2.039 -10.930  1.00  0.00           O  
ATOM     46  CB  MET A   5       2.149   4.027 -10.142  1.00  0.00           C  
ATOM     47  CG  MET A   5       2.806   5.346 -10.390  1.00  0.00           C  
ATOM     48  SD  MET A   5       4.577   5.148 -10.627  1.00  0.00           S  
ATOM     49  CE  MET A   5       4.605   4.252 -12.171  1.00  0.00           C  
ATOM     50  H   MET A   5       1.343   4.854  -7.927  1.00  0.00           H  
ATOM     51  HA  MET A   5       0.149   4.685 -10.522  1.00  0.00           H  
ATOM     52 1HB  MET A   5       2.677   3.589  -9.341  1.00  0.00           H  
ATOM     53 2HB  MET A   5       2.298   3.397 -11.020  1.00  0.00           H  
ATOM     54 1HG  MET A   5       2.382   5.814 -11.277  1.00  0.00           H  
ATOM     55 2HG  MET A   5       2.641   6.003  -9.537  1.00  0.00           H  
ATOM     56 1HE  MET A   5       5.638   4.054 -12.456  1.00  0.00           H  
ATOM     57 2HE  MET A   5       4.073   3.307 -12.052  1.00  0.00           H  
ATOM     58 3HE  MET A   5       4.122   4.847 -12.947  1.00  0.00           H  
ATOM     59  N   LYS A   6      -0.451   2.161  -8.761  1.00  0.00           N  
ATOM     60  CA  LYS A   6      -1.152   0.891  -8.776  1.00  0.00           C  
ATOM     61  C   LYS A   6      -2.424   1.034  -9.631  1.00  0.00           C  
ATOM     62  O   LYS A   6      -2.883   0.082 -10.251  1.00  0.00           O  
ATOM     63  CB  LYS A   6      -1.484   0.466  -7.335  1.00  0.00           C  
ATOM     64  CG  LYS A   6      -0.280  -0.004  -6.496  1.00  0.00           C  
ATOM     65  CD  LYS A   6       0.233  -1.401  -6.926  1.00  0.00           C  
ATOM     66  CE  LYS A   6       1.443  -1.850  -6.091  1.00  0.00           C  
ATOM     67  NZ  LYS A   6       1.896  -3.255  -6.429  1.00  0.00           N  
ATOM     68  H   LYS A   6      -0.405   2.681  -7.884  1.00  0.00           H  
ATOM     69  HA  LYS A   6      -0.512   0.136  -9.233  1.00  0.00           H  
ATOM     70 1HB  LYS A   6      -1.902   1.329  -6.812  1.00  0.00           H  
ATOM     71 2HB  LYS A   6      -2.236  -0.299  -7.329  1.00  0.00           H  
ATOM     72 1HG  LYS A   6       0.512   0.707  -6.627  1.00  0.00           H  
ATOM     73 2HG  LYS A   6      -0.553  -0.023  -5.442  1.00  0.00           H  
ATOM     74 1HD  LYS A   6      -0.549  -2.139  -6.794  1.00  0.00           H  
ATOM     75 2HD  LYS A   6       0.517  -1.388  -7.982  1.00  0.00           H  
ATOM     76 1HE  LYS A   6       2.260  -1.166  -6.294  1.00  0.00           H  
ATOM     77 2HE  LYS A   6       1.199  -1.803  -5.033  1.00  0.00           H  
ATOM     78 1HZ  LYS A   6       2.697  -3.503  -5.891  1.00  0.00           H  
ATOM     79 2HZ  LYS A   6       1.176  -3.970  -6.259  1.00  0.00           H  
ATOM     80 3HZ  LYS A   6       2.121  -3.357  -7.420  1.00  0.00           H  
ATOM     81  N   ASN A   7      -3.004   2.238  -9.649  1.00  0.00           N  
ATOM     82  CA  ASN A   7      -4.220   2.544 -10.411  1.00  0.00           C  
ATOM     83  C   ASN A   7      -5.462   1.683 -10.109  1.00  0.00           C  
ATOM     84  O   ASN A   7      -6.285   1.477 -11.000  1.00  0.00           O  
ATOM     85  CB  ASN A   7      -3.926   2.479 -11.902  1.00  0.00           C  
ATOM     86  CG  ASN A   7      -2.928   3.517 -12.354  1.00  0.00           C  
ATOM     87  OD1 ASN A   7      -3.083   4.718 -12.095  1.00  0.00           O  
ATOM     88  ND2 ASN A   7      -1.899   3.071 -13.025  1.00  0.00           N  
ATOM     89  H   ASN A   7      -2.558   3.009  -9.146  1.00  0.00           H  
ATOM     90  HA  ASN A   7      -4.495   3.572 -10.172  1.00  0.00           H  
ATOM     91 1HB  ASN A   7      -3.554   1.493 -12.175  1.00  0.00           H  
ATOM     92 2HB  ASN A   7      -4.854   2.631 -12.450  1.00  0.00           H  
ATOM     93 1HD2 ASN A   7      -1.196   3.704 -13.343  1.00  0.00           H  
ATOM     94 2HD2 ASN A   7      -1.805   2.090 -13.203  1.00  0.00           H  
ATOM     95  N   ALA A   8      -5.645   1.280  -8.843  1.00  0.00           N  
ATOM     96  CA  ALA A   8      -6.812   0.501  -8.378  1.00  0.00           C  
ATOM     97  C   ALA A   8      -6.916  -0.911  -9.012  1.00  0.00           C  
ATOM     98  O   ALA A   8      -6.209  -1.219  -9.967  1.00  0.00           O  
ATOM     99  CB  ALA A   8      -8.106   1.269  -8.670  1.00  0.00           C  
ATOM    100  H   ALA A   8      -4.922   1.509  -8.177  1.00  0.00           H  
ATOM    101  HA  ALA A   8      -6.704   0.403  -7.305  1.00  0.00           H  
ATOM    102 1HB  ALA A   8      -8.960   0.733  -8.282  1.00  0.00           H  
ATOM    103 2HB  ALA A   8      -8.057   2.248  -8.196  1.00  0.00           H  
ATOM    104 3HB  ALA A   8      -8.256   1.396  -9.732  1.00  0.00           H  
ATOM    105  N   PRO A   9      -7.693  -1.837  -8.401  1.00  0.00           N  
ATOM    106  CA  PRO A   9      -8.147  -3.091  -8.990  1.00  0.00           C  
ATOM    107  C   PRO A   9      -8.919  -2.835 -10.280  1.00  0.00           C  
ATOM    108  O   PRO A   9      -9.660  -1.854 -10.395  1.00  0.00           O  
ATOM    109  CB  PRO A   9      -9.049  -3.677  -7.900  1.00  0.00           C  
ATOM    110  CG  PRO A   9      -8.512  -3.093  -6.609  1.00  0.00           C  
ATOM    111  CD  PRO A   9      -8.058  -1.691  -6.966  1.00  0.00           C  
ATOM    112  HA  PRO A   9      -7.281  -3.742  -9.185  1.00  0.00           H  
ATOM    113 1HB  PRO A   9     -10.095  -3.403  -8.097  1.00  0.00           H  
ATOM    114 2HB  PRO A   9      -8.995  -4.779  -7.933  1.00  0.00           H  
ATOM    115 1HG  PRO A   9      -9.300  -3.100  -5.839  1.00  0.00           H  
ATOM    116 2HG  PRO A   9      -7.694  -3.723  -6.228  1.00  0.00           H  
ATOM    117 1HD  PRO A   9      -8.876  -0.981  -6.819  1.00  0.00           H  
ATOM    118 2HD  PRO A   9      -7.179  -1.464  -6.349  1.00  0.00           H  
ATOM    119  N   LEU A  10      -8.727  -3.723 -11.240  1.00  0.00           N  
ATOM    120  CA  LEU A  10      -9.324  -3.640 -12.567  1.00  0.00           C  
ATOM    121  C   LEU A  10     -10.250  -4.836 -12.782  1.00  0.00           C  
ATOM    122  O   LEU A  10     -10.272  -5.733 -11.938  1.00  0.00           O  
ATOM    123  CB  LEU A  10      -8.193  -3.617 -13.593  1.00  0.00           C  
ATOM    124  CG  LEU A  10      -7.110  -2.532 -13.327  1.00  0.00           C  
ATOM    125  CD1 LEU A  10      -5.996  -2.704 -14.324  1.00  0.00           C  
ATOM    126  CD2 LEU A  10      -7.714  -1.135 -13.393  1.00  0.00           C  
ATOM    127  H   LEU A  10      -8.134  -4.526 -11.026  1.00  0.00           H  
ATOM    128  HA  LEU A  10      -9.907  -2.723 -12.642  1.00  0.00           H  
ATOM    129 1HB  LEU A  10      -7.701  -4.573 -13.601  1.00  0.00           H  
ATOM    130 2HB  LEU A  10      -8.615  -3.439 -14.580  1.00  0.00           H  
ATOM    131  HG  LEU A  10      -6.686  -2.683 -12.328  1.00  0.00           H  
ATOM    132 1HD1 LEU A  10      -5.216  -1.965 -14.126  1.00  0.00           H  
ATOM    133 2HD1 LEU A  10      -5.573  -3.711 -14.231  1.00  0.00           H  
ATOM    134 3HD1 LEU A  10      -6.380  -2.567 -15.333  1.00  0.00           H  
ATOM    135 1HD2 LEU A  10      -6.933  -0.393 -13.186  1.00  0.00           H  
ATOM    136 2HD2 LEU A  10      -8.130  -0.960 -14.382  1.00  0.00           H  
ATOM    137 3HD2 LEU A  10      -8.501  -1.038 -12.647  1.00  0.00           H  
ATOM    138  N   THR A  11     -11.046  -4.850 -13.858  1.00  0.00           N  
ATOM    139  CA  THR A  11     -11.864  -6.045 -14.106  1.00  0.00           C  
ATOM    140  C   THR A  11     -11.705  -6.636 -15.510  1.00  0.00           C  
ATOM    141  O   THR A  11     -11.411  -5.930 -16.479  1.00  0.00           O  
ATOM    142  CB  THR A  11     -13.355  -5.762 -13.878  1.00  0.00           C  
ATOM    143  OG1 THR A  11     -13.771  -4.728 -14.778  1.00  0.00           O  
ATOM    144  CG2 THR A  11     -13.651  -5.351 -12.444  1.00  0.00           C  
ATOM    145  H   THR A  11     -11.051  -4.079 -14.511  1.00  0.00           H  
ATOM    146  HA  THR A  11     -11.559  -6.819 -13.405  1.00  0.00           H  
ATOM    147  HB  THR A  11     -13.905  -6.666 -14.106  1.00  0.00           H  
ATOM    148  HG1 THR A  11     -13.592  -5.012 -15.679  1.00  0.00           H  
ATOM    149 1HG2 THR A  11     -14.718  -5.174 -12.333  1.00  0.00           H  
ATOM    150 2HG2 THR A  11     -13.348  -6.145 -11.773  1.00  0.00           H  
ATOM    151 3HG2 THR A  11     -13.108  -4.443 -12.199  1.00  0.00           H  
ATOM    152  N   LEU A  12     -11.937  -7.950 -15.582  1.00  0.00           N  
ATOM    153  CA  LEU A  12     -11.913  -8.771 -16.790  1.00  0.00           C  
ATOM    154  C   LEU A  12     -13.305  -9.235 -17.147  1.00  0.00           C  
ATOM    155  O   LEU A  12     -14.131  -9.431 -16.258  1.00  0.00           O  
ATOM    156  CB  LEU A  12     -11.095 -10.040 -16.572  1.00  0.00           C  
ATOM    157  CG  LEU A  12      -9.657  -9.892 -16.370  1.00  0.00           C  
ATOM    158  CD1 LEU A  12      -9.036  -9.043 -17.489  1.00  0.00           C  
ATOM    159  CD2 LEU A  12      -9.414  -9.337 -15.046  1.00  0.00           C  
ATOM    160  H   LEU A  12     -12.140  -8.421 -14.708  1.00  0.00           H  
ATOM    161  HA  LEU A  12     -11.506  -8.185 -17.613  1.00  0.00           H  
ATOM    162 1HB  LEU A  12     -11.485 -10.535 -15.685  1.00  0.00           H  
ATOM    163 2HB  LEU A  12     -11.245 -10.704 -17.426  1.00  0.00           H  
ATOM    164  HG  LEU A  12      -9.223 -10.837 -16.395  1.00  0.00           H  
ATOM    165 1HD1 LEU A  12      -7.953  -8.967 -17.330  1.00  0.00           H  
ATOM    166 2HD1 LEU A  12      -9.228  -9.507 -18.455  1.00  0.00           H  
ATOM    167 3HD1 LEU A  12      -9.474  -8.045 -17.474  1.00  0.00           H  
ATOM    168 1HD2 LEU A  12      -8.364  -9.276 -14.924  1.00  0.00           H  
ATOM    169 2HD2 LEU A  12      -9.828  -8.370 -14.951  1.00  0.00           H  
ATOM    170 3HD2 LEU A  12      -9.843  -9.986 -14.284  1.00  0.00           H  
ATOM    171  N   ASN A  13     -13.557  -9.464 -18.429  1.00  0.00           N  
ATOM    172  CA  ASN A  13     -14.846 -10.005 -18.856  1.00  0.00           C  
ATOM    173  C   ASN A  13     -14.677 -11.310 -19.635  1.00  0.00           C  
ATOM    174  O   ASN A  13     -14.073 -11.329 -20.717  1.00  0.00           O  
ATOM    175  CB  ASN A  13     -15.606  -8.977 -19.668  1.00  0.00           C  
ATOM    176  CG  ASN A  13     -15.975  -7.742 -18.856  1.00  0.00           C  
ATOM    177  OD1 ASN A  13     -16.905  -7.762 -18.030  1.00  0.00           O  
ATOM    178  ND2 ASN A  13     -15.254  -6.671 -19.090  1.00  0.00           N  
ATOM    179  H   ASN A  13     -12.846  -9.267 -19.120  1.00  0.00           H  
ATOM    180  HA  ASN A  13     -15.438 -10.249 -17.974  1.00  0.00           H  
ATOM    181 1HB  ASN A  13     -15.007  -8.673 -20.527  1.00  0.00           H  
ATOM    182 2HB  ASN A  13     -16.522  -9.434 -20.053  1.00  0.00           H  
ATOM    183 1HD2 ASN A  13     -15.431  -5.818 -18.599  1.00  0.00           H  
ATOM    184 2HD2 ASN A  13     -14.517  -6.704 -19.766  1.00  0.00           H  
ATOM    185  N   PHE A  14     -15.197 -12.394 -19.057  1.00  0.00           N  
ATOM    186  CA  PHE A  14     -15.146 -13.737 -19.621  1.00  0.00           C  
ATOM    187  C   PHE A  14     -16.541 -14.054 -20.132  1.00  0.00           C  
ATOM    188  O   PHE A  14     -17.386 -14.563 -19.387  1.00  0.00           O  
ATOM    189  CB  PHE A  14     -14.766 -14.759 -18.537  1.00  0.00           C  
ATOM    190  CG  PHE A  14     -13.405 -14.587 -17.923  1.00  0.00           C  
ATOM    191  CD1 PHE A  14     -13.225 -13.706 -16.856  1.00  0.00           C  
ATOM    192  CD2 PHE A  14     -12.311 -15.324 -18.372  1.00  0.00           C  
ATOM    193  CE1 PHE A  14     -11.991 -13.574 -16.272  1.00  0.00           C  
ATOM    194  CE2 PHE A  14     -11.080 -15.177 -17.769  1.00  0.00           C  
ATOM    195  CZ  PHE A  14     -10.940 -14.298 -16.715  1.00  0.00           C  
ATOM    196  H   PHE A  14     -15.687 -12.281 -18.173  1.00  0.00           H  
ATOM    197  HA  PHE A  14     -14.448 -13.772 -20.452  1.00  0.00           H  
ATOM    198 1HB  PHE A  14     -15.502 -14.703 -17.731  1.00  0.00           H  
ATOM    199 2HB  PHE A  14     -14.822 -15.761 -18.957  1.00  0.00           H  
ATOM    200  HD1 PHE A  14     -14.079 -13.123 -16.484  1.00  0.00           H  
ATOM    201  HD2 PHE A  14     -12.436 -16.028 -19.198  1.00  0.00           H  
ATOM    202  HE1 PHE A  14     -11.847 -12.902 -15.454  1.00  0.00           H  
ATOM    203  HE2 PHE A  14     -10.219 -15.760 -18.108  1.00  0.00           H  
ATOM    204  HZ  PHE A  14      -9.985 -14.185 -16.228  1.00  0.00           H  
ATOM    205  N   GLY A  15     -16.795 -13.756 -21.398  1.00  0.00           N  
ATOM    206  CA  GLY A  15     -18.151 -13.875 -21.897  1.00  0.00           C  
ATOM    207  C   GLY A  15     -19.029 -12.922 -21.091  1.00  0.00           C  
ATOM    208  O   GLY A  15     -18.745 -11.728 -21.013  1.00  0.00           O  
ATOM    209  H   GLY A  15     -16.063 -13.379 -21.986  1.00  0.00           H  
ATOM    210 1HA  GLY A  15     -18.185 -13.619 -22.955  1.00  0.00           H  
ATOM    211 2HA  GLY A  15     -18.504 -14.900 -21.786  1.00  0.00           H  
ATOM    212  N   SER A  16     -20.090 -13.454 -20.498  1.00  0.00           N  
ATOM    213  CA  SER A  16     -21.029 -12.671 -19.699  1.00  0.00           C  
ATOM    214  C   SER A  16     -20.587 -12.436 -18.243  1.00  0.00           C  
ATOM    215  O   SER A  16     -21.281 -11.745 -17.495  1.00  0.00           O  
ATOM    216  CB  SER A  16     -22.385 -13.348 -19.694  1.00  0.00           C  
ATOM    217  OG  SER A  16     -22.327 -14.578 -19.030  1.00  0.00           O  
ATOM    218  H   SER A  16     -20.252 -14.445 -20.600  1.00  0.00           H  
ATOM    219  HA  SER A  16     -21.136 -11.695 -20.174  1.00  0.00           H  
ATOM    220 1HB  SER A  16     -23.107 -12.700 -19.199  1.00  0.00           H  
ATOM    221 2HB  SER A  16     -22.727 -13.497 -20.717  1.00  0.00           H  
ATOM    222  HG  SER A  16     -21.907 -14.395 -18.182  1.00  0.00           H  
ATOM    223  N   VAL A  17     -19.476 -13.045 -17.820  1.00  0.00           N  
ATOM    224  CA  VAL A  17     -19.060 -12.958 -16.418  1.00  0.00           C  
ATOM    225  C   VAL A  17     -17.861 -12.034 -16.135  1.00  0.00           C  
ATOM    226  O   VAL A  17     -16.780 -12.180 -16.711  1.00  0.00           O  
ATOM    227  CB  VAL A  17     -18.731 -14.366 -15.915  1.00  0.00           C  
ATOM    228  CG1 VAL A  17     -18.281 -14.297 -14.526  1.00  0.00           C  
ATOM    229  CG2 VAL A  17     -19.953 -15.259 -16.048  1.00  0.00           C  
ATOM    230  H   VAL A  17     -18.907 -13.588 -18.470  1.00  0.00           H  
ATOM    231  HA  VAL A  17     -19.909 -12.587 -15.843  1.00  0.00           H  
ATOM    232  HB  VAL A  17     -17.913 -14.777 -16.509  1.00  0.00           H  
ATOM    233 1HG1 VAL A  17     -18.041 -15.293 -14.192  1.00  0.00           H  
ATOM    234 2HG1 VAL A  17     -17.394 -13.665 -14.467  1.00  0.00           H  
ATOM    235 3HG1 VAL A  17     -19.068 -13.880 -13.900  1.00  0.00           H  
ATOM    236 1HG2 VAL A  17     -19.710 -16.262 -15.695  1.00  0.00           H  
ATOM    237 2HG2 VAL A  17     -20.769 -14.850 -15.453  1.00  0.00           H  
ATOM    238 3HG2 VAL A  17     -20.254 -15.310 -17.093  1.00  0.00           H  
ATOM    239  N   ARG A  18     -18.063 -11.071 -15.232  1.00  0.00           N  
ATOM    240  CA  ARG A  18     -17.013 -10.108 -14.888  1.00  0.00           C  
ATOM    241  C   ARG A  18     -16.230 -10.538 -13.635  1.00  0.00           C  
ATOM    242  O   ARG A  18     -16.832 -10.970 -12.647  1.00  0.00           O  
ATOM    243  CB  ARG A  18     -17.604  -8.723 -14.691  1.00  0.00           C  
ATOM    244  CG  ARG A  18     -16.594  -7.623 -14.457  1.00  0.00           C  
ATOM    245  CD  ARG A  18     -17.237  -6.272 -14.484  1.00  0.00           C  
ATOM    246  NE  ARG A  18     -17.736  -5.905 -15.823  1.00  0.00           N  
ATOM    247  CZ  ARG A  18     -18.507  -4.819 -16.069  1.00  0.00           C  
ATOM    248  NH1 ARG A  18     -18.839  -4.018 -15.077  1.00  0.00           N  
ATOM    249  NH2 ARG A  18     -18.934  -4.549 -17.295  1.00  0.00           N  
ATOM    250  H   ARG A  18     -18.968 -10.996 -14.792  1.00  0.00           H  
ATOM    251  HA  ARG A  18     -16.327 -10.053 -15.723  1.00  0.00           H  
ATOM    252 1HB  ARG A  18     -18.183  -8.453 -15.574  1.00  0.00           H  
ATOM    253 2HB  ARG A  18     -18.283  -8.733 -13.841  1.00  0.00           H  
ATOM    254 1HG  ARG A  18     -16.112  -7.761 -13.489  1.00  0.00           H  
ATOM    255 2HG  ARG A  18     -15.841  -7.660 -15.250  1.00  0.00           H  
ATOM    256 1HD  ARG A  18     -18.078  -6.261 -13.794  1.00  0.00           H  
ATOM    257 2HD  ARG A  18     -16.510  -5.522 -14.179  1.00  0.00           H  
ATOM    258  HE  ARG A  18     -17.485  -6.511 -16.616  1.00  0.00           H  
ATOM    259 1HH1 ARG A  18     -18.516  -4.216 -14.140  1.00  0.00           H  
ATOM    260 2HH1 ARG A  18     -19.414  -3.207 -15.253  1.00  0.00           H  
ATOM    261 1HH2 ARG A  18     -18.701  -5.155 -18.070  1.00  0.00           H  
ATOM    262 2HH2 ARG A  18     -19.508  -3.736 -17.457  1.00  0.00           H  
ATOM    263  N   LEU A  19     -14.897 -10.418 -13.681  1.00  0.00           N  
ATOM    264  CA  LEU A  19     -14.022 -10.796 -12.559  1.00  0.00           C  
ATOM    265  C   LEU A  19     -12.965  -9.719 -12.202  1.00  0.00           C  
ATOM    266  O   LEU A  19     -12.351  -9.153 -13.100  1.00  0.00           O  
ATOM    267  CB  LEU A  19     -13.287 -12.082 -12.975  1.00  0.00           C  
ATOM    268  CG  LEU A  19     -12.310 -12.677 -12.014  1.00  0.00           C  
ATOM    269  CD1 LEU A  19     -12.245 -14.191 -12.170  1.00  0.00           C  
ATOM    270  CD2 LEU A  19     -10.993 -12.084 -12.309  1.00  0.00           C  
ATOM    271  H   LEU A  19     -14.490 -10.063 -14.545  1.00  0.00           H  
ATOM    272  HA  LEU A  19     -14.667 -11.008 -11.716  1.00  0.00           H  
ATOM    273 1HB  LEU A  19     -14.013 -12.831 -13.236  1.00  0.00           H  
ATOM    274 2HB  LEU A  19     -12.737 -11.835 -13.859  1.00  0.00           H  
ATOM    275  HG  LEU A  19     -12.594 -12.447 -11.006  1.00  0.00           H  
ATOM    276 1HD1 LEU A  19     -11.515 -14.578 -11.467  1.00  0.00           H  
ATOM    277 2HD1 LEU A  19     -13.207 -14.625 -11.960  1.00  0.00           H  
ATOM    278 3HD1 LEU A  19     -11.949 -14.443 -13.188  1.00  0.00           H  
ATOM    279 1HD2 LEU A  19     -10.278 -12.481 -11.601  1.00  0.00           H  
ATOM    280 2HD2 LEU A  19     -10.701 -12.326 -13.328  1.00  0.00           H  
ATOM    281 3HD2 LEU A  19     -11.042 -11.027 -12.213  1.00  0.00           H  
ATOM    282  N   PRO A  20     -12.744  -9.375 -10.910  1.00  0.00           N  
ATOM    283  CA  PRO A  20     -11.691  -8.475 -10.455  1.00  0.00           C  
ATOM    284  C   PRO A  20     -10.279  -9.065 -10.471  1.00  0.00           C  
ATOM    285  O   PRO A  20     -10.056 -10.217 -10.053  1.00  0.00           O  
ATOM    286  CB  PRO A  20     -12.137  -8.155  -9.029  1.00  0.00           C  
ATOM    287  CG  PRO A  20     -12.936  -9.358  -8.594  1.00  0.00           C  
ATOM    288  CD  PRO A  20     -13.632  -9.841  -9.846  1.00  0.00           C  
ATOM    289  HA  PRO A  20     -11.712  -7.567 -11.065  1.00  0.00           H  
ATOM    290 1HB  PRO A  20     -11.255  -7.963  -8.403  1.00  0.00           H  
ATOM    291 2HB  PRO A  20     -12.729  -7.229  -9.028  1.00  0.00           H  
ATOM    292 1HG  PRO A  20     -12.272 -10.126  -8.166  1.00  0.00           H  
ATOM    293 2HG  PRO A  20     -13.643  -9.075  -7.799  1.00  0.00           H  
ATOM    294 1HD  PRO A  20     -13.652 -10.896  -9.804  1.00  0.00           H  
ATOM    295 2HD  PRO A  20     -14.636  -9.398  -9.946  1.00  0.00           H  
ATOM    296  N   VAL A  21      -9.332  -8.197 -10.813  1.00  0.00           N  
ATOM    297  CA  VAL A  21      -7.901  -8.475 -10.827  1.00  0.00           C  
ATOM    298  C   VAL A  21      -7.171  -7.355 -10.095  1.00  0.00           C  
ATOM    299  O   VAL A  21      -7.536  -6.179 -10.204  1.00  0.00           O  
ATOM    300  CB  VAL A  21      -7.399  -8.598 -12.283  1.00  0.00           C  
ATOM    301  CG1 VAL A  21      -7.578  -7.313 -13.006  1.00  0.00           C  
ATOM    302  CG2 VAL A  21      -6.004  -8.960 -12.334  1.00  0.00           C  
ATOM    303  H   VAL A  21      -9.638  -7.278 -11.133  1.00  0.00           H  
ATOM    304  HA  VAL A  21      -7.714  -9.407 -10.299  1.00  0.00           H  
ATOM    305  HB  VAL A  21      -7.964  -9.364 -12.764  1.00  0.00           H  
ATOM    306 1HG1 VAL A  21      -7.230  -7.408 -14.036  1.00  0.00           H  
ATOM    307 2HG1 VAL A  21      -8.611  -7.063 -13.006  1.00  0.00           H  
ATOM    308 3HG1 VAL A  21      -6.998  -6.541 -12.500  1.00  0.00           H  
ATOM    309 1HG2 VAL A  21      -5.696  -9.060 -13.367  1.00  0.00           H  
ATOM    310 2HG2 VAL A  21      -5.412  -8.196 -11.854  1.00  0.00           H  
ATOM    311 3HG2 VAL A  21      -5.880  -9.878 -11.848  1.00  0.00           H  
ATOM    312  N   SER A  22      -6.134  -7.693  -9.355  1.00  0.00           N  
ATOM    313  CA  SER A  22      -5.435  -6.684  -8.597  1.00  0.00           C  
ATOM    314  C   SER A  22      -4.685  -5.754  -9.513  1.00  0.00           C  
ATOM    315  O   SER A  22      -4.508  -6.020 -10.702  1.00  0.00           O  
ATOM    316  CB  SER A  22      -4.392  -7.282  -7.684  1.00  0.00           C  
ATOM    317  OG  SER A  22      -3.233  -7.671  -8.412  1.00  0.00           O  
ATOM    318  H   SER A  22      -5.850  -8.667  -9.291  1.00  0.00           H  
ATOM    319  HA  SER A  22      -6.161  -6.109  -8.018  1.00  0.00           H  
ATOM    320 1HB  SER A  22      -4.117  -6.560  -6.920  1.00  0.00           H  
ATOM    321 2HB  SER A  22      -4.814  -8.153  -7.178  1.00  0.00           H  
ATOM    322  HG  SER A  22      -2.572  -7.890  -7.735  1.00  0.00           H  
ATOM    323  N   ALA A  23      -4.166  -4.699  -8.919  1.00  0.00           N  
ATOM    324  CA  ALA A  23      -3.357  -3.691  -9.583  1.00  0.00           C  
ATOM    325  C   ALA A  23      -2.082  -4.267 -10.213  1.00  0.00           C  
ATOM    326  O   ALA A  23      -1.477  -3.635 -11.080  1.00  0.00           O  
ATOM    327  CB  ALA A  23      -2.981  -2.643  -8.581  1.00  0.00           C  
ATOM    328  H   ALA A  23      -4.359  -4.568  -7.938  1.00  0.00           H  
ATOM    329  HA  ALA A  23      -3.953  -3.238 -10.379  1.00  0.00           H  
ATOM    330 1HB  ALA A  23      -2.393  -1.904  -9.077  1.00  0.00           H  
ATOM    331 2HB  ALA A  23      -3.882  -2.190  -8.162  1.00  0.00           H  
ATOM    332 3HB  ALA A  23      -2.397  -3.105  -7.795  1.00  0.00           H  
ATOM    333  N   ASP A  24      -1.645  -5.444  -9.739  1.00  0.00           N  
ATOM    334  CA  ASP A  24      -0.429  -6.091 -10.215  1.00  0.00           C  
ATOM    335  C   ASP A  24      -0.756  -7.184 -11.230  1.00  0.00           C  
ATOM    336  O   ASP A  24       0.120  -7.965 -11.638  1.00  0.00           O  
ATOM    337  CB  ASP A  24       0.344  -6.667  -9.031  1.00  0.00           C  
ATOM    338  CG  ASP A  24       0.891  -5.562  -8.115  1.00  0.00           C  
ATOM    339  OD1 ASP A  24       1.480  -4.613  -8.604  1.00  0.00           O  
ATOM    340  OD2 ASP A  24       0.695  -5.614  -6.918  1.00  0.00           O  
ATOM    341  H   ASP A  24      -2.207  -5.959  -9.069  1.00  0.00           H  
ATOM    342  HA  ASP A  24       0.193  -5.344 -10.708  1.00  0.00           H  
ATOM    343 1HB  ASP A  24      -0.309  -7.321  -8.454  1.00  0.00           H  
ATOM    344 2HB  ASP A  24       1.174  -7.271  -9.397  1.00  0.00           H  
ATOM    345  N   GLY A  25      -2.023  -7.225 -11.644  1.00  0.00           N  
ATOM    346  CA  GLY A  25      -2.462  -8.197 -12.616  1.00  0.00           C  
ATOM    347  C   GLY A  25      -2.757  -9.571 -12.030  1.00  0.00           C  
ATOM    348  O   GLY A  25      -2.640 -10.563 -12.742  1.00  0.00           O  
ATOM    349  H   GLY A  25      -2.720  -6.574 -11.284  1.00  0.00           H  
ATOM    350 1HA  GLY A  25      -3.353  -7.813 -13.114  1.00  0.00           H  
ATOM    351 2HA  GLY A  25      -1.700  -8.289 -13.387  1.00  0.00           H  
ATOM    352  N   LEU A  26      -3.049  -9.673 -10.731  1.00  0.00           N  
ATOM    353  CA  LEU A  26      -3.304 -10.999 -10.187  1.00  0.00           C  
ATOM    354  C   LEU A  26      -4.796 -11.214  -9.898  1.00  0.00           C  
ATOM    355  O   LEU A  26      -5.438 -10.399  -9.237  1.00  0.00           O  
ATOM    356  CB  LEU A  26      -2.476 -11.200  -8.930  1.00  0.00           C  
ATOM    357  CG  LEU A  26      -0.980 -11.059  -9.058  1.00  0.00           C  
ATOM    358  CD1 LEU A  26      -0.378 -11.182  -7.681  1.00  0.00           C  
ATOM    359  CD2 LEU A  26      -0.454 -12.138  -9.959  1.00  0.00           C  
ATOM    360  H   LEU A  26      -3.123  -8.859 -10.122  1.00  0.00           H  
ATOM    361  HA  LEU A  26      -2.984 -11.723 -10.918  1.00  0.00           H  
ATOM    362 1HB  LEU A  26      -2.818 -10.514  -8.160  1.00  0.00           H  
ATOM    363 2HB  LEU A  26      -2.634 -12.207  -8.602  1.00  0.00           H  
ATOM    364  HG  LEU A  26      -0.727 -10.077  -9.473  1.00  0.00           H  
ATOM    365 1HD1 LEU A  26       0.705 -11.088  -7.742  1.00  0.00           H  
ATOM    366 2HD1 LEU A  26      -0.775 -10.395  -7.046  1.00  0.00           H  
ATOM    367 3HD1 LEU A  26      -0.638 -12.152  -7.264  1.00  0.00           H  
ATOM    368 1HD2 LEU A  26       0.627 -12.049 -10.048  1.00  0.00           H  
ATOM    369 2HD2 LEU A  26      -0.703 -13.107  -9.532  1.00  0.00           H  
ATOM    370 3HD2 LEU A  26      -0.910 -12.042 -10.947  1.00  0.00           H  
ATOM    371  N   LEU A  27      -5.371 -12.296 -10.413  1.00  0.00           N  
ATOM    372  CA  LEU A  27      -6.811 -12.532 -10.253  1.00  0.00           C  
ATOM    373  C   LEU A  27      -7.097 -13.057  -8.897  1.00  0.00           C  
ATOM    374  O   LEU A  27      -6.332 -13.851  -8.387  1.00  0.00           O  
ATOM    375  CB  LEU A  27      -7.340 -13.570 -11.224  1.00  0.00           C  
ATOM    376  CG  LEU A  27      -7.601 -13.112 -12.510  1.00  0.00           C  
ATOM    377  CD1 LEU A  27      -6.282 -12.825 -13.155  1.00  0.00           C  
ATOM    378  CD2 LEU A  27      -8.405 -14.157 -13.222  1.00  0.00           C  
ATOM    379  H   LEU A  27      -4.788 -12.956 -10.926  1.00  0.00           H  
ATOM    380  HA  LEU A  27      -7.349 -11.601 -10.392  1.00  0.00           H  
ATOM    381 1HB  LEU A  27      -6.632 -14.329 -11.330  1.00  0.00           H  
ATOM    382 2HB  LEU A  27      -8.257 -14.000 -10.817  1.00  0.00           H  
ATOM    383  HG  LEU A  27      -8.159 -12.182 -12.471  1.00  0.00           H  
ATOM    384 1HD1 LEU A  27      -6.428 -12.483 -14.128  1.00  0.00           H  
ATOM    385 2HD1 LEU A  27      -5.744 -12.080 -12.596  1.00  0.00           H  
ATOM    386 3HD1 LEU A  27      -5.696 -13.739 -13.178  1.00  0.00           H  
ATOM    387 1HD2 LEU A  27      -8.637 -13.791 -14.193  1.00  0.00           H  
ATOM    388 2HD2 LEU A  27      -7.833 -15.088 -13.285  1.00  0.00           H  
ATOM    389 3HD2 LEU A  27      -9.323 -14.345 -12.694  1.00  0.00           H  
ATOM    390  N   HIS A  28      -8.197 -12.689  -8.290  1.00  0.00           N  
ATOM    391  CA  HIS A  28      -8.424 -13.307  -6.987  1.00  0.00           C  
ATOM    392  C   HIS A  28      -8.827 -14.776  -7.202  1.00  0.00           C  
ATOM    393  O   HIS A  28      -9.839 -15.060  -7.856  1.00  0.00           O  
ATOM    394  CB  HIS A  28      -9.450 -12.491  -6.231  1.00  0.00           C  
ATOM    395  CG  HIS A  28      -8.922 -11.098  -5.977  1.00  0.00           C  
ATOM    396  ND1 HIS A  28      -7.854 -10.851  -5.141  1.00  0.00           N  
ATOM    397  CD2 HIS A  28      -9.295  -9.897  -6.471  1.00  0.00           C  
ATOM    398  CE1 HIS A  28      -7.598  -9.558  -5.124  1.00  0.00           C  
ATOM    399  NE2 HIS A  28      -8.458  -8.952  -5.920  1.00  0.00           N  
ATOM    400  H   HIS A  28      -8.833 -12.002  -8.714  1.00  0.00           H  
ATOM    401  HA  HIS A  28      -7.504 -13.296  -6.401  1.00  0.00           H  
ATOM    402 1HB  HIS A  28     -10.375 -12.421  -6.811  1.00  0.00           H  
ATOM    403 2HB  HIS A  28      -9.686 -12.967  -5.275  1.00  0.00           H  
ATOM    404  HD1 HIS A  28      -7.329 -11.538  -4.637  1.00  0.00           H  
ATOM    405  HD2 HIS A  28     -10.071  -9.598  -7.168  1.00  0.00           H  
ATOM    406  HE1 HIS A  28      -6.783  -9.164  -4.518  1.00  0.00           H  
ATOM    407  N   ALA A  29      -8.025 -15.717  -6.680  1.00  0.00           N  
ATOM    408  CA  ALA A  29      -8.262 -17.129  -6.977  1.00  0.00           C  
ATOM    409  C   ALA A  29      -9.678 -17.620  -6.629  1.00  0.00           C  
ATOM    410  O   ALA A  29     -10.293 -18.274  -7.480  1.00  0.00           O  
ATOM    411  CB  ALA A  29      -7.207 -18.015  -6.303  1.00  0.00           C  
ATOM    412  H   ALA A  29      -7.222 -15.454  -6.115  1.00  0.00           H  
ATOM    413  HA  ALA A  29      -8.142 -17.246  -8.050  1.00  0.00           H  
ATOM    414 1HB  ALA A  29      -7.384 -19.031  -6.581  1.00  0.00           H  
ATOM    415 2HB  ALA A  29      -6.221 -17.707  -6.638  1.00  0.00           H  
ATOM    416 3HB  ALA A  29      -7.213 -17.967  -5.239  1.00  0.00           H  
ATOM    417  N   PRO A  30     -10.262 -17.335  -5.438  1.00  0.00           N  
ATOM    418  CA  PRO A  30     -11.598 -17.750  -5.079  1.00  0.00           C  
ATOM    419  C   PRO A  30     -12.659 -17.223  -6.027  1.00  0.00           C  
ATOM    420  O   PRO A  30     -13.715 -17.832  -6.165  1.00  0.00           O  
ATOM    421  CB  PRO A  30     -11.778 -17.157  -3.677  1.00  0.00           C  
ATOM    422  CG  PRO A  30     -10.386 -16.980  -3.157  1.00  0.00           C  
ATOM    423  CD  PRO A  30      -9.590 -16.583  -4.364  1.00  0.00           C  
ATOM    424  HA  PRO A  30     -11.630 -18.852  -5.043  1.00  0.00           H  
ATOM    425 1HB  PRO A  30     -12.324 -16.198  -3.740  1.00  0.00           H  
ATOM    426 2HB  PRO A  30     -12.387 -17.829  -3.055  1.00  0.00           H  
ATOM    427 1HG  PRO A  30     -10.362 -16.205  -2.366  1.00  0.00           H  
ATOM    428 2HG  PRO A  30     -10.026 -17.908  -2.699  1.00  0.00           H  
ATOM    429 1HD  PRO A  30      -9.669 -15.498  -4.513  1.00  0.00           H  
ATOM    430 2HD  PRO A  30      -8.615 -16.898  -4.190  1.00  0.00           H  
ATOM    431  N   THR A  31     -12.394 -16.109  -6.725  1.00  0.00           N  
ATOM    432  CA  THR A  31     -13.430 -15.620  -7.607  1.00  0.00           C  
ATOM    433  C   THR A  31     -13.453 -16.476  -8.830  1.00  0.00           C  
ATOM    434  O   THR A  31     -14.513 -16.921  -9.267  1.00  0.00           O  
ATOM    435  CB  THR A  31     -13.257 -14.162  -8.038  1.00  0.00           C  
ATOM    436  OG1 THR A  31     -13.275 -13.297  -6.891  1.00  0.00           O  
ATOM    437  CG2 THR A  31     -14.408 -13.828  -8.968  1.00  0.00           C  
ATOM    438  H   THR A  31     -11.502 -15.627  -6.686  1.00  0.00           H  
ATOM    439  HA  THR A  31     -14.394 -15.713  -7.106  1.00  0.00           H  
ATOM    440  HB  THR A  31     -12.307 -14.034  -8.566  1.00  0.00           H  
ATOM    441  HG1 THR A  31     -14.106 -13.410  -6.421  1.00  0.00           H  
ATOM    442 1HG2 THR A  31     -14.341 -12.828  -9.302  1.00  0.00           H  
ATOM    443 2HG2 THR A  31     -14.369 -14.494  -9.824  1.00  0.00           H  
ATOM    444 3HG2 THR A  31     -15.351 -13.966  -8.443  1.00  0.00           H  
ATOM    445  N   ALA A  32     -12.269 -16.735  -9.379  1.00  0.00           N  
ATOM    446  CA  ALA A  32     -12.213 -17.533 -10.588  1.00  0.00           C  
ATOM    447  C   ALA A  32     -12.821 -18.911 -10.325  1.00  0.00           C  
ATOM    448  O   ALA A  32     -13.615 -19.413 -11.121  1.00  0.00           O  
ATOM    449  CB  ALA A  32     -10.775 -17.653 -11.064  1.00  0.00           C  
ATOM    450  H   ALA A  32     -11.422 -16.354  -8.945  1.00  0.00           H  
ATOM    451  HA  ALA A  32     -12.809 -17.042 -11.356  1.00  0.00           H  
ATOM    452 1HB  ALA A  32     -10.745 -18.248 -11.976  1.00  0.00           H  
ATOM    453 2HB  ALA A  32     -10.362 -16.667 -11.259  1.00  0.00           H  
ATOM    454 3HB  ALA A  32     -10.198 -18.138 -10.289  1.00  0.00           H  
ATOM    455  N   GLN A  33     -12.537 -19.493  -9.160  1.00  0.00           N  
ATOM    456  CA  GLN A  33     -13.093 -20.814  -8.893  1.00  0.00           C  
ATOM    457  C   GLN A  33     -14.622 -20.772  -8.758  1.00  0.00           C  
ATOM    458  O   GLN A  33     -15.324 -21.605  -9.345  1.00  0.00           O  
ATOM    459  CB  GLN A  33     -12.439 -21.396  -7.637  1.00  0.00           C  
ATOM    460  CG  GLN A  33     -10.945 -21.752  -7.819  1.00  0.00           C  
ATOM    461  CD  GLN A  33     -10.692 -22.967  -8.741  1.00  0.00           C  
ATOM    462  OE1 GLN A  33     -11.153 -24.080  -8.479  1.00  0.00           O  
ATOM    463  NE2 GLN A  33      -9.991 -22.740  -9.831  1.00  0.00           N  
ATOM    464  H   GLN A  33     -11.897 -19.046  -8.499  1.00  0.00           H  
ATOM    465  HA  GLN A  33     -12.852 -21.461  -9.733  1.00  0.00           H  
ATOM    466 1HB  GLN A  33     -12.518 -20.672  -6.823  1.00  0.00           H  
ATOM    467 2HB  GLN A  33     -12.975 -22.295  -7.328  1.00  0.00           H  
ATOM    468 1HG  GLN A  33     -10.428 -20.885  -8.240  1.00  0.00           H  
ATOM    469 2HG  GLN A  33     -10.538 -21.984  -6.844  1.00  0.00           H  
ATOM    470 1HE2 GLN A  33      -9.814 -23.477 -10.484  1.00  0.00           H  
ATOM    471 2HE2 GLN A  33      -9.660 -21.812 -10.006  1.00  0.00           H  
ATOM    472  N   GLN A  34     -15.155 -19.751  -8.080  1.00  0.00           N  
ATOM    473  CA  GLN A  34     -16.604 -19.640  -7.931  1.00  0.00           C  
ATOM    474  C   GLN A  34     -17.290 -19.422  -9.274  1.00  0.00           C  
ATOM    475  O   GLN A  34     -18.336 -20.014  -9.558  1.00  0.00           O  
ATOM    476  CB  GLN A  34     -16.947 -18.482  -6.991  1.00  0.00           C  
ATOM    477  CG  GLN A  34     -16.596 -18.739  -5.539  1.00  0.00           C  
ATOM    478  CD  GLN A  34     -16.753 -17.500  -4.673  1.00  0.00           C  
ATOM    479  OE1 GLN A  34     -16.853 -16.369  -5.167  1.00  0.00           O  
ATOM    480  NE2 GLN A  34     -16.769 -17.703  -3.360  1.00  0.00           N  
ATOM    481  H   GLN A  34     -14.562 -19.063  -7.614  1.00  0.00           H  
ATOM    482  HA  GLN A  34     -16.977 -20.570  -7.501  1.00  0.00           H  
ATOM    483 1HB  GLN A  34     -16.403 -17.590  -7.312  1.00  0.00           H  
ATOM    484 2HB  GLN A  34     -18.010 -18.262  -7.055  1.00  0.00           H  
ATOM    485 1HG  GLN A  34     -17.283 -19.495  -5.162  1.00  0.00           H  
ATOM    486 2HG  GLN A  34     -15.585 -19.110  -5.463  1.00  0.00           H  
ATOM    487 1HE2 GLN A  34     -16.865 -16.929  -2.736  1.00  0.00           H  
ATOM    488 2HE2 GLN A  34     -16.682 -18.631  -2.998  1.00  0.00           H  
ATOM    489  N   GLN A  35     -16.674 -18.614 -10.138  1.00  0.00           N  
ATOM    490  CA  GLN A  35     -17.254 -18.308 -11.441  1.00  0.00           C  
ATOM    491  C   GLN A  35     -17.236 -19.516 -12.368  1.00  0.00           C  
ATOM    492  O   GLN A  35     -18.020 -19.598 -13.316  1.00  0.00           O  
ATOM    493  CB  GLN A  35     -16.593 -17.082 -12.050  1.00  0.00           C  
ATOM    494  CG  GLN A  35     -16.950 -15.825 -11.261  1.00  0.00           C  
ATOM    495  CD  GLN A  35     -16.447 -14.583 -11.863  1.00  0.00           C  
ATOM    496  OE1 GLN A  35     -15.545 -14.618 -12.693  1.00  0.00           O  
ATOM    497  NE2 GLN A  35     -17.045 -13.464 -11.462  1.00  0.00           N  
ATOM    498  H   GLN A  35     -15.802 -18.158  -9.866  1.00  0.00           H  
ATOM    499  HA  GLN A  35     -18.298 -18.046 -11.282  1.00  0.00           H  
ATOM    500 1HB  GLN A  35     -15.505 -17.206 -12.022  1.00  0.00           H  
ATOM    501 2HB  GLN A  35     -16.892 -16.970 -13.084  1.00  0.00           H  
ATOM    502 1HG  GLN A  35     -18.034 -15.752 -11.210  1.00  0.00           H  
ATOM    503 2HG  GLN A  35     -16.543 -15.910 -10.257  1.00  0.00           H  
ATOM    504 1HE2 GLN A  35     -16.795 -12.556 -11.849  1.00  0.00           H  
ATOM    505 2HE2 GLN A  35     -17.778 -13.508 -10.790  1.00  0.00           H  
ATOM    506  N   LEU A  36     -16.381 -20.483 -12.051  1.00  0.00           N  
ATOM    507  CA  LEU A  36     -16.316 -21.743 -12.765  1.00  0.00           C  
ATOM    508  C   LEU A  36     -17.273 -22.786 -12.207  1.00  0.00           C  
ATOM    509  O   LEU A  36     -17.216 -23.952 -12.591  1.00  0.00           O  
ATOM    510  CB  LEU A  36     -14.893 -22.279 -12.782  1.00  0.00           C  
ATOM    511  CG  LEU A  36     -13.999 -21.450 -13.571  1.00  0.00           C  
ATOM    512  CD1 LEU A  36     -12.552 -21.983 -13.496  1.00  0.00           C  
ATOM    513  CD2 LEU A  36     -14.571 -21.445 -14.925  1.00  0.00           C  
ATOM    514  H   LEU A  36     -15.710 -20.320 -11.297  1.00  0.00           H  
ATOM    515  HA  LEU A  36     -16.604 -21.553 -13.795  1.00  0.00           H  
ATOM    516 1HB  LEU A  36     -14.519 -22.296 -11.761  1.00  0.00           H  
ATOM    517 2HB  LEU A  36     -14.890 -23.289 -13.188  1.00  0.00           H  
ATOM    518  HG  LEU A  36     -13.997 -20.440 -13.201  1.00  0.00           H  
ATOM    519 1HD1 LEU A  36     -11.899 -21.359 -14.096  1.00  0.00           H  
ATOM    520 2HD1 LEU A  36     -12.217 -21.959 -12.457  1.00  0.00           H  
ATOM    521 3HD1 LEU A  36     -12.517 -23.006 -13.869  1.00  0.00           H  
ATOM    522 1HD2 LEU A  36     -13.993 -20.849 -15.533  1.00  0.00           H  
ATOM    523 2HD2 LEU A  36     -14.591 -22.447 -15.305  1.00  0.00           H  
ATOM    524 3HD2 LEU A  36     -15.586 -21.050 -14.903  1.00  0.00           H  
ATOM    525  N   GLY A  37     -18.108 -22.408 -11.240  1.00  0.00           N  
ATOM    526  CA  GLY A  37     -19.073 -23.347 -10.699  1.00  0.00           C  
ATOM    527  C   GLY A  37     -18.421 -24.347  -9.768  1.00  0.00           C  
ATOM    528  O   GLY A  37     -18.974 -25.419  -9.509  1.00  0.00           O  
ATOM    529  H   GLY A  37     -18.110 -21.452 -10.886  1.00  0.00           H  
ATOM    530 1HA  GLY A  37     -19.841 -22.793 -10.160  1.00  0.00           H  
ATOM    531 2HA  GLY A  37     -19.565 -23.870 -11.517  1.00  0.00           H  
ATOM    532  N   LEU A  38     -17.236 -24.012  -9.287  1.00  0.00           N  
ATOM    533  CA  LEU A  38     -16.491 -24.894  -8.432  1.00  0.00           C  
ATOM    534  C   LEU A  38     -16.645 -24.376  -7.018  1.00  0.00           C  
ATOM    535  O   LEU A  38     -16.800 -23.170  -6.808  1.00  0.00           O  
ATOM    536  CB  LEU A  38     -15.026 -24.866  -8.875  1.00  0.00           C  
ATOM    537  CG  LEU A  38     -14.798 -25.186 -10.362  1.00  0.00           C  
ATOM    538  CD1 LEU A  38     -13.364 -24.935 -10.707  1.00  0.00           C  
ATOM    539  CD2 LEU A  38     -15.193 -26.624 -10.663  1.00  0.00           C  
ATOM    540  H   LEU A  38     -16.817 -23.108  -9.513  1.00  0.00           H  
ATOM    541  HA  LEU A  38     -16.890 -25.905  -8.496  1.00  0.00           H  
ATOM    542 1HB  LEU A  38     -14.611 -23.887  -8.673  1.00  0.00           H  
ATOM    543 2HB  LEU A  38     -14.472 -25.595  -8.283  1.00  0.00           H  
ATOM    544  HG  LEU A  38     -15.399 -24.528 -10.954  1.00  0.00           H  
ATOM    545 1HD1 LEU A  38     -13.208 -25.123 -11.764  1.00  0.00           H  
ATOM    546 2HD1 LEU A  38     -13.123 -23.895 -10.489  1.00  0.00           H  
ATOM    547 3HD1 LEU A  38     -12.724 -25.586 -10.115  1.00  0.00           H  
ATOM    548 1HD2 LEU A  38     -15.039 -26.829 -11.723  1.00  0.00           H  
ATOM    549 2HD2 LEU A  38     -14.583 -27.302 -10.069  1.00  0.00           H  
ATOM    550 3HD2 LEU A  38     -16.247 -26.770 -10.416  1.00  0.00           H  
ATOM    551  N   THR A  39     -16.620 -25.271  -6.049  1.00  0.00           N  
ATOM    552  CA  THR A  39     -16.660 -24.865  -4.666  1.00  0.00           C  
ATOM    553  C   THR A  39     -15.391 -25.377  -4.051  1.00  0.00           C  
ATOM    554  O   THR A  39     -14.332 -24.778  -4.249  1.00  0.00           O  
ATOM    555  CB  THR A  39     -17.882 -25.447  -3.940  1.00  0.00           C  
ATOM    556  OG1 THR A  39     -17.874 -26.885  -4.056  1.00  0.00           O  
ATOM    557  CG2 THR A  39     -19.165 -24.905  -4.542  1.00  0.00           C  
ATOM    558  H   THR A  39     -16.510 -26.264  -6.240  1.00  0.00           H  
ATOM    559  HA  THR A  39     -16.672 -23.779  -4.592  1.00  0.00           H  
ATOM    560  HB  THR A  39     -17.824 -25.175  -2.886  1.00  0.00           H  
ATOM    561  HG1 THR A  39     -17.028 -27.186  -4.458  1.00  0.00           H  
ATOM    562 1HG2 THR A  39     -20.020 -25.322  -4.013  1.00  0.00           H  
ATOM    563 2HG2 THR A  39     -19.175 -23.819  -4.454  1.00  0.00           H  
ATOM    564 3HG2 THR A  39     -19.219 -25.182  -5.595  1.00  0.00           H  
ATOM    565  N   GLN A  40     -15.472 -26.528  -3.383  1.00  0.00           N  
ATOM    566  CA  GLN A  40     -14.287 -27.115  -2.774  1.00  0.00           C  
ATOM    567  C   GLN A  40     -13.451 -25.978  -2.170  1.00  0.00           C  
ATOM    568  O   GLN A  40     -13.956 -25.179  -1.375  1.00  0.00           O  
ATOM    569  CB  GLN A  40     -13.487 -27.903  -3.830  1.00  0.00           C  
ATOM    570  CG  GLN A  40     -14.179 -29.142  -4.442  1.00  0.00           C  
ATOM    571  CD  GLN A  40     -15.114 -28.842  -5.643  1.00  0.00           C  
ATOM    572  OE1 GLN A  40     -15.929 -27.899  -5.653  1.00  0.00           O  
ATOM    573  NE2 GLN A  40     -14.981 -29.670  -6.677  1.00  0.00           N  
ATOM    574  H   GLN A  40     -16.381 -26.974  -3.287  1.00  0.00           H  
ATOM    575  HA  GLN A  40     -14.588 -27.787  -1.971  1.00  0.00           H  
ATOM    576 1HB  GLN A  40     -13.193 -27.237  -4.648  1.00  0.00           H  
ATOM    577 2HB  GLN A  40     -12.575 -28.287  -3.376  1.00  0.00           H  
ATOM    578 1HG  GLN A  40     -13.404 -29.835  -4.782  1.00  0.00           H  
ATOM    579 2HG  GLN A  40     -14.777 -29.616  -3.664  1.00  0.00           H  
ATOM    580 1HE2 GLN A  40     -15.546 -29.552  -7.497  1.00  0.00           H  
ATOM    581 2HE2 GLN A  40     -14.311 -30.420  -6.634  1.00  0.00           H  
ATOM    582  N   SER A  41     -12.188 -25.911  -2.577  1.00  0.00           N  
ATOM    583  CA  SER A  41     -11.311 -24.784  -2.310  1.00  0.00           C  
ATOM    584  C   SER A  41     -10.216 -24.812  -3.357  1.00  0.00           C  
ATOM    585  O   SER A  41      -9.886 -25.891  -3.862  1.00  0.00           O  
ATOM    586  CB  SER A  41     -10.720 -24.867  -0.916  1.00  0.00           C  
ATOM    587  OG  SER A  41      -9.859 -25.989  -0.776  1.00  0.00           O  
ATOM    588  H   SER A  41     -11.843 -26.634  -3.178  1.00  0.00           H  
ATOM    589  HA  SER A  41     -11.878 -23.857  -2.414  1.00  0.00           H  
ATOM    590 1HB  SER A  41     -10.166 -23.954  -0.700  1.00  0.00           H  
ATOM    591 2HB  SER A  41     -11.528 -24.935  -0.188  1.00  0.00           H  
ATOM    592  HG  SER A  41      -9.647 -26.037   0.170  1.00  0.00           H  
ATOM    593  N   TRP A  42      -9.584 -23.669  -3.636  1.00  0.00           N  
ATOM    594  CA  TRP A  42      -8.458 -23.711  -4.563  1.00  0.00           C  
ATOM    595  C   TRP A  42      -7.326 -24.592  -4.045  1.00  0.00           C  
ATOM    596  O   TRP A  42      -6.619 -25.225  -4.830  1.00  0.00           O  
ATOM    597  CB  TRP A  42      -7.958 -22.293  -4.909  1.00  0.00           C  
ATOM    598  CG  TRP A  42      -7.465 -21.447  -3.743  1.00  0.00           C  
ATOM    599  CD1 TRP A  42      -8.195 -20.535  -3.030  1.00  0.00           C  
ATOM    600  CD2 TRP A  42      -6.148 -21.438  -3.163  1.00  0.00           C  
ATOM    601  NE1 TRP A  42      -7.413 -19.964  -2.053  1.00  0.00           N  
ATOM    602  CE2 TRP A  42      -6.158 -20.513  -2.123  1.00  0.00           C  
ATOM    603  CE3 TRP A  42      -4.995 -22.121  -3.439  1.00  0.00           C  
ATOM    604  CZ2 TRP A  42      -5.035 -20.271  -1.360  1.00  0.00           C  
ATOM    605  CZ3 TRP A  42      -3.859 -21.879  -2.696  1.00  0.00           C  
ATOM    606  CH2 TRP A  42      -3.875 -20.977  -1.680  1.00  0.00           C  
ATOM    607  H   TRP A  42      -9.884 -22.799  -3.220  1.00  0.00           H  
ATOM    608  HA  TRP A  42      -8.814 -24.150  -5.497  1.00  0.00           H  
ATOM    609 1HB  TRP A  42      -7.142 -22.373  -5.628  1.00  0.00           H  
ATOM    610 2HB  TRP A  42      -8.753 -21.740  -5.396  1.00  0.00           H  
ATOM    611  HD1 TRP A  42      -9.242 -20.292  -3.213  1.00  0.00           H  
ATOM    612  HE1 TRP A  42      -7.708 -19.255  -1.391  1.00  0.00           H  
ATOM    613  HE3 TRP A  42      -5.000 -22.832  -4.240  1.00  0.00           H  
ATOM    614  HZ2 TRP A  42      -5.037 -19.551  -0.541  1.00  0.00           H  
ATOM    615  HZ3 TRP A  42      -2.946 -22.428  -2.941  1.00  0.00           H  
ATOM    616  HH2 TRP A  42      -2.962 -20.804  -1.106  1.00  0.00           H  
ATOM    617  N   GLU A  43      -7.203 -24.713  -2.720  1.00  0.00           N  
ATOM    618  CA  GLU A  43      -6.160 -25.562  -2.180  1.00  0.00           C  
ATOM    619  C   GLU A  43      -6.452 -27.009  -2.545  1.00  0.00           C  
ATOM    620  O   GLU A  43      -5.566 -27.749  -2.981  1.00  0.00           O  
ATOM    621  CB  GLU A  43      -6.065 -25.417  -0.660  1.00  0.00           C  
ATOM    622  CG  GLU A  43      -5.534 -24.068  -0.170  1.00  0.00           C  
ATOM    623  CD  GLU A  43      -5.520 -23.948   1.346  1.00  0.00           C  
ATOM    624  OE1 GLU A  43      -6.017 -24.838   1.995  1.00  0.00           O  
ATOM    625  OE2 GLU A  43      -5.011 -22.971   1.850  1.00  0.00           O  
ATOM    626  H   GLU A  43      -7.813 -24.195  -2.106  1.00  0.00           H  
ATOM    627  HA  GLU A  43      -5.212 -25.277  -2.610  1.00  0.00           H  
ATOM    628 1HB  GLU A  43      -7.053 -25.561  -0.225  1.00  0.00           H  
ATOM    629 2HB  GLU A  43      -5.416 -26.196  -0.264  1.00  0.00           H  
ATOM    630 1HG  GLU A  43      -4.522 -23.931  -0.545  1.00  0.00           H  
ATOM    631 2HG  GLU A  43      -6.157 -23.278  -0.587  1.00  0.00           H  
ATOM    632  N   ALA A  44      -7.717 -27.417  -2.415  1.00  0.00           N  
ATOM    633  CA  ALA A  44      -8.052 -28.788  -2.743  1.00  0.00           C  
ATOM    634  C   ALA A  44      -7.833 -29.073  -4.211  1.00  0.00           C  
ATOM    635  O   ALA A  44      -7.268 -30.103  -4.554  1.00  0.00           O  
ATOM    636  CB  ALA A  44      -9.491 -29.089  -2.391  1.00  0.00           C  
ATOM    637  H   ALA A  44      -8.437 -26.787  -2.057  1.00  0.00           H  
ATOM    638  HA  ALA A  44      -7.399 -29.443  -2.169  1.00  0.00           H  
ATOM    639 1HB  ALA A  44      -9.718 -30.131  -2.629  1.00  0.00           H  
ATOM    640 2HB  ALA A  44      -9.651 -28.911  -1.329  1.00  0.00           H  
ATOM    641 3HB  ALA A  44     -10.138 -28.436  -2.969  1.00  0.00           H  
ATOM    642  N   ALA A  45      -8.214 -28.130  -5.082  1.00  0.00           N  
ATOM    643  CA  ALA A  45      -8.075 -28.358  -6.520  1.00  0.00           C  
ATOM    644  C   ALA A  45      -6.618 -28.591  -6.895  1.00  0.00           C  
ATOM    645  O   ALA A  45      -6.284 -29.485  -7.681  1.00  0.00           O  
ATOM    646  CB  ALA A  45      -8.625 -27.164  -7.280  1.00  0.00           C  
ATOM    647  H   ALA A  45      -8.652 -27.274  -4.734  1.00  0.00           H  
ATOM    648  HA  ALA A  45      -8.644 -29.250  -6.778  1.00  0.00           H  
ATOM    649 1HB  ALA A  45      -8.546 -27.349  -8.345  1.00  0.00           H  
ATOM    650 2HB  ALA A  45      -9.672 -27.011  -7.014  1.00  0.00           H  
ATOM    651 3HB  ALA A  45      -8.053 -26.273  -7.017  1.00  0.00           H  
ATOM    652  N   LEU A  46      -5.735 -27.831  -6.284  1.00  0.00           N  
ATOM    653  CA  LEU A  46      -4.320 -27.980  -6.524  1.00  0.00           C  
ATOM    654  C   LEU A  46      -3.775 -29.323  -6.094  1.00  0.00           C  
ATOM    655  O   LEU A  46      -2.964 -29.945  -6.788  1.00  0.00           O  
ATOM    656  CB  LEU A  46      -3.615 -26.937  -5.725  1.00  0.00           C  
ATOM    657  CG  LEU A  46      -3.743 -25.571  -6.178  1.00  0.00           C  
ATOM    658  CD1 LEU A  46      -3.250 -24.705  -5.063  1.00  0.00           C  
ATOM    659  CD2 LEU A  46      -2.937 -25.435  -7.449  1.00  0.00           C  
ATOM    660  H   LEU A  46      -6.055 -27.097  -5.644  1.00  0.00           H  
ATOM    661  HA  LEU A  46      -4.132 -27.842  -7.588  1.00  0.00           H  
ATOM    662 1HB  LEU A  46      -3.971 -26.977  -4.703  1.00  0.00           H  
ATOM    663 2HB  LEU A  46      -2.590 -27.199  -5.733  1.00  0.00           H  
ATOM    664  HG  LEU A  46      -4.773 -25.312  -6.397  1.00  0.00           H  
ATOM    665 1HD1 LEU A  46      -3.284 -23.683  -5.335  1.00  0.00           H  
ATOM    666 2HD1 LEU A  46      -3.869 -24.868  -4.220  1.00  0.00           H  
ATOM    667 3HD1 LEU A  46      -2.280 -24.955  -4.794  1.00  0.00           H  
ATOM    668 1HD2 LEU A  46      -2.989 -24.427  -7.828  1.00  0.00           H  
ATOM    669 2HD2 LEU A  46      -1.899 -25.694  -7.265  1.00  0.00           H  
ATOM    670 3HD2 LEU A  46      -3.351 -26.105  -8.187  1.00  0.00           H  
ATOM    671  N   VAL A  47      -4.231 -29.789  -4.937  1.00  0.00           N  
ATOM    672  CA  VAL A  47      -3.746 -31.051  -4.414  1.00  0.00           C  
ATOM    673  C   VAL A  47      -4.323 -32.237  -5.168  1.00  0.00           C  
ATOM    674  O   VAL A  47      -3.582 -33.127  -5.592  1.00  0.00           O  
ATOM    675  CB  VAL A  47      -4.070 -31.161  -2.919  1.00  0.00           C  
ATOM    676  CG1 VAL A  47      -3.708 -32.542  -2.404  1.00  0.00           C  
ATOM    677  CG2 VAL A  47      -3.281 -30.089  -2.165  1.00  0.00           C  
ATOM    678  H   VAL A  47      -4.900 -29.235  -4.393  1.00  0.00           H  
ATOM    679  HA  VAL A  47      -2.664 -31.067  -4.524  1.00  0.00           H  
ATOM    680  HB  VAL A  47      -5.143 -31.007  -2.770  1.00  0.00           H  
ATOM    681 1HG1 VAL A  47      -3.948 -32.607  -1.344  1.00  0.00           H  
ATOM    682 2HG1 VAL A  47      -4.280 -33.293  -2.952  1.00  0.00           H  
ATOM    683 3HG1 VAL A  47      -2.643 -32.718  -2.547  1.00  0.00           H  
ATOM    684 1HG2 VAL A  47      -3.513 -30.147  -1.103  1.00  0.00           H  
ATOM    685 2HG2 VAL A  47      -2.217 -30.248  -2.315  1.00  0.00           H  
ATOM    686 3HG2 VAL A  47      -3.555 -29.107  -2.541  1.00  0.00           H  
ATOM    687  N   GLU A  48      -5.630 -32.217  -5.402  1.00  0.00           N  
ATOM    688  CA  GLU A  48      -6.321 -33.306  -6.075  1.00  0.00           C  
ATOM    689  C   GLU A  48      -5.779 -33.533  -7.474  1.00  0.00           C  
ATOM    690  O   GLU A  48      -5.678 -34.675  -7.923  1.00  0.00           O  
ATOM    691  CB  GLU A  48      -7.831 -33.034  -6.145  1.00  0.00           C  
ATOM    692  CG  GLU A  48      -8.563 -33.115  -4.792  1.00  0.00           C  
ATOM    693  CD  GLU A  48     -10.043 -32.783  -4.874  1.00  0.00           C  
ATOM    694  OE1 GLU A  48     -10.511 -32.450  -5.939  1.00  0.00           O  
ATOM    695  OE2 GLU A  48     -10.701 -32.852  -3.860  1.00  0.00           O  
ATOM    696  H   GLU A  48      -6.176 -31.427  -5.072  1.00  0.00           H  
ATOM    697  HA  GLU A  48      -6.160 -34.217  -5.498  1.00  0.00           H  
ATOM    698 1HB  GLU A  48      -7.992 -32.028  -6.549  1.00  0.00           H  
ATOM    699 2HB  GLU A  48      -8.298 -33.737  -6.831  1.00  0.00           H  
ATOM    700 1HG  GLU A  48      -8.456 -34.126  -4.404  1.00  0.00           H  
ATOM    701 2HG  GLU A  48      -8.083 -32.440  -4.088  1.00  0.00           H  
ATOM    702  N   HIS A  49      -5.388 -32.457  -8.156  1.00  0.00           N  
ATOM    703  CA  HIS A  49      -4.883 -32.600  -9.505  1.00  0.00           C  
ATOM    704  C   HIS A  49      -3.351 -32.612  -9.604  1.00  0.00           C  
ATOM    705  O   HIS A  49      -2.806 -32.598 -10.709  1.00  0.00           O  
ATOM    706  CB  HIS A  49      -5.493 -31.514 -10.374  1.00  0.00           C  
ATOM    707  CG  HIS A  49      -6.979 -31.694 -10.479  1.00  0.00           C  
ATOM    708  ND1 HIS A  49      -7.546 -32.771 -11.126  1.00  0.00           N  
ATOM    709  CD2 HIS A  49      -8.012 -30.955 -10.015  1.00  0.00           C  
ATOM    710  CE1 HIS A  49      -8.858 -32.681 -11.058  1.00  0.00           C  
ATOM    711  NE2 HIS A  49      -9.161 -31.594 -10.385  1.00  0.00           N  
ATOM    712  H   HIS A  49      -5.502 -31.520  -7.765  1.00  0.00           H  
ATOM    713  HA  HIS A  49      -5.226 -33.551  -9.906  1.00  0.00           H  
ATOM    714 1HB  HIS A  49      -5.295 -30.546  -9.925  1.00  0.00           H  
ATOM    715 2HB  HIS A  49      -5.053 -31.527 -11.369  1.00  0.00           H  
ATOM    716  HD2 HIS A  49      -7.954 -30.034  -9.448  1.00  0.00           H  
ATOM    717  HE1 HIS A  49      -9.569 -33.390 -11.485  1.00  0.00           H  
ATOM    718  HE2 HIS A  49     -10.092 -31.273 -10.171  1.00  0.00           H  
ATOM    719  N   GLY A  50      -2.649 -32.642  -8.462  1.00  0.00           N  
ATOM    720  CA  GLY A  50      -1.189 -32.737  -8.455  1.00  0.00           C  
ATOM    721  C   GLY A  50      -0.384 -31.518  -8.936  1.00  0.00           C  
ATOM    722  O   GLY A  50       0.696 -31.696  -9.502  1.00  0.00           O  
ATOM    723  H   GLY A  50      -3.131 -32.663  -7.563  1.00  0.00           H  
ATOM    724 1HA  GLY A  50      -0.880 -32.971  -7.436  1.00  0.00           H  
ATOM    725 2HA  GLY A  50      -0.903 -33.599  -9.054  1.00  0.00           H  
ATOM    726  N   LEU A  51      -0.875 -30.290  -8.767  1.00  0.00           N  
ATOM    727  CA  LEU A  51      -0.089 -29.172  -9.295  1.00  0.00           C  
ATOM    728  C   LEU A  51       1.108 -28.883  -8.355  1.00  0.00           C  
ATOM    729  O   LEU A  51       0.956 -28.981  -7.139  1.00  0.00           O  
ATOM    730  CB  LEU A  51      -0.983 -27.956  -9.534  1.00  0.00           C  
ATOM    731  CG  LEU A  51      -1.739 -28.038 -10.887  1.00  0.00           C  
ATOM    732  CD1 LEU A  51      -2.707 -29.186 -10.811  1.00  0.00           C  
ATOM    733  CD2 LEU A  51      -2.440 -26.753 -11.185  1.00  0.00           C  
ATOM    734  H   LEU A  51      -1.754 -30.142  -8.270  1.00  0.00           H  
ATOM    735  HA  LEU A  51       0.249 -29.482 -10.270  1.00  0.00           H  
ATOM    736 1HB  LEU A  51      -1.721 -27.906  -8.737  1.00  0.00           H  
ATOM    737 2HB  LEU A  51      -0.383 -27.045  -9.520  1.00  0.00           H  
ATOM    738  HG  LEU A  51      -1.033 -28.245 -11.691  1.00  0.00           H  
ATOM    739 1HD1 LEU A  51      -3.247 -29.281 -11.752  1.00  0.00           H  
ATOM    740 2HD1 LEU A  51      -2.163 -30.097 -10.623  1.00  0.00           H  
ATOM    741 3HD1 LEU A  51      -3.404 -29.016 -10.002  1.00  0.00           H  
ATOM    742 1HD2 LEU A  51      -2.965 -26.828 -12.136  1.00  0.00           H  
ATOM    743 2HD2 LEU A  51      -3.148 -26.523 -10.406  1.00  0.00           H  
ATOM    744 3HD2 LEU A  51      -1.707 -25.966 -11.244  1.00  0.00           H  
ATOM    745  N   PRO A  52       2.303 -28.503  -8.876  1.00  0.00           N  
ATOM    746  CA  PRO A  52       3.548 -28.261  -8.132  1.00  0.00           C  
ATOM    747  C   PRO A  52       3.482 -27.277  -6.967  1.00  0.00           C  
ATOM    748  O   PRO A  52       2.956 -26.170  -7.090  1.00  0.00           O  
ATOM    749  CB  PRO A  52       4.451 -27.666  -9.214  1.00  0.00           C  
ATOM    750  CG  PRO A  52       3.960 -28.249 -10.499  1.00  0.00           C  
ATOM    751  CD  PRO A  52       2.460 -28.323 -10.349  1.00  0.00           C  
ATOM    752  HA  PRO A  52       3.944 -29.227  -7.789  1.00  0.00           H  
ATOM    753 1HB  PRO A  52       4.372 -26.578  -9.182  1.00  0.00           H  
ATOM    754 2HB  PRO A  52       5.503 -27.913  -9.005  1.00  0.00           H  
ATOM    755 1HG  PRO A  52       4.272 -27.616 -11.346  1.00  0.00           H  
ATOM    756 2HG  PRO A  52       4.413 -29.238 -10.658  1.00  0.00           H  
ATOM    757 1HD  PRO A  52       1.960 -27.406 -10.699  1.00  0.00           H  
ATOM    758 2HD  PRO A  52       2.172 -29.213 -10.915  1.00  0.00           H  
ATOM    759  N   GLU A  53       4.146 -27.648  -5.870  1.00  0.00           N  
ATOM    760  CA  GLU A  53       4.173 -26.852  -4.640  1.00  0.00           C  
ATOM    761  C   GLU A  53       4.795 -25.474  -4.819  1.00  0.00           C  
ATOM    762  O   GLU A  53       4.304 -24.473  -4.287  1.00  0.00           O  
ATOM    763  CB  GLU A  53       4.941 -27.607  -3.552  1.00  0.00           C  
ATOM    764  CG  GLU A  53       4.962 -26.931  -2.164  1.00  0.00           C  
ATOM    765  CD  GLU A  53       3.598 -26.880  -1.473  1.00  0.00           C  
ATOM    766  OE1 GLU A  53       2.729 -27.633  -1.856  1.00  0.00           O  
ATOM    767  OE2 GLU A  53       3.443 -26.112  -0.555  1.00  0.00           O  
ATOM    768  H   GLU A  53       4.596 -28.551  -5.864  1.00  0.00           H  
ATOM    769  HA  GLU A  53       3.163 -26.726  -4.297  1.00  0.00           H  
ATOM    770 1HB  GLU A  53       4.507 -28.599  -3.431  1.00  0.00           H  
ATOM    771 2HB  GLU A  53       5.976 -27.739  -3.869  1.00  0.00           H  
ATOM    772 1HG  GLU A  53       5.658 -27.472  -1.522  1.00  0.00           H  
ATOM    773 2HG  GLU A  53       5.338 -25.915  -2.281  1.00  0.00           H  
ATOM    774  N   THR A  54       5.830 -25.401  -5.637  1.00  0.00           N  
ATOM    775  CA  THR A  54       6.563 -24.161  -5.803  1.00  0.00           C  
ATOM    776  C   THR A  54       5.799 -23.108  -6.591  1.00  0.00           C  
ATOM    777  O   THR A  54       6.204 -21.945  -6.621  1.00  0.00           O  
ATOM    778  CB  THR A  54       7.920 -24.432  -6.467  1.00  0.00           C  
ATOM    779  OG1 THR A  54       7.722 -25.017  -7.757  1.00  0.00           O  
ATOM    780  CG2 THR A  54       8.728 -25.389  -5.604  1.00  0.00           C  
ATOM    781  H   THR A  54       6.150 -26.239  -6.098  1.00  0.00           H  
ATOM    782  HA  THR A  54       6.753 -23.752  -4.810  1.00  0.00           H  
ATOM    783  HB  THR A  54       8.461 -23.494  -6.583  1.00  0.00           H  
ATOM    784  HG1 THR A  54       7.133 -24.452  -8.273  1.00  0.00           H  
ATOM    785 1HG2 THR A  54       9.692 -25.581  -6.075  1.00  0.00           H  
ATOM    786 2HG2 THR A  54       8.885 -24.946  -4.621  1.00  0.00           H  
ATOM    787 3HG2 THR A  54       8.184 -26.327  -5.496  1.00  0.00           H  
ATOM    788  N   TYR A  55       4.711 -23.504  -7.248  1.00  0.00           N  
ATOM    789  CA  TYR A  55       3.937 -22.561  -8.023  1.00  0.00           C  
ATOM    790  C   TYR A  55       2.512 -22.436  -7.513  1.00  0.00           C  
ATOM    791  O   TYR A  55       1.638 -22.044  -8.282  1.00  0.00           O  
ATOM    792  CB  TYR A  55       3.930 -22.955  -9.495  1.00  0.00           C  
ATOM    793  CG  TYR A  55       5.320 -23.023 -10.082  1.00  0.00           C  
ATOM    794  CD1 TYR A  55       5.790 -24.208 -10.615  1.00  0.00           C  
ATOM    795  CD2 TYR A  55       6.138 -21.905 -10.053  1.00  0.00           C  
ATOM    796  CE1 TYR A  55       7.068 -24.275 -11.127  1.00  0.00           C  
ATOM    797  CE2 TYR A  55       7.414 -21.969 -10.564  1.00  0.00           C  
ATOM    798  CZ  TYR A  55       7.882 -23.149 -11.099  1.00  0.00           C  
ATOM    799  OH  TYR A  55       9.160 -23.216 -11.607  1.00  0.00           O  
ATOM    800  H   TYR A  55       4.375 -24.467  -7.183  1.00  0.00           H  
ATOM    801  HA  TYR A  55       4.395 -21.577  -7.934  1.00  0.00           H  
ATOM    802 1HB  TYR A  55       3.457 -23.936  -9.605  1.00  0.00           H  
ATOM    803 2HB  TYR A  55       3.343 -22.238 -10.062  1.00  0.00           H  
ATOM    804  HD1 TYR A  55       5.155 -25.084 -10.636  1.00  0.00           H  
ATOM    805  HD2 TYR A  55       5.769 -20.972  -9.622  1.00  0.00           H  
ATOM    806  HE1 TYR A  55       7.437 -25.209 -11.549  1.00  0.00           H  
ATOM    807  HE2 TYR A  55       8.055 -21.087 -10.540  1.00  0.00           H  
ATOM    808  HH  TYR A  55       9.330 -24.106 -11.926  1.00  0.00           H  
ATOM    809  N   ARG A  56       2.240 -22.784  -6.243  1.00  0.00           N  
ATOM    810  CA  ARG A  56       0.835 -22.713  -5.851  1.00  0.00           C  
ATOM    811  C   ARG A  56       0.481 -21.983  -4.537  1.00  0.00           C  
ATOM    812  O   ARG A  56      -0.523 -22.298  -3.901  1.00  0.00           O  
ATOM    813  CB  ARG A  56       0.275 -24.108  -5.838  1.00  0.00           C  
ATOM    814  CG  ARG A  56       0.779 -25.056  -4.740  1.00  0.00           C  
ATOM    815  CD  ARG A  56       0.291 -26.493  -4.963  1.00  0.00           C  
ATOM    816  NE  ARG A  56       0.684 -27.444  -3.907  1.00  0.00           N  
ATOM    817  CZ  ARG A  56       0.410 -28.774  -3.900  1.00  0.00           C  
ATOM    818  NH1 ARG A  56      -0.214 -29.361  -4.889  1.00  0.00           N  
ATOM    819  NH2 ARG A  56       0.805 -29.483  -2.871  1.00  0.00           N  
ATOM    820  H   ARG A  56       2.961 -23.132  -5.602  1.00  0.00           H  
ATOM    821  HA  ARG A  56       0.315 -22.197  -6.639  1.00  0.00           H  
ATOM    822 1HB  ARG A  56      -0.753 -24.013  -5.820  1.00  0.00           H  
ATOM    823 2HB  ARG A  56       0.523 -24.589  -6.787  1.00  0.00           H  
ATOM    824 1HG  ARG A  56       1.847 -25.029  -4.757  1.00  0.00           H  
ATOM    825 2HG  ARG A  56       0.427 -24.714  -3.766  1.00  0.00           H  
ATOM    826 1HD  ARG A  56      -0.742 -26.494  -5.004  1.00  0.00           H  
ATOM    827 2HD  ARG A  56       0.682 -26.852  -5.904  1.00  0.00           H  
ATOM    828  HE  ARG A  56       1.219 -27.100  -3.101  1.00  0.00           H  
ATOM    829 1HH1 ARG A  56      -0.434 -28.836  -5.731  1.00  0.00           H  
ATOM    830 2HH1 ARG A  56      -0.369 -30.353  -4.870  1.00  0.00           H  
ATOM    831 1HH2 ARG A  56       1.329 -29.001  -2.134  1.00  0.00           H  
ATOM    832 2HH2 ARG A  56       0.630 -30.472  -2.833  1.00  0.00           H  
ATOM    833  N   ASP A  57       1.282 -20.994  -4.139  1.00  0.00           N  
ATOM    834  CA  ASP A  57       1.006 -20.181  -2.936  1.00  0.00           C  
ATOM    835  C   ASP A  57      -0.270 -19.270  -2.885  1.00  0.00           C  
ATOM    836  O   ASP A  57      -0.888 -19.200  -1.821  1.00  0.00           O  
ATOM    837  CB  ASP A  57       2.214 -19.287  -2.631  1.00  0.00           C  
ATOM    838  CG  ASP A  57       3.407 -20.041  -2.048  1.00  0.00           C  
ATOM    839  OD1 ASP A  57       3.233 -21.154  -1.629  1.00  0.00           O  
ATOM    840  OD2 ASP A  57       4.483 -19.492  -2.020  1.00  0.00           O  
ATOM    841  H   ASP A  57       2.099 -20.783  -4.695  1.00  0.00           H  
ATOM    842  HA  ASP A  57       0.914 -20.884  -2.109  1.00  0.00           H  
ATOM    843 1HB  ASP A  57       2.538 -18.797  -3.548  1.00  0.00           H  
ATOM    844 2HB  ASP A  57       1.917 -18.502  -1.937  1.00  0.00           H  
ATOM    845  N   PHE A  58      -0.702 -18.561  -3.963  1.00  0.00           N  
ATOM    846  CA  PHE A  58      -0.135 -18.450  -5.316  1.00  0.00           C  
ATOM    847  C   PHE A  58       0.731 -17.210  -5.536  1.00  0.00           C  
ATOM    848  O   PHE A  58       1.959 -17.301  -5.536  1.00  0.00           O  
ATOM    849  CB  PHE A  58      -1.280 -18.325  -6.300  1.00  0.00           C  
ATOM    850  CG  PHE A  58      -2.087 -19.520  -6.526  1.00  0.00           C  
ATOM    851  CD1 PHE A  58      -3.344 -19.628  -5.980  1.00  0.00           C  
ATOM    852  CD2 PHE A  58      -1.634 -20.509  -7.336  1.00  0.00           C  
ATOM    853  CE1 PHE A  58      -4.115 -20.697  -6.237  1.00  0.00           C  
ATOM    854  CE2 PHE A  58      -2.400 -21.590  -7.586  1.00  0.00           C  
ATOM    855  CZ  PHE A  58      -3.647 -21.681  -7.033  1.00  0.00           C  
ATOM    856  H   PHE A  58      -1.539 -18.023  -3.810  1.00  0.00           H  
ATOM    857  HA  PHE A  58       0.449 -19.303  -5.587  1.00  0.00           H  
ATOM    858 1HB  PHE A  58      -1.957 -17.543  -5.969  1.00  0.00           H  
ATOM    859 2HB  PHE A  58      -0.883 -18.009  -7.249  1.00  0.00           H  
ATOM    860  HD1 PHE A  58      -3.724 -18.841  -5.359  1.00  0.00           H  
ATOM    861  HD2 PHE A  58      -0.639 -20.419  -7.796  1.00  0.00           H  
ATOM    862  HE1 PHE A  58      -5.109 -20.759  -5.815  1.00  0.00           H  
ATOM    863  HE2 PHE A  58      -2.023 -22.377  -8.238  1.00  0.00           H  
ATOM    864  HZ  PHE A  58      -4.269 -22.548  -7.246  1.00  0.00           H  
ATOM    865  N   GLY A  59       0.093 -16.044  -5.614  1.00  0.00           N  
ATOM    866  CA  GLY A  59       0.763 -14.787  -5.871  1.00  0.00           C  
ATOM    867  C   GLY A  59       0.728 -13.892  -4.658  1.00  0.00           C  
ATOM    868  O   GLY A  59       1.717 -13.759  -3.934  1.00  0.00           O  
ATOM    869  H   GLY A  59      -0.918 -15.998  -5.602  1.00  0.00           H  
ATOM    870 1HA  GLY A  59       1.795 -14.978  -6.163  1.00  0.00           H  
ATOM    871 2HA  GLY A  59       0.288 -14.290  -6.714  1.00  0.00           H  
ATOM    872  N   ALA A  60      -0.404 -13.219  -4.466  1.00  0.00           N  
ATOM    873  CA  ALA A  60      -0.474 -12.250  -3.370  1.00  0.00           C  
ATOM    874  C   ALA A  60      -1.850 -12.047  -2.739  1.00  0.00           C  
ATOM    875  O   ALA A  60      -2.902 -12.255  -3.352  1.00  0.00           O  
ATOM    876  CB  ALA A  60       0.012 -10.901  -3.867  1.00  0.00           C  
ATOM    877  H   ALA A  60      -1.181 -13.416  -5.096  1.00  0.00           H  
ATOM    878  HA  ALA A  60       0.193 -12.602  -2.583  1.00  0.00           H  
ATOM    879 1HB  ALA A  60       0.018 -10.190  -3.042  1.00  0.00           H  
ATOM    880 2HB  ALA A  60       1.021 -11.000  -4.268  1.00  0.00           H  
ATOM    881 3HB  ALA A  60      -0.656 -10.546  -4.644  1.00  0.00           H  
ATOM    882  N   GLY A  61      -1.813 -11.595  -1.485  1.00  0.00           N  
ATOM    883  CA  GLY A  61      -3.002 -11.246  -0.721  1.00  0.00           C  
ATOM    884  C   GLY A  61      -3.628 -12.480  -0.071  1.00  0.00           C  
ATOM    885  O   GLY A  61      -3.262 -13.609  -0.396  1.00  0.00           O  
ATOM    886  H   GLY A  61      -0.909 -11.472  -1.047  1.00  0.00           H  
ATOM    887 1HA  GLY A  61      -2.730 -10.512   0.038  1.00  0.00           H  
ATOM    888 2HA  GLY A  61      -3.717 -10.774  -1.393  1.00  0.00           H  
ATOM    889  N   PRO A  62      -4.627 -12.295   0.809  1.00  0.00           N  
ATOM    890  CA  PRO A  62      -5.360 -13.334   1.530  1.00  0.00           C  
ATOM    891  C   PRO A  62      -6.171 -14.203   0.572  1.00  0.00           C  
ATOM    892  O   PRO A  62      -6.560 -15.326   0.893  1.00  0.00           O  
ATOM    893  CB  PRO A  62      -6.252 -12.518   2.476  1.00  0.00           C  
ATOM    894  CG  PRO A  62      -6.404 -11.168   1.800  1.00  0.00           C  
ATOM    895  CD  PRO A  62      -5.085 -10.923   1.105  1.00  0.00           C  
ATOM    896  HA  PRO A  62      -4.646 -13.950   2.099  1.00  0.00           H  
ATOM    897 1HB  PRO A  62      -7.218 -13.030   2.608  1.00  0.00           H  
ATOM    898 2HB  PRO A  62      -5.785 -12.452   3.470  1.00  0.00           H  
ATOM    899 1HG  PRO A  62      -7.254 -11.198   1.100  1.00  0.00           H  
ATOM    900 2HG  PRO A  62      -6.640 -10.395   2.547  1.00  0.00           H  
ATOM    901 1HD  PRO A  62      -5.276 -10.350   0.189  1.00  0.00           H  
ATOM    902 2HD  PRO A  62      -4.381 -10.413   1.781  1.00  0.00           H  
ATOM    903  N   GLU A  63      -6.391 -13.666  -0.624  1.00  0.00           N  
ATOM    904  CA  GLU A  63      -7.129 -14.312  -1.687  1.00  0.00           C  
ATOM    905  C   GLU A  63      -6.216 -15.174  -2.562  1.00  0.00           C  
ATOM    906  O   GLU A  63      -6.688 -15.787  -3.517  1.00  0.00           O  
ATOM    907  CB  GLU A  63      -7.784 -13.251  -2.568  1.00  0.00           C  
ATOM    908  CG  GLU A  63      -8.808 -12.329  -1.871  1.00  0.00           C  
ATOM    909  CD  GLU A  63     -10.063 -13.015  -1.396  1.00  0.00           C  
ATOM    910  OE1 GLU A  63     -10.667 -13.709  -2.173  1.00  0.00           O  
ATOM    911  OE2 GLU A  63     -10.429 -12.827  -0.260  1.00  0.00           O  
ATOM    912  H   GLU A  63      -6.037 -12.743  -0.809  1.00  0.00           H  
ATOM    913  HA  GLU A  63      -7.894 -14.952  -1.246  1.00  0.00           H  
ATOM    914 1HB  GLU A  63      -7.001 -12.622  -2.989  1.00  0.00           H  
ATOM    915 2HB  GLU A  63      -8.284 -13.740  -3.401  1.00  0.00           H  
ATOM    916 1HG  GLU A  63      -8.320 -11.864  -1.019  1.00  0.00           H  
ATOM    917 2HG  GLU A  63      -9.084 -11.538  -2.566  1.00  0.00           H  
ATOM    918  N   ALA A  64      -4.908 -15.200  -2.264  1.00  0.00           N  
ATOM    919  CA  ALA A  64      -3.957 -15.977  -3.050  1.00  0.00           C  
ATOM    920  C   ALA A  64      -4.112 -15.664  -4.526  1.00  0.00           C  
ATOM    921  O   ALA A  64      -4.345 -16.562  -5.330  1.00  0.00           O  
ATOM    922  CB  ALA A  64      -4.164 -17.457  -2.797  1.00  0.00           C  
ATOM    923  H   ALA A  64      -4.547 -14.672  -1.471  1.00  0.00           H  
ATOM    924  HA  ALA A  64      -2.949 -15.688  -2.743  1.00  0.00           H  
ATOM    925 1HB  ALA A  64      -3.447 -18.032  -3.346  1.00  0.00           H  
ATOM    926 2HB  ALA A  64      -4.030 -17.641  -1.734  1.00  0.00           H  
ATOM    927 3HB  ALA A  64      -5.168 -17.756  -3.099  1.00  0.00           H  
ATOM    928  N   ALA A  65      -4.019 -14.387  -4.877  1.00  0.00           N  
ATOM    929  CA  ALA A  65      -4.270 -13.964  -6.235  1.00  0.00           C  
ATOM    930  C   ALA A  65      -3.283 -14.593  -7.210  1.00  0.00           C  
ATOM    931  O   ALA A  65      -2.133 -14.837  -6.833  1.00  0.00           O  
ATOM    932  CB  ALA A  65      -4.254 -12.458  -6.306  1.00  0.00           C  
ATOM    933  H   ALA A  65      -3.777 -13.678  -4.187  1.00  0.00           H  
ATOM    934  HA  ALA A  65      -5.253 -14.320  -6.482  1.00  0.00           H  
ATOM    935 1HB  ALA A  65      -4.515 -12.149  -7.293  1.00  0.00           H  
ATOM    936 2HB  ALA A  65      -4.991 -12.065  -5.608  1.00  0.00           H  
ATOM    937 3HB  ALA A  65      -3.270 -12.082  -6.039  1.00  0.00           H  
ATOM    938  N   VAL A  66      -3.731 -14.822  -8.463  1.00  0.00           N  
ATOM    939  CA  VAL A  66      -2.965 -15.518  -9.517  1.00  0.00           C  
ATOM    940  C   VAL A  66      -2.589 -14.789 -10.862  1.00  0.00           C  
ATOM    941  O   VAL A  66      -3.335 -13.943 -11.345  1.00  0.00           O  
ATOM    942  CB  VAL A  66      -3.775 -16.805  -9.857  1.00  0.00           C  
ATOM    943  CG1 VAL A  66      -3.777 -17.736  -8.769  1.00  0.00           C  
ATOM    944  CG2 VAL A  66      -5.185 -16.452 -10.117  1.00  0.00           C  
ATOM    945  H   VAL A  66      -4.687 -14.536  -8.655  1.00  0.00           H  
ATOM    946  HA  VAL A  66      -2.037 -15.813  -9.041  1.00  0.00           H  
ATOM    947  HB  VAL A  66      -3.388 -17.222 -10.653  1.00  0.00           H  
ATOM    948 1HG1 VAL A  66      -4.347 -18.621  -9.032  1.00  0.00           H  
ATOM    949 2HG1 VAL A  66      -2.767 -18.001  -8.597  1.00  0.00           H  
ATOM    950 3HG1 VAL A  66      -4.206 -17.281  -7.883  1.00  0.00           H  
ATOM    951 1HG2 VAL A  66      -5.755 -17.344 -10.372  1.00  0.00           H  
ATOM    952 2HG2 VAL A  66      -5.617 -15.994  -9.239  1.00  0.00           H  
ATOM    953 3HG2 VAL A  66      -5.192 -15.770 -10.934  1.00  0.00           H  
ATOM    954  N   SER A  67      -1.422 -15.209 -11.453  1.00  0.00           N  
ATOM    955  CA  SER A  67      -0.755 -14.752 -12.727  1.00  0.00           C  
ATOM    956  C   SER A  67      -1.362 -15.554 -13.873  1.00  0.00           C  
ATOM    957  O   SER A  67      -2.555 -15.642 -13.789  1.00  0.00           O  
ATOM    958  CB  SER A  67       0.742 -14.874 -12.661  1.00  0.00           C  
ATOM    959  OG  SER A  67       1.336 -14.354 -13.793  1.00  0.00           O  
ATOM    960  H   SER A  67      -0.920 -15.914 -10.942  1.00  0.00           H  
ATOM    961  HA  SER A  67      -0.996 -13.699 -12.895  1.00  0.00           H  
ATOM    962 1HB  SER A  67       1.119 -14.363 -11.775  1.00  0.00           H  
ATOM    963 2HB  SER A  67       1.006 -15.875 -12.583  1.00  0.00           H  
ATOM    964  HG  SER A  67       2.269 -14.599 -13.731  1.00  0.00           H  
ATOM    965  N   VAL A  68      -0.666 -16.075 -14.967  1.00  0.00           N  
ATOM    966  CA  VAL A  68      -1.563 -16.622 -16.065  1.00  0.00           C  
ATOM    967  C   VAL A  68      -1.607 -18.017 -16.898  1.00  0.00           C  
ATOM    968  O   VAL A  68      -2.065 -17.965 -18.038  1.00  0.00           O  
ATOM    969  CB  VAL A  68      -1.544 -15.557 -17.151  1.00  0.00           C  
ATOM    970  CG1 VAL A  68      -2.207 -14.313 -16.782  1.00  0.00           C  
ATOM    971  CG2 VAL A  68      -0.249 -15.206 -17.320  1.00  0.00           C  
ATOM    972  H   VAL A  68       0.352 -16.062 -15.026  1.00  0.00           H  
ATOM    973  HA  VAL A  68      -2.523 -16.563 -15.642  1.00  0.00           H  
ATOM    974  HB  VAL A  68      -1.955 -15.952 -18.060  1.00  0.00           H  
ATOM    975 1HG1 VAL A  68      -2.083 -13.668 -17.590  1.00  0.00           H  
ATOM    976 2HG1 VAL A  68      -3.228 -14.461 -16.616  1.00  0.00           H  
ATOM    977 3HG1 VAL A  68      -1.770 -13.871 -15.901  1.00  0.00           H  
ATOM    978 1HG2 VAL A  68      -0.170 -14.460 -18.087  1.00  0.00           H  
ATOM    979 2HG2 VAL A  68       0.118 -14.814 -16.389  1.00  0.00           H  
ATOM    980 3HG2 VAL A  68       0.280 -16.065 -17.569  1.00  0.00           H  
ATOM    981  N   PRO A  69      -1.025 -19.179 -16.496  1.00  0.00           N  
ATOM    982  CA  PRO A  69      -1.397 -20.598 -16.855  1.00  0.00           C  
ATOM    983  C   PRO A  69      -2.066 -21.670 -15.811  1.00  0.00           C  
ATOM    984  O   PRO A  69      -2.301 -22.815 -16.218  1.00  0.00           O  
ATOM    985  CB  PRO A  69      -0.036 -21.097 -17.295  1.00  0.00           C  
ATOM    986  CG  PRO A  69       0.882 -20.429 -16.355  1.00  0.00           C  
ATOM    987  CD  PRO A  69       0.254 -19.015 -16.095  1.00  0.00           C  
ATOM    988  HA  PRO A  69      -2.051 -20.537 -17.737  1.00  0.00           H  
ATOM    989 1HB  PRO A  69       0.004 -22.193 -17.220  1.00  0.00           H  
ATOM    990 2HB  PRO A  69       0.143 -20.837 -18.341  1.00  0.00           H  
ATOM    991 1HG  PRO A  69       0.910 -21.047 -15.476  1.00  0.00           H  
ATOM    992 2HG  PRO A  69       1.896 -20.416 -16.758  1.00  0.00           H  
ATOM    993 1HD  PRO A  69       0.232 -18.686 -15.124  1.00  0.00           H  
ATOM    994 2HD  PRO A  69       0.699 -18.265 -16.708  1.00  0.00           H  
ATOM    995  N   ASP A  70      -2.374 -21.353 -14.520  1.00  0.00           N  
ATOM    996  CA  ASP A  70      -2.693 -22.401 -13.457  1.00  0.00           C  
ATOM    997  C   ASP A  70      -4.073 -23.043 -13.485  1.00  0.00           C  
ATOM    998  O   ASP A  70      -4.204 -24.265 -13.516  1.00  0.00           O  
ATOM    999  CB  ASP A  70      -2.620 -21.879 -11.980  1.00  0.00           C  
ATOM   1000  CG  ASP A  70      -2.526 -23.012 -10.926  1.00  0.00           C  
ATOM   1001  OD1 ASP A  70      -1.522 -23.676 -10.901  1.00  0.00           O  
ATOM   1002  OD2 ASP A  70      -3.447 -23.194 -10.165  1.00  0.00           O  
ATOM   1003  H   ASP A  70      -2.242 -20.399 -14.247  1.00  0.00           H  
ATOM   1004  HA  ASP A  70      -1.956 -23.197 -13.569  1.00  0.00           H  
ATOM   1005 1HB  ASP A  70      -1.835 -21.220 -11.797  1.00  0.00           H  
ATOM   1006 2HB  ASP A  70      -3.501 -21.342 -11.751  1.00  0.00           H  
ATOM   1007  N   PHE A  71      -5.123 -22.223 -13.475  1.00  0.00           N  
ATOM   1008  CA  PHE A  71      -6.497 -22.721 -13.428  1.00  0.00           C  
ATOM   1009  C   PHE A  71      -6.826 -23.178 -14.827  1.00  0.00           C  
ATOM   1010  O   PHE A  71      -7.848 -23.799 -15.055  1.00  0.00           O  
ATOM   1011  CB  PHE A  71      -7.565 -21.701 -12.920  1.00  0.00           C  
ATOM   1012  CG  PHE A  71      -7.305 -21.232 -11.573  1.00  0.00           C  
ATOM   1013  CD1 PHE A  71      -6.259 -21.745 -10.890  1.00  0.00           C  
ATOM   1014  CD2 PHE A  71      -8.068 -20.257 -10.983  1.00  0.00           C  
ATOM   1015  CE1 PHE A  71      -5.954 -21.332  -9.669  1.00  0.00           C  
ATOM   1016  CE2 PHE A  71      -7.757 -19.831  -9.717  1.00  0.00           C  
ATOM   1017  CZ  PHE A  71      -6.680 -20.386  -9.067  1.00  0.00           C  
ATOM   1018  H   PHE A  71      -4.948 -21.238 -13.460  1.00  0.00           H  
ATOM   1019  HA  PHE A  71      -6.523 -23.573 -12.763  1.00  0.00           H  
ATOM   1020 1HB  PHE A  71      -7.774 -20.890 -13.551  1.00  0.00           H  
ATOM   1021 2HB  PHE A  71      -8.507 -22.246 -12.875  1.00  0.00           H  
ATOM   1022  HD1 PHE A  71      -5.649 -22.512 -11.342  1.00  0.00           H  
ATOM   1023  HD2 PHE A  71      -8.908 -19.834 -11.529  1.00  0.00           H  
ATOM   1024  HE1 PHE A  71      -5.112 -21.775  -9.182  1.00  0.00           H  
ATOM   1025  HE2 PHE A  71      -8.351 -19.068  -9.239  1.00  0.00           H  
ATOM   1026  HZ  PHE A  71      -6.396 -20.078  -8.085  1.00  0.00           H  
ATOM   1027  N   VAL A  72      -5.950 -22.843 -15.777  1.00  0.00           N  
ATOM   1028  CA  VAL A  72      -6.089 -23.321 -17.127  1.00  0.00           C  
ATOM   1029  C   VAL A  72      -5.715 -24.795 -17.027  1.00  0.00           C  
ATOM   1030  O   VAL A  72      -6.482 -25.663 -17.439  1.00  0.00           O  
ATOM   1031  CB  VAL A  72      -5.151 -22.564 -18.089  1.00  0.00           C  
ATOM   1032  CG1 VAL A  72      -5.226 -23.181 -19.448  1.00  0.00           C  
ATOM   1033  CG2 VAL A  72      -5.532 -21.095 -18.125  1.00  0.00           C  
ATOM   1034  H   VAL A  72      -5.143 -22.292 -15.535  1.00  0.00           H  
ATOM   1035  HA  VAL A  72      -7.121 -23.221 -17.460  1.00  0.00           H  
ATOM   1036  HB  VAL A  72      -4.138 -22.660 -17.755  1.00  0.00           H  
ATOM   1037 1HG1 VAL A  72      -4.555 -22.658 -20.128  1.00  0.00           H  
ATOM   1038 2HG1 VAL A  72      -4.928 -24.223 -19.374  1.00  0.00           H  
ATOM   1039 3HG1 VAL A  72      -6.248 -23.115 -19.818  1.00  0.00           H  
ATOM   1040 1HG2 VAL A  72      -4.863 -20.554 -18.797  1.00  0.00           H  
ATOM   1041 2HG2 VAL A  72      -6.561 -20.988 -18.470  1.00  0.00           H  
ATOM   1042 3HG2 VAL A  72      -5.442 -20.697 -17.134  1.00  0.00           H  
ATOM   1043  N   ALA A  73      -4.570 -25.088 -16.389  1.00  0.00           N  
ATOM   1044  CA  ALA A  73      -4.185 -26.479 -16.188  1.00  0.00           C  
ATOM   1045  C   ALA A  73      -5.246 -27.229 -15.372  1.00  0.00           C  
ATOM   1046  O   ALA A  73      -5.634 -28.350 -15.730  1.00  0.00           O  
ATOM   1047  CB  ALA A  73      -2.839 -26.547 -15.476  1.00  0.00           C  
ATOM   1048  H   ALA A  73      -3.943 -24.343 -16.078  1.00  0.00           H  
ATOM   1049  HA  ALA A  73      -4.103 -26.955 -17.164  1.00  0.00           H  
ATOM   1050 1HB  ALA A  73      -2.549 -27.588 -15.352  1.00  0.00           H  
ATOM   1051 2HB  ALA A  73      -2.091 -26.025 -16.072  1.00  0.00           H  
ATOM   1052 3HB  ALA A  73      -2.907 -26.079 -14.503  1.00  0.00           H  
ATOM   1053  N   LEU A  74      -5.783 -26.589 -14.325  1.00  0.00           N  
ATOM   1054  CA  LEU A  74      -6.824 -27.258 -13.552  1.00  0.00           C  
ATOM   1055  C   LEU A  74      -8.065 -27.449 -14.415  1.00  0.00           C  
ATOM   1056  O   LEU A  74      -8.657 -28.522 -14.411  1.00  0.00           O  
ATOM   1057  CB  LEU A  74      -7.207 -26.469 -12.291  1.00  0.00           C  
ATOM   1058  CG  LEU A  74      -6.147 -26.378 -11.183  1.00  0.00           C  
ATOM   1059  CD1 LEU A  74      -6.578 -25.395 -10.115  1.00  0.00           C  
ATOM   1060  CD2 LEU A  74      -5.978 -27.737 -10.561  1.00  0.00           C  
ATOM   1061  H   LEU A  74      -5.425 -25.671 -14.058  1.00  0.00           H  
ATOM   1062  HA  LEU A  74      -6.457 -28.238 -13.249  1.00  0.00           H  
ATOM   1063 1HB  LEU A  74      -7.508 -25.484 -12.580  1.00  0.00           H  
ATOM   1064 2HB  LEU A  74      -8.078 -26.958 -11.850  1.00  0.00           H  
ATOM   1065  HG  LEU A  74      -5.209 -26.025 -11.609  1.00  0.00           H  
ATOM   1066 1HD1 LEU A  74      -5.808 -25.339  -9.338  1.00  0.00           H  
ATOM   1067 2HD1 LEU A  74      -6.709 -24.431 -10.553  1.00  0.00           H  
ATOM   1068 3HD1 LEU A  74      -7.512 -25.716  -9.678  1.00  0.00           H  
ATOM   1069 1HD2 LEU A  74      -5.238 -27.680  -9.773  1.00  0.00           H  
ATOM   1070 2HD2 LEU A  74      -6.922 -28.059 -10.141  1.00  0.00           H  
ATOM   1071 3HD2 LEU A  74      -5.658 -28.446 -11.320  1.00  0.00           H  
ATOM   1072  N   ALA A  75      -8.409 -26.450 -15.230  1.00  0.00           N  
ATOM   1073  CA  ALA A  75      -9.587 -26.536 -16.073  1.00  0.00           C  
ATOM   1074  C   ALA A  75      -9.488 -27.724 -16.995  1.00  0.00           C  
ATOM   1075  O   ALA A  75     -10.490 -28.403 -17.217  1.00  0.00           O  
ATOM   1076  CB  ALA A  75      -9.776 -25.262 -16.882  1.00  0.00           C  
ATOM   1077  H   ALA A  75      -7.889 -25.584 -15.232  1.00  0.00           H  
ATOM   1078  HA  ALA A  75     -10.447 -26.679 -15.434  1.00  0.00           H  
ATOM   1079 1HB  ALA A  75     -10.666 -25.344 -17.473  1.00  0.00           H  
ATOM   1080 2HB  ALA A  75      -9.880 -24.424 -16.207  1.00  0.00           H  
ATOM   1081 3HB  ALA A  75      -8.925 -25.103 -17.533  1.00  0.00           H  
ATOM   1082  N   PHE A  76      -8.281 -28.024 -17.487  1.00  0.00           N  
ATOM   1083  CA  PHE A  76      -8.107 -29.186 -18.347  1.00  0.00           C  
ATOM   1084  C   PHE A  76      -8.251 -30.488 -17.564  1.00  0.00           C  
ATOM   1085  O   PHE A  76      -8.693 -31.501 -18.111  1.00  0.00           O  
ATOM   1086  CB  PHE A  76      -6.790 -29.113 -19.110  1.00  0.00           C  
ATOM   1087  CG  PHE A  76      -6.891 -28.176 -20.288  1.00  0.00           C  
ATOM   1088  CD1 PHE A  76      -6.291 -26.938 -20.288  1.00  0.00           C  
ATOM   1089  CD2 PHE A  76      -7.622 -28.550 -21.404  1.00  0.00           C  
ATOM   1090  CE1 PHE A  76      -6.422 -26.089 -21.368  1.00  0.00           C  
ATOM   1091  CE2 PHE A  76      -7.750 -27.705 -22.483  1.00  0.00           C  
ATOM   1092  CZ  PHE A  76      -7.149 -26.470 -22.458  1.00  0.00           C  
ATOM   1093  H   PHE A  76      -7.490 -27.408 -17.282  1.00  0.00           H  
ATOM   1094  HA  PHE A  76      -8.881 -29.172 -19.094  1.00  0.00           H  
ATOM   1095 1HB  PHE A  76      -6.004 -28.750 -18.443  1.00  0.00           H  
ATOM   1096 2HB  PHE A  76      -6.505 -30.101 -19.464  1.00  0.00           H  
ATOM   1097  HD1 PHE A  76      -5.711 -26.636 -19.426  1.00  0.00           H  
ATOM   1098  HD2 PHE A  76      -8.109 -29.527 -21.419  1.00  0.00           H  
ATOM   1099  HE1 PHE A  76      -5.948 -25.115 -21.358  1.00  0.00           H  
ATOM   1100  HE2 PHE A  76      -8.337 -28.014 -23.348  1.00  0.00           H  
ATOM   1101  HZ  PHE A  76      -7.251 -25.797 -23.294  1.00  0.00           H  
ATOM   1102  N   ALA A  77      -7.909 -30.452 -16.276  1.00  0.00           N  
ATOM   1103  CA  ALA A  77      -8.039 -31.613 -15.405  1.00  0.00           C  
ATOM   1104  C   ALA A  77      -9.493 -31.830 -14.900  1.00  0.00           C  
ATOM   1105  O   ALA A  77      -9.859 -32.941 -14.511  1.00  0.00           O  
ATOM   1106  CB  ALA A  77      -7.090 -31.455 -14.235  1.00  0.00           C  
ATOM   1107  H   ALA A  77      -7.511 -29.592 -15.894  1.00  0.00           H  
ATOM   1108  HA  ALA A  77      -7.747 -32.491 -15.978  1.00  0.00           H  
ATOM   1109 1HB  ALA A  77      -7.142 -32.337 -13.629  1.00  0.00           H  
ATOM   1110 2HB  ALA A  77      -6.072 -31.330 -14.602  1.00  0.00           H  
ATOM   1111 3HB  ALA A  77      -7.371 -30.586 -13.648  1.00  0.00           H  
ATOM   1112  N   LEU A  78     -10.305 -30.765 -14.900  1.00  0.00           N  
ATOM   1113  CA  LEU A  78     -11.698 -30.778 -14.422  1.00  0.00           C  
ATOM   1114  C   LEU A  78     -12.756 -31.181 -15.465  1.00  0.00           C  
ATOM   1115  O   LEU A  78     -12.663 -30.837 -16.641  1.00  0.00           O  
ATOM   1116  CB  LEU A  78     -12.043 -29.384 -13.882  1.00  0.00           C  
ATOM   1117  CG  LEU A  78     -11.272 -28.926 -12.640  1.00  0.00           C  
ATOM   1118  CD1 LEU A  78     -11.528 -27.467 -12.397  1.00  0.00           C  
ATOM   1119  CD2 LEU A  78     -11.757 -29.713 -11.459  1.00  0.00           C  
ATOM   1120  H   LEU A  78      -9.908 -29.877 -15.211  1.00  0.00           H  
ATOM   1121  HA  LEU A  78     -11.753 -31.489 -13.601  1.00  0.00           H  
ATOM   1122 1HB  LEU A  78     -11.828 -28.672 -14.671  1.00  0.00           H  
ATOM   1123 2HB  LEU A  78     -13.110 -29.339 -13.659  1.00  0.00           H  
ATOM   1124  HG  LEU A  78     -10.220 -29.093 -12.768  1.00  0.00           H  
ATOM   1125 1HD1 LEU A  78     -10.992 -27.147 -11.502  1.00  0.00           H  
ATOM   1126 2HD1 LEU A  78     -11.187 -26.884 -13.246  1.00  0.00           H  
ATOM   1127 3HD1 LEU A  78     -12.591 -27.321 -12.260  1.00  0.00           H  
ATOM   1128 1HD2 LEU A  78     -11.219 -29.391 -10.565  1.00  0.00           H  
ATOM   1129 2HD2 LEU A  78     -12.828 -29.542 -11.320  1.00  0.00           H  
ATOM   1130 3HD2 LEU A  78     -11.580 -30.772 -11.636  1.00  0.00           H  
ATOM   1131  N   ASP A  79     -13.815 -31.865 -14.995  1.00  0.00           N  
ATOM   1132  CA  ASP A  79     -14.960 -32.248 -15.840  1.00  0.00           C  
ATOM   1133  C   ASP A  79     -16.215 -31.382 -15.691  1.00  0.00           C  
ATOM   1134  O   ASP A  79     -17.275 -31.731 -16.212  1.00  0.00           O  
ATOM   1135  CB  ASP A  79     -15.352 -33.705 -15.593  1.00  0.00           C  
ATOM   1136  CG  ASP A  79     -14.323 -34.710 -16.122  1.00  0.00           C  
ATOM   1137  OD1 ASP A  79     -13.906 -34.573 -17.269  1.00  0.00           O  
ATOM   1138  OD2 ASP A  79     -13.980 -35.612 -15.396  1.00  0.00           O  
ATOM   1139  H   ASP A  79     -13.825 -32.133 -14.021  1.00  0.00           H  
ATOM   1140  HA  ASP A  79     -14.638 -32.167 -16.877  1.00  0.00           H  
ATOM   1141 1HB  ASP A  79     -15.490 -33.866 -14.525  1.00  0.00           H  
ATOM   1142 2HB  ASP A  79     -16.314 -33.903 -16.076  1.00  0.00           H  
ATOM   1143  N   THR A  80     -16.111 -30.271 -14.980  1.00  0.00           N  
ATOM   1144  CA  THR A  80     -17.254 -29.379 -14.820  1.00  0.00           C  
ATOM   1145  C   THR A  80     -17.434 -28.587 -16.132  1.00  0.00           C  
ATOM   1146  O   THR A  80     -16.476 -27.961 -16.582  1.00  0.00           O  
ATOM   1147  CB  THR A  80     -17.030 -28.435 -13.617  1.00  0.00           C  
ATOM   1148  OG1 THR A  80     -16.906 -29.216 -12.420  1.00  0.00           O  
ATOM   1149  CG2 THR A  80     -18.143 -27.415 -13.461  1.00  0.00           C  
ATOM   1150  H   THR A  80     -15.222 -30.029 -14.566  1.00  0.00           H  
ATOM   1151  HA  THR A  80     -18.126 -29.983 -14.602  1.00  0.00           H  
ATOM   1152  HB  THR A  80     -16.094 -27.899 -13.774  1.00  0.00           H  
ATOM   1153  HG1 THR A  80     -17.740 -29.666 -12.245  1.00  0.00           H  
ATOM   1154 1HG2 THR A  80     -17.924 -26.761 -12.611  1.00  0.00           H  
ATOM   1155 2HG2 THR A  80     -18.209 -26.824 -14.350  1.00  0.00           H  
ATOM   1156 3HG2 THR A  80     -19.087 -27.922 -13.293  1.00  0.00           H  
ATOM   1157  N   PRO A  81     -18.626 -28.543 -16.765  1.00  0.00           N  
ATOM   1158  CA  PRO A  81     -18.887 -27.809 -18.005  1.00  0.00           C  
ATOM   1159  C   PRO A  81     -18.369 -26.372 -17.982  1.00  0.00           C  
ATOM   1160  O   PRO A  81     -17.863 -25.866 -18.986  1.00  0.00           O  
ATOM   1161  CB  PRO A  81     -20.414 -27.845 -18.068  1.00  0.00           C  
ATOM   1162  CG  PRO A  81     -20.778 -29.148 -17.388  1.00  0.00           C  
ATOM   1163  CD  PRO A  81     -19.793 -29.286 -16.249  1.00  0.00           C  
ATOM   1164  HA  PRO A  81     -18.455 -28.363 -18.848  1.00  0.00           H  
ATOM   1165 1HB  PRO A  81     -20.832 -26.957 -17.565  1.00  0.00           H  
ATOM   1166 2HB  PRO A  81     -20.744 -27.802 -19.115  1.00  0.00           H  
ATOM   1167 1HG  PRO A  81     -21.822 -29.118 -17.045  1.00  0.00           H  
ATOM   1168 2HG  PRO A  81     -20.704 -29.980 -18.105  1.00  0.00           H  
ATOM   1169 1HD  PRO A  81     -20.187 -28.839 -15.328  1.00  0.00           H  
ATOM   1170 2HD  PRO A  81     -19.564 -30.360 -16.144  1.00  0.00           H  
ATOM   1171  N   GLU A  82     -18.437 -25.730 -16.828  1.00  0.00           N  
ATOM   1172  CA  GLU A  82     -17.943 -24.374 -16.706  1.00  0.00           C  
ATOM   1173  C   GLU A  82     -16.414 -24.340 -16.789  1.00  0.00           C  
ATOM   1174  O   GLU A  82     -15.833 -23.393 -17.326  1.00  0.00           O  
ATOM   1175  CB  GLU A  82     -18.459 -23.771 -15.423  1.00  0.00           C  
ATOM   1176  CG  GLU A  82     -19.952 -23.516 -15.416  1.00  0.00           C  
ATOM   1177  CD  GLU A  82     -20.360 -22.546 -16.487  1.00  0.00           C  
ATOM   1178  OE1 GLU A  82     -19.765 -21.494 -16.561  1.00  0.00           O  
ATOM   1179  OE2 GLU A  82     -21.262 -22.847 -17.232  1.00  0.00           O  
ATOM   1180  H   GLU A  82     -18.855 -26.172 -16.025  1.00  0.00           H  
ATOM   1181  HA  GLU A  82     -18.339 -23.788 -17.535  1.00  0.00           H  
ATOM   1182 1HB  GLU A  82     -18.259 -24.458 -14.630  1.00  0.00           H  
ATOM   1183 2HB  GLU A  82     -17.942 -22.842 -15.215  1.00  0.00           H  
ATOM   1184 1HG  GLU A  82     -20.472 -24.462 -15.571  1.00  0.00           H  
ATOM   1185 2HG  GLU A  82     -20.237 -23.125 -14.438  1.00  0.00           H  
ATOM   1186  N   ALA A  83     -15.752 -25.369 -16.254  1.00  0.00           N  
ATOM   1187  CA  ALA A  83     -14.304 -25.440 -16.344  1.00  0.00           C  
ATOM   1188  C   ALA A  83     -13.947 -25.590 -17.809  1.00  0.00           C  
ATOM   1189  O   ALA A  83     -12.966 -25.019 -18.283  1.00  0.00           O  
ATOM   1190  CB  ALA A  83     -13.747 -26.584 -15.531  1.00  0.00           C  
ATOM   1191  H   ALA A  83     -16.257 -26.148 -15.856  1.00  0.00           H  
ATOM   1192  HA  ALA A  83     -13.880 -24.511 -15.976  1.00  0.00           H  
ATOM   1193 1HB  ALA A  83     -12.677 -26.598 -15.634  1.00  0.00           H  
ATOM   1194 2HB  ALA A  83     -14.014 -26.453 -14.482  1.00  0.00           H  
ATOM   1195 3HB  ALA A  83     -14.149 -27.528 -15.891  1.00  0.00           H  
ATOM   1196  N   ARG A  84     -14.781 -26.355 -18.530  1.00  0.00           N  
ATOM   1197  CA  ARG A  84     -14.574 -26.590 -19.952  1.00  0.00           C  
ATOM   1198  C   ARG A  84     -14.733 -25.268 -20.713  1.00  0.00           C  
ATOM   1199  O   ARG A  84     -13.992 -24.989 -21.658  1.00  0.00           O  
ATOM   1200  CB  ARG A  84     -15.503 -27.690 -20.448  1.00  0.00           C  
ATOM   1201  CG  ARG A  84     -15.118 -29.081 -19.891  1.00  0.00           C  
ATOM   1202  CD  ARG A  84     -16.058 -30.156 -20.284  1.00  0.00           C  
ATOM   1203  NE  ARG A  84     -15.647 -31.475 -19.759  1.00  0.00           N  
ATOM   1204  CZ  ARG A  84     -16.419 -32.581 -19.791  1.00  0.00           C  
ATOM   1205  NH1 ARG A  84     -17.631 -32.503 -20.314  1.00  0.00           N  
ATOM   1206  NH2 ARG A  84     -15.981 -33.750 -19.302  1.00  0.00           N  
ATOM   1207  H   ARG A  84     -15.561 -26.806 -18.046  1.00  0.00           H  
ATOM   1208  HA  ARG A  84     -13.559 -26.944 -20.093  1.00  0.00           H  
ATOM   1209 1HB  ARG A  84     -16.517 -27.482 -20.170  1.00  0.00           H  
ATOM   1210 2HB  ARG A  84     -15.461 -27.735 -21.534  1.00  0.00           H  
ATOM   1211 1HG  ARG A  84     -14.126 -29.344 -20.251  1.00  0.00           H  
ATOM   1212 2HG  ARG A  84     -15.101 -29.027 -18.796  1.00  0.00           H  
ATOM   1213 1HD  ARG A  84     -17.045 -29.928 -19.888  1.00  0.00           H  
ATOM   1214 2HD  ARG A  84     -16.106 -30.216 -21.368  1.00  0.00           H  
ATOM   1215  HE  ARG A  84     -14.725 -31.557 -19.346  1.00  0.00           H  
ATOM   1216 1HH1 ARG A  84     -17.968 -31.624 -20.680  1.00  0.00           H  
ATOM   1217 2HH1 ARG A  84     -18.225 -33.321 -20.344  1.00  0.00           H  
ATOM   1218 1HH2 ARG A  84     -15.036 -33.847 -18.876  1.00  0.00           H  
ATOM   1219 2HH2 ARG A  84     -16.577 -34.559 -19.330  1.00  0.00           H  
ATOM   1220  N   ARG A  85     -15.661 -24.417 -20.267  1.00  0.00           N  
ATOM   1221  CA  ARG A  85     -15.798 -23.084 -20.850  1.00  0.00           C  
ATOM   1222  C   ARG A  85     -14.484 -22.311 -20.652  1.00  0.00           C  
ATOM   1223  O   ARG A  85     -13.987 -21.668 -21.580  1.00  0.00           O  
ATOM   1224  CB  ARG A  85     -16.984 -22.328 -20.238  1.00  0.00           C  
ATOM   1225  CG  ARG A  85     -17.210 -20.894 -20.750  1.00  0.00           C  
ATOM   1226  CD  ARG A  85     -18.492 -20.263 -20.192  1.00  0.00           C  
ATOM   1227  NE  ARG A  85     -18.496 -20.077 -18.722  1.00  0.00           N  
ATOM   1228  CZ  ARG A  85     -17.908 -19.068 -18.035  1.00  0.00           C  
ATOM   1229  NH1 ARG A  85     -17.238 -18.116 -18.653  1.00  0.00           N  
ATOM   1230  NH2 ARG A  85     -18.034 -19.060 -16.724  1.00  0.00           N  
ATOM   1231  H   ARG A  85     -16.293 -24.717 -19.526  1.00  0.00           H  
ATOM   1232  HA  ARG A  85     -15.981 -23.191 -21.917  1.00  0.00           H  
ATOM   1233 1HB  ARG A  85     -17.901 -22.897 -20.398  1.00  0.00           H  
ATOM   1234 2HB  ARG A  85     -16.851 -22.243 -19.173  1.00  0.00           H  
ATOM   1235 1HG  ARG A  85     -16.365 -20.277 -20.443  1.00  0.00           H  
ATOM   1236 2HG  ARG A  85     -17.274 -20.903 -21.840  1.00  0.00           H  
ATOM   1237 1HD  ARG A  85     -18.635 -19.287 -20.653  1.00  0.00           H  
ATOM   1238 2HD  ARG A  85     -19.337 -20.904 -20.445  1.00  0.00           H  
ATOM   1239  HE  ARG A  85     -19.017 -20.759 -18.149  1.00  0.00           H  
ATOM   1240 1HH1 ARG A  85     -17.154 -18.132 -19.656  1.00  0.00           H  
ATOM   1241 2HH1 ARG A  85     -16.820 -17.365 -18.120  1.00  0.00           H  
ATOM   1242 1HH2 ARG A  85     -18.577 -19.825 -16.289  1.00  0.00           H  
ATOM   1243 2HH2 ARG A  85     -17.616 -18.336 -16.167  1.00  0.00           H  
ATOM   1244  N   TRP A  86     -13.903 -22.399 -19.446  1.00  0.00           N  
ATOM   1245  CA  TRP A  86     -12.643 -21.711 -19.129  1.00  0.00           C  
ATOM   1246  C   TRP A  86     -11.546 -22.227 -20.071  1.00  0.00           C  
ATOM   1247  O   TRP A  86     -10.775 -21.432 -20.614  1.00  0.00           O  
ATOM   1248  CB  TRP A  86     -12.234 -21.975 -17.680  1.00  0.00           C  
ATOM   1249  CG  TRP A  86     -11.150 -21.039 -17.026  1.00  0.00           C  
ATOM   1250  CD1 TRP A  86      -9.828 -21.325 -16.826  1.00  0.00           C  
ATOM   1251  CD2 TRP A  86     -11.356 -19.698 -16.412  1.00  0.00           C  
ATOM   1252  NE1 TRP A  86      -9.209 -20.273 -16.150  1.00  0.00           N  
ATOM   1253  CE2 TRP A  86     -10.131 -19.297 -15.879  1.00  0.00           C  
ATOM   1254  CE3 TRP A  86     -12.469 -18.838 -16.262  1.00  0.00           C  
ATOM   1255  CZ2 TRP A  86      -9.984 -18.083 -15.193  1.00  0.00           C  
ATOM   1256  CZ3 TRP A  86     -12.312 -17.642 -15.570  1.00  0.00           C  
ATOM   1257  CH2 TRP A  86     -11.104 -17.283 -15.048  1.00  0.00           C  
ATOM   1258  H   TRP A  86     -14.378 -22.935 -18.716  1.00  0.00           H  
ATOM   1259  HA  TRP A  86     -12.774 -20.641 -19.282  1.00  0.00           H  
ATOM   1260 1HB  TRP A  86     -13.099 -22.007 -17.095  1.00  0.00           H  
ATOM   1261 2HB  TRP A  86     -11.815 -22.969 -17.631  1.00  0.00           H  
ATOM   1262  HD1 TRP A  86      -9.333 -22.240 -17.140  1.00  0.00           H  
ATOM   1263  HE1 TRP A  86      -8.248 -20.212 -15.877  1.00  0.00           H  
ATOM   1264  HE3 TRP A  86     -13.438 -19.105 -16.671  1.00  0.00           H  
ATOM   1265  HZ2 TRP A  86      -9.041 -17.760 -14.769  1.00  0.00           H  
ATOM   1266  HZ3 TRP A  86     -13.181 -16.992 -15.454  1.00  0.00           H  
ATOM   1267  HH2 TRP A  86     -11.018 -16.336 -14.512  1.00  0.00           H  
ATOM   1268  N   GLN A  87     -11.491 -23.563 -20.282  1.00  0.00           N  
ATOM   1269  CA  GLN A  87     -10.484 -24.170 -21.169  1.00  0.00           C  
ATOM   1270  C   GLN A  87     -10.613 -23.576 -22.562  1.00  0.00           C  
ATOM   1271  O   GLN A  87      -9.625 -23.163 -23.180  1.00  0.00           O  
ATOM   1272  CB  GLN A  87     -10.741 -25.674 -21.395  1.00  0.00           C  
ATOM   1273  CG  GLN A  87     -10.552 -26.636 -20.270  1.00  0.00           C  
ATOM   1274  CD  GLN A  87     -11.019 -28.043 -20.721  1.00  0.00           C  
ATOM   1275  OE1 GLN A  87     -11.117 -28.308 -21.929  1.00  0.00           O  
ATOM   1276  NE2 GLN A  87     -11.330 -28.930 -19.783  1.00  0.00           N  
ATOM   1277  H   GLN A  87     -12.152 -24.161 -19.785  1.00  0.00           H  
ATOM   1278  HA  GLN A  87      -9.485 -23.985 -20.778  1.00  0.00           H  
ATOM   1279 1HB  GLN A  87     -11.746 -25.812 -21.741  1.00  0.00           H  
ATOM   1280 2HB  GLN A  87     -10.102 -26.007 -22.200  1.00  0.00           H  
ATOM   1281 1HG  GLN A  87      -9.509 -26.671 -19.977  1.00  0.00           H  
ATOM   1282 2HG  GLN A  87     -11.169 -26.335 -19.444  1.00  0.00           H  
ATOM   1283 1HE2 GLN A  87     -11.635 -29.845 -20.035  1.00  0.00           H  
ATOM   1284 2HE2 GLN A  87     -11.238 -28.704 -18.793  1.00  0.00           H  
ATOM   1285  N   LYS A  88     -11.856 -23.494 -23.045  1.00  0.00           N  
ATOM   1286  CA  LYS A  88     -12.123 -22.953 -24.362  1.00  0.00           C  
ATOM   1287  C   LYS A  88     -11.637 -21.527 -24.452  1.00  0.00           C  
ATOM   1288  O   LYS A  88     -10.925 -21.170 -25.394  1.00  0.00           O  
ATOM   1289  CB  LYS A  88     -13.614 -23.020 -24.690  1.00  0.00           C  
ATOM   1290  CG  LYS A  88     -13.983 -22.477 -26.067  1.00  0.00           C  
ATOM   1291  CD  LYS A  88     -15.475 -22.619 -26.336  1.00  0.00           C  
ATOM   1292  CE  LYS A  88     -15.849 -22.010 -27.676  1.00  0.00           C  
ATOM   1293  NZ  LYS A  88     -17.297 -22.141 -27.963  1.00  0.00           N  
ATOM   1294  H   LYS A  88     -12.634 -23.849 -22.486  1.00  0.00           H  
ATOM   1295  HA  LYS A  88     -11.577 -23.542 -25.097  1.00  0.00           H  
ATOM   1296 1HB  LYS A  88     -13.956 -24.052 -24.616  1.00  0.00           H  
ATOM   1297 2HB  LYS A  88     -14.169 -22.445 -23.956  1.00  0.00           H  
ATOM   1298 1HG  LYS A  88     -13.716 -21.415 -26.120  1.00  0.00           H  
ATOM   1299 2HG  LYS A  88     -13.426 -23.010 -26.835  1.00  0.00           H  
ATOM   1300 1HD  LYS A  88     -15.749 -23.675 -26.331  1.00  0.00           H  
ATOM   1301 2HD  LYS A  88     -16.032 -22.111 -25.548  1.00  0.00           H  
ATOM   1302 1HE  LYS A  88     -15.589 -20.956 -27.667  1.00  0.00           H  
ATOM   1303 2HE  LYS A  88     -15.284 -22.505 -28.466  1.00  0.00           H  
ATOM   1304 1HZ  LYS A  88     -17.498 -21.718 -28.858  1.00  0.00           H  
ATOM   1305 2HZ  LYS A  88     -17.552 -23.117 -27.985  1.00  0.00           H  
ATOM   1306 3HZ  LYS A  88     -17.822 -21.670 -27.242  1.00  0.00           H  
ATOM   1307  N   ARG A  89     -11.979 -20.710 -23.455  1.00  0.00           N  
ATOM   1308  CA  ARG A  89     -11.568 -19.324 -23.514  1.00  0.00           C  
ATOM   1309  C   ARG A  89     -10.056 -19.222 -23.457  1.00  0.00           C  
ATOM   1310  O   ARG A  89      -9.464 -18.429 -24.179  1.00  0.00           O  
ATOM   1311  CB  ARG A  89     -12.172 -18.517 -22.373  1.00  0.00           C  
ATOM   1312  CG  ARG A  89     -13.693 -18.359 -22.418  1.00  0.00           C  
ATOM   1313  CD  ARG A  89     -14.169 -17.651 -23.646  1.00  0.00           C  
ATOM   1314  NE  ARG A  89     -15.604 -17.388 -23.576  1.00  0.00           N  
ATOM   1315  CZ  ARG A  89     -16.390 -16.992 -24.603  1.00  0.00           C  
ATOM   1316  NH1 ARG A  89     -15.903 -16.824 -25.821  1.00  0.00           N  
ATOM   1317  NH2 ARG A  89     -17.678 -16.777 -24.377  1.00  0.00           N  
ATOM   1318  H   ARG A  89     -12.553 -21.053 -22.683  1.00  0.00           H  
ATOM   1319  HA  ARG A  89     -11.915 -18.900 -24.459  1.00  0.00           H  
ATOM   1320 1HB  ARG A  89     -11.921 -19.000 -21.427  1.00  0.00           H  
ATOM   1321 2HB  ARG A  89     -11.731 -17.520 -22.361  1.00  0.00           H  
ATOM   1322 1HG  ARG A  89     -14.151 -19.343 -22.412  1.00  0.00           H  
ATOM   1323 2HG  ARG A  89     -14.027 -17.801 -21.542  1.00  0.00           H  
ATOM   1324 1HD  ARG A  89     -13.649 -16.700 -23.754  1.00  0.00           H  
ATOM   1325 2HD  ARG A  89     -13.976 -18.273 -24.526  1.00  0.00           H  
ATOM   1326  HE  ARG A  89     -16.044 -17.502 -22.677  1.00  0.00           H  
ATOM   1327 1HH1 ARG A  89     -14.911 -17.015 -26.039  1.00  0.00           H  
ATOM   1328 2HH1 ARG A  89     -16.510 -16.535 -26.570  1.00  0.00           H  
ATOM   1329 1HH2 ARG A  89     -18.058 -16.923 -23.454  1.00  0.00           H  
ATOM   1330 2HH2 ARG A  89     -18.281 -16.485 -25.133  1.00  0.00           H  
ATOM   1331  N   ALA A  90      -9.403 -20.059 -22.652  1.00  0.00           N  
ATOM   1332  CA  ALA A  90      -7.953 -20.003 -22.567  1.00  0.00           C  
ATOM   1333  C   ALA A  90      -7.336 -20.274 -23.933  1.00  0.00           C  
ATOM   1334  O   ALA A  90      -6.374 -19.618 -24.336  1.00  0.00           O  
ATOM   1335  CB  ALA A  90      -7.447 -21.003 -21.548  1.00  0.00           C  
ATOM   1336  H   ALA A  90      -9.919 -20.713 -22.066  1.00  0.00           H  
ATOM   1337  HA  ALA A  90      -7.665 -19.003 -22.253  1.00  0.00           H  
ATOM   1338 1HB  ALA A  90      -6.363 -20.936 -21.479  1.00  0.00           H  
ATOM   1339 2HB  ALA A  90      -7.892 -20.782 -20.578  1.00  0.00           H  
ATOM   1340 3HB  ALA A  90      -7.732 -22.008 -21.855  1.00  0.00           H  
ATOM   1341  N   ARG A  91      -7.920 -21.207 -24.682  1.00  0.00           N  
ATOM   1342  CA  ARG A  91      -7.401 -21.520 -26.001  1.00  0.00           C  
ATOM   1343  C   ARG A  91      -7.666 -20.391 -27.001  1.00  0.00           C  
ATOM   1344  O   ARG A  91      -6.779 -20.026 -27.784  1.00  0.00           O  
ATOM   1345  CB  ARG A  91      -8.021 -22.818 -26.489  1.00  0.00           C  
ATOM   1346  CG  ARG A  91      -7.548 -24.059 -25.734  1.00  0.00           C  
ATOM   1347  CD  ARG A  91      -8.319 -25.282 -26.107  1.00  0.00           C  
ATOM   1348  NE  ARG A  91      -8.098 -25.687 -27.487  1.00  0.00           N  
ATOM   1349  CZ  ARG A  91      -8.808 -26.643 -28.119  1.00  0.00           C  
ATOM   1350  NH1 ARG A  91      -9.768 -27.276 -27.478  1.00  0.00           N  
ATOM   1351  NH2 ARG A  91      -8.540 -26.947 -29.379  1.00  0.00           N  
ATOM   1352  H   ARG A  91      -8.712 -21.733 -24.307  1.00  0.00           H  
ATOM   1353  HA  ARG A  91      -6.325 -21.664 -25.918  1.00  0.00           H  
ATOM   1354 1HB  ARG A  91      -9.104 -22.761 -26.378  1.00  0.00           H  
ATOM   1355 2HB  ARG A  91      -7.805 -22.954 -27.546  1.00  0.00           H  
ATOM   1356 1HG  ARG A  91      -6.496 -24.236 -25.949  1.00  0.00           H  
ATOM   1357 2HG  ARG A  91      -7.674 -23.886 -24.667  1.00  0.00           H  
ATOM   1358 1HD  ARG A  91      -8.029 -26.108 -25.466  1.00  0.00           H  
ATOM   1359 2HD  ARG A  91      -9.383 -25.081 -25.974  1.00  0.00           H  
ATOM   1360  HE  ARG A  91      -7.367 -25.219 -28.008  1.00  0.00           H  
ATOM   1361 1HH1 ARG A  91      -9.972 -27.043 -26.514  1.00  0.00           H  
ATOM   1362 2HH1 ARG A  91     -10.301 -27.993 -27.948  1.00  0.00           H  
ATOM   1363 1HH2 ARG A  91      -7.802 -26.460 -29.870  1.00  0.00           H  
ATOM   1364 2HH2 ARG A  91      -9.072 -27.664 -29.849  1.00  0.00           H  
ATOM   1365  N   GLU A  92      -8.863 -19.790 -26.952  1.00  0.00           N  
ATOM   1366  CA  GLU A  92      -9.180 -18.694 -27.871  1.00  0.00           C  
ATOM   1367  C   GLU A  92      -8.262 -17.509 -27.617  1.00  0.00           C  
ATOM   1368  O   GLU A  92      -7.770 -16.859 -28.547  1.00  0.00           O  
ATOM   1369  CB  GLU A  92     -10.630 -18.215 -27.684  1.00  0.00           C  
ATOM   1370  CG  GLU A  92     -11.732 -19.170 -28.151  1.00  0.00           C  
ATOM   1371  CD  GLU A  92     -13.138 -18.644 -27.839  1.00  0.00           C  
ATOM   1372  OE1 GLU A  92     -13.264 -17.718 -27.051  1.00  0.00           O  
ATOM   1373  OE2 GLU A  92     -14.077 -19.161 -28.403  1.00  0.00           O  
ATOM   1374  H   GLU A  92      -9.565 -20.122 -26.287  1.00  0.00           H  
ATOM   1375  HA  GLU A  92      -9.034 -19.039 -28.894  1.00  0.00           H  
ATOM   1376 1HB  GLU A  92     -10.802 -18.022 -26.623  1.00  0.00           H  
ATOM   1377 2HB  GLU A  92     -10.767 -17.271 -28.207  1.00  0.00           H  
ATOM   1378 1HG  GLU A  92     -11.639 -19.320 -29.226  1.00  0.00           H  
ATOM   1379 2HG  GLU A  92     -11.592 -20.134 -27.665  1.00  0.00           H  
ATOM   1380  N   LEU A  93      -8.023 -17.247 -26.339  1.00  0.00           N  
ATOM   1381  CA  LEU A  93      -7.213 -16.138 -25.915  1.00  0.00           C  
ATOM   1382  C   LEU A  93      -5.763 -16.298 -26.294  1.00  0.00           C  
ATOM   1383  O   LEU A  93      -5.172 -15.407 -26.916  1.00  0.00           O  
ATOM   1384  CB  LEU A  93      -7.321 -16.048 -24.395  1.00  0.00           C  
ATOM   1385  CG  LEU A  93      -8.637 -15.532 -23.809  1.00  0.00           C  
ATOM   1386  CD1 LEU A  93      -8.622 -15.788 -22.304  1.00  0.00           C  
ATOM   1387  CD2 LEU A  93      -8.784 -14.061 -24.118  1.00  0.00           C  
ATOM   1388  H   LEU A  93      -8.464 -17.828 -25.627  1.00  0.00           H  
ATOM   1389  HA  LEU A  93      -7.601 -15.230 -26.372  1.00  0.00           H  
ATOM   1390 1HB  LEU A  93      -7.192 -17.055 -24.006  1.00  0.00           H  
ATOM   1391 2HB  LEU A  93      -6.543 -15.489 -24.030  1.00  0.00           H  
ATOM   1392  HG  LEU A  93      -9.476 -16.059 -24.246  1.00  0.00           H  
ATOM   1393 1HD1 LEU A  93      -9.550 -15.436 -21.867  1.00  0.00           H  
ATOM   1394 2HD1 LEU A  93      -8.525 -16.852 -22.124  1.00  0.00           H  
ATOM   1395 3HD1 LEU A  93      -7.782 -15.278 -21.852  1.00  0.00           H  
ATOM   1396 1HD2 LEU A  93      -9.721 -13.696 -23.699  1.00  0.00           H  
ATOM   1397 2HD2 LEU A  93      -7.963 -13.506 -23.694  1.00  0.00           H  
ATOM   1398 3HD2 LEU A  93      -8.793 -13.929 -25.198  1.00  0.00           H  
ATOM   1399  N   LEU A  94      -5.187 -17.446 -25.978  1.00  0.00           N  
ATOM   1400  CA  LEU A  94      -3.785 -17.629 -26.258  1.00  0.00           C  
ATOM   1401  C   LEU A  94      -3.538 -17.613 -27.759  1.00  0.00           C  
ATOM   1402  O   LEU A  94      -2.520 -17.078 -28.208  1.00  0.00           O  
ATOM   1403  CB  LEU A  94      -3.303 -18.897 -25.561  1.00  0.00           C  
ATOM   1404  CG  LEU A  94      -3.295 -18.765 -24.000  1.00  0.00           C  
ATOM   1405  CD1 LEU A  94      -2.992 -20.114 -23.362  1.00  0.00           C  
ATOM   1406  CD2 LEU A  94      -2.270 -17.701 -23.586  1.00  0.00           C  
ATOM   1407  H   LEU A  94      -5.707 -18.182 -25.497  1.00  0.00           H  
ATOM   1408  HA  LEU A  94      -3.242 -16.792 -25.822  1.00  0.00           H  
ATOM   1409 1HB  LEU A  94      -3.974 -19.717 -25.827  1.00  0.00           H  
ATOM   1410 2HB  LEU A  94      -2.299 -19.137 -25.898  1.00  0.00           H  
ATOM   1411  HG  LEU A  94      -4.283 -18.450 -23.662  1.00  0.00           H  
ATOM   1412 1HD1 LEU A  94      -3.004 -20.014 -22.275  1.00  0.00           H  
ATOM   1413 2HD1 LEU A  94      -3.753 -20.833 -23.670  1.00  0.00           H  
ATOM   1414 3HD1 LEU A  94      -2.011 -20.458 -23.684  1.00  0.00           H  
ATOM   1415 1HD2 LEU A  94      -2.275 -17.589 -22.500  1.00  0.00           H  
ATOM   1416 2HD2 LEU A  94      -1.275 -18.000 -23.915  1.00  0.00           H  
ATOM   1417 3HD2 LEU A  94      -2.536 -16.759 -24.050  1.00  0.00           H  
ATOM   1418  N   ALA A  95      -4.475 -18.160 -28.547  1.00  0.00           N  
ATOM   1419  CA  ALA A  95      -4.329 -18.123 -29.993  1.00  0.00           C  
ATOM   1420  C   ALA A  95      -4.285 -16.682 -30.494  1.00  0.00           C  
ATOM   1421  O   ALA A  95      -3.454 -16.343 -31.339  1.00  0.00           O  
ATOM   1422  CB  ALA A  95      -5.475 -18.856 -30.655  1.00  0.00           C  
ATOM   1423  H   ALA A  95      -5.297 -18.621 -28.150  1.00  0.00           H  
ATOM   1424  HA  ALA A  95      -3.389 -18.606 -30.255  1.00  0.00           H  
ATOM   1425 1HB  ALA A  95      -5.349 -18.836 -31.735  1.00  0.00           H  
ATOM   1426 2HB  ALA A  95      -5.494 -19.889 -30.306  1.00  0.00           H  
ATOM   1427 3HB  ALA A  95      -6.414 -18.369 -30.387  1.00  0.00           H  
ATOM   1428  N   ARG A  96      -5.123 -15.805 -29.934  1.00  0.00           N  
ATOM   1429  CA  ARG A  96      -5.101 -14.416 -30.374  1.00  0.00           C  
ATOM   1430  C   ARG A  96      -3.774 -13.757 -30.001  1.00  0.00           C  
ATOM   1431  O   ARG A  96      -3.205 -12.973 -30.783  1.00  0.00           O  
ATOM   1432  CB  ARG A  96      -6.270 -13.648 -29.777  1.00  0.00           C  
ATOM   1433  CG  ARG A  96      -7.623 -14.010 -30.336  1.00  0.00           C  
ATOM   1434  CD  ARG A  96      -7.729 -13.729 -31.802  1.00  0.00           C  
ATOM   1435  NE  ARG A  96      -7.770 -12.289 -32.154  1.00  0.00           N  
ATOM   1436  CZ  ARG A  96      -7.652 -11.794 -33.405  1.00  0.00           C  
ATOM   1437  NH1 ARG A  96      -7.433 -12.570 -34.446  1.00  0.00           N  
ATOM   1438  NH2 ARG A  96      -7.758 -10.497 -33.564  1.00  0.00           N  
ATOM   1439  H   ARG A  96      -5.813 -16.109 -29.241  1.00  0.00           H  
ATOM   1440  HA  ARG A  96      -5.205 -14.399 -31.458  1.00  0.00           H  
ATOM   1441 1HB  ARG A  96      -6.304 -13.844 -28.709  1.00  0.00           H  
ATOM   1442 2HB  ARG A  96      -6.143 -12.596 -29.906  1.00  0.00           H  
ATOM   1443 1HG  ARG A  96      -7.794 -15.069 -30.198  1.00  0.00           H  
ATOM   1444 2HG  ARG A  96      -8.395 -13.444 -29.813  1.00  0.00           H  
ATOM   1445 1HD  ARG A  96      -6.867 -14.161 -32.280  1.00  0.00           H  
ATOM   1446 2HD  ARG A  96      -8.629 -14.200 -32.193  1.00  0.00           H  
ATOM   1447  HE  ARG A  96      -7.899 -11.581 -31.416  1.00  0.00           H  
ATOM   1448 1HH1 ARG A  96      -7.281 -13.575 -34.326  1.00  0.00           H  
ATOM   1449 2HH1 ARG A  96      -7.343 -12.167 -35.362  1.00  0.00           H  
ATOM   1450 1HH2 ARG A  96      -7.918  -9.921 -32.724  1.00  0.00           H  
ATOM   1451 2HH2 ARG A  96      -7.674 -10.082 -34.474  1.00  0.00           H  
ATOM   1452  N   ALA A  97      -3.252 -14.092 -28.816  1.00  0.00           N  
ATOM   1453  CA  ALA A  97      -1.979 -13.515 -28.400  1.00  0.00           C  
ATOM   1454  C   ALA A  97      -0.880 -13.899 -29.374  1.00  0.00           C  
ATOM   1455  O   ALA A  97      -0.032 -13.078 -29.735  1.00  0.00           O  
ATOM   1456  CB  ALA A  97      -1.603 -13.989 -27.014  1.00  0.00           C  
ATOM   1457  H   ALA A  97      -3.763 -14.730 -28.200  1.00  0.00           H  
ATOM   1458  HA  ALA A  97      -2.081 -12.432 -28.408  1.00  0.00           H  
ATOM   1459 1HB  ALA A  97      -0.662 -13.532 -26.719  1.00  0.00           H  
ATOM   1460 2HB  ALA A  97      -2.366 -13.703 -26.345  1.00  0.00           H  
ATOM   1461 3HB  ALA A  97      -1.505 -15.067 -27.009  1.00  0.00           H  
ATOM   1462  N   MET A  98      -0.923 -15.152 -29.830  1.00  0.00           N  
ATOM   1463  CA  MET A  98       0.035 -15.673 -30.791  1.00  0.00           C  
ATOM   1464  C   MET A  98      -0.041 -14.928 -32.114  1.00  0.00           C  
ATOM   1465  O   MET A  98       0.984 -14.555 -32.687  1.00  0.00           O  
ATOM   1466  CB  MET A  98      -0.204 -17.166 -30.984  1.00  0.00           C  
ATOM   1467  CG  MET A  98       0.775 -17.852 -31.877  1.00  0.00           C  
ATOM   1468  SD  MET A  98       2.429 -17.876 -31.260  1.00  0.00           S  
ATOM   1469  CE  MET A  98       3.060 -16.585 -32.295  1.00  0.00           C  
ATOM   1470  H   MET A  98      -1.645 -15.781 -29.473  1.00  0.00           H  
ATOM   1471  HA  MET A  98       1.036 -15.530 -30.391  1.00  0.00           H  
ATOM   1472 1HB  MET A  98      -0.203 -17.664 -30.018  1.00  0.00           H  
ATOM   1473 2HB  MET A  98      -1.185 -17.320 -31.422  1.00  0.00           H  
ATOM   1474 1HG  MET A  98       0.446 -18.877 -32.039  1.00  0.00           H  
ATOM   1475 2HG  MET A  98       0.779 -17.349 -32.848  1.00  0.00           H  
ATOM   1476 1HE  MET A  98       4.099 -16.431 -32.096  1.00  0.00           H  
ATOM   1477 2HE  MET A  98       2.922 -16.872 -33.334  1.00  0.00           H  
ATOM   1478 3HE  MET A  98       2.514 -15.667 -32.103  1.00  0.00           H  
ATOM   1479  N   GLN A  99      -1.267 -14.674 -32.567  1.00  0.00           N  
ATOM   1480  CA  GLN A  99      -1.528 -13.983 -33.823  1.00  0.00           C  
ATOM   1481  C   GLN A  99      -1.043 -12.526 -33.807  1.00  0.00           C  
ATOM   1482  O   GLN A  99      -0.692 -11.978 -34.856  1.00  0.00           O  
ATOM   1483  CB  GLN A  99      -3.022 -14.073 -34.153  1.00  0.00           C  
ATOM   1484  CG  GLN A  99      -3.461 -15.504 -34.508  1.00  0.00           C  
ATOM   1485  CD  GLN A  99      -4.957 -15.669 -34.721  1.00  0.00           C  
ATOM   1486  OE1 GLN A  99      -5.764 -14.803 -34.361  1.00  0.00           O  
ATOM   1487  NE2 GLN A  99      -5.335 -16.802 -35.304  1.00  0.00           N  
ATOM   1488  H   GLN A  99      -2.061 -15.028 -32.031  1.00  0.00           H  
ATOM   1489  HA  GLN A  99      -0.980 -14.505 -34.608  1.00  0.00           H  
ATOM   1490 1HB  GLN A  99      -3.604 -13.739 -33.296  1.00  0.00           H  
ATOM   1491 2HB  GLN A  99      -3.255 -13.417 -34.989  1.00  0.00           H  
ATOM   1492 1HG  GLN A  99      -2.962 -15.787 -35.435  1.00  0.00           H  
ATOM   1493 2HG  GLN A  99      -3.147 -16.177 -33.721  1.00  0.00           H  
ATOM   1494 1HE2 GLN A  99      -6.303 -16.985 -35.472  1.00  0.00           H  
ATOM   1495 2HE2 GLN A  99      -4.642 -17.480 -35.573  1.00  0.00           H  
ATOM   1496  N   GLY A 100      -1.005 -11.903 -32.621  1.00  0.00           N  
ATOM   1497  CA  GLY A 100      -0.550 -10.514 -32.501  1.00  0.00           C  
ATOM   1498  C   GLY A 100      -1.633  -9.559 -32.010  1.00  0.00           C  
ATOM   1499  O   GLY A 100      -1.502  -8.330 -32.086  1.00  0.00           O  
ATOM   1500  H   GLY A 100      -1.333 -12.403 -31.794  1.00  0.00           H  
ATOM   1501 1HA  GLY A 100       0.293 -10.483 -31.809  1.00  0.00           H  
ATOM   1502 2HA  GLY A 100      -0.174 -10.172 -33.463  1.00  0.00           H  
ATOM   1503  N   ASP A 101      -2.718 -10.102 -31.487  1.00  0.00           N  
ATOM   1504  CA  ASP A 101      -3.761  -9.233 -30.988  1.00  0.00           C  
ATOM   1505  C   ASP A 101      -3.414  -8.727 -29.605  1.00  0.00           C  
ATOM   1506  O   ASP A 101      -3.732  -9.347 -28.590  1.00  0.00           O  
ATOM   1507  CB  ASP A 101      -5.096  -9.963 -31.022  1.00  0.00           C  
ATOM   1508  CG  ASP A 101      -6.332  -9.154 -30.517  1.00  0.00           C  
ATOM   1509  OD1 ASP A 101      -6.154  -8.178 -29.789  1.00  0.00           O  
ATOM   1510  OD2 ASP A 101      -7.452  -9.514 -30.889  1.00  0.00           O  
ATOM   1511  H   ASP A 101      -2.819 -11.113 -31.410  1.00  0.00           H  
ATOM   1512  HA  ASP A 101      -3.839  -8.373 -31.653  1.00  0.00           H  
ATOM   1513 1HB  ASP A 101      -5.284 -10.310 -32.034  1.00  0.00           H  
ATOM   1514 2HB  ASP A 101      -4.993 -10.834 -30.406  1.00  0.00           H  
ATOM   1515  N   VAL A 102      -2.800  -7.550 -29.608  1.00  0.00           N  
ATOM   1516  CA  VAL A 102      -2.314  -6.852 -28.424  1.00  0.00           C  
ATOM   1517  C   VAL A 102      -3.396  -6.536 -27.419  1.00  0.00           C  
ATOM   1518  O   VAL A 102      -3.152  -6.599 -26.219  1.00  0.00           O  
ATOM   1519  CB  VAL A 102      -1.638  -5.543 -28.828  1.00  0.00           C  
ATOM   1520  CG1 VAL A 102      -1.339  -4.692 -27.616  1.00  0.00           C  
ATOM   1521  CG2 VAL A 102      -0.384  -5.866 -29.539  1.00  0.00           C  
ATOM   1522  H   VAL A 102      -2.580  -7.185 -30.533  1.00  0.00           H  
ATOM   1523  HA  VAL A 102      -1.572  -7.488 -27.947  1.00  0.00           H  
ATOM   1524  HB  VAL A 102      -2.306  -4.981 -29.478  1.00  0.00           H  
ATOM   1525 1HG1 VAL A 102      -0.862  -3.766 -27.935  1.00  0.00           H  
ATOM   1526 2HG1 VAL A 102      -2.267  -4.460 -27.092  1.00  0.00           H  
ATOM   1527 3HG1 VAL A 102      -0.683  -5.214 -26.961  1.00  0.00           H  
ATOM   1528 1HG2 VAL A 102       0.109  -4.947 -29.849  1.00  0.00           H  
ATOM   1529 2HG2 VAL A 102       0.276  -6.429 -28.879  1.00  0.00           H  
ATOM   1530 3HG2 VAL A 102      -0.628  -6.471 -30.410  1.00  0.00           H  
ATOM   1531  N   ARG A 103      -4.572  -6.114 -27.879  1.00  0.00           N  
ATOM   1532  CA  ARG A 103      -5.625  -5.804 -26.922  1.00  0.00           C  
ATOM   1533  C   ARG A 103      -5.923  -7.039 -26.109  1.00  0.00           C  
ATOM   1534  O   ARG A 103      -5.916  -7.013 -24.871  1.00  0.00           O  
ATOM   1535  CB  ARG A 103      -6.908  -5.360 -27.597  1.00  0.00           C  
ATOM   1536  CG  ARG A 103      -8.036  -4.991 -26.616  1.00  0.00           C  
ATOM   1537  CD  ARG A 103      -9.334  -4.707 -27.305  1.00  0.00           C  
ATOM   1538  NE  ARG A 103      -9.921  -5.899 -27.920  1.00  0.00           N  
ATOM   1539  CZ  ARG A 103     -10.613  -6.852 -27.250  1.00  0.00           C  
ATOM   1540  NH1 ARG A 103     -10.805  -6.746 -25.954  1.00  0.00           N  
ATOM   1541  NH2 ARG A 103     -11.106  -7.894 -27.899  1.00  0.00           N  
ATOM   1542  H   ARG A 103      -4.748  -6.079 -28.876  1.00  0.00           H  
ATOM   1543  HA  ARG A 103      -5.278  -5.015 -26.255  1.00  0.00           H  
ATOM   1544 1HB  ARG A 103      -6.710  -4.494 -28.223  1.00  0.00           H  
ATOM   1545 2HB  ARG A 103      -7.273  -6.161 -28.249  1.00  0.00           H  
ATOM   1546 1HG  ARG A 103      -8.193  -5.826 -25.930  1.00  0.00           H  
ATOM   1547 2HG  ARG A 103      -7.747  -4.107 -26.048  1.00  0.00           H  
ATOM   1548 1HD  ARG A 103     -10.046  -4.315 -26.580  1.00  0.00           H  
ATOM   1549 2HD  ARG A 103      -9.172  -3.968 -28.088  1.00  0.00           H  
ATOM   1550  HE  ARG A 103      -9.792  -6.027 -28.916  1.00  0.00           H  
ATOM   1551 1HH1 ARG A 103     -10.431  -5.955 -25.452  1.00  0.00           H  
ATOM   1552 2HH1 ARG A 103     -11.328  -7.460 -25.464  1.00  0.00           H  
ATOM   1553 1HH2 ARG A 103     -10.959  -7.983 -28.897  1.00  0.00           H  
ATOM   1554 2HH2 ARG A 103     -11.623  -8.601 -27.397  1.00  0.00           H  
ATOM   1555  N   VAL A 104      -6.154  -8.146 -26.809  1.00  0.00           N  
ATOM   1556  CA  VAL A 104      -6.464  -9.359 -26.095  1.00  0.00           C  
ATOM   1557  C   VAL A 104      -5.293  -9.813 -25.254  1.00  0.00           C  
ATOM   1558  O   VAL A 104      -5.488 -10.141 -24.093  1.00  0.00           O  
ATOM   1559  CB  VAL A 104      -6.890 -10.471 -27.047  1.00  0.00           C  
ATOM   1560  CG1 VAL A 104      -7.004 -11.769 -26.300  1.00  0.00           C  
ATOM   1561  CG2 VAL A 104      -8.214 -10.104 -27.665  1.00  0.00           C  
ATOM   1562  H   VAL A 104      -6.125  -8.141 -27.840  1.00  0.00           H  
ATOM   1563  HA  VAL A 104      -7.304  -9.154 -25.431  1.00  0.00           H  
ATOM   1564  HB  VAL A 104      -6.135 -10.589 -27.830  1.00  0.00           H  
ATOM   1565 1HG1 VAL A 104      -7.305 -12.563 -26.976  1.00  0.00           H  
ATOM   1566 2HG1 VAL A 104      -6.043 -12.000 -25.873  1.00  0.00           H  
ATOM   1567 3HG1 VAL A 104      -7.743 -11.662 -25.509  1.00  0.00           H  
ATOM   1568 1HG2 VAL A 104      -8.522 -10.886 -28.358  1.00  0.00           H  
ATOM   1569 2HG2 VAL A 104      -8.961  -9.990 -26.882  1.00  0.00           H  
ATOM   1570 3HG2 VAL A 104      -8.108  -9.162 -28.208  1.00  0.00           H  
ATOM   1571  N   ALA A 105      -4.075  -9.810 -25.805  1.00  0.00           N  
ATOM   1572  CA  ALA A 105      -2.907 -10.252 -25.050  1.00  0.00           C  
ATOM   1573  C   ALA A 105      -2.716  -9.420 -23.790  1.00  0.00           C  
ATOM   1574  O   ALA A 105      -2.339  -9.950 -22.740  1.00  0.00           O  
ATOM   1575  CB  ALA A 105      -1.674 -10.211 -25.927  1.00  0.00           C  
ATOM   1576  H   ALA A 105      -3.962  -9.517 -26.775  1.00  0.00           H  
ATOM   1577  HA  ALA A 105      -3.068 -11.267 -24.739  1.00  0.00           H  
ATOM   1578 1HB  ALA A 105      -0.809 -10.564 -25.369  1.00  0.00           H  
ATOM   1579 2HB  ALA A 105      -1.833 -10.839 -26.789  1.00  0.00           H  
ATOM   1580 3HB  ALA A 105      -1.513  -9.215 -26.262  1.00  0.00           H  
ATOM   1581  N   ALA A 106      -2.991  -8.116 -23.872  1.00  0.00           N  
ATOM   1582  CA  ALA A 106      -2.875  -7.254 -22.710  1.00  0.00           C  
ATOM   1583  C   ALA A 106      -3.841  -7.721 -21.647  1.00  0.00           C  
ATOM   1584  O   ALA A 106      -3.515  -7.727 -20.459  1.00  0.00           O  
ATOM   1585  CB  ALA A 106      -3.142  -5.820 -23.097  1.00  0.00           C  
ATOM   1586  H   ALA A 106      -3.269  -7.701 -24.757  1.00  0.00           H  
ATOM   1587  HA  ALA A 106      -1.876  -7.329 -22.310  1.00  0.00           H  
ATOM   1588 1HB  ALA A 106      -3.043  -5.185 -22.220  1.00  0.00           H  
ATOM   1589 2HB  ALA A 106      -2.422  -5.513 -23.858  1.00  0.00           H  
ATOM   1590 3HB  ALA A 106      -4.149  -5.735 -23.498  1.00  0.00           H  
ATOM   1591  N   GLN A 107      -5.031  -8.149 -22.062  1.00  0.00           N  
ATOM   1592  CA  GLN A 107      -5.993  -8.656 -21.105  1.00  0.00           C  
ATOM   1593  C   GLN A 107      -5.648 -10.070 -20.654  1.00  0.00           C  
ATOM   1594  O   GLN A 107      -5.878 -10.417 -19.505  1.00  0.00           O  
ATOM   1595  CB  GLN A 107      -7.421  -8.632 -21.652  1.00  0.00           C  
ATOM   1596  CG  GLN A 107      -8.008  -7.245 -21.869  1.00  0.00           C  
ATOM   1597  CD  GLN A 107      -9.477  -7.313 -22.303  1.00  0.00           C  
ATOM   1598  OE1 GLN A 107      -9.924  -8.273 -22.950  1.00  0.00           O  
ATOM   1599  NE2 GLN A 107     -10.246  -6.289 -21.928  1.00  0.00           N  
ATOM   1600  H   GLN A 107      -5.277  -8.097 -23.057  1.00  0.00           H  
ATOM   1601  HA  GLN A 107      -5.962  -8.013 -20.224  1.00  0.00           H  
ATOM   1602 1HB  GLN A 107      -7.442  -9.155 -22.610  1.00  0.00           H  
ATOM   1603 2HB  GLN A 107      -8.075  -9.168 -20.971  1.00  0.00           H  
ATOM   1604 1HG  GLN A 107      -7.943  -6.680 -20.941  1.00  0.00           H  
ATOM   1605 2HG  GLN A 107      -7.437  -6.746 -22.658  1.00  0.00           H  
ATOM   1606 1HE2 GLN A 107     -11.217  -6.272 -22.169  1.00  0.00           H  
ATOM   1607 2HE2 GLN A 107      -9.851  -5.535 -21.399  1.00  0.00           H  
ATOM   1608  N   ILE A 108      -5.035 -10.884 -21.525  1.00  0.00           N  
ATOM   1609  CA  ILE A 108      -4.764 -12.274 -21.152  1.00  0.00           C  
ATOM   1610  C   ILE A 108      -3.810 -12.309 -20.006  1.00  0.00           C  
ATOM   1611  O   ILE A 108      -3.992 -13.036 -19.017  1.00  0.00           O  
ATOM   1612  CB  ILE A 108      -4.133 -13.123 -22.201  1.00  0.00           C  
ATOM   1613  CG1 ILE A 108      -5.013 -13.289 -23.234  1.00  0.00           C  
ATOM   1614  CG2 ILE A 108      -3.952 -14.474 -21.593  1.00  0.00           C  
ATOM   1615  CD1 ILE A 108      -4.402 -13.884 -24.360  1.00  0.00           C  
ATOM   1616  H   ILE A 108      -4.843 -10.553 -22.463  1.00  0.00           H  
ATOM   1617  HA  ILE A 108      -5.674 -12.745 -20.918  1.00  0.00           H  
ATOM   1618  HB  ILE A 108      -3.199 -12.694 -22.554  1.00  0.00           H  
ATOM   1619 1HG1 ILE A 108      -5.833 -13.863 -22.884  1.00  0.00           H  
ATOM   1620 2HG1 ILE A 108      -5.378 -12.346 -23.512  1.00  0.00           H  
ATOM   1621 1HG2 ILE A 108      -3.525 -15.155 -22.326  1.00  0.00           H  
ATOM   1622 2HG2 ILE A 108      -3.308 -14.412 -20.726  1.00  0.00           H  
ATOM   1623 3HG2 ILE A 108      -4.927 -14.832 -21.284  1.00  0.00           H  
ATOM   1624 1HD1 ILE A 108      -5.127 -13.939 -25.121  1.00  0.00           H  
ATOM   1625 2HD1 ILE A 108      -3.607 -13.289 -24.671  1.00  0.00           H  
ATOM   1626 3HD1 ILE A 108      -4.035 -14.871 -24.110  1.00  0.00           H  
ATOM   1627  N   ALA A 109      -2.816 -11.441 -20.112  1.00  0.00           N  
ATOM   1628  CA  ALA A 109      -1.777 -11.302 -19.130  1.00  0.00           C  
ATOM   1629  C   ALA A 109      -2.377 -11.015 -17.756  1.00  0.00           C  
ATOM   1630  O   ALA A 109      -1.713 -11.274 -16.759  1.00  0.00           O  
ATOM   1631  CB  ALA A 109      -0.823 -10.203 -19.542  1.00  0.00           C  
ATOM   1632  H   ALA A 109      -2.760 -10.870 -20.961  1.00  0.00           H  
ATOM   1633  HA  ALA A 109      -1.223 -12.235 -19.078  1.00  0.00           H  
ATOM   1634 1HB  ALA A 109      -0.029 -10.112 -18.812  1.00  0.00           H  
ATOM   1635 2HB  ALA A 109      -0.398 -10.441 -20.521  1.00  0.00           H  
ATOM   1636 3HB  ALA A 109      -1.372  -9.260 -19.607  1.00  0.00           H  
ATOM   1637  N   GLU A 110      -3.591 -10.450 -17.699  1.00  0.00           N  
ATOM   1638  CA  GLU A 110      -4.265 -10.127 -16.458  1.00  0.00           C  
ATOM   1639  C   GLU A 110      -5.594 -10.883 -16.270  1.00  0.00           C  
ATOM   1640  O   GLU A 110      -6.400 -10.455 -15.450  1.00  0.00           O  
ATOM   1641  CB  GLU A 110      -4.524  -8.619 -16.384  1.00  0.00           C  
ATOM   1642  CG  GLU A 110      -3.258  -7.762 -16.364  1.00  0.00           C  
ATOM   1643  CD  GLU A 110      -3.527  -6.282 -16.144  1.00  0.00           C  
ATOM   1644  OE1 GLU A 110      -4.673  -5.906 -16.052  1.00  0.00           O  
ATOM   1645  OE2 GLU A 110      -2.576  -5.537 -16.051  1.00  0.00           O  
ATOM   1646  H   GLU A 110      -4.115 -10.280 -18.552  1.00  0.00           H  
ATOM   1647  HA  GLU A 110      -3.610 -10.405 -15.632  1.00  0.00           H  
ATOM   1648 1HB  GLU A 110      -5.114  -8.320 -17.255  1.00  0.00           H  
ATOM   1649 2HB  GLU A 110      -5.108  -8.388 -15.502  1.00  0.00           H  
ATOM   1650 1HG  GLU A 110      -2.593  -8.131 -15.592  1.00  0.00           H  
ATOM   1651 2HG  GLU A 110      -2.752  -7.888 -17.322  1.00  0.00           H  
ATOM   1652  N   ARG A 111      -5.856 -11.971 -17.027  1.00  0.00           N  
ATOM   1653  CA  ARG A 111      -7.123 -12.719 -16.841  1.00  0.00           C  
ATOM   1654  C   ARG A 111      -6.913 -14.210 -16.593  1.00  0.00           C  
ATOM   1655  O   ARG A 111      -7.741 -14.876 -15.980  1.00  0.00           O  
ATOM   1656  CB  ARG A 111      -8.037 -12.567 -18.026  1.00  0.00           C  
ATOM   1657  CG  ARG A 111      -7.673 -13.293 -19.182  1.00  0.00           C  
ATOM   1658  CD  ARG A 111      -8.381 -12.731 -20.356  1.00  0.00           C  
ATOM   1659  NE  ARG A 111      -9.760 -13.069 -20.338  1.00  0.00           N  
ATOM   1660  CZ  ARG A 111     -10.734 -12.382 -20.926  1.00  0.00           C  
ATOM   1661  NH1 ARG A 111     -10.488 -11.264 -21.564  1.00  0.00           N  
ATOM   1662  NH2 ARG A 111     -11.934 -12.848 -20.852  1.00  0.00           N  
ATOM   1663  H   ARG A 111      -5.176 -12.283 -17.712  1.00  0.00           H  
ATOM   1664  HA  ARG A 111      -7.634 -12.311 -15.977  1.00  0.00           H  
ATOM   1665 1HB  ARG A 111      -9.039 -12.789 -17.778  1.00  0.00           H  
ATOM   1666 2HB  ARG A 111      -8.006 -11.538 -18.342  1.00  0.00           H  
ATOM   1667 1HG  ARG A 111      -6.634 -13.267 -19.236  1.00  0.00           H  
ATOM   1668 2HG  ARG A 111      -7.993 -14.331 -19.070  1.00  0.00           H  
ATOM   1669 1HD  ARG A 111      -8.298 -11.647 -20.327  1.00  0.00           H  
ATOM   1670 2HD  ARG A 111      -7.949 -13.089 -21.274  1.00  0.00           H  
ATOM   1671  HE  ARG A 111     -10.022 -13.921 -19.857  1.00  0.00           H  
ATOM   1672 1HH1 ARG A 111      -9.545 -10.915 -21.621  1.00  0.00           H  
ATOM   1673 2HH1 ARG A 111     -11.245 -10.753 -22.005  1.00  0.00           H  
ATOM   1674 1HH2 ARG A 111     -12.090 -13.722 -20.378  1.00  0.00           H  
ATOM   1675 2HH2 ARG A 111     -12.717 -12.333 -21.251  1.00  0.00           H  
ATOM   1676  N   ASN A 112      -5.843 -14.769 -17.086  1.00  0.00           N  
ATOM   1677  CA  ASN A 112      -5.620 -16.172 -16.801  1.00  0.00           C  
ATOM   1678  C   ASN A 112      -4.980 -16.221 -15.375  1.00  0.00           C  
ATOM   1679  O   ASN A 112      -4.710 -15.142 -14.878  1.00  0.00           O  
ATOM   1680  CB  ASN A 112      -4.830 -16.830 -17.922  1.00  0.00           C  
ATOM   1681  CG  ASN A 112      -5.617 -17.080 -19.165  1.00  0.00           C  
ATOM   1682  OD1 ASN A 112      -6.855 -17.132 -19.177  1.00  0.00           O  
ATOM   1683  ND2 ASN A 112      -4.897 -17.300 -20.227  1.00  0.00           N  
ATOM   1684  H   ASN A 112      -5.174 -14.231 -17.639  1.00  0.00           H  
ATOM   1685  HA  ASN A 112      -6.594 -16.656 -16.768  1.00  0.00           H  
ATOM   1686 1HB  ASN A 112      -4.070 -16.153 -18.216  1.00  0.00           H  
ATOM   1687 2HB  ASN A 112      -4.367 -17.732 -17.612  1.00  0.00           H  
ATOM   1688 1HD2 ASN A 112      -5.333 -17.504 -21.101  1.00  0.00           H  
ATOM   1689 2HD2 ASN A 112      -3.895 -17.275 -20.159  1.00  0.00           H  
ATOM   1690  N   PRO A 113      -4.992 -17.386 -14.650  1.00  0.00           N  
ATOM   1691  CA  PRO A 113      -4.336 -17.847 -13.350  1.00  0.00           C  
ATOM   1692  C   PRO A 113      -2.808 -18.300 -13.400  1.00  0.00           C  
ATOM   1693  O   PRO A 113      -2.424 -18.703 -14.433  1.00  0.00           O  
ATOM   1694  CB  PRO A 113      -5.193 -19.010 -13.075  1.00  0.00           C  
ATOM   1695  CG  PRO A 113      -5.537 -19.459 -14.499  1.00  0.00           C  
ATOM   1696  CD  PRO A 113      -5.849 -18.355 -15.182  1.00  0.00           C  
ATOM   1697  HA  PRO A 113      -4.469 -17.046 -12.631  1.00  0.00           H  
ATOM   1698 1HB  PRO A 113      -4.662 -19.693 -12.450  1.00  0.00           H  
ATOM   1699 2HB  PRO A 113      -6.070 -18.676 -12.508  1.00  0.00           H  
ATOM   1700 1HG  PRO A 113      -4.641 -19.900 -14.946  1.00  0.00           H  
ATOM   1701 2HG  PRO A 113      -6.278 -20.138 -14.636  1.00  0.00           H  
ATOM   1702 1HD  PRO A 113      -5.682 -18.597 -16.196  1.00  0.00           H  
ATOM   1703 2HD  PRO A 113      -6.881 -18.081 -14.986  1.00  0.00           H  
ATOM   1704  N   GLU A 114      -1.981 -18.430 -12.304  1.00  0.00           N  
ATOM   1705  CA  GLU A 114      -0.452 -18.676 -12.305  1.00  0.00           C  
ATOM   1706  C   GLU A 114       0.346 -19.867 -12.932  1.00  0.00           C  
ATOM   1707  O   GLU A 114      -0.190 -20.903 -13.250  1.00  0.00           O  
ATOM   1708  CB  GLU A 114       0.127 -18.764 -10.872  1.00  0.00           C  
ATOM   1709  CG  GLU A 114       0.276 -17.559 -10.075  1.00  0.00           C  
ATOM   1710  CD  GLU A 114       1.243 -17.755  -8.992  1.00  0.00           C  
ATOM   1711  OE1 GLU A 114       1.273 -18.821  -8.448  1.00  0.00           O  
ATOM   1712  OE2 GLU A 114       1.978 -16.833  -8.712  1.00  0.00           O  
ATOM   1713  H   GLU A 114      -2.385 -18.241 -11.410  1.00  0.00           H  
ATOM   1714  HA  GLU A 114      -0.054 -17.799 -12.779  1.00  0.00           H  
ATOM   1715 1HB  GLU A 114      -0.525 -19.421 -10.291  1.00  0.00           H  
ATOM   1716 2HB  GLU A 114       1.095 -19.242 -10.882  1.00  0.00           H  
ATOM   1717 1HG  GLU A 114       0.629 -16.766 -10.656  1.00  0.00           H  
ATOM   1718 2HG  GLU A 114      -0.661 -17.325  -9.656  1.00  0.00           H  
ATOM   1719  N   PRO A 115       1.689 -19.689 -13.169  1.00  0.00           N  
ATOM   1720  CA  PRO A 115       2.556 -18.486 -13.312  1.00  0.00           C  
ATOM   1721  C   PRO A 115       2.995 -17.948 -14.725  1.00  0.00           C  
ATOM   1722  O   PRO A 115       2.583 -16.859 -15.179  1.00  0.00           O  
ATOM   1723  CB  PRO A 115       3.819 -18.972 -12.587  1.00  0.00           C  
ATOM   1724  CG  PRO A 115       3.867 -20.484 -12.813  1.00  0.00           C  
ATOM   1725  CD  PRO A 115       2.445 -20.937 -12.967  1.00  0.00           C  
ATOM   1726  HA  PRO A 115       2.147 -17.675 -12.716  1.00  0.00           H  
ATOM   1727 1HB  PRO A 115       4.714 -18.465 -12.998  1.00  0.00           H  
ATOM   1728 2HB  PRO A 115       3.763 -18.708 -11.519  1.00  0.00           H  
ATOM   1729 1HG  PRO A 115       4.530 -20.770 -13.644  1.00  0.00           H  
ATOM   1730 2HG  PRO A 115       4.311 -20.932 -11.938  1.00  0.00           H  
ATOM   1731 1HD  PRO A 115       2.356 -21.598 -13.833  1.00  0.00           H  
ATOM   1732 2HD  PRO A 115       2.093 -21.432 -12.048  1.00  0.00           H  
ATOM   1733  N   ASP A 116       3.791 -18.797 -15.415  1.00  0.00           N  
ATOM   1734  CA  ASP A 116       4.650 -18.565 -16.610  1.00  0.00           C  
ATOM   1735  C   ASP A 116       4.120 -17.932 -17.887  1.00  0.00           C  
ATOM   1736  O   ASP A 116       4.867 -17.227 -18.583  1.00  0.00           O  
ATOM   1737  CB  ASP A 116       5.244 -19.906 -17.032  1.00  0.00           C  
ATOM   1738  CG  ASP A 116       6.281 -20.436 -16.050  1.00  0.00           C  
ATOM   1739  OD1 ASP A 116       6.724 -19.688 -15.209  1.00  0.00           O  
ATOM   1740  OD2 ASP A 116       6.602 -21.595 -16.136  1.00  0.00           O  
ATOM   1741  H   ASP A 116       3.915 -19.701 -14.992  1.00  0.00           H  
ATOM   1742  HA  ASP A 116       5.471 -17.934 -16.268  1.00  0.00           H  
ATOM   1743 1HB  ASP A 116       4.447 -20.642 -17.134  1.00  0.00           H  
ATOM   1744 2HB  ASP A 116       5.713 -19.802 -18.012  1.00  0.00           H  
ATOM   1745  N   ALA A 117       2.857 -18.114 -18.196  1.00  0.00           N  
ATOM   1746  CA  ALA A 117       2.342 -17.527 -19.422  1.00  0.00           C  
ATOM   1747  C   ALA A 117       2.495 -16.005 -19.372  1.00  0.00           C  
ATOM   1748  O   ALA A 117       2.503 -15.371 -20.417  1.00  0.00           O  
ATOM   1749  CB  ALA A 117       0.904 -17.961 -19.700  1.00  0.00           C  
ATOM   1750  H   ALA A 117       2.267 -18.674 -17.607  1.00  0.00           H  
ATOM   1751  HA  ALA A 117       2.956 -17.873 -20.235  1.00  0.00           H  
ATOM   1752 1HB  ALA A 117       0.579 -17.526 -20.645  1.00  0.00           H  
ATOM   1753 2HB  ALA A 117       0.870 -19.043 -19.769  1.00  0.00           H  
ATOM   1754 3HB  ALA A 117       0.255 -17.653 -18.947  1.00  0.00           H  
ATOM   1755  N   ARG A 118       2.647 -15.403 -18.180  1.00  0.00           N  
ATOM   1756  CA  ARG A 118       2.831 -13.959 -18.057  1.00  0.00           C  
ATOM   1757  C   ARG A 118       4.069 -13.512 -18.806  1.00  0.00           C  
ATOM   1758  O   ARG A 118       4.103 -12.424 -19.375  1.00  0.00           O  
ATOM   1759  CB  ARG A 118       2.945 -13.545 -16.593  1.00  0.00           C  
ATOM   1760  CG  ARG A 118       3.238 -12.042 -16.304  1.00  0.00           C  
ATOM   1761  CD  ARG A 118       2.164 -11.082 -16.760  1.00  0.00           C  
ATOM   1762  NE  ARG A 118       0.879 -11.251 -16.069  1.00  0.00           N  
ATOM   1763  CZ  ARG A 118       0.499 -10.710 -14.874  1.00  0.00           C  
ATOM   1764  NH1 ARG A 118       1.287  -9.935 -14.145  1.00  0.00           N  
ATOM   1765  NH2 ARG A 118      -0.714 -10.986 -14.483  1.00  0.00           N  
ATOM   1766  H   ARG A 118       2.642 -15.963 -17.322  1.00  0.00           H  
ATOM   1767  HA  ARG A 118       1.965 -13.459 -18.492  1.00  0.00           H  
ATOM   1768 1HB  ARG A 118       2.032 -13.769 -16.095  1.00  0.00           H  
ATOM   1769 2HB  ARG A 118       3.725 -14.138 -16.113  1.00  0.00           H  
ATOM   1770 1HG  ARG A 118       3.354 -11.913 -15.228  1.00  0.00           H  
ATOM   1771 2HG  ARG A 118       4.169 -11.763 -16.800  1.00  0.00           H  
ATOM   1772 1HD  ARG A 118       2.504 -10.061 -16.593  1.00  0.00           H  
ATOM   1773 2HD  ARG A 118       1.993 -11.231 -17.826  1.00  0.00           H  
ATOM   1774  HE  ARG A 118       0.143 -11.779 -16.546  1.00  0.00           H  
ATOM   1775 1HH1 ARG A 118       2.216  -9.727 -14.466  1.00  0.00           H  
ATOM   1776 2HH1 ARG A 118       0.941  -9.513 -13.257  1.00  0.00           H  
ATOM   1777 1HH2 ARG A 118      -1.294 -11.562 -15.081  1.00  0.00           H  
ATOM   1778 2HH2 ARG A 118      -1.117 -10.639 -13.635  1.00  0.00           H  
ATOM   1779  N   ARG A 119       5.107 -14.347 -18.818  1.00  0.00           N  
ATOM   1780  CA  ARG A 119       6.331 -13.972 -19.498  1.00  0.00           C  
ATOM   1781  C   ARG A 119       6.129 -14.134 -20.990  1.00  0.00           C  
ATOM   1782  O   ARG A 119       6.600 -13.326 -21.792  1.00  0.00           O  
ATOM   1783  CB  ARG A 119       7.497 -14.840 -19.076  1.00  0.00           C  
ATOM   1784  CG  ARG A 119       8.822 -14.402 -19.684  1.00  0.00           C  
ATOM   1785  CD  ARG A 119       9.963 -15.216 -19.225  1.00  0.00           C  
ATOM   1786  NE  ARG A 119      11.214 -14.803 -19.862  1.00  0.00           N  
ATOM   1787  CZ  ARG A 119      12.397 -15.437 -19.683  1.00  0.00           C  
ATOM   1788  NH1 ARG A 119      12.455 -16.495 -18.904  1.00  0.00           N  
ATOM   1789  NH2 ARG A 119      13.495 -15.008 -20.278  1.00  0.00           N  
ATOM   1790  H   ARG A 119       5.033 -15.268 -18.392  1.00  0.00           H  
ATOM   1791  HA  ARG A 119       6.559 -12.930 -19.278  1.00  0.00           H  
ATOM   1792 1HB  ARG A 119       7.595 -14.828 -17.993  1.00  0.00           H  
ATOM   1793 2HB  ARG A 119       7.311 -15.873 -19.382  1.00  0.00           H  
ATOM   1794 1HG  ARG A 119       8.759 -14.471 -20.749  1.00  0.00           H  
ATOM   1795 2HG  ARG A 119       9.016 -13.366 -19.407  1.00  0.00           H  
ATOM   1796 1HD  ARG A 119      10.077 -15.114 -18.147  1.00  0.00           H  
ATOM   1797 2HD  ARG A 119       9.781 -16.261 -19.476  1.00  0.00           H  
ATOM   1798  HE  ARG A 119      11.182 -13.982 -20.479  1.00  0.00           H  
ATOM   1799 1HH1 ARG A 119      11.621 -16.829 -18.443  1.00  0.00           H  
ATOM   1800 2HH1 ARG A 119      13.333 -16.973 -18.765  1.00  0.00           H  
ATOM   1801 1HH2 ARG A 119      13.468 -14.194 -20.875  1.00  0.00           H  
ATOM   1802 2HH2 ARG A 119      14.367 -15.493 -20.131  1.00  0.00           H  
ATOM   1803  N   TRP A 120       5.435 -15.204 -21.372  1.00  0.00           N  
ATOM   1804  CA  TRP A 120       5.232 -15.475 -22.792  1.00  0.00           C  
ATOM   1805  C   TRP A 120       4.377 -14.362 -23.403  1.00  0.00           C  
ATOM   1806  O   TRP A 120       4.661 -13.865 -24.497  1.00  0.00           O  
ATOM   1807  CB  TRP A 120       4.526 -16.816 -22.961  1.00  0.00           C  
ATOM   1808  CG  TRP A 120       5.274 -17.949 -22.306  1.00  0.00           C  
ATOM   1809  CD1 TRP A 120       6.582 -17.956 -21.952  1.00  0.00           C  
ATOM   1810  CD2 TRP A 120       4.745 -19.231 -21.894  1.00  0.00           C  
ATOM   1811  NE1 TRP A 120       6.906 -19.140 -21.347  1.00  0.00           N  
ATOM   1812  CE2 TRP A 120       5.792 -19.929 -21.297  1.00  0.00           C  
ATOM   1813  CE3 TRP A 120       3.480 -19.829 -21.974  1.00  0.00           C  
ATOM   1814  CZ2 TRP A 120       5.620 -21.196 -20.772  1.00  0.00           C  
ATOM   1815  CZ3 TRP A 120       3.307 -21.096 -21.444  1.00  0.00           C  
ATOM   1816  CH2 TRP A 120       4.350 -21.761 -20.858  1.00  0.00           C  
ATOM   1817  H   TRP A 120       5.066 -15.835 -20.656  1.00  0.00           H  
ATOM   1818  HA  TRP A 120       6.189 -15.500 -23.301  1.00  0.00           H  
ATOM   1819 1HB  TRP A 120       3.526 -16.760 -22.530  1.00  0.00           H  
ATOM   1820 2HB  TRP A 120       4.416 -17.039 -24.023  1.00  0.00           H  
ATOM   1821  HD1 TRP A 120       7.261 -17.142 -22.112  1.00  0.00           H  
ATOM   1822  HE1 TRP A 120       7.815 -19.389 -20.987  1.00  0.00           H  
ATOM   1823  HE3 TRP A 120       2.646 -19.301 -22.435  1.00  0.00           H  
ATOM   1824  HZ2 TRP A 120       6.437 -21.744 -20.301  1.00  0.00           H  
ATOM   1825  HZ3 TRP A 120       2.318 -21.551 -21.506  1.00  0.00           H  
ATOM   1826  HH2 TRP A 120       4.182 -22.758 -20.449  1.00  0.00           H  
ATOM   1827  N   LEU A 121       3.327 -13.978 -22.685  1.00  0.00           N  
ATOM   1828  CA  LEU A 121       2.400 -12.947 -23.110  1.00  0.00           C  
ATOM   1829  C   LEU A 121       3.035 -11.582 -23.097  1.00  0.00           C  
ATOM   1830  O   LEU A 121       2.881 -10.819 -24.048  1.00  0.00           O  
ATOM   1831  CB  LEU A 121       1.193 -12.981 -22.197  1.00  0.00           C  
ATOM   1832  CG  LEU A 121       0.335 -14.206 -22.352  1.00  0.00           C  
ATOM   1833  CD1 LEU A 121      -0.587 -14.287 -21.214  1.00  0.00           C  
ATOM   1834  CD2 LEU A 121      -0.428 -14.099 -23.656  1.00  0.00           C  
ATOM   1835  H   LEU A 121       3.152 -14.435 -21.794  1.00  0.00           H  
ATOM   1836  HA  LEU A 121       2.084 -13.173 -24.132  1.00  0.00           H  
ATOM   1837 1HB  LEU A 121       1.540 -12.943 -21.163  1.00  0.00           H  
ATOM   1838 2HB  LEU A 121       0.575 -12.102 -22.388  1.00  0.00           H  
ATOM   1839  HG  LEU A 121       0.957 -15.101 -22.360  1.00  0.00           H  
ATOM   1840 1HD1 LEU A 121      -1.202 -15.174 -21.313  1.00  0.00           H  
ATOM   1841 2HD1 LEU A 121      -0.010 -14.351 -20.307  1.00  0.00           H  
ATOM   1842 3HD1 LEU A 121      -1.198 -13.406 -21.199  1.00  0.00           H  
ATOM   1843 1HD2 LEU A 121      -1.058 -14.969 -23.783  1.00  0.00           H  
ATOM   1844 2HD2 LEU A 121      -1.049 -13.201 -23.642  1.00  0.00           H  
ATOM   1845 3HD2 LEU A 121       0.280 -14.038 -24.476  1.00  0.00           H  
ATOM   1846  N   ALA A 122       3.782 -11.267 -22.030  1.00  0.00           N  
ATOM   1847  CA  ALA A 122       4.420  -9.969 -21.972  1.00  0.00           C  
ATOM   1848  C   ALA A 122       5.378  -9.835 -23.124  1.00  0.00           C  
ATOM   1849  O   ALA A 122       5.426  -8.798 -23.781  1.00  0.00           O  
ATOM   1850  CB  ALA A 122       5.152  -9.795 -20.661  1.00  0.00           C  
ATOM   1851  H   ALA A 122       3.899 -11.903 -21.243  1.00  0.00           H  
ATOM   1852  HA  ALA A 122       3.663  -9.202 -22.062  1.00  0.00           H  
ATOM   1853 1HB  ALA A 122       5.622  -8.812 -20.635  1.00  0.00           H  
ATOM   1854 2HB  ALA A 122       4.446  -9.886 -19.836  1.00  0.00           H  
ATOM   1855 3HB  ALA A 122       5.917 -10.568 -20.571  1.00  0.00           H  
ATOM   1856  N   ALA A 123       6.123 -10.900 -23.407  1.00  0.00           N  
ATOM   1857  CA  ALA A 123       7.060 -10.861 -24.501  1.00  0.00           C  
ATOM   1858  C   ALA A 123       6.340 -10.664 -25.829  1.00  0.00           C  
ATOM   1859  O   ALA A 123       6.777  -9.859 -26.646  1.00  0.00           O  
ATOM   1860  CB  ALA A 123       7.865 -12.124 -24.506  1.00  0.00           C  
ATOM   1861  H   ALA A 123       6.068 -11.748 -22.842  1.00  0.00           H  
ATOM   1862  HA  ALA A 123       7.729 -10.014 -24.345  1.00  0.00           H  
ATOM   1863 1HB  ALA A 123       8.589 -12.106 -25.288  1.00  0.00           H  
ATOM   1864 2HB  ALA A 123       8.374 -12.224 -23.548  1.00  0.00           H  
ATOM   1865 3HB  ALA A 123       7.190 -12.966 -24.652  1.00  0.00           H  
ATOM   1866  N   ARG A 124       5.193 -11.332 -26.031  1.00  0.00           N  
ATOM   1867  CA  ARG A 124       4.453 -11.147 -27.279  1.00  0.00           C  
ATOM   1868  C   ARG A 124       3.960  -9.701 -27.410  1.00  0.00           C  
ATOM   1869  O   ARG A 124       4.025  -9.107 -28.501  1.00  0.00           O  
ATOM   1870  CB  ARG A 124       3.283 -12.125 -27.366  1.00  0.00           C  
ATOM   1871  CG  ARG A 124       3.688 -13.597 -27.609  1.00  0.00           C  
ATOM   1872  CD  ARG A 124       2.520 -14.528 -27.547  1.00  0.00           C  
ATOM   1873  NE  ARG A 124       2.918 -15.925 -27.724  1.00  0.00           N  
ATOM   1874  CZ  ARG A 124       2.106 -16.989 -27.535  1.00  0.00           C  
ATOM   1875  NH1 ARG A 124       0.865 -16.810 -27.182  1.00  0.00           N  
ATOM   1876  NH2 ARG A 124       2.558 -18.220 -27.702  1.00  0.00           N  
ATOM   1877  H   ARG A 124       4.859 -12.007 -25.341  1.00  0.00           H  
ATOM   1878  HA  ARG A 124       5.126 -11.362 -28.108  1.00  0.00           H  
ATOM   1879 1HB  ARG A 124       2.716 -12.090 -26.436  1.00  0.00           H  
ATOM   1880 2HB  ARG A 124       2.611 -11.828 -28.172  1.00  0.00           H  
ATOM   1881 1HG  ARG A 124       4.117 -13.681 -28.608  1.00  0.00           H  
ATOM   1882 2HG  ARG A 124       4.426 -13.908 -26.885  1.00  0.00           H  
ATOM   1883 1HD  ARG A 124       2.033 -14.431 -26.576  1.00  0.00           H  
ATOM   1884 2HD  ARG A 124       1.819 -14.274 -28.330  1.00  0.00           H  
ATOM   1885  HE  ARG A 124       3.873 -16.107 -27.998  1.00  0.00           H  
ATOM   1886 1HH1 ARG A 124       0.508 -15.876 -27.066  1.00  0.00           H  
ATOM   1887 2HH1 ARG A 124       0.264 -17.611 -27.045  1.00  0.00           H  
ATOM   1888 1HH2 ARG A 124       3.518 -18.379 -27.978  1.00  0.00           H  
ATOM   1889 2HH2 ARG A 124       1.941 -19.005 -27.559  1.00  0.00           H  
ATOM   1890  N   LEU A 125       3.527  -9.107 -26.295  1.00  0.00           N  
ATOM   1891  CA  LEU A 125       3.091  -7.715 -26.302  1.00  0.00           C  
ATOM   1892  C   LEU A 125       4.249  -6.800 -26.669  1.00  0.00           C  
ATOM   1893  O   LEU A 125       4.105  -5.907 -27.518  1.00  0.00           O  
ATOM   1894  CB  LEU A 125       2.552  -7.360 -24.913  1.00  0.00           C  
ATOM   1895  CG  LEU A 125       1.214  -7.971 -24.573  1.00  0.00           C  
ATOM   1896  CD1 LEU A 125       0.911  -7.860 -23.095  1.00  0.00           C  
ATOM   1897  CD2 LEU A 125       0.205  -7.200 -25.336  1.00  0.00           C  
ATOM   1898  H   LEU A 125       3.482  -9.642 -25.425  1.00  0.00           H  
ATOM   1899  HA  LEU A 125       2.301  -7.599 -27.042  1.00  0.00           H  
ATOM   1900 1HB  LEU A 125       3.260  -7.693 -24.169  1.00  0.00           H  
ATOM   1901 2HB  LEU A 125       2.460  -6.279 -24.840  1.00  0.00           H  
ATOM   1902  HG  LEU A 125       1.198  -9.024 -24.850  1.00  0.00           H  
ATOM   1903 1HD1 LEU A 125      -0.049  -8.302 -22.908  1.00  0.00           H  
ATOM   1904 2HD1 LEU A 125       1.654  -8.398 -22.535  1.00  0.00           H  
ATOM   1905 3HD1 LEU A 125       0.910  -6.816 -22.793  1.00  0.00           H  
ATOM   1906 1HD2 LEU A 125      -0.765  -7.558 -25.136  1.00  0.00           H  
ATOM   1907 2HD2 LEU A 125       0.259  -6.158 -25.032  1.00  0.00           H  
ATOM   1908 3HD2 LEU A 125       0.416  -7.287 -26.398  1.00  0.00           H  
ATOM   1909  N   GLU A 126       5.417  -7.073 -26.078  1.00  0.00           N  
ATOM   1910  CA  GLU A 126       6.613  -6.303 -26.362  1.00  0.00           C  
ATOM   1911  C   GLU A 126       7.038  -6.473 -27.812  1.00  0.00           C  
ATOM   1912  O   GLU A 126       7.414  -5.492 -28.455  1.00  0.00           O  
ATOM   1913  CB  GLU A 126       7.759  -6.712 -25.418  1.00  0.00           C  
ATOM   1914  CG  GLU A 126       7.586  -6.269 -23.954  1.00  0.00           C  
ATOM   1915  CD  GLU A 126       8.661  -6.808 -23.019  1.00  0.00           C  
ATOM   1916  OE1 GLU A 126       9.425  -7.658 -23.417  1.00  0.00           O  
ATOM   1917  OE2 GLU A 126       8.717  -6.348 -21.900  1.00  0.00           O  
ATOM   1918  H   GLU A 126       5.464  -7.820 -25.386  1.00  0.00           H  
ATOM   1919  HA  GLU A 126       6.391  -5.251 -26.194  1.00  0.00           H  
ATOM   1920 1HB  GLU A 126       7.865  -7.793 -25.427  1.00  0.00           H  
ATOM   1921 2HB  GLU A 126       8.695  -6.293 -25.785  1.00  0.00           H  
ATOM   1922 1HG  GLU A 126       7.613  -5.181 -23.921  1.00  0.00           H  
ATOM   1923 2HG  GLU A 126       6.609  -6.586 -23.602  1.00  0.00           H  
ATOM   1924  N   SER A 127       6.928  -7.697 -28.358  1.00  0.00           N  
ATOM   1925  CA  SER A 127       7.335  -7.924 -29.735  1.00  0.00           C  
ATOM   1926  C   SER A 127       6.440  -7.193 -30.699  1.00  0.00           C  
ATOM   1927  O   SER A 127       6.898  -6.691 -31.716  1.00  0.00           O  
ATOM   1928  CB  SER A 127       7.253  -9.391 -30.109  1.00  0.00           C  
ATOM   1929  OG  SER A 127       5.932  -9.838 -30.249  1.00  0.00           O  
ATOM   1930  H   SER A 127       6.614  -8.473 -27.784  1.00  0.00           H  
ATOM   1931  HA  SER A 127       8.360  -7.571 -29.858  1.00  0.00           H  
ATOM   1932 1HB  SER A 127       7.816  -9.582 -31.024  1.00  0.00           H  
ATOM   1933 2HB  SER A 127       7.694  -9.946 -29.332  1.00  0.00           H  
ATOM   1934  HG  SER A 127       5.422  -9.421 -29.534  1.00  0.00           H  
ATOM   1935  N   THR A 128       5.161  -7.065 -30.378  1.00  0.00           N  
ATOM   1936  CA  THR A 128       4.300  -6.384 -31.313  1.00  0.00           C  
ATOM   1937  C   THR A 128       4.616  -4.901 -31.282  1.00  0.00           C  
ATOM   1938  O   THR A 128       4.766  -4.254 -32.322  1.00  0.00           O  
ATOM   1939  CB  THR A 128       2.828  -6.657 -31.033  1.00  0.00           C  
ATOM   1940  OG1 THR A 128       2.586  -8.074 -31.112  1.00  0.00           O  
ATOM   1941  CG2 THR A 128       2.015  -5.950 -32.104  1.00  0.00           C  
ATOM   1942  H   THR A 128       4.786  -7.494 -29.532  1.00  0.00           H  
ATOM   1943  HA  THR A 128       4.515  -6.753 -32.315  1.00  0.00           H  
ATOM   1944  HB  THR A 128       2.557  -6.298 -30.040  1.00  0.00           H  
ATOM   1945  HG1 THR A 128       2.948  -8.498 -30.311  1.00  0.00           H  
ATOM   1946 1HG2 THR A 128       0.965  -6.130 -31.968  1.00  0.00           H  
ATOM   1947 2HG2 THR A 128       2.215  -4.885 -32.040  1.00  0.00           H  
ATOM   1948 3HG2 THR A 128       2.309  -6.319 -33.084  1.00  0.00           H  
ATOM   1949  N   GLY A 129       4.765  -4.358 -30.077  1.00  0.00           N  
ATOM   1950  CA  GLY A 129       5.094  -2.952 -29.937  1.00  0.00           C  
ATOM   1951  C   GLY A 129       6.399  -2.658 -30.671  1.00  0.00           C  
ATOM   1952  O   GLY A 129       6.475  -1.741 -31.500  1.00  0.00           O  
ATOM   1953  H   GLY A 129       4.637  -4.931 -29.240  1.00  0.00           H  
ATOM   1954 1HA  GLY A 129       4.289  -2.341 -30.339  1.00  0.00           H  
ATOM   1955 2HA  GLY A 129       5.201  -2.710 -28.879  1.00  0.00           H  
ATOM   1956  N   ALA A 130       7.435  -3.431 -30.348  1.00  0.00           N  
ATOM   1957  CA  ALA A 130       8.744  -3.263 -30.940  1.00  0.00           C  
ATOM   1958  C   ALA A 130       8.740  -3.437 -32.440  1.00  0.00           C  
ATOM   1959  O   ALA A 130       9.382  -2.663 -33.128  1.00  0.00           O  
ATOM   1960  CB  ALA A 130       9.704  -4.250 -30.347  1.00  0.00           C  
ATOM   1961  H   ALA A 130       7.310  -4.171 -29.664  1.00  0.00           H  
ATOM   1962  HA  ALA A 130       9.082  -2.251 -30.715  1.00  0.00           H  
ATOM   1963 1HB  ALA A 130      10.680  -4.080 -30.780  1.00  0.00           H  
ATOM   1964 2HB  ALA A 130       9.740  -4.118 -29.267  1.00  0.00           H  
ATOM   1965 3HB  ALA A 130       9.371  -5.264 -30.573  1.00  0.00           H  
ATOM   1966  N   ARG A 131       8.003  -4.417 -32.967  1.00  0.00           N  
ATOM   1967  CA  ARG A 131       7.977  -4.619 -34.408  1.00  0.00           C  
ATOM   1968  C   ARG A 131       7.355  -3.434 -35.114  1.00  0.00           C  
ATOM   1969  O   ARG A 131       7.828  -3.023 -36.179  1.00  0.00           O  
ATOM   1970  CB  ARG A 131       7.272  -5.915 -34.756  1.00  0.00           C  
ATOM   1971  CG  ARG A 131       8.100  -7.143 -34.405  1.00  0.00           C  
ATOM   1972  CD  ARG A 131       7.365  -8.418 -34.572  1.00  0.00           C  
ATOM   1973  NE  ARG A 131       7.107  -8.727 -35.959  1.00  0.00           N  
ATOM   1974  CZ  ARG A 131       7.993  -9.354 -36.760  1.00  0.00           C  
ATOM   1975  NH1 ARG A 131       9.174  -9.713 -36.283  1.00  0.00           N  
ATOM   1976  NH2 ARG A 131       7.681  -9.612 -38.023  1.00  0.00           N  
ATOM   1977  H   ARG A 131       7.480  -5.060 -32.377  1.00  0.00           H  
ATOM   1978  HA  ARG A 131       8.997  -4.716 -34.750  1.00  0.00           H  
ATOM   1979 1HB  ARG A 131       6.327  -5.975 -34.214  1.00  0.00           H  
ATOM   1980 2HB  ARG A 131       7.051  -5.945 -35.822  1.00  0.00           H  
ATOM   1981 1HG  ARG A 131       8.951  -7.180 -35.084  1.00  0.00           H  
ATOM   1982 2HG  ARG A 131       8.483  -7.079 -33.398  1.00  0.00           H  
ATOM   1983 1HD  ARG A 131       7.942  -9.232 -34.141  1.00  0.00           H  
ATOM   1984 2HD  ARG A 131       6.409  -8.345 -34.053  1.00  0.00           H  
ATOM   1985  HE  ARG A 131       6.215  -8.463 -36.347  1.00  0.00           H  
ATOM   1986 1HH1 ARG A 131       9.436  -9.505 -35.296  1.00  0.00           H  
ATOM   1987 2HH1 ARG A 131       9.839 -10.180 -36.874  1.00  0.00           H  
ATOM   1988 1HH2 ARG A 131       6.779  -9.337 -38.386  1.00  0.00           H  
ATOM   1989 2HH2 ARG A 131       8.343 -10.080 -38.621  1.00  0.00           H  
ATOM   1990  N   ARG A 132       6.324  -2.840 -34.513  1.00  0.00           N  
ATOM   1991  CA  ARG A 132       5.707  -1.660 -35.096  1.00  0.00           C  
ATOM   1992  C   ARG A 132       6.713  -0.502 -35.115  1.00  0.00           C  
ATOM   1993  O   ARG A 132       6.803   0.235 -36.102  1.00  0.00           O  
ATOM   1994  CB  ARG A 132       4.462  -1.292 -34.310  1.00  0.00           C  
ATOM   1995  CG  ARG A 132       3.290  -2.266 -34.487  1.00  0.00           C  
ATOM   1996  CD  ARG A 132       2.172  -1.961 -33.558  1.00  0.00           C  
ATOM   1997  NE  ARG A 132       1.057  -2.885 -33.723  1.00  0.00           N  
ATOM   1998  CZ  ARG A 132       0.019  -2.996 -32.867  1.00  0.00           C  
ATOM   1999  NH1 ARG A 132      -0.031  -2.243 -31.792  1.00  0.00           N  
ATOM   2000  NH2 ARG A 132      -0.945  -3.867 -33.110  1.00  0.00           N  
ATOM   2001  H   ARG A 132       5.946  -3.223 -33.641  1.00  0.00           H  
ATOM   2002  HA  ARG A 132       5.417  -1.890 -36.122  1.00  0.00           H  
ATOM   2003 1HB  ARG A 132       4.701  -1.264 -33.250  1.00  0.00           H  
ATOM   2004 2HB  ARG A 132       4.125  -0.299 -34.597  1.00  0.00           H  
ATOM   2005 1HG  ARG A 132       2.915  -2.194 -35.506  1.00  0.00           H  
ATOM   2006 2HG  ARG A 132       3.628  -3.283 -34.301  1.00  0.00           H  
ATOM   2007 1HD  ARG A 132       2.534  -2.045 -32.532  1.00  0.00           H  
ATOM   2008 2HD  ARG A 132       1.812  -0.950 -33.736  1.00  0.00           H  
ATOM   2009  HE  ARG A 132       1.060  -3.482 -34.539  1.00  0.00           H  
ATOM   2010 1HH1 ARG A 132       0.710  -1.580 -31.608  1.00  0.00           H  
ATOM   2011 2HH1 ARG A 132      -0.807  -2.323 -31.153  1.00  0.00           H  
ATOM   2012 1HH2 ARG A 132      -0.903  -4.450 -33.936  1.00  0.00           H  
ATOM   2013 2HH2 ARG A 132      -1.722  -3.952 -32.475  1.00  0.00           H  
ATOM   2014  N   GLU A 133       7.515  -0.391 -34.043  1.00  0.00           N  
ATOM   2015  CA  GLU A 133       8.545   0.641 -33.951  1.00  0.00           C  
ATOM   2016  C   GLU A 133       9.690   0.354 -34.934  1.00  0.00           C  
ATOM   2017  O   GLU A 133      10.222   1.280 -35.566  1.00  0.00           O  
ATOM   2018  CB  GLU A 133       9.073   0.741 -32.513  1.00  0.00           C  
ATOM   2019  CG  GLU A 133      10.113   1.848 -32.266  1.00  0.00           C  
ATOM   2020  CD  GLU A 133       9.588   3.274 -32.498  1.00  0.00           C  
ATOM   2021  OE1 GLU A 133       8.395   3.450 -32.578  1.00  0.00           O  
ATOM   2022  OE2 GLU A 133      10.400   4.187 -32.554  1.00  0.00           O  
ATOM   2023  H   GLU A 133       7.369  -1.021 -33.252  1.00  0.00           H  
ATOM   2024  HA  GLU A 133       8.102   1.597 -34.215  1.00  0.00           H  
ATOM   2025 1HB  GLU A 133       8.236   0.900 -31.832  1.00  0.00           H  
ATOM   2026 2HB  GLU A 133       9.536  -0.203 -32.236  1.00  0.00           H  
ATOM   2027 1HG  GLU A 133      10.469   1.768 -31.240  1.00  0.00           H  
ATOM   2028 2HG  GLU A 133      10.963   1.673 -32.927  1.00  0.00           H  
ATOM   2029  N   LEU A 134      10.058  -0.927 -35.099  1.00  0.00           N  
ATOM   2030  CA  LEU A 134      11.114  -1.269 -36.039  1.00  0.00           C  
ATOM   2031  C   LEU A 134      10.641  -0.883 -37.426  1.00  0.00           C  
ATOM   2032  O   LEU A 134      11.367  -0.232 -38.171  1.00  0.00           O  
ATOM   2033  CB  LEU A 134      11.407  -2.792 -36.035  1.00  0.00           C  
ATOM   2034  CG  LEU A 134      12.085  -3.371 -34.816  1.00  0.00           C  
ATOM   2035  CD1 LEU A 134      12.116  -4.875 -34.890  1.00  0.00           C  
ATOM   2036  CD2 LEU A 134      13.424  -2.863 -34.761  1.00  0.00           C  
ATOM   2037  H   LEU A 134       9.617  -1.649 -34.546  1.00  0.00           H  
ATOM   2038  HA  LEU A 134      12.014  -0.714 -35.794  1.00  0.00           H  
ATOM   2039 1HB  LEU A 134      10.467  -3.316 -36.162  1.00  0.00           H  
ATOM   2040 2HB  LEU A 134      12.038  -3.018 -36.895  1.00  0.00           H  
ATOM   2041  HG  LEU A 134      11.554  -3.089 -33.933  1.00  0.00           H  
ATOM   2042 1HD1 LEU A 134      12.616  -5.251 -34.012  1.00  0.00           H  
ATOM   2043 2HD1 LEU A 134      11.119  -5.279 -34.931  1.00  0.00           H  
ATOM   2044 3HD1 LEU A 134      12.660  -5.185 -35.773  1.00  0.00           H  
ATOM   2045 1HD2 LEU A 134      13.904  -3.277 -33.902  1.00  0.00           H  
ATOM   2046 2HD2 LEU A 134      13.963  -3.152 -35.651  1.00  0.00           H  
ATOM   2047 3HD2 LEU A 134      13.382  -1.785 -34.697  1.00  0.00           H  
ATOM   2048  N   LEU A 135       9.386  -1.181 -37.742  1.00  0.00           N  
ATOM   2049  CA  LEU A 135       8.839  -0.857 -39.048  1.00  0.00           C  
ATOM   2050  C   LEU A 135       8.847   0.631 -39.289  1.00  0.00           C  
ATOM   2051  O   LEU A 135       9.287   1.091 -40.345  1.00  0.00           O  
ATOM   2052  CB  LEU A 135       7.424  -1.401 -39.192  1.00  0.00           C  
ATOM   2053  CG  LEU A 135       6.723  -1.052 -40.506  1.00  0.00           C  
ATOM   2054  CD1 LEU A 135       7.515  -1.598 -41.672  1.00  0.00           C  
ATOM   2055  CD2 LEU A 135       5.334  -1.658 -40.486  1.00  0.00           C  
ATOM   2056  H   LEU A 135       8.807  -1.699 -37.081  1.00  0.00           H  
ATOM   2057  HA  LEU A 135       9.463  -1.321 -39.805  1.00  0.00           H  
ATOM   2058 1HB  LEU A 135       7.445  -2.478 -39.090  1.00  0.00           H  
ATOM   2059 2HB  LEU A 135       6.820  -1.002 -38.380  1.00  0.00           H  
ATOM   2060  HG  LEU A 135       6.658   0.033 -40.610  1.00  0.00           H  
ATOM   2061 1HD1 LEU A 135       7.012  -1.349 -42.606  1.00  0.00           H  
ATOM   2062 2HD1 LEU A 135       8.517  -1.168 -41.674  1.00  0.00           H  
ATOM   2063 3HD1 LEU A 135       7.577  -2.667 -41.576  1.00  0.00           H  
ATOM   2064 1HD2 LEU A 135       4.815  -1.419 -41.415  1.00  0.00           H  
ATOM   2065 2HD2 LEU A 135       5.416  -2.742 -40.380  1.00  0.00           H  
ATOM   2066 3HD2 LEU A 135       4.776  -1.251 -39.641  1.00  0.00           H  
ATOM   2067  N   ALA A 136       8.368   1.398 -38.311  1.00  0.00           N  
ATOM   2068  CA  ALA A 136       8.346   2.837 -38.459  1.00  0.00           C  
ATOM   2069  C   ALA A 136       9.749   3.382 -38.689  1.00  0.00           C  
ATOM   2070  O   ALA A 136       9.955   4.229 -39.558  1.00  0.00           O  
ATOM   2071  CB  ALA A 136       7.753   3.471 -37.212  1.00  0.00           C  
ATOM   2072  H   ALA A 136       7.994   0.974 -37.461  1.00  0.00           H  
ATOM   2073  HA  ALA A 136       7.736   3.082 -39.328  1.00  0.00           H  
ATOM   2074 1HB  ALA A 136       7.722   4.549 -37.330  1.00  0.00           H  
ATOM   2075 2HB  ALA A 136       6.745   3.089 -37.055  1.00  0.00           H  
ATOM   2076 3HB  ALA A 136       8.373   3.217 -36.348  1.00  0.00           H  
ATOM   2077  N   THR A 137      10.732   2.850 -37.961  1.00  0.00           N  
ATOM   2078  CA  THR A 137      12.093   3.336 -38.088  1.00  0.00           C  
ATOM   2079  C   THR A 137      12.656   2.990 -39.464  1.00  0.00           C  
ATOM   2080  O   THR A 137      13.249   3.839 -40.135  1.00  0.00           O  
ATOM   2081  CB  THR A 137      12.975   2.761 -36.980  1.00  0.00           C  
ATOM   2082  OG1 THR A 137      12.427   3.119 -35.710  1.00  0.00           O  
ATOM   2083  CG2 THR A 137      14.313   3.379 -37.091  1.00  0.00           C  
ATOM   2084  H   THR A 137      10.525   2.136 -37.261  1.00  0.00           H  
ATOM   2085  HA  THR A 137      12.087   4.417 -37.988  1.00  0.00           H  
ATOM   2086  HB  THR A 137      13.040   1.674 -37.058  1.00  0.00           H  
ATOM   2087  HG1 THR A 137      11.558   2.657 -35.600  1.00  0.00           H  
ATOM   2088 1HG2 THR A 137      14.902   3.019 -36.292  1.00  0.00           H  
ATOM   2089 2HG2 THR A 137      14.763   3.125 -38.047  1.00  0.00           H  
ATOM   2090 3HG2 THR A 137      14.222   4.459 -37.008  1.00  0.00           H  
ATOM   2091  N   VAL A 138      12.409   1.757 -39.897  1.00  0.00           N  
ATOM   2092  CA  VAL A 138      12.860   1.270 -41.184  1.00  0.00           C  
ATOM   2093  C   VAL A 138      12.272   2.110 -42.296  1.00  0.00           C  
ATOM   2094  O   VAL A 138      12.989   2.491 -43.224  1.00  0.00           O  
ATOM   2095  CB  VAL A 138      12.456  -0.215 -41.319  1.00  0.00           C  
ATOM   2096  CG1 VAL A 138      12.646  -0.736 -42.714  1.00  0.00           C  
ATOM   2097  CG2 VAL A 138      13.324  -1.030 -40.418  1.00  0.00           C  
ATOM   2098  H   VAL A 138      11.904   1.118 -39.289  1.00  0.00           H  
ATOM   2099  HA  VAL A 138      13.936   1.344 -41.233  1.00  0.00           H  
ATOM   2100  HB  VAL A 138      11.410  -0.319 -41.037  1.00  0.00           H  
ATOM   2101 1HG1 VAL A 138      12.359  -1.782 -42.750  1.00  0.00           H  
ATOM   2102 2HG1 VAL A 138      12.026  -0.170 -43.383  1.00  0.00           H  
ATOM   2103 3HG1 VAL A 138      13.692  -0.638 -42.993  1.00  0.00           H  
ATOM   2104 1HG2 VAL A 138      13.024  -2.063 -40.482  1.00  0.00           H  
ATOM   2105 2HG2 VAL A 138      14.337  -0.916 -40.750  1.00  0.00           H  
ATOM   2106 3HG2 VAL A 138      13.251  -0.706 -39.402  1.00  0.00           H  
ATOM   2107  N   ALA A 139      10.983   2.419 -42.213  1.00  0.00           N  
ATOM   2108  CA  ALA A 139      10.352   3.261 -43.212  1.00  0.00           C  
ATOM   2109  C   ALA A 139      10.971   4.664 -43.239  1.00  0.00           C  
ATOM   2110  O   ALA A 139      11.333   5.185 -44.302  1.00  0.00           O  
ATOM   2111  CB  ALA A 139       8.868   3.354 -42.909  1.00  0.00           C  
ATOM   2112  H   ALA A 139      10.425   2.060 -41.436  1.00  0.00           H  
ATOM   2113  HA  ALA A 139      10.500   2.808 -44.183  1.00  0.00           H  
ATOM   2114 1HB  ALA A 139       8.379   3.964 -43.665  1.00  0.00           H  
ATOM   2115 2HB  ALA A 139       8.437   2.351 -42.908  1.00  0.00           H  
ATOM   2116 3HB  ALA A 139       8.730   3.807 -41.927  1.00  0.00           H  
ATOM   2117  N   ARG A 140      11.198   5.237 -42.055  1.00  0.00           N  
ATOM   2118  CA  ARG A 140      11.762   6.579 -41.916  1.00  0.00           C  
ATOM   2119  C   ARG A 140      13.177   6.659 -42.464  1.00  0.00           C  
ATOM   2120  O   ARG A 140      13.604   7.700 -42.966  1.00  0.00           O  
ATOM   2121  CB  ARG A 140      11.740   6.993 -40.452  1.00  0.00           C  
ATOM   2122  CG  ARG A 140      10.340   7.288 -39.901  1.00  0.00           C  
ATOM   2123  CD  ARG A 140      10.349   7.424 -38.421  1.00  0.00           C  
ATOM   2124  NE  ARG A 140       9.011   7.623 -37.877  1.00  0.00           N  
ATOM   2125  CZ  ARG A 140       8.678   7.419 -36.585  1.00  0.00           C  
ATOM   2126  NH1 ARG A 140       9.588   7.013 -35.730  1.00  0.00           N  
ATOM   2127  NH2 ARG A 140       7.439   7.618 -36.176  1.00  0.00           N  
ATOM   2128  H   ARG A 140      10.911   4.754 -41.202  1.00  0.00           H  
ATOM   2129  HA  ARG A 140      11.134   7.270 -42.477  1.00  0.00           H  
ATOM   2130 1HB  ARG A 140      12.174   6.200 -39.846  1.00  0.00           H  
ATOM   2131 2HB  ARG A 140      12.352   7.883 -40.314  1.00  0.00           H  
ATOM   2132 1HG  ARG A 140       9.998   8.236 -40.314  1.00  0.00           H  
ATOM   2133 2HG  ARG A 140       9.645   6.511 -40.193  1.00  0.00           H  
ATOM   2134 1HD  ARG A 140      10.759   6.514 -37.984  1.00  0.00           H  
ATOM   2135 2HD  ARG A 140      10.965   8.274 -38.135  1.00  0.00           H  
ATOM   2136  HE  ARG A 140       8.285   7.933 -38.510  1.00  0.00           H  
ATOM   2137 1HH1 ARG A 140      10.538   6.855 -36.038  1.00  0.00           H  
ATOM   2138 2HH1 ARG A 140       9.340   6.851 -34.761  1.00  0.00           H  
ATOM   2139 1HH2 ARG A 140       6.733   7.928 -36.830  1.00  0.00           H  
ATOM   2140 2HH2 ARG A 140       7.197   7.457 -35.208  1.00  0.00           H  
ATOM   2141  N   HIS A 141      13.895   5.541 -42.403  1.00  0.00           N  
ATOM   2142  CA  HIS A 141      15.270   5.469 -42.856  1.00  0.00           C  
ATOM   2143  C   HIS A 141      15.409   4.916 -44.290  1.00  0.00           C  
ATOM   2144  O   HIS A 141      16.488   4.464 -44.704  1.00  0.00           O  
ATOM   2145  CB  HIS A 141      16.085   4.643 -41.862  1.00  0.00           C  
ATOM   2146  CG  HIS A 141      16.220   5.278 -40.486  1.00  0.00           C  
ATOM   2147  ND1 HIS A 141      17.037   4.762 -39.513  1.00  0.00           N  
ATOM   2148  CD2 HIS A 141      15.637   6.371 -39.934  1.00  0.00           C  
ATOM   2149  CE1 HIS A 141      16.944   5.497 -38.425  1.00  0.00           C  
ATOM   2150  NE2 HIS A 141      16.105   6.478 -38.655  1.00  0.00           N  
ATOM   2151  H   HIS A 141      13.487   4.722 -41.952  1.00  0.00           H  
ATOM   2152  HA  HIS A 141      15.692   6.472 -42.861  1.00  0.00           H  
ATOM   2153 1HB  HIS A 141      15.591   3.680 -41.740  1.00  0.00           H  
ATOM   2154 2HB  HIS A 141      17.043   4.455 -42.241  1.00  0.00           H  
ATOM   2155  HD2 HIS A 141      14.932   7.042 -40.400  1.00  0.00           H  
ATOM   2156  HE1 HIS A 141      17.474   5.327 -37.491  1.00  0.00           H  
ATOM   2157  HE2 HIS A 141      15.846   7.198 -37.996  1.00  0.00           H  
ATOM   2158  N   GLY A 142      14.320   4.982 -45.072  1.00  0.00           N  
ATOM   2159  CA  GLY A 142      14.373   4.605 -46.485  1.00  0.00           C  
ATOM   2160  C   GLY A 142      14.238   3.118 -46.797  1.00  0.00           C  
ATOM   2161  O   GLY A 142      14.619   2.678 -47.882  1.00  0.00           O  
ATOM   2162  H   GLY A 142      13.428   5.303 -44.687  1.00  0.00           H  
ATOM   2163 1HA  GLY A 142      13.578   5.140 -47.006  1.00  0.00           H  
ATOM   2164 2HA  GLY A 142      15.308   4.970 -46.905  1.00  0.00           H  
ATOM   2165  N   GLY A 143      13.724   2.345 -45.855  1.00  0.00           N  
ATOM   2166  CA  GLY A 143      13.539   0.917 -46.041  1.00  0.00           C  
ATOM   2167  C   GLY A 143      12.187   0.639 -46.689  1.00  0.00           C  
ATOM   2168  O   GLY A 143      12.105   0.371 -47.888  1.00  0.00           O  
ATOM   2169  H   GLY A 143      13.436   2.746 -44.968  1.00  0.00           H  
ATOM   2170 1HA  GLY A 143      14.334   0.536 -46.674  1.00  0.00           H  
ATOM   2171 2HA  GLY A 143      13.613   0.414 -45.086  1.00  0.00           H  
ATOM   2172  N   GLU A 144      11.129   0.644 -45.874  1.00  0.00           N  
ATOM   2173  CA  GLU A 144       9.714   0.486 -46.282  1.00  0.00           C  
ATOM   2174  C   GLU A 144       9.276  -0.878 -46.846  1.00  0.00           C  
ATOM   2175  O   GLU A 144       8.293  -1.456 -46.383  1.00  0.00           O  
ATOM   2176  CB  GLU A 144       9.319   1.546 -47.338  1.00  0.00           C  
ATOM   2177  CG  GLU A 144       9.275   3.000 -46.846  1.00  0.00           C  
ATOM   2178  CD  GLU A 144       8.865   3.989 -47.933  1.00  0.00           C  
ATOM   2179  OE1 GLU A 144       8.785   3.594 -49.071  1.00  0.00           O  
ATOM   2180  OE2 GLU A 144       8.613   5.129 -47.616  1.00  0.00           O  
ATOM   2181  H   GLU A 144      11.314   0.830 -44.899  1.00  0.00           H  
ATOM   2182  HA  GLU A 144       9.109   0.669 -45.392  1.00  0.00           H  
ATOM   2183 1HB  GLU A 144       9.986   1.510 -48.190  1.00  0.00           H  
ATOM   2184 2HB  GLU A 144       8.324   1.309 -47.712  1.00  0.00           H  
ATOM   2185 1HG  GLU A 144       8.576   3.074 -46.019  1.00  0.00           H  
ATOM   2186 2HG  GLU A 144      10.266   3.276 -46.482  1.00  0.00           H  
ATOM   2187  N   GLY A 145       9.976  -1.344 -47.876  1.00  0.00           N  
ATOM   2188  CA  GLY A 145       9.632  -2.554 -48.621  1.00  0.00           C  
ATOM   2189  C   GLY A 145      10.466  -3.791 -48.302  1.00  0.00           C  
ATOM   2190  O   GLY A 145      10.430  -4.330 -47.185  1.00  0.00           O  
ATOM   2191  H   GLY A 145      10.775  -0.787 -48.164  1.00  0.00           H  
ATOM   2192 1HA  GLY A 145       8.581  -2.783 -48.445  1.00  0.00           H  
ATOM   2193 2HA  GLY A 145       9.716  -2.337 -49.685  1.00  0.00           H  
ATOM   2194  N   ARG A 146      11.246  -4.230 -49.304  1.00  0.00           N  
ATOM   2195  CA  ARG A 146      12.059  -5.443 -49.193  1.00  0.00           C  
ATOM   2196  C   ARG A 146      12.983  -5.403 -47.993  1.00  0.00           C  
ATOM   2197  O   ARG A 146      13.293  -6.443 -47.423  1.00  0.00           O  
ATOM   2198  CB  ARG A 146      12.921  -5.637 -50.437  1.00  0.00           C  
ATOM   2199  CG  ARG A 146      14.048  -4.598 -50.626  1.00  0.00           C  
ATOM   2200  CD  ARG A 146      14.730  -4.740 -51.944  1.00  0.00           C  
ATOM   2201  NE  ARG A 146      15.837  -3.791 -52.097  1.00  0.00           N  
ATOM   2202  CZ  ARG A 146      15.716  -2.515 -52.521  1.00  0.00           C  
ATOM   2203  NH1 ARG A 146      14.537  -2.030 -52.842  1.00  0.00           N  
ATOM   2204  NH2 ARG A 146      16.789  -1.750 -52.617  1.00  0.00           N  
ATOM   2205  H   ARG A 146      11.246  -3.724 -50.178  1.00  0.00           H  
ATOM   2206  HA  ARG A 146      11.390  -6.298 -49.089  1.00  0.00           H  
ATOM   2207 1HB  ARG A 146      13.390  -6.619 -50.401  1.00  0.00           H  
ATOM   2208 2HB  ARG A 146      12.291  -5.608 -51.326  1.00  0.00           H  
ATOM   2209 1HG  ARG A 146      13.641  -3.590 -50.552  1.00  0.00           H  
ATOM   2210 2HG  ARG A 146      14.809  -4.744 -49.856  1.00  0.00           H  
ATOM   2211 1HD  ARG A 146      15.133  -5.748 -52.034  1.00  0.00           H  
ATOM   2212 2HD  ARG A 146      14.015  -4.561 -52.746  1.00  0.00           H  
ATOM   2213  HE  ARG A 146      16.765  -4.117 -51.863  1.00  0.00           H  
ATOM   2214 1HH1 ARG A 146      13.715  -2.612 -52.775  1.00  0.00           H  
ATOM   2215 2HH1 ARG A 146      14.454  -1.075 -53.160  1.00  0.00           H  
ATOM   2216 1HH2 ARG A 146      17.698  -2.122 -52.374  1.00  0.00           H  
ATOM   2217 2HH2 ARG A 146      16.703  -0.797 -52.936  1.00  0.00           H  
ATOM   2218  N   VAL A 147      13.372  -4.205 -47.571  1.00  0.00           N  
ATOM   2219  CA  VAL A 147      14.248  -4.068 -46.435  1.00  0.00           C  
ATOM   2220  C   VAL A 147      13.588  -4.584 -45.186  1.00  0.00           C  
ATOM   2221  O   VAL A 147      14.209  -5.286 -44.404  1.00  0.00           O  
ATOM   2222  CB  VAL A 147      14.631  -2.612 -46.220  1.00  0.00           C  
ATOM   2223  CG1 VAL A 147      15.372  -2.467 -44.902  1.00  0.00           C  
ATOM   2224  CG2 VAL A 147      15.477  -2.162 -47.394  1.00  0.00           C  
ATOM   2225  H   VAL A 147      13.065  -3.383 -48.067  1.00  0.00           H  
ATOM   2226  HA  VAL A 147      15.154  -4.647 -46.623  1.00  0.00           H  
ATOM   2227  HB  VAL A 147      13.730  -2.011 -46.158  1.00  0.00           H  
ATOM   2228 1HG1 VAL A 147      15.623  -1.432 -44.733  1.00  0.00           H  
ATOM   2229 2HG1 VAL A 147      14.727  -2.809 -44.104  1.00  0.00           H  
ATOM   2230 3HG1 VAL A 147      16.282  -3.070 -44.920  1.00  0.00           H  
ATOM   2231 1HG2 VAL A 147      15.762  -1.128 -47.275  1.00  0.00           H  
ATOM   2232 2HG2 VAL A 147      16.375  -2.780 -47.447  1.00  0.00           H  
ATOM   2233 3HG2 VAL A 147      14.904  -2.274 -48.314  1.00  0.00           H  
ATOM   2234  N   TYR A 148      12.321  -4.251 -44.972  1.00  0.00           N  
ATOM   2235  CA  TYR A 148      11.677  -4.706 -43.757  1.00  0.00           C  
ATOM   2236  C   TYR A 148      11.656  -6.225 -43.784  1.00  0.00           C  
ATOM   2237  O   TYR A 148      11.945  -6.889 -42.782  1.00  0.00           O  
ATOM   2238  CB  TYR A 148      10.297  -4.095 -43.574  1.00  0.00           C  
ATOM   2239  CG  TYR A 148       9.692  -4.481 -42.249  1.00  0.00           C  
ATOM   2240  CD1 TYR A 148      10.190  -3.900 -41.081  1.00  0.00           C  
ATOM   2241  CD2 TYR A 148       8.643  -5.381 -42.183  1.00  0.00           C  
ATOM   2242  CE1 TYR A 148       9.644  -4.228 -39.858  1.00  0.00           C  
ATOM   2243  CE2 TYR A 148       8.090  -5.705 -40.954  1.00  0.00           C  
ATOM   2244  CZ  TYR A 148       8.587  -5.132 -39.796  1.00  0.00           C  
ATOM   2245  OH  TYR A 148       8.032  -5.454 -38.579  1.00  0.00           O  
ATOM   2246  H   TYR A 148      11.789  -3.744 -45.674  1.00  0.00           H  
ATOM   2247  HA  TYR A 148      12.281  -4.405 -42.907  1.00  0.00           H  
ATOM   2248 1HB  TYR A 148      10.356  -3.007 -43.627  1.00  0.00           H  
ATOM   2249 2HB  TYR A 148       9.635  -4.430 -44.373  1.00  0.00           H  
ATOM   2250  HD1 TYR A 148      11.010  -3.188 -41.136  1.00  0.00           H  
ATOM   2251  HD2 TYR A 148       8.252  -5.829 -43.097  1.00  0.00           H  
ATOM   2252  HE1 TYR A 148      10.035  -3.777 -38.946  1.00  0.00           H  
ATOM   2253  HE2 TYR A 148       7.261  -6.411 -40.901  1.00  0.00           H  
ATOM   2254  HH  TYR A 148       8.395  -4.871 -37.899  1.00  0.00           H  
ATOM   2255  N   GLY A 149      11.299  -6.773 -44.946  1.00  0.00           N  
ATOM   2256  CA  GLY A 149      11.260  -8.219 -45.134  1.00  0.00           C  
ATOM   2257  C   GLY A 149      12.611  -8.850 -44.765  1.00  0.00           C  
ATOM   2258  O   GLY A 149      12.674  -9.815 -43.982  1.00  0.00           O  
ATOM   2259  H   GLY A 149      11.072  -6.146 -45.723  1.00  0.00           H  
ATOM   2260 1HA  GLY A 149      10.467  -8.646 -44.522  1.00  0.00           H  
ATOM   2261 2HA  GLY A 149      11.025  -8.436 -46.176  1.00  0.00           H  
ATOM   2262  N   GLN A 150      13.694  -8.295 -45.322  1.00  0.00           N  
ATOM   2263  CA  GLN A 150      15.040  -8.793 -45.073  1.00  0.00           C  
ATOM   2264  C   GLN A 150      15.408  -8.702 -43.608  1.00  0.00           C  
ATOM   2265  O   GLN A 150      15.986  -9.635 -43.065  1.00  0.00           O  
ATOM   2266  CB  GLN A 150      16.065  -7.993 -45.876  1.00  0.00           C  
ATOM   2267  CG  GLN A 150      16.015  -8.227 -47.374  1.00  0.00           C  
ATOM   2268  CD  GLN A 150      16.894  -7.257 -48.150  1.00  0.00           C  
ATOM   2269  OE1 GLN A 150      17.311  -6.206 -47.646  1.00  0.00           O  
ATOM   2270  NE2 GLN A 150      17.181  -7.610 -49.397  1.00  0.00           N  
ATOM   2271  H   GLN A 150      13.569  -7.505 -45.956  1.00  0.00           H  
ATOM   2272  HA  GLN A 150      15.081  -9.842 -45.374  1.00  0.00           H  
ATOM   2273 1HB  GLN A 150      15.899  -6.929 -45.701  1.00  0.00           H  
ATOM   2274 2HB  GLN A 150      17.068  -8.227 -45.525  1.00  0.00           H  
ATOM   2275 1HG  GLN A 150      16.373  -9.236 -47.573  1.00  0.00           H  
ATOM   2276 2HG  GLN A 150      14.997  -8.129 -47.720  1.00  0.00           H  
ATOM   2277 1HE2 GLN A 150      17.755  -7.022 -49.964  1.00  0.00           H  
ATOM   2278 2HE2 GLN A 150      16.825  -8.469 -49.766  1.00  0.00           H  
ATOM   2279  N   LEU A 151      15.026  -7.607 -42.954  1.00  0.00           N  
ATOM   2280  CA  LEU A 151      15.334  -7.420 -41.546  1.00  0.00           C  
ATOM   2281  C   LEU A 151      14.638  -8.468 -40.698  1.00  0.00           C  
ATOM   2282  O   LEU A 151      15.211  -8.998 -39.734  1.00  0.00           O  
ATOM   2283  CB  LEU A 151      14.902  -6.027 -41.130  1.00  0.00           C  
ATOM   2284  CG  LEU A 151      15.717  -4.922 -41.731  1.00  0.00           C  
ATOM   2285  CD1 LEU A 151      15.126  -3.638 -41.387  1.00  0.00           C  
ATOM   2286  CD2 LEU A 151      17.023  -5.001 -41.273  1.00  0.00           C  
ATOM   2287  H   LEU A 151      14.545  -6.863 -43.458  1.00  0.00           H  
ATOM   2288  HA  LEU A 151      16.408  -7.514 -41.411  1.00  0.00           H  
ATOM   2289 1HB  LEU A 151      13.872  -5.877 -41.432  1.00  0.00           H  
ATOM   2290 2HB  LEU A 151      14.954  -5.955 -40.085  1.00  0.00           H  
ATOM   2291  HG  LEU A 151      15.747  -5.019 -42.781  1.00  0.00           H  
ATOM   2292 1HD1 LEU A 151      15.717  -2.834 -41.824  1.00  0.00           H  
ATOM   2293 2HD1 LEU A 151      14.121  -3.607 -41.780  1.00  0.00           H  
ATOM   2294 3HD1 LEU A 151      15.106  -3.528 -40.306  1.00  0.00           H  
ATOM   2295 1HD2 LEU A 151      17.565  -4.191 -41.738  1.00  0.00           H  
ATOM   2296 2HD2 LEU A 151      17.038  -4.893 -40.210  1.00  0.00           H  
ATOM   2297 3HD2 LEU A 151      17.452  -5.959 -41.553  1.00  0.00           H  
ATOM   2298  N   GLY A 152      13.414  -8.815 -41.090  1.00  0.00           N  
ATOM   2299  CA  GLY A 152      12.654  -9.852 -40.421  1.00  0.00           C  
ATOM   2300  C   GLY A 152      13.454 -11.147 -40.478  1.00  0.00           C  
ATOM   2301  O   GLY A 152      13.653 -11.814 -39.454  1.00  0.00           O  
ATOM   2302  H   GLY A 152      12.984  -8.315 -41.873  1.00  0.00           H  
ATOM   2303 1HA  GLY A 152      12.462  -9.568 -39.387  1.00  0.00           H  
ATOM   2304 2HA  GLY A 152      11.695  -9.979 -40.922  1.00  0.00           H  
ATOM   2305  N   SER A 153      13.923 -11.484 -41.687  1.00  0.00           N  
ATOM   2306  CA  SER A 153      14.718 -12.686 -41.908  1.00  0.00           C  
ATOM   2307  C   SER A 153      16.048 -12.658 -41.145  1.00  0.00           C  
ATOM   2308  O   SER A 153      16.448 -13.672 -40.578  1.00  0.00           O  
ATOM   2309  CB  SER A 153      14.982 -12.884 -43.387  1.00  0.00           C  
ATOM   2310  OG  SER A 153      13.790 -13.135 -44.081  1.00  0.00           O  
ATOM   2311  H   SER A 153      13.700 -10.877 -42.480  1.00  0.00           H  
ATOM   2312  HA  SER A 153      14.144 -13.540 -41.548  1.00  0.00           H  
ATOM   2313 1HB  SER A 153      15.466 -12.002 -43.794  1.00  0.00           H  
ATOM   2314 2HB  SER A 153      15.664 -13.721 -43.518  1.00  0.00           H  
ATOM   2315  HG  SER A 153      13.290 -12.304 -44.047  1.00  0.00           H  
ATOM   2316  N   ILE A 154      16.725 -11.501 -41.084  1.00  0.00           N  
ATOM   2317  CA  ILE A 154      18.000 -11.436 -40.358  1.00  0.00           C  
ATOM   2318  C   ILE A 154      17.810 -11.792 -38.902  1.00  0.00           C  
ATOM   2319  O   ILE A 154      18.615 -12.546 -38.327  1.00  0.00           O  
ATOM   2320  CB  ILE A 154      18.621 -10.017 -40.399  1.00  0.00           C  
ATOM   2321  CG1 ILE A 154      19.055  -9.643 -41.807  1.00  0.00           C  
ATOM   2322  CG2 ILE A 154      19.798  -9.906 -39.414  1.00  0.00           C  
ATOM   2323  CD1 ILE A 154      20.126 -10.505 -42.367  1.00  0.00           C  
ATOM   2324  H   ILE A 154      16.370 -10.686 -41.581  1.00  0.00           H  
ATOM   2325  HA  ILE A 154      18.693 -12.143 -40.806  1.00  0.00           H  
ATOM   2326  HB  ILE A 154      17.858  -9.297 -40.106  1.00  0.00           H  
ATOM   2327 1HG1 ILE A 154      18.218  -9.705 -42.455  1.00  0.00           H  
ATOM   2328 2HG1 ILE A 154      19.402  -8.634 -41.796  1.00  0.00           H  
ATOM   2329 1HG2 ILE A 154      20.186  -8.889 -39.446  1.00  0.00           H  
ATOM   2330 2HG2 ILE A 154      19.456 -10.129 -38.403  1.00  0.00           H  
ATOM   2331 3HG2 ILE A 154      20.583 -10.602 -39.691  1.00  0.00           H  
ATOM   2332 1HD1 ILE A 154      20.374 -10.166 -43.372  1.00  0.00           H  
ATOM   2333 2HD1 ILE A 154      21.009 -10.433 -41.733  1.00  0.00           H  
ATOM   2334 3HD1 ILE A 154      19.777 -11.535 -42.404  1.00  0.00           H  
ATOM   2335  N   SER A 155      16.736 -11.264 -38.303  1.00  0.00           N  
ATOM   2336  CA  SER A 155      16.436 -11.544 -36.914  1.00  0.00           C  
ATOM   2337  C   SER A 155      16.041 -13.004 -36.736  1.00  0.00           C  
ATOM   2338  O   SER A 155      16.647 -13.708 -35.939  1.00  0.00           O  
ATOM   2339  CB  SER A 155      15.334 -10.621 -36.412  1.00  0.00           C  
ATOM   2340  OG  SER A 155      15.020 -10.862 -35.063  1.00  0.00           O  
ATOM   2341  H   SER A 155      16.122 -10.639 -38.834  1.00  0.00           H  
ATOM   2342  HA  SER A 155      17.334 -11.360 -36.325  1.00  0.00           H  
ATOM   2343 1HB  SER A 155      15.645  -9.584 -36.538  1.00  0.00           H  
ATOM   2344 2HB  SER A 155      14.442 -10.766 -37.027  1.00  0.00           H  
ATOM   2345  HG  SER A 155      14.230 -10.319 -34.874  1.00  0.00           H  
ATOM   2346  N   ASN A 156      15.085 -13.515 -37.514  1.00  0.00           N  
ATOM   2347  CA  ASN A 156      14.702 -14.904 -37.283  1.00  0.00           C  
ATOM   2348  C   ASN A 156      15.870 -15.844 -37.498  1.00  0.00           C  
ATOM   2349  O   ASN A 156      16.113 -16.740 -36.692  1.00  0.00           O  
ATOM   2350  CB  ASN A 156      13.584 -15.337 -38.207  1.00  0.00           C  
ATOM   2351  CG  ASN A 156      12.232 -14.790 -37.876  1.00  0.00           C  
ATOM   2352  OD1 ASN A 156      11.950 -14.318 -36.773  1.00  0.00           O  
ATOM   2353  ND2 ASN A 156      11.359 -14.864 -38.845  1.00  0.00           N  
ATOM   2354  H   ASN A 156      14.610 -12.942 -38.214  1.00  0.00           H  
ATOM   2355  HA  ASN A 156      14.384 -15.010 -36.252  1.00  0.00           H  
ATOM   2356 1HB  ASN A 156      13.837 -15.019 -39.223  1.00  0.00           H  
ATOM   2357 2HB  ASN A 156      13.530 -16.426 -38.221  1.00  0.00           H  
ATOM   2358 1HD2 ASN A 156      10.430 -14.528 -38.711  1.00  0.00           H  
ATOM   2359 2HD2 ASN A 156      11.639 -15.255 -39.733  1.00  0.00           H  
ATOM   2360  N   ARG A 157      16.632 -15.609 -38.559  1.00  0.00           N  
ATOM   2361  CA  ARG A 157      17.752 -16.456 -38.896  1.00  0.00           C  
ATOM   2362  C   ARG A 157      18.781 -16.533 -37.808  1.00  0.00           C  
ATOM   2363  O   ARG A 157      19.104 -17.612 -37.295  1.00  0.00           O  
ATOM   2364  CB  ARG A 157      18.463 -15.913 -40.120  1.00  0.00           C  
ATOM   2365  CG  ARG A 157      19.677 -16.691 -40.547  1.00  0.00           C  
ATOM   2366  CD  ARG A 157      20.545 -15.889 -41.455  1.00  0.00           C  
ATOM   2367  NE  ARG A 157      21.141 -14.721 -40.763  1.00  0.00           N  
ATOM   2368  CZ  ARG A 157      21.792 -13.714 -41.370  1.00  0.00           C  
ATOM   2369  NH1 ARG A 157      21.959 -13.703 -42.677  1.00  0.00           N  
ATOM   2370  NH2 ARG A 157      22.260 -12.738 -40.628  1.00  0.00           N  
ATOM   2371  H   ARG A 157      16.415 -14.836 -39.180  1.00  0.00           H  
ATOM   2372  HA  ARG A 157      17.384 -17.442 -39.102  1.00  0.00           H  
ATOM   2373 1HB  ARG A 157      17.773 -15.895 -40.959  1.00  0.00           H  
ATOM   2374 2HB  ARG A 157      18.773 -14.883 -39.938  1.00  0.00           H  
ATOM   2375 1HG  ARG A 157      20.259 -16.966 -39.668  1.00  0.00           H  
ATOM   2376 2HG  ARG A 157      19.363 -17.593 -41.071  1.00  0.00           H  
ATOM   2377 1HD  ARG A 157      21.355 -16.513 -41.829  1.00  0.00           H  
ATOM   2378 2HD  ARG A 157      19.950 -15.522 -42.289  1.00  0.00           H  
ATOM   2379  HE  ARG A 157      21.053 -14.639 -39.741  1.00  0.00           H  
ATOM   2380 1HH1 ARG A 157      21.597 -14.460 -43.241  1.00  0.00           H  
ATOM   2381 2HH1 ARG A 157      22.454 -12.937 -43.114  1.00  0.00           H  
ATOM   2382 1HH2 ARG A 157      22.106 -12.780 -39.618  1.00  0.00           H  
ATOM   2383 2HH2 ARG A 157      22.755 -11.962 -41.054  1.00  0.00           H  
ATOM   2384  N   THR A 158      19.285 -15.370 -37.443  1.00  0.00           N  
ATOM   2385  CA  THR A 158      20.386 -15.252 -36.529  1.00  0.00           C  
ATOM   2386  C   THR A 158      20.022 -15.710 -35.120  1.00  0.00           C  
ATOM   2387  O   THR A 158      20.805 -16.385 -34.454  1.00  0.00           O  
ATOM   2388  CB  THR A 158      20.850 -13.808 -36.540  1.00  0.00           C  
ATOM   2389  OG1 THR A 158      21.204 -13.434 -37.887  1.00  0.00           O  
ATOM   2390  CG2 THR A 158      22.030 -13.654 -35.657  1.00  0.00           C  
ATOM   2391  H   THR A 158      18.918 -14.502 -37.843  1.00  0.00           H  
ATOM   2392  HA  THR A 158      21.199 -15.882 -36.890  1.00  0.00           H  
ATOM   2393  HB  THR A 158      20.042 -13.183 -36.221  1.00  0.00           H  
ATOM   2394  HG1 THR A 158      20.354 -13.184 -38.334  1.00  0.00           H  
ATOM   2395 1HG2 THR A 158      22.345 -12.623 -35.685  1.00  0.00           H  
ATOM   2396 2HG2 THR A 158      21.759 -13.936 -34.639  1.00  0.00           H  
ATOM   2397 3HG2 THR A 158      22.833 -14.294 -36.009  1.00  0.00           H  
ATOM   2398  N   VAL A 159      18.828 -15.336 -34.668  1.00  0.00           N  
ATOM   2399  CA  VAL A 159      18.340 -15.648 -33.333  1.00  0.00           C  
ATOM   2400  C   VAL A 159      17.992 -17.109 -33.152  1.00  0.00           C  
ATOM   2401  O   VAL A 159      18.263 -17.690 -32.091  1.00  0.00           O  
ATOM   2402  CB  VAL A 159      17.095 -14.829 -33.078  1.00  0.00           C  
ATOM   2403  CG1 VAL A 159      16.441 -15.187 -31.746  1.00  0.00           C  
ATOM   2404  CG2 VAL A 159      17.488 -13.417 -33.160  1.00  0.00           C  
ATOM   2405  H   VAL A 159      18.212 -14.786 -35.269  1.00  0.00           H  
ATOM   2406  HA  VAL A 159      19.112 -15.373 -32.615  1.00  0.00           H  
ATOM   2407  HB  VAL A 159      16.370 -15.048 -33.864  1.00  0.00           H  
ATOM   2408 1HG1 VAL A 159      15.547 -14.586 -31.600  1.00  0.00           H  
ATOM   2409 2HG1 VAL A 159      16.169 -16.240 -31.748  1.00  0.00           H  
ATOM   2410 3HG1 VAL A 159      17.145 -14.989 -30.937  1.00  0.00           H  
ATOM   2411 1HG2 VAL A 159      16.603 -12.816 -33.067  1.00  0.00           H  
ATOM   2412 2HG2 VAL A 159      18.210 -13.182 -32.378  1.00  0.00           H  
ATOM   2413 3HG2 VAL A 159      17.933 -13.228 -34.105  1.00  0.00           H  
ATOM   2414  N   LEU A 160      17.324 -17.688 -34.157  1.00  0.00           N  
ATOM   2415  CA  LEU A 160      16.884 -19.061 -34.070  1.00  0.00           C  
ATOM   2416  C   LEU A 160      17.950 -20.028 -34.576  1.00  0.00           C  
ATOM   2417  O   LEU A 160      17.923 -21.196 -34.199  1.00  0.00           O  
ATOM   2418  CB  LEU A 160      15.581 -19.241 -34.861  1.00  0.00           C  
ATOM   2419  CG  LEU A 160      14.387 -18.343 -34.381  1.00  0.00           C  
ATOM   2420  CD1 LEU A 160      13.180 -18.574 -35.290  1.00  0.00           C  
ATOM   2421  CD2 LEU A 160      14.054 -18.643 -32.926  1.00  0.00           C  
ATOM   2422  H   LEU A 160      17.097 -17.173 -35.010  1.00  0.00           H  
ATOM   2423  HA  LEU A 160      16.683 -19.291 -33.027  1.00  0.00           H  
ATOM   2424 1HB  LEU A 160      15.773 -19.032 -35.914  1.00  0.00           H  
ATOM   2425 2HB  LEU A 160      15.267 -20.281 -34.778  1.00  0.00           H  
ATOM   2426  HG  LEU A 160      14.678 -17.296 -34.471  1.00  0.00           H  
ATOM   2427 1HD1 LEU A 160      12.366 -17.948 -34.982  1.00  0.00           H  
ATOM   2428 2HD1 LEU A 160      13.457 -18.329 -36.317  1.00  0.00           H  
ATOM   2429 3HD1 LEU A 160      12.872 -19.619 -35.230  1.00  0.00           H  
ATOM   2430 1HD2 LEU A 160      13.230 -18.009 -32.593  1.00  0.00           H  
ATOM   2431 2HD2 LEU A 160      13.764 -19.685 -32.847  1.00  0.00           H  
ATOM   2432 3HD2 LEU A 160      14.928 -18.456 -32.305  1.00  0.00           H  
ATOM   2433  N   GLY A 161      18.910 -19.544 -35.389  1.00  0.00           N  
ATOM   2434  CA  GLY A 161      19.963 -20.387 -35.967  1.00  0.00           C  
ATOM   2435  C   GLY A 161      19.450 -21.141 -37.190  1.00  0.00           C  
ATOM   2436  O   GLY A 161      19.949 -22.211 -37.547  1.00  0.00           O  
ATOM   2437  H   GLY A 161      18.899 -18.568 -35.672  1.00  0.00           H  
ATOM   2438 1HA  GLY A 161      20.805 -19.755 -36.253  1.00  0.00           H  
ATOM   2439 2HA  GLY A 161      20.326 -21.088 -35.218  1.00  0.00           H  
ATOM   2440  N   LYS A 162      18.390 -20.603 -37.779  1.00  0.00           N  
ATOM   2441  CA  LYS A 162      17.715 -21.218 -38.914  1.00  0.00           C  
ATOM   2442  C   LYS A 162      16.913 -20.160 -39.686  1.00  0.00           C  
ATOM   2443  O   LYS A 162      16.161 -19.404 -39.076  1.00  0.00           O  
ATOM   2444  CB  LYS A 162      16.836 -22.347 -38.372  1.00  0.00           C  
ATOM   2445  CG  LYS A 162      16.255 -23.282 -39.385  1.00  0.00           C  
ATOM   2446  CD  LYS A 162      17.364 -24.106 -40.035  1.00  0.00           C  
ATOM   2447  CE  LYS A 162      18.028 -25.033 -39.011  1.00  0.00           C  
ATOM   2448  NZ  LYS A 162      19.059 -25.924 -39.622  1.00  0.00           N  
ATOM   2449  H   LYS A 162      18.105 -19.686 -37.448  1.00  0.00           H  
ATOM   2450  HA  LYS A 162      18.463 -21.635 -39.588  1.00  0.00           H  
ATOM   2451 1HB  LYS A 162      17.421 -22.960 -37.683  1.00  0.00           H  
ATOM   2452 2HB  LYS A 162      16.027 -21.921 -37.794  1.00  0.00           H  
ATOM   2453 1HG  LYS A 162      15.534 -23.955 -38.912  1.00  0.00           H  
ATOM   2454 2HG  LYS A 162      15.741 -22.696 -40.129  1.00  0.00           H  
ATOM   2455 1HD  LYS A 162      16.948 -24.720 -40.830  1.00  0.00           H  
ATOM   2456 2HD  LYS A 162      18.113 -23.442 -40.461  1.00  0.00           H  
ATOM   2457 1HE  LYS A 162      18.503 -24.414 -38.265  1.00  0.00           H  
ATOM   2458 2HE  LYS A 162      17.269 -25.650 -38.526  1.00  0.00           H  
ATOM   2459 1HZ  LYS A 162      19.495 -26.495 -38.871  1.00  0.00           H  
ATOM   2460 2HZ  LYS A 162      18.636 -26.528 -40.314  1.00  0.00           H  
ATOM   2461 3HZ  LYS A 162      19.772 -25.365 -40.054  1.00  0.00           H  
ATOM   2462  N   ASP A 163      17.039 -20.101 -41.017  1.00  0.00           N  
ATOM   2463  CA  ASP A 163      16.324 -19.054 -41.764  1.00  0.00           C  
ATOM   2464  C   ASP A 163      14.822 -19.245 -41.678  1.00  0.00           C  
ATOM   2465  O   ASP A 163      14.345 -20.360 -41.464  1.00  0.00           O  
ATOM   2466  CB  ASP A 163      16.684 -19.047 -43.251  1.00  0.00           C  
ATOM   2467  CG  ASP A 163      16.156 -20.267 -43.947  1.00  0.00           C  
ATOM   2468  OD1 ASP A 163      16.805 -21.282 -43.938  1.00  0.00           O  
ATOM   2469  OD2 ASP A 163      15.036 -20.213 -44.422  1.00  0.00           O  
ATOM   2470  H   ASP A 163      17.648 -20.747 -41.498  1.00  0.00           H  
ATOM   2471  HA  ASP A 163      16.569 -18.084 -41.333  1.00  0.00           H  
ATOM   2472 1HB  ASP A 163      16.270 -18.159 -43.726  1.00  0.00           H  
ATOM   2473 2HB  ASP A 163      17.768 -19.010 -43.367  1.00  0.00           H  
ATOM   2474  N   SER A 164      14.078 -18.180 -41.965  1.00  0.00           N  
ATOM   2475  CA  SER A 164      12.623 -18.193 -41.890  1.00  0.00           C  
ATOM   2476  C   SER A 164      11.940 -19.272 -42.730  1.00  0.00           C  
ATOM   2477  O   SER A 164      10.889 -19.779 -42.333  1.00  0.00           O  
ATOM   2478  CB  SER A 164      12.082 -16.850 -42.348  1.00  0.00           C  
ATOM   2479  OG  SER A 164      12.482 -15.813 -41.495  1.00  0.00           O  
ATOM   2480  H   SER A 164      14.540 -17.312 -42.188  1.00  0.00           H  
ATOM   2481  HA  SER A 164      12.347 -18.348 -40.847  1.00  0.00           H  
ATOM   2482 1HB  SER A 164      12.435 -16.648 -43.359  1.00  0.00           H  
ATOM   2483 2HB  SER A 164      10.994 -16.893 -42.387  1.00  0.00           H  
ATOM   2484  HG  SER A 164      12.145 -15.005 -41.903  1.00  0.00           H  
ATOM   2485  N   ALA A 165      12.454 -19.585 -43.924  1.00  0.00           N  
ATOM   2486  CA  ALA A 165      11.750 -20.574 -44.731  1.00  0.00           C  
ATOM   2487  C   ALA A 165      11.921 -21.931 -44.093  1.00  0.00           C  
ATOM   2488  O   ALA A 165      10.951 -22.667 -43.886  1.00  0.00           O  
ATOM   2489  CB  ALA A 165      12.267 -20.593 -46.153  1.00  0.00           C  
ATOM   2490  H   ALA A 165      13.370 -19.240 -44.221  1.00  0.00           H  
ATOM   2491  HA  ALA A 165      10.690 -20.326 -44.737  1.00  0.00           H  
ATOM   2492 1HB  ALA A 165      11.720 -21.339 -46.726  1.00  0.00           H  
ATOM   2493 2HB  ALA A 165      12.131 -19.612 -46.603  1.00  0.00           H  
ATOM   2494 3HB  ALA A 165      13.328 -20.846 -46.145  1.00  0.00           H  
ATOM   2495  N   SER A 166      13.156 -22.231 -43.708  1.00  0.00           N  
ATOM   2496  CA  SER A 166      13.436 -23.508 -43.089  1.00  0.00           C  
ATOM   2497  C   SER A 166      12.669 -23.633 -41.785  1.00  0.00           C  
ATOM   2498  O   SER A 166      12.097 -24.682 -41.515  1.00  0.00           O  
ATOM   2499  CB  SER A 166      14.914 -23.686 -42.841  1.00  0.00           C  
ATOM   2500  OG  SER A 166      15.643 -23.769 -44.037  1.00  0.00           O  
ATOM   2501  H   SER A 166      13.914 -21.562 -43.895  1.00  0.00           H  
ATOM   2502  HA  SER A 166      13.102 -24.298 -43.763  1.00  0.00           H  
ATOM   2503 1HB  SER A 166      15.279 -22.843 -42.271  1.00  0.00           H  
ATOM   2504 2HB  SER A 166      15.065 -24.585 -42.252  1.00  0.00           H  
ATOM   2505  HG  SER A 166      15.971 -22.845 -44.201  1.00  0.00           H  
ATOM   2506  N   VAL A 167      12.587 -22.551 -41.004  1.00  0.00           N  
ATOM   2507  CA  VAL A 167      11.856 -22.589 -39.742  1.00  0.00           C  
ATOM   2508  C   VAL A 167      10.389 -22.903 -39.960  1.00  0.00           C  
ATOM   2509  O   VAL A 167       9.841 -23.767 -39.284  1.00  0.00           O  
ATOM   2510  CB  VAL A 167      11.982 -21.253 -38.987  1.00  0.00           C  
ATOM   2511  CG1 VAL A 167      11.045 -21.214 -37.829  1.00  0.00           C  
ATOM   2512  CG2 VAL A 167      13.380 -21.111 -38.453  1.00  0.00           C  
ATOM   2513  H   VAL A 167      13.080 -21.700 -41.278  1.00  0.00           H  
ATOM   2514  HA  VAL A 167      12.293 -23.372 -39.122  1.00  0.00           H  
ATOM   2515  HB  VAL A 167      11.742 -20.436 -39.665  1.00  0.00           H  
ATOM   2516 1HG1 VAL A 167      11.169 -20.256 -37.332  1.00  0.00           H  
ATOM   2517 2HG1 VAL A 167      10.015 -21.318 -38.175  1.00  0.00           H  
ATOM   2518 3HG1 VAL A 167      11.280 -22.018 -37.138  1.00  0.00           H  
ATOM   2519 1HG2 VAL A 167      13.485 -20.168 -37.925  1.00  0.00           H  
ATOM   2520 2HG2 VAL A 167      13.590 -21.934 -37.773  1.00  0.00           H  
ATOM   2521 3HG2 VAL A 167      14.077 -21.136 -39.260  1.00  0.00           H  
ATOM   2522  N   ARG A 168       9.763 -22.250 -40.937  1.00  0.00           N  
ATOM   2523  CA  ARG A 168       8.355 -22.477 -41.265  1.00  0.00           C  
ATOM   2524  C   ARG A 168       8.066 -23.898 -41.753  1.00  0.00           C  
ATOM   2525  O   ARG A 168       6.944 -24.405 -41.610  1.00  0.00           O  
ATOM   2526  CB  ARG A 168       7.939 -21.468 -42.310  1.00  0.00           C  
ATOM   2527  CG  ARG A 168       7.797 -20.066 -41.768  1.00  0.00           C  
ATOM   2528  CD  ARG A 168       7.628 -19.058 -42.840  1.00  0.00           C  
ATOM   2529  NE  ARG A 168       7.346 -17.742 -42.280  1.00  0.00           N  
ATOM   2530  CZ  ARG A 168       7.313 -16.590 -42.975  1.00  0.00           C  
ATOM   2531  NH1 ARG A 168       7.560 -16.587 -44.267  1.00  0.00           N  
ATOM   2532  NH2 ARG A 168       7.027 -15.460 -42.354  1.00  0.00           N  
ATOM   2533  H   ARG A 168      10.268 -21.540 -41.472  1.00  0.00           H  
ATOM   2534  HA  ARG A 168       7.768 -22.301 -40.364  1.00  0.00           H  
ATOM   2535 1HB  ARG A 168       8.685 -21.443 -43.106  1.00  0.00           H  
ATOM   2536 2HB  ARG A 168       6.991 -21.765 -42.750  1.00  0.00           H  
ATOM   2537 1HG  ARG A 168       6.919 -20.023 -41.120  1.00  0.00           H  
ATOM   2538 2HG  ARG A 168       8.679 -19.809 -41.185  1.00  0.00           H  
ATOM   2539 1HD  ARG A 168       8.557 -18.992 -43.405  1.00  0.00           H  
ATOM   2540 2HD  ARG A 168       6.824 -19.342 -43.508  1.00  0.00           H  
ATOM   2541  HE  ARG A 168       7.130 -17.698 -41.282  1.00  0.00           H  
ATOM   2542 1HH1 ARG A 168       7.777 -17.453 -44.741  1.00  0.00           H  
ATOM   2543 2HH1 ARG A 168       7.532 -15.720 -44.786  1.00  0.00           H  
ATOM   2544 1HH2 ARG A 168       6.835 -15.467 -41.360  1.00  0.00           H  
ATOM   2545 2HH2 ARG A 168       7.000 -14.592 -42.869  1.00  0.00           H  
ATOM   2546  N   GLN A 169       9.075 -24.528 -42.360  1.00  0.00           N  
ATOM   2547  CA  GLN A 169       8.965 -25.897 -42.841  1.00  0.00           C  
ATOM   2548  C   GLN A 169       9.251 -26.920 -41.725  1.00  0.00           C  
ATOM   2549  O   GLN A 169       8.550 -27.929 -41.618  1.00  0.00           O  
ATOM   2550  CB  GLN A 169       9.927 -26.098 -44.015  1.00  0.00           C  
ATOM   2551  CG  GLN A 169       9.559 -25.279 -45.256  1.00  0.00           C  
ATOM   2552  CD  GLN A 169      10.603 -25.362 -46.355  1.00  0.00           C  
ATOM   2553  OE1 GLN A 169      11.667 -25.968 -46.190  1.00  0.00           O  
ATOM   2554  NE2 GLN A 169      10.305 -24.746 -47.496  1.00  0.00           N  
ATOM   2555  H   GLN A 169       9.947 -24.022 -42.509  1.00  0.00           H  
ATOM   2556  HA  GLN A 169       7.947 -26.056 -43.191  1.00  0.00           H  
ATOM   2557 1HB  GLN A 169      10.933 -25.806 -43.707  1.00  0.00           H  
ATOM   2558 2HB  GLN A 169       9.957 -27.150 -44.288  1.00  0.00           H  
ATOM   2559 1HG  GLN A 169       8.621 -25.662 -45.654  1.00  0.00           H  
ATOM   2560 2HG  GLN A 169       9.436 -24.239 -44.974  1.00  0.00           H  
ATOM   2561 1HE2 GLN A 169      10.951 -24.763 -48.259  1.00  0.00           H  
ATOM   2562 2HE2 GLN A 169       9.433 -24.266 -47.591  1.00  0.00           H  
ATOM   2563  N   GLU A 170      10.279 -26.668 -40.896  1.00  0.00           N  
ATOM   2564  CA  GLU A 170      10.618 -27.577 -39.794  1.00  0.00           C  
ATOM   2565  C   GLU A 170       9.516 -27.555 -38.733  1.00  0.00           C  
ATOM   2566  O   GLU A 170       9.126 -28.594 -38.196  1.00  0.00           O  
ATOM   2567  CB  GLU A 170      11.976 -27.210 -39.155  1.00  0.00           C  
ATOM   2568  CG  GLU A 170      13.237 -27.507 -40.026  1.00  0.00           C  
ATOM   2569  CD  GLU A 170      14.619 -27.164 -39.359  1.00  0.00           C  
ATOM   2570  OE1 GLU A 170      14.669 -26.525 -38.316  1.00  0.00           O  
ATOM   2571  OE2 GLU A 170      15.619 -27.563 -39.920  1.00  0.00           O  
ATOM   2572  H   GLU A 170      10.834 -25.834 -41.038  1.00  0.00           H  
ATOM   2573  HA  GLU A 170      10.688 -28.589 -40.191  1.00  0.00           H  
ATOM   2574 1HB  GLU A 170      11.977 -26.139 -38.972  1.00  0.00           H  
ATOM   2575 2HB  GLU A 170      12.083 -27.715 -38.196  1.00  0.00           H  
ATOM   2576 1HG  GLU A 170      13.231 -28.566 -40.279  1.00  0.00           H  
ATOM   2577 2HG  GLU A 170      13.150 -26.950 -40.956  1.00  0.00           H  
ATOM   2578  N   ARG A 171       9.007 -26.359 -38.447  1.00  0.00           N  
ATOM   2579  CA  ARG A 171       7.892 -26.167 -37.540  1.00  0.00           C  
ATOM   2580  C   ARG A 171       6.731 -25.944 -38.468  1.00  0.00           C  
ATOM   2581  O   ARG A 171       6.667 -24.881 -39.060  1.00  0.00           O  
ATOM   2582  CB  ARG A 171       8.009 -24.891 -36.696  1.00  0.00           C  
ATOM   2583  CG  ARG A 171       8.952 -24.891 -35.518  1.00  0.00           C  
ATOM   2584  CD  ARG A 171      10.300 -24.871 -36.028  1.00  0.00           C  
ATOM   2585  NE  ARG A 171      11.330 -24.523 -35.071  1.00  0.00           N  
ATOM   2586  CZ  ARG A 171      12.622 -24.712 -35.383  1.00  0.00           C  
ATOM   2587  NH1 ARG A 171      12.877 -25.255 -36.544  1.00  0.00           N  
ATOM   2588  NH2 ARG A 171      13.587 -24.377 -34.567  1.00  0.00           N  
ATOM   2589  H   ARG A 171       9.393 -25.531 -38.896  1.00  0.00           H  
ATOM   2590  HA  ARG A 171       7.730 -27.050 -36.923  1.00  0.00           H  
ATOM   2591 1HB  ARG A 171       8.304 -24.066 -37.337  1.00  0.00           H  
ATOM   2592 2HB  ARG A 171       7.025 -24.646 -36.308  1.00  0.00           H  
ATOM   2593 1HG  ARG A 171       8.791 -24.012 -34.908  1.00  0.00           H  
ATOM   2594 2HG  ARG A 171       8.805 -25.787 -34.917  1.00  0.00           H  
ATOM   2595 1HD  ARG A 171      10.534 -25.857 -36.420  1.00  0.00           H  
ATOM   2596 2HD  ARG A 171      10.348 -24.158 -36.839  1.00  0.00           H  
ATOM   2597  HE  ARG A 171      11.083 -24.081 -34.152  1.00  0.00           H  
ATOM   2598 1HH1 ARG A 171      12.114 -25.513 -37.145  1.00  0.00           H  
ATOM   2599 2HH1 ARG A 171      13.814 -25.466 -36.872  1.00  0.00           H  
ATOM   2600 1HH2 ARG A 171      13.357 -23.947 -33.671  1.00  0.00           H  
ATOM   2601 2HH2 ARG A 171      14.548 -24.529 -34.823  1.00  0.00           H  
ATOM   2602  N   GLY A 172       5.824 -26.888 -38.638  1.00  0.00           N  
ATOM   2603  CA  GLY A 172       4.760 -26.678 -39.628  1.00  0.00           C  
ATOM   2604  C   GLY A 172       3.819 -25.599 -39.116  1.00  0.00           C  
ATOM   2605  O   GLY A 172       2.782 -25.907 -38.531  1.00  0.00           O  
ATOM   2606  H   GLY A 172       5.892 -27.755 -38.127  1.00  0.00           H  
ATOM   2607 1HA  GLY A 172       5.201 -26.371 -40.579  1.00  0.00           H  
ATOM   2608 2HA  GLY A 172       4.220 -27.608 -39.797  1.00  0.00           H  
ATOM   2609  N   VAL A 173       4.227 -24.335 -39.273  1.00  0.00           N  
ATOM   2610  CA  VAL A 173       3.532 -23.236 -38.596  1.00  0.00           C  
ATOM   2611  C   VAL A 173       2.031 -23.040 -38.970  1.00  0.00           C  
ATOM   2612  O   VAL A 173       1.195 -23.217 -38.084  1.00  0.00           O  
ATOM   2613  CB  VAL A 173       4.325 -21.905 -38.766  1.00  0.00           C  
ATOM   2614  CG1 VAL A 173       3.522 -20.822 -38.257  1.00  0.00           C  
ATOM   2615  CG2 VAL A 173       5.647 -21.913 -38.017  1.00  0.00           C  
ATOM   2616  H   VAL A 173       5.103 -24.197 -39.802  1.00  0.00           H  
ATOM   2617  HA  VAL A 173       3.555 -23.465 -37.535  1.00  0.00           H  
ATOM   2618  HB  VAL A 173       4.549 -21.738 -39.781  1.00  0.00           H  
ATOM   2619 1HG1 VAL A 173       4.068 -19.930 -38.383  1.00  0.00           H  
ATOM   2620 2HG1 VAL A 173       2.581 -20.733 -38.744  1.00  0.00           H  
ATOM   2621 3HG1 VAL A 173       3.351 -21.020 -37.272  1.00  0.00           H  
ATOM   2622 1HG2 VAL A 173       6.147 -20.956 -38.173  1.00  0.00           H  
ATOM   2623 2HG2 VAL A 173       5.498 -22.061 -36.978  1.00  0.00           H  
ATOM   2624 3HG2 VAL A 173       6.270 -22.694 -38.394  1.00  0.00           H  
ATOM   2625  N   LYS A 174       1.630 -22.742 -40.230  1.00  0.00           N  
ATOM   2626  CA  LYS A 174       2.440 -22.383 -41.392  1.00  0.00           C  
ATOM   2627  C   LYS A 174       2.592 -20.853 -41.415  1.00  0.00           C  
ATOM   2628  O   LYS A 174       1.731 -20.120 -40.918  1.00  0.00           O  
ATOM   2629  CB  LYS A 174       1.793 -22.891 -42.679  1.00  0.00           C  
ATOM   2630  CG  LYS A 174       1.734 -24.417 -42.772  1.00  0.00           C  
ATOM   2631  CD  LYS A 174       1.121 -24.882 -44.092  1.00  0.00           C  
ATOM   2632  CE  LYS A 174       1.079 -26.406 -44.180  1.00  0.00           C  
ATOM   2633  NZ  LYS A 174       0.477 -26.872 -45.462  1.00  0.00           N  
ATOM   2634  H   LYS A 174       0.631 -22.731 -40.374  1.00  0.00           H  
ATOM   2635  HA  LYS A 174       3.422 -22.837 -41.320  1.00  0.00           H  
ATOM   2636 1HB  LYS A 174       0.779 -22.502 -42.756  1.00  0.00           H  
ATOM   2637 2HB  LYS A 174       2.354 -22.519 -43.539  1.00  0.00           H  
ATOM   2638 1HG  LYS A 174       2.745 -24.821 -42.684  1.00  0.00           H  
ATOM   2639 2HG  LYS A 174       1.137 -24.804 -41.945  1.00  0.00           H  
ATOM   2640 1HD  LYS A 174       0.105 -24.495 -44.178  1.00  0.00           H  
ATOM   2641 2HD  LYS A 174       1.709 -24.497 -44.924  1.00  0.00           H  
ATOM   2642 1HE  LYS A 174       2.093 -26.795 -44.105  1.00  0.00           H  
ATOM   2643 2HE  LYS A 174       0.489 -26.796 -43.351  1.00  0.00           H  
ATOM   2644 1HZ  LYS A 174       0.468 -27.882 -45.483  1.00  0.00           H  
ATOM   2645 2HZ  LYS A 174      -0.470 -26.525 -45.537  1.00  0.00           H  
ATOM   2646 3HZ  LYS A 174       1.023 -26.524 -46.237  1.00  0.00           H  
ATOM   2647  N   ALA A 175       3.685 -20.366 -41.974  1.00  0.00           N  
ATOM   2648  CA  ALA A 175       3.919 -18.927 -42.062  1.00  0.00           C  
ATOM   2649  C   ALA A 175       4.139 -18.211 -40.702  1.00  0.00           C  
ATOM   2650  O   ALA A 175       5.251 -18.182 -40.158  1.00  0.00           O  
ATOM   2651  CB  ALA A 175       2.794 -18.232 -42.834  1.00  0.00           C  
ATOM   2652  H   ALA A 175       4.364 -21.003 -42.361  1.00  0.00           H  
ATOM   2653  HA  ALA A 175       4.815 -18.790 -42.646  1.00  0.00           H  
ATOM   2654 1HB  ALA A 175       3.051 -17.178 -42.949  1.00  0.00           H  
ATOM   2655 2HB  ALA A 175       2.707 -18.689 -43.817  1.00  0.00           H  
ATOM   2656 3HB  ALA A 175       1.838 -18.294 -42.344  1.00  0.00           H  
ATOM   2657  N   THR A 176       3.096 -17.560 -40.200  1.00  0.00           N  
ATOM   2658  CA  THR A 176       3.191 -16.594 -39.086  1.00  0.00           C  
ATOM   2659  C   THR A 176       3.418 -17.017 -37.614  1.00  0.00           C  
ATOM   2660  O   THR A 176       2.614 -16.702 -36.746  1.00  0.00           O  
ATOM   2661  CB  THR A 176       1.955 -15.677 -39.125  1.00  0.00           C  
ATOM   2662  OG1 THR A 176       0.756 -16.460 -39.080  1.00  0.00           O  
ATOM   2663  CG2 THR A 176       1.964 -14.863 -40.410  1.00  0.00           C  
ATOM   2664  H   THR A 176       2.198 -17.767 -40.621  1.00  0.00           H  
ATOM   2665  HA  THR A 176       4.038 -15.956 -39.333  1.00  0.00           H  
ATOM   2666  HB  THR A 176       1.975 -15.006 -38.267  1.00  0.00           H  
ATOM   2667  HG1 THR A 176       0.802 -17.084 -38.347  1.00  0.00           H  
ATOM   2668 1HG2 THR A 176       1.091 -14.211 -40.435  1.00  0.00           H  
ATOM   2669 2HG2 THR A 176       2.870 -14.259 -40.451  1.00  0.00           H  
ATOM   2670 3HG2 THR A 176       1.938 -15.536 -41.266  1.00  0.00           H  
ATOM   2671  N   ARG A 177       4.543 -17.678 -37.344  1.00  0.00           N  
ATOM   2672  CA  ARG A 177       5.055 -18.037 -35.987  1.00  0.00           C  
ATOM   2673  C   ARG A 177       4.265 -18.981 -35.035  1.00  0.00           C  
ATOM   2674  O   ARG A 177       4.786 -19.343 -33.978  1.00  0.00           O  
ATOM   2675  CB  ARG A 177       5.286 -16.776 -35.165  1.00  0.00           C  
ATOM   2676  CG  ARG A 177       6.310 -15.797 -35.666  1.00  0.00           C  
ATOM   2677  CD  ARG A 177       6.589 -14.793 -34.605  1.00  0.00           C  
ATOM   2678  NE  ARG A 177       5.389 -14.026 -34.275  1.00  0.00           N  
ATOM   2679  CZ  ARG A 177       5.236 -13.256 -33.178  1.00  0.00           C  
ATOM   2680  NH1 ARG A 177       6.214 -13.145 -32.308  1.00  0.00           N  
ATOM   2681  NH2 ARG A 177       4.094 -12.617 -32.979  1.00  0.00           N  
ATOM   2682  H   ARG A 177       5.099 -17.913 -38.169  1.00  0.00           H  
ATOM   2683  HA  ARG A 177       6.027 -18.502 -36.151  1.00  0.00           H  
ATOM   2684 1HB  ARG A 177       4.358 -16.226 -35.064  1.00  0.00           H  
ATOM   2685 2HB  ARG A 177       5.584 -17.063 -34.174  1.00  0.00           H  
ATOM   2686 1HG  ARG A 177       7.234 -16.319 -35.914  1.00  0.00           H  
ATOM   2687 2HG  ARG A 177       5.927 -15.284 -36.548  1.00  0.00           H  
ATOM   2688 1HD  ARG A 177       6.932 -15.297 -33.706  1.00  0.00           H  
ATOM   2689 2HD  ARG A 177       7.356 -14.101 -34.949  1.00  0.00           H  
ATOM   2690  HE  ARG A 177       4.603 -14.087 -34.911  1.00  0.00           H  
ATOM   2691 1HH1 ARG A 177       7.082 -13.637 -32.463  1.00  0.00           H  
ATOM   2692 2HH1 ARG A 177       6.100 -12.564 -31.486  1.00  0.00           H  
ATOM   2693 1HH2 ARG A 177       3.338 -12.709 -33.650  1.00  0.00           H  
ATOM   2694 2HH2 ARG A 177       3.964 -12.043 -32.157  1.00  0.00           H  
ATOM   2695  N   ASP A 178       3.071 -19.441 -35.402  1.00  0.00           N  
ATOM   2696  CA  ASP A 178       2.259 -20.314 -34.525  1.00  0.00           C  
ATOM   2697  C   ASP A 178       2.957 -21.601 -34.070  1.00  0.00           C  
ATOM   2698  O   ASP A 178       2.672 -22.124 -32.995  1.00  0.00           O  
ATOM   2699  CB  ASP A 178       0.956 -20.771 -35.213  1.00  0.00           C  
ATOM   2700  CG  ASP A 178      -0.133 -19.716 -35.378  1.00  0.00           C  
ATOM   2701  OD1 ASP A 178      -0.037 -18.681 -34.786  1.00  0.00           O  
ATOM   2702  OD2 ASP A 178      -1.083 -19.982 -36.083  1.00  0.00           O  
ATOM   2703  H   ASP A 178       2.688 -19.129 -36.285  1.00  0.00           H  
ATOM   2704  HA  ASP A 178       2.005 -19.745 -33.638  1.00  0.00           H  
ATOM   2705 1HB  ASP A 178       1.192 -21.169 -36.201  1.00  0.00           H  
ATOM   2706 2HB  ASP A 178       0.534 -21.597 -34.641  1.00  0.00           H  
ATOM   2707  N   GLY A 179       3.834 -22.135 -34.905  1.00  0.00           N  
ATOM   2708  CA  GLY A 179       4.527 -23.388 -34.637  1.00  0.00           C  
ATOM   2709  C   GLY A 179       5.818 -23.233 -33.835  1.00  0.00           C  
ATOM   2710  O   GLY A 179       6.517 -24.221 -33.612  1.00  0.00           O  
ATOM   2711  H   GLY A 179       4.029 -21.647 -35.760  1.00  0.00           H  
ATOM   2712 1HA  GLY A 179       3.851 -24.051 -34.098  1.00  0.00           H  
ATOM   2713 2HA  GLY A 179       4.749 -23.886 -35.578  1.00  0.00           H  
ATOM   2714  N   LEU A 180       6.161 -22.009 -33.430  1.00  0.00           N  
ATOM   2715  CA  LEU A 180       7.385 -21.788 -32.659  1.00  0.00           C  
ATOM   2716  C   LEU A 180       7.185 -22.127 -31.193  1.00  0.00           C  
ATOM   2717  O   LEU A 180       6.080 -22.011 -30.655  1.00  0.00           O  
ATOM   2718  CB  LEU A 180       7.878 -20.352 -32.793  1.00  0.00           C  
ATOM   2719  CG  LEU A 180       8.347 -19.916 -34.160  1.00  0.00           C  
ATOM   2720  CD1 LEU A 180       8.715 -18.461 -34.118  1.00  0.00           C  
ATOM   2721  CD2 LEU A 180       9.553 -20.728 -34.538  1.00  0.00           C  
ATOM   2722  H   LEU A 180       5.560 -21.208 -33.634  1.00  0.00           H  
ATOM   2723  HA  LEU A 180       8.164 -22.444 -33.046  1.00  0.00           H  
ATOM   2724 1HB  LEU A 180       7.052 -19.714 -32.529  1.00  0.00           H  
ATOM   2725 2HB  LEU A 180       8.680 -20.185 -32.083  1.00  0.00           H  
ATOM   2726  HG  LEU A 180       7.553 -20.060 -34.892  1.00  0.00           H  
ATOM   2727 1HD1 LEU A 180       9.066 -18.141 -35.100  1.00  0.00           H  
ATOM   2728 2HD1 LEU A 180       7.853 -17.882 -33.842  1.00  0.00           H  
ATOM   2729 3HD1 LEU A 180       9.505 -18.319 -33.381  1.00  0.00           H  
ATOM   2730 1HD2 LEU A 180       9.886 -20.408 -35.495  1.00  0.00           H  
ATOM   2731 2HD2 LEU A 180      10.347 -20.575 -33.804  1.00  0.00           H  
ATOM   2732 3HD2 LEU A 180       9.295 -21.779 -34.569  1.00  0.00           H  
ATOM   2733  N   THR A 181       8.256 -22.546 -30.525  1.00  0.00           N  
ATOM   2734  CA  THR A 181       8.110 -22.865 -29.106  1.00  0.00           C  
ATOM   2735  C   THR A 181       8.056 -21.597 -28.290  1.00  0.00           C  
ATOM   2736  O   THR A 181       8.414 -20.529 -28.787  1.00  0.00           O  
ATOM   2737  CB  THR A 181       9.279 -23.715 -28.584  1.00  0.00           C  
ATOM   2738  OG1 THR A 181      10.501 -22.958 -28.670  1.00  0.00           O  
ATOM   2739  CG2 THR A 181       9.420 -24.963 -29.424  1.00  0.00           C  
ATOM   2740  H   THR A 181       9.165 -22.635 -31.006  1.00  0.00           H  
ATOM   2741  HA  THR A 181       7.178 -23.412 -28.960  1.00  0.00           H  
ATOM   2742  HB  THR A 181       9.097 -23.987 -27.547  1.00  0.00           H  
ATOM   2743  HG1 THR A 181      10.786 -22.938 -29.604  1.00  0.00           H  
ATOM   2744 1HG2 THR A 181      10.253 -25.560 -29.054  1.00  0.00           H  
ATOM   2745 2HG2 THR A 181       8.501 -25.545 -29.369  1.00  0.00           H  
ATOM   2746 3HG2 THR A 181       9.610 -24.678 -30.463  1.00  0.00           H  
ATOM   2747  N   SER A 182       7.666 -21.704 -27.020  1.00  0.00           N  
ATOM   2748  CA  SER A 182       7.617 -20.507 -26.196  1.00  0.00           C  
ATOM   2749  C   SER A 182       8.994 -19.874 -26.093  1.00  0.00           C  
ATOM   2750  O   SER A 182       9.121 -18.656 -26.181  1.00  0.00           O  
ATOM   2751  CB  SER A 182       7.079 -20.828 -24.816  1.00  0.00           C  
ATOM   2752  OG  SER A 182       5.739 -21.235 -24.880  1.00  0.00           O  
ATOM   2753  H   SER A 182       7.385 -22.599 -26.645  1.00  0.00           H  
ATOM   2754  HA  SER A 182       6.945 -19.790 -26.668  1.00  0.00           H  
ATOM   2755 1HB  SER A 182       7.680 -21.608 -24.354  1.00  0.00           H  
ATOM   2756 2HB  SER A 182       7.161 -19.943 -24.190  1.00  0.00           H  
ATOM   2757  HG  SER A 182       5.435 -21.294 -23.964  1.00  0.00           H  
ATOM   2758  N   ALA A 183      10.041 -20.693 -25.938  1.00  0.00           N  
ATOM   2759  CA  ALA A 183      11.385 -20.134 -25.851  1.00  0.00           C  
ATOM   2760  C   ALA A 183      11.752 -19.403 -27.130  1.00  0.00           C  
ATOM   2761  O   ALA A 183      12.348 -18.325 -27.084  1.00  0.00           O  
ATOM   2762  CB  ALA A 183      12.408 -21.218 -25.585  1.00  0.00           C  
ATOM   2763  H   ALA A 183       9.898 -21.691 -25.888  1.00  0.00           H  
ATOM   2764  HA  ALA A 183      11.402 -19.419 -25.033  1.00  0.00           H  
ATOM   2765 1HB  ALA A 183      13.398 -20.771 -25.505  1.00  0.00           H  
ATOM   2766 2HB  ALA A 183      12.167 -21.731 -24.656  1.00  0.00           H  
ATOM   2767 3HB  ALA A 183      12.398 -21.932 -26.409  1.00  0.00           H  
ATOM   2768  N   GLU A 184      11.382 -19.961 -28.285  1.00  0.00           N  
ATOM   2769  CA  GLU A 184      11.723 -19.295 -29.538  1.00  0.00           C  
ATOM   2770  C   GLU A 184      11.007 -17.965 -29.664  1.00  0.00           C  
ATOM   2771  O   GLU A 184      11.594 -16.972 -30.101  1.00  0.00           O  
ATOM   2772  CB  GLU A 184      11.404 -20.208 -30.712  1.00  0.00           C  
ATOM   2773  CG  GLU A 184      12.334 -21.383 -30.782  1.00  0.00           C  
ATOM   2774  CD  GLU A 184      12.051 -22.426 -31.815  1.00  0.00           C  
ATOM   2775  OE1 GLU A 184      10.913 -22.779 -32.104  1.00  0.00           O  
ATOM   2776  OE2 GLU A 184      13.033 -22.898 -32.326  1.00  0.00           O  
ATOM   2777  H   GLU A 184      10.888 -20.859 -28.301  1.00  0.00           H  
ATOM   2778  HA  GLU A 184      12.795 -19.098 -29.539  1.00  0.00           H  
ATOM   2779 1HB  GLU A 184      10.398 -20.590 -30.597  1.00  0.00           H  
ATOM   2780 2HB  GLU A 184      11.446 -19.651 -31.646  1.00  0.00           H  
ATOM   2781 1HG  GLU A 184      13.302 -20.984 -31.010  1.00  0.00           H  
ATOM   2782 2HG  GLU A 184      12.406 -21.838 -29.803  1.00  0.00           H  
ATOM   2783  N   LEU A 185       9.750 -17.933 -29.234  1.00  0.00           N  
ATOM   2784  CA  LEU A 185       8.967 -16.715 -29.282  1.00  0.00           C  
ATOM   2785  C   LEU A 185       9.515 -15.679 -28.314  1.00  0.00           C  
ATOM   2786  O   LEU A 185       9.594 -14.492 -28.650  1.00  0.00           O  
ATOM   2787  CB  LEU A 185       7.519 -17.055 -28.978  1.00  0.00           C  
ATOM   2788  CG  LEU A 185       6.874 -17.878 -30.070  1.00  0.00           C  
ATOM   2789  CD1 LEU A 185       5.549 -18.367 -29.628  1.00  0.00           C  
ATOM   2790  CD2 LEU A 185       6.753 -17.028 -31.300  1.00  0.00           C  
ATOM   2791  H   LEU A 185       9.320 -18.794 -28.890  1.00  0.00           H  
ATOM   2792  HA  LEU A 185       9.025 -16.310 -30.289  1.00  0.00           H  
ATOM   2793 1HB  LEU A 185       7.482 -17.632 -28.055  1.00  0.00           H  
ATOM   2794 2HB  LEU A 185       6.950 -16.137 -28.847  1.00  0.00           H  
ATOM   2795  HG  LEU A 185       7.490 -18.748 -30.285  1.00  0.00           H  
ATOM   2796 1HD1 LEU A 185       5.111 -18.971 -30.429  1.00  0.00           H  
ATOM   2797 2HD1 LEU A 185       5.672 -18.985 -28.739  1.00  0.00           H  
ATOM   2798 3HD1 LEU A 185       4.911 -17.522 -29.410  1.00  0.00           H  
ATOM   2799 1HD2 LEU A 185       6.289 -17.614 -32.082  1.00  0.00           H  
ATOM   2800 2HD2 LEU A 185       6.139 -16.160 -31.079  1.00  0.00           H  
ATOM   2801 3HD2 LEU A 185       7.742 -16.704 -31.616  1.00  0.00           H  
ATOM   2802  N   LEU A 186       9.956 -16.125 -27.130  1.00  0.00           N  
ATOM   2803  CA  LEU A 186      10.544 -15.198 -26.181  1.00  0.00           C  
ATOM   2804  C   LEU A 186      11.802 -14.606 -26.765  1.00  0.00           C  
ATOM   2805  O   LEU A 186      12.001 -13.391 -26.725  1.00  0.00           O  
ATOM   2806  CB  LEU A 186      10.926 -15.907 -24.870  1.00  0.00           C  
ATOM   2807  CG  LEU A 186       9.805 -16.344 -23.955  1.00  0.00           C  
ATOM   2808  CD1 LEU A 186      10.369 -17.179 -22.820  1.00  0.00           C  
ATOM   2809  CD2 LEU A 186       9.159 -15.142 -23.454  1.00  0.00           C  
ATOM   2810  H   LEU A 186       9.857 -17.109 -26.883  1.00  0.00           H  
ATOM   2811  HA  LEU A 186       9.836 -14.399 -25.976  1.00  0.00           H  
ATOM   2812 1HB  LEU A 186      11.492 -16.798 -25.127  1.00  0.00           H  
ATOM   2813 2HB  LEU A 186      11.573 -15.256 -24.306  1.00  0.00           H  
ATOM   2814  HG  LEU A 186       9.082 -16.939 -24.494  1.00  0.00           H  
ATOM   2815 1HD1 LEU A 186       9.571 -17.481 -22.153  1.00  0.00           H  
ATOM   2816 2HD1 LEU A 186      10.850 -18.061 -23.225  1.00  0.00           H  
ATOM   2817 3HD1 LEU A 186      11.095 -16.591 -22.270  1.00  0.00           H  
ATOM   2818 1HD2 LEU A 186       8.359 -15.394 -22.801  1.00  0.00           H  
ATOM   2819 2HD2 LEU A 186       9.881 -14.537 -22.921  1.00  0.00           H  
ATOM   2820 3HD2 LEU A 186       8.786 -14.610 -24.299  1.00  0.00           H  
ATOM   2821  N   ARG A 187      12.620 -15.445 -27.401  1.00  0.00           N  
ATOM   2822  CA  ARG A 187      13.839 -14.923 -27.966  1.00  0.00           C  
ATOM   2823  C   ARG A 187      13.551 -13.915 -29.051  1.00  0.00           C  
ATOM   2824  O   ARG A 187      14.107 -12.825 -29.032  1.00  0.00           O  
ATOM   2825  CB  ARG A 187      14.702 -16.027 -28.550  1.00  0.00           C  
ATOM   2826  CG  ARG A 187      15.358 -16.907 -27.542  1.00  0.00           C  
ATOM   2827  CD  ARG A 187      16.436 -17.729 -28.131  1.00  0.00           C  
ATOM   2828  NE  ARG A 187      15.992 -18.782 -29.000  1.00  0.00           N  
ATOM   2829  CZ  ARG A 187      15.701 -20.005 -28.544  1.00  0.00           C  
ATOM   2830  NH1 ARG A 187      15.775 -20.222 -27.262  1.00  0.00           N  
ATOM   2831  NH2 ARG A 187      15.383 -20.979 -29.365  1.00  0.00           N  
ATOM   2832  H   ARG A 187      12.419 -16.446 -27.438  1.00  0.00           H  
ATOM   2833  HA  ARG A 187      14.401 -14.431 -27.173  1.00  0.00           H  
ATOM   2834 1HB  ARG A 187      14.104 -16.655 -29.211  1.00  0.00           H  
ATOM   2835 2HB  ARG A 187      15.489 -15.583 -29.136  1.00  0.00           H  
ATOM   2836 1HG  ARG A 187      15.757 -16.303 -26.762  1.00  0.00           H  
ATOM   2837 2HG  ARG A 187      14.632 -17.578 -27.118  1.00  0.00           H  
ATOM   2838 1HD  ARG A 187      17.098 -17.085 -28.708  1.00  0.00           H  
ATOM   2839 2HD  ARG A 187      16.993 -18.191 -27.324  1.00  0.00           H  
ATOM   2840  HE  ARG A 187      15.953 -18.611 -29.997  1.00  0.00           H  
ATOM   2841 1HH1 ARG A 187      16.012 -19.457 -26.651  1.00  0.00           H  
ATOM   2842 2HH1 ARG A 187      15.631 -21.166 -26.884  1.00  0.00           H  
ATOM   2843 1HH2 ARG A 187      15.363 -20.808 -30.363  1.00  0.00           H  
ATOM   2844 2HH2 ARG A 187      15.173 -21.899 -29.000  1.00  0.00           H  
ATOM   2845  N   LEU A 188      12.615 -14.208 -29.944  1.00  0.00           N  
ATOM   2846  CA  LEU A 188      12.357 -13.257 -31.010  1.00  0.00           C  
ATOM   2847  C   LEU A 188      11.824 -11.942 -30.458  1.00  0.00           C  
ATOM   2848  O   LEU A 188      12.213 -10.863 -30.910  1.00  0.00           O  
ATOM   2849  CB  LEU A 188      11.357 -13.843 -32.001  1.00  0.00           C  
ATOM   2850  CG  LEU A 188      11.853 -15.016 -32.829  1.00  0.00           C  
ATOM   2851  CD1 LEU A 188      10.685 -15.563 -33.633  1.00  0.00           C  
ATOM   2852  CD2 LEU A 188      13.000 -14.566 -33.716  1.00  0.00           C  
ATOM   2853  H   LEU A 188      12.134 -15.108 -29.920  1.00  0.00           H  
ATOM   2854  HA  LEU A 188      13.294 -13.059 -31.529  1.00  0.00           H  
ATOM   2855 1HB  LEU A 188      10.485 -14.184 -31.438  1.00  0.00           H  
ATOM   2856 2HB  LEU A 188      11.042 -13.056 -32.685  1.00  0.00           H  
ATOM   2857  HG  LEU A 188      12.205 -15.801 -32.174  1.00  0.00           H  
ATOM   2858 1HD1 LEU A 188      11.007 -16.401 -34.217  1.00  0.00           H  
ATOM   2859 2HD1 LEU A 188       9.898 -15.876 -32.949  1.00  0.00           H  
ATOM   2860 3HD1 LEU A 188      10.306 -14.788 -34.298  1.00  0.00           H  
ATOM   2861 1HD2 LEU A 188      13.340 -15.409 -34.294  1.00  0.00           H  
ATOM   2862 2HD2 LEU A 188      12.663 -13.776 -34.383  1.00  0.00           H  
ATOM   2863 3HD2 LEU A 188      13.812 -14.191 -33.108  1.00  0.00           H  
ATOM   2864  N   ALA A 189      10.964 -12.019 -29.445  1.00  0.00           N  
ATOM   2865  CA  ALA A 189      10.405 -10.814 -28.859  1.00  0.00           C  
ATOM   2866  C   ALA A 189      11.462  -9.925 -28.263  1.00  0.00           C  
ATOM   2867  O   ALA A 189      11.457  -8.693 -28.436  1.00  0.00           O  
ATOM   2868  CB  ALA A 189       9.459 -11.198 -27.757  1.00  0.00           C  
ATOM   2869  H   ALA A 189      10.667 -12.929 -29.089  1.00  0.00           H  
ATOM   2870  HA  ALA A 189       9.906 -10.261 -29.645  1.00  0.00           H  
ATOM   2871 1HB  ALA A 189       9.047 -10.298 -27.322  1.00  0.00           H  
ATOM   2872 2HB  ALA A 189       8.662 -11.830 -28.145  1.00  0.00           H  
ATOM   2873 3HB  ALA A 189      10.018 -11.743 -27.002  1.00  0.00           H  
ATOM   2874  N   TYR A 190      12.396 -10.554 -27.577  1.00  0.00           N  
ATOM   2875  CA  TYR A 190      13.450  -9.839 -26.916  1.00  0.00           C  
ATOM   2876  C   TYR A 190      14.346  -9.171 -27.939  1.00  0.00           C  
ATOM   2877  O   TYR A 190      14.724  -8.012 -27.776  1.00  0.00           O  
ATOM   2878  CB  TYR A 190      14.174 -10.803 -25.997  1.00  0.00           C  
ATOM   2879  CG  TYR A 190      13.250 -11.245 -24.841  1.00  0.00           C  
ATOM   2880  CD1 TYR A 190      13.427 -12.466 -24.203  1.00  0.00           C  
ATOM   2881  CD2 TYR A 190      12.202 -10.414 -24.443  1.00  0.00           C  
ATOM   2882  CE1 TYR A 190      12.581 -12.844 -23.170  1.00  0.00           C  
ATOM   2883  CE2 TYR A 190      11.361 -10.792 -23.415  1.00  0.00           C  
ATOM   2884  CZ  TYR A 190      11.549 -11.997 -22.772  1.00  0.00           C  
ATOM   2885  OH  TYR A 190      10.711 -12.354 -21.729  1.00  0.00           O  
ATOM   2886  H   TYR A 190      12.352 -11.573 -27.477  1.00  0.00           H  
ATOM   2887  HA  TYR A 190      13.006  -9.052 -26.308  1.00  0.00           H  
ATOM   2888 1HB  TYR A 190      14.480 -11.691 -26.558  1.00  0.00           H  
ATOM   2889 2HB  TYR A 190      15.066 -10.337 -25.582  1.00  0.00           H  
ATOM   2890  HD1 TYR A 190      14.222 -13.126 -24.514  1.00  0.00           H  
ATOM   2891  HD2 TYR A 190      12.043  -9.457 -24.940  1.00  0.00           H  
ATOM   2892  HE1 TYR A 190      12.728 -13.798 -22.680  1.00  0.00           H  
ATOM   2893  HE2 TYR A 190      10.548 -10.125 -23.109  1.00  0.00           H  
ATOM   2894  HH  TYR A 190      10.079 -11.640 -21.578  1.00  0.00           H  
ATOM   2895  N   ILE A 191      14.616  -9.866 -29.038  1.00  0.00           N  
ATOM   2896  CA  ILE A 191      15.476  -9.328 -30.076  1.00  0.00           C  
ATOM   2897  C   ILE A 191      14.838  -8.149 -30.747  1.00  0.00           C  
ATOM   2898  O   ILE A 191      15.490  -7.126 -30.935  1.00  0.00           O  
ATOM   2899  CB  ILE A 191      15.737 -10.385 -31.126  1.00  0.00           C  
ATOM   2900  CG1 ILE A 191      16.425 -11.463 -30.466  1.00  0.00           C  
ATOM   2901  CG2 ILE A 191      16.602  -9.788 -32.265  1.00  0.00           C  
ATOM   2902  CD1 ILE A 191      17.678 -11.133 -30.048  1.00  0.00           C  
ATOM   2903  H   ILE A 191      14.259 -10.819 -29.128  1.00  0.00           H  
ATOM   2904  HA  ILE A 191      16.415  -9.014 -29.627  1.00  0.00           H  
ATOM   2905  HB  ILE A 191      14.795 -10.767 -31.523  1.00  0.00           H  
ATOM   2906 1HG1 ILE A 191      15.925 -11.685 -29.577  1.00  0.00           H  
ATOM   2907 2HG1 ILE A 191      16.434 -12.305 -31.053  1.00  0.00           H  
ATOM   2908 1HG2 ILE A 191      16.808 -10.541 -33.011  1.00  0.00           H  
ATOM   2909 2HG2 ILE A 191      16.059  -8.966 -32.733  1.00  0.00           H  
ATOM   2910 3HG2 ILE A 191      17.541  -9.416 -31.861  1.00  0.00           H  
ATOM   2911 1HD1 ILE A 191      18.064 -11.992 -29.536  1.00  0.00           H  
ATOM   2912 2HD1 ILE A 191      18.289 -10.888 -30.887  1.00  0.00           H  
ATOM   2913 3HD1 ILE A 191      17.610 -10.288 -29.381  1.00  0.00           H  
ATOM   2914  N   ASP A 192      13.554  -8.250 -31.082  1.00  0.00           N  
ATOM   2915  CA  ASP A 192      12.897  -7.120 -31.716  1.00  0.00           C  
ATOM   2916  C   ASP A 192      12.906  -5.899 -30.788  1.00  0.00           C  
ATOM   2917  O   ASP A 192      13.106  -4.766 -31.237  1.00  0.00           O  
ATOM   2918  CB  ASP A 192      11.462  -7.485 -32.127  1.00  0.00           C  
ATOM   2919  CG  ASP A 192      11.366  -8.435 -33.363  1.00  0.00           C  
ATOM   2920  OD1 ASP A 192      12.341  -8.616 -34.067  1.00  0.00           O  
ATOM   2921  OD2 ASP A 192      10.287  -8.952 -33.593  1.00  0.00           O  
ATOM   2922  H   ASP A 192      13.045  -9.119 -30.911  1.00  0.00           H  
ATOM   2923  HA  ASP A 192      13.455  -6.872 -32.615  1.00  0.00           H  
ATOM   2924 1HB  ASP A 192      10.967  -7.973 -31.279  1.00  0.00           H  
ATOM   2925 2HB  ASP A 192      10.906  -6.573 -32.343  1.00  0.00           H  
ATOM   2926  N   THR A 193      12.726  -6.128 -29.479  1.00  0.00           N  
ATOM   2927  CA  THR A 193      12.722  -5.036 -28.509  1.00  0.00           C  
ATOM   2928  C   THR A 193      14.095  -4.385 -28.395  1.00  0.00           C  
ATOM   2929  O   THR A 193      14.229  -3.157 -28.492  1.00  0.00           O  
ATOM   2930  CB  THR A 193      12.285  -5.551 -27.134  1.00  0.00           C  
ATOM   2931  OG1 THR A 193      10.963  -6.099 -27.234  1.00  0.00           O  
ATOM   2932  CG2 THR A 193      12.288  -4.419 -26.130  1.00  0.00           C  
ATOM   2933  H   THR A 193      12.546  -7.078 -29.146  1.00  0.00           H  
ATOM   2934  HA  THR A 193      12.028  -4.273 -28.834  1.00  0.00           H  
ATOM   2935  HB  THR A 193      12.967  -6.331 -26.800  1.00  0.00           H  
ATOM   2936  HG1 THR A 193      11.009  -6.956 -27.721  1.00  0.00           H  
ATOM   2937 1HG2 THR A 193      11.973  -4.796 -25.157  1.00  0.00           H  
ATOM   2938 2HG2 THR A 193      13.295  -4.012 -26.056  1.00  0.00           H  
ATOM   2939 3HG2 THR A 193      11.602  -3.639 -26.457  1.00  0.00           H  
ATOM   2940  N   VAL A 194      15.125  -5.216 -28.242  1.00  0.00           N  
ATOM   2941  CA  VAL A 194      16.484  -4.729 -28.117  1.00  0.00           C  
ATOM   2942  C   VAL A 194      16.907  -4.031 -29.382  1.00  0.00           C  
ATOM   2943  O   VAL A 194      17.540  -2.979 -29.327  1.00  0.00           O  
ATOM   2944  CB  VAL A 194      17.469  -5.862 -27.807  1.00  0.00           C  
ATOM   2945  CG1 VAL A 194      18.900  -5.326 -27.893  1.00  0.00           C  
ATOM   2946  CG2 VAL A 194      17.211  -6.399 -26.410  1.00  0.00           C  
ATOM   2947  H   VAL A 194      14.952  -6.219 -28.182  1.00  0.00           H  
ATOM   2948  HA  VAL A 194      16.519  -4.014 -27.296  1.00  0.00           H  
ATOM   2949  HB  VAL A 194      17.346  -6.660 -28.544  1.00  0.00           H  
ATOM   2950 1HG1 VAL A 194      19.601  -6.133 -27.675  1.00  0.00           H  
ATOM   2951 2HG1 VAL A 194      19.085  -4.937 -28.893  1.00  0.00           H  
ATOM   2952 3HG1 VAL A 194      19.032  -4.526 -27.167  1.00  0.00           H  
ATOM   2953 1HG2 VAL A 194      17.916  -7.208 -26.197  1.00  0.00           H  
ATOM   2954 2HG2 VAL A 194      17.345  -5.598 -25.684  1.00  0.00           H  
ATOM   2955 3HG2 VAL A 194      16.201  -6.776 -26.338  1.00  0.00           H  
ATOM   2956  N   THR A 195      16.553  -4.612 -30.520  1.00  0.00           N  
ATOM   2957  CA  THR A 195      16.886  -4.060 -31.805  1.00  0.00           C  
ATOM   2958  C   THR A 195      16.262  -2.691 -31.988  1.00  0.00           C  
ATOM   2959  O   THR A 195      16.941  -1.759 -32.408  1.00  0.00           O  
ATOM   2960  CB  THR A 195      16.417  -4.978 -32.929  1.00  0.00           C  
ATOM   2961  OG1 THR A 195      17.047  -6.252 -32.809  1.00  0.00           O  
ATOM   2962  CG2 THR A 195      16.792  -4.400 -34.184  1.00  0.00           C  
ATOM   2963  H   THR A 195      16.038  -5.485 -30.499  1.00  0.00           H  
ATOM   2964  HA  THR A 195      17.959  -3.951 -31.872  1.00  0.00           H  
ATOM   2965  HB  THR A 195      15.335  -5.104 -32.883  1.00  0.00           H  
ATOM   2966  HG1 THR A 195      16.731  -6.663 -31.979  1.00  0.00           H  
ATOM   2967 1HG2 THR A 195      16.452  -5.070 -34.940  1.00  0.00           H  
ATOM   2968 2HG2 THR A 195      16.321  -3.431 -34.302  1.00  0.00           H  
ATOM   2969 3HG2 THR A 195      17.873  -4.286 -34.234  1.00  0.00           H  
ATOM   2970  N   ALA A 196      14.978  -2.530 -31.656  1.00  0.00           N  
ATOM   2971  CA  ALA A 196      14.367  -1.220 -31.845  1.00  0.00           C  
ATOM   2972  C   ALA A 196      15.113  -0.187 -31.027  1.00  0.00           C  
ATOM   2973  O   ALA A 196      15.392   0.920 -31.504  1.00  0.00           O  
ATOM   2974  CB  ALA A 196      12.897  -1.262 -31.456  1.00  0.00           C  
ATOM   2975  H   ALA A 196      14.416  -3.314 -31.318  1.00  0.00           H  
ATOM   2976  HA  ALA A 196      14.460  -0.940 -32.887  1.00  0.00           H  
ATOM   2977 1HB  ALA A 196      12.450  -0.282 -31.610  1.00  0.00           H  
ATOM   2978 2HB  ALA A 196      12.373  -1.996 -32.056  1.00  0.00           H  
ATOM   2979 3HB  ALA A 196      12.816  -1.541 -30.404  1.00  0.00           H  
ATOM   2980  N   ARG A 197      15.495  -0.570 -29.810  1.00  0.00           N  
ATOM   2981  CA  ARG A 197      16.218   0.338 -28.952  1.00  0.00           C  
ATOM   2982  C   ARG A 197      17.602   0.622 -29.523  1.00  0.00           C  
ATOM   2983  O   ARG A 197      18.021   1.773 -29.578  1.00  0.00           O  
ATOM   2984  CB  ARG A 197      16.326  -0.273 -27.567  1.00  0.00           C  
ATOM   2985  CG  ARG A 197      15.004  -0.346 -26.814  1.00  0.00           C  
ATOM   2986  CD  ARG A 197      15.127  -1.105 -25.543  1.00  0.00           C  
ATOM   2987  NE  ARG A 197      13.858  -1.185 -24.834  1.00  0.00           N  
ATOM   2988  CZ  ARG A 197      13.613  -1.997 -23.787  1.00  0.00           C  
ATOM   2989  NH1 ARG A 197      14.556  -2.797 -23.337  1.00  0.00           N  
ATOM   2990  NH2 ARG A 197      12.421  -1.993 -23.214  1.00  0.00           N  
ATOM   2991  H   ARG A 197      15.242  -1.497 -29.460  1.00  0.00           H  
ATOM   2992  HA  ARG A 197      15.663   1.275 -28.887  1.00  0.00           H  
ATOM   2993 1HB  ARG A 197      16.719  -1.281 -27.641  1.00  0.00           H  
ATOM   2994 2HB  ARG A 197      17.029   0.311 -26.966  1.00  0.00           H  
ATOM   2995 1HG  ARG A 197      14.670   0.663 -26.578  1.00  0.00           H  
ATOM   2996 2HG  ARG A 197      14.259  -0.836 -27.441  1.00  0.00           H  
ATOM   2997 1HD  ARG A 197      15.456  -2.122 -25.768  1.00  0.00           H  
ATOM   2998 2HD  ARG A 197      15.855  -0.621 -24.895  1.00  0.00           H  
ATOM   2999  HE  ARG A 197      13.106  -0.587 -25.152  1.00  0.00           H  
ATOM   3000 1HH1 ARG A 197      15.465  -2.801 -23.777  1.00  0.00           H  
ATOM   3001 2HH1 ARG A 197      14.370  -3.405 -22.553  1.00  0.00           H  
ATOM   3002 1HH2 ARG A 197      11.696  -1.380 -23.561  1.00  0.00           H  
ATOM   3003 2HH2 ARG A 197      12.233  -2.604 -22.432  1.00  0.00           H  
ATOM   3004  N   ALA A 198      18.283  -0.414 -30.028  1.00  0.00           N  
ATOM   3005  CA  ALA A 198      19.625  -0.277 -30.583  1.00  0.00           C  
ATOM   3006  C   ALA A 198      19.656   0.665 -31.769  1.00  0.00           C  
ATOM   3007  O   ALA A 198      20.604   1.436 -31.932  1.00  0.00           O  
ATOM   3008  CB  ALA A 198      20.150  -1.631 -31.022  1.00  0.00           C  
ATOM   3009  H   ALA A 198      17.877  -1.342 -29.976  1.00  0.00           H  
ATOM   3010  HA  ALA A 198      20.269   0.127 -29.802  1.00  0.00           H  
ATOM   3011 1HB  ALA A 198      21.163  -1.526 -31.409  1.00  0.00           H  
ATOM   3012 2HB  ALA A 198      20.150  -2.312 -30.169  1.00  0.00           H  
ATOM   3013 3HB  ALA A 198      19.507  -2.029 -31.802  1.00  0.00           H  
ATOM   3014  N   ILE A 199      18.619   0.611 -32.598  1.00  0.00           N  
ATOM   3015  CA  ILE A 199      18.537   1.447 -33.783  1.00  0.00           C  
ATOM   3016  C   ILE A 199      18.429   2.903 -33.372  1.00  0.00           C  
ATOM   3017  O   ILE A 199      19.082   3.794 -33.932  1.00  0.00           O  
ATOM   3018  CB  ILE A 199      17.351   1.060 -34.664  1.00  0.00           C  
ATOM   3019  CG1 ILE A 199      17.499  -0.302 -35.236  1.00  0.00           C  
ATOM   3020  CG2 ILE A 199      17.341   1.954 -35.808  1.00  0.00           C  
ATOM   3021  CD1 ILE A 199      16.210  -0.755 -35.813  1.00  0.00           C  
ATOM   3022  H   ILE A 199      17.872  -0.063 -32.412  1.00  0.00           H  
ATOM   3023  HA  ILE A 199      19.438   1.338 -34.362  1.00  0.00           H  
ATOM   3024  HB  ILE A 199      16.413   1.118 -34.099  1.00  0.00           H  
ATOM   3025 1HG1 ILE A 199      18.255  -0.295 -36.023  1.00  0.00           H  
ATOM   3026 2HG1 ILE A 199      17.816  -0.991 -34.473  1.00  0.00           H  
ATOM   3027 1HG2 ILE A 199      16.539   1.673 -36.463  1.00  0.00           H  
ATOM   3028 2HG2 ILE A 199      17.229   2.989 -35.485  1.00  0.00           H  
ATOM   3029 3HG2 ILE A 199      18.270   1.824 -36.317  1.00  0.00           H  
ATOM   3030 1HD1 ILE A 199      16.322  -1.732 -36.210  1.00  0.00           H  
ATOM   3031 2HD1 ILE A 199      15.471  -0.769 -35.027  1.00  0.00           H  
ATOM   3032 3HD1 ILE A 199      15.890  -0.074 -36.600  1.00  0.00           H  
ATOM   3033  N   GLN A 200      17.579   3.160 -32.377  1.00  0.00           N  
ATOM   3034  CA  GLN A 200      17.401   4.518 -31.892  1.00  0.00           C  
ATOM   3035  C   GLN A 200      18.676   5.023 -31.184  1.00  0.00           C  
ATOM   3036  O   GLN A 200      19.202   6.093 -31.503  1.00  0.00           O  
ATOM   3037  CB  GLN A 200      16.239   4.518 -30.887  1.00  0.00           C  
ATOM   3038  CG  GLN A 200      14.852   4.229 -31.470  1.00  0.00           C  
ATOM   3039  CD  GLN A 200      13.815   3.995 -30.349  1.00  0.00           C  
ATOM   3040  OE1 GLN A 200      14.192   3.770 -29.189  1.00  0.00           O  
ATOM   3041  NE2 GLN A 200      12.525   4.033 -30.668  1.00  0.00           N  
ATOM   3042  H   GLN A 200      17.040   2.397 -31.958  1.00  0.00           H  
ATOM   3043  HA  GLN A 200      17.180   5.170 -32.735  1.00  0.00           H  
ATOM   3044 1HB  GLN A 200      16.430   3.765 -30.122  1.00  0.00           H  
ATOM   3045 2HB  GLN A 200      16.200   5.483 -30.385  1.00  0.00           H  
ATOM   3046 1HG  GLN A 200      14.528   5.080 -32.067  1.00  0.00           H  
ATOM   3047 2HG  GLN A 200      14.903   3.334 -32.090  1.00  0.00           H  
ATOM   3048 1HE2 GLN A 200      11.832   3.878 -29.969  1.00  0.00           H  
ATOM   3049 2HE2 GLN A 200      12.196   4.212 -31.620  1.00  0.00           H  
ATOM   3050  N   GLU A 201      19.226   4.200 -30.287  1.00  0.00           N  
ATOM   3051  CA  GLU A 201      20.403   4.530 -29.475  1.00  0.00           C  
ATOM   3052  C   GLU A 201      21.668   4.743 -30.288  1.00  0.00           C  
ATOM   3053  O   GLU A 201      22.491   5.600 -29.965  1.00  0.00           O  
ATOM   3054  CB  GLU A 201      20.653   3.433 -28.436  1.00  0.00           C  
ATOM   3055  CG  GLU A 201      19.612   3.362 -27.307  1.00  0.00           C  
ATOM   3056  CD  GLU A 201      19.802   2.164 -26.392  1.00  0.00           C  
ATOM   3057  OE1 GLU A 201      20.641   1.340 -26.680  1.00  0.00           O  
ATOM   3058  OE2 GLU A 201      19.096   2.073 -25.411  1.00  0.00           O  
ATOM   3059  H   GLU A 201      18.776   3.307 -30.115  1.00  0.00           H  
ATOM   3060  HA  GLU A 201      20.190   5.458 -28.945  1.00  0.00           H  
ATOM   3061 1HB  GLU A 201      20.667   2.465 -28.938  1.00  0.00           H  
ATOM   3062 2HB  GLU A 201      21.632   3.579 -27.983  1.00  0.00           H  
ATOM   3063 1HG  GLU A 201      19.691   4.268 -26.710  1.00  0.00           H  
ATOM   3064 2HG  GLU A 201      18.613   3.338 -27.737  1.00  0.00           H  
ATOM   3065  N   SER A 202      21.811   3.974 -31.361  1.00  0.00           N  
ATOM   3066  CA  SER A 202      22.985   4.013 -32.208  1.00  0.00           C  
ATOM   3067  C   SER A 202      22.863   5.069 -33.294  1.00  0.00           C  
ATOM   3068  O   SER A 202      23.758   5.194 -34.130  1.00  0.00           O  
ATOM   3069  CB  SER A 202      23.175   2.671 -32.878  1.00  0.00           C  
ATOM   3070  OG  SER A 202      23.335   1.654 -31.932  1.00  0.00           O  
ATOM   3071  H   SER A 202      21.103   3.272 -31.573  1.00  0.00           H  
ATOM   3072  HA  SER A 202      23.853   4.244 -31.590  1.00  0.00           H  
ATOM   3073 1HB  SER A 202      22.310   2.463 -33.501  1.00  0.00           H  
ATOM   3074 2HB  SER A 202      24.045   2.710 -33.527  1.00  0.00           H  
ATOM   3075  HG  SER A 202      22.419   1.463 -31.621  1.00  0.00           H  
ATOM   3076  N   GLU A 203      21.736   5.791 -33.320  1.00  0.00           N  
ATOM   3077  CA  GLU A 203      21.475   6.784 -34.346  1.00  0.00           C  
ATOM   3078  C   GLU A 203      21.620   6.216 -35.746  1.00  0.00           C  
ATOM   3079  O   GLU A 203      22.369   6.766 -36.550  1.00  0.00           O  
ATOM   3080  CB  GLU A 203      22.405   8.000 -34.224  1.00  0.00           C  
ATOM   3081  CG  GLU A 203      22.302   8.782 -32.923  1.00  0.00           C  
ATOM   3082  CD  GLU A 203      23.143  10.053 -32.941  1.00  0.00           C  
ATOM   3083  OE1 GLU A 203      23.854  10.268 -33.908  1.00  0.00           O  
ATOM   3084  OE2 GLU A 203      23.072  10.803 -31.994  1.00  0.00           O  
ATOM   3085  H   GLU A 203      21.024   5.672 -32.600  1.00  0.00           H  
ATOM   3086  HA  GLU A 203      20.444   7.122 -34.227  1.00  0.00           H  
ATOM   3087 1HB  GLU A 203      23.440   7.688 -34.342  1.00  0.00           H  
ATOM   3088 2HB  GLU A 203      22.188   8.692 -35.039  1.00  0.00           H  
ATOM   3089 1HG  GLU A 203      21.259   9.045 -32.748  1.00  0.00           H  
ATOM   3090 2HG  GLU A 203      22.629   8.143 -32.100  1.00  0.00           H  
ATOM   3091  N   ALA A 204      20.927   5.113 -36.051  1.00  0.00           N  
ATOM   3092  CA  ALA A 204      21.043   4.552 -37.394  1.00  0.00           C  
ATOM   3093  C   ALA A 204      20.636   5.627 -38.389  1.00  0.00           C  
ATOM   3094  O   ALA A 204      19.767   6.444 -38.090  1.00  0.00           O  
ATOM   3095  CB  ALA A 204      20.174   3.328 -37.549  1.00  0.00           C  
ATOM   3096  H   ALA A 204      20.324   4.670 -35.351  1.00  0.00           H  
ATOM   3097  HA  ALA A 204      22.085   4.286 -37.569  1.00  0.00           H  
ATOM   3098 1HB  ALA A 204      20.273   2.922 -38.550  1.00  0.00           H  
ATOM   3099 2HB  ALA A 204      20.474   2.596 -36.828  1.00  0.00           H  
ATOM   3100 3HB  ALA A 204      19.149   3.612 -37.380  1.00  0.00           H  
ATOM   3101  N   ARG A 205      21.289   5.667 -39.549  1.00  0.00           N  
ATOM   3102  CA  ARG A 205      20.993   6.711 -40.526  1.00  0.00           C  
ATOM   3103  C   ARG A 205      20.647   6.175 -41.904  1.00  0.00           C  
ATOM   3104  O   ARG A 205      21.005   6.772 -42.918  1.00  0.00           O  
ATOM   3105  CB  ARG A 205      22.176   7.648 -40.645  1.00  0.00           C  
ATOM   3106  CG  ARG A 205      22.544   8.312 -39.332  1.00  0.00           C  
ATOM   3107  CD  ARG A 205      23.624   9.308 -39.427  1.00  0.00           C  
ATOM   3108  NE  ARG A 205      23.951   9.843 -38.099  1.00  0.00           N  
ATOM   3109  CZ  ARG A 205      24.830  10.838 -37.858  1.00  0.00           C  
ATOM   3110  NH1 ARG A 205      25.463  11.414 -38.860  1.00  0.00           N  
ATOM   3111  NH2 ARG A 205      25.060  11.242 -36.615  1.00  0.00           N  
ATOM   3112  H   ARG A 205      22.003   4.985 -39.752  1.00  0.00           H  
ATOM   3113  HA  ARG A 205      20.137   7.282 -40.165  1.00  0.00           H  
ATOM   3114 1HB  ARG A 205      23.045   7.101 -41.002  1.00  0.00           H  
ATOM   3115 2HB  ARG A 205      21.954   8.431 -41.368  1.00  0.00           H  
ATOM   3116 1HG  ARG A 205      21.665   8.764 -38.871  1.00  0.00           H  
ATOM   3117 2HG  ARG A 205      22.927   7.540 -38.693  1.00  0.00           H  
ATOM   3118 1HD  ARG A 205      24.518   8.842 -39.839  1.00  0.00           H  
ATOM   3119 2HD  ARG A 205      23.311  10.133 -40.063  1.00  0.00           H  
ATOM   3120  HE  ARG A 205      23.486   9.417 -37.295  1.00  0.00           H  
ATOM   3121 1HH1 ARG A 205      25.291  11.109 -39.807  1.00  0.00           H  
ATOM   3122 2HH1 ARG A 205      26.121  12.158 -38.679  1.00  0.00           H  
ATOM   3123 1HH2 ARG A 205      24.571  10.799 -35.810  1.00  0.00           H  
ATOM   3124 2HH2 ARG A 205      25.715  11.985 -36.440  1.00  0.00           H  
ATOM   3125  N   GLY A 206      19.981   5.039 -41.945  1.00  0.00           N  
ATOM   3126  CA  GLY A 206      19.602   4.445 -43.218  1.00  0.00           C  
ATOM   3127  C   GLY A 206      19.340   2.957 -43.087  1.00  0.00           C  
ATOM   3128  O   GLY A 206      19.925   2.278 -42.239  1.00  0.00           O  
ATOM   3129  H   GLY A 206      19.702   4.601 -41.077  1.00  0.00           H  
ATOM   3130 1HA  GLY A 206      18.726   4.951 -43.619  1.00  0.00           H  
ATOM   3131 2HA  GLY A 206      20.404   4.603 -43.938  1.00  0.00           H  
ATOM   3132  N   ASN A 207      18.551   2.428 -44.010  1.00  0.00           N  
ATOM   3133  CA  ASN A 207      18.243   0.998 -44.050  1.00  0.00           C  
ATOM   3134  C   ASN A 207      19.450   0.059 -43.862  1.00  0.00           C  
ATOM   3135  O   ASN A 207      19.366  -0.930 -43.131  1.00  0.00           O  
ATOM   3136  CB  ASN A 207      17.569   0.715 -45.375  1.00  0.00           C  
ATOM   3137  CG  ASN A 207      18.399   1.187 -46.594  1.00  0.00           C  
ATOM   3138  OD1 ASN A 207      19.523   1.712 -46.465  1.00  0.00           O  
ATOM   3139  ND2 ASN A 207      17.857   1.005 -47.771  1.00  0.00           N  
ATOM   3140  H   ASN A 207      18.068   3.068 -44.643  1.00  0.00           H  
ATOM   3141  HA  ASN A 207      17.539   0.785 -43.247  1.00  0.00           H  
ATOM   3142 1HB  ASN A 207      17.430  -0.349 -45.475  1.00  0.00           H  
ATOM   3143 2HB  ASN A 207      16.588   1.191 -45.401  1.00  0.00           H  
ATOM   3144 1HD2 ASN A 207      18.345   1.293 -48.594  1.00  0.00           H  
ATOM   3145 2HD2 ASN A 207      16.954   0.587 -47.850  1.00  0.00           H  
ATOM   3146  N   ALA A 208      20.580   0.386 -44.485  1.00  0.00           N  
ATOM   3147  CA  ALA A 208      21.796  -0.418 -44.364  1.00  0.00           C  
ATOM   3148  C   ALA A 208      22.324  -0.424 -42.931  1.00  0.00           C  
ATOM   3149  O   ALA A 208      22.871  -1.429 -42.451  1.00  0.00           O  
ATOM   3150  CB  ALA A 208      22.866   0.106 -45.299  1.00  0.00           C  
ATOM   3151  H   ALA A 208      20.551   1.198 -45.087  1.00  0.00           H  
ATOM   3152  HA  ALA A 208      21.551  -1.443 -44.639  1.00  0.00           H  
ATOM   3153 1HB  ALA A 208      23.755  -0.517 -45.220  1.00  0.00           H  
ATOM   3154 2HB  ALA A 208      22.492   0.083 -46.322  1.00  0.00           H  
ATOM   3155 3HB  ALA A 208      23.114   1.130 -45.026  1.00  0.00           H  
ATOM   3156  N   ALA A 209      22.219   0.732 -42.261  1.00  0.00           N  
ATOM   3157  CA  ALA A 209      22.696   0.872 -40.896  1.00  0.00           C  
ATOM   3158  C   ALA A 209      21.824   0.022 -40.008  1.00  0.00           C  
ATOM   3159  O   ALA A 209      22.304  -0.664 -39.103  1.00  0.00           O  
ATOM   3160  CB  ALA A 209      22.675   2.328 -40.464  1.00  0.00           C  
ATOM   3161  H   ALA A 209      21.719   1.509 -42.678  1.00  0.00           H  
ATOM   3162  HA  ALA A 209      23.716   0.492 -40.842  1.00  0.00           H  
ATOM   3163 1HB  ALA A 209      23.038   2.408 -39.439  1.00  0.00           H  
ATOM   3164 2HB  ALA A 209      23.313   2.911 -41.126  1.00  0.00           H  
ATOM   3165 3HB  ALA A 209      21.661   2.706 -40.517  1.00  0.00           H  
ATOM   3166  N   ILE A 210      20.530   0.037 -40.315  1.00  0.00           N  
ATOM   3167  CA  ILE A 210      19.576  -0.730 -39.553  1.00  0.00           C  
ATOM   3168  C   ILE A 210      19.828  -2.208 -39.690  1.00  0.00           C  
ATOM   3169  O   ILE A 210      19.851  -2.924 -38.693  1.00  0.00           O  
ATOM   3170  CB  ILE A 210      18.136  -0.436 -39.961  1.00  0.00           C  
ATOM   3171  CG1 ILE A 210      17.756   0.953 -39.561  1.00  0.00           C  
ATOM   3172  CG2 ILE A 210      17.253  -1.403 -39.362  1.00  0.00           C  
ATOM   3173  CD1 ILE A 210      16.450   1.361 -40.112  1.00  0.00           C  
ATOM   3174  H   ILE A 210      20.215   0.629 -41.087  1.00  0.00           H  
ATOM   3175  HA  ILE A 210      19.685  -0.464 -38.503  1.00  0.00           H  
ATOM   3176  HB  ILE A 210      18.045  -0.497 -41.038  1.00  0.00           H  
ATOM   3177 1HG1 ILE A 210      17.717   1.008 -38.489  1.00  0.00           H  
ATOM   3178 2HG1 ILE A 210      18.515   1.653 -39.921  1.00  0.00           H  
ATOM   3179 1HG2 ILE A 210      16.242  -1.206 -39.647  1.00  0.00           H  
ATOM   3180 2HG2 ILE A 210      17.531  -2.398 -39.689  1.00  0.00           H  
ATOM   3181 3HG2 ILE A 210      17.345  -1.330 -38.301  1.00  0.00           H  
ATOM   3182 1HD1 ILE A 210      16.213   2.349 -39.794  1.00  0.00           H  
ATOM   3183 2HD1 ILE A 210      16.479   1.326 -41.197  1.00  0.00           H  
ATOM   3184 3HD1 ILE A 210      15.694   0.685 -39.740  1.00  0.00           H  
ATOM   3185  N   LEU A 211      20.043  -2.675 -40.913  1.00  0.00           N  
ATOM   3186  CA  LEU A 211      20.290  -4.090 -41.092  1.00  0.00           C  
ATOM   3187  C   LEU A 211      21.503  -4.499 -40.305  1.00  0.00           C  
ATOM   3188  O   LEU A 211      21.450  -5.499 -39.579  1.00  0.00           O  
ATOM   3189  CB  LEU A 211      20.405  -4.485 -42.561  1.00  0.00           C  
ATOM   3190  CG  LEU A 211      20.406  -6.016 -42.767  1.00  0.00           C  
ATOM   3191  CD1 LEU A 211      19.868  -6.352 -44.164  1.00  0.00           C  
ATOM   3192  CD2 LEU A 211      21.806  -6.571 -42.547  1.00  0.00           C  
ATOM   3193  H   LEU A 211      20.001  -2.045 -41.714  1.00  0.00           H  
ATOM   3194  HA  LEU A 211      19.480  -4.642 -40.656  1.00  0.00           H  
ATOM   3195 1HB  LEU A 211      19.572  -4.053 -43.114  1.00  0.00           H  
ATOM   3196 2HB  LEU A 211      21.336  -4.078 -42.961  1.00  0.00           H  
ATOM   3197  HG  LEU A 211      19.739  -6.460 -42.043  1.00  0.00           H  
ATOM   3198 1HD1 LEU A 211      19.843  -7.435 -44.295  1.00  0.00           H  
ATOM   3199 2HD1 LEU A 211      18.854  -5.952 -44.272  1.00  0.00           H  
ATOM   3200 3HD1 LEU A 211      20.514  -5.910 -44.922  1.00  0.00           H  
ATOM   3201 1HD2 LEU A 211      21.794  -7.655 -42.675  1.00  0.00           H  
ATOM   3202 2HD2 LEU A 211      22.493  -6.128 -43.267  1.00  0.00           H  
ATOM   3203 3HD2 LEU A 211      22.140  -6.334 -41.538  1.00  0.00           H  
ATOM   3204  N   THR A 212      22.592  -3.739 -40.429  1.00  0.00           N  
ATOM   3205  CA  THR A 212      23.788  -4.064 -39.687  1.00  0.00           C  
ATOM   3206  C   THR A 212      23.464  -4.181 -38.198  1.00  0.00           C  
ATOM   3207  O   THR A 212      23.852  -5.159 -37.553  1.00  0.00           O  
ATOM   3208  CB  THR A 212      24.866  -2.989 -39.898  1.00  0.00           C  
ATOM   3209  OG1 THR A 212      25.215  -2.919 -41.293  1.00  0.00           O  
ATOM   3210  CG2 THR A 212      26.087  -3.314 -39.056  1.00  0.00           C  
ATOM   3211  H   THR A 212      22.591  -2.923 -41.046  1.00  0.00           H  
ATOM   3212  HA  THR A 212      24.168  -5.025 -40.035  1.00  0.00           H  
ATOM   3213  HB  THR A 212      24.473  -2.021 -39.590  1.00  0.00           H  
ATOM   3214  HG1 THR A 212      24.451  -2.560 -41.795  1.00  0.00           H  
ATOM   3215 1HG2 THR A 212      26.843  -2.545 -39.198  1.00  0.00           H  
ATOM   3216 2HG2 THR A 212      25.790  -3.345 -38.010  1.00  0.00           H  
ATOM   3217 3HG2 THR A 212      26.491  -4.280 -39.350  1.00  0.00           H  
ATOM   3218  N   LEU A 213      22.724  -3.216 -37.650  1.00  0.00           N  
ATOM   3219  CA  LEU A 213      22.378  -3.277 -36.239  1.00  0.00           C  
ATOM   3220  C   LEU A 213      21.503  -4.478 -35.892  1.00  0.00           C  
ATOM   3221  O   LEU A 213      21.718  -5.112 -34.857  1.00  0.00           O  
ATOM   3222  CB  LEU A 213      21.677  -1.992 -35.824  1.00  0.00           C  
ATOM   3223  CG  LEU A 213      22.561  -0.771 -35.810  1.00  0.00           C  
ATOM   3224  CD1 LEU A 213      21.727   0.395 -35.564  1.00  0.00           C  
ATOM   3225  CD2 LEU A 213      23.612  -0.915 -34.738  1.00  0.00           C  
ATOM   3226  H   LEU A 213      22.422  -2.419 -38.213  1.00  0.00           H  
ATOM   3227  HA  LEU A 213      23.305  -3.356 -35.673  1.00  0.00           H  
ATOM   3228 1HB  LEU A 213      20.860  -1.802 -36.521  1.00  0.00           H  
ATOM   3229 2HB  LEU A 213      21.256  -2.121 -34.826  1.00  0.00           H  
ATOM   3230  HG  LEU A 213      23.041  -0.657 -36.775  1.00  0.00           H  
ATOM   3231 1HD1 LEU A 213      22.336   1.295 -35.565  1.00  0.00           H  
ATOM   3232 2HD1 LEU A 213      20.974   0.456 -36.346  1.00  0.00           H  
ATOM   3233 3HD1 LEU A 213      21.264   0.261 -34.599  1.00  0.00           H  
ATOM   3234 1HD2 LEU A 213      24.244  -0.027 -34.727  1.00  0.00           H  
ATOM   3235 2HD2 LEU A 213      23.130  -1.025 -33.764  1.00  0.00           H  
ATOM   3236 3HD2 LEU A 213      24.218  -1.791 -34.945  1.00  0.00           H  
ATOM   3237  N   HIS A 214      20.541  -4.843 -36.754  1.00  0.00           N  
ATOM   3238  CA  HIS A 214      19.715  -6.012 -36.453  1.00  0.00           C  
ATOM   3239  C   HIS A 214      20.580  -7.244 -36.319  1.00  0.00           C  
ATOM   3240  O   HIS A 214      20.380  -8.056 -35.413  1.00  0.00           O  
ATOM   3241  CB  HIS A 214      18.661  -6.312 -37.537  1.00  0.00           C  
ATOM   3242  CG  HIS A 214      17.432  -5.485 -37.532  1.00  0.00           C  
ATOM   3243  ND1 HIS A 214      16.171  -6.046 -37.630  1.00  0.00           N  
ATOM   3244  CD2 HIS A 214      17.241  -4.172 -37.439  1.00  0.00           C  
ATOM   3245  CE1 HIS A 214      15.266  -5.094 -37.600  1.00  0.00           C  
ATOM   3246  NE2 HIS A 214      15.879  -3.951 -37.494  1.00  0.00           N  
ATOM   3247  H   HIS A 214      20.382  -4.298 -37.601  1.00  0.00           H  
ATOM   3248  HA  HIS A 214      19.201  -5.865 -35.505  1.00  0.00           H  
ATOM   3249 1HB  HIS A 214      19.126  -6.193 -38.518  1.00  0.00           H  
ATOM   3250 2HB  HIS A 214      18.358  -7.355 -37.457  1.00  0.00           H  
ATOM   3251  HD1 HIS A 214      15.961  -7.024 -37.699  1.00  0.00           H  
ATOM   3252  HD2 HIS A 214      17.924  -3.345 -37.329  1.00  0.00           H  
ATOM   3253  HE1 HIS A 214      14.207  -5.334 -37.672  1.00  0.00           H  
ATOM   3254  N   GLU A 215      21.546  -7.386 -37.228  1.00  0.00           N  
ATOM   3255  CA  GLU A 215      22.424  -8.539 -37.198  1.00  0.00           C  
ATOM   3256  C   GLU A 215      23.305  -8.530 -35.952  1.00  0.00           C  
ATOM   3257  O   GLU A 215      23.435  -9.551 -35.277  1.00  0.00           O  
ATOM   3258  CB  GLU A 215      23.272  -8.619 -38.473  1.00  0.00           C  
ATOM   3259  CG  GLU A 215      24.156  -9.869 -38.529  1.00  0.00           C  
ATOM   3260  CD  GLU A 215      24.877 -10.078 -39.856  1.00  0.00           C  
ATOM   3261  OE1 GLU A 215      24.677  -9.316 -40.769  1.00  0.00           O  
ATOM   3262  OE2 GLU A 215      25.635 -11.024 -39.939  1.00  0.00           O  
ATOM   3263  H   GLU A 215      21.656  -6.678 -37.958  1.00  0.00           H  
ATOM   3264  HA  GLU A 215      21.806  -9.435 -37.157  1.00  0.00           H  
ATOM   3265 1HB  GLU A 215      22.626  -8.611 -39.350  1.00  0.00           H  
ATOM   3266 2HB  GLU A 215      23.916  -7.739 -38.536  1.00  0.00           H  
ATOM   3267 1HG  GLU A 215      24.899  -9.790 -37.736  1.00  0.00           H  
ATOM   3268 2HG  GLU A 215      23.535 -10.743 -38.316  1.00  0.00           H  
ATOM   3269  N   GLN A 216      23.876  -7.373 -35.604  1.00  0.00           N  
ATOM   3270  CA  GLN A 216      24.749  -7.302 -34.437  1.00  0.00           C  
ATOM   3271  C   GLN A 216      23.992  -7.635 -33.151  1.00  0.00           C  
ATOM   3272  O   GLN A 216      24.504  -8.358 -32.282  1.00  0.00           O  
ATOM   3273  CB  GLN A 216      25.361  -5.904 -34.333  1.00  0.00           C  
ATOM   3274  CG  GLN A 216      26.383  -5.591 -35.424  1.00  0.00           C  
ATOM   3275  CD  GLN A 216      26.858  -4.158 -35.378  1.00  0.00           C  
ATOM   3276  OE1 GLN A 216      26.251  -3.307 -34.725  1.00  0.00           O  
ATOM   3277  NE2 GLN A 216      27.951  -3.877 -36.078  1.00  0.00           N  
ATOM   3278  H   GLN A 216      23.734  -6.546 -36.187  1.00  0.00           H  
ATOM   3279  HA  GLN A 216      25.549  -8.031 -34.560  1.00  0.00           H  
ATOM   3280 1HB  GLN A 216      24.564  -5.162 -34.400  1.00  0.00           H  
ATOM   3281 2HB  GLN A 216      25.841  -5.786 -33.363  1.00  0.00           H  
ATOM   3282 1HG  GLN A 216      27.247  -6.239 -35.288  1.00  0.00           H  
ATOM   3283 2HG  GLN A 216      25.933  -5.778 -36.395  1.00  0.00           H  
ATOM   3284 1HE2 GLN A 216      28.313  -2.945 -36.088  1.00  0.00           H  
ATOM   3285 2HE2 GLN A 216      28.410  -4.598 -36.596  1.00  0.00           H  
ATOM   3286  N   VAL A 217      22.752  -7.148 -33.040  1.00  0.00           N  
ATOM   3287  CA  VAL A 217      21.950  -7.463 -31.868  1.00  0.00           C  
ATOM   3288  C   VAL A 217      21.601  -8.920 -31.830  1.00  0.00           C  
ATOM   3289  O   VAL A 217      21.822  -9.588 -30.818  1.00  0.00           O  
ATOM   3290  CB  VAL A 217      20.629  -6.675 -31.850  1.00  0.00           C  
ATOM   3291  CG1 VAL A 217      19.723  -7.221 -30.724  1.00  0.00           C  
ATOM   3292  CG2 VAL A 217      20.916  -5.205 -31.605  1.00  0.00           C  
ATOM   3293  H   VAL A 217      22.370  -6.544 -33.769  1.00  0.00           H  
ATOM   3294  HA  VAL A 217      22.523  -7.212 -30.979  1.00  0.00           H  
ATOM   3295  HB  VAL A 217      20.110  -6.801 -32.807  1.00  0.00           H  
ATOM   3296 1HG1 VAL A 217      18.786  -6.669 -30.711  1.00  0.00           H  
ATOM   3297 2HG1 VAL A 217      19.515  -8.274 -30.900  1.00  0.00           H  
ATOM   3298 3HG1 VAL A 217      20.227  -7.112 -29.772  1.00  0.00           H  
ATOM   3299 1HG2 VAL A 217      19.995  -4.662 -31.588  1.00  0.00           H  
ATOM   3300 2HG2 VAL A 217      21.422  -5.087 -30.649  1.00  0.00           H  
ATOM   3301 3HG2 VAL A 217      21.548  -4.818 -32.398  1.00  0.00           H  
ATOM   3302  N   ALA A 218      21.102  -9.431 -32.944  1.00  0.00           N  
ATOM   3303  CA  ALA A 218      20.697 -10.806 -33.016  1.00  0.00           C  
ATOM   3304  C   ALA A 218      21.852 -11.756 -32.730  1.00  0.00           C  
ATOM   3305  O   ALA A 218      21.664 -12.759 -32.043  1.00  0.00           O  
ATOM   3306  CB  ALA A 218      20.087 -11.054 -34.365  1.00  0.00           C  
ATOM   3307  H   ALA A 218      20.968  -8.842 -33.769  1.00  0.00           H  
ATOM   3308  HA  ALA A 218      19.948 -10.977 -32.257  1.00  0.00           H  
ATOM   3309 1HB  ALA A 218      19.758 -12.059 -34.396  1.00  0.00           H  
ATOM   3310 2HB  ALA A 218      19.242 -10.380 -34.514  1.00  0.00           H  
ATOM   3311 3HB  ALA A 218      20.829 -10.874 -35.139  1.00  0.00           H  
ATOM   3312  N   ARG A 219      23.061 -11.446 -33.222  1.00  0.00           N  
ATOM   3313  CA  ARG A 219      24.202 -12.314 -32.951  1.00  0.00           C  
ATOM   3314  C   ARG A 219      24.630 -12.249 -31.498  1.00  0.00           C  
ATOM   3315  O   ARG A 219      24.926 -13.276 -30.882  1.00  0.00           O  
ATOM   3316  CB  ARG A 219      25.401 -11.974 -33.826  1.00  0.00           C  
ATOM   3317  CG  ARG A 219      25.286 -12.377 -35.283  1.00  0.00           C  
ATOM   3318  CD  ARG A 219      26.515 -12.087 -36.046  1.00  0.00           C  
ATOM   3319  NE  ARG A 219      26.387 -12.481 -37.443  1.00  0.00           N  
ATOM   3320  CZ  ARG A 219      26.586 -13.713 -37.924  1.00  0.00           C  
ATOM   3321  NH1 ARG A 219      26.926 -14.714 -37.134  1.00  0.00           N  
ATOM   3322  NH2 ARG A 219      26.430 -13.889 -39.213  1.00  0.00           N  
ATOM   3323  H   ARG A 219      23.185 -10.623 -33.807  1.00  0.00           H  
ATOM   3324  HA  ARG A 219      23.908 -13.337 -33.175  1.00  0.00           H  
ATOM   3325 1HB  ARG A 219      25.552 -10.892 -33.806  1.00  0.00           H  
ATOM   3326 2HB  ARG A 219      26.296 -12.437 -33.417  1.00  0.00           H  
ATOM   3327 1HG  ARG A 219      25.077 -13.441 -35.355  1.00  0.00           H  
ATOM   3328 2HG  ARG A 219      24.485 -11.813 -35.747  1.00  0.00           H  
ATOM   3329 1HD  ARG A 219      26.709 -11.014 -36.014  1.00  0.00           H  
ATOM   3330 2HD  ARG A 219      27.354 -12.624 -35.613  1.00  0.00           H  
ATOM   3331  HE  ARG A 219      26.121 -11.774 -38.140  1.00  0.00           H  
ATOM   3332 1HH1 ARG A 219      27.042 -14.557 -36.143  1.00  0.00           H  
ATOM   3333 2HH1 ARG A 219      27.072 -15.635 -37.521  1.00  0.00           H  
ATOM   3334 1HH2 ARG A 219      26.167 -13.067 -39.775  1.00  0.00           H  
ATOM   3335 2HH2 ARG A 219      26.569 -14.794 -39.632  1.00  0.00           H  
ATOM   3336  N   SER A 220      24.623 -11.050 -30.913  1.00  0.00           N  
ATOM   3337  CA  SER A 220      25.049 -10.919 -29.529  1.00  0.00           C  
ATOM   3338  C   SER A 220      24.107 -11.708 -28.631  1.00  0.00           C  
ATOM   3339  O   SER A 220      24.531 -12.439 -27.720  1.00  0.00           O  
ATOM   3340  CB  SER A 220      25.005  -9.459 -29.132  1.00  0.00           C  
ATOM   3341  OG  SER A 220      25.922  -8.706 -29.886  1.00  0.00           O  
ATOM   3342  H   SER A 220      24.366 -10.208 -31.433  1.00  0.00           H  
ATOM   3343  HA  SER A 220      26.061 -11.313 -29.426  1.00  0.00           H  
ATOM   3344 1HB  SER A 220      23.996  -9.070 -29.288  1.00  0.00           H  
ATOM   3345 2HB  SER A 220      25.231  -9.365 -28.073  1.00  0.00           H  
ATOM   3346  HG  SER A 220      25.537  -8.657 -30.797  1.00  0.00           H  
ATOM   3347  N   GLU A 221      22.819 -11.582 -28.918  1.00  0.00           N  
ATOM   3348  CA  GLU A 221      21.818 -12.268 -28.144  1.00  0.00           C  
ATOM   3349  C   GLU A 221      21.861 -13.768 -28.419  1.00  0.00           C  
ATOM   3350  O   GLU A 221      21.722 -14.556 -27.487  1.00  0.00           O  
ATOM   3351  CB  GLU A 221      20.471 -11.658 -28.434  1.00  0.00           C  
ATOM   3352  CG  GLU A 221      20.311 -10.186 -27.900  1.00  0.00           C  
ATOM   3353  CD  GLU A 221      20.306 -10.057 -26.401  1.00  0.00           C  
ATOM   3354  OE1 GLU A 221      19.531 -10.735 -25.767  1.00  0.00           O  
ATOM   3355  OE2 GLU A 221      21.062  -9.264 -25.887  1.00  0.00           O  
ATOM   3356  H   GLU A 221      22.526 -10.972 -29.682  1.00  0.00           H  
ATOM   3357  HA  GLU A 221      22.035 -12.112 -27.088  1.00  0.00           H  
ATOM   3358 1HB  GLU A 221      20.343 -11.643 -29.515  1.00  0.00           H  
ATOM   3359 2HB  GLU A 221      19.697 -12.276 -27.995  1.00  0.00           H  
ATOM   3360 1HG  GLU A 221      21.152  -9.606 -28.280  1.00  0.00           H  
ATOM   3361 2HG  GLU A 221      19.421  -9.732 -28.287  1.00  0.00           H  
ATOM   3362  N   ARG A 222      22.134 -14.184 -29.666  1.00  0.00           N  
ATOM   3363  CA  ARG A 222      22.216 -15.613 -29.944  1.00  0.00           C  
ATOM   3364  C   ARG A 222      23.299 -16.230 -29.089  1.00  0.00           C  
ATOM   3365  O   ARG A 222      23.079 -17.276 -28.481  1.00  0.00           O  
ATOM   3366  CB  ARG A 222      22.531 -15.896 -31.408  1.00  0.00           C  
ATOM   3367  CG  ARG A 222      22.758 -17.378 -31.741  1.00  0.00           C  
ATOM   3368  CD  ARG A 222      21.527 -18.217 -31.652  1.00  0.00           C  
ATOM   3369  NE  ARG A 222      21.828 -19.635 -31.838  1.00  0.00           N  
ATOM   3370  CZ  ARG A 222      20.904 -20.610 -31.937  1.00  0.00           C  
ATOM   3371  NH1 ARG A 222      19.622 -20.323 -31.898  1.00  0.00           N  
ATOM   3372  NH2 ARG A 222      21.275 -21.869 -32.063  1.00  0.00           N  
ATOM   3373  H   ARG A 222      22.236 -13.525 -30.434  1.00  0.00           H  
ATOM   3374  HA  ARG A 222      21.260 -16.073 -29.697  1.00  0.00           H  
ATOM   3375 1HB  ARG A 222      21.713 -15.534 -32.037  1.00  0.00           H  
ATOM   3376 2HB  ARG A 222      23.424 -15.351 -31.693  1.00  0.00           H  
ATOM   3377 1HG  ARG A 222      23.135 -17.453 -32.759  1.00  0.00           H  
ATOM   3378 2HG  ARG A 222      23.499 -17.786 -31.054  1.00  0.00           H  
ATOM   3379 1HD  ARG A 222      21.058 -18.089 -30.677  1.00  0.00           H  
ATOM   3380 2HD  ARG A 222      20.831 -17.919 -32.430  1.00  0.00           H  
ATOM   3381  HE  ARG A 222      22.822 -19.908 -31.842  1.00  0.00           H  
ATOM   3382 1HH1 ARG A 222      19.300 -19.347 -31.802  1.00  0.00           H  
ATOM   3383 2HH1 ARG A 222      18.939 -21.066 -31.971  1.00  0.00           H  
ATOM   3384 1HH2 ARG A 222      22.258 -22.114 -32.091  1.00  0.00           H  
ATOM   3385 2HH2 ARG A 222      20.566 -22.582 -32.115  1.00  0.00           H  
ATOM   3386  N   GLN A 223      24.445 -15.553 -28.966  1.00  0.00           N  
ATOM   3387  CA  GLN A 223      25.518 -16.102 -28.152  1.00  0.00           C  
ATOM   3388  C   GLN A 223      25.066 -16.229 -26.702  1.00  0.00           C  
ATOM   3389  O   GLN A 223      25.339 -17.234 -26.040  1.00  0.00           O  
ATOM   3390  CB  GLN A 223      26.769 -15.222 -28.221  1.00  0.00           C  
ATOM   3391  CG  GLN A 223      27.485 -15.245 -29.560  1.00  0.00           C  
ATOM   3392  CD  GLN A 223      28.688 -14.305 -29.593  1.00  0.00           C  
ATOM   3393  OE1 GLN A 223      28.777 -13.338 -28.827  1.00  0.00           O  
ATOM   3394  NE2 GLN A 223      29.634 -14.593 -30.486  1.00  0.00           N  
ATOM   3395  H   GLN A 223      24.581 -14.679 -29.481  1.00  0.00           H  
ATOM   3396  HA  GLN A 223      25.764 -17.098 -28.525  1.00  0.00           H  
ATOM   3397 1HB  GLN A 223      26.485 -14.187 -28.020  1.00  0.00           H  
ATOM   3398 2HB  GLN A 223      27.472 -15.525 -27.449  1.00  0.00           H  
ATOM   3399 1HG  GLN A 223      27.831 -16.260 -29.757  1.00  0.00           H  
ATOM   3400 2HG  GLN A 223      26.785 -14.934 -30.333  1.00  0.00           H  
ATOM   3401 1HE2 GLN A 223      30.450 -14.017 -30.559  1.00  0.00           H  
ATOM   3402 2HE2 GLN A 223      29.526 -15.384 -31.088  1.00  0.00           H  
ATOM   3403  N   SER A 224      24.312 -15.246 -26.210  1.00  0.00           N  
ATOM   3404  CA  SER A 224      23.825 -15.336 -24.841  1.00  0.00           C  
ATOM   3405  C   SER A 224      22.883 -16.532 -24.671  1.00  0.00           C  
ATOM   3406  O   SER A 224      22.959 -17.256 -23.671  1.00  0.00           O  
ATOM   3407  CB  SER A 224      23.124 -14.049 -24.445  1.00  0.00           C  
ATOM   3408  OG  SER A 224      24.031 -12.977 -24.400  1.00  0.00           O  
ATOM   3409  H   SER A 224      24.115 -14.418 -26.777  1.00  0.00           H  
ATOM   3410  HA  SER A 224      24.678 -15.477 -24.180  1.00  0.00           H  
ATOM   3411 1HB  SER A 224      22.331 -13.828 -25.155  1.00  0.00           H  
ATOM   3412 2HB  SER A 224      22.658 -14.177 -23.471  1.00  0.00           H  
ATOM   3413  HG  SER A 224      24.320 -12.834 -25.316  1.00  0.00           H  
ATOM   3414  N   TRP A 225      22.028 -16.774 -25.666  1.00  0.00           N  
ATOM   3415  CA  TRP A 225      21.074 -17.872 -25.571  1.00  0.00           C  
ATOM   3416  C   TRP A 225      21.782 -19.227 -25.687  1.00  0.00           C  
ATOM   3417  O   TRP A 225      21.369 -20.219 -25.063  1.00  0.00           O  
ATOM   3418  CB  TRP A 225      19.987 -17.727 -26.630  1.00  0.00           C  
ATOM   3419  CG  TRP A 225      19.110 -16.499 -26.400  1.00  0.00           C  
ATOM   3420  CD1 TRP A 225      18.964 -15.417 -27.222  1.00  0.00           C  
ATOM   3421  CD2 TRP A 225      18.298 -16.220 -25.242  1.00  0.00           C  
ATOM   3422  NE1 TRP A 225      18.110 -14.505 -26.658  1.00  0.00           N  
ATOM   3423  CE2 TRP A 225      17.697 -14.973 -25.453  1.00  0.00           C  
ATOM   3424  CE3 TRP A 225      18.038 -16.909 -24.068  1.00  0.00           C  
ATOM   3425  CZ2 TRP A 225      16.844 -14.408 -24.531  1.00  0.00           C  
ATOM   3426  CZ3 TRP A 225      17.175 -16.347 -23.136  1.00  0.00           C  
ATOM   3427  CH2 TRP A 225      16.589 -15.123 -23.365  1.00  0.00           C  
ATOM   3428  H   TRP A 225      22.014 -16.148 -26.474  1.00  0.00           H  
ATOM   3429  HA  TRP A 225      20.594 -17.821 -24.596  1.00  0.00           H  
ATOM   3430 1HB  TRP A 225      20.449 -17.651 -27.620  1.00  0.00           H  
ATOM   3431 2HB  TRP A 225      19.357 -18.608 -26.625  1.00  0.00           H  
ATOM   3432  HD1 TRP A 225      19.448 -15.296 -28.186  1.00  0.00           H  
ATOM   3433  HE1 TRP A 225      17.833 -13.618 -27.060  1.00  0.00           H  
ATOM   3434  HE3 TRP A 225      18.505 -17.867 -23.890  1.00  0.00           H  
ATOM   3435  HZ2 TRP A 225      16.383 -13.437 -24.703  1.00  0.00           H  
ATOM   3436  HZ3 TRP A 225      16.975 -16.900 -22.217  1.00  0.00           H  
ATOM   3437  HH2 TRP A 225      15.917 -14.705 -22.617  1.00  0.00           H  
ATOM   3438  N   GLU A 226      22.872 -19.281 -26.466  1.00  0.00           N  
ATOM   3439  CA  GLU A 226      23.646 -20.512 -26.564  1.00  0.00           C  
ATOM   3440  C   GLU A 226      24.304 -20.805 -25.218  1.00  0.00           C  
ATOM   3441  O   GLU A 226      24.225 -21.924 -24.707  1.00  0.00           O  
ATOM   3442  CB  GLU A 226      24.704 -20.414 -27.680  1.00  0.00           C  
ATOM   3443  CG  GLU A 226      24.137 -20.420 -29.122  1.00  0.00           C  
ATOM   3444  CD  GLU A 226      25.161 -20.176 -30.204  1.00  0.00           C  
ATOM   3445  OE1 GLU A 226      26.307 -19.952 -29.892  1.00  0.00           O  
ATOM   3446  OE2 GLU A 226      24.779 -20.203 -31.362  1.00  0.00           O  
ATOM   3447  H   GLU A 226      23.151 -18.458 -27.002  1.00  0.00           H  
ATOM   3448  HA  GLU A 226      22.985 -21.331 -26.788  1.00  0.00           H  
ATOM   3449 1HB  GLU A 226      25.271 -19.492 -27.554  1.00  0.00           H  
ATOM   3450 2HB  GLU A 226      25.404 -21.242 -27.588  1.00  0.00           H  
ATOM   3451 1HG  GLU A 226      23.727 -21.398 -29.308  1.00  0.00           H  
ATOM   3452 2HG  GLU A 226      23.332 -19.697 -29.199  1.00  0.00           H  
ATOM   3453  N   ARG A 227      24.853 -19.766 -24.584  1.00  0.00           N  
ATOM   3454  CA  ARG A 227      25.520 -19.887 -23.289  1.00  0.00           C  
ATOM   3455  C   ARG A 227      24.542 -20.302 -22.195  1.00  0.00           C  
ATOM   3456  O   ARG A 227      24.891 -21.052 -21.282  1.00  0.00           O  
ATOM   3457  CB  ARG A 227      26.184 -18.567 -22.935  1.00  0.00           C  
ATOM   3458  CG  ARG A 227      27.406 -18.241 -23.794  1.00  0.00           C  
ATOM   3459  CD  ARG A 227      27.904 -16.863 -23.560  1.00  0.00           C  
ATOM   3460  NE  ARG A 227      29.023 -16.538 -24.437  1.00  0.00           N  
ATOM   3461  CZ  ARG A 227      29.504 -15.295 -24.641  1.00  0.00           C  
ATOM   3462  NH1 ARG A 227      28.963 -14.268 -24.022  1.00  0.00           N  
ATOM   3463  NH2 ARG A 227      30.517 -15.105 -25.467  1.00  0.00           N  
ATOM   3464  H   ARG A 227      24.864 -18.859 -25.053  1.00  0.00           H  
ATOM   3465  HA  ARG A 227      26.292 -20.650 -23.371  1.00  0.00           H  
ATOM   3466 1HB  ARG A 227      25.469 -17.758 -23.065  1.00  0.00           H  
ATOM   3467 2HB  ARG A 227      26.489 -18.575 -21.891  1.00  0.00           H  
ATOM   3468 1HG  ARG A 227      28.208 -18.933 -23.539  1.00  0.00           H  
ATOM   3469 2HG  ARG A 227      27.160 -18.355 -24.845  1.00  0.00           H  
ATOM   3470 1HD  ARG A 227      27.099 -16.155 -23.758  1.00  0.00           H  
ATOM   3471 2HD  ARG A 227      28.235 -16.761 -22.527  1.00  0.00           H  
ATOM   3472  HE  ARG A 227      29.465 -17.301 -24.933  1.00  0.00           H  
ATOM   3473 1HH1 ARG A 227      28.186 -14.410 -23.391  1.00  0.00           H  
ATOM   3474 2HH1 ARG A 227      29.324 -13.338 -24.181  1.00  0.00           H  
ATOM   3475 1HH2 ARG A 227      30.932 -15.891 -25.948  1.00  0.00           H  
ATOM   3476 2HH2 ARG A 227      30.872 -14.173 -25.625  1.00  0.00           H  
ATOM   3477  N   ALA A 228      23.299 -19.839 -22.320  1.00  0.00           N  
ATOM   3478  CA  ALA A 228      22.234 -20.143 -21.379  1.00  0.00           C  
ATOM   3479  C   ALA A 228      21.616 -21.528 -21.615  1.00  0.00           C  
ATOM   3480  O   ALA A 228      20.743 -21.952 -20.847  1.00  0.00           O  
ATOM   3481  CB  ALA A 228      21.150 -19.083 -21.483  1.00  0.00           C  
ATOM   3482  H   ALA A 228      23.095 -19.192 -23.080  1.00  0.00           H  
ATOM   3483  HA  ALA A 228      22.657 -20.129 -20.376  1.00  0.00           H  
ATOM   3484 1HB  ALA A 228      20.365 -19.287 -20.759  1.00  0.00           H  
ATOM   3485 2HB  ALA A 228      21.584 -18.102 -21.287  1.00  0.00           H  
ATOM   3486 3HB  ALA A 228      20.738 -19.097 -22.487  1.00  0.00           H  
ATOM   3487  N   GLY A 229      22.000 -22.211 -22.705  1.00  0.00           N  
ATOM   3488  CA  GLY A 229      21.453 -23.527 -23.014  1.00  0.00           C  
ATOM   3489  C   GLY A 229      19.990 -23.487 -23.456  1.00  0.00           C  
ATOM   3490  O   GLY A 229      19.259 -24.456 -23.252  1.00  0.00           O  
ATOM   3491  H   GLY A 229      22.725 -21.848 -23.321  1.00  0.00           H  
ATOM   3492 1HA  GLY A 229      22.056 -23.977 -23.803  1.00  0.00           H  
ATOM   3493 2HA  GLY A 229      21.551 -24.168 -22.140  1.00  0.00           H  
ATOM   3494  N   GLN A 230      19.545 -22.373 -24.040  1.00  0.00           N  
ATOM   3495  CA  GLN A 230      18.135 -22.237 -24.412  1.00  0.00           C  
ATOM   3496  C   GLN A 230      17.837 -22.635 -25.858  1.00  0.00           C  
ATOM   3497  O   GLN A 230      16.688 -22.577 -26.316  1.00  0.00           O  
ATOM   3498  CB  GLN A 230      17.698 -20.810 -24.139  1.00  0.00           C  
ATOM   3499  CG  GLN A 230      17.865 -20.428 -22.670  1.00  0.00           C  
ATOM   3500  CD  GLN A 230      17.049 -21.263 -21.727  1.00  0.00           C  
ATOM   3501  OE1 GLN A 230      15.822 -21.334 -21.864  1.00  0.00           O  
ATOM   3502  NE2 GLN A 230      17.710 -21.907 -20.766  1.00  0.00           N  
ATOM   3503  H   GLN A 230      20.191 -21.602 -24.224  1.00  0.00           H  
ATOM   3504  HA  GLN A 230      17.554 -22.894 -23.766  1.00  0.00           H  
ATOM   3505 1HB  GLN A 230      18.301 -20.129 -24.745  1.00  0.00           H  
ATOM   3506 2HB  GLN A 230      16.658 -20.678 -24.418  1.00  0.00           H  
ATOM   3507 1HG  GLN A 230      18.898 -20.573 -22.409  1.00  0.00           H  
ATOM   3508 2HG  GLN A 230      17.580 -19.398 -22.521  1.00  0.00           H  
ATOM   3509 1HE2 GLN A 230      17.215 -22.481 -20.115  1.00  0.00           H  
ATOM   3510 2HE2 GLN A 230      18.734 -21.839 -20.699  1.00  0.00           H  
ATOM   3511  N   VAL A 231      18.879 -23.039 -26.562  1.00  0.00           N  
ATOM   3512  CA  VAL A 231      18.817 -23.442 -27.959  1.00  0.00           C  
ATOM   3513  C   VAL A 231      19.356 -24.870 -28.016  1.00  0.00           C  
ATOM   3514  O   VAL A 231      20.200 -25.215 -27.188  1.00  0.00           O  
ATOM   3515  CB  VAL A 231      19.711 -22.498 -28.758  1.00  0.00           C  
ATOM   3516  CG1 VAL A 231      19.226 -21.064 -28.631  1.00  0.00           C  
ATOM   3517  CG2 VAL A 231      21.057 -22.599 -28.224  1.00  0.00           C  
ATOM   3518  H   VAL A 231      19.772 -23.061 -26.095  1.00  0.00           H  
ATOM   3519  HA  VAL A 231      17.788 -23.410 -28.316  1.00  0.00           H  
ATOM   3520  HB  VAL A 231      19.697 -22.773 -29.806  1.00  0.00           H  
ATOM   3521 1HG1 VAL A 231      19.884 -20.398 -29.180  1.00  0.00           H  
ATOM   3522 2HG1 VAL A 231      18.233 -20.994 -29.026  1.00  0.00           H  
ATOM   3523 3HG1 VAL A 231      19.231 -20.772 -27.586  1.00  0.00           H  
ATOM   3524 1HG2 VAL A 231      21.687 -21.935 -28.775  1.00  0.00           H  
ATOM   3525 2HG2 VAL A 231      21.033 -22.314 -27.171  1.00  0.00           H  
ATOM   3526 3HG2 VAL A 231      21.419 -23.622 -28.318  1.00  0.00           H  
ATOM   3527  N   GLN A 232      18.887 -25.710 -28.955  1.00  0.00           N  
ATOM   3528  CA  GLN A 232      19.372 -27.098 -28.930  1.00  0.00           C  
ATOM   3529  C   GLN A 232      19.853 -27.785 -30.225  1.00  0.00           C  
ATOM   3530  O   GLN A 232      20.937 -28.374 -30.228  1.00  0.00           O  
ATOM   3531  CB  GLN A 232      18.277 -27.995 -28.328  1.00  0.00           C  
ATOM   3532  CG  GLN A 232      17.939 -27.718 -26.861  1.00  0.00           C  
ATOM   3533  CD  GLN A 232      16.865 -28.648 -26.321  1.00  0.00           C  
ATOM   3534  OE1 GLN A 232      16.007 -29.134 -27.063  1.00  0.00           O  
ATOM   3535  NE2 GLN A 232      16.908 -28.896 -25.016  1.00  0.00           N  
ATOM   3536  H   GLN A 232      18.206 -25.402 -29.630  1.00  0.00           H  
ATOM   3537  HA  GLN A 232      20.221 -27.124 -28.250  1.00  0.00           H  
ATOM   3538 1HB  GLN A 232      17.364 -27.907 -28.914  1.00  0.00           H  
ATOM   3539 2HB  GLN A 232      18.599 -29.029 -28.382  1.00  0.00           H  
ATOM   3540 1HG  GLN A 232      18.841 -27.844 -26.261  1.00  0.00           H  
ATOM   3541 2HG  GLN A 232      17.568 -26.700 -26.762  1.00  0.00           H  
ATOM   3542 1HE2 GLN A 232      16.228 -29.500 -24.598  1.00  0.00           H  
ATOM   3543 2HE2 GLN A 232      17.622 -28.474 -24.452  1.00  0.00           H  
ATOM   3544  N   ARG A 233      19.043 -27.794 -31.297  1.00  0.00           N  
ATOM   3545  CA  ARG A 233      19.364 -28.682 -32.434  1.00  0.00           C  
ATOM   3546  C   ARG A 233      19.338 -28.130 -33.864  1.00  0.00           C  
ATOM   3547  O   ARG A 233      18.945 -28.845 -34.783  1.00  0.00           O  
ATOM   3548  CB  ARG A 233      18.452 -29.903 -32.407  1.00  0.00           C  
ATOM   3549  CG  ARG A 233      18.655 -30.850 -31.219  1.00  0.00           C  
ATOM   3550  CD  ARG A 233      19.979 -31.540 -31.290  1.00  0.00           C  
ATOM   3551  NE  ARG A 233      20.168 -32.482 -30.203  1.00  0.00           N  
ATOM   3552  CZ  ARG A 233      20.702 -32.186 -28.996  1.00  0.00           C  
ATOM   3553  NH1 ARG A 233      21.119 -30.965 -28.708  1.00  0.00           N  
ATOM   3554  NH2 ARG A 233      20.815 -33.142 -28.086  1.00  0.00           N  
ATOM   3555  H   ARG A 233      18.186 -27.263 -31.299  1.00  0.00           H  
ATOM   3556  HA  ARG A 233      20.377 -29.048 -32.270  1.00  0.00           H  
ATOM   3557 1HB  ARG A 233      17.414 -29.577 -32.393  1.00  0.00           H  
ATOM   3558 2HB  ARG A 233      18.599 -30.484 -33.317  1.00  0.00           H  
ATOM   3559 1HG  ARG A 233      18.591 -30.318 -30.288  1.00  0.00           H  
ATOM   3560 2HG  ARG A 233      17.879 -31.616 -31.242  1.00  0.00           H  
ATOM   3561 1HD  ARG A 233      20.056 -32.085 -32.229  1.00  0.00           H  
ATOM   3562 2HD  ARG A 233      20.777 -30.800 -31.238  1.00  0.00           H  
ATOM   3563  HE  ARG A 233      19.872 -33.435 -30.360  1.00  0.00           H  
ATOM   3564 1HH1 ARG A 233      21.051 -30.193 -29.392  1.00  0.00           H  
ATOM   3565 2HH1 ARG A 233      21.519 -30.775 -27.803  1.00  0.00           H  
ATOM   3566 1HH2 ARG A 233      20.502 -34.080 -28.297  1.00  0.00           H  
ATOM   3567 2HH2 ARG A 233      21.215 -32.935 -27.183  1.00  0.00           H  
ATOM   3568  N   VAL A 234      19.762 -26.895 -34.090  1.00  0.00           N  
ATOM   3569  CA  VAL A 234      19.762 -26.391 -35.471  1.00  0.00           C  
ATOM   3570  C   VAL A 234      20.801 -27.068 -36.379  1.00  0.00           C  
ATOM   3571  O   VAL A 234      20.635 -27.130 -37.607  1.00  0.00           O  
ATOM   3572  CB  VAL A 234      19.970 -24.872 -35.502  1.00  0.00           C  
ATOM   3573  CG1 VAL A 234      18.844 -24.211 -34.806  1.00  0.00           C  
ATOM   3574  CG2 VAL A 234      21.285 -24.488 -34.841  1.00  0.00           C  
ATOM   3575  H   VAL A 234      20.078 -26.316 -33.325  1.00  0.00           H  
ATOM   3576  HA  VAL A 234      18.773 -26.586 -35.891  1.00  0.00           H  
ATOM   3577  HB  VAL A 234      19.978 -24.533 -36.525  1.00  0.00           H  
ATOM   3578 1HG1 VAL A 234      19.002 -23.157 -34.861  1.00  0.00           H  
ATOM   3579 2HG1 VAL A 234      17.907 -24.467 -35.302  1.00  0.00           H  
ATOM   3580 3HG1 VAL A 234      18.806 -24.525 -33.767  1.00  0.00           H  
ATOM   3581 1HG2 VAL A 234      21.392 -23.403 -34.885  1.00  0.00           H  
ATOM   3582 2HG2 VAL A 234      21.279 -24.814 -33.805  1.00  0.00           H  
ATOM   3583 3HG2 VAL A 234      22.116 -24.947 -35.363  1.00  0.00           H  
ATOM   3584  N   GLY A 235      21.874 -27.584 -35.779  1.00  0.00           N  
ATOM   3585  CA  GLY A 235      22.943 -28.248 -36.517  1.00  0.00           C  
ATOM   3586  C   GLY A 235      22.400 -29.212 -37.569  1.00  0.00           C  
ATOM   3587  O   GLY A 235      23.031 -30.225 -37.875  1.00  0.00           O  
ATOM   3588  H   GLY A 235      21.943 -27.507 -34.776  1.00  0.00           H  
ATOM   3589 1HA  GLY A 235      23.570 -27.497 -36.999  1.00  0.00           H  
ATOM   3590 2HA  GLY A 235      23.579 -28.791 -35.819  1.00  0.00           H  
TER                                                                             
# All scores below are weighted scores, not raw scores.
#BEGIN_POSE_ENERGIES_TABLE /home/grads/bernardm/FoldingBenchMarks/RosettaFold/RoseTTAFold/results_pyrosetta_rerun/T1120.pdb/pdb-3track/model0_2_0.35.pdb
label fa_atr fa_rep fa_sol fa_intra_rep fa_intra_sol_xover4 lk_ball_wtd fa_elec hbond_sr_bb hbond_lr_bb hbond_bb_sc hbond_sc dslf_fa13 omega fa_dun p_aa_pp yhh_planarity ref rama_prepro cart_bonded total
weights 1 0.55 1 0.005 1 1 1 1 1 1 1 1.25 0.4 0.7 0.6 0.625 1 0.45 0.5 NA
pose -1354.3 172.259 877.107 3.14804 40.643 -50.0674 -417.924 -148.329 -21.4236 -25.5636 -30.4982 0 15.5761 251.545 -37.5688 0.01522 78.8227 25.2613 175.822 -445.475
GLY_1 -0.86093 0.11937 0.58711 5e-05 0 -0.10595 0.48843 0 0 0 0 0 0.00413 0 0.76546 0 0.79816 4.15231 0.01245 5.96058
ALA_2 -1.26413 0.04009 0.68675 0.00152 0 -0.09813 0.45712 0 0 0 0 0 -0.07034 0 -0.34751 0 1.32468 3.82464 0.08863 4.64331
MET_3 -5.71351 0.72587 2.95952 0.0098 0.15138 -0.25667 -0.24432 0 0 0 0 0 -0.00601 1.65661 -0.05817 0 1.65735 -0.2578 0.16643 0.79046
GLY_4 -1.58303 0.24112 1.69672 0.0001 0 -0.0252 -0.36695 0 0 0 0 0 -0.10202 0 0.45726 0 0.79816 0.12354 0.2175 1.45721
MET_5 -3.88752 0.56316 2.21144 0.01355 0.04611 -0.46498 0.36243 0 0 0 0 0 0.21498 1.08053 0.12317 0 1.65735 0.05588 0.28498 2.26106
LYS_6 -6.634 1.23065 5.95039 0.00841 0.2317 0.32211 -4.62553 0 0 0 -0.66855 0 -0.02119 2.20581 -0.05589 0 -0.71458 -0.243 0.52565 -2.48801
ASN_7 -2.7574 0.41955 2.773 0.00876 0.32452 -0.26076 -0.28326 0 0 0 0 0 -0.05028 1.52555 -0.95752 0 -1.34026 -0.64787 0.6856 -0.56037
ALA_8 -2.48538 0.54436 1.79461 0.00108 0 -0.05606 0.36148 0 0 0 0 0 0.88615 0 0.93951 0 1.32468 4.78968 1.13902 9.23913
PRO_9 -2.74231 0.37959 0.83157 0.00277 0.07084 -0.10487 -0.38535 0 0 0 0 0 -0.0049 0.08987 -1.0144 0 -1.64321 4.83784 0.98477 1.30221
LEU_10 -4.44737 0.48538 2.75605 0.01623 0.05276 0.00186 -2.53276 0 0 0 0 0 0.02675 0.24648 0.10351 0 1.66147 -0.1813 0.46151 -1.34942
THR_11 -3.90426 0.48074 1.31769 0.00482 0.0878 -0.32865 -0.40964 0 0 0 0 0 -0.00482 0.08 -0.26098 0 1.15175 0.05836 0.55942 -1.16776
LEU_12 -8.41908 1.44029 2.47265 0.04962 0.10196 -0.14629 -2.09112 0 0 0 0 0 0.01727 2.85877 -0.28747 0 1.66147 -0.22757 0.70327 -1.86623
ASN_13 -3.98119 0.1758 3.70674 0.00424 0.28045 -0.34854 -1.80263 0 0 -0.30322 -0.93928 0 -0.03925 2.13931 -0.07414 0 -1.34026 0.0067 0.51741 -1.99787
PHE_14 -8.3844 0.76975 3.04178 0.02385 0.26274 -0.07613 -2.11388 0 0 0 0 0 0.0393 1.65794 -0.34769 0 1.21829 0.50552 0.38363 -3.0193
GLY_15 -1.61387 0.08663 1.85063 4e-05 0 -0.3641 0.21792 0 0 0 0 0 -0.23903 0 -1.32598 0 0.79816 0.35511 0.38356 0.14907
SER_16 -1.25363 0.05528 1.15618 0.00262 0.06265 -0.04509 -0.10624 0 0 0 0 0 0.03545 0.19607 -0.27047 0 -0.28969 -0.32989 0.21014 -0.57662
VAL_17 -4.79647 0.44066 3.21019 0.02794 0.04827 -0.40916 -1.70595 0 0 0 0 0 -0.04266 0.02693 -0.64533 0 2.64269 -0.48347 0.32953 -1.35683
ARG_18 -4.50353 0.37283 3.23941 0.01397 0.3651 0.07002 -1.87398 0 0 -0.52545 -0.93928 0 -0.02395 2.16221 0.00747 0 -0.09474 -0.23503 0.28927 -1.6757
LEU_19 -8.93413 1.48647 1.85111 0.03868 0.19472 -0.00068 -2.00393 0 0 0 0 0 0.13984 1.62498 -0.04353 0 1.66147 0.24644 1.13676 -2.60178
PRO_20 -4.48379 0.91559 1.36385 0.00295 0.10911 -0.20212 -1.2926 0 0 0 0 0 -0.00296 0.10459 -0.43477 0 -1.64321 0.30695 1.44466 -3.81176
VAL_21 -8.44631 1.4399 2.34955 0.0248 0.06804 -0.03665 -2.46995 0 0 0 0 0 0.06892 1.09543 -0.58815 0 2.64269 -0.09676 0.72113 -3.22736
SER_22 -5.0942 0.39198 5.3552 0.00339 0.08121 -0.07605 -2.57407 0 0 -1.93559 0 0 -0.02141 0.4072 -0.54997 0 -0.28969 -0.15304 0.6002 -3.85483
ALA_23 -3.31188 0.43345 1.6587 0.002 0 -0.15538 0.32768 0 0 0 0 0 -0.09398 0 -0.14987 0 1.32468 -0.30774 0.50077 0.22844
ASP_24 -3.19421 0.61764 5.03686 0.00406 0.31947 0.28178 -5.59259 0 0 -1.26071 -0.66855 0 -0.03913 2.1852 -0.3528 0 -2.14574 -0.5961 0.36461 -5.04022
GLY_25 -4.17262 0.42466 3.29733 0.00013 0 0.04845 -1.51333 0 0 -0.3627 0 0 -0.14196 0 -1.36302 0 0.79816 -0.62609 0.41191 -3.19907
LEU_26 -8.67201 1.13308 3.55611 0.01857 0.06277 -0.51993 -1.45774 0 0 -1.01026 0 0 0.04219 0.68797 -0.3219 0 1.66147 -0.30997 0.41732 -4.71235
LEU_27 -9.68126 2.10981 2.19207 0.05111 0.08804 -0.01004 -3.27393 0 0 0 0 0 -0.01341 2.32948 -0.20826 0 1.66147 -0.24843 1.09266 -3.91071
HIS_D_28 -6.36673 0.28265 4.13158 0.00518 0.4425 -0.29227 -2.229 0 0 0 0 0 0.11465 2.22703 -0.0314 0 -0.30065 -0.12732 1.31784 -0.82596
ALA_29 -5.87551 1.06011 2.36227 0.00127 0 -0.07656 -1.47463 0 0 0 0 0 0.03641 0 -0.04904 0 1.32468 0.72006 1.64288 -0.32807
PRO_30 -5.35442 1.06589 3.53099 0.00264 0.03851 -0.30612 -1.34218 0 0 0 0 0 -0.136 0.40503 -0.32821 0 -1.64321 0.41494 1.68699 -1.96512
THR_31 -6.29858 0.67353 4.24734 0.01909 0.06641 -0.5195 -1.81723 0 0 0 0 0 -0.02167 0.06364 0.0269 0 1.15175 -0.04574 0.6864 -1.76767
ALA_32 -5.55312 0.44211 2.48261 0.00139 0 -0.22127 -0.87032 0 0 0 0 0 -0.03324 0 -0.27275 0 1.32468 -0.04229 0.46187 -2.28033
GLN_33 -7.98043 0.459 5.41616 0.00675 0.55824 -0.30581 -1.96232 0 0 0 0 0 0.03018 2.89634 -0.06229 0 -1.45095 -0.28442 0.40002 -2.27954
GLN_34 -4.58705 0.40919 4.65448 0.00736 0.20118 -0.43706 -1.87041 0 0 0 0 0 -0.03968 2.36276 -0.14126 0 -1.45095 -0.21603 0.27771 -0.82977
GLN_35 -6.45345 0.7573 4.75519 0.00852 0.21419 -0.49316 -1.95563 0 0 -0.52545 0 0 0.27233 2.44483 -0.13247 0 -1.45095 -0.36273 0.39463 -2.52686
LEU_36 -8.57388 1.58171 2.56074 0.13226 0.12825 -0.60677 -0.97578 0 0 0 0 0 -0.02026 0.1275 -0.08943 0 1.66147 -0.43789 0.8439 -3.66816
GLY_37 -2.31113 0.12869 2.02965 8e-05 0 -0.21599 -1.0649 0 0 0 0 0 -0.12443 0 -1.26583 0 0.79816 -0.63376 0.55185 -2.10761
LEU_38 -6.70909 0.56997 2.13345 0.0164 0.06044 -0.36451 -0.71713 0 0 0 0 0 0.01289 0.33008 -0.3628 0 1.66147 -0.56388 0.31999 -3.61272
THR_39 -2.67628 0.63923 3.04572 0.00537 0.0403 0.02112 -2.40032 0 0 -0.45175 -0.59285 0 0.07997 0.03685 -0.52077 0 1.15175 0.66165 0.91979 -0.0402
GLN_40 -2.7778 0.71712 2.59112 0.00611 0.93248 -0.07847 -3.04837 0 0 -0.45175 -0.59285 0 0.50158 3.42888 0.21957 0 -1.45095 1.76634 0.93203 2.69505
SER_41 -3.66803 0.35207 3.81343 0.00157 0.08197 0.0537 -1.22774 0 0 -0.94878 0 0 0.00465 0.23654 -0.48909 0 -0.28969 0.85833 0.54752 -0.67355
TRP_42 -8.69816 1.00357 2.20803 0.02123 0.30151 -0.21821 -0.78581 0 0 0 0 0 -0.00479 1.30703 0.05293 0 2.26099 -0.3275 0.51246 -2.36671
GLU_43 -5.13395 0.63059 3.79079 0.00538 0.24325 -0.12314 -0.70595 0 0 0 0 0 -0.00778 2.6065 -0.16796 0 -2.72453 -0.36095 0.37403 -1.57372
ALA_44 -4.75927 0.29678 4.18876 0.00164 0 -0.26637 -1.44739 0 0 -0.94878 0 0 -0.03685 0 -0.14349 0 1.32468 -0.26967 0.22789 -1.83206
ALA_45 -5.21159 0.28763 3.08505 0.0014 0 -0.29469 -1.89422 0 0 0 0 0 0.04853 0 -0.27107 0 1.32468 -0.33062 0.198 -3.05691
LEU_46 -9.80732 1.72938 3.44027 0.02781 0.08448 -0.03513 -2.36241 0 0 0 0 0 -0.03632 0.5691 -0.25967 0 1.66147 -0.32687 0.68094 -4.63427
VAL_47 -4.42457 0.26313 3.64467 0.02023 0.05186 -0.49381 -1.38129 0 0 0 0 0 -0.0276 -0.0196 -0.39033 0 2.64269 -0.1222 0.70477 0.46794
GLU_48 -3.69715 0.16107 3.38556 0.00497 0.24602 -0.35907 -1.01031 0 0 0 0 0 -0.05698 2.56699 -0.32119 0 -2.72453 -0.31075 0.19111 -1.92426
HIS_49 -5.98931 0.62398 2.97937 0.00638 0.48984 -0.50503 -0.89603 0 0 0 0 0 0.09437 1.36853 -0.27005 0 -0.30065 -0.60262 0.34218 -2.65905
GLY_50 -2.15241 0.10373 1.93442 0.00014 0 -0.1421 -0.86725 0 0 0 0 0 -0.12293 0 -1.00309 0 0.79816 -0.60443 0.71742 -1.33835
LEU_51 -6.50169 1.10201 2.25264 0.0358 0.06432 0.25422 -1.81323 0 0 -0.17208 0 0 0.21111 2.20186 -0.18815 0 1.66147 -0.52926 1.41291 -0.00807
PRO_52 -3.63333 0.48669 2.60183 0.00364 0.0665 -0.18594 -0.66804 0 0 0 0 0 -0.08205 0.05559 -0.93656 0 -1.64321 -0.52062 1.44194 -3.01356
GLU_53 -3.64072 0.48546 4.12922 0.0088 0.9707 -0.16041 -1.83102 0 0 0 -0.48807 0 0.00538 3.12637 -0.29572 0 -2.72453 -0.59727 0.67366 -0.33813
THR_54 -2.63729 0.13492 2.02116 0.00784 0.06488 -0.14281 0.02006 0 0 0 0 0 -0.03507 0.01705 -0.00372 0 1.15175 -0.43855 0.28303 0.44325
TYR_55 -4.64185 0.5089 3.15453 0.02614 0.32184 -0.29452 -0.18589 0 0 0 0 0 0.04981 1.99054 -0.1731 0.00014 0.58223 -0.16677 0.42998 1.60199
ARG_56 -9.26216 1.59903 6.89871 0.01221 0.35824 -0.38338 -3.16844 0 0 -0.17208 -0.48807 0 0.0102 2.58616 -0.20738 0 -0.09474 0.14938 1.23603 -0.92631
ASP_57 -2.22097 0.52972 1.84751 0.0052 0.32879 -0.12935 0.18799 0 0 0 0 0 0.00528 1.37172 0.2009 0 -2.14574 0.04604 2.11149 2.13859
PHE_58 -10.4367 2.40414 1.89639 0.02745 0.20539 -0.59171 -0.60922 0 0 0 0 0 0.0053 2.69966 -0.03997 0 1.21829 0.95866 1.941 -0.3213
GLY_59 -2.25539 0.25111 1.76639 0.00013 0 -0.08535 -0.39134 0 0 0 0 0 0.10701 0 -0.38301 0 0.79816 2.29223 0.86483 2.96475
ALA_60 -2.67813 0.10649 1.95446 0.00152 0 0.1015 -1.61635 0 0 0 0 0 0.00074 0 -0.51333 0 1.32468 1.19585 0.47397 0.3514
GLY_61 -1.60606 0.39524 1.67973 0.00011 0 -0.19578 -0.3748 0 0 0 0 0 -0.04415 0 -1.47498 0 0.79816 -0.16946 0.77705 -0.21495
PRO_62 -1.59732 0.25877 1.03223 0.00232 0.04562 -0.14137 0.47382 0 0 0 0 0 -0.0803 0.31454 -0.31121 0 -1.64321 -0.33692 0.55537 -1.42766
GLU_63 -5.05077 0.7105 3.86099 0.00652 0.71103 -0.12446 -1.04909 0 0 0 0 0 -0.0598 2.60086 -0.072 0 -2.72453 -0.43494 0.26567 -1.36001
ALA_64 -5.16993 0.67836 2.22182 0.00344 0 -0.32341 -1.14018 0 0 0 0 0 0.15578 0 0.22343 0 1.32468 -0.02098 0.21235 -1.83461
ALA_65 -6.69805 1.029 3.01588 0.00139 0 -0.22866 -2.94461 0 0 0 0 0 0.30582 0 -0.17838 0 1.32468 -0.13682 0.35039 -4.15936
VAL_66 -9.86683 2.20282 2.02558 0.02889 0.04808 0.17703 -1.62147 0 0 0 0 0 -0.02716 0.37918 -0.39205 0 2.64269 -0.42462 1.85761 -2.97023
SER_67 -6.61551 2.57487 5.06192 0.00149 0.03315 -0.21614 0.20561 0 0 0 0 0 0.27111 0.4188 0.28395 0 -0.28969 1.52408 3.57814 6.8318
VAL_68 -10.3565 4.17894 2.19668 0.11831 0.05893 -0.46769 -1.37449 0 0 0 0 0 4.5178 0.15505 0.15715 0 2.64269 4.25315 8.26031 14.3403
PRO_69 -7.78258 2.40258 3.30623 0.00346 0.05459 -0.2793 -0.06433 0 0 0 0 0 0.4979 0.00788 1.85805 0 -1.64321 3.51983 9.06565 10.9467
ASP_70 -8.22292 2.04036 7.01776 0.00405 0.65865 -0.01101 -2.42223 0 0 0 0 0 -0.01683 2.96469 0.07893 0 -2.14574 1.13322 3.81807 4.89702
PHE_71 -10.7191 2.99494 2.85578 0.08002 0.28748 -0.02548 -0.97434 0 0 0 0 0 0.34199 3.76384 0.11152 0 1.21829 0.17049 1.85737 1.96275
VAL_72 -7.18612 1.02675 3.0341 0.01504 0.04396 -0.41715 -0.64936 0 0 0 0 0 0.09701 -5e-05 -0.41075 0 2.64269 -0.07033 1.27329 -0.60093
ALA_73 -4.32095 0.26558 3.01541 0.00134 0 -0.0548 -1.0798 0 0 0 0 0 0.05136 0 -0.23349 0 1.32468 -0.11459 0.55864 -0.58659
LEU_74 -9.39551 1.157 2.79715 0.01488 0.06891 -0.39414 -1.48344 0 0 0 0 0 -0.02937 0.27195 -0.27266 0 1.66147 -0.29015 0.3551 -5.5388
ALA_75 -6.76784 0.73861 3.37237 0.00147 0 0.02784 -1.63002 0 0 -0.5259 0 0 0.05666 0 -0.37251 0 1.32468 -0.40443 0.33308 -3.84601
PHE_76 -6.46981 0.78379 3.17628 0.02425 0.22781 -0.51619 -0.88968 0 0 0 0 0 0.08602 1.89029 0.038 0 1.21829 -0.35202 0.29589 -0.48706
ALA_77 -3.53051 0.33952 2.29209 0.00144 0 -0.23729 -0.93064 0 0 0 0 0 -0.03238 0 0.01223 0 1.32468 -0.1824 0.38365 -0.55961
LEU_78 -6.18695 0.50507 2.83273 0.01635 0.04451 -0.3055 -0.124 0 0 0 0 0 -0.01226 0.40443 -0.31468 0 1.66147 -0.28379 0.43234 -1.33029
ASP_79 -2.43974 0.04991 2.66496 0.00611 0.34499 -0.07248 -1.08068 0 0 0 -0.59825 0 -0.01896 2.2381 -0.32476 0 -2.14574 -0.48512 0.40685 -1.45481
THR_80 -5.08084 0.70089 3.02194 0.00621 0.0558 -0.0507 -1.53256 0 0 0 0 0 -0.03948 0.05123 0.07143 0 1.15175 -0.46423 1.03219 -1.07636
PRO_81 -3.81683 0.5243 2.33547 0.00222 0.03408 -0.1052 -0.91919 0 0 0 0 0 -0.0751 0.07303 -0.47299 0 -1.64321 -0.00627 1.03653 -3.03316
GLU_82 -6.20268 0.85113 5.31705 0.01005 0.83874 -0.00019 -2.30285 0 0 0 -0.88643 0 0.14627 2.67408 -0.33011 0 -2.72453 -0.03863 0.34169 -2.30641
ALA_83 -6.58876 0.66177 3.03788 0.00133 0 -0.03663 -1.76909 0 0 0 0 0 -0.0067 0 -0.19989 0 1.32468 -0.40301 0.29197 -3.68646
ARG_84 -7.32871 0.59882 6.85432 0.0109 0.19118 -0.23796 -3.01388 0 0 0 -0.59825 0 0.40671 1.39085 -0.14253 0 -0.09474 -0.4263 0.42992 -1.95969
ARG_85 -6.49402 0.41737 7.2026 0.01031 0.50776 -0.16987 -4.12373 0 0 0 -0.88643 0 -0.00277 1.9074 -0.066 0 -0.09474 -0.35175 0.60875 -1.53513
TRP_86 -10.3634 1.19186 3.14438 0.01703 0.28292 -0.08408 -1.86861 0 0 0 0 0 -0.00227 2.72779 -0.15539 0 2.26099 -0.21589 0.88024 -2.18448
GLN_87 -9.37514 0.92573 6.55391 0.00804 0.18914 -0.42819 -3.30214 0 0 -0.5259 0 0 -0.00734 2.78022 0.09267 0 -1.45095 -0.0462 1.23014 -3.356
LYS_88 -5.43579 0.36238 5.58192 0.00934 0.18234 -0.34008 -2.30698 0 0 0 0 0 -0.01528 0.9846 0.06427 0 -0.71458 -0.02479 0.74191 -0.91074
ARG_89 -6.92563 0.55116 6.53432 0.014 0.32035 -0.19948 -2.98058 0 0 0 -0.78839 0 -0.00478 2.72854 -0.11656 0 -0.09474 -0.26196 0.28295 -0.9408
ALA_90 -5.49563 0.35005 3.25102 0.0014 0 -0.09763 -2.14902 0 0 0 0 0 -0.01195 0 -0.31194 0 1.32468 -0.4491 0.2509 -3.33722
ARG_91 -4.87504 0.33866 4.23206 0.01294 0.31627 -0.22399 -2.04923 0 0 0 0 0 0.02479 1.99055 -0.06775 0 -0.09474 -0.33052 0.15734 -0.56867
GLU_92 -5.40152 0.23087 6.01533 0.00489 0.23597 -0.1714 -3.48397 0 0 0 -0.78839 0 -0.03935 2.57181 -0.22222 0 -2.72453 -0.31729 0.22737 -3.86242
LEU_93 -8.99908 1.53821 3.46598 0.01481 0.06566 -0.39671 -2.07508 0 0 0 0 0 -0.00992 0.8835 -0.17831 0 1.66147 -0.14814 0.45528 -3.72232
LEU_94 -6.07567 0.33084 3.27086 0.02528 0.08174 -0.26576 -2.08555 0 0 0 0 0 0.12952 0.1515 -0.30462 0 1.66147 -0.08645 0.59938 -2.56746
ALA_95 -4.36549 0.38783 3.87036 0.0015 0 -0.21859 -1.94698 0 0 0 0 0 0.00744 0 -0.2422 0 1.32468 -0.35438 0.39419 -1.14164
ARG_96 -7.72032 0.63155 7.39411 0.03022 0.53601 0.04818 -5.2431 0 0 0 -1.33983 0 0.01785 2.93425 -0.11064 0 -0.09474 -0.37633 0.47976 -2.81304
ALA_97 -5.67226 0.52407 2.80081 0.00154 0 -0.17867 -0.83418 0 0 0 0 0 0.03294 0 -0.27062 0 1.32468 -0.40285 0.44702 -2.22752
MET_98 -8.23577 0.70261 4.76747 0.04831 0.19419 -0.59106 -1.07762 0 0 0 0 0 -0.0198 3.18057 0.05283 0 1.65735 -0.19612 0.25014 0.7331
GLN_99 -4.14798 0.31435 4.02777 0.00679 0.20018 -0.12913 -1.86511 0 0 0 -0.25555 0 -0.01988 2.44079 -0.23054 0 -1.45095 -0.19341 0.2886 -1.01409
GLY_100 -2.24341 0.1924 2.43832 5e-05 0 -0.132 -1.30491 0 0 0 0 0 -0.1358 0 -1.51662 0 0.79816 0.02801 0.24882 -1.62696
ASP_101 -5.96538 0.29377 7.19833 0.00675 0.79098 -0.08355 -6.08489 0 0 -0.58234 -1.08428 0 -0.00097 1.70764 -0.84044 0 -2.14574 0.16398 0.55534 -6.0708
VAL_102 -5.20883 0.59213 2.37446 0.03007 0.05822 -0.09638 -1.14175 0 0 0 0 0 -0.04635 0.04489 -0.12192 0 2.64269 -0.17347 0.67092 -0.37533
ARG_103 -4.48869 0.21439 4.22434 0.01798 0.66201 -0.44861 -1.55742 0 0 0 0 0 -0.00072 1.50517 -0.01315 0 -0.09474 -0.04017 0.40759 0.38798
VAL_104 -7.56672 0.79409 4.53186 0.02542 0.05539 -0.60193 -2.5353 0 0 -0.58234 0 0 -0.05776 -0.01396 -0.32296 0 2.64269 0.02122 0.34176 -3.26853
ALA_105 -6.59334 0.75621 2.56003 0.00145 0 -0.21877 -1.55952 0 0 0 0 0 0.04273 0 -0.36266 0 1.32468 -0.30236 0.27731 -4.07424
ALA_106 -4.38005 0.4969 2.7216 0.00149 0 -0.15896 -1.231 0 0 0 0 0 0.07098 0 -0.28139 0 1.32468 -0.50727 0.18909 -1.75394
GLN_107 -6.23246 0.3414 5.6878 0.00582 0.16406 -0.39341 -2.17273 0 0 0 0 0 -0.03687 2.36256 -0.15483 0 -1.45095 -0.3373 0.29651 -1.9204
ILE_108 -11.2204 3.14606 2.74651 0.08766 0.08298 -0.26508 -2.42145 0 0 0 0 0 -0.05625 0.16228 -0.34034 0 2.30374 -0.14185 1.70084 -4.2153
ALA_109 -5.49839 0.9301 2.69987 0.00155 0 0.04902 -2.23787 0 0 -0.59005 0 0 -0.11185 0 -0.25395 0 1.32468 -0.22695 1.66384 -2.25
GLU_110 -6.06784 0.83977 3.64214 0.00807 0.35808 -0.27808 -1.02293 0 0 0 0 0 -0.04129 2.35842 0.26067 0 -2.72453 -0.06308 0.41494 -2.31565
ARG_111 -11.477 2.39524 6.2078 0.03036 0.53905 -0.03847 -2.0256 0 0 -0.30322 0 0 0.34772 3.90718 -0.26103 0 -0.09474 0.35419 0.98469 0.56614
ASN_112 -7.68386 2.6206 4.16071 0.00615 0.19095 -0.42154 -0.13379 0 0 0 0 0 0.21422 2.01181 0.06619 0 -1.34026 0.47953 2.56569 2.73641
PRO_113 -10.2326 5.66825 3.96498 0.00733 0.11881 -0.1667 -0.92467 0 0 0 0 0 1.01574 0.40681 -0.65691 0 -1.64321 0.20761 5.51294 3.27841
GLU_114 -9.5769 3.1733 7.88908 0.01122 0.24897 -0.58981 -0.4678 0 0 0 0 0 1.55416 4.12055 0.27903 0 -2.72453 -0.04042 7.63282 11.5097
PRO_115 -6.01789 1.19604 3.35576 0.0027 0.04018 -0.11611 -1.75131 0 0 0 0 0 1.33884 0.51669 2.94908 0 -1.64321 2.81582 5.63578 8.32236
ASP_116 -4.3585 0.71057 3.4794 0.00597 0.35158 -0.31856 -1.61957 0 0 0 0 0 -0.10628 1.37192 -0.01337 0 -2.14574 2.83637 2.60694 2.80073
ALA_117 -6.50311 1.20743 2.40526 0.00117 0 -0.18344 -1.14851 0 0 0 0 0 -0.04494 0 -0.1368 0 1.32468 -0.24544 1.18899 -2.13471
ARG_118 -8.16352 1.64894 7.19257 0.01294 0.77857 0.41961 -4.21223 0 0 -1.28813 0 0 -0.05935 3.28657 -0.1826 0 -0.09474 -0.50263 0.84306 -0.32096
ARG_119 -6.27515 0.4051 4.19891 0.01364 0.31985 -0.31973 -1.72051 0 0 0 -0.92807 0 -0.03584 2.036 -0.10488 0 -0.09474 -0.27988 0.6954 -2.0899
TRP_120 -8.62349 0.66497 4.32624 0.02812 0.36448 -0.4038 -1.46794 0 0 0 0 0 -0.01434 3.03117 -0.12383 0 2.26099 -0.08528 0.2481 0.20539
LEU_121 -9.2332 0.91405 2.37251 0.02183 0.07782 -0.26539 -1.7754 0 0 0 0 0 0.01602 0.68246 -0.21379 0 1.66147 -0.07592 0.33111 -5.48642
ALA_122 -4.74666 0.40477 3.96059 0.00154 0 -0.12562 -1.5691 0 0 0 0 0 0.0008 0 -0.20235 0 1.32468 -0.18227 0.30189 -0.83173
ALA_123 -6.18802 0.79021 3.49484 0.00168 0 -0.32801 -2.25964 0 0 0 0 0 0.04398 0 -0.19051 0 1.32468 -0.31554 0.26871 -3.35762
ARG_124 -8.94966 0.37635 7.49887 0.00954 0.18329 -0.33845 -3.00876 0 0 0 0 0 0.11005 1.50822 -0.11764 0 -0.09474 -0.37544 0.28064 -2.91774
LEU_125 -7.38725 0.99777 2.96839 0.02162 0.07296 -0.18711 -2.19101 0 0 0 0 0 0.05453 0.72371 -0.23811 0 1.66147 -0.29991 0.35126 -3.45168
GLU_126 -5.24158 0.27844 5.52685 0.00491 0.24031 -0.25641 -2.28202 0 0 0 0 0 -0.0298 2.56284 -0.26083 0 -2.72453 -0.32951 0.3669 -2.14443
SER_127 -6.16444 0.75937 6.3665 0.00267 0.05165 -0.10764 -2.81628 0 0 0 0 0 -0.03759 0.68054 0.23042 0 -0.28969 -0.36706 0.47774 -1.21381
THR_128 -5.9217 0.50647 5.12481 0.01097 0.06261 -0.48178 -2.09366 0 0 0 0 0 0.05714 0.04573 0.01588 0 1.15175 -0.02341 0.57401 -0.97118
GLY_129 -3.39393 0.177 3.60194 0.00012 0 -0.15875 -1.64587 0 0 0 0 0 -0.07547 0 0.2022 0 0.79816 0.60392 0.24935 0.35867
ALA_130 -5.98421 0.6014 3.46001 0.00195 0 -0.11177 -2.30031 0 0 0 0 0 -0.02146 0 -0.25394 0 1.32468 0.31589 0.23602 -2.73172
ARG_131 -7.06026 0.74227 7.14431 0.01758 0.41772 0.08811 -4.60247 0 0 0 -0.7476 0 0.11544 2.5311 -0.12935 0 -0.09474 -0.39997 0.39738 -1.58049
ARG_132 -5.63403 0.30474 4.83326 0.0109 0.19667 -0.45084 -2.43536 0 0 0 0 0 0.07119 1.54654 -0.1105 0 -0.09474 -0.41669 0.29833 -1.88053
GLU_133 -5.40364 0.24407 5.59497 0.00767 1.01239 -0.06558 -3.46082 0 0 0 -0.58203 0 0.06439 2.81959 -0.28463 0 -2.72453 -0.37396 0.22131 -2.93079
LEU_134 -9.34988 1.2689 3.85301 0.01933 0.06537 -0.24314 -2.21854 0 0 0 0 0 -0.01003 0.40001 -0.24342 0 1.66147 -0.26726 0.49467 -4.56951
LEU_135 -6.53579 0.58193 3.78229 0.0208 0.19577 -0.12471 -2.07491 0 0 0 0 0 0.01373 0.46093 -0.20305 0 1.66147 -0.1001 0.44789 -1.87374
ALA_136 -5.00442 0.30236 4.01957 0.00151 0 -0.2595 -2.19547 0 0 0 0 0 -0.04113 0 -0.26637 0 1.32468 -0.18463 0.17409 -2.12932
THR_137 -6.97045 0.58764 5.22154 0.01057 0.06222 -0.53648 -2.82591 0 0 0 0 0 0.02117 0.09329 -0.007 0 1.15175 -0.13676 0.30322 -3.0252
VAL_138 -8.61398 1.1288 2.71761 0.0175 0.05154 -0.26687 -2.14379 0 0 0 0 0 0.01999 0.05789 -0.23468 0 2.64269 -0.00792 0.4466 -4.18463
ALA_139 -4.89408 0.32381 3.5493 0.00149 0 -0.19101 -1.55101 0 0 0 0 0 -0.0245 0 -0.11414 0 1.32468 -0.13264 0.39526 -1.31283
ARG_140 -4.54832 0.42451 3.76261 0.01245 0.21522 -0.41824 -1.32906 0 0 0 0 0 -0.05898 1.74805 -0.18031 0 -0.09474 -0.31982 0.25408 -0.53254
HIS_141 -7.61278 0.88156 5.20083 0.0098 0.38375 -0.37736 -2.10432 0 0 0 0 0 0.1476 2.85393 -0.40174 0 -0.30065 -0.32554 0.3002 -1.34472
GLY_142 -1.9754 0.06971 2.06177 0.0001 0 -0.21576 -0.7584 0 0 0 0 0 -0.13501 0 -1.40395 0 0.79816 -0.43191 0.3665 -1.62419
GLY_143 -3.70442 0.50945 2.47737 0.00012 0 -0.13051 -1.36604 0 0 0 0 0 0.09718 0 -0.55253 0 0.79816 0.88696 0.34009 -0.64415
GLU_144 -2.87053 0.2619 1.97506 0.00516 0.22837 -0.15884 0.49652 0 0 0 0 0 0.1681 2.19448 0.0497 0 -2.72453 2.36661 0.58476 2.57676
GLY_145 -2.15538 0.42219 2.64163 2e-05 0 0.09404 -1.82759 0 0 0 0 0 -0.0088 0 -1.0771 0 0.79816 1.99885 0.56812 1.45413
ARG_146 -3.30285 0.28089 2.85611 0.01521 0.44931 -0.27634 -0.91813 0 0 0 0 0 -0.09016 2.12575 -0.13324 0 -0.09474 0.73263 0.23284 1.87729
VAL_147 -7.18186 1.15127 2.81487 0.02791 0.05584 -0.25602 -0.57425 0 0 0 0 0 -0.04964 -0.01461 -0.27963 0 2.64269 -0.19788 0.33199 -1.52931
TYR_148 -7.56634 0.59248 3.75452 0.02147 0.30309 -0.34015 -1.48958 0 0 0 0 0 0.04095 1.74533 -0.09817 0.01469 0.58223 -0.13063 0.44563 -2.12449
GLY_149 -3.11807 0.21805 3.50995 0.00011 0 -0.21962 -1.55851 0 0 0 0 0 -0.07057 0 0.34034 0 0.79816 0.39095 0.23682 0.52762
GLN_150 -5.89477 0.52761 5.26545 0.00733 0.19974 -0.40505 -2.46878 0 0 0 0 0 -0.02297 2.35737 -0.10443 0 -1.45095 0.33926 0.12382 -1.52637
LEU_151 -9.79774 1.78199 3.34696 0.03804 0.08326 -0.43682 -2.26487 0 0 0 0 0 0.16131 0.16775 -0.29385 0 1.66147 -0.28002 0.51775 -5.31476
GLY_152 -3.40024 0.16546 4.05022 0.00013 0 -0.32129 -2.1801 0 0 0 0 0 -0.03127 0 0.39934 0 0.79816 0.24423 0.51261 0.23723
SER_153 -4.47315 0.31988 5.06655 0.00145 0.02448 -0.30186 -2.79745 0 0 0 0 0 -0.0067 0.44439 0.28282 0 -0.28969 0.35214 0.20358 -1.17354
ILE_154 -8.03095 0.56126 4.5382 0.04118 0.11369 -0.43489 -2.90872 0 0 0 0 0 -0.02827 1.37134 -0.32383 0 2.30374 -0.07965 0.31259 -2.5643
SER_155 -5.36731 0.68524 4.82946 0.00161 0.06232 -0.26647 -2.53001 0 0 0 0 0 -0.01046 0.52275 0.32878 0 -0.28969 0.28904 0.44688 -1.29786
ASN_156 -6.29269 0.38513 5.27115 0.00511 0.24077 -0.15837 -2.09076 0 0 0 -1.00867 0 -0.03319 1.0123 0.56483 0 -1.34026 0.43047 0.43414 -2.58004
ARG_157 -8.02144 0.64961 7.9635 0.02534 0.51004 -0.6167 -3.49185 0 0 0 -0.87341 0 0.1925 1.7236 0.02097 0 -0.09474 0.39127 0.48159 -1.13972
THR_158 -6.79028 0.6938 4.91043 0.01067 0.06337 -0.23341 -2.45509 0 0 0 -0.87341 0 -0.03451 0.16669 0.0129 0 1.15175 0.28537 0.66663 -2.42511
VAL_159 -7.861 1.34058 1.9205 0.03052 0.05592 -0.13176 -1.75076 0 0 -0.51441 0 0 -0.02497 -0.00014 -0.32764 0 2.64269 -0.02494 0.6945 -3.95091
LEU_160 -7.58057 0.73505 1.97233 0.01588 0.08512 -0.10271 -1.30084 0 0 0 0 0 -0.0275 0.14614 -0.2268 0 1.66147 -0.14868 0.5076 -4.26351
GLY_161 -3.30279 0.18471 2.83903 7e-05 0 -0.07319 -1.07438 0 0 0 0 0 -0.04098 0 -1.3554 0 0.79816 -0.43643 0.32575 -2.13546
LYS_162 -6.92222 0.7186 6.53532 0.03427 0.42235 -0.17517 -3.29028 0 0 -0.71132 0 0 0.05133 3.07508 -0.08561 0 -0.71458 0.09595 0.46137 -0.50492
ASP_163 -5.29907 0.3917 6.59392 0.00789 0.99622 0.25944 -6.43329 0 0 -1.233 -0.68789 0 0.08102 3.11946 0.0446 0 -2.14574 0.39223 0.56587 -3.34663
SER_164 -4.26336 0.20682 4.61523 0.00171 0.02622 -0.04826 -1.19744 0 0 0 -1.00867 0 -0.05715 0.6397 0.2287 0 -0.28969 -0.08339 0.69758 -0.53199
ALA_165 -3.91284 0.35752 4.22665 0.00141 0 -0.08761 -1.95104 0 0 -0.46652 0 0 0.00201 0 0.13664 0 1.32468 0.0633 0.54405 0.23826
SER_166 -5.55676 0.37916 6.24524 0.00153 0.02412 -0.2729 -4.09455 0 0 -0.76647 -0.68789 0 0.00358 0.43501 0.28509 0 -0.28969 0.07068 0.45149 -3.77238
VAL_167 -8.0966 0.84364 4.2826 0.02333 0.05451 -0.374 -2.23335 0 0 0 0 0 -0.02137 0.01995 -0.27436 0 2.64269 -0.08875 0.47722 -2.74449
ARG_168 -7.03951 0.48518 5.65368 0.01152 0.21214 -0.3723 -1.51826 0 0 0 0 0 0.03758 1.73045 -0.17663 0 -0.09474 -0.2882 0.30836 -1.05074
GLN_169 -3.90839 0.2543 3.73061 0.00725 0.20647 -0.43451 -0.67564 0 0 0 0 0 0.07224 2.62576 -0.0182 0 -1.45095 -0.15911 0.24869 0.49852
GLU_170 -4.44357 0.19371 5.42097 0.00332 0.17596 0.00765 -2.74174 0 0 0 -0.3951 0 0.28626 2.668 -0.22376 0 -2.72453 -0.07747 0.27379 -1.57649
ARG_171 -7.77298 1.08359 6.99959 0.03416 0.74281 0.44145 -3.98775 0 0 0 -1.68909 0 -0.05097 3.42111 0.2094 0 -0.09474 0.06213 1.50957 0.90828
GLY_172 -1.66099 0.04357 1.35544 0.00011 0 -0.20057 0.0894 0 0 0 0 0 0.48451 0 0.65567 0 0.79816 1.19014 1.47652 4.23197
VAL_173 -7.6032 2.48541 2.13311 0.02601 0.04792 -0.27427 -0.28531 0 0 0 0 0 0.30132 0.001 -0.25063 0 2.64269 1.39302 1.59173 2.2088
LYS_174 -2.43502 1.12507 1.3132 0.00701 0.11225 -0.14117 -0.16868 0 0 0 0 0 0.02143 0.89498 -0.0389 0 -0.71458 0.32632 1.56847 1.8704
ALA_175 -3.58837 0.56904 1.88867 0.00108 0 -0.12658 -1.39683 0 0 0 0 0 1.39956 0 0.54222 0 1.32468 1.60722 0.70396 2.92464
THR_176 -2.39317 0.21198 1.89718 0.01147 0.10636 -0.12337 -0.13124 0 0 0 0 0 0.48393 0.08763 0.67752 0 1.15175 2.73058 1.5788 6.28942
ARG_177 -6.49972 0.63821 2.98463 0.01844 0.49872 -0.34004 -1.64773 0 0 0 0 0 0.07619 1.6043 0.07638 0 -0.09474 1.50666 1.9979 0.81919
ASP_178 -3.84798 0.66994 3.15045 0.00356 0.30351 -0.18197 -0.30133 0 0 0 0 0 -0.07926 1.36113 -0.01081 0 -2.14574 0.36181 1.2643 0.54761
GLY_179 -2.89508 0.51344 1.87489 7e-05 0 -0.24399 -0.07111 0 0 0 0 0 -0.06215 0 0.27114 0 0.79816 -0.15725 0.38457 0.4127
LEU_180 -7.37514 0.64704 1.57354 0.02027 0.04085 -0.26371 -0.8187 0 0 0 0 0 0.02904 0.1775 -0.23113 0 1.66147 -0.2391 0.26213 -4.51594
THR_181 -4.68104 0.34162 5.41875 0.00781 0.08474 -0.04134 -2.78139 0 0 -1.85183 0 0 -0.01268 0.02221 -0.38237 0 1.15175 -0.43621 0.35597 -2.804
SER_182 -4.09408 0.30188 3.35842 0.00135 0.02409 -0.13915 -0.87104 0 0 0 0 0 0.00691 0.43562 0.2915 0 -0.28969 -0.25845 0.26545 -0.9672
ALA_183 -4.2846 0.36754 3.65903 0.00149 0 -0.37645 -1.16006 0 0 0 0 0 -0.02529 0 -0.22909 0 1.32468 -0.21993 0.15732 -0.78536
GLU_184 -8.92235 0.62861 8.4346 0.00683 0.25713 -0.0183 -5.28013 0 0 -1.85183 -1.29399 0 0.02605 2.9701 -0.26587 0 -2.72453 -0.42196 0.39299 -8.06265
LEU_185 -8.69123 0.71155 3.71063 0.03196 0.08321 -0.20183 -1.89479 0 0 0 0 0 0.12393 0.25255 -0.28086 0 1.66147 -0.35806 0.51285 -4.33862
LEU_186 -9.03578 1.10031 3.71233 0.02215 0.07098 -0.29686 -1.75708 0 0 0 0 0 -0.01705 0.42698 -0.24547 0 1.66147 -0.22546 0.52928 -4.0542
ARG_187 -11.1152 1.42959 8.05165 0.02607 0.45456 -1.02333 -3.41618 0 0 -0.17647 0 0 -0.0255 1.88475 -0.02914 0 -0.09474 -0.20838 0.81079 -3.43154
LEU_188 -8.05119 0.65156 3.37937 0.01899 0.07616 -0.28421 -1.59264 0 0 0 0 0 -0.01532 0.21053 -0.28081 0 1.66147 -0.25773 0.57126 -3.91254
ALA_189 -6.05369 0.77939 3.65073 0.00205 0 -0.17999 -2.76814 0 0 0 0 0 -0.03505 0 -0.18076 0 1.32468 -0.28476 0.28496 -3.46058
TYR_190 -8.39409 0.56294 4.8502 0.06691 0.2739 -0.18977 -2.82464 0 0 0 -0.92807 0 -0.02339 2.75375 0.11626 0.00038 0.58223 -0.2231 0.50234 -2.87414
ILE_191 -9.00317 1.97086 4.04893 0.11064 0.12663 -0.10775 -3.00324 0 0 0 0 0 -0.03357 1.51135 -0.44135 0 2.30374 -0.09602 1.15128 -1.46168
ASP_192 -7.12508 0.42093 6.77664 0.00299 0.27123 -0.12198 -4.24514 0 0 0 -0.7476 0 -0.01776 1.29515 0.15086 0 -2.14574 -0.16342 0.96993 -4.67898
THR_193 -6.29162 0.43522 5.32865 0.011 0.06028 -0.38801 -2.63089 0 0 0 0 0 0.00604 0.02134 -0.02221 0 1.15175 -0.02919 0.21684 -2.1308
VAL_194 -6.00455 0.39287 3.41743 0.02321 0.05606 -0.23999 -2.40246 0 0 0 0 0 -0.05327 -0.00363 -0.23136 0 2.64269 0.03469 0.17204 -2.19628
THR_195 -8.53088 1.06671 4.80337 0.01683 0.06494 -0.43283 -2.80506 0 0 0 0 0 -0.01361 0.02373 -0.01167 0 1.15175 -0.04524 0.38767 -4.32427
ALA_196 -5.876 0.57467 3.13892 0.00136 0 -0.14571 -1.60211 0 0 0 0 0 -0.01234 0 -0.28389 0 1.32468 -0.15938 0.39107 -2.64874
ARG_197 -6.39394 0.46403 5.75489 0.01158 0.20226 -0.54 -2.36387 0 0 0 0 0 -0.02376 1.59381 -0.04841 0 -0.09474 -0.3266 0.20942 -1.55534
ALA_198 -5.39015 0.31563 3.9051 0.00158 0 -0.04132 -2.92667 0 0 0 0 0 -0.04416 0 -0.30499 0 1.32468 -0.37296 0.18387 -3.34939
ILE_199 -8.93001 1.42745 2.33961 0.05454 0.073 -0.22221 -2.10181 0 0 0 0 0 -0.0443 0.16384 -0.42263 0 2.30374 -0.26823 0.54478 -5.08221
GLN_200 -4.63639 0.19619 4.84885 0.0081 0.20606 -0.1929 -2.16738 0 0 0 -0.58203 0 -0.01959 2.5112 0.14194 0 -1.45095 0.06236 0.81467 -0.25989
GLU_201 -3.55671 0.22591 3.8681 0.00566 0.26593 -0.43781 -0.83856 0 0 0 0 0 -0.04887 2.56151 -0.33836 0 -2.72453 -0.20827 0.42722 -0.79879
SER_202 -3.469 0.34306 3.42779 0.00249 0.03058 -0.17801 -1.63746 0 0 0 0 0 -0.04167 0.92353 -0.18503 0 -0.28969 -0.53293 0.27329 -1.33304
GLU_203 -3.08446 0.42376 3.75192 0.00922 0.39482 -0.03715 -2.02652 0 0 0 -0.43085 0 -0.04492 2.3089 -0.03306 0 -2.72453 -0.15234 0.31787 -1.32734
ALA_204 -4.4506 0.66356 1.29612 0.00147 0 -0.3044 -0.47407 0 0 0 0 0 0.09345 0 -0.14048 0 1.32468 -0.27993 0.27928 -1.99092
ARG_205 -2.36584 0.24804 2.08893 0.01424 0.26336 0.1378 -1.13812 0 0 0 -0.43085 0 -0.04441 1.61123 -0.21844 0 -0.09474 -0.17526 0.32669 0.22266
GLY_206 -3.80357 0.48842 3.16263 6e-05 0 0.01385 -2.12768 0 0 0 0 0 -0.01634 0 -1.48527 0 0.79816 0.64269 0.36994 -1.9571
ASN_207 -5.40315 0.43396 4.03366 0.00677 0.39971 -0.15223 -2.31482 0 0 -0.67272 0 0 0.02351 3.42268 0.3453 0 -1.34026 0.79777 0.42131 0.0015
ALA_208 -3.05582 0.33527 3.13238 0.00143 0 -0.04501 -1.65582 0 0 -0.67272 0 0 -0.03353 0 -0.21801 0 1.32468 0.13873 0.38253 -0.36587
ALA_209 -4.71827 0.33859 3.04528 0.00132 0 -0.16041 -1.37766 0 0 0 0 0 -0.00077 0 -0.09232 0 1.32468 -0.32701 0.2361 -1.73047
ILE_210 -10.4568 1.41454 2.63467 0.0523 0.07597 -0.27979 -1.86053 0 0 0 0 0 -0.05201 0.18031 -0.45071 0 2.30374 -0.10192 0.37831 -6.16195
LEU_211 -6.82628 0.90752 3.58956 0.04073 0.23508 -0.20068 -1.89846 0 0 0 0 0 0.02413 2.37011 -0.19738 0 1.66147 0.01443 0.58415 0.30439
THR_212 -5.30611 0.34833 4.76758 0.01189 0.06178 -0.37295 -2.59603 0 0 0 0 0 0.00289 0.01663 0.05174 0 1.15175 0.11264 0.42454 -1.32532
LEU_213 -8.01699 0.84072 4.06886 0.02589 0.08495 -0.4557 -1.92852 0 0 0 0 0 0.04653 0.20859 -0.28009 0 1.66147 -0.0423 0.343 -3.44358
HIS_D_214 -9.62809 1.46731 5.0897 0.00428 0.29834 -0.51637 -2.67875 0 0 0 0 0 -0.02388 4.36098 0.02195 0 -0.30065 -0.21042 0.43592 -1.67967
GLU_215 -6.74414 0.30187 6.25909 0.00675 0.31401 0.09361 -4.09021 0 0 0 -1.1734 0 -0.02107 2.93441 -0.14648 0 -2.72453 -0.18239 0.33752 -4.83496
GLN_216 -5.41877 0.24941 4.68037 0.00728 0.19931 -0.40076 -2.76108 0 0 0 0 0 0.08321 2.29084 -0.11342 0 -1.45095 -0.24507 0.18671 -2.69293
VAL_217 -7.427 0.55629 3.16995 0.02518 0.05421 -0.25434 -1.96767 0 0 0 0 0 -0.05322 0.08295 -0.3764 0 2.64269 -0.08205 0.1958 -3.4336
ALA_218 -6.62711 0.75468 2.61158 0.00173 0 -0.11077 -1.94839 0 0 0 0 0 0.01789 0 -0.30542 0 1.32468 -0.19111 0.34185 -4.13041
ARG_219 -6.43905 0.48518 6.13376 0.01228 0.32378 -0.11932 -3.64476 0 0 0 -1.1734 0 -0.02638 2.06109 -0.07671 0 -0.09474 -0.33993 0.42665 -2.47155
SER_220 -4.18788 0.14392 4.85264 0.00141 0.02221 -0.14193 -2.9731 0 0 0 0 0 -0.01443 0.44216 0.30883 0 -0.28969 -0.08341 0.36154 -1.55773
GLU_221 -6.52912 1.13102 5.42154 0.00683 0.69345 -0.48084 -2.13407 0 0 0 0 0 0.08018 2.77678 -0.3123 0 -2.72453 -0.14906 0.46201 -1.75812
ARG_222 -10.4848 0.63597 9.68593 0.01838 0.56881 -0.55274 -4.31765 0 0 -0.51441 -0.82646 0 -0.0096 2.80796 -0.09818 0 -0.09474 -0.34371 0.53248 -2.99274
GLN_223 -5.62111 0.37346 5.79112 0.00631 0.1749 -0.51376 -2.48176 0 0 0 0 0 0.04413 2.2102 -0.1432 0 -1.45095 -0.30533 0.31119 -1.6048
SER_224 -4.59308 0.26198 4.72896 0.00132 0.02359 -0.20496 -2.1254 0 0 0 0 0 -0.03945 0.43045 0.28625 0 -0.28969 -0.18235 0.17367 -1.52872
TRP_225 -9.82743 0.92715 5.21288 0.02214 0.31289 -0.41517 -2.38452 0 0 0 0 0 0.21645 1.45747 0.04962 0 2.26099 -0.17895 0.21839 -2.12809
GLU_226 -5.91072 0.56059 5.53458 0.00444 0.22937 -0.35395 -2.5466 0 0 0 -0.82646 0 -0.00087 2.65763 -0.18067 0 -2.72453 -0.28082 0.33729 -3.50073
ARG_227 -3.79585 0.25834 3.69046 0.01137 0.20771 -0.34246 -1.11198 0 0 0 0 0 0.00072 1.53377 -0.16741 0 -0.09474 -0.37411 0.28409 0.0999
ALA_228 -3.54045 0.2595 2.31588 0.00188 0 -0.01723 -1.14979 0 0 -0.48208 0 0 -0.04439 0 -0.02263 0 1.32468 -0.50396 0.23791 -1.62067
GLY_229 -2.41435 0.15623 2.49983 0.00011 0 -0.29386 -0.62059 0 0 0 0 0 -0.05553 0 -1.06384 0 0.79816 -0.62815 0.22784 -1.39416
GLN_230 -4.85661 0.38584 3.42814 0.01316 0.74493 -0.11396 -2.20425 0 0 -0.65856 0 0 -0.0491 1.83667 -0.18303 0 -1.45095 -0.6369 0.28439 -3.46023
VAL_231 -5.34697 0.81484 1.8386 0.04275 0.05679 -0.85709 0.39543 0 0 0 0 0 0.13032 0.1923 -0.44086 0 2.64269 -0.37308 0.73698 -0.16731
GLN_232 -2.22251 0.32105 1.76275 0.00681 0.1835 -0.0769 -0.20899 0 0 -0.40673 0 0 0.43501 2.28555 0.14614 0 -1.45095 0.77247 1.24735 2.79455
ARG_233 -2.18477 0.28139 1.78659 0.02699 0.71151 -0.06298 -0.25145 0 0 -0.40673 0 0 -0.02527 1.46917 -0.22584 0 -0.09474 1.1583 1.30687 3.48904
VAL_234 -3.53079 0.47195 1.92975 0.01648 0.03537 0.22577 -1.40213 0 0 -0.71132 0 0 -0.03347 0.43452 0.27875 0 2.64269 0.20072 0.76064 1.31892
GLY_235 -0.75787 0.23352 0.64959 0.0001 0 -0.0422 -0.08784 0 0 0 0 0 0 0 -0.09581 0 0.79816 -0.09905 0.17624 0.77484
#END_POSE_ENERGIES_TABLE /home/grads/bernardm/FoldingBenchMarks/RosettaFold/RoseTTAFold/results_pyrosetta_rerun/T1120.pdb/pdb-3track/model0_2_0.35.pdb
