# Supplementary material for: The transformative power of transformers in protein structure prediction
Source: Proc Natl Acad Sci U S A. 2023 Jul 31;120(32):e2303499120. doi: 10.1073/pnas.2303499120 (PMC10410766; doi:10.1073/pnas.2303499120)
Supplement: Supplementary file 2 — Dataset S01 (GZ) [file pnas.2303499120.sd01.gz › SI_Data/predicted_structures/RoseTTAFold/T1134s2.pdb]

HEADER                                            25-DEC-22   XXXX              
EXPDTA    THEORETICAL MODEL                                                     
REMARK 220                                                                      
REMARK 220 EXPERIMENTAL DETAILS                                                 
REMARK 220  EXPERIMENT TYPE                : THEORETICAL MODELLING              
REMARK 220  DATE OF DATA COLLECTION        : 25-DEC-22                          
REMARK 220                                                                      
REMARK 220 REMARK: MODEL GENERATED BY ROSETTA                                   
REMARK 220  VERSION 2022.39+release.d8d9982                                     
ATOM      1  N   MET A   1       3.411  -3.171   0.894  1.00  0.00           N  
ATOM      2  CA  MET A   1       3.669  -2.088   1.833  1.00  0.00           C  
ATOM      3  C   MET A   1       3.359  -0.730   1.213  1.00  0.00           C  
ATOM      4  O   MET A   1       4.221  -0.093   0.598  1.00  0.00           O  
ATOM      5  CB  MET A   1       5.127  -2.118   2.276  1.00  0.00           C  
ATOM      6  CG  MET A   1       5.500  -1.034   3.276  1.00  0.00           C  
ATOM      7  SD  MET A   1       7.221  -1.123   3.794  1.00  0.00           S  
ATOM      8  CE  MET A   1       7.416   0.415   4.687  1.00  0.00           C  
ATOM      9 1H   MET A   1       3.161  -4.030   1.348  1.00  0.00           H  
ATOM     10 2H   MET A   1       2.686  -2.890   0.239  1.00  0.00           H  
ATOM     11 3H   MET A   1       4.231  -3.302   0.308  1.00  0.00           H  
ATOM     12  HA  MET A   1       3.022  -2.219   2.698  1.00  0.00           H  
ATOM     13 1HB  MET A   1       5.349  -3.084   2.723  1.00  0.00           H  
ATOM     14 2HB  MET A   1       5.765  -2.010   1.394  1.00  0.00           H  
ATOM     15 1HG  MET A   1       5.322  -0.075   2.835  1.00  0.00           H  
ATOM     16 2HG  MET A   1       4.869  -1.122   4.161  1.00  0.00           H  
ATOM     17 1HE  MET A   1       8.435   0.487   5.065  1.00  0.00           H  
ATOM     18 2HE  MET A   1       7.221   1.252   4.019  1.00  0.00           H  
ATOM     19 3HE  MET A   1       6.718   0.444   5.523  1.00  0.00           H  
ATOM     20  N   ALA A   2       2.153  -0.215   1.467  1.00  0.00           N  
ATOM     21  CA  ALA A   2       1.761   1.080   0.901  1.00  0.00           C  
ATOM     22  C   ALA A   2       2.723   2.189   1.308  1.00  0.00           C  
ATOM     23  O   ALA A   2       3.026   3.083   0.518  1.00  0.00           O  
ATOM     24  CB  ALA A   2       0.355   1.445   1.344  1.00  0.00           C  
ATOM     25  H   ALA A   2       1.477  -0.737   2.006  1.00  0.00           H  
ATOM     26  HA  ALA A   2       1.785   0.992  -0.187  1.00  0.00           H  
ATOM     27 1HB  ALA A   2       0.067   2.396   0.893  1.00  0.00           H  
ATOM     28 2HB  ALA A   2      -0.340   0.669   1.027  1.00  0.00           H  
ATOM     29 3HB  ALA A   2       0.326   1.538   2.429  1.00  0.00           H  
ATOM     30  N   LYS A   3       3.256   2.095   2.525  1.00  0.00           N  
ATOM     31  CA  LYS A   3       4.184   3.070   3.089  1.00  0.00           C  
ATOM     32  C   LYS A   3       5.480   3.197   2.282  1.00  0.00           C  
ATOM     33  O   LYS A   3       6.200   4.188   2.400  1.00  0.00           O  
ATOM     34  CB  LYS A   3       4.503   2.696   4.531  1.00  0.00           C  
ATOM     35  CG  LYS A   3       3.348   2.863   5.497  1.00  0.00           C  
ATOM     36  CD  LYS A   3       3.743   2.436   6.905  1.00  0.00           C  
ATOM     37  CE  LYS A   3       2.583   2.599   7.884  1.00  0.00           C  
ATOM     38  NZ  LYS A   3       2.946   2.148   9.260  1.00  0.00           N  
ATOM     39  H   LYS A   3       2.977   1.318   3.101  1.00  0.00           H  
ATOM     40  HA  LYS A   3       3.696   4.047   3.085  1.00  0.00           H  
ATOM     41 1HB  LYS A   3       4.794   1.657   4.571  1.00  0.00           H  
ATOM     42 2HB  LYS A   3       5.342   3.288   4.892  1.00  0.00           H  
ATOM     43 1HG  LYS A   3       3.042   3.912   5.514  1.00  0.00           H  
ATOM     44 2HG  LYS A   3       2.503   2.261   5.162  1.00  0.00           H  
ATOM     45 1HD  LYS A   3       4.056   1.390   6.893  1.00  0.00           H  
ATOM     46 2HD  LYS A   3       4.582   3.044   7.246  1.00  0.00           H  
ATOM     47 1HE  LYS A   3       2.294   3.649   7.921  1.00  0.00           H  
ATOM     48 2HE  LYS A   3       1.735   2.011   7.533  1.00  0.00           H  
ATOM     49 1HZ  LYS A   3       2.154   2.272   9.875  1.00  0.00           H  
ATOM     50 2HZ  LYS A   3       3.205   1.172   9.237  1.00  0.00           H  
ATOM     51 3HZ  LYS A   3       3.724   2.695   9.600  1.00  0.00           H  
ATOM     52  N   SER A   4       5.799   2.204   1.457  1.00  0.00           N  
ATOM     53  CA  SER A   4       7.018   2.245   0.676  1.00  0.00           C  
ATOM     54  C   SER A   4       6.980   3.354  -0.381  1.00  0.00           C  
ATOM     55  O   SER A   4       8.016   3.692  -0.946  1.00  0.00           O  
ATOM     56  CB  SER A   4       7.291   0.906   0.020  1.00  0.00           C  
ATOM     57  OG  SER A   4       6.354   0.612  -0.973  1.00  0.00           O  
ATOM     58  H   SER A   4       5.177   1.408   1.334  1.00  0.00           H  
ATOM     59  HA  SER A   4       7.845   2.456   1.353  1.00  0.00           H  
ATOM     60 1HB  SER A   4       8.287   0.914  -0.409  1.00  0.00           H  
ATOM     61 2HB  SER A   4       7.268   0.125   0.777  1.00  0.00           H  
ATOM     62  HG  SER A   4       5.511   0.417  -0.503  1.00  0.00           H  
ATOM     63  N   HIS A   5       5.793   3.932  -0.653  1.00  0.00           N  
ATOM     64  CA  HIS A   5       5.691   5.018  -1.629  1.00  0.00           C  
ATOM     65  C   HIS A   5       6.326   6.308  -1.103  1.00  0.00           C  
ATOM     66  O   HIS A   5       6.500   7.263  -1.857  1.00  0.00           O  
ATOM     67  CB  HIS A   5       4.237   5.371  -1.977  1.00  0.00           C  
ATOM     68  CG  HIS A   5       3.529   6.187  -0.906  1.00  0.00           C  
ATOM     69  ND1 HIS A   5       3.075   5.648   0.264  1.00  0.00           N  
ATOM     70  CD2 HIS A   5       3.217   7.506  -0.860  1.00  0.00           C  
ATOM     71  CE1 HIS A   5       2.511   6.587   0.996  1.00  0.00           C  
ATOM     72  NE2 HIS A   5       2.579   7.735   0.336  1.00  0.00           N  
ATOM     73  H   HIS A   5       4.947   3.618  -0.173  1.00  0.00           H  
ATOM     74  HA  HIS A   5       6.208   4.735  -2.547  1.00  0.00           H  
ATOM     75 1HB  HIS A   5       4.212   5.931  -2.914  1.00  0.00           H  
ATOM     76 2HB  HIS A   5       3.671   4.450  -2.130  1.00  0.00           H  
ATOM     77  HD1 HIS A   5       3.150   4.681   0.534  1.00  0.00           H  
ATOM     78  HD2 HIS A   5       3.383   8.329  -1.560  1.00  0.00           H  
ATOM     79  HE1 HIS A   5       2.091   6.342   1.972  1.00  0.00           H  
ATOM     80  N   HIS A   6       6.651   6.367   0.193  1.00  0.00           N  
ATOM     81  CA  HIS A   6       7.191   7.592   0.756  1.00  0.00           C  
ATOM     82  C   HIS A   6       8.513   7.964   0.085  1.00  0.00           C  
ATOM     83  O   HIS A   6       9.280   7.112  -0.375  1.00  0.00           O  
ATOM     84  CB  HIS A   6       7.338   7.497   2.277  1.00  0.00           C  
ATOM     85  CG  HIS A   6       6.011   7.518   3.027  1.00  0.00           C  
ATOM     86  ND1 HIS A   6       5.111   8.559   2.912  1.00  0.00           N  
ATOM     87  CD2 HIS A   6       5.467   6.652   3.918  1.00  0.00           C  
ATOM     88  CE1 HIS A   6       4.064   8.321   3.684  1.00  0.00           C  
ATOM     89  NE2 HIS A   6       4.254   7.172   4.307  1.00  0.00           N  
ATOM     90  H   HIS A   6       6.508   5.558   0.800  1.00  0.00           H  
ATOM     91  HA  HIS A   6       6.495   8.405   0.557  1.00  0.00           H  
ATOM     92 1HB  HIS A   6       7.851   6.567   2.531  1.00  0.00           H  
ATOM     93 2HB  HIS A   6       7.946   8.313   2.638  1.00  0.00           H  
ATOM     94  HD1 HIS A   6       5.213   9.371   2.339  1.00  0.00           H  
ATOM     95  HD2 HIS A   6       5.806   5.709   4.336  1.00  0.00           H  
ATOM     96  HE1 HIS A   6       3.235   9.027   3.723  1.00  0.00           H  
ATOM     97  N   HIS A   7       8.805   9.255   0.063  1.00  0.00           N  
ATOM     98  CA  HIS A   7       9.939   9.793  -0.685  1.00  0.00           C  
ATOM     99  C   HIS A   7      11.330   9.499  -0.121  1.00  0.00           C  
ATOM    100  O   HIS A   7      12.025  10.380   0.379  1.00  0.00           O  
ATOM    101  CB  HIS A   7       9.755  11.302  -0.827  1.00  0.00           C  
ATOM    102  CG  HIS A   7       8.524  11.661  -1.625  1.00  0.00           C  
ATOM    103  ND1 HIS A   7       7.918  12.899  -1.546  1.00  0.00           N  
ATOM    104  CD2 HIS A   7       7.782  10.933  -2.498  1.00  0.00           C  
ATOM    105  CE1 HIS A   7       6.855  12.918  -2.348  1.00  0.00           C  
ATOM    106  NE2 HIS A   7       6.754  11.739  -2.934  1.00  0.00           N  
ATOM    107  H   HIS A   7       8.173   9.902   0.509  1.00  0.00           H  
ATOM    108  HA  HIS A   7       9.914   9.368  -1.689  1.00  0.00           H  
ATOM    109 1HB  HIS A   7       9.675  11.757   0.161  1.00  0.00           H  
ATOM    110 2HB  HIS A   7      10.626  11.731  -1.320  1.00  0.00           H  
ATOM    111  HD2 HIS A   7       7.956   9.896  -2.805  1.00  0.00           H  
ATOM    112  HE1 HIS A   7       6.180  13.759  -2.497  1.00  0.00           H  
ATOM    113  HE2 HIS A   7       6.017  11.439  -3.620  1.00  0.00           H  
ATOM    114  N   HIS A   8      11.722   8.238  -0.277  1.00  0.00           N  
ATOM    115  CA  HIS A   8      12.998   7.655   0.145  1.00  0.00           C  
ATOM    116  C   HIS A   8      13.268   7.694   1.646  1.00  0.00           C  
ATOM    117  O   HIS A   8      14.370   8.018   2.085  1.00  0.00           O  
ATOM    118  CB  HIS A   8      14.180   8.303  -0.595  1.00  0.00           C  
ATOM    119  CG  HIS A   8      14.075   8.197  -2.088  1.00  0.00           C  
ATOM    120  ND1 HIS A   8      13.612   9.230  -2.881  1.00  0.00           N  
ATOM    121  CD2 HIS A   8      14.345   7.167  -2.925  1.00  0.00           C  
ATOM    122  CE1 HIS A   8      13.611   8.847  -4.145  1.00  0.00           C  
ATOM    123  NE2 HIS A   8      14.041   7.586  -4.206  1.00  0.00           N  
ATOM    124  H   HIS A   8      11.026   7.616  -0.685  1.00  0.00           H  
ATOM    125  HA  HIS A   8      12.991   6.606  -0.141  1.00  0.00           H  
ATOM    126 1HB  HIS A   8      14.259   9.355  -0.325  1.00  0.00           H  
ATOM    127 2HB  HIS A   8      15.105   7.819  -0.285  1.00  0.00           H  
ATOM    128  HD1 HIS A   8      13.332  10.143  -2.572  1.00  0.00           H  
ATOM    129  HD2 HIS A   8      14.715   6.155  -2.756  1.00  0.00           H  
ATOM    130  HE1 HIS A   8      13.280   9.529  -4.930  1.00  0.00           H  
ATOM    131  N   HIS A   9      12.266   7.297   2.426  1.00  0.00           N  
ATOM    132  CA  HIS A   9      12.377   7.226   3.882  1.00  0.00           C  
ATOM    133  C   HIS A   9      12.407   5.766   4.360  1.00  0.00           C  
ATOM    134  O   HIS A   9      12.159   5.467   5.527  1.00  0.00           O  
ATOM    135  CB  HIS A   9      11.220   7.987   4.528  1.00  0.00           C  
ATOM    136  CG  HIS A   9      11.235   9.458   4.200  1.00  0.00           C  
ATOM    137  ND1 HIS A   9      12.131  10.337   4.770  1.00  0.00           N  
ATOM    138  CD2 HIS A   9      10.480  10.193   3.351  1.00  0.00           C  
ATOM    139  CE1 HIS A   9      11.922  11.549   4.286  1.00  0.00           C  
ATOM    140  NE2 HIS A   9      10.926  11.487   3.425  1.00  0.00           N  
ATOM    141  H   HIS A   9      11.389   7.050   1.986  1.00  0.00           H  
ATOM    142  HA  HIS A   9      13.306   7.698   4.200  1.00  0.00           H  
ATOM    143 1HB  HIS A   9      10.271   7.569   4.187  1.00  0.00           H  
ATOM    144 2HB  HIS A   9      11.262   7.873   5.610  1.00  0.00           H  
ATOM    145  HD2 HIS A   9       9.679   9.832   2.724  1.00  0.00           H  
ATOM    146  HE1 HIS A   9      12.479  12.445   4.549  1.00  0.00           H  
ATOM    147  HE2 HIS A   9      10.552  12.262   2.897  1.00  0.00           H  
ATOM    148  N   HIS A  10      12.728   4.864   3.433  1.00  0.00           N  
ATOM    149  CA  HIS A  10      12.803   3.413   3.656  1.00  0.00           C  
ATOM    150  C   HIS A  10      14.074   2.924   4.366  1.00  0.00           C  
ATOM    151  O   HIS A  10      14.214   1.730   4.636  1.00  0.00           O  
ATOM    152  CB  HIS A  10      12.705   2.682   2.318  1.00  0.00           C  
ATOM    153  CG  HIS A  10      13.844   3.003   1.416  1.00  0.00           C  
ATOM    154  ND1 HIS A  10      13.969   4.222   0.796  1.00  0.00           N  
ATOM    155  CD2 HIS A  10      14.920   2.281   1.045  1.00  0.00           C  
ATOM    156  CE1 HIS A  10      15.081   4.233   0.081  1.00  0.00           C  
ATOM    157  NE2 HIS A  10      15.669   3.066   0.217  1.00  0.00           N  
ATOM    158  H   HIS A  10      12.922   5.210   2.505  1.00  0.00           H  
ATOM    159  HA  HIS A  10      11.955   3.109   4.269  1.00  0.00           H  
ATOM    160 1HB  HIS A  10      12.690   1.605   2.487  1.00  0.00           H  
ATOM    161 2HB  HIS A  10      11.775   2.954   1.816  1.00  0.00           H  
ATOM    162  HD2 HIS A  10      15.156   1.268   1.347  1.00  0.00           H  
ATOM    163  HE1 HIS A  10      15.447   5.064  -0.517  1.00  0.00           H  
ATOM    164  HE2 HIS A  10      16.551   2.776  -0.219  1.00  0.00           H  
ATOM    165  N   THR A  11      15.040   3.820   4.586  1.00  0.00           N  
ATOM    166  CA  THR A  11      16.336   3.547   5.242  1.00  0.00           C  
ATOM    167  C   THR A  11      17.326   2.670   4.448  1.00  0.00           C  
ATOM    168  O   THR A  11      18.487   3.045   4.268  1.00  0.00           O  
ATOM    169  CB  THR A  11      16.149   2.921   6.646  1.00  0.00           C  
ATOM    170  OG1 THR A  11      15.420   3.828   7.493  1.00  0.00           O  
ATOM    171  CG2 THR A  11      17.508   2.644   7.266  1.00  0.00           C  
ATOM    172  H   THR A  11      14.846   4.770   4.305  1.00  0.00           H  
ATOM    173  HA  THR A  11      16.823   4.510   5.395  1.00  0.00           H  
ATOM    174  HB  THR A  11      15.611   1.984   6.580  1.00  0.00           H  
ATOM    175  HG1 THR A  11      14.493   3.843   7.239  1.00  0.00           H  
ATOM    176 1HG2 THR A  11      17.374   2.207   8.254  1.00  0.00           H  
ATOM    177 2HG2 THR A  11      18.061   1.949   6.636  1.00  0.00           H  
ATOM    178 3HG2 THR A  11      18.064   3.575   7.353  1.00  0.00           H  
ATOM    179  N   SER A  12      16.878   1.511   3.972  1.00  0.00           N  
ATOM    180  CA  SER A  12      17.721   0.523   3.278  1.00  0.00           C  
ATOM    181  C   SER A  12      18.272   0.898   1.902  1.00  0.00           C  
ATOM    182  O   SER A  12      18.014   0.185   0.939  1.00  0.00           O  
ATOM    183  CB  SER A  12      16.916  -0.752   3.100  1.00  0.00           C  
ATOM    184  OG  SER A  12      17.590  -1.683   2.280  1.00  0.00           O  
ATOM    185  H   SER A  12      15.903   1.300   4.154  1.00  0.00           H  
ATOM    186  HA  SER A  12      18.573   0.310   3.926  1.00  0.00           H  
ATOM    187 1HB  SER A  12      16.734  -1.197   4.075  1.00  0.00           H  
ATOM    188 2HB  SER A  12      15.948  -0.517   2.669  1.00  0.00           H  
ATOM    189  HG  SER A  12      18.471  -1.863   2.699  1.00  0.00           H  
ATOM    190  N   THR A  13      19.137   1.923   1.880  1.00  0.00           N  
ATOM    191  CA  THR A  13      19.892   2.468   0.735  1.00  0.00           C  
ATOM    192  C   THR A  13      19.285   2.194  -0.668  1.00  0.00           C  
ATOM    193  O   THR A  13      18.070   2.106  -0.858  1.00  0.00           O  
ATOM    194  CB  THR A  13      21.379   1.978   0.828  1.00  0.00           C  
ATOM    195  OG1 THR A  13      22.184   2.622  -0.175  1.00  0.00           O  
ATOM    196  CG2 THR A  13      21.480   0.474   0.659  1.00  0.00           C  
ATOM    197  H   THR A  13      19.241   2.394   2.772  1.00  0.00           H  
ATOM    198  HA  THR A  13      19.916   3.551   0.858  1.00  0.00           H  
ATOM    199  HB  THR A  13      21.774   2.241   1.809  1.00  0.00           H  
ATOM    200  HG1 THR A  13      22.231   3.578   0.011  1.00  0.00           H  
ATOM    201 1HG2 THR A  13      22.521   0.165   0.743  1.00  0.00           H  
ATOM    202 2HG2 THR A  13      20.900  -0.017   1.435  1.00  0.00           H  
ATOM    203 3HG2 THR A  13      21.100   0.186  -0.298  1.00  0.00           H  
ATOM    204  N   LYS A  14      20.122   2.260  -1.700  1.00  0.00           N  
ATOM    205  CA  LYS A  14      19.653   1.987  -3.045  1.00  0.00           C  
ATOM    206  C   LYS A  14      20.091   0.603  -3.523  1.00  0.00           C  
ATOM    207  O   LYS A  14      19.297  -0.132  -4.110  1.00  0.00           O  
ATOM    208  CB  LYS A  14      20.153   3.055  -3.995  1.00  0.00           C  
ATOM    209  CG  LYS A  14      19.614   2.958  -5.395  1.00  0.00           C  
ATOM    210  CD  LYS A  14      18.160   3.303  -5.445  1.00  0.00           C  
ATOM    211  CE  LYS A  14      17.663   3.341  -6.875  1.00  0.00           C  
ATOM    212  NZ  LYS A  14      18.144   4.552  -7.632  1.00  0.00           N  
ATOM    213  H   LYS A  14      21.090   2.437  -1.513  1.00  0.00           H  
ATOM    214  HA  LYS A  14      18.564   2.007  -3.048  1.00  0.00           H  
ATOM    215 1HB  LYS A  14      19.891   4.036  -3.599  1.00  0.00           H  
ATOM    216 2HB  LYS A  14      21.243   3.014  -4.053  1.00  0.00           H  
ATOM    217 1HG  LYS A  14      20.157   3.623  -6.048  1.00  0.00           H  
ATOM    218 2HG  LYS A  14      19.725   1.943  -5.758  1.00  0.00           H  
ATOM    219 1HD  LYS A  14      17.587   2.561  -4.888  1.00  0.00           H  
ATOM    220 2HD  LYS A  14      18.005   4.281  -4.990  1.00  0.00           H  
ATOM    221 1HE  LYS A  14      18.014   2.448  -7.392  1.00  0.00           H  
ATOM    222 2HE  LYS A  14      16.575   3.340  -6.872  1.00  0.00           H  
ATOM    223 1HZ  LYS A  14      17.761   4.491  -8.592  1.00  0.00           H  
ATOM    224 2HZ  LYS A  14      17.807   5.380  -7.188  1.00  0.00           H  
ATOM    225 3HZ  LYS A  14      19.174   4.610  -7.694  1.00  0.00           H  
ATOM    226  N   ALA A  15      21.348   0.233  -3.246  1.00  0.00           N  
ATOM    227  CA  ALA A  15      21.901  -1.048  -3.709  1.00  0.00           C  
ATOM    228  C   ALA A  15      21.142  -2.239  -3.156  1.00  0.00           C  
ATOM    229  O   ALA A  15      20.890  -3.223  -3.855  1.00  0.00           O  
ATOM    230  CB  ALA A  15      23.353  -1.151  -3.290  1.00  0.00           C  
ATOM    231  H   ALA A  15      21.944   0.870  -2.736  1.00  0.00           H  
ATOM    232  HA  ALA A  15      21.830  -1.089  -4.794  1.00  0.00           H  
ATOM    233 1HB  ALA A  15      23.773  -2.088  -3.657  1.00  0.00           H  
ATOM    234 2HB  ALA A  15      23.915  -0.324  -3.696  1.00  0.00           H  
ATOM    235 3HB  ALA A  15      23.417  -1.125  -2.204  1.00  0.00           H  
ATOM    236  N   GLU A  16      20.756  -2.144  -1.890  1.00  0.00           N  
ATOM    237  CA  GLU A  16      20.024  -3.214  -1.235  1.00  0.00           C  
ATOM    238  C   GLU A  16      18.644  -3.369  -1.855  1.00  0.00           C  
ATOM    239  O   GLU A  16      18.144  -4.486  -2.004  1.00  0.00           O  
ATOM    240  CB  GLU A  16      19.928  -2.958   0.271  1.00  0.00           C  
ATOM    241  CG  GLU A  16      21.270  -3.070   1.016  1.00  0.00           C  
ATOM    242  CD  GLU A  16      21.205  -2.766   2.527  1.00  0.00           C  
ATOM    243  OE1 GLU A  16      20.147  -2.444   3.041  1.00  0.00           O  
ATOM    244  OE2 GLU A  16      22.234  -2.857   3.155  1.00  0.00           O  
ATOM    245  H   GLU A  16      20.980  -1.311  -1.371  1.00  0.00           H  
ATOM    246  HA  GLU A  16      20.568  -4.147  -1.389  1.00  0.00           H  
ATOM    247 1HB  GLU A  16      19.532  -1.956   0.435  1.00  0.00           H  
ATOM    248 2HB  GLU A  16      19.226  -3.661   0.718  1.00  0.00           H  
ATOM    249 1HG  GLU A  16      21.645  -4.083   0.888  1.00  0.00           H  
ATOM    250 2HG  GLU A  16      21.982  -2.398   0.546  1.00  0.00           H  
ATOM    251  N   ARG A  17      18.037  -2.248  -2.248  1.00  0.00           N  
ATOM    252  CA  ARG A  17      16.702  -2.289  -2.813  1.00  0.00           C  
ATOM    253  C   ARG A  17      16.758  -2.762  -4.249  1.00  0.00           C  
ATOM    254  O   ARG A  17      15.911  -3.540  -4.691  1.00  0.00           O  
ATOM    255  CB  ARG A  17      16.030  -0.928  -2.759  1.00  0.00           C  
ATOM    256  CG  ARG A  17      15.688  -0.429  -1.372  1.00  0.00           C  
ATOM    257  CD  ARG A  17      14.760  -1.343  -0.641  1.00  0.00           C  
ATOM    258  NE  ARG A  17      15.474  -2.353   0.172  1.00  0.00           N  
ATOM    259  CZ  ARG A  17      15.004  -3.595   0.423  1.00  0.00           C  
ATOM    260  NH1 ARG A  17      13.862  -3.983  -0.097  1.00  0.00           N  
ATOM    261  NH2 ARG A  17      15.684  -4.434   1.188  1.00  0.00           N  
ATOM    262  H   ARG A  17      18.503  -1.359  -2.129  1.00  0.00           H  
ATOM    263  HA  ARG A  17      16.103  -2.990  -2.234  1.00  0.00           H  
ATOM    264 1HB  ARG A  17      16.693  -0.186  -3.208  1.00  0.00           H  
ATOM    265 2HB  ARG A  17      15.115  -0.947  -3.346  1.00  0.00           H  
ATOM    266 1HG  ARG A  17      16.598  -0.367  -0.819  1.00  0.00           H  
ATOM    267 2HG  ARG A  17      15.236   0.559  -1.437  1.00  0.00           H  
ATOM    268 1HD  ARG A  17      14.134  -0.753   0.027  1.00  0.00           H  
ATOM    269 2HD  ARG A  17      14.132  -1.867  -1.358  1.00  0.00           H  
ATOM    270  HE  ARG A  17      16.355  -2.076   0.643  1.00  0.00           H  
ATOM    271 1HH1 ARG A  17      13.335  -3.354  -0.685  1.00  0.00           H  
ATOM    272 2HH1 ARG A  17      13.523  -4.910   0.091  1.00  0.00           H  
ATOM    273 1HH2 ARG A  17      16.572  -4.152   1.590  1.00  0.00           H  
ATOM    274 2HH2 ARG A  17      15.324  -5.358   1.367  1.00  0.00           H  
ATOM    275  N   TRP A  18      17.773  -2.336  -4.992  1.00  0.00           N  
ATOM    276  CA  TRP A  18      17.867  -2.812  -6.355  1.00  0.00           C  
ATOM    277  C   TRP A  18      18.037  -4.314  -6.366  1.00  0.00           C  
ATOM    278  O   TRP A  18      17.321  -5.017  -7.089  1.00  0.00           O  
ATOM    279  CB  TRP A  18      18.995  -2.146  -7.136  1.00  0.00           C  
ATOM    280  CG  TRP A  18      19.123  -2.741  -8.511  1.00  0.00           C  
ATOM    281  CD1 TRP A  18      18.365  -2.435  -9.593  1.00  0.00           C  
ATOM    282  CD2 TRP A  18      20.083  -3.734  -8.961  1.00  0.00           C  
ATOM    283  NE1 TRP A  18      18.772  -3.170 -10.685  1.00  0.00           N  
ATOM    284  CE2 TRP A  18      19.828  -3.963 -10.314  1.00  0.00           C  
ATOM    285  CE3 TRP A  18      21.121  -4.433  -8.334  1.00  0.00           C  
ATOM    286  CZ2 TRP A  18      20.574  -4.857 -11.058  1.00  0.00           C  
ATOM    287  CZ3 TRP A  18      21.866  -5.334  -9.076  1.00  0.00           C  
ATOM    288  CH2 TRP A  18      21.602  -5.539 -10.404  1.00  0.00           C  
ATOM    289  H   TRP A  18      18.459  -1.681  -4.619  1.00  0.00           H  
ATOM    290  HA  TRP A  18      16.938  -2.580  -6.866  1.00  0.00           H  
ATOM    291 1HB  TRP A  18      18.810  -1.075  -7.225  1.00  0.00           H  
ATOM    292 2HB  TRP A  18      19.945  -2.276  -6.604  1.00  0.00           H  
ATOM    293  HD1 TRP A  18      17.548  -1.716  -9.596  1.00  0.00           H  
ATOM    294  HE1 TRP A  18      18.363  -3.126 -11.608  1.00  0.00           H  
ATOM    295  HE3 TRP A  18      21.339  -4.271  -7.277  1.00  0.00           H  
ATOM    296  HZ2 TRP A  18      20.377  -5.036 -12.116  1.00  0.00           H  
ATOM    297  HZ3 TRP A  18      22.670  -5.874  -8.571  1.00  0.00           H  
ATOM    298  HH2 TRP A  18      22.208  -6.255 -10.959  1.00  0.00           H  
ATOM    299  N   GLN A  19      18.961  -4.824  -5.548  1.00  0.00           N  
ATOM    300  CA  GLN A  19      19.181  -6.255  -5.536  1.00  0.00           C  
ATOM    301  C   GLN A  19      17.943  -6.989  -5.026  1.00  0.00           C  
ATOM    302  O   GLN A  19      17.572  -8.022  -5.577  1.00  0.00           O  
ATOM    303  CB  GLN A  19      20.380  -6.598  -4.659  1.00  0.00           C  
ATOM    304  CG  GLN A  19      20.822  -8.081  -4.714  1.00  0.00           C  
ATOM    305  CD  GLN A  19      21.364  -8.520  -6.097  1.00  0.00           C  
ATOM    306  OE1 GLN A  19      22.261  -7.860  -6.644  1.00  0.00           O  
ATOM    307  NE2 GLN A  19      20.867  -9.638  -6.643  1.00  0.00           N  
ATOM    308  H   GLN A  19      19.531  -4.217  -4.954  1.00  0.00           H  
ATOM    309  HA  GLN A  19      19.381  -6.583  -6.556  1.00  0.00           H  
ATOM    310 1HB  GLN A  19      21.227  -5.975  -4.952  1.00  0.00           H  
ATOM    311 2HB  GLN A  19      20.144  -6.350  -3.620  1.00  0.00           H  
ATOM    312 1HG  GLN A  19      21.601  -8.245  -3.973  1.00  0.00           H  
ATOM    313 2HG  GLN A  19      19.953  -8.712  -4.484  1.00  0.00           H  
ATOM    314 1HE2 GLN A  19      21.213  -9.965  -7.513  1.00  0.00           H  
ATOM    315 2HE2 GLN A  19      20.130 -10.196  -6.172  1.00  0.00           H  
ATOM    316  N   ALA A  20      17.250  -6.441  -4.016  1.00  0.00           N  
ATOM    317  CA  ALA A  20      16.060  -7.114  -3.507  1.00  0.00           C  
ATOM    318  C   ALA A  20      15.013  -7.262  -4.596  1.00  0.00           C  
ATOM    319  O   ALA A  20      14.384  -8.317  -4.734  1.00  0.00           O  
ATOM    320  CB  ALA A  20      15.464  -6.335  -2.348  1.00  0.00           C  
ATOM    321  H   ALA A  20      17.564  -5.586  -3.555  1.00  0.00           H  
ATOM    322  HA  ALA A  20      16.352  -8.109  -3.171  1.00  0.00           H  
ATOM    323 1HB  ALA A  20      14.591  -6.855  -1.968  1.00  0.00           H  
ATOM    324 2HB  ALA A  20      16.209  -6.238  -1.558  1.00  0.00           H  
ATOM    325 3HB  ALA A  20      15.178  -5.344  -2.696  1.00  0.00           H  
ATOM    326  N   ARG A  21      14.860  -6.221  -5.410  1.00  0.00           N  
ATOM    327  CA  ARG A  21      13.878  -6.265  -6.468  1.00  0.00           C  
ATOM    328  C   ARG A  21      14.317  -7.244  -7.537  1.00  0.00           C  
ATOM    329  O   ARG A  21      13.504  -8.019  -8.044  1.00  0.00           O  
ATOM    330  CB  ARG A  21      13.694  -4.882  -7.040  1.00  0.00           C  
ATOM    331  CG  ARG A  21      12.993  -3.932  -6.090  1.00  0.00           C  
ATOM    332  CD  ARG A  21      12.826  -2.585  -6.656  1.00  0.00           C  
ATOM    333  NE  ARG A  21      14.072  -1.844  -6.831  1.00  0.00           N  
ATOM    334  CZ  ARG A  21      14.201  -0.756  -7.653  1.00  0.00           C  
ATOM    335  NH1 ARG A  21      13.177  -0.334  -8.376  1.00  0.00           N  
ATOM    336  NH2 ARG A  21      15.350  -0.097  -7.741  1.00  0.00           N  
ATOM    337  H   ARG A  21      15.403  -5.368  -5.262  1.00  0.00           H  
ATOM    338  HA  ARG A  21      12.931  -6.598  -6.053  1.00  0.00           H  
ATOM    339 1HB  ARG A  21      14.668  -4.454  -7.284  1.00  0.00           H  
ATOM    340 2HB  ARG A  21      13.121  -4.944  -7.949  1.00  0.00           H  
ATOM    341 1HG  ARG A  21      11.997  -4.326  -5.878  1.00  0.00           H  
ATOM    342 2HG  ARG A  21      13.547  -3.858  -5.163  1.00  0.00           H  
ATOM    343 1HD  ARG A  21      12.348  -2.661  -7.593  1.00  0.00           H  
ATOM    344 2HD  ARG A  21      12.203  -2.017  -5.978  1.00  0.00           H  
ATOM    345  HE  ARG A  21      14.880  -2.144  -6.285  1.00  0.00           H  
ATOM    346 1HH1 ARG A  21      12.272  -0.819  -8.363  1.00  0.00           H  
ATOM    347 2HH1 ARG A  21      13.292   0.471  -8.981  1.00  0.00           H  
ATOM    348 1HH2 ARG A  21      16.148  -0.389  -7.198  1.00  0.00           H  
ATOM    349 2HH2 ARG A  21      15.423   0.736  -8.356  1.00  0.00           H  
ATOM    350  N   LYS A  22      15.612  -7.259  -7.854  1.00  0.00           N  
ATOM    351  CA  LYS A  22      16.104  -8.193  -8.851  1.00  0.00           C  
ATOM    352  C   LYS A  22      15.838  -9.627  -8.406  1.00  0.00           C  
ATOM    353  O   LYS A  22      15.403 -10.459  -9.209  1.00  0.00           O  
ATOM    354  CB  LYS A  22      17.591  -7.980  -9.146  1.00  0.00           C  
ATOM    355  CG  LYS A  22      18.113  -8.931 -10.232  1.00  0.00           C  
ATOM    356  CD  LYS A  22      19.547  -8.642 -10.647  1.00  0.00           C  
ATOM    357  CE  LYS A  22      20.017  -9.677 -11.680  1.00  0.00           C  
ATOM    358  NZ  LYS A  22      21.401  -9.408 -12.192  1.00  0.00           N  
ATOM    359  H   LYS A  22      16.257  -6.597  -7.418  1.00  0.00           H  
ATOM    360  HA  LYS A  22      15.557  -8.028  -9.776  1.00  0.00           H  
ATOM    361 1HB  LYS A  22      17.770  -6.946  -9.454  1.00  0.00           H  
ATOM    362 2HB  LYS A  22      18.169  -8.156  -8.234  1.00  0.00           H  
ATOM    363 1HG  LYS A  22      18.060  -9.954  -9.853  1.00  0.00           H  
ATOM    364 2HG  LYS A  22      17.470  -8.859 -11.110  1.00  0.00           H  
ATOM    365 1HD  LYS A  22      19.595  -7.657 -11.096  1.00  0.00           H  
ATOM    366 2HD  LYS A  22      20.203  -8.663  -9.774  1.00  0.00           H  
ATOM    367 1HE  LYS A  22      20.002 -10.657 -11.210  1.00  0.00           H  
ATOM    368 2HE  LYS A  22      19.327  -9.679 -12.524  1.00  0.00           H  
ATOM    369 1HZ  LYS A  22      21.669 -10.106 -12.866  1.00  0.00           H  
ATOM    370 2HZ  LYS A  22      21.450  -8.499 -12.676  1.00  0.00           H  
ATOM    371 3HZ  LYS A  22      22.058  -9.411 -11.438  1.00  0.00           H  
ATOM    372  N   ASP A  23      16.082  -9.916  -7.119  1.00  0.00           N  
ATOM    373  CA  ASP A  23      15.867 -11.257  -6.594  1.00  0.00           C  
ATOM    374  C   ASP A  23      14.389 -11.652  -6.686  1.00  0.00           C  
ATOM    375  O   ASP A  23      14.072 -12.788  -7.051  1.00  0.00           O  
ATOM    376  CB  ASP A  23      16.344 -11.361  -5.138  1.00  0.00           C  
ATOM    377  CG  ASP A  23      17.902 -11.307  -4.966  1.00  0.00           C  
ATOM    378  OD1 ASP A  23      18.617 -11.408  -5.946  1.00  0.00           O  
ATOM    379  OD2 ASP A  23      18.348 -11.195  -3.845  1.00  0.00           O  
ATOM    380  H   ASP A  23      16.445  -9.188  -6.504  1.00  0.00           H  
ATOM    381  HA  ASP A  23      16.446 -11.956  -7.195  1.00  0.00           H  
ATOM    382 1HB  ASP A  23      15.912 -10.534  -4.570  1.00  0.00           H  
ATOM    383 2HB  ASP A  23      15.972 -12.284  -4.699  1.00  0.00           H  
ATOM    384  N   LEU A  24      13.473 -10.710  -6.413  1.00  0.00           N  
ATOM    385  CA  LEU A  24      12.042 -10.999  -6.540  1.00  0.00           C  
ATOM    386  C   LEU A  24      11.660 -11.296  -7.976  1.00  0.00           C  
ATOM    387  O   LEU A  24      10.861 -12.195  -8.253  1.00  0.00           O  
ATOM    388  CB  LEU A  24      11.204  -9.820  -6.061  1.00  0.00           C  
ATOM    389  CG  LEU A  24      11.189  -9.563  -4.603  1.00  0.00           C  
ATOM    390  CD1 LEU A  24      10.500  -8.273  -4.381  1.00  0.00           C  
ATOM    391  CD2 LEU A  24      10.444 -10.695  -3.911  1.00  0.00           C  
ATOM    392  H   LEU A  24      13.777  -9.789  -6.086  1.00  0.00           H  
ATOM    393  HA  LEU A  24      11.812 -11.871  -5.931  1.00  0.00           H  
ATOM    394 1HB  LEU A  24      11.579  -8.920  -6.544  1.00  0.00           H  
ATOM    395 2HB  LEU A  24      10.177  -9.969  -6.380  1.00  0.00           H  
ATOM    396  HG  LEU A  24      12.206  -9.494  -4.216  1.00  0.00           H  
ATOM    397 1HD1 LEU A  24      10.455  -8.052  -3.321  1.00  0.00           H  
ATOM    398 2HD1 LEU A  24      11.035  -7.479  -4.894  1.00  0.00           H  
ATOM    399 3HD1 LEU A  24       9.506  -8.370  -4.789  1.00  0.00           H  
ATOM    400 1HD2 LEU A  24      10.415 -10.509  -2.846  1.00  0.00           H  
ATOM    401 2HD2 LEU A  24       9.426 -10.753  -4.302  1.00  0.00           H  
ATOM    402 3HD2 LEU A  24      10.959 -11.636  -4.102  1.00  0.00           H  
ATOM    403  N   ILE A  25      12.251 -10.558  -8.903  1.00  0.00           N  
ATOM    404  CA  ILE A  25      11.967 -10.772 -10.304  1.00  0.00           C  
ATOM    405  C   ILE A  25      12.467 -12.144 -10.721  1.00  0.00           C  
ATOM    406  O   ILE A  25      11.740 -12.912 -11.358  1.00  0.00           O  
ATOM    407  CB  ILE A  25      12.624  -9.675 -11.150  1.00  0.00           C  
ATOM    408  CG1 ILE A  25      11.944  -8.363 -10.860  1.00  0.00           C  
ATOM    409  CG2 ILE A  25      12.511 -10.019 -12.634  1.00  0.00           C  
ATOM    410  CD1 ILE A  25      12.685  -7.189 -11.357  1.00  0.00           C  
ATOM    411  H   ILE A  25      12.892  -9.813  -8.624  1.00  0.00           H  
ATOM    412  HA  ILE A  25      10.892 -10.729 -10.451  1.00  0.00           H  
ATOM    413  HB  ILE A  25      13.669  -9.578 -10.874  1.00  0.00           H  
ATOM    414 1HG1 ILE A  25      10.962  -8.373 -11.336  1.00  0.00           H  
ATOM    415 2HG1 ILE A  25      11.813  -8.261  -9.797  1.00  0.00           H  
ATOM    416 1HG2 ILE A  25      12.981  -9.234 -13.219  1.00  0.00           H  
ATOM    417 2HG2 ILE A  25      13.014 -10.966 -12.828  1.00  0.00           H  
ATOM    418 3HG2 ILE A  25      11.460 -10.101 -12.912  1.00  0.00           H  
ATOM    419 1HD1 ILE A  25      12.126  -6.312 -11.124  1.00  0.00           H  
ATOM    420 2HD1 ILE A  25      13.658  -7.145 -10.875  1.00  0.00           H  
ATOM    421 3HD1 ILE A  25      12.818  -7.267 -12.418  1.00  0.00           H  
ATOM    422  N   ALA A  26      13.704 -12.475 -10.347  1.00  0.00           N  
ATOM    423  CA  ALA A  26      14.267 -13.768 -10.700  1.00  0.00           C  
ATOM    424  C   ALA A  26      13.467 -14.923 -10.096  1.00  0.00           C  
ATOM    425  O   ALA A  26      13.151 -15.898 -10.791  1.00  0.00           O  
ATOM    426  CB  ALA A  26      15.704 -13.839 -10.226  1.00  0.00           C  
ATOM    427  H   ALA A  26      14.268 -11.806  -9.820  1.00  0.00           H  
ATOM    428  HA  ALA A  26      14.239 -13.864 -11.785  1.00  0.00           H  
ATOM    429 1HB  ALA A  26      16.138 -14.794 -10.513  1.00  0.00           H  
ATOM    430 2HB  ALA A  26      16.274 -13.026 -10.678  1.00  0.00           H  
ATOM    431 3HB  ALA A  26      15.729 -13.736  -9.140  1.00  0.00           H  
ATOM    432  N   LYS A  27      13.066 -14.786  -8.830  1.00  0.00           N  
ATOM    433  CA  LYS A  27      12.284 -15.831  -8.196  1.00  0.00           C  
ATOM    434  C   LYS A  27      10.939 -15.991  -8.865  1.00  0.00           C  
ATOM    435  O   LYS A  27      10.521 -17.109  -9.171  1.00  0.00           O  
ATOM    436  CB  LYS A  27      12.096 -15.578  -6.705  1.00  0.00           C  
ATOM    437  CG  LYS A  27      11.234 -16.641  -6.054  1.00  0.00           C  
ATOM    438  CD  LYS A  27      11.201 -16.562  -4.548  1.00  0.00           C  
ATOM    439  CE  LYS A  27      10.571 -15.285  -4.043  1.00  0.00           C  
ATOM    440  NZ  LYS A  27      10.185 -15.430  -2.623  1.00  0.00           N  
ATOM    441  H   LYS A  27      13.338 -13.967  -8.287  1.00  0.00           H  
ATOM    442  HA  LYS A  27      12.822 -16.772  -8.309  1.00  0.00           H  
ATOM    443 1HB  LYS A  27      13.066 -15.551  -6.210  1.00  0.00           H  
ATOM    444 2HB  LYS A  27      11.622 -14.603  -6.558  1.00  0.00           H  
ATOM    445 1HG  LYS A  27      10.217 -16.518  -6.417  1.00  0.00           H  
ATOM    446 2HG  LYS A  27      11.585 -17.627  -6.350  1.00  0.00           H  
ATOM    447 1HD  LYS A  27      10.614 -17.402  -4.160  1.00  0.00           H  
ATOM    448 2HD  LYS A  27      12.213 -16.637  -4.154  1.00  0.00           H  
ATOM    449 1HE  LYS A  27      11.292 -14.475  -4.135  1.00  0.00           H  
ATOM    450 2HE  LYS A  27       9.683 -15.040  -4.631  1.00  0.00           H  
ATOM    451 1HZ  LYS A  27       9.771 -14.585  -2.290  1.00  0.00           H  
ATOM    452 2HZ  LYS A  27       9.481 -16.188  -2.596  1.00  0.00           H  
ATOM    453 3HZ  LYS A  27      10.980 -15.667  -2.057  1.00  0.00           H  
ATOM    454  N   GLY A  28      10.245 -14.879  -9.095  1.00  0.00           N  
ATOM    455  CA  GLY A  28       8.953 -14.950  -9.744  1.00  0.00           C  
ATOM    456  C   GLY A  28       9.085 -15.528 -11.155  1.00  0.00           C  
ATOM    457  O   GLY A  28       8.274 -16.352 -11.564  1.00  0.00           O  
ATOM    458  H   GLY A  28      10.612 -13.967  -8.826  1.00  0.00           H  
ATOM    459 1HA  GLY A  28       8.289 -15.573  -9.149  1.00  0.00           H  
ATOM    460 2HA  GLY A  28       8.510 -13.959  -9.773  1.00  0.00           H  
ATOM    461  N   SER A  29      10.156 -15.176 -11.879  1.00  0.00           N  
ATOM    462  CA  SER A  29      10.359 -15.646 -13.250  1.00  0.00           C  
ATOM    463  C   SER A  29      10.463 -17.166 -13.321  1.00  0.00           C  
ATOM    464  O   SER A  29       9.958 -17.789 -14.262  1.00  0.00           O  
ATOM    465  CB  SER A  29      11.618 -15.033 -13.834  1.00  0.00           C  
ATOM    466  OG  SER A  29      11.487 -13.639 -13.945  1.00  0.00           O  
ATOM    467  H   SER A  29      10.821 -14.505 -11.498  1.00  0.00           H  
ATOM    468  HA  SER A  29       9.505 -15.330 -13.847  1.00  0.00           H  
ATOM    469 1HB  SER A  29      12.468 -15.272 -13.199  1.00  0.00           H  
ATOM    470 2HB  SER A  29      11.809 -15.465 -14.813  1.00  0.00           H  
ATOM    471  HG  SER A  29      11.460 -13.320 -13.015  1.00  0.00           H  
ATOM    472  N   ASN A  30      11.104 -17.761 -12.317  1.00  0.00           N  
ATOM    473  CA  ASN A  30      11.302 -19.204 -12.266  1.00  0.00           C  
ATOM    474  C   ASN A  30      10.221 -19.933 -11.460  1.00  0.00           C  
ATOM    475  O   ASN A  30      10.354 -21.125 -11.167  1.00  0.00           O  
ATOM    476  CB  ASN A  30      12.667 -19.500 -11.682  1.00  0.00           C  
ATOM    477  CG  ASN A  30      13.787 -19.112 -12.600  1.00  0.00           C  
ATOM    478  OD1 ASN A  30      13.702 -19.293 -13.823  1.00  0.00           O  
ATOM    479  ND2 ASN A  30      14.843 -18.580 -12.039  1.00  0.00           N  
ATOM    480  H   ASN A  30      11.517 -17.179 -11.583  1.00  0.00           H  
ATOM    481  HA  ASN A  30      11.262 -19.591 -13.284  1.00  0.00           H  
ATOM    482 1HB  ASN A  30      12.775 -18.943 -10.744  1.00  0.00           H  
ATOM    483 2HB  ASN A  30      12.745 -20.559 -11.448  1.00  0.00           H  
ATOM    484 1HD2 ASN A  30      15.623 -18.302 -12.600  1.00  0.00           H  
ATOM    485 2HD2 ASN A  30      14.867 -18.446 -11.047  1.00  0.00           H  
ATOM    486  N   SER A  31       9.167 -19.217 -11.091  1.00  0.00           N  
ATOM    487  CA  SER A  31       8.066 -19.747 -10.306  1.00  0.00           C  
ATOM    488  C   SER A  31       7.204 -20.769 -11.029  1.00  0.00           C  
ATOM    489  O   SER A  31       7.026 -20.725 -12.243  1.00  0.00           O  
ATOM    490  CB  SER A  31       7.178 -18.649  -9.815  1.00  0.00           C  
ATOM    491  OG  SER A  31       6.097 -19.187  -9.119  1.00  0.00           O  
ATOM    492  H   SER A  31       9.104 -18.236 -11.361  1.00  0.00           H  
ATOM    493  HA  SER A  31       8.498 -20.239  -9.433  1.00  0.00           H  
ATOM    494 1HB  SER A  31       7.740 -17.975  -9.174  1.00  0.00           H  
ATOM    495 2HB  SER A  31       6.810 -18.077 -10.659  1.00  0.00           H  
ATOM    496  HG  SER A  31       5.554 -18.434  -8.864  1.00  0.00           H  
ATOM    497  N   LEU A  32       6.628 -21.675 -10.246  1.00  0.00           N  
ATOM    498  CA  LEU A  32       5.693 -22.690 -10.729  1.00  0.00           C  
ATOM    499  C   LEU A  32       4.259 -22.147 -10.801  1.00  0.00           C  
ATOM    500  O   LEU A  32       3.329 -22.855 -11.192  1.00  0.00           O  
ATOM    501  CB  LEU A  32       5.705 -23.887  -9.779  1.00  0.00           C  
ATOM    502  CG  LEU A  32       7.027 -24.633  -9.674  1.00  0.00           C  
ATOM    503  CD1 LEU A  32       6.905 -25.703  -8.604  1.00  0.00           C  
ATOM    504  CD2 LEU A  32       7.373 -25.239 -11.024  1.00  0.00           C  
ATOM    505  H   LEU A  32       6.841 -21.646  -9.259  1.00  0.00           H  
ATOM    506  HA  LEU A  32       6.002 -23.004 -11.724  1.00  0.00           H  
ATOM    507 1HB  LEU A  32       5.439 -23.539  -8.784  1.00  0.00           H  
ATOM    508 2HB  LEU A  32       4.945 -24.596 -10.105  1.00  0.00           H  
ATOM    509  HG  LEU A  32       7.816 -23.941  -9.376  1.00  0.00           H  
ATOM    510 1HD1 LEU A  32       7.850 -26.238  -8.512  1.00  0.00           H  
ATOM    511 2HD1 LEU A  32       6.658 -25.234  -7.650  1.00  0.00           H  
ATOM    512 3HD1 LEU A  32       6.116 -26.403  -8.878  1.00  0.00           H  
ATOM    513 1HD2 LEU A  32       8.322 -25.771 -10.952  1.00  0.00           H  
ATOM    514 2HD2 LEU A  32       6.589 -25.934 -11.325  1.00  0.00           H  
ATOM    515 3HD2 LEU A  32       7.459 -24.443 -11.767  1.00  0.00           H  
ATOM    516  N   TYR A  33       4.098 -20.886 -10.412  1.00  0.00           N  
ATOM    517  CA  TYR A  33       2.817 -20.207 -10.343  1.00  0.00           C  
ATOM    518  C   TYR A  33       2.792 -18.985 -11.275  1.00  0.00           C  
ATOM    519  O   TYR A  33       3.268 -17.918 -10.881  1.00  0.00           O  
ATOM    520  CB  TYR A  33       2.565 -19.772  -8.909  1.00  0.00           C  
ATOM    521  CG  TYR A  33       2.603 -20.939  -7.978  1.00  0.00           C  
ATOM    522  CD1 TYR A  33       3.764 -21.202  -7.265  1.00  0.00           C  
ATOM    523  CD2 TYR A  33       1.509 -21.774  -7.857  1.00  0.00           C  
ATOM    524  CE1 TYR A  33       3.827 -22.293  -6.426  1.00  0.00           C  
ATOM    525  CE2 TYR A  33       1.571 -22.869  -7.018  1.00  0.00           C  
ATOM    526  CZ  TYR A  33       2.724 -23.129  -6.303  1.00  0.00           C  
ATOM    527  OH  TYR A  33       2.784 -24.221  -5.467  1.00  0.00           O  
ATOM    528  H   TYR A  33       4.916 -20.376 -10.103  1.00  0.00           H  
ATOM    529  HA  TYR A  33       2.037 -20.912 -10.603  1.00  0.00           H  
ATOM    530 1HB  TYR A  33       3.321 -19.050  -8.594  1.00  0.00           H  
ATOM    531 2HB  TYR A  33       1.589 -19.294  -8.829  1.00  0.00           H  
ATOM    532  HD1 TYR A  33       4.628 -20.544  -7.367  1.00  0.00           H  
ATOM    533  HD2 TYR A  33       0.603 -21.571  -8.426  1.00  0.00           H  
ATOM    534  HE1 TYR A  33       4.740 -22.496  -5.866  1.00  0.00           H  
ATOM    535  HE2 TYR A  33       0.710 -23.529  -6.922  1.00  0.00           H  
ATOM    536  HH  TYR A  33       1.944 -24.687  -5.491  1.00  0.00           H  
ATOM    537  N   PRO A  34       2.218 -19.091 -12.493  1.00  0.00           N  
ATOM    538  CA  PRO A  34       2.213 -18.081 -13.550  1.00  0.00           C  
ATOM    539  C   PRO A  34       1.856 -16.676 -13.069  1.00  0.00           C  
ATOM    540  O   PRO A  34       2.341 -15.695 -13.622  1.00  0.00           O  
ATOM    541  CB  PRO A  34       1.140 -18.625 -14.505  1.00  0.00           C  
ATOM    542  CG  PRO A  34       1.224 -20.121 -14.332  1.00  0.00           C  
ATOM    543  CD  PRO A  34       1.497 -20.330 -12.863  1.00  0.00           C  
ATOM    544  HA  PRO A  34       3.191 -18.082 -14.040  1.00  0.00           H  
ATOM    545 1HB  PRO A  34       0.155 -18.211 -14.244  1.00  0.00           H  
ATOM    546 2HB  PRO A  34       1.362 -18.303 -15.533  1.00  0.00           H  
ATOM    547 1HG  PRO A  34       0.289 -20.597 -14.666  1.00  0.00           H  
ATOM    548 2HG  PRO A  34       2.029 -20.525 -14.966  1.00  0.00           H  
ATOM    549 1HD  PRO A  34       0.555 -20.430 -12.300  1.00  0.00           H  
ATOM    550 2HD  PRO A  34       2.149 -21.211 -12.768  1.00  0.00           H  
ATOM    551  N   ASP A  35       1.026 -16.544 -12.037  1.00  0.00           N  
ATOM    552  CA  ASP A  35       0.664 -15.210 -11.555  1.00  0.00           C  
ATOM    553  C   ASP A  35       1.915 -14.468 -11.052  1.00  0.00           C  
ATOM    554  O   ASP A  35       2.007 -13.240 -11.147  1.00  0.00           O  
ATOM    555  CB  ASP A  35      -0.405 -15.346 -10.462  1.00  0.00           C  
ATOM    556  CG  ASP A  35      -1.140 -14.035 -10.054  1.00  0.00           C  
ATOM    557  OD1 ASP A  35      -1.738 -13.424 -10.904  1.00  0.00           O  
ATOM    558  OD2 ASP A  35      -1.182 -13.731  -8.869  1.00  0.00           O  
ATOM    559  H   ASP A  35       0.637 -17.357 -11.586  1.00  0.00           H  
ATOM    560  HA  ASP A  35       0.242 -14.642 -12.384  1.00  0.00           H  
ATOM    561 1HB  ASP A  35      -1.156 -16.063 -10.792  1.00  0.00           H  
ATOM    562 2HB  ASP A  35       0.062 -15.765  -9.576  1.00  0.00           H  
ATOM    563  N   ALA A  36       2.881 -15.225 -10.510  1.00  0.00           N  
ATOM    564  CA  ALA A  36       4.129 -14.670 -10.009  1.00  0.00           C  
ATOM    565  C   ALA A  36       5.018 -14.321 -11.177  1.00  0.00           C  
ATOM    566  O   ALA A  36       5.718 -13.313 -11.155  1.00  0.00           O  
ATOM    567  CB  ALA A  36       4.851 -15.652  -9.118  1.00  0.00           C  
ATOM    568  H   ALA A  36       2.766 -16.230 -10.494  1.00  0.00           H  
ATOM    569  HA  ALA A  36       3.903 -13.764  -9.448  1.00  0.00           H  
ATOM    570 1HB  ALA A  36       5.777 -15.206  -8.757  1.00  0.00           H  
ATOM    571 2HB  ALA A  36       4.235 -15.910  -8.297  1.00  0.00           H  
ATOM    572 3HB  ALA A  36       5.075 -16.543  -9.693  1.00  0.00           H  
ATOM    573  N   GLN A  37       4.978 -15.167 -12.211  1.00  0.00           N  
ATOM    574  CA  GLN A  37       5.814 -14.928 -13.391  1.00  0.00           C  
ATOM    575  C   GLN A  37       5.362 -13.646 -14.080  1.00  0.00           C  
ATOM    576  O   GLN A  37       6.175 -12.819 -14.505  1.00  0.00           O  
ATOM    577  CB  GLN A  37       5.739 -16.095 -14.380  1.00  0.00           C  
ATOM    578  CG  GLN A  37       6.398 -17.371 -13.902  1.00  0.00           C  
ATOM    579  CD  GLN A  37       6.271 -18.514 -14.887  1.00  0.00           C  
ATOM    580  OE1 GLN A  37       5.179 -18.829 -15.381  1.00  0.00           O  
ATOM    581  NE2 GLN A  37       7.407 -19.124 -15.214  1.00  0.00           N  
ATOM    582  H   GLN A  37       4.368 -15.985 -12.139  1.00  0.00           H  
ATOM    583  HA  GLN A  37       6.846 -14.802 -13.073  1.00  0.00           H  
ATOM    584 1HB  GLN A  37       4.702 -16.307 -14.611  1.00  0.00           H  
ATOM    585 2HB  GLN A  37       6.223 -15.804 -15.310  1.00  0.00           H  
ATOM    586 1HG  GLN A  37       7.451 -17.184 -13.756  1.00  0.00           H  
ATOM    587 2HG  GLN A  37       5.939 -17.677 -12.958  1.00  0.00           H  
ATOM    588 1HE2 GLN A  37       7.403 -19.879 -15.867  1.00  0.00           H  
ATOM    589 2HE2 GLN A  37       8.293 -18.797 -14.808  1.00  0.00           H  
ATOM    590  N   ILE A  38       4.052 -13.453 -14.133  1.00  0.00           N  
ATOM    591  CA  ILE A  38       3.497 -12.253 -14.722  1.00  0.00           C  
ATOM    592  C   ILE A  38       3.896 -11.058 -13.875  1.00  0.00           C  
ATOM    593  O   ILE A  38       4.378 -10.047 -14.397  1.00  0.00           O  
ATOM    594  CB  ILE A  38       1.973 -12.367 -14.831  1.00  0.00           C  
ATOM    595  CG1 ILE A  38       1.611 -13.448 -15.864  1.00  0.00           C  
ATOM    596  CG2 ILE A  38       1.378 -11.025 -15.192  1.00  0.00           C  
ATOM    597  CD1 ILE A  38       0.164 -13.855 -15.826  1.00  0.00           C  
ATOM    598  H   ILE A  38       3.426 -14.178 -13.782  1.00  0.00           H  
ATOM    599  HA  ILE A  38       3.910 -12.126 -15.720  1.00  0.00           H  
ATOM    600  HB  ILE A  38       1.569 -12.692 -13.869  1.00  0.00           H  
ATOM    601 1HG1 ILE A  38       1.837 -13.072 -16.859  1.00  0.00           H  
ATOM    602 2HG1 ILE A  38       2.223 -14.328 -15.682  1.00  0.00           H  
ATOM    603 1HG2 ILE A  38       0.296 -11.115 -15.251  1.00  0.00           H  
ATOM    604 2HG2 ILE A  38       1.642 -10.304 -14.425  1.00  0.00           H  
ATOM    605 3HG2 ILE A  38       1.770 -10.696 -16.153  1.00  0.00           H  
ATOM    606 1HD1 ILE A  38      -0.017 -14.621 -16.579  1.00  0.00           H  
ATOM    607 2HD1 ILE A  38      -0.070 -14.255 -14.838  1.00  0.00           H  
ATOM    608 3HD1 ILE A  38      -0.464 -12.990 -16.027  1.00  0.00           H  
ATOM    609  N   ALA A  39       3.736 -11.180 -12.555  1.00  0.00           N  
ATOM    610  CA  ALA A  39       4.114 -10.107 -11.659  1.00  0.00           C  
ATOM    611  C   ALA A  39       5.601  -9.778 -11.786  1.00  0.00           C  
ATOM    612  O   ALA A  39       5.974  -8.612 -11.750  1.00  0.00           O  
ATOM    613  CB  ALA A  39       3.776 -10.498 -10.244  1.00  0.00           C  
ATOM    614  H   ALA A  39       3.315 -12.022 -12.159  1.00  0.00           H  
ATOM    615  HA  ALA A  39       3.542  -9.220 -11.927  1.00  0.00           H  
ATOM    616 1HB  ALA A  39       4.026  -9.682  -9.564  1.00  0.00           H  
ATOM    617 2HB  ALA A  39       2.715 -10.707 -10.186  1.00  0.00           H  
ATOM    618 3HB  ALA A  39       4.334 -11.385  -9.970  1.00  0.00           H  
ATOM    619  N   ALA A  40       6.454 -10.788 -11.968  1.00  0.00           N  
ATOM    620  CA  ALA A  40       7.891 -10.577 -12.128  1.00  0.00           C  
ATOM    621  C   ALA A  40       8.217  -9.771 -13.365  1.00  0.00           C  
ATOM    622  O   ALA A  40       9.024  -8.836 -13.317  1.00  0.00           O  
ATOM    623  CB  ALA A  40       8.584 -11.909 -12.202  1.00  0.00           C  
ATOM    624  H   ALA A  40       6.101 -11.740 -11.967  1.00  0.00           H  
ATOM    625  HA  ALA A  40       8.261 -10.025 -11.275  1.00  0.00           H  
ATOM    626 1HB  ALA A  40       9.651 -11.767 -12.297  1.00  0.00           H  
ATOM    627 2HB  ALA A  40       8.367 -12.447 -11.309  1.00  0.00           H  
ATOM    628 3HB  ALA A  40       8.221 -12.467 -13.060  1.00  0.00           H  
ATOM    629  N   LYS A  41       7.536 -10.071 -14.467  1.00  0.00           N  
ATOM    630  CA  LYS A  41       7.781  -9.335 -15.695  1.00  0.00           C  
ATOM    631  C   LYS A  41       7.303  -7.896 -15.548  1.00  0.00           C  
ATOM    632  O   LYS A  41       7.983  -6.954 -15.977  1.00  0.00           O  
ATOM    633  CB  LYS A  41       7.088 -10.034 -16.860  1.00  0.00           C  
ATOM    634  CG  LYS A  41       7.732 -11.368 -17.241  1.00  0.00           C  
ATOM    635  CD  LYS A  41       6.984 -12.051 -18.371  1.00  0.00           C  
ATOM    636  CE  LYS A  41       7.624 -13.386 -18.722  1.00  0.00           C  
ATOM    637  NZ  LYS A  41       6.882 -14.091 -19.804  1.00  0.00           N  
ATOM    638  H   LYS A  41       6.877 -10.854 -14.461  1.00  0.00           H  
ATOM    639  HA  LYS A  41       8.854  -9.319 -15.882  1.00  0.00           H  
ATOM    640 1HB  LYS A  41       6.047 -10.234 -16.589  1.00  0.00           H  
ATOM    641 2HB  LYS A  41       7.086  -9.385 -17.732  1.00  0.00           H  
ATOM    642 1HG  LYS A  41       8.764 -11.198 -17.546  1.00  0.00           H  
ATOM    643 2HG  LYS A  41       7.735 -12.023 -16.371  1.00  0.00           H  
ATOM    644 1HD  LYS A  41       5.950 -12.222 -18.064  1.00  0.00           H  
ATOM    645 2HD  LYS A  41       6.984 -11.411 -19.252  1.00  0.00           H  
ATOM    646 1HE  LYS A  41       8.648 -13.215 -19.049  1.00  0.00           H  
ATOM    647 2HE  LYS A  41       7.637 -14.018 -17.832  1.00  0.00           H  
ATOM    648 1HZ  LYS A  41       7.335 -14.971 -20.008  1.00  0.00           H  
ATOM    649 2HZ  LYS A  41       5.934 -14.263 -19.502  1.00  0.00           H  
ATOM    650 3HZ  LYS A  41       6.872 -13.518 -20.635  1.00  0.00           H  
ATOM    651  N   ARG A  42       6.152  -7.723 -14.897  1.00  0.00           N  
ATOM    652  CA  ARG A  42       5.604  -6.397 -14.673  1.00  0.00           C  
ATOM    653  C   ARG A  42       6.478  -5.612 -13.700  1.00  0.00           C  
ATOM    654  O   ARG A  42       6.714  -4.418 -13.895  1.00  0.00           O  
ATOM    655  CB  ARG A  42       4.190  -6.497 -14.142  1.00  0.00           C  
ATOM    656  CG  ARG A  42       3.153  -6.990 -15.136  1.00  0.00           C  
ATOM    657  CD  ARG A  42       1.829  -7.144 -14.493  1.00  0.00           C  
ATOM    658  NE  ARG A  42       0.816  -7.596 -15.435  1.00  0.00           N  
ATOM    659  CZ  ARG A  42      -0.435  -7.965 -15.099  1.00  0.00           C  
ATOM    660  NH1 ARG A  42      -0.817  -7.932 -13.842  1.00  0.00           N  
ATOM    661  NH2 ARG A  42      -1.279  -8.363 -16.035  1.00  0.00           N  
ATOM    662  H   ARG A  42       5.628  -8.537 -14.568  1.00  0.00           H  
ATOM    663  HA  ARG A  42       5.577  -5.867 -15.624  1.00  0.00           H  
ATOM    664 1HB  ARG A  42       4.177  -7.173 -13.287  1.00  0.00           H  
ATOM    665 2HB  ARG A  42       3.869  -5.521 -13.780  1.00  0.00           H  
ATOM    666 1HG  ARG A  42       3.062  -6.276 -15.952  1.00  0.00           H  
ATOM    667 2HG  ARG A  42       3.460  -7.958 -15.531  1.00  0.00           H  
ATOM    668 1HD  ARG A  42       1.906  -7.879 -13.690  1.00  0.00           H  
ATOM    669 2HD  ARG A  42       1.512  -6.189 -14.075  1.00  0.00           H  
ATOM    670  HE  ARG A  42       1.072  -7.637 -16.413  1.00  0.00           H  
ATOM    671 1HH1 ARG A  42      -0.169  -7.625 -13.125  1.00  0.00           H  
ATOM    672 2HH1 ARG A  42      -1.755  -8.208 -13.592  1.00  0.00           H  
ATOM    673 1HH2 ARG A  42      -0.985  -8.388 -17.002  1.00  0.00           H  
ATOM    674 2HH2 ARG A  42      -2.217  -8.639 -15.785  1.00  0.00           H  
ATOM    675  N   LEU A  43       7.014  -6.296 -12.687  1.00  0.00           N  
ATOM    676  CA  LEU A  43       7.864  -5.664 -11.698  1.00  0.00           C  
ATOM    677  C   LEU A  43       9.096  -5.142 -12.395  1.00  0.00           C  
ATOM    678  O   LEU A  43       9.486  -3.996 -12.184  1.00  0.00           O  
ATOM    679  CB  LEU A  43       8.221  -6.640 -10.559  1.00  0.00           C  
ATOM    680  CG  LEU A  43       9.124  -6.084  -9.468  1.00  0.00           C  
ATOM    681  CD1 LEU A  43       8.462  -4.882  -8.867  1.00  0.00           C  
ATOM    682  CD2 LEU A  43       9.348  -7.112  -8.365  1.00  0.00           C  
ATOM    683  H   LEU A  43       6.787  -7.275 -12.569  1.00  0.00           H  
ATOM    684  HA  LEU A  43       7.324  -4.823 -11.265  1.00  0.00           H  
ATOM    685 1HB  LEU A  43       7.300  -6.979 -10.091  1.00  0.00           H  
ATOM    686 2HB  LEU A  43       8.714  -7.505 -10.993  1.00  0.00           H  
ATOM    687  HG  LEU A  43      10.060  -5.814  -9.901  1.00  0.00           H  
ATOM    688 1HD1 LEU A  43       9.105  -4.477  -8.088  1.00  0.00           H  
ATOM    689 2HD1 LEU A  43       8.301  -4.129  -9.639  1.00  0.00           H  
ATOM    690 3HD1 LEU A  43       7.501  -5.167  -8.438  1.00  0.00           H  
ATOM    691 1HD2 LEU A  43       9.995  -6.689  -7.596  1.00  0.00           H  
ATOM    692 2HD2 LEU A  43       8.388  -7.354  -7.931  1.00  0.00           H  
ATOM    693 3HD2 LEU A  43       9.804  -8.007  -8.769  1.00  0.00           H  
ATOM    694  N   ALA A  44       9.699  -5.960 -13.256  1.00  0.00           N  
ATOM    695  CA  ALA A  44      10.872  -5.511 -13.979  1.00  0.00           C  
ATOM    696  C   ALA A  44      10.554  -4.281 -14.817  1.00  0.00           C  
ATOM    697  O   ALA A  44      11.290  -3.289 -14.799  1.00  0.00           O  
ATOM    698  CB  ALA A  44      11.364  -6.622 -14.890  1.00  0.00           C  
ATOM    699  H   ALA A  44       9.350  -6.910 -13.394  1.00  0.00           H  
ATOM    700  HA  ALA A  44      11.639  -5.244 -13.258  1.00  0.00           H  
ATOM    701 1HB  ALA A  44      12.252  -6.291 -15.422  1.00  0.00           H  
ATOM    702 2HB  ALA A  44      11.592  -7.502 -14.308  1.00  0.00           H  
ATOM    703 3HB  ALA A  44      10.580  -6.867 -15.605  1.00  0.00           H  
ATOM    704  N   ALA A  45       9.413  -4.299 -15.509  1.00  0.00           N  
ATOM    705  CA  ALA A  45       9.050  -3.156 -16.330  1.00  0.00           C  
ATOM    706  C   ALA A  45       8.869  -1.901 -15.491  1.00  0.00           C  
ATOM    707  O   ALA A  45       9.307  -0.812 -15.885  1.00  0.00           O  
ATOM    708  CB  ALA A  45       7.771  -3.447 -17.086  1.00  0.00           C  
ATOM    709  H   ALA A  45       8.817  -5.130 -15.501  1.00  0.00           H  
ATOM    710  HA  ALA A  45       9.859  -2.978 -17.037  1.00  0.00           H  
ATOM    711 1HB  ALA A  45       7.519  -2.598 -17.717  1.00  0.00           H  
ATOM    712 2HB  ALA A  45       7.910  -4.336 -17.701  1.00  0.00           H  
ATOM    713 3HB  ALA A  45       6.967  -3.622 -16.373  1.00  0.00           H  
ATOM    714  N   ASN A  46       8.246  -2.059 -14.322  1.00  0.00           N  
ATOM    715  CA  ASN A  46       7.986  -0.933 -13.453  1.00  0.00           C  
ATOM    716  C   ASN A  46       9.260  -0.416 -12.831  1.00  0.00           C  
ATOM    717  O   ASN A  46       9.433   0.789 -12.726  1.00  0.00           O  
ATOM    718  CB  ASN A  46       6.983  -1.307 -12.386  1.00  0.00           C  
ATOM    719  CG  ASN A  46       5.580  -1.443 -12.938  1.00  0.00           C  
ATOM    720  OD1 ASN A  46       5.251  -0.864 -13.984  1.00  0.00           O  
ATOM    721  ND2 ASN A  46       4.758  -2.199 -12.263  1.00  0.00           N  
ATOM    722  H   ASN A  46       7.909  -2.984 -14.053  1.00  0.00           H  
ATOM    723  HA  ASN A  46       7.565  -0.128 -14.053  1.00  0.00           H  
ATOM    724 1HB  ASN A  46       7.278  -2.256 -11.930  1.00  0.00           H  
ATOM    725 2HB  ASN A  46       6.985  -0.552 -11.598  1.00  0.00           H  
ATOM    726 1HD2 ASN A  46       3.819  -2.341 -12.579  1.00  0.00           H  
ATOM    727 2HD2 ASN A  46       5.070  -2.654 -11.430  1.00  0.00           H  
ATOM    728  N   ASN A  47      10.179  -1.304 -12.460  1.00  0.00           N  
ATOM    729  CA  ASN A  47      11.417  -0.866 -11.832  1.00  0.00           C  
ATOM    730  C   ASN A  47      12.212  -0.038 -12.802  1.00  0.00           C  
ATOM    731  O   ASN A  47      12.790   0.989 -12.441  1.00  0.00           O  
ATOM    732  CB  ASN A  47      12.215  -2.059 -11.388  1.00  0.00           C  
ATOM    733  CG  ASN A  47      11.597  -2.681 -10.238  1.00  0.00           C  
ATOM    734  OD1 ASN A  47      10.875  -2.031  -9.469  1.00  0.00           O  
ATOM    735  ND2 ASN A  47      11.839  -3.923 -10.082  1.00  0.00           N  
ATOM    736  H   ASN A  47       9.996  -2.299 -12.576  1.00  0.00           H  
ATOM    737  HA  ASN A  47      11.175  -0.242 -10.972  1.00  0.00           H  
ATOM    738 1HB  ASN A  47      12.262  -2.788 -12.202  1.00  0.00           H  
ATOM    739 2HB  ASN A  47      13.233  -1.762 -11.144  1.00  0.00           H  
ATOM    740 1HD2 ASN A  47      11.401  -4.425  -9.338  1.00  0.00           H  
ATOM    741 2HD2 ASN A  47      12.428  -4.398 -10.732  1.00  0.00           H  
ATOM    742  N   ILE A  48      12.188  -0.434 -14.067  1.00  0.00           N  
ATOM    743  CA  ILE A  48      12.895   0.346 -15.047  1.00  0.00           C  
ATOM    744  C   ILE A  48      12.226   1.700 -15.151  1.00  0.00           C  
ATOM    745  O   ILE A  48      12.889   2.732 -15.075  1.00  0.00           O  
ATOM    746  CB  ILE A  48      12.898  -0.334 -16.416  1.00  0.00           C  
ATOM    747  CG1 ILE A  48      13.723  -1.616 -16.379  1.00  0.00           C  
ATOM    748  CG2 ILE A  48      13.457   0.633 -17.427  1.00  0.00           C  
ATOM    749  CD1 ILE A  48      13.516  -2.482 -17.600  1.00  0.00           C  
ATOM    750  H   ILE A  48      11.708  -1.297 -14.336  1.00  0.00           H  
ATOM    751  HA  ILE A  48      13.923   0.486 -14.717  1.00  0.00           H  
ATOM    752  HB  ILE A  48      11.878  -0.611 -16.696  1.00  0.00           H  
ATOM    753 1HG1 ILE A  48      14.777  -1.359 -16.310  1.00  0.00           H  
ATOM    754 2HG1 ILE A  48      13.447  -2.190 -15.496  1.00  0.00           H  
ATOM    755 1HG2 ILE A  48      13.467   0.167 -18.389  1.00  0.00           H  
ATOM    756 2HG2 ILE A  48      12.835   1.527 -17.456  1.00  0.00           H  
ATOM    757 3HG2 ILE A  48      14.471   0.898 -17.143  1.00  0.00           H  
ATOM    758 1HD1 ILE A  48      14.125  -3.381 -17.516  1.00  0.00           H  
ATOM    759 2HD1 ILE A  48      12.462  -2.762 -17.666  1.00  0.00           H  
ATOM    760 3HD1 ILE A  48      13.803  -1.929 -18.493  1.00  0.00           H  
ATOM    761  N   ALA A  49      10.903   1.709 -15.273  1.00  0.00           N  
ATOM    762  CA  ALA A  49      10.179   2.958 -15.396  1.00  0.00           C  
ATOM    763  C   ALA A  49      10.402   3.871 -14.184  1.00  0.00           C  
ATOM    764  O   ALA A  49      10.508   5.087 -14.342  1.00  0.00           O  
ATOM    765  CB  ALA A  49       8.718   2.668 -15.593  1.00  0.00           C  
ATOM    766  H   ALA A  49      10.386   0.827 -15.320  1.00  0.00           H  
ATOM    767  HA  ALA A  49      10.553   3.468 -16.281  1.00  0.00           H  
ATOM    768 1HB  ALA A  49       8.177   3.583 -15.743  1.00  0.00           H  
ATOM    769 2HB  ALA A  49       8.609   2.034 -16.467  1.00  0.00           H  
ATOM    770 3HB  ALA A  49       8.329   2.149 -14.726  1.00  0.00           H  
ATOM    771  N   VAL A  50      10.520   3.303 -12.977  1.00  0.00           N  
ATOM    772  CA  VAL A  50      10.767   4.131 -11.803  1.00  0.00           C  
ATOM    773  C   VAL A  50      12.120   4.801 -11.903  1.00  0.00           C  
ATOM    774  O   VAL A  50      12.243   6.010 -11.682  1.00  0.00           O  
ATOM    775  CB  VAL A  50      10.808   3.329 -10.487  1.00  0.00           C  
ATOM    776  CG1 VAL A  50      11.252   4.226  -9.412  1.00  0.00           C  
ATOM    777  CG2 VAL A  50       9.480   2.794 -10.112  1.00  0.00           C  
ATOM    778  H   VAL A  50      10.408   2.299 -12.879  1.00  0.00           H  
ATOM    779  HA  VAL A  50       9.990   4.892 -11.741  1.00  0.00           H  
ATOM    780  HB  VAL A  50      11.527   2.514 -10.586  1.00  0.00           H  
ATOM    781 1HG1 VAL A  50      11.305   3.669  -8.480  1.00  0.00           H  
ATOM    782 2HG1 VAL A  50      12.234   4.629  -9.648  1.00  0.00           H  
ATOM    783 3HG1 VAL A  50      10.529   5.033  -9.316  1.00  0.00           H  
ATOM    784 1HG2 VAL A  50       9.558   2.252  -9.169  1.00  0.00           H  
ATOM    785 2HG2 VAL A  50       8.772   3.616  -9.999  1.00  0.00           H  
ATOM    786 3HG2 VAL A  50       9.159   2.137 -10.865  1.00  0.00           H  
ATOM    787  N   GLU A  51      13.146   4.028 -12.263  1.00  0.00           N  
ATOM    788  CA  GLU A  51      14.478   4.599 -12.328  1.00  0.00           C  
ATOM    789  C   GLU A  51      14.562   5.652 -13.418  1.00  0.00           C  
ATOM    790  O   GLU A  51      15.201   6.693 -13.238  1.00  0.00           O  
ATOM    791  CB  GLU A  51      15.525   3.518 -12.598  1.00  0.00           C  
ATOM    792  CG  GLU A  51      15.748   2.518 -11.474  1.00  0.00           C  
ATOM    793  CD  GLU A  51      16.188   3.145 -10.217  1.00  0.00           C  
ATOM    794  OE1 GLU A  51      17.047   4.014 -10.261  1.00  0.00           O  
ATOM    795  OE2 GLU A  51      15.751   2.713  -9.163  1.00  0.00           O  
ATOM    796  H   GLU A  51      12.999   3.034 -12.461  1.00  0.00           H  
ATOM    797  HA  GLU A  51      14.696   5.075 -11.374  1.00  0.00           H  
ATOM    798 1HB  GLU A  51      15.229   2.950 -13.484  1.00  0.00           H  
ATOM    799 2HB  GLU A  51      16.477   3.990 -12.819  1.00  0.00           H  
ATOM    800 1HG  GLU A  51      14.820   1.985 -11.289  1.00  0.00           H  
ATOM    801 2HG  GLU A  51      16.494   1.793 -11.796  1.00  0.00           H  
ATOM    802  N   LYS A  52      13.859   5.425 -14.522  1.00  0.00           N  
ATOM    803  CA  LYS A  52      13.922   6.359 -15.624  1.00  0.00           C  
ATOM    804  C   LYS A  52      13.163   7.632 -15.278  1.00  0.00           C  
ATOM    805  O   LYS A  52      13.614   8.736 -15.603  1.00  0.00           O  
ATOM    806  CB  LYS A  52      13.353   5.704 -16.869  1.00  0.00           C  
ATOM    807  CG  LYS A  52      14.147   4.488 -17.351  1.00  0.00           C  
ATOM    808  CD  LYS A  52      15.475   4.851 -17.835  1.00  0.00           C  
ATOM    809  CE  LYS A  52      16.310   3.621 -18.122  1.00  0.00           C  
ATOM    810  NZ  LYS A  52      15.718   2.800 -19.148  1.00  0.00           N  
ATOM    811  H   LYS A  52      13.333   4.554 -14.619  1.00  0.00           H  
ATOM    812  HA  LYS A  52      14.964   6.620 -15.803  1.00  0.00           H  
ATOM    813 1HB  LYS A  52      12.341   5.366 -16.662  1.00  0.00           H  
ATOM    814 2HB  LYS A  52      13.302   6.425 -17.677  1.00  0.00           H  
ATOM    815 1HG  LYS A  52      14.308   3.813 -16.538  1.00  0.00           H  
ATOM    816 2HG  LYS A  52      13.593   3.967 -18.138  1.00  0.00           H  
ATOM    817 1HD  LYS A  52      15.376   5.423 -18.751  1.00  0.00           H  
ATOM    818 2HD  LYS A  52      15.984   5.458 -17.091  1.00  0.00           H  
ATOM    819 1HE  LYS A  52      17.246   3.940 -18.458  1.00  0.00           H  
ATOM    820 2HE  LYS A  52      16.445   3.028 -17.217  1.00  0.00           H  
ATOM    821 1HZ  LYS A  52      16.317   1.992 -19.389  1.00  0.00           H  
ATOM    822 2HZ  LYS A  52      14.823   2.472 -18.832  1.00  0.00           H  
ATOM    823 3HZ  LYS A  52      15.607   3.355 -19.973  1.00  0.00           H  
ATOM    824  N   ALA A  53      12.029   7.495 -14.588  1.00  0.00           N  
ATOM    825  CA  ALA A  53      11.273   8.659 -14.165  1.00  0.00           C  
ATOM    826  C   ALA A  53      12.110   9.497 -13.199  1.00  0.00           C  
ATOM    827  O   ALA A  53      12.125  10.724 -13.297  1.00  0.00           O  
ATOM    828  CB  ALA A  53       9.974   8.237 -13.520  1.00  0.00           C  
ATOM    829  H   ALA A  53      11.668   6.569 -14.364  1.00  0.00           H  
ATOM    830  HA  ALA A  53      11.053   9.263 -15.044  1.00  0.00           H  
ATOM    831 1HB  ALA A  53       9.413   9.114 -13.233  1.00  0.00           H  
ATOM    832 2HB  ALA A  53       9.396   7.657 -14.215  1.00  0.00           H  
ATOM    833 3HB  ALA A  53      10.194   7.626 -12.650  1.00  0.00           H  
ATOM    834  N   LYS A  54      12.853   8.836 -12.297  1.00  0.00           N  
ATOM    835  CA  LYS A  54      13.706   9.560 -11.360  1.00  0.00           C  
ATOM    836  C   LYS A  54      14.846  10.261 -12.094  1.00  0.00           C  
ATOM    837  O   LYS A  54      15.203  11.393 -11.747  1.00  0.00           O  
ATOM    838  CB  LYS A  54      14.207   8.640 -10.244  1.00  0.00           C  
ATOM    839  CG  LYS A  54      13.089   8.251  -9.265  1.00  0.00           C  
ATOM    840  CD  LYS A  54      13.535   7.329  -8.148  1.00  0.00           C  
ATOM    841  CE  LYS A  54      12.322   6.947  -7.298  1.00  0.00           C  
ATOM    842  NZ  LYS A  54      12.639   6.010  -6.196  1.00  0.00           N  
ATOM    843  H   LYS A  54      12.799   7.817 -12.239  1.00  0.00           H  
ATOM    844  HA  LYS A  54      13.109  10.336 -10.886  1.00  0.00           H  
ATOM    845 1HB  LYS A  54      14.611   7.724 -10.682  1.00  0.00           H  
ATOM    846 2HB  LYS A  54      15.005   9.128  -9.689  1.00  0.00           H  
ATOM    847 1HG  LYS A  54      12.720   9.157  -8.804  1.00  0.00           H  
ATOM    848 2HG  LYS A  54      12.269   7.783  -9.813  1.00  0.00           H  
ATOM    849 1HD  LYS A  54      13.977   6.423  -8.573  1.00  0.00           H  
ATOM    850 2HD  LYS A  54      14.274   7.824  -7.520  1.00  0.00           H  
ATOM    851 1HE  LYS A  54      11.876   7.841  -6.876  1.00  0.00           H  
ATOM    852 2HE  LYS A  54      11.611   6.485  -7.942  1.00  0.00           H  
ATOM    853 1HZ  LYS A  54      11.761   5.771  -5.709  1.00  0.00           H  
ATOM    854 2HZ  LYS A  54      13.040   5.162  -6.551  1.00  0.00           H  
ATOM    855 3HZ  LYS A  54      13.294   6.467  -5.536  1.00  0.00           H  
ATOM    856  N   LEU A  55      15.405   9.630 -13.135  1.00  0.00           N  
ATOM    857  CA  LEU A  55      16.436  10.337 -13.876  1.00  0.00           C  
ATOM    858  C   LEU A  55      15.838  11.572 -14.525  1.00  0.00           C  
ATOM    859  O   LEU A  55      16.446  12.644 -14.496  1.00  0.00           O  
ATOM    860  CB  LEU A  55      17.054   9.489 -14.985  1.00  0.00           C  
ATOM    861  CG  LEU A  55      17.920   8.354 -14.609  1.00  0.00           C  
ATOM    862  CD1 LEU A  55      18.290   7.606 -15.872  1.00  0.00           C  
ATOM    863  CD2 LEU A  55      19.119   8.892 -13.931  1.00  0.00           C  
ATOM    864  H   LEU A  55      15.133   8.678 -13.384  1.00  0.00           H  
ATOM    865  HA  LEU A  55      17.218  10.649 -13.189  1.00  0.00           H  
ATOM    866 1HB  LEU A  55      16.253   9.105 -15.617  1.00  0.00           H  
ATOM    867 2HB  LEU A  55      17.666  10.155 -15.572  1.00  0.00           H  
ATOM    868  HG  LEU A  55      17.394   7.672 -13.943  1.00  0.00           H  
ATOM    869 1HD1 LEU A  55      18.920   6.792 -15.626  1.00  0.00           H  
ATOM    870 2HD1 LEU A  55      17.392   7.237 -16.350  1.00  0.00           H  
ATOM    871 3HD1 LEU A  55      18.814   8.272 -16.549  1.00  0.00           H  
ATOM    872 1HD2 LEU A  55      19.770   8.104 -13.667  1.00  0.00           H  
ATOM    873 2HD2 LEU A  55      19.611   9.555 -14.599  1.00  0.00           H  
ATOM    874 3HD2 LEU A  55      18.823   9.425 -13.054  1.00  0.00           H  
ATOM    875  N   ALA A  56      14.624  11.444 -15.068  1.00  0.00           N  
ATOM    876  CA  ALA A  56      13.992  12.589 -15.691  1.00  0.00           C  
ATOM    877  C   ALA A  56      13.797  13.689 -14.671  1.00  0.00           C  
ATOM    878  O   ALA A  56      14.115  14.840 -14.952  1.00  0.00           O  
ATOM    879  CB  ALA A  56      12.682  12.180 -16.332  1.00  0.00           C  
ATOM    880  H   ALA A  56      14.159  10.534 -15.074  1.00  0.00           H  
ATOM    881  HA  ALA A  56      14.648  12.979 -16.456  1.00  0.00           H  
ATOM    882 1HB  ALA A  56      12.225  13.042 -16.815  1.00  0.00           H  
ATOM    883 2HB  ALA A  56      12.870  11.402 -17.074  1.00  0.00           H  
ATOM    884 3HB  ALA A  56      12.009  11.795 -15.572  1.00  0.00           H  
ATOM    885  N   GLU A  57      13.383  13.343 -13.452  1.00  0.00           N  
ATOM    886  CA  GLU A  57      13.201  14.384 -12.456  1.00  0.00           C  
ATOM    887  C   GLU A  57      14.520  15.117 -12.245  1.00  0.00           C  
ATOM    888  O   GLU A  57      14.563  16.350 -12.215  1.00  0.00           O  
ATOM    889  CB  GLU A  57      12.695  13.817 -11.124  1.00  0.00           C  
ATOM    890  CG  GLU A  57      12.391  14.913 -10.095  1.00  0.00           C  
ATOM    891  CD  GLU A  57      11.813  14.441  -8.767  1.00  0.00           C  
ATOM    892  OE1 GLU A  57      11.671  13.264  -8.563  1.00  0.00           O  
ATOM    893  OE2 GLU A  57      11.504  15.294  -7.959  1.00  0.00           O  
ATOM    894  H   GLU A  57      13.141  12.373 -13.249  1.00  0.00           H  
ATOM    895  HA  GLU A  57      12.473  15.100 -12.825  1.00  0.00           H  
ATOM    896 1HB  GLU A  57      11.797  13.235 -11.285  1.00  0.00           H  
ATOM    897 2HB  GLU A  57      13.446  13.148 -10.702  1.00  0.00           H  
ATOM    898 1HG  GLU A  57      13.321  15.442  -9.897  1.00  0.00           H  
ATOM    899 2HG  GLU A  57      11.698  15.619 -10.550  1.00  0.00           H  
ATOM    900  N   ASN A  58      15.610  14.360 -12.145  1.00  0.00           N  
ATOM    901  CA  ASN A  58      16.912  14.967 -11.944  1.00  0.00           C  
ATOM    902  C   ASN A  58      17.301  15.950 -13.035  1.00  0.00           C  
ATOM    903  O   ASN A  58      17.926  16.975 -12.759  1.00  0.00           O  
ATOM    904  CB  ASN A  58      17.979  13.923 -11.835  1.00  0.00           C  
ATOM    905  CG  ASN A  58      19.249  14.541 -11.538  1.00  0.00           C  
ATOM    906  OD1 ASN A  58      19.419  15.160 -10.490  1.00  0.00           O  
ATOM    907  ND2 ASN A  58      20.182  14.419 -12.436  1.00  0.00           N  
ATOM    908  H   ASN A  58      15.520  13.342 -12.183  1.00  0.00           H  
ATOM    909  HA  ASN A  58      16.879  15.522 -11.006  1.00  0.00           H  
ATOM    910 1HB  ASN A  58      17.695  13.238 -11.050  1.00  0.00           H  
ATOM    911 2HB  ASN A  58      18.062  13.360 -12.758  1.00  0.00           H  
ATOM    912 1HD2 ASN A  58      21.079  14.837 -12.277  1.00  0.00           H  
ATOM    913 2HD2 ASN A  58      20.010  13.933 -13.298  1.00  0.00           H  
ATOM    914  N   VAL A  59      16.885  15.689 -14.269  1.00  0.00           N  
ATOM    915  CA  VAL A  59      17.242  16.587 -15.355  1.00  0.00           C  
ATOM    916  C   VAL A  59      16.616  17.963 -15.070  1.00  0.00           C  
ATOM    917  O   VAL A  59      17.263  19.009 -15.190  1.00  0.00           O  
ATOM    918  CB  VAL A  59      16.721  16.049 -16.711  1.00  0.00           C  
ATOM    919  CG1 VAL A  59      16.961  17.033 -17.771  1.00  0.00           C  
ATOM    920  CG2 VAL A  59      17.352  14.748 -17.073  1.00  0.00           C  
ATOM    921  H   VAL A  59      16.368  14.823 -14.448  1.00  0.00           H  
ATOM    922  HA  VAL A  59      18.324  16.681 -15.390  1.00  0.00           H  
ATOM    923  HB  VAL A  59      15.648  15.908 -16.637  1.00  0.00           H  
ATOM    924 1HG1 VAL A  59      16.560  16.633 -18.700  1.00  0.00           H  
ATOM    925 2HG1 VAL A  59      16.467  17.958 -17.508  1.00  0.00           H  
ATOM    926 3HG1 VAL A  59      18.020  17.204 -17.886  1.00  0.00           H  
ATOM    927 1HG2 VAL A  59      16.946  14.433 -18.010  1.00  0.00           H  
ATOM    928 2HG2 VAL A  59      18.376  14.847 -17.176  1.00  0.00           H  
ATOM    929 3HG2 VAL A  59      17.145  14.016 -16.312  1.00  0.00           H  
ATOM    930  N   TYR A  60      15.355  17.941 -14.626  1.00  0.00           N  
ATOM    931  CA  TYR A  60      14.574  19.149 -14.321  1.00  0.00           C  
ATOM    932  C   TYR A  60      15.042  19.888 -13.067  1.00  0.00           C  
ATOM    933  O   TYR A  60      14.822  21.097 -12.935  1.00  0.00           O  
ATOM    934  CB  TYR A  60      13.108  18.775 -14.146  1.00  0.00           C  
ATOM    935  CG  TYR A  60      12.414  18.457 -15.411  1.00  0.00           C  
ATOM    936  CD1 TYR A  60      12.830  17.377 -16.107  1.00  0.00           C  
ATOM    937  CD2 TYR A  60      11.321  19.192 -15.835  1.00  0.00           C  
ATOM    938  CE1 TYR A  60      12.207  16.991 -17.232  1.00  0.00           C  
ATOM    939  CE2 TYR A  60      10.670  18.808 -16.980  1.00  0.00           C  
ATOM    940  CZ  TYR A  60      11.119  17.708 -17.668  1.00  0.00           C  
ATOM    941  OH  TYR A  60      10.493  17.314 -18.771  1.00  0.00           O  
ATOM    942  H   TYR A  60      14.910  17.022 -14.524  1.00  0.00           H  
ATOM    943  HA  TYR A  60      14.670  19.833 -15.162  1.00  0.00           H  
ATOM    944 1HB  TYR A  60      13.031  17.908 -13.493  1.00  0.00           H  
ATOM    945 2HB  TYR A  60      12.580  19.595 -13.662  1.00  0.00           H  
ATOM    946  HD1 TYR A  60      13.669  16.845 -15.748  1.00  0.00           H  
ATOM    947  HD2 TYR A  60      10.975  20.055 -15.265  1.00  0.00           H  
ATOM    948  HE1 TYR A  60      12.557  16.116 -17.782  1.00  0.00           H  
ATOM    949  HE2 TYR A  60       9.799  19.365 -17.340  1.00  0.00           H  
ATOM    950  HH  TYR A  60       9.551  17.173 -18.557  1.00  0.00           H  
ATOM    951  N   LYS A  61      15.728  19.190 -12.167  1.00  0.00           N  
ATOM    952  CA  LYS A  61      16.198  19.813 -10.931  1.00  0.00           C  
ATOM    953  C   LYS A  61      17.491  20.622 -11.095  1.00  0.00           C  
ATOM    954  O   LYS A  61      17.934  21.262 -10.136  1.00  0.00           O  
ATOM    955  CB  LYS A  61      16.416  18.765  -9.837  1.00  0.00           C  
ATOM    956  CG  LYS A  61      15.160  18.018  -9.383  1.00  0.00           C  
ATOM    957  CD  LYS A  61      14.173  18.914  -8.661  1.00  0.00           C  
ATOM    958  CE  LYS A  61      12.973  18.103  -8.183  1.00  0.00           C  
ATOM    959  NZ  LYS A  61      11.979  18.929  -7.453  1.00  0.00           N  
ATOM    960  H   LYS A  61      15.863  18.188 -12.318  1.00  0.00           H  
ATOM    961  HA  LYS A  61      15.425  20.501 -10.592  1.00  0.00           H  
ATOM    962 1HB  LYS A  61      17.129  18.020 -10.203  1.00  0.00           H  
ATOM    963 2HB  LYS A  61      16.859  19.240  -8.966  1.00  0.00           H  
ATOM    964 1HG  LYS A  61      14.659  17.623 -10.241  1.00  0.00           H  
ATOM    965 2HG  LYS A  61      15.437  17.186  -8.736  1.00  0.00           H  
ATOM    966 1HD  LYS A  61      14.656  19.381  -7.804  1.00  0.00           H  
ATOM    967 2HD  LYS A  61      13.828  19.695  -9.338  1.00  0.00           H  
ATOM    968 1HE  LYS A  61      12.486  17.662  -9.046  1.00  0.00           H  
ATOM    969 2HE  LYS A  61      13.320  17.304  -7.528  1.00  0.00           H  
ATOM    970 1HZ  LYS A  61      11.208  18.332  -7.169  1.00  0.00           H  
ATOM    971 2HZ  LYS A  61      12.411  19.336  -6.638  1.00  0.00           H  
ATOM    972 3HZ  LYS A  61      11.637  19.660  -8.056  1.00  0.00           H  
ATOM    973  N   THR A  62      18.100  20.614 -12.284  1.00  0.00           N  
ATOM    974  CA  THR A  62      19.330  21.380 -12.474  1.00  0.00           C  
ATOM    975  C   THR A  62      19.137  22.637 -13.315  1.00  0.00           C  
ATOM    976  O   THR A  62      18.665  22.593 -14.452  1.00  0.00           O  
ATOM    977  CB  THR A  62      20.425  20.514 -13.090  1.00  0.00           C  
ATOM    978  OG1 THR A  62      20.743  19.450 -12.201  1.00  0.00           O  
ATOM    979  CG2 THR A  62      21.694  21.332 -13.403  1.00  0.00           C  
ATOM    980  H   THR A  62      17.713  20.079 -13.068  1.00  0.00           H  
ATOM    981  HA  THR A  62      19.685  21.697 -11.497  1.00  0.00           H  
ATOM    982  HB  THR A  62      20.028  20.086 -13.987  1.00  0.00           H  
ATOM    983  HG1 THR A  62      21.468  18.935 -12.563  1.00  0.00           H  
ATOM    984 1HG2 THR A  62      22.455  20.690 -13.851  1.00  0.00           H  
ATOM    985 2HG2 THR A  62      21.440  22.122 -14.098  1.00  0.00           H  
ATOM    986 3HG2 THR A  62      22.090  21.765 -12.487  1.00  0.00           H  
ATOM    987  N   VAL A  63      19.562  23.762 -12.740  1.00  0.00           N  
ATOM    988  CA  VAL A  63      19.461  25.078 -13.362  1.00  0.00           C  
ATOM    989  C   VAL A  63      20.500  25.308 -14.455  1.00  0.00           C  
ATOM    990  O   VAL A  63      20.183  25.839 -15.519  1.00  0.00           O  
ATOM    991  CB  VAL A  63      19.611  26.166 -12.290  1.00  0.00           C  
ATOM    992  CG1 VAL A  63      19.647  27.536 -12.941  1.00  0.00           C  
ATOM    993  CG2 VAL A  63      18.459  26.053 -11.307  1.00  0.00           C  
ATOM    994  H   VAL A  63      19.942  23.694 -11.806  1.00  0.00           H  
ATOM    995  HA  VAL A  63      18.469  25.166 -13.807  1.00  0.00           H  
ATOM    996  HB  VAL A  63      20.556  26.028 -11.765  1.00  0.00           H  
ATOM    997 1HG1 VAL A  63      19.765  28.300 -12.174  1.00  0.00           H  
ATOM    998 2HG1 VAL A  63      20.485  27.587 -13.635  1.00  0.00           H  
ATOM    999 3HG1 VAL A  63      18.717  27.704 -13.482  1.00  0.00           H  
ATOM   1000 1HG2 VAL A  63      18.561  26.815 -10.534  1.00  0.00           H  
ATOM   1001 2HG2 VAL A  63      17.515  26.195 -11.834  1.00  0.00           H  
ATOM   1002 3HG2 VAL A  63      18.470  25.063 -10.845  1.00  0.00           H  
ATOM   1003  N   ASN A  64      21.749  24.937 -14.177  1.00  0.00           N  
ATOM   1004  CA  ASN A  64      22.827  25.106 -15.144  1.00  0.00           C  
ATOM   1005  C   ASN A  64      23.367  23.737 -15.581  1.00  0.00           C  
ATOM   1006  O   ASN A  64      24.129  23.116 -14.842  1.00  0.00           O  
ATOM   1007  CB  ASN A  64      23.948  25.947 -14.587  1.00  0.00           C  
ATOM   1008  CG  ASN A  64      25.029  26.249 -15.640  1.00  0.00           C  
ATOM   1009  OD1 ASN A  64      25.295  25.480 -16.587  1.00  0.00           O  
ATOM   1010  ND2 ASN A  64      25.662  27.386 -15.479  1.00  0.00           N  
ATOM   1011  H   ASN A  64      21.947  24.519 -13.281  1.00  0.00           H  
ATOM   1012  HA  ASN A  64      22.444  25.653 -15.996  1.00  0.00           H  
ATOM   1013 1HB  ASN A  64      23.548  26.888 -14.209  1.00  0.00           H  
ATOM   1014 2HB  ASN A  64      24.411  25.427 -13.746  1.00  0.00           H  
ATOM   1015 1HD2 ASN A  64      26.380  27.656 -16.120  1.00  0.00           H  
ATOM   1016 2HD2 ASN A  64      25.434  27.979 -14.704  1.00  0.00           H  
ATOM   1017  N   PRO A  65      23.014  23.239 -16.772  1.00  0.00           N  
ATOM   1018  CA  PRO A  65      23.382  21.945 -17.310  1.00  0.00           C  
ATOM   1019  C   PRO A  65      24.870  21.660 -17.404  1.00  0.00           C  
ATOM   1020  O   PRO A  65      25.259  20.496 -17.509  1.00  0.00           O  
ATOM   1021  CB  PRO A  65      22.770  21.984 -18.700  1.00  0.00           C  
ATOM   1022  CG  PRO A  65      21.639  22.936 -18.607  1.00  0.00           C  
ATOM   1023  CD  PRO A  65      22.101  23.990 -17.658  1.00  0.00           C  
ATOM   1024  HA  PRO A  65      22.916  21.181 -16.697  1.00  0.00           H  
ATOM   1025 1HB  PRO A  65      23.530  22.328 -19.416  1.00  0.00           H  
ATOM   1026 2HB  PRO A  65      22.472  20.982 -18.990  1.00  0.00           H  
ATOM   1027 1HG  PRO A  65      21.390  23.343 -19.608  1.00  0.00           H  
ATOM   1028 2HG  PRO A  65      20.739  22.423 -18.247  1.00  0.00           H  
ATOM   1029 1HD  PRO A  65      22.627  24.802 -18.187  1.00  0.00           H  
ATOM   1030 2HD  PRO A  65      21.207  24.326 -17.135  1.00  0.00           H  
ATOM   1031  N   LEU A  66      25.699  22.696 -17.377  1.00  0.00           N  
ATOM   1032  CA  LEU A  66      27.129  22.491 -17.508  1.00  0.00           C  
ATOM   1033  C   LEU A  66      27.816  22.258 -16.156  1.00  0.00           C  
ATOM   1034  O   LEU A  66      29.031  22.048 -16.097  1.00  0.00           O  
ATOM   1035  CB  LEU A  66      27.732  23.692 -18.222  1.00  0.00           C  
ATOM   1036  CG  LEU A  66      27.182  23.916 -19.628  1.00  0.00           C  
ATOM   1037  CD1 LEU A  66      27.780  25.175 -20.210  1.00  0.00           C  
ATOM   1038  CD2 LEU A  66      27.488  22.707 -20.474  1.00  0.00           C  
ATOM   1039  H   LEU A  66      25.360  23.646 -17.237  1.00  0.00           H  
ATOM   1040  HA  LEU A  66      27.286  21.616 -18.129  1.00  0.00           H  
ATOM   1041 1HB  LEU A  66      27.542  24.584 -17.630  1.00  0.00           H  
ATOM   1042 2HB  LEU A  66      28.809  23.546 -18.300  1.00  0.00           H  
ATOM   1043  HG  LEU A  66      26.099  24.052 -19.577  1.00  0.00           H  
ATOM   1044 1HD1 LEU A  66      27.376  25.340 -21.209  1.00  0.00           H  
ATOM   1045 2HD1 LEU A  66      27.529  26.023 -19.571  1.00  0.00           H  
ATOM   1046 3HD1 LEU A  66      28.863  25.070 -20.267  1.00  0.00           H  
ATOM   1047 1HD2 LEU A  66      27.088  22.857 -21.475  1.00  0.00           H  
ATOM   1048 2HD2 LEU A  66      28.564  22.558 -20.531  1.00  0.00           H  
ATOM   1049 3HD2 LEU A  66      27.027  21.827 -20.023  1.00  0.00           H  
ATOM   1050  N   GLU A  67      27.040  22.311 -15.072  1.00  0.00           N  
ATOM   1051  CA  GLU A  67      27.565  22.094 -13.730  1.00  0.00           C  
ATOM   1052  C   GLU A  67      27.202  20.694 -13.235  1.00  0.00           C  
ATOM   1053  O   GLU A  67      26.229  20.095 -13.688  1.00  0.00           O  
ATOM   1054  CB  GLU A  67      27.041  23.156 -12.760  1.00  0.00           C  
ATOM   1055  CG  GLU A  67      27.493  24.592 -13.091  1.00  0.00           C  
ATOM   1056  CD  GLU A  67      26.997  25.647 -12.102  1.00  0.00           C  
ATOM   1057  OE1 GLU A  67      26.322  25.297 -11.161  1.00  0.00           O  
ATOM   1058  OE2 GLU A  67      27.296  26.803 -12.304  1.00  0.00           O  
ATOM   1059  H   GLU A  67      26.042  22.503 -15.169  1.00  0.00           H  
ATOM   1060  HA  GLU A  67      28.652  22.168 -13.763  1.00  0.00           H  
ATOM   1061 1HB  GLU A  67      25.948  23.143 -12.769  1.00  0.00           H  
ATOM   1062 2HB  GLU A  67      27.363  22.918 -11.747  1.00  0.00           H  
ATOM   1063 1HG  GLU A  67      28.581  24.615 -13.111  1.00  0.00           H  
ATOM   1064 2HG  GLU A  67      27.139  24.840 -14.089  1.00  0.00           H  
ATOM   1065  N   ALA A  68      27.997  20.163 -12.309  1.00  0.00           N  
ATOM   1066  CA  ALA A  68      27.698  18.862 -11.711  1.00  0.00           C  
ATOM   1067  C   ALA A  68      26.370  18.910 -10.970  1.00  0.00           C  
ATOM   1068  O   ALA A  68      26.035  19.932 -10.368  1.00  0.00           O  
ATOM   1069  CB  ALA A  68      28.797  18.443 -10.756  1.00  0.00           C  
ATOM   1070  H   ALA A  68      28.802  20.682 -11.994  1.00  0.00           H  
ATOM   1071  HA  ALA A  68      27.616  18.129 -12.514  1.00  0.00           H  
ATOM   1072 1HB  ALA A  68      28.556  17.466 -10.336  1.00  0.00           H  
ATOM   1073 2HB  ALA A  68      29.745  18.387 -11.288  1.00  0.00           H  
ATOM   1074 3HB  ALA A  68      28.875  19.174  -9.951  1.00  0.00           H  
ATOM   1075  N   THR A  69      25.637  17.798 -10.984  1.00  0.00           N  
ATOM   1076  CA  THR A  69      24.368  17.710 -10.273  1.00  0.00           C  
ATOM   1077  C   THR A  69      24.389  16.766  -9.045  1.00  0.00           C  
ATOM   1078  O   THR A  69      24.419  15.547  -9.208  1.00  0.00           O  
ATOM   1079  CB  THR A  69      23.268  17.255 -11.249  1.00  0.00           C  
ATOM   1080  OG1 THR A  69      23.128  18.219 -12.301  1.00  0.00           O  
ATOM   1081  CG2 THR A  69      21.963  17.100 -10.540  1.00  0.00           C  
ATOM   1082  H   THR A  69      25.968  17.000 -11.509  1.00  0.00           H  
ATOM   1083  HA  THR A  69      24.090  18.715  -9.977  1.00  0.00           H  
ATOM   1084  HB  THR A  69      23.554  16.303 -11.695  1.00  0.00           H  
ATOM   1085  HG1 THR A  69      22.510  18.899 -12.016  1.00  0.00           H  
ATOM   1086 1HG2 THR A  69      21.212  16.793 -11.253  1.00  0.00           H  
ATOM   1087 2HG2 THR A  69      22.057  16.355  -9.779  1.00  0.00           H  
ATOM   1088 3HG2 THR A  69      21.665  18.049 -10.094  1.00  0.00           H  
ATOM   1089  N   PRO A  70      24.346  17.291  -7.801  1.00  0.00           N  
ATOM   1090  CA  PRO A  70      24.320  16.549  -6.541  1.00  0.00           C  
ATOM   1091  C   PRO A  70      23.130  15.597  -6.415  1.00  0.00           C  
ATOM   1092  O   PRO A  70      23.153  14.649  -5.635  1.00  0.00           O  
ATOM   1093  CB  PRO A  70      24.212  17.662  -5.497  1.00  0.00           C  
ATOM   1094  CG  PRO A  70      24.789  18.879  -6.161  1.00  0.00           C  
ATOM   1095  CD  PRO A  70      24.402  18.755  -7.610  1.00  0.00           C  
ATOM   1096  HA  PRO A  70      25.269  15.996  -6.431  1.00  0.00           H  
ATOM   1097 1HB  PRO A  70      23.158  17.796  -5.206  1.00  0.00           H  
ATOM   1098 2HB  PRO A  70      24.757  17.375  -4.587  1.00  0.00           H  
ATOM   1099 1HG  PRO A  70      24.391  19.792  -5.693  1.00  0.00           H  
ATOM   1100 2HG  PRO A  70      25.880  18.903  -6.020  1.00  0.00           H  
ATOM   1101 1HD  PRO A  70      23.423  19.224  -7.801  1.00  0.00           H  
ATOM   1102 2HD  PRO A  70      25.210  19.204  -8.191  1.00  0.00           H  
ATOM   1103  N   GLY A  71      22.079  15.878  -7.181  1.00  0.00           N  
ATOM   1104  CA  GLY A  71      20.836  15.122  -7.159  1.00  0.00           C  
ATOM   1105  C   GLY A  71      20.766  13.895  -8.070  1.00  0.00           C  
ATOM   1106  O   GLY A  71      19.709  13.266  -8.148  1.00  0.00           O  
ATOM   1107  H   GLY A  71      22.130  16.667  -7.802  1.00  0.00           H  
ATOM   1108 1HA  GLY A  71      20.641  14.807  -6.135  1.00  0.00           H  
ATOM   1109 2HA  GLY A  71      20.025  15.796  -7.426  1.00  0.00           H  
ATOM   1110  N   VAL A  72      21.852  13.524  -8.754  1.00  0.00           N  
ATOM   1111  CA  VAL A  72      21.730  12.367  -9.640  1.00  0.00           C  
ATOM   1112  C   VAL A  72      21.300  11.164  -8.793  1.00  0.00           C  
ATOM   1113  O   VAL A  72      21.922  10.905  -7.764  1.00  0.00           O  
ATOM   1114  CB  VAL A  72      23.055  12.042 -10.347  1.00  0.00           C  
ATOM   1115  CG1 VAL A  72      22.940  10.747 -11.142  1.00  0.00           C  
ATOM   1116  CG2 VAL A  72      23.404  13.150 -11.271  1.00  0.00           C  
ATOM   1117  H   VAL A  72      22.721  14.061  -8.692  1.00  0.00           H  
ATOM   1118  HA  VAL A  72      21.018  12.608 -10.407  1.00  0.00           H  
ATOM   1119  HB  VAL A  72      23.838  11.921  -9.595  1.00  0.00           H  
ATOM   1120 1HG1 VAL A  72      23.887  10.537 -11.629  1.00  0.00           H  
ATOM   1121 2HG1 VAL A  72      22.693   9.928 -10.466  1.00  0.00           H  
ATOM   1122 3HG1 VAL A  72      22.170  10.839 -11.891  1.00  0.00           H  
ATOM   1123 1HG2 VAL A  72      24.350  12.927 -11.746  1.00  0.00           H  
ATOM   1124 2HG2 VAL A  72      22.635  13.259 -12.017  1.00  0.00           H  
ATOM   1125 3HG2 VAL A  72      23.486  14.056 -10.722  1.00  0.00           H  
ATOM   1126  N   PRO A  73      20.231  10.428  -9.166  1.00  0.00           N  
ATOM   1127  CA  PRO A  73      19.711   9.304  -8.429  1.00  0.00           C  
ATOM   1128  C   PRO A  73      20.801   8.309  -8.132  1.00  0.00           C  
ATOM   1129  O   PRO A  73      21.650   8.019  -8.982  1.00  0.00           O  
ATOM   1130  CB  PRO A  73      18.657   8.742  -9.390  1.00  0.00           C  
ATOM   1131  CG  PRO A  73      18.189   9.933 -10.151  1.00  0.00           C  
ATOM   1132  CD  PRO A  73      19.429  10.773 -10.349  1.00  0.00           C  
ATOM   1133  HA  PRO A  73      19.251   9.667  -7.499  1.00  0.00           H  
ATOM   1134 1HB  PRO A  73      19.105   7.982 -10.034  1.00  0.00           H  
ATOM   1135 2HB  PRO A  73      17.851   8.252  -8.826  1.00  0.00           H  
ATOM   1136 1HG  PRO A  73      17.709   9.614 -11.079  1.00  0.00           H  
ATOM   1137 2HG  PRO A  73      17.418  10.469  -9.575  1.00  0.00           H  
ATOM   1138 1HD  PRO A  73      19.944  10.538 -11.281  1.00  0.00           H  
ATOM   1139 2HD  PRO A  73      19.106  11.792 -10.282  1.00  0.00           H  
ATOM   1140  N   GLU A  74      20.755   7.770  -6.924  1.00  0.00           N  
ATOM   1141  CA  GLU A  74      21.770   6.840  -6.487  1.00  0.00           C  
ATOM   1142  C   GLU A  74      21.907   5.694  -7.456  1.00  0.00           C  
ATOM   1143  O   GLU A  74      20.916   5.101  -7.902  1.00  0.00           O  
ATOM   1144  CB  GLU A  74      21.440   6.284  -5.104  1.00  0.00           C  
ATOM   1145  CG  GLU A  74      21.586   7.266  -3.948  1.00  0.00           C  
ATOM   1146  CD  GLU A  74      21.312   6.629  -2.584  1.00  0.00           C  
ATOM   1147  OE1 GLU A  74      21.930   5.632  -2.271  1.00  0.00           O  
ATOM   1148  OE2 GLU A  74      20.487   7.144  -1.866  1.00  0.00           O  
ATOM   1149  H   GLU A  74      20.027   8.048  -6.281  1.00  0.00           H  
ATOM   1150  HA  GLU A  74      22.724   7.369  -6.442  1.00  0.00           H  
ATOM   1151 1HB  GLU A  74      20.410   5.941  -5.100  1.00  0.00           H  
ATOM   1152 2HB  GLU A  74      22.076   5.422  -4.899  1.00  0.00           H  
ATOM   1153 1HG  GLU A  74      22.597   7.670  -3.953  1.00  0.00           H  
ATOM   1154 2HG  GLU A  74      20.894   8.094  -4.105  1.00  0.00           H  
ATOM   1155  N   GLY A  75      23.150   5.383  -7.770  1.00  0.00           N  
ATOM   1156  CA  GLY A  75      23.473   4.302  -8.671  1.00  0.00           C  
ATOM   1157  C   GLY A  75      23.679   4.727 -10.114  1.00  0.00           C  
ATOM   1158  O   GLY A  75      24.152   3.940 -10.944  1.00  0.00           O  
ATOM   1159  H   GLY A  75      23.907   5.920  -7.368  1.00  0.00           H  
ATOM   1160 1HA  GLY A  75      24.376   3.846  -8.309  1.00  0.00           H  
ATOM   1161 2HA  GLY A  75      22.707   3.553  -8.607  1.00  0.00           H  
ATOM   1162  N   TRP A  76      23.362   5.976 -10.418  1.00  0.00           N  
ATOM   1163  CA  TRP A  76      23.576   6.477 -11.760  1.00  0.00           C  
ATOM   1164  C   TRP A  76      24.643   7.563 -11.733  1.00  0.00           C  
ATOM   1165  O   TRP A  76      24.786   8.289 -10.747  1.00  0.00           O  
ATOM   1166  CB  TRP A  76      22.307   7.067 -12.342  1.00  0.00           C  
ATOM   1167  CG  TRP A  76      21.179   6.116 -12.597  1.00  0.00           C  
ATOM   1168  CD1 TRP A  76      20.212   5.739 -11.711  1.00  0.00           C  
ATOM   1169  CD2 TRP A  76      20.857   5.463 -13.850  1.00  0.00           C  
ATOM   1170  NE1 TRP A  76      19.290   4.922 -12.326  1.00  0.00           N  
ATOM   1171  CE2 TRP A  76      19.664   4.751 -13.644  1.00  0.00           C  
ATOM   1172  CE3 TRP A  76      21.466   5.446 -15.121  1.00  0.00           C  
ATOM   1173  CZ2 TRP A  76      19.054   4.042 -14.664  1.00  0.00           C  
ATOM   1174  CZ3 TRP A  76      20.867   4.727 -16.144  1.00  0.00           C  
ATOM   1175  CH2 TRP A  76      19.687   4.046 -15.926  1.00  0.00           C  
ATOM   1176  H   TRP A  76      22.936   6.594  -9.722  1.00  0.00           H  
ATOM   1177  HA  TRP A  76      23.921   5.667 -12.401  1.00  0.00           H  
ATOM   1178 1HB  TRP A  76      21.932   7.831 -11.657  1.00  0.00           H  
ATOM   1179 2HB  TRP A  76      22.545   7.572 -13.276  1.00  0.00           H  
ATOM   1180  HD1 TRP A  76      20.166   6.060 -10.671  1.00  0.00           H  
ATOM   1181  HE1 TRP A  76      18.454   4.527 -11.848  1.00  0.00           H  
ATOM   1182  HE3 TRP A  76      22.391   5.981 -15.293  1.00  0.00           H  
ATOM   1183  HZ2 TRP A  76      18.126   3.492 -14.514  1.00  0.00           H  
ATOM   1184  HZ3 TRP A  76      21.349   4.715 -17.125  1.00  0.00           H  
ATOM   1185  HH2 TRP A  76      19.241   3.490 -16.751  1.00  0.00           H  
ATOM   1186  N   LYS A  77      25.380   7.686 -12.825  1.00  0.00           N  
ATOM   1187  CA  LYS A  77      26.368   8.741 -13.000  1.00  0.00           C  
ATOM   1188  C   LYS A  77      26.048   9.603 -14.210  1.00  0.00           C  
ATOM   1189  O   LYS A  77      25.881   9.091 -15.313  1.00  0.00           O  
ATOM   1190  CB  LYS A  77      27.770   8.151 -13.163  1.00  0.00           C  
ATOM   1191  CG  LYS A  77      28.862   9.211 -13.387  1.00  0.00           C  
ATOM   1192  CD  LYS A  77      30.230   8.585 -13.623  1.00  0.00           C  
ATOM   1193  CE  LYS A  77      31.273   9.659 -13.930  1.00  0.00           C  
ATOM   1194  NZ  LYS A  77      32.614   9.070 -14.223  1.00  0.00           N  
ATOM   1195  H   LYS A  77      25.248   7.007 -13.568  1.00  0.00           H  
ATOM   1196  HA  LYS A  77      26.353   9.386 -12.118  1.00  0.00           H  
ATOM   1197 1HB  LYS A  77      28.028   7.572 -12.276  1.00  0.00           H  
ATOM   1198 2HB  LYS A  77      27.779   7.465 -14.017  1.00  0.00           H  
ATOM   1199 1HG  LYS A  77      28.605   9.817 -14.261  1.00  0.00           H  
ATOM   1200 2HG  LYS A  77      28.913   9.867 -12.522  1.00  0.00           H  
ATOM   1201 1HD  LYS A  77      30.538   8.027 -12.738  1.00  0.00           H  
ATOM   1202 2HD  LYS A  77      30.172   7.897 -14.468  1.00  0.00           H  
ATOM   1203 1HE  LYS A  77      30.944  10.238 -14.793  1.00  0.00           H  
ATOM   1204 2HE  LYS A  77      31.361  10.325 -13.072  1.00  0.00           H  
ATOM   1205 1HZ  LYS A  77      33.273   9.810 -14.423  1.00  0.00           H  
ATOM   1206 2HZ  LYS A  77      32.934   8.539 -13.424  1.00  0.00           H  
ATOM   1207 3HZ  LYS A  77      32.542   8.459 -15.029  1.00  0.00           H  
ATOM   1208  N   ASP A  78      25.956  10.912 -14.010  1.00  0.00           N  
ATOM   1209  CA  ASP A  78      25.694  11.854 -15.104  1.00  0.00           C  
ATOM   1210  C   ASP A  78      26.986  12.133 -15.846  1.00  0.00           C  
ATOM   1211  O   ASP A  78      27.936  12.663 -15.266  1.00  0.00           O  
ATOM   1212  CB  ASP A  78      25.076  13.153 -14.588  1.00  0.00           C  
ATOM   1213  CG  ASP A  78      24.688  14.218 -15.678  1.00  0.00           C  
ATOM   1214  OD1 ASP A  78      25.141  14.152 -16.813  1.00  0.00           O  
ATOM   1215  OD2 ASP A  78      23.933  15.113 -15.328  1.00  0.00           O  
ATOM   1216  H   ASP A  78      26.087  11.273 -13.074  1.00  0.00           H  
ATOM   1217  HA  ASP A  78      24.995  11.396 -15.806  1.00  0.00           H  
ATOM   1218 1HB  ASP A  78      24.174  12.906 -14.056  1.00  0.00           H  
ATOM   1219 2HB  ASP A  78      25.756  13.618 -13.874  1.00  0.00           H  
ATOM   1220  N   ILE A  79      27.053  11.709 -17.102  1.00  0.00           N  
ATOM   1221  CA  ILE A  79      28.269  11.850 -17.874  1.00  0.00           C  
ATOM   1222  C   ILE A  79      28.115  12.911 -18.956  1.00  0.00           C  
ATOM   1223  O   ILE A  79      28.944  12.995 -19.861  1.00  0.00           O  
ATOM   1224  CB  ILE A  79      28.676  10.556 -18.585  1.00  0.00           C  
ATOM   1225  CG1 ILE A  79      27.651  10.149 -19.583  1.00  0.00           C  
ATOM   1226  CG2 ILE A  79      28.840   9.464 -17.557  1.00  0.00           C  
ATOM   1227  CD1 ILE A  79      28.155   9.140 -20.551  1.00  0.00           C  
ATOM   1228  H   ILE A  79      26.224  11.301 -17.537  1.00  0.00           H  
ATOM   1229  HA  ILE A  79      29.076  12.151 -17.209  1.00  0.00           H  
ATOM   1230  HB  ILE A  79      29.615  10.708 -19.110  1.00  0.00           H  
ATOM   1231 1HG1 ILE A  79      26.816   9.707 -19.051  1.00  0.00           H  
ATOM   1232 2HG1 ILE A  79      27.306  11.021 -20.118  1.00  0.00           H  
ATOM   1233 1HG2 ILE A  79      29.143   8.566 -18.052  1.00  0.00           H  
ATOM   1234 2HG2 ILE A  79      29.599   9.755 -16.843  1.00  0.00           H  
ATOM   1235 3HG2 ILE A  79      27.894   9.296 -17.038  1.00  0.00           H  
ATOM   1236 1HD1 ILE A  79      27.392   8.857 -21.232  1.00  0.00           H  
ATOM   1237 2HD1 ILE A  79      28.972   9.578 -21.107  1.00  0.00           H  
ATOM   1238 3HD1 ILE A  79      28.498   8.277 -20.029  1.00  0.00           H  
ATOM   1239  N   SER A  80      27.065  13.728 -18.876  1.00  0.00           N  
ATOM   1240  CA  SER A  80      26.799  14.703 -19.934  1.00  0.00           C  
ATOM   1241  C   SER A  80      27.896  15.748 -20.133  1.00  0.00           C  
ATOM   1242  O   SER A  80      27.960  16.381 -21.178  1.00  0.00           O  
ATOM   1243  CB  SER A  80      25.484  15.392 -19.680  1.00  0.00           C  
ATOM   1244  OG  SER A  80      25.533  16.171 -18.530  1.00  0.00           O  
ATOM   1245  H   SER A  80      26.419  13.667 -18.075  1.00  0.00           H  
ATOM   1246  HA  SER A  80      26.703  14.149 -20.867  1.00  0.00           H  
ATOM   1247 1HB  SER A  80      25.229  16.013 -20.534  1.00  0.00           H  
ATOM   1248 2HB  SER A  80      24.705  14.651 -19.570  1.00  0.00           H  
ATOM   1249  HG  SER A  80      25.373  15.543 -17.791  1.00  0.00           H  
ATOM   1250  N   ASN A  81      28.750  15.958 -19.141  1.00  0.00           N  
ATOM   1251  CA  ASN A  81      29.843  16.901 -19.307  1.00  0.00           C  
ATOM   1252  C   ASN A  81      31.195  16.206 -19.489  1.00  0.00           C  
ATOM   1253  O   ASN A  81      32.239  16.864 -19.455  1.00  0.00           O  
ATOM   1254  CB  ASN A  81      29.881  17.903 -18.170  1.00  0.00           C  
ATOM   1255  CG  ASN A  81      28.763  18.933 -18.253  1.00  0.00           C  
ATOM   1256  OD1 ASN A  81      28.887  19.857 -19.070  1.00  0.00           O  
ATOM   1257  ND2 ASN A  81      27.722  18.788 -17.461  1.00  0.00           N  
ATOM   1258  H   ASN A  81      28.646  15.442 -18.281  1.00  0.00           H  
ATOM   1259  HA  ASN A  81      29.662  17.467 -20.219  1.00  0.00           H  
ATOM   1260 1HB  ASN A  81      29.803  17.376 -17.219  1.00  0.00           H  
ATOM   1261 2HB  ASN A  81      30.838  18.424 -18.177  1.00  0.00           H  
ATOM   1262 1HD2 ASN A  81      26.940  19.448 -17.492  1.00  0.00           H  
ATOM   1263 2HD2 ASN A  81      27.679  18.019 -16.826  1.00  0.00           H  
ATOM   1264  N   ASP A  82      31.183  14.887 -19.704  1.00  0.00           N  
ATOM   1265  CA  ASP A  82      32.416  14.141 -19.933  1.00  0.00           C  
ATOM   1266  C   ASP A  82      32.596  13.823 -21.397  1.00  0.00           C  
ATOM   1267  O   ASP A  82      32.037  12.847 -21.900  1.00  0.00           O  
ATOM   1268  CB  ASP A  82      32.454  12.822 -19.174  1.00  0.00           C  
ATOM   1269  CG  ASP A  82      33.785  12.030 -19.413  1.00  0.00           C  
ATOM   1270  OD1 ASP A  82      34.676  12.535 -20.095  1.00  0.00           O  
ATOM   1271  OD2 ASP A  82      33.856  10.900 -18.990  1.00  0.00           O  
ATOM   1272  H   ASP A  82      30.301  14.377 -19.735  1.00  0.00           H  
ATOM   1273  HA  ASP A  82      33.258  14.753 -19.609  1.00  0.00           H  
ATOM   1274 1HB  ASP A  82      32.337  13.012 -18.108  1.00  0.00           H  
ATOM   1275 2HB  ASP A  82      31.608  12.205 -19.489  1.00  0.00           H  
ATOM   1276  N   ALA A  83      33.433  14.588 -22.072  1.00  0.00           N  
ATOM   1277  CA  ALA A  83      33.631  14.375 -23.491  1.00  0.00           C  
ATOM   1278  C   ALA A  83      34.127  12.953 -23.785  1.00  0.00           C  
ATOM   1279  O   ALA A  83      33.844  12.419 -24.852  1.00  0.00           O  
ATOM   1280  CB  ALA A  83      34.619  15.388 -24.045  1.00  0.00           C  
ATOM   1281  H   ALA A  83      33.902  15.347 -21.596  1.00  0.00           H  
ATOM   1282  HA  ALA A  83      32.671  14.509 -23.989  1.00  0.00           H  
ATOM   1283 1HB  ALA A  83      34.736  15.233 -25.117  1.00  0.00           H  
ATOM   1284 2HB  ALA A  83      34.248  16.394 -23.860  1.00  0.00           H  
ATOM   1285 3HB  ALA A  83      35.581  15.256 -23.552  1.00  0.00           H  
ATOM   1286  N   GLY A  84      34.902  12.344 -22.880  1.00  0.00           N  
ATOM   1287  CA  GLY A  84      35.437  11.018 -23.163  1.00  0.00           C  
ATOM   1288  C   GLY A  84      34.314  10.005 -23.334  1.00  0.00           C  
ATOM   1289  O   GLY A  84      34.161   9.377 -24.393  1.00  0.00           O  
ATOM   1290  H   GLY A  84      35.057  12.755 -21.953  1.00  0.00           H  
ATOM   1291 1HA  GLY A  84      36.048  11.055 -24.064  1.00  0.00           H  
ATOM   1292 2HA  GLY A  84      36.082  10.713 -22.339  1.00  0.00           H  
ATOM   1293  N   ALA A  85      33.514   9.854 -22.284  1.00  0.00           N  
ATOM   1294  CA  ALA A  85      32.405   8.922 -22.329  1.00  0.00           C  
ATOM   1295  C   ALA A  85      31.426   9.293 -23.421  1.00  0.00           C  
ATOM   1296  O   ALA A  85      30.885   8.421 -24.084  1.00  0.00           O  
ATOM   1297  CB  ALA A  85      31.701   8.871 -21.001  1.00  0.00           C  
ATOM   1298  H   ALA A  85      33.687  10.400 -21.440  1.00  0.00           H  
ATOM   1299  HA  ALA A  85      32.804   7.937 -22.555  1.00  0.00           H  
ATOM   1300 1HB  ALA A  85      30.893   8.148 -21.046  1.00  0.00           H  
ATOM   1301 2HB  ALA A  85      32.406   8.583 -20.223  1.00  0.00           H  
ATOM   1302 3HB  ALA A  85      31.304   9.861 -20.774  1.00  0.00           H  
ATOM   1303  N   LEU A  86      31.204  10.582 -23.649  1.00  0.00           N  
ATOM   1304  CA  LEU A  86      30.261  10.958 -24.688  1.00  0.00           C  
ATOM   1305  C   LEU A  86      30.722  10.544 -26.080  1.00  0.00           C  
ATOM   1306  O   LEU A  86      29.918  10.051 -26.884  1.00  0.00           O  
ATOM   1307  CB  LEU A  86      29.984  12.438 -24.630  1.00  0.00           C  
ATOM   1308  CG  LEU A  86      29.206  12.855 -23.439  1.00  0.00           C  
ATOM   1309  CD1 LEU A  86      29.125  14.330 -23.454  1.00  0.00           C  
ATOM   1310  CD2 LEU A  86      27.835  12.169 -23.462  1.00  0.00           C  
ATOM   1311  H   LEU A  86      31.659  11.307 -23.089  1.00  0.00           H  
ATOM   1312  HA  LEU A  86      29.324  10.456 -24.483  1.00  0.00           H  
ATOM   1313 1HB  LEU A  86      30.929  12.970 -24.627  1.00  0.00           H  
ATOM   1314 2HB  LEU A  86      29.422  12.728 -25.508  1.00  0.00           H  
ATOM   1315  HG  LEU A  86      29.717  12.558 -22.527  1.00  0.00           H  
ATOM   1316 1HD1 LEU A  86      28.582  14.637 -22.606  1.00  0.00           H  
ATOM   1317 2HD1 LEU A  86      30.130  14.743 -23.419  1.00  0.00           H  
ATOM   1318 3HD1 LEU A  86      28.621  14.666 -24.359  1.00  0.00           H  
ATOM   1319 1HD2 LEU A  86      27.266  12.479 -22.586  1.00  0.00           H  
ATOM   1320 2HD2 LEU A  86      27.305  12.450 -24.368  1.00  0.00           H  
ATOM   1321 3HD2 LEU A  86      27.965  11.087 -23.441  1.00  0.00           H  
ATOM   1322  N   LYS A  87      32.030  10.616 -26.354  1.00  0.00           N  
ATOM   1323  CA  LYS A  87      32.499  10.197 -27.670  1.00  0.00           C  
ATOM   1324  C   LYS A  87      32.192   8.718 -27.898  1.00  0.00           C  
ATOM   1325  O   LYS A  87      31.882   8.312 -29.020  1.00  0.00           O  
ATOM   1326  CB  LYS A  87      34.003  10.439 -27.850  1.00  0.00           C  
ATOM   1327  CG  LYS A  87      34.452  11.903 -28.013  1.00  0.00           C  
ATOM   1328  CD  LYS A  87      33.973  12.515 -29.326  1.00  0.00           C  
ATOM   1329  CE  LYS A  87      34.634  13.873 -29.565  1.00  0.00           C  
ATOM   1330  NZ  LYS A  87      34.143  14.532 -30.808  1.00  0.00           N  
ATOM   1331  H   LYS A  87      32.688  11.019 -25.681  1.00  0.00           H  
ATOM   1332  HA  LYS A  87      31.964  10.779 -28.423  1.00  0.00           H  
ATOM   1333 1HB  LYS A  87      34.526  10.045 -26.972  1.00  0.00           H  
ATOM   1334 2HB  LYS A  87      34.359   9.883 -28.714  1.00  0.00           H  
ATOM   1335 1HG  LYS A  87      34.025  12.497 -27.221  1.00  0.00           H  
ATOM   1336 2HG  LYS A  87      35.536  11.969 -27.947  1.00  0.00           H  
ATOM   1337 1HD  LYS A  87      34.200  11.850 -30.156  1.00  0.00           H  
ATOM   1338 2HD  LYS A  87      32.887  12.668 -29.283  1.00  0.00           H  
ATOM   1339 1HE  LYS A  87      34.432  14.527 -28.717  1.00  0.00           H  
ATOM   1340 2HE  LYS A  87      35.709  13.724 -29.650  1.00  0.00           H  
ATOM   1341 1HZ  LYS A  87      34.599  15.417 -30.928  1.00  0.00           H  
ATOM   1342 2HZ  LYS A  87      34.315  13.954 -31.608  1.00  0.00           H  
ATOM   1343 3HZ  LYS A  87      33.138  14.701 -30.715  1.00  0.00           H  
ATOM   1344  N   LYS A  88      32.166   7.920 -26.823  1.00  0.00           N  
ATOM   1345  CA  LYS A  88      31.853   6.486 -26.930  1.00  0.00           C  
ATOM   1346  C   LYS A  88      30.428   6.243 -27.480  1.00  0.00           C  
ATOM   1347  O   LYS A  88      30.122   5.156 -27.990  1.00  0.00           O  
ATOM   1348  CB  LYS A  88      31.980   5.787 -25.570  1.00  0.00           C  
ATOM   1349  CG  LYS A  88      33.392   5.733 -25.016  1.00  0.00           C  
ATOM   1350  CD  LYS A  88      33.431   5.031 -23.666  1.00  0.00           C  
ATOM   1351  CE  LYS A  88      34.839   5.028 -23.092  1.00  0.00           C  
ATOM   1352  NZ  LYS A  88      34.899   4.355 -21.762  1.00  0.00           N  
ATOM   1353  H   LYS A  88      32.436   8.316 -25.916  1.00  0.00           H  
ATOM   1354  HA  LYS A  88      32.561   6.033 -27.622  1.00  0.00           H  
ATOM   1355 1HB  LYS A  88      31.333   6.251 -24.848  1.00  0.00           H  
ATOM   1356 2HB  LYS A  88      31.641   4.758 -25.674  1.00  0.00           H  
ATOM   1357 1HG  LYS A  88      34.043   5.211 -25.715  1.00  0.00           H  
ATOM   1358 2HG  LYS A  88      33.760   6.755 -24.894  1.00  0.00           H  
ATOM   1359 1HD  LYS A  88      32.758   5.537 -22.974  1.00  0.00           H  
ATOM   1360 2HD  LYS A  88      33.094   4.002 -23.784  1.00  0.00           H  
ATOM   1361 1HE  LYS A  88      35.504   4.510 -23.781  1.00  0.00           H  
ATOM   1362 2HE  LYS A  88      35.177   6.060 -22.982  1.00  0.00           H  
ATOM   1363 1HZ  LYS A  88      35.848   4.377 -21.416  1.00  0.00           H  
ATOM   1364 2HZ  LYS A  88      34.293   4.838 -21.113  1.00  0.00           H  
ATOM   1365 3HZ  LYS A  88      34.598   3.395 -21.856  1.00  0.00           H  
ATOM   1366  N   TYR A  89      29.555   7.251 -27.356  1.00  0.00           N  
ATOM   1367  CA  TYR A  89      28.173   7.179 -27.808  1.00  0.00           C  
ATOM   1368  C   TYR A  89      27.973   7.949 -29.108  1.00  0.00           C  
ATOM   1369  O   TYR A  89      26.851   8.089 -29.594  1.00  0.00           O  
ATOM   1370  CB  TYR A  89      27.263   7.764 -26.730  1.00  0.00           C  
ATOM   1371  CG  TYR A  89      27.305   6.990 -25.485  1.00  0.00           C  
ATOM   1372  CD1 TYR A  89      28.017   7.468 -24.420  1.00  0.00           C  
ATOM   1373  CD2 TYR A  89      26.667   5.779 -25.413  1.00  0.00           C  
ATOM   1374  CE1 TYR A  89      28.109   6.742 -23.269  1.00  0.00           C  
ATOM   1375  CE2 TYR A  89      26.747   5.042 -24.267  1.00  0.00           C  
ATOM   1376  CZ  TYR A  89      27.473   5.521 -23.190  1.00  0.00           C  
ATOM   1377  OH  TYR A  89      27.576   4.780 -22.048  1.00  0.00           O  
ATOM   1378  H   TYR A  89      29.863   8.133 -26.951  1.00  0.00           H  
ATOM   1379  HA  TYR A  89      27.913   6.137 -27.984  1.00  0.00           H  
ATOM   1380 1HB  TYR A  89      27.579   8.790 -26.507  1.00  0.00           H  
ATOM   1381 2HB  TYR A  89      26.261   7.804 -27.072  1.00  0.00           H  
ATOM   1382  HD1 TYR A  89      28.514   8.416 -24.502  1.00  0.00           H  
ATOM   1383  HD2 TYR A  89      26.111   5.400 -26.270  1.00  0.00           H  
ATOM   1384  HE1 TYR A  89      28.688   7.121 -22.434  1.00  0.00           H  
ATOM   1385  HE2 TYR A  89      26.249   4.078 -24.218  1.00  0.00           H  
ATOM   1386  HH  TYR A  89      27.195   3.912 -22.203  1.00  0.00           H  
ATOM   1387  N   GLY A  90      29.064   8.486 -29.656  1.00  0.00           N  
ATOM   1388  CA  GLY A  90      28.998   9.281 -30.870  1.00  0.00           C  
ATOM   1389  C   GLY A  90      28.465  10.690 -30.603  1.00  0.00           C  
ATOM   1390  O   GLY A  90      28.121  11.409 -31.545  1.00  0.00           O  
ATOM   1391  H   GLY A  90      29.980   8.333 -29.240  1.00  0.00           H  
ATOM   1392 1HA  GLY A  90      29.995   9.343 -31.305  1.00  0.00           H  
ATOM   1393 2HA  GLY A  90      28.361   8.777 -31.596  1.00  0.00           H  
ATOM   1394  N   LEU A  91      28.394  11.093 -29.334  1.00  0.00           N  
ATOM   1395  CA  LEU A  91      27.822  12.383 -28.998  1.00  0.00           C  
ATOM   1396  C   LEU A  91      28.869  13.392 -28.545  1.00  0.00           C  
ATOM   1397  O   LEU A  91      29.858  13.034 -27.915  1.00  0.00           O  
ATOM   1398  CB  LEU A  91      26.781  12.206 -27.877  1.00  0.00           C  
ATOM   1399  CG  LEU A  91      25.614  11.208 -28.159  1.00  0.00           C  
ATOM   1400  CD1 LEU A  91      24.695  11.152 -26.936  1.00  0.00           C  
ATOM   1401  CD2 LEU A  91      24.869  11.631 -29.392  1.00  0.00           C  
ATOM   1402  H   LEU A  91      28.750  10.503 -28.585  1.00  0.00           H  
ATOM   1403  HA  LEU A  91      27.324  12.784 -29.879  1.00  0.00           H  
ATOM   1404 1HB  LEU A  91      27.305  11.851 -26.988  1.00  0.00           H  
ATOM   1405 2HB  LEU A  91      26.346  13.183 -27.650  1.00  0.00           H  
ATOM   1406  HG  LEU A  91      26.017  10.210 -28.319  1.00  0.00           H  
ATOM   1407 1HD1 LEU A  91      23.884  10.454 -27.122  1.00  0.00           H  
ATOM   1408 2HD1 LEU A  91      25.266  10.827 -26.067  1.00  0.00           H  
ATOM   1409 3HD1 LEU A  91      24.283  12.138 -26.757  1.00  0.00           H  
ATOM   1410 1HD2 LEU A  91      24.054  10.926 -29.594  1.00  0.00           H  
ATOM   1411 2HD2 LEU A  91      24.471  12.610 -29.237  1.00  0.00           H  
ATOM   1412 3HD2 LEU A  91      25.551  11.649 -30.236  1.00  0.00           H  
ATOM   1413  N   ASP A  92      28.630  14.659 -28.858  1.00  0.00           N  
ATOM   1414  CA  ASP A  92      29.445  15.755 -28.350  1.00  0.00           C  
ATOM   1415  C   ASP A  92      28.638  16.476 -27.283  1.00  0.00           C  
ATOM   1416  O   ASP A  92      27.412  16.427 -27.299  1.00  0.00           O  
ATOM   1417  CB  ASP A  92      29.852  16.727 -29.465  1.00  0.00           C  
ATOM   1418  CG  ASP A  92      30.785  16.099 -30.512  1.00  0.00           C  
ATOM   1419  OD1 ASP A  92      31.697  15.397 -30.130  1.00  0.00           O  
ATOM   1420  OD2 ASP A  92      30.585  16.326 -31.672  1.00  0.00           O  
ATOM   1421  H   ASP A  92      27.828  14.870 -29.433  1.00  0.00           H  
ATOM   1422  HA  ASP A  92      30.347  15.351 -27.888  1.00  0.00           H  
ATOM   1423 1HB  ASP A  92      28.966  17.098 -29.971  1.00  0.00           H  
ATOM   1424 2HB  ASP A  92      30.353  17.590 -29.028  1.00  0.00           H  
ATOM   1425  N   LYS A  93      29.292  17.237 -26.419  1.00  0.00           N  
ATOM   1426  CA  LYS A  93      28.557  17.981 -25.393  1.00  0.00           C  
ATOM   1427  C   LYS A  93      27.549  18.958 -26.019  1.00  0.00           C  
ATOM   1428  O   LYS A  93      26.436  19.124 -25.521  1.00  0.00           O  
ATOM   1429  CB  LYS A  93      29.550  18.730 -24.500  1.00  0.00           C  
ATOM   1430  CG  LYS A  93      30.390  17.818 -23.598  1.00  0.00           C  
ATOM   1431  CD  LYS A  93      31.220  18.607 -22.592  1.00  0.00           C  
ATOM   1432  CE  LYS A  93      32.339  19.389 -23.272  1.00  0.00           C  
ATOM   1433  NZ  LYS A  93      33.218  20.080 -22.282  1.00  0.00           N  
ATOM   1434  H   LYS A  93      30.302  17.272 -26.441  1.00  0.00           H  
ATOM   1435  HA  LYS A  93      28.000  17.270 -24.780  1.00  0.00           H  
ATOM   1436 1HB  LYS A  93      30.229  19.313 -25.120  1.00  0.00           H  
ATOM   1437 2HB  LYS A  93      29.021  19.425 -23.862  1.00  0.00           H  
ATOM   1438 1HG  LYS A  93      29.717  17.169 -23.037  1.00  0.00           H  
ATOM   1439 2HG  LYS A  93      31.048  17.194 -24.201  1.00  0.00           H  
ATOM   1440 1HD  LYS A  93      30.575  19.294 -22.035  1.00  0.00           H  
ATOM   1441 2HD  LYS A  93      31.671  17.912 -21.887  1.00  0.00           H  
ATOM   1442 1HE  LYS A  93      32.944  18.706 -23.866  1.00  0.00           H  
ATOM   1443 2HE  LYS A  93      31.898  20.136 -23.931  1.00  0.00           H  
ATOM   1444 1HZ  LYS A  93      33.939  20.588 -22.771  1.00  0.00           H  
ATOM   1445 2HZ  LYS A  93      32.665  20.723 -21.732  1.00  0.00           H  
ATOM   1446 3HZ  LYS A  93      33.646  19.397 -21.671  1.00  0.00           H  
ATOM   1447  N   GLU A  94      27.899  19.519 -27.174  1.00  0.00           N  
ATOM   1448  CA  GLU A  94      27.053  20.480 -27.881  1.00  0.00           C  
ATOM   1449  C   GLU A  94      25.712  19.875 -28.315  1.00  0.00           C  
ATOM   1450  O   GLU A  94      24.744  20.595 -28.547  1.00  0.00           O  
ATOM   1451  CB  GLU A  94      27.793  21.023 -29.104  1.00  0.00           C  
ATOM   1452  CG  GLU A  94      28.990  21.914 -28.768  1.00  0.00           C  
ATOM   1453  CD  GLU A  94      29.724  22.425 -29.991  1.00  0.00           C  
ATOM   1454  OE1 GLU A  94      29.401  22.006 -31.078  1.00  0.00           O  
ATOM   1455  OE2 GLU A  94      30.606  23.237 -29.832  1.00  0.00           O  
ATOM   1456  H   GLU A  94      28.808  19.306 -27.552  1.00  0.00           H  
ATOM   1457  HA  GLU A  94      26.843  21.310 -27.206  1.00  0.00           H  
ATOM   1458 1HB  GLU A  94      28.153  20.187 -29.708  1.00  0.00           H  
ATOM   1459 2HB  GLU A  94      27.103  21.600 -29.720  1.00  0.00           H  
ATOM   1460 1HG  GLU A  94      28.640  22.766 -28.185  1.00  0.00           H  
ATOM   1461 2HG  GLU A  94      29.682  21.345 -28.147  1.00  0.00           H  
ATOM   1462  N   VAL A  95      25.670  18.554 -28.464  1.00  0.00           N  
ATOM   1463  CA  VAL A  95      24.474  17.832 -28.857  1.00  0.00           C  
ATOM   1464  C   VAL A  95      23.458  17.850 -27.735  1.00  0.00           C  
ATOM   1465  O   VAL A  95      22.254  17.795 -27.970  1.00  0.00           O  
ATOM   1466  CB  VAL A  95      24.770  16.362 -29.186  1.00  0.00           C  
ATOM   1467  CG1 VAL A  95      23.461  15.633 -29.443  1.00  0.00           C  
ATOM   1468  CG2 VAL A  95      25.705  16.272 -30.373  1.00  0.00           C  
ATOM   1469  H   VAL A  95      26.487  17.999 -28.230  1.00  0.00           H  
ATOM   1470  HA  VAL A  95      24.045  18.316 -29.733  1.00  0.00           H  
ATOM   1471  HB  VAL A  95      25.234  15.889 -28.322  1.00  0.00           H  
ATOM   1472 1HG1 VAL A  95      23.651  14.599 -29.654  1.00  0.00           H  
ATOM   1473 2HG1 VAL A  95      22.838  15.715 -28.560  1.00  0.00           H  
ATOM   1474 3HG1 VAL A  95      22.950  16.084 -30.294  1.00  0.00           H  
ATOM   1475 1HG2 VAL A  95      25.919  15.226 -30.592  1.00  0.00           H  
ATOM   1476 2HG2 VAL A  95      25.238  16.738 -31.239  1.00  0.00           H  
ATOM   1477 3HG2 VAL A  95      26.628  16.793 -30.136  1.00  0.00           H  
ATOM   1478  N   LEU A  96      23.970  17.769 -26.514  1.00  0.00           N  
ATOM   1479  CA  LEU A  96      23.182  17.639 -25.310  1.00  0.00           C  
ATOM   1480  C   LEU A  96      22.795  18.958 -24.662  1.00  0.00           C  
ATOM   1481  O   LEU A  96      21.736  19.066 -24.038  1.00  0.00           O  
ATOM   1482  CB  LEU A  96      24.019  16.869 -24.295  1.00  0.00           C  
ATOM   1483  CG  LEU A  96      24.427  15.458 -24.675  1.00  0.00           C  
ATOM   1484  CD1 LEU A  96      25.308  14.925 -23.585  1.00  0.00           C  
ATOM   1485  CD2 LEU A  96      23.190  14.583 -24.871  1.00  0.00           C  
ATOM   1486  H   LEU A  96      24.974  17.873 -26.398  1.00  0.00           H  
ATOM   1487  HA  LEU A  96      22.276  17.086 -25.550  1.00  0.00           H  
ATOM   1488 1HB  LEU A  96      24.943  17.431 -24.140  1.00  0.00           H  
ATOM   1489 2HB  LEU A  96      23.509  16.844 -23.360  1.00  0.00           H  
ATOM   1490  HG  LEU A  96      25.009  15.484 -25.602  1.00  0.00           H  
ATOM   1491 1HD1 LEU A  96      25.622  13.933 -23.844  1.00  0.00           H  
ATOM   1492 2HD1 LEU A  96      26.185  15.570 -23.466  1.00  0.00           H  
ATOM   1493 3HD1 LEU A  96      24.747  14.902 -22.656  1.00  0.00           H  
ATOM   1494 1HD2 LEU A  96      23.490  13.577 -25.136  1.00  0.00           H  
ATOM   1495 2HD2 LEU A  96      22.617  14.554 -23.946  1.00  0.00           H  
ATOM   1496 3HD2 LEU A  96      22.579  15.004 -25.666  1.00  0.00           H  
ATOM   1497  N   PHE A  97      23.656  19.967 -24.761  1.00  0.00           N  
ATOM   1498  CA  PHE A  97      23.373  21.184 -24.006  1.00  0.00           C  
ATOM   1499  C   PHE A  97      22.676  22.317 -24.743  1.00  0.00           C  
ATOM   1500  O   PHE A  97      22.900  22.564 -25.927  1.00  0.00           O  
ATOM   1501  CB  PHE A  97      24.646  21.705 -23.384  1.00  0.00           C  
ATOM   1502  CG  PHE A  97      25.143  20.747 -22.406  1.00  0.00           C  
ATOM   1503  CD1 PHE A  97      26.347  20.126 -22.582  1.00  0.00           C  
ATOM   1504  CD2 PHE A  97      24.372  20.399 -21.343  1.00  0.00           C  
ATOM   1505  CE1 PHE A  97      26.785  19.202 -21.692  1.00  0.00           C  
ATOM   1506  CE2 PHE A  97      24.802  19.469 -20.449  1.00  0.00           C  
ATOM   1507  CZ  PHE A  97      26.012  18.878 -20.623  1.00  0.00           C  
ATOM   1508  H   PHE A  97      24.525  19.856 -25.285  1.00  0.00           H  
ATOM   1509  HA  PHE A  97      22.718  20.904 -23.181  1.00  0.00           H  
ATOM   1510 1HB  PHE A  97      25.408  21.855 -24.151  1.00  0.00           H  
ATOM   1511 2HB  PHE A  97      24.460  22.662 -22.887  1.00  0.00           H  
ATOM   1512  HD1 PHE A  97      26.953  20.389 -23.439  1.00  0.00           H  
ATOM   1513  HD2 PHE A  97      23.404  20.873 -21.227  1.00  0.00           H  
ATOM   1514  HE1 PHE A  97      27.748  18.722 -21.831  1.00  0.00           H  
ATOM   1515  HE2 PHE A  97      24.184  19.195 -19.593  1.00  0.00           H  
ATOM   1516  HZ  PHE A  97      26.359  18.147 -19.910  1.00  0.00           H  
ATOM   1517  N   ASP A  98      21.836  23.015 -23.982  1.00  0.00           N  
ATOM   1518  CA  ASP A  98      21.115  24.209 -24.408  1.00  0.00           C  
ATOM   1519  C   ASP A  98      21.978  25.446 -24.178  1.00  0.00           C  
ATOM   1520  O   ASP A  98      23.144  25.304 -23.794  1.00  0.00           O  
ATOM   1521  CB  ASP A  98      19.769  24.281 -23.680  1.00  0.00           C  
ATOM   1522  CG  ASP A  98      19.831  24.485 -22.141  1.00  0.00           C  
ATOM   1523  OD1 ASP A  98      20.859  24.842 -21.630  1.00  0.00           O  
ATOM   1524  OD2 ASP A  98      18.831  24.232 -21.487  1.00  0.00           O  
ATOM   1525  H   ASP A  98      21.697  22.698 -23.036  1.00  0.00           H  
ATOM   1526  HA  ASP A  98      20.909  24.131 -25.478  1.00  0.00           H  
ATOM   1527 1HB  ASP A  98      19.197  25.072 -24.127  1.00  0.00           H  
ATOM   1528 2HB  ASP A  98      19.224  23.373 -23.860  1.00  0.00           H  
ATOM   1529  N   HIS A  99      21.434  26.656 -24.377  1.00  0.00           N  
ATOM   1530  CA  HIS A  99      22.267  27.846 -24.217  1.00  0.00           C  
ATOM   1531  C   HIS A  99      21.712  28.792 -23.155  1.00  0.00           C  
ATOM   1532  O   HIS A  99      20.515  28.819 -22.904  1.00  0.00           O  
ATOM   1533  CB  HIS A  99      22.355  28.590 -25.543  1.00  0.00           C  
ATOM   1534  CG  HIS A  99      22.921  27.778 -26.653  1.00  0.00           C  
ATOM   1535  ND1 HIS A  99      24.245  27.406 -26.711  1.00  0.00           N  
ATOM   1536  CD2 HIS A  99      22.331  27.260 -27.758  1.00  0.00           C  
ATOM   1537  CE1 HIS A  99      24.449  26.691 -27.805  1.00  0.00           C  
ATOM   1538  NE2 HIS A  99      23.304  26.593 -28.460  1.00  0.00           N  
ATOM   1539  H   HIS A  99      20.466  26.769 -24.682  1.00  0.00           H  
ATOM   1540  HA  HIS A  99      23.272  27.558 -23.912  1.00  0.00           H  
ATOM   1541 1HB  HIS A  99      21.358  28.910 -25.839  1.00  0.00           H  
ATOM   1542 2HB  HIS A  99      22.965  29.484 -25.423  1.00  0.00           H  
ATOM   1543  HD1 HIS A  99      24.953  27.621 -26.037  1.00  0.00           H  
ATOM   1544  HD2 HIS A  99      21.304  27.292 -28.134  1.00  0.00           H  
ATOM   1545  HE1 HIS A  99      25.439  26.298 -28.033  1.00  0.00           H  
ATOM   1546  N   ALA A 100      22.581  29.624 -22.574  1.00  0.00           N  
ATOM   1547  CA  ALA A 100      22.168  30.602 -21.559  1.00  0.00           C  
ATOM   1548  C   ALA A 100      21.123  31.592 -22.071  1.00  0.00           C  
ATOM   1549  O   ALA A 100      20.246  32.022 -21.323  1.00  0.00           O  
ATOM   1550  CB  ALA A 100      23.378  31.375 -21.068  1.00  0.00           C  
ATOM   1551  H   ALA A 100      23.558  29.562 -22.822  1.00  0.00           H  
ATOM   1552  HA  ALA A 100      21.730  30.052 -20.726  1.00  0.00           H  
ATOM   1553 1HB  ALA A 100      23.068  32.072 -20.290  1.00  0.00           H  
ATOM   1554 2HB  ALA A 100      24.116  30.683 -20.663  1.00  0.00           H  
ATOM   1555 3HB  ALA A 100      23.815  31.931 -21.898  1.00  0.00           H  
ATOM   1556  N   ASP A 101      21.220  31.945 -23.349  1.00  0.00           N  
ATOM   1557  CA  ASP A 101      20.306  32.901 -23.961  1.00  0.00           C  
ATOM   1558  C   ASP A 101      19.071  32.192 -24.509  1.00  0.00           C  
ATOM   1559  O   ASP A 101      17.992  32.782 -24.618  1.00  0.00           O  
ATOM   1560  CB  ASP A 101      21.013  33.645 -25.091  1.00  0.00           C  
ATOM   1561  CG  ASP A 101      22.196  34.474 -24.600  1.00  0.00           C  
ATOM   1562  OD1 ASP A 101      22.010  35.299 -23.738  1.00  0.00           O  
ATOM   1563  OD2 ASP A 101      23.281  34.259 -25.084  1.00  0.00           O  
ATOM   1564  H   ASP A 101      21.962  31.550 -23.903  1.00  0.00           H  
ATOM   1565  HA  ASP A 101      19.987  33.617 -23.203  1.00  0.00           H  
ATOM   1566 1HB  ASP A 101      21.365  32.927 -25.833  1.00  0.00           H  
ATOM   1567 2HB  ASP A 101      20.302  34.304 -25.589  1.00  0.00           H  
ATOM   1568  N   THR A 102      19.264  30.942 -24.899  1.00  0.00           N  
ATOM   1569  CA  THR A 102      18.220  30.118 -25.475  1.00  0.00           C  
ATOM   1570  C   THR A 102      18.189  28.721 -24.834  1.00  0.00           C  
ATOM   1571  O   THR A 102      18.725  27.766 -25.404  1.00  0.00           O  
ATOM   1572  CB  THR A 102      18.389  29.967 -26.989  1.00  0.00           C  
ATOM   1573  OG1 THR A 102      18.460  31.262 -27.600  1.00  0.00           O  
ATOM   1574  CG2 THR A 102      17.225  29.212 -27.530  1.00  0.00           C  
ATOM   1575  H   THR A 102      20.174  30.539 -24.748  1.00  0.00           H  
ATOM   1576  HA  THR A 102      17.269  30.615 -25.322  1.00  0.00           H  
ATOM   1577  HB  THR A 102      19.306  29.416 -27.205  1.00  0.00           H  
ATOM   1578  HG1 THR A 102      17.672  31.770 -27.366  1.00  0.00           H  
ATOM   1579 1HG2 THR A 102      17.330  29.082 -28.605  1.00  0.00           H  
ATOM   1580 2HG2 THR A 102      17.197  28.250 -27.050  1.00  0.00           H  
ATOM   1581 3HG2 THR A 102      16.305  29.751 -27.315  1.00  0.00           H  
ATOM   1582  N   PRO A 103      17.536  28.537 -23.676  1.00  0.00           N  
ATOM   1583  CA  PRO A 103      17.488  27.288 -22.928  1.00  0.00           C  
ATOM   1584  C   PRO A 103      16.474  26.322 -23.543  1.00  0.00           C  
ATOM   1585  O   PRO A 103      15.491  25.963 -22.904  1.00  0.00           O  
ATOM   1586  CB  PRO A 103      17.045  27.767 -21.545  1.00  0.00           C  
ATOM   1587  CG  PRO A 103      16.160  28.961 -21.837  1.00  0.00           C  
ATOM   1588  CD  PRO A 103      16.808  29.649 -23.032  1.00  0.00           C  
ATOM   1589  HA  PRO A 103      18.495  26.857 -22.884  1.00  0.00           H  
ATOM   1590 1HB  PRO A 103      16.522  26.955 -21.020  1.00  0.00           H  
ATOM   1591 2HB  PRO A 103      17.932  28.022 -20.944  1.00  0.00           H  
ATOM   1592 1HG  PRO A 103      15.136  28.624 -22.052  1.00  0.00           H  
ATOM   1593 2HG  PRO A 103      16.100  29.612 -20.953  1.00  0.00           H  
ATOM   1594 1HD  PRO A 103      16.014  30.040 -23.675  1.00  0.00           H  
ATOM   1595 2HD  PRO A 103      17.510  30.432 -22.697  1.00  0.00           H  
ATOM   1596  N   ASP A 104      16.706  25.946 -24.800  1.00  0.00           N  
ATOM   1597  CA  ASP A 104      15.773  25.136 -25.593  1.00  0.00           C  
ATOM   1598  C   ASP A 104      15.858  23.600 -25.511  1.00  0.00           C  
ATOM   1599  O   ASP A 104      14.900  22.933 -25.134  1.00  0.00           O  
ATOM   1600  CB  ASP A 104      15.933  25.580 -27.059  1.00  0.00           C  
ATOM   1601  CG  ASP A 104      17.415  25.513 -27.614  1.00  0.00           C  
ATOM   1602  OD1 ASP A 104      18.291  25.085 -26.894  1.00  0.00           O  
ATOM   1603  OD2 ASP A 104      17.635  25.889 -28.749  1.00  0.00           O  
ATOM   1604  H   ASP A 104      17.560  26.291 -25.228  1.00  0.00           H  
ATOM   1605  HA  ASP A 104      14.764  25.410 -25.272  1.00  0.00           H  
ATOM   1606 1HB  ASP A 104      15.341  24.930 -27.675  1.00  0.00           H  
ATOM   1607 2HB  ASP A 104      15.535  26.582 -27.183  1.00  0.00           H  
ATOM   1608  N   PHE A 105      17.006  23.039 -25.837  1.00  0.00           N  
ATOM   1609  CA  PHE A 105      17.140  21.587 -25.923  1.00  0.00           C  
ATOM   1610  C   PHE A 105      18.137  21.006 -24.952  1.00  0.00           C  
ATOM   1611  O   PHE A 105      19.338  21.213 -25.082  1.00  0.00           O  
ATOM   1612  CB  PHE A 105      17.582  21.215 -27.336  1.00  0.00           C  
ATOM   1613  CG  PHE A 105      17.765  19.743 -27.631  1.00  0.00           C  
ATOM   1614  CD1 PHE A 105      16.781  19.016 -28.269  1.00  0.00           C  
ATOM   1615  CD2 PHE A 105      18.950  19.089 -27.285  1.00  0.00           C  
ATOM   1616  CE1 PHE A 105      16.982  17.691 -28.577  1.00  0.00           C  
ATOM   1617  CE2 PHE A 105      19.135  17.760 -27.589  1.00  0.00           C  
ATOM   1618  CZ  PHE A 105      18.164  17.071 -28.243  1.00  0.00           C  
ATOM   1619  H   PHE A 105      17.773  23.654 -26.095  1.00  0.00           H  
ATOM   1620  HA  PHE A 105      16.168  21.137 -25.721  1.00  0.00           H  
ATOM   1621 1HB  PHE A 105      16.849  21.607 -28.044  1.00  0.00           H  
ATOM   1622 2HB  PHE A 105      18.527  21.719 -27.547  1.00  0.00           H  
ATOM   1623  HD1 PHE A 105      15.852  19.503 -28.541  1.00  0.00           H  
ATOM   1624  HD2 PHE A 105      19.744  19.642 -26.772  1.00  0.00           H  
ATOM   1625  HE1 PHE A 105      16.204  17.144 -29.096  1.00  0.00           H  
ATOM   1626  HE2 PHE A 105      20.061  17.261 -27.320  1.00  0.00           H  
ATOM   1627  HZ  PHE A 105      18.335  16.037 -28.497  1.00  0.00           H  
ATOM   1628  N   LEU A 106      17.641  20.228 -24.006  1.00  0.00           N  
ATOM   1629  CA  LEU A 106      18.510  19.606 -23.022  1.00  0.00           C  
ATOM   1630  C   LEU A 106      18.287  18.120 -22.921  1.00  0.00           C  
ATOM   1631  O   LEU A 106      17.164  17.649 -22.687  1.00  0.00           O  
ATOM   1632  CB  LEU A 106      18.335  20.184 -21.607  1.00  0.00           C  
ATOM   1633  CG  LEU A 106      19.158  19.418 -20.483  1.00  0.00           C  
ATOM   1634  CD1 LEU A 106      20.655  19.589 -20.721  1.00  0.00           C  
ATOM   1635  CD2 LEU A 106      18.779  19.930 -19.133  1.00  0.00           C  
ATOM   1636  H   LEU A 106      16.643  20.084 -23.959  1.00  0.00           H  
ATOM   1637  HA  LEU A 106      19.539  19.771 -23.326  1.00  0.00           H  
ATOM   1638 1HB  LEU A 106      18.661  21.229 -21.610  1.00  0.00           H  
ATOM   1639 2HB  LEU A 106      17.287  20.149 -21.341  1.00  0.00           H  
ATOM   1640  HG  LEU A 106      18.929  18.353 -20.528  1.00  0.00           H  
ATOM   1641 1HD1 LEU A 106      21.210  19.048 -19.953  1.00  0.00           H  
ATOM   1642 2HD1 LEU A 106      20.927  19.198 -21.690  1.00  0.00           H  
ATOM   1643 3HD1 LEU A 106      20.898  20.644 -20.683  1.00  0.00           H  
ATOM   1644 1HD2 LEU A 106      19.331  19.395 -18.383  1.00  0.00           H  
ATOM   1645 2HD2 LEU A 106      19.009  20.987 -19.069  1.00  0.00           H  
ATOM   1646 3HD2 LEU A 106      17.723  19.775 -18.980  1.00  0.00           H  
ATOM   1647  N   ALA A 107      19.385  17.398 -23.045  1.00  0.00           N  
ATOM   1648  CA  ALA A 107      19.381  15.969 -22.859  1.00  0.00           C  
ATOM   1649  C   ALA A 107      20.595  15.611 -22.020  1.00  0.00           C  
ATOM   1650  O   ALA A 107      21.631  16.255 -22.121  1.00  0.00           O  
ATOM   1651  CB  ALA A 107      19.400  15.250 -24.195  1.00  0.00           C  
ATOM   1652  H   ALA A 107      20.255  17.874 -23.295  1.00  0.00           H  
ATOM   1653  HA  ALA A 107      18.491  15.697 -22.308  1.00  0.00           H  
ATOM   1654 1HB  ALA A 107      19.395  14.173 -24.025  1.00  0.00           H  
ATOM   1655 2HB  ALA A 107      18.524  15.531 -24.767  1.00  0.00           H  
ATOM   1656 3HB  ALA A 107      20.292  15.527 -24.744  1.00  0.00           H  
ATOM   1657  N   ARG A 108      20.478  14.595 -21.191  1.00  0.00           N  
ATOM   1658  CA  ARG A 108      21.619  14.169 -20.396  1.00  0.00           C  
ATOM   1659  C   ARG A 108      21.891  12.716 -20.634  1.00  0.00           C  
ATOM   1660  O   ARG A 108      20.990  11.971 -20.996  1.00  0.00           O  
ATOM   1661  CB  ARG A 108      21.381  14.406 -18.917  1.00  0.00           C  
ATOM   1662  CG  ARG A 108      21.237  15.843 -18.546  1.00  0.00           C  
ATOM   1663  CD  ARG A 108      21.046  16.008 -17.117  1.00  0.00           C  
ATOM   1664  NE  ARG A 108      20.713  17.330 -16.821  1.00  0.00           N  
ATOM   1665  CZ  ARG A 108      21.548  18.234 -16.371  1.00  0.00           C  
ATOM   1666  NH1 ARG A 108      22.801  17.914 -16.073  1.00  0.00           N  
ATOM   1667  NH2 ARG A 108      21.099  19.442 -16.210  1.00  0.00           N  
ATOM   1668  H   ARG A 108      19.576  14.128 -21.108  1.00  0.00           H  
ATOM   1669  HA  ARG A 108      22.497  14.737 -20.701  1.00  0.00           H  
ATOM   1670 1HB  ARG A 108      20.467  13.906 -18.618  1.00  0.00           H  
ATOM   1671 2HB  ARG A 108      22.204  13.983 -18.329  1.00  0.00           H  
ATOM   1672 1HG  ARG A 108      22.140  16.385 -18.839  1.00  0.00           H  
ATOM   1673 2HG  ARG A 108      20.372  16.271 -19.058  1.00  0.00           H  
ATOM   1674 1HD  ARG A 108      20.319  15.372 -16.724  1.00  0.00           H  
ATOM   1675 2HD  ARG A 108      21.987  15.786 -16.628  1.00  0.00           H  
ATOM   1676  HE  ARG A 108      19.769  17.628 -17.018  1.00  0.00           H  
ATOM   1677 1HH1 ARG A 108      23.141  16.931 -16.157  1.00  0.00           H  
ATOM   1678 2HH1 ARG A 108      23.434  18.602 -15.689  1.00  0.00           H  
ATOM   1679 1HH2 ARG A 108      20.131  19.658 -16.430  1.00  0.00           H  
ATOM   1680 2HH2 ARG A 108      21.704  20.159 -15.855  1.00  0.00           H  
ATOM   1681  N   VAL A 109      23.124  12.296 -20.433  1.00  0.00           N  
ATOM   1682  CA  VAL A 109      23.427  10.895 -20.611  1.00  0.00           C  
ATOM   1683  C   VAL A 109      23.890  10.348 -19.277  1.00  0.00           C  
ATOM   1684  O   VAL A 109      24.740  10.960 -18.628  1.00  0.00           O  
ATOM   1685  CB  VAL A 109      24.519  10.706 -21.667  1.00  0.00           C  
ATOM   1686  CG1 VAL A 109      24.777   9.202 -21.884  1.00  0.00           C  
ATOM   1687  CG2 VAL A 109      24.130  11.446 -22.903  1.00  0.00           C  
ATOM   1688  H   VAL A 109      23.845  12.937 -20.145  1.00  0.00           H  
ATOM   1689  HA  VAL A 109      22.536  10.366 -20.926  1.00  0.00           H  
ATOM   1690  HB  VAL A 109      25.439  11.125 -21.307  1.00  0.00           H  
ATOM   1691 1HG1 VAL A 109      25.564   9.068 -22.623  1.00  0.00           H  
ATOM   1692 2HG1 VAL A 109      25.075   8.740 -20.944  1.00  0.00           H  
ATOM   1693 3HG1 VAL A 109      23.875   8.722 -22.233  1.00  0.00           H  
ATOM   1694 1HG2 VAL A 109      24.904  11.336 -23.658  1.00  0.00           H  
ATOM   1695 2HG2 VAL A 109      23.219  11.071 -23.262  1.00  0.00           H  
ATOM   1696 3HG2 VAL A 109      24.004  12.492 -22.663  1.00  0.00           H  
ATOM   1697  N   TYR A 110      23.322   9.226 -18.866  1.00  0.00           N  
ATOM   1698  CA  TYR A 110      23.688   8.633 -17.597  1.00  0.00           C  
ATOM   1699  C   TYR A 110      24.227   7.225 -17.762  1.00  0.00           C  
ATOM   1700  O   TYR A 110      23.782   6.473 -18.630  1.00  0.00           O  
ATOM   1701  CB  TYR A 110      22.478   8.566 -16.674  1.00  0.00           C  
ATOM   1702  CG  TYR A 110      21.874   9.852 -16.315  1.00  0.00           C  
ATOM   1703  CD1 TYR A 110      20.930  10.412 -17.154  1.00  0.00           C  
ATOM   1704  CD2 TYR A 110      22.222  10.475 -15.130  1.00  0.00           C  
ATOM   1705  CE1 TYR A 110      20.330  11.589 -16.803  1.00  0.00           C  
ATOM   1706  CE2 TYR A 110      21.613  11.659 -14.790  1.00  0.00           C  
ATOM   1707  CZ  TYR A 110      20.671  12.206 -15.620  1.00  0.00           C  
ATOM   1708  OH  TYR A 110      20.057  13.364 -15.278  1.00  0.00           O  
ATOM   1709  H   TYR A 110      22.608   8.800 -19.446  1.00  0.00           H  
ATOM   1710  HA  TYR A 110      24.461   9.240 -17.149  1.00  0.00           H  
ATOM   1711 1HB  TYR A 110      21.706   7.938 -17.126  1.00  0.00           H  
ATOM   1712 2HB  TYR A 110      22.787   8.094 -15.752  1.00  0.00           H  
ATOM   1713  HD1 TYR A 110      20.662   9.910 -18.088  1.00  0.00           H  
ATOM   1714  HD2 TYR A 110      22.965  10.025 -14.470  1.00  0.00           H  
ATOM   1715  HE1 TYR A 110      19.587  12.030 -17.446  1.00  0.00           H  
ATOM   1716  HE2 TYR A 110      21.868  12.157 -13.865  1.00  0.00           H  
ATOM   1717  HH  TYR A 110      20.481  13.724 -14.501  1.00  0.00           H  
ATOM   1718  N   GLN A 111      25.139   6.839 -16.882  1.00  0.00           N  
ATOM   1719  CA  GLN A 111      25.666   5.480 -16.872  1.00  0.00           C  
ATOM   1720  C   GLN A 111      25.424   4.800 -15.519  1.00  0.00           C  
ATOM   1721  O   GLN A 111      25.252   5.484 -14.514  1.00  0.00           O  
ATOM   1722  CB  GLN A 111      27.171   5.478 -17.166  1.00  0.00           C  
ATOM   1723  CG  GLN A 111      27.572   5.939 -18.536  1.00  0.00           C  
ATOM   1724  CD  GLN A 111      29.103   5.871 -18.735  1.00  0.00           C  
ATOM   1725  OE1 GLN A 111      29.877   6.128 -17.806  1.00  0.00           O  
ATOM   1726  NE2 GLN A 111      29.534   5.530 -19.938  1.00  0.00           N  
ATOM   1727  H   GLN A 111      25.481   7.529 -16.214  1.00  0.00           H  
ATOM   1728  HA  GLN A 111      25.171   4.938 -17.664  1.00  0.00           H  
ATOM   1729 1HB  GLN A 111      27.670   6.133 -16.447  1.00  0.00           H  
ATOM   1730 2HB  GLN A 111      27.575   4.476 -17.014  1.00  0.00           H  
ATOM   1731 1HG  GLN A 111      27.108   5.300 -19.277  1.00  0.00           H  
ATOM   1732 2HG  GLN A 111      27.234   6.961 -18.664  1.00  0.00           H  
ATOM   1733 1HE2 GLN A 111      30.512   5.470 -20.120  1.00  0.00           H  
ATOM   1734 2HE2 GLN A 111      28.875   5.325 -20.670  1.00  0.00           H  
ATOM   1735  N   PRO A 112      25.319   3.466 -15.467  1.00  0.00           N  
ATOM   1736  CA  PRO A 112      25.322   2.662 -14.254  1.00  0.00           C  
ATOM   1737  C   PRO A 112      26.607   2.891 -13.467  1.00  0.00           C  
ATOM   1738  O   PRO A 112      27.685   2.943 -14.061  1.00  0.00           O  
ATOM   1739  CB  PRO A 112      25.311   1.245 -14.823  1.00  0.00           C  
ATOM   1740  CG  PRO A 112      24.670   1.367 -16.178  1.00  0.00           C  
ATOM   1741  CD  PRO A 112      25.087   2.692 -16.705  1.00  0.00           C  
ATOM   1742  HA  PRO A 112      24.438   2.888 -13.641  1.00  0.00           H  
ATOM   1743 1HB  PRO A 112      26.339   0.862 -14.883  1.00  0.00           H  
ATOM   1744 2HB  PRO A 112      24.771   0.564 -14.144  1.00  0.00           H  
ATOM   1745 1HG  PRO A 112      25.042   0.552 -16.810  1.00  0.00           H  
ATOM   1746 2HG  PRO A 112      23.590   1.245 -16.134  1.00  0.00           H  
ATOM   1747 1HD  PRO A 112      25.993   2.613 -17.320  1.00  0.00           H  
ATOM   1748 2HD  PRO A 112      24.223   3.077 -17.256  1.00  0.00           H  
ATOM   1749  N   ASP A 113      26.527   2.931 -12.135  1.00  0.00           N  
ATOM   1750  CA  ASP A 113      27.742   3.126 -11.340  1.00  0.00           C  
ATOM   1751  C   ASP A 113      28.526   1.855 -10.995  1.00  0.00           C  
ATOM   1752  O   ASP A 113      29.548   1.926 -10.314  1.00  0.00           O  
ATOM   1753  CB  ASP A 113      27.379   3.690  -9.988  1.00  0.00           C  
ATOM   1754  CG  ASP A 113      26.606   2.655  -9.103  1.00  0.00           C  
ATOM   1755  OD1 ASP A 113      26.208   1.544  -9.541  1.00  0.00           O  
ATOM   1756  OD2 ASP A 113      26.489   2.953  -7.957  1.00  0.00           O  
ATOM   1757  H   ASP A 113      25.617   2.927 -11.676  1.00  0.00           H  
ATOM   1758  HA  ASP A 113      28.398   3.809 -11.880  1.00  0.00           H  
ATOM   1759 1HB  ASP A 113      28.286   3.994  -9.466  1.00  0.00           H  
ATOM   1760 2HB  ASP A 113      26.758   4.580 -10.123  1.00  0.00           H  
ATOM   1761  N   SER A 114      28.049   0.705 -11.446  1.00  0.00           N  
ATOM   1762  CA  SER A 114      28.644  -0.597 -11.140  1.00  0.00           C  
ATOM   1763  C   SER A 114      28.896  -0.842  -9.624  1.00  0.00           C  
ATOM   1764  O   SER A 114      29.890  -1.482  -9.263  1.00  0.00           O  
ATOM   1765  CB  SER A 114      29.948  -0.765 -11.899  1.00  0.00           C  
ATOM   1766  OG  SER A 114      29.746  -0.703 -13.290  1.00  0.00           O  
ATOM   1767  H   SER A 114      27.202   0.736 -11.993  1.00  0.00           H  
ATOM   1768  HA  SER A 114      27.955  -1.364 -11.490  1.00  0.00           H  
ATOM   1769 1HB  SER A 114      30.652   0.008 -11.597  1.00  0.00           H  
ATOM   1770 2HB  SER A 114      30.390  -1.724 -11.638  1.00  0.00           H  
ATOM   1771  HG  SER A 114      29.417   0.181 -13.473  1.00  0.00           H  
ATOM   1772  N   ALA A 115      27.997  -0.370  -8.743  1.00  0.00           N  
ATOM   1773  CA  ALA A 115      28.117  -0.577  -7.295  1.00  0.00           C  
ATOM   1774  C   ALA A 115      26.733  -0.749  -6.673  1.00  0.00           C  
ATOM   1775  O   ALA A 115      26.559  -1.430  -5.657  1.00  0.00           O  
ATOM   1776  CB  ALA A 115      28.841   0.592  -6.653  1.00  0.00           C  
ATOM   1777  H   ALA A 115      27.206   0.173  -9.086  1.00  0.00           H  
ATOM   1778  HA  ALA A 115      28.683  -1.491  -7.125  1.00  0.00           H  
ATOM   1779 1HB  ALA A 115      28.937   0.420  -5.585  1.00  0.00           H  
ATOM   1780 2HB  ALA A 115      29.830   0.694  -7.100  1.00  0.00           H  
ATOM   1781 3HB  ALA A 115      28.269   1.505  -6.825  1.00  0.00           H  
ATOM   1782  N   VAL A 116      25.759  -0.132  -7.319  1.00  0.00           N  
ATOM   1783  CA  VAL A 116      24.347  -0.160  -6.956  1.00  0.00           C  
ATOM   1784  C   VAL A 116      23.648  -1.033  -7.943  1.00  0.00           C  
ATOM   1785  O   VAL A 116      22.864  -1.912  -7.589  1.00  0.00           O  
ATOM   1786  CB  VAL A 116      23.738   1.238  -7.017  1.00  0.00           C  
ATOM   1787  CG1 VAL A 116      22.250   1.193  -6.820  1.00  0.00           C  
ATOM   1788  CG2 VAL A 116      24.317   2.099  -5.904  1.00  0.00           C  
ATOM   1789  H   VAL A 116      26.018   0.418  -8.143  1.00  0.00           H  
ATOM   1790  HA  VAL A 116      24.239  -0.578  -5.963  1.00  0.00           H  
ATOM   1791  HB  VAL A 116      23.954   1.649  -7.987  1.00  0.00           H  
ATOM   1792 1HG1 VAL A 116      21.869   2.197  -6.889  1.00  0.00           H  
ATOM   1793 2HG1 VAL A 116      21.793   0.574  -7.591  1.00  0.00           H  
ATOM   1794 3HG1 VAL A 116      22.026   0.797  -5.870  1.00  0.00           H  
ATOM   1795 1HG2 VAL A 116      23.891   3.097  -5.954  1.00  0.00           H  
ATOM   1796 2HG2 VAL A 116      24.078   1.657  -4.946  1.00  0.00           H  
ATOM   1797 3HG2 VAL A 116      25.396   2.159  -6.012  1.00  0.00           H  
ATOM   1798  N   PHE A 117      23.957  -0.773  -9.195  1.00  0.00           N  
ATOM   1799  CA  PHE A 117      23.390  -1.527 -10.294  1.00  0.00           C  
ATOM   1800  C   PHE A 117      24.502  -2.337 -10.901  1.00  0.00           C  
ATOM   1801  O   PHE A 117      25.653  -1.908 -10.869  1.00  0.00           O  
ATOM   1802  CB  PHE A 117      22.828  -0.619 -11.362  1.00  0.00           C  
ATOM   1803  CG  PHE A 117      21.681   0.191 -10.960  1.00  0.00           C  
ATOM   1804  CD1 PHE A 117      21.849   1.418 -10.384  1.00  0.00           C  
ATOM   1805  CD2 PHE A 117      20.426  -0.258 -11.180  1.00  0.00           C  
ATOM   1806  CE1 PHE A 117      20.756   2.175 -10.040  1.00  0.00           C  
ATOM   1807  CE2 PHE A 117      19.341   0.496 -10.835  1.00  0.00           C  
ATOM   1808  CZ  PHE A 117      19.523   1.707 -10.264  1.00  0.00           C  
ATOM   1809  H   PHE A 117      24.626  -0.015  -9.377  1.00  0.00           H  
ATOM   1810  HA  PHE A 117      22.614  -2.196  -9.924  1.00  0.00           H  
ATOM   1811 1HB  PHE A 117      23.614   0.057 -11.698  1.00  0.00           H  
ATOM   1812 2HB  PHE A 117      22.534  -1.222 -12.226  1.00  0.00           H  
ATOM   1813  HD1 PHE A 117      22.859   1.785 -10.216  1.00  0.00           H  
ATOM   1814  HD2 PHE A 117      20.299  -1.226 -11.650  1.00  0.00           H  
ATOM   1815  HE1 PHE A 117      20.861   3.157  -9.594  1.00  0.00           H  
ATOM   1816  HE2 PHE A 117      18.333   0.133 -11.021  1.00  0.00           H  
ATOM   1817  HZ  PHE A 117      18.680   2.305  -9.993  1.00  0.00           H  
ATOM   1818  N   GLY A 118      24.179  -3.488 -11.461  1.00  0.00           N  
ATOM   1819  CA  GLY A 118      25.199  -4.279 -12.122  1.00  0.00           C  
ATOM   1820  C   GLY A 118      25.369  -3.838 -13.568  1.00  0.00           C  
ATOM   1821  O   GLY A 118      24.697  -2.915 -14.039  1.00  0.00           O  
ATOM   1822  H   GLY A 118      23.221  -3.811 -11.438  1.00  0.00           H  
ATOM   1823 1HA  GLY A 118      26.146  -4.176 -11.590  1.00  0.00           H  
ATOM   1824 2HA  GLY A 118      24.924  -5.332 -12.087  1.00  0.00           H  
ATOM   1825  N   SER A 119      26.190  -4.588 -14.304  1.00  0.00           N  
ATOM   1826  CA  SER A 119      26.512  -4.317 -15.709  1.00  0.00           C  
ATOM   1827  C   SER A 119      25.335  -4.617 -16.638  1.00  0.00           C  
ATOM   1828  O   SER A 119      25.361  -4.313 -17.827  1.00  0.00           O  
ATOM   1829  CB  SER A 119      27.733  -5.115 -16.108  1.00  0.00           C  
ATOM   1830  OG  SER A 119      27.469  -6.492 -16.083  1.00  0.00           O  
ATOM   1831  H   SER A 119      26.665  -5.357 -13.851  1.00  0.00           H  
ATOM   1832  HA  SER A 119      26.751  -3.256 -15.803  1.00  0.00           H  
ATOM   1833 1HB  SER A 119      28.048  -4.821 -17.108  1.00  0.00           H  
ATOM   1834 2HB  SER A 119      28.551  -4.889 -15.427  1.00  0.00           H  
ATOM   1835  HG  SER A 119      26.801  -6.651 -16.761  1.00  0.00           H  
ATOM   1836  N   ASP A 120      24.314  -5.233 -16.061  1.00  0.00           N  
ATOM   1837  CA  ASP A 120      23.063  -5.594 -16.704  1.00  0.00           C  
ATOM   1838  C   ASP A 120      22.314  -4.363 -17.229  1.00  0.00           C  
ATOM   1839  O   ASP A 120      21.535  -4.459 -18.179  1.00  0.00           O  
ATOM   1840  CB  ASP A 120      22.152  -6.258 -15.666  1.00  0.00           C  
ATOM   1841  CG  ASP A 120      22.606  -7.639 -15.196  1.00  0.00           C  
ATOM   1842  OD1 ASP A 120      23.455  -8.231 -15.809  1.00  0.00           O  
ATOM   1843  OD2 ASP A 120      22.098  -8.075 -14.165  1.00  0.00           O  
ATOM   1844  H   ASP A 120      24.415  -5.448 -15.086  1.00  0.00           H  
ATOM   1845  HA  ASP A 120      23.269  -6.271 -17.530  1.00  0.00           H  
ATOM   1846 1HB  ASP A 120      22.072  -5.604 -14.796  1.00  0.00           H  
ATOM   1847 2HB  ASP A 120      21.151  -6.350 -16.085  1.00  0.00           H  
ATOM   1848  N   MET A 121      22.488  -3.222 -16.556  1.00  0.00           N  
ATOM   1849  CA  MET A 121      21.760  -2.009 -16.915  1.00  0.00           C  
ATOM   1850  C   MET A 121      22.440  -1.199 -18.019  1.00  0.00           C  
ATOM   1851  O   MET A 121      23.652  -1.002 -18.018  1.00  0.00           O  
ATOM   1852  CB  MET A 121      21.517  -1.168 -15.669  1.00  0.00           C  
ATOM   1853  CG  MET A 121      20.653   0.065 -15.896  1.00  0.00           C  
ATOM   1854  SD  MET A 121      20.267   0.951 -14.379  1.00  0.00           S  
ATOM   1855  CE  MET A 121      21.780   1.803 -13.972  1.00  0.00           C  
ATOM   1856  H   MET A 121      23.163  -3.186 -15.789  1.00  0.00           H  
ATOM   1857  HA  MET A 121      20.788  -2.310 -17.303  1.00  0.00           H  
ATOM   1858 1HB  MET A 121      21.038  -1.779 -14.906  1.00  0.00           H  
ATOM   1859 2HB  MET A 121      22.476  -0.842 -15.264  1.00  0.00           H  
ATOM   1860 1HG  MET A 121      21.171   0.753 -16.564  1.00  0.00           H  
ATOM   1861 2HG  MET A 121      19.720  -0.225 -16.374  1.00  0.00           H  
ATOM   1862 1HE  MET A 121      21.636   2.396 -13.071  1.00  0.00           H  
ATOM   1863 2HE  MET A 121      22.554   1.079 -13.808  1.00  0.00           H  
ATOM   1864 3HE  MET A 121      22.059   2.460 -14.784  1.00  0.00           H  
ATOM   1865  N   ASN A 122      21.645  -0.734 -18.973  1.00  0.00           N  
ATOM   1866  CA  ASN A 122      22.140   0.077 -20.079  1.00  0.00           C  
ATOM   1867  C   ASN A 122      22.317   1.554 -19.682  1.00  0.00           C  
ATOM   1868  O   ASN A 122      21.645   2.027 -18.766  1.00  0.00           O  
ATOM   1869  CB  ASN A 122      21.170   0.006 -21.242  1.00  0.00           C  
ATOM   1870  CG  ASN A 122      21.077  -1.327 -21.886  1.00  0.00           C  
ATOM   1871  OD1 ASN A 122      22.030  -2.120 -21.900  1.00  0.00           O  
ATOM   1872  ND2 ASN A 122      19.917  -1.606 -22.438  1.00  0.00           N  
ATOM   1873  H   ASN A 122      20.657  -0.948 -18.933  1.00  0.00           H  
ATOM   1874  HA  ASN A 122      23.103  -0.339 -20.368  1.00  0.00           H  
ATOM   1875 1HB  ASN A 122      20.176   0.275 -20.881  1.00  0.00           H  
ATOM   1876 2HB  ASN A 122      21.430   0.744 -22.000  1.00  0.00           H  
ATOM   1877 1HD2 ASN A 122      19.774  -2.482 -22.889  1.00  0.00           H  
ATOM   1878 2HD2 ASN A 122      19.149  -0.918 -22.408  1.00  0.00           H  
ATOM   1879  N   PRO A 123      23.198   2.314 -20.353  1.00  0.00           N  
ATOM   1880  CA  PRO A 123      23.313   3.756 -20.241  1.00  0.00           C  
ATOM   1881  C   PRO A 123      22.038   4.340 -20.791  1.00  0.00           C  
ATOM   1882  O   PRO A 123      21.358   3.670 -21.576  1.00  0.00           O  
ATOM   1883  CB  PRO A 123      24.540   4.090 -21.078  1.00  0.00           C  
ATOM   1884  CG  PRO A 123      24.668   2.911 -22.035  1.00  0.00           C  
ATOM   1885  CD  PRO A 123      24.182   1.712 -21.252  1.00  0.00           C  
ATOM   1886  HA  PRO A 123      23.447   4.040 -19.189  1.00  0.00           H  
ATOM   1887 1HB  PRO A 123      24.392   5.056 -21.593  1.00  0.00           H  
ATOM   1888 2HB  PRO A 123      25.407   4.211 -20.427  1.00  0.00           H  
ATOM   1889 1HG  PRO A 123      24.067   3.088 -22.933  1.00  0.00           H  
ATOM   1890 2HG  PRO A 123      25.694   2.777 -22.372  1.00  0.00           H  
ATOM   1891 1HD  PRO A 123      23.742   1.011 -21.945  1.00  0.00           H  
ATOM   1892 2HD  PRO A 123      25.001   1.261 -20.670  1.00  0.00           H  
ATOM   1893  N   THR A 124      21.690   5.536 -20.330  1.00  0.00           N  
ATOM   1894  CA  THR A 124      20.440   6.170 -20.721  1.00  0.00           C  
ATOM   1895  C   THR A 124      20.536   7.629 -21.164  1.00  0.00           C  
ATOM   1896  O   THR A 124      21.225   8.428 -20.535  1.00  0.00           O  
ATOM   1897  CB  THR A 124      19.453   6.070 -19.545  1.00  0.00           C  
ATOM   1898  OG1 THR A 124      19.273   4.692 -19.223  1.00  0.00           O  
ATOM   1899  CG2 THR A 124      18.097   6.677 -19.901  1.00  0.00           C  
ATOM   1900  H   THR A 124      22.325   6.008 -19.690  1.00  0.00           H  
ATOM   1901  HA  THR A 124      20.046   5.599 -21.547  1.00  0.00           H  
ATOM   1902  HB  THR A 124      19.870   6.592 -18.683  1.00  0.00           H  
ATOM   1903  HG1 THR A 124      20.125   4.266 -19.057  1.00  0.00           H  
ATOM   1904 1HG2 THR A 124      17.434   6.593 -19.055  1.00  0.00           H  
ATOM   1905 2HG2 THR A 124      18.213   7.708 -20.145  1.00  0.00           H  
ATOM   1906 3HG2 THR A 124      17.667   6.157 -20.754  1.00  0.00           H  
ATOM   1907  N   ILE A 125      19.814   7.980 -22.231  1.00  0.00           N  
ATOM   1908  CA  ILE A 125      19.718   9.380 -22.665  1.00  0.00           C  
ATOM   1909  C   ILE A 125      18.411   9.904 -22.100  1.00  0.00           C  
ATOM   1910  O   ILE A 125      17.386   9.258 -22.310  1.00  0.00           O  
ATOM   1911  CB  ILE A 125      19.561   9.542 -24.171  1.00  0.00           C  
ATOM   1912  CG1 ILE A 125      20.570   8.830 -24.916  1.00  0.00           C  
ATOM   1913  CG2 ILE A 125      19.607  11.038 -24.530  1.00  0.00           C  
ATOM   1914  CD1 ILE A 125      21.940   9.229 -24.684  1.00  0.00           C  
ATOM   1915  H   ILE A 125      19.290   7.248 -22.714  1.00  0.00           H  
ATOM   1916  HA  ILE A 125      20.554   9.958 -22.288  1.00  0.00           H  
ATOM   1917  HB  ILE A 125      18.598   9.142 -24.469  1.00  0.00           H  
ATOM   1918 1HG1 ILE A 125      20.475   7.795 -24.665  1.00  0.00           H  
ATOM   1919 2HG1 ILE A 125      20.317   8.950 -25.934  1.00  0.00           H  
ATOM   1920 1HG2 ILE A 125      19.463  11.163 -25.597  1.00  0.00           H  
ATOM   1921 2HG2 ILE A 125      18.817  11.569 -24.005  1.00  0.00           H  
ATOM   1922 3HG2 ILE A 125      20.575  11.453 -24.240  1.00  0.00           H  
ATOM   1923 1HD1 ILE A 125      22.618   8.628 -25.283  1.00  0.00           H  
ATOM   1924 2HD1 ILE A 125      22.048  10.275 -24.956  1.00  0.00           H  
ATOM   1925 3HD1 ILE A 125      22.155   9.084 -23.638  1.00  0.00           H  
ATOM   1926  N   VAL A 126      18.425  11.018 -21.379  1.00  0.00           N  
ATOM   1927  CA  VAL A 126      17.185  11.507 -20.797  1.00  0.00           C  
ATOM   1928  C   VAL A 126      16.888  12.934 -21.256  1.00  0.00           C  
ATOM   1929  O   VAL A 126      17.735  13.817 -21.112  1.00  0.00           O  
ATOM   1930  CB  VAL A 126      17.265  11.479 -19.281  1.00  0.00           C  
ATOM   1931  CG1 VAL A 126      15.980  11.917 -18.700  1.00  0.00           C  
ATOM   1932  CG2 VAL A 126      17.624  10.117 -18.813  1.00  0.00           C  
ATOM   1933  H   VAL A 126      19.302  11.500 -21.233  1.00  0.00           H  
ATOM   1934  HA  VAL A 126      16.388  10.854 -21.099  1.00  0.00           H  
ATOM   1935  HB  VAL A 126      18.017  12.188 -18.963  1.00  0.00           H  
ATOM   1936 1HG1 VAL A 126      16.098  11.898 -17.630  1.00  0.00           H  
ATOM   1937 2HG1 VAL A 126      15.721  12.913 -19.036  1.00  0.00           H  
ATOM   1938 3HG1 VAL A 126      15.191  11.225 -19.001  1.00  0.00           H  
ATOM   1939 1HG2 VAL A 126      17.688  10.120 -17.753  1.00  0.00           H  
ATOM   1940 2HG2 VAL A 126      16.864   9.419 -19.126  1.00  0.00           H  
ATOM   1941 3HG2 VAL A 126      18.585   9.827 -19.230  1.00  0.00           H  
ATOM   1942  N   PHE A 127      15.691  13.164 -21.793  1.00  0.00           N  
ATOM   1943  CA  PHE A 127      15.322  14.484 -22.318  1.00  0.00           C  
ATOM   1944  C   PHE A 127      14.385  15.306 -21.420  1.00  0.00           C  
ATOM   1945  O   PHE A 127      13.437  14.775 -20.817  1.00  0.00           O  
ATOM   1946  CB  PHE A 127      14.618  14.303 -23.653  1.00  0.00           C  
ATOM   1947  CG  PHE A 127      15.447  13.767 -24.788  1.00  0.00           C  
ATOM   1948  CD1 PHE A 127      15.659  12.404 -24.928  1.00  0.00           C  
ATOM   1949  CD2 PHE A 127      15.959  14.602 -25.751  1.00  0.00           C  
ATOM   1950  CE1 PHE A 127      16.377  11.905 -25.990  1.00  0.00           C  
ATOM   1951  CE2 PHE A 127      16.663  14.087 -26.810  1.00  0.00           C  
ATOM   1952  CZ  PHE A 127      16.873  12.747 -26.926  1.00  0.00           C  
ATOM   1953  H   PHE A 127      15.049  12.379 -21.884  1.00  0.00           H  
ATOM   1954  HA  PHE A 127      16.233  15.059 -22.470  1.00  0.00           H  
ATOM   1955 1HB  PHE A 127      13.783  13.624 -23.513  1.00  0.00           H  
ATOM   1956 2HB  PHE A 127      14.206  15.258 -23.965  1.00  0.00           H  
ATOM   1957  HD1 PHE A 127      15.252  11.723 -24.186  1.00  0.00           H  
ATOM   1958  HD2 PHE A 127      15.789  15.679 -25.670  1.00  0.00           H  
ATOM   1959  HE1 PHE A 127      16.542  10.844 -26.088  1.00  0.00           H  
ATOM   1960  HE2 PHE A 127      17.044  14.730 -27.556  1.00  0.00           H  
ATOM   1961  HZ  PHE A 127      17.434  12.354 -27.773  1.00  0.00           H  
ATOM   1962  N   ARG A 128      14.632  16.623 -21.409  1.00  0.00           N  
ATOM   1963  CA  ARG A 128      13.802  17.604 -20.702  1.00  0.00           C  
ATOM   1964  C   ARG A 128      12.784  18.256 -21.627  1.00  0.00           C  
ATOM   1965  O   ARG A 128      13.093  18.561 -22.782  1.00  0.00           O  
ATOM   1966  CB  ARG A 128      14.657  18.720 -20.097  1.00  0.00           C  
ATOM   1967  CG  ARG A 128      13.919  19.731 -19.210  1.00  0.00           C  
ATOM   1968  CD  ARG A 128      14.814  20.668 -18.464  1.00  0.00           C  
ATOM   1969  NE  ARG A 128      15.499  21.626 -19.332  1.00  0.00           N  
ATOM   1970  CZ  ARG A 128      16.449  22.488 -18.905  1.00  0.00           C  
ATOM   1971  NH1 ARG A 128      16.808  22.495 -17.636  1.00  0.00           N  
ATOM   1972  NH2 ARG A 128      17.028  23.320 -19.753  1.00  0.00           N  
ATOM   1973  H   ARG A 128      15.454  16.967 -21.915  1.00  0.00           H  
ATOM   1974  HA  ARG A 128      13.267  17.092 -19.906  1.00  0.00           H  
ATOM   1975 1HB  ARG A 128      15.452  18.326 -19.555  1.00  0.00           H  
ATOM   1976 2HB  ARG A 128      15.091  19.290 -20.914  1.00  0.00           H  
ATOM   1977 1HG  ARG A 128      13.303  20.341 -19.836  1.00  0.00           H  
ATOM   1978 2HG  ARG A 128      13.311  19.225 -18.498  1.00  0.00           H  
ATOM   1979 1HD  ARG A 128      14.211  21.230 -17.751  1.00  0.00           H  
ATOM   1980 2HD  ARG A 128      15.563  20.103 -17.919  1.00  0.00           H  
ATOM   1981  HE  ARG A 128      15.244  21.650 -20.319  1.00  0.00           H  
ATOM   1982 1HH1 ARG A 128      16.376  21.858 -16.982  1.00  0.00           H  
ATOM   1983 2HH1 ARG A 128      17.525  23.138 -17.322  1.00  0.00           H  
ATOM   1984 1HH2 ARG A 128      16.775  23.317 -20.738  1.00  0.00           H  
ATOM   1985 2HH2 ARG A 128      17.753  23.959 -19.437  1.00  0.00           H  
ATOM   1986  N   GLY A 129      11.572  18.459 -21.123  1.00  0.00           N  
ATOM   1987  CA  GLY A 129      10.538  19.182 -21.835  1.00  0.00           C  
ATOM   1988  C   GLY A 129      10.342  20.580 -21.249  1.00  0.00           C  
ATOM   1989  O   GLY A 129      11.278  21.165 -20.717  1.00  0.00           O  
ATOM   1990  H   GLY A 129      11.344  18.109 -20.204  1.00  0.00           H  
ATOM   1991 1HA  GLY A 129      10.842  19.269 -22.873  1.00  0.00           H  
ATOM   1992 2HA  GLY A 129       9.605  18.626 -21.795  1.00  0.00           H  
ATOM   1993  N   SER A 130       9.125  21.111 -21.343  1.00  0.00           N  
ATOM   1994  CA  SER A 130       8.799  22.464 -20.882  1.00  0.00           C  
ATOM   1995  C   SER A 130       8.695  22.544 -19.358  1.00  0.00           C  
ATOM   1996  O   SER A 130       8.626  21.506 -18.699  1.00  0.00           O  
ATOM   1997  CB  SER A 130       7.487  22.873 -21.487  1.00  0.00           C  
ATOM   1998  OG  SER A 130       6.441  22.122 -20.955  1.00  0.00           O  
ATOM   1999  H   SER A 130       8.396  20.567 -21.773  1.00  0.00           H  
ATOM   2000  HA  SER A 130       9.587  23.146 -21.210  1.00  0.00           H  
ATOM   2001 1HB  SER A 130       7.332  23.905 -21.288  1.00  0.00           H  
ATOM   2002 2HB  SER A 130       7.516  22.746 -22.568  1.00  0.00           H  
ATOM   2003  HG  SER A 130       6.402  22.369 -20.024  1.00  0.00           H  
ATOM   2004  N   ARG A 131       8.648  23.759 -18.787  1.00  0.00           N  
ATOM   2005  CA  ARG A 131       8.509  23.885 -17.339  1.00  0.00           C  
ATOM   2006  C   ARG A 131       7.192  24.573 -16.951  1.00  0.00           C  
ATOM   2007  O   ARG A 131       6.666  25.425 -17.671  1.00  0.00           O  
ATOM   2008  CB  ARG A 131       9.718  24.577 -16.734  1.00  0.00           C  
ATOM   2009  CG  ARG A 131       9.719  24.627 -15.199  1.00  0.00           C  
ATOM   2010  CD  ARG A 131      10.917  25.276 -14.663  1.00  0.00           C  
ATOM   2011  NE  ARG A 131      12.138  24.598 -14.994  1.00  0.00           N  
ATOM   2012  CZ  ARG A 131      12.696  23.616 -14.267  1.00  0.00           C  
ATOM   2013  NH1 ARG A 131      12.138  23.186 -13.159  1.00  0.00           N  
ATOM   2014  NH2 ARG A 131      13.825  23.084 -14.658  1.00  0.00           N  
ATOM   2015  H   ARG A 131       8.718  24.623 -19.333  1.00  0.00           H  
ATOM   2016  HA  ARG A 131       8.486  22.883 -16.913  1.00  0.00           H  
ATOM   2017 1HB  ARG A 131      10.614  24.037 -17.032  1.00  0.00           H  
ATOM   2018 2HB  ARG A 131       9.808  25.573 -17.127  1.00  0.00           H  
ATOM   2019 1HG  ARG A 131       8.870  25.223 -14.856  1.00  0.00           H  
ATOM   2020 2HG  ARG A 131       9.648  23.618 -14.793  1.00  0.00           H  
ATOM   2021 1HD  ARG A 131      10.972  26.273 -15.036  1.00  0.00           H  
ATOM   2022 2HD  ARG A 131      10.840  25.293 -13.586  1.00  0.00           H  
ATOM   2023  HE  ARG A 131      12.622  24.887 -15.830  1.00  0.00           H  
ATOM   2024 1HH1 ARG A 131      11.272  23.587 -12.835  1.00  0.00           H  
ATOM   2025 2HH1 ARG A 131      12.593  22.448 -12.629  1.00  0.00           H  
ATOM   2026 1HH2 ARG A 131      14.275  23.409 -15.497  1.00  0.00           H  
ATOM   2027 2HH2 ARG A 131      14.256  22.351 -14.084  1.00  0.00           H  
ATOM   2028  N   GLN A 132       6.629  24.122 -15.833  1.00  0.00           N  
ATOM   2029  CA  GLN A 132       5.334  24.567 -15.325  1.00  0.00           C  
ATOM   2030  C   GLN A 132       5.314  25.889 -14.518  1.00  0.00           C  
ATOM   2031  O   GLN A 132       6.336  26.263 -13.920  1.00  0.00           O  
ATOM   2032  CB  GLN A 132       4.759  23.435 -14.474  1.00  0.00           C  
ATOM   2033  CG  GLN A 132       4.417  22.196 -15.261  1.00  0.00           C  
ATOM   2034  CD  GLN A 132       3.280  22.437 -16.246  1.00  0.00           C  
ATOM   2035  OE1 GLN A 132       2.223  22.904 -15.842  1.00  0.00           O  
ATOM   2036  NE2 GLN A 132       3.490  22.118 -17.521  1.00  0.00           N  
ATOM   2037  H   GLN A 132       7.126  23.414 -15.307  1.00  0.00           H  
ATOM   2038  HA  GLN A 132       4.719  24.663 -16.201  1.00  0.00           H  
ATOM   2039 1HB  GLN A 132       5.513  23.129 -13.747  1.00  0.00           H  
ATOM   2040 2HB  GLN A 132       3.893  23.751 -13.907  1.00  0.00           H  
ATOM   2041 1HG  GLN A 132       5.297  21.873 -15.819  1.00  0.00           H  
ATOM   2042 2HG  GLN A 132       4.106  21.416 -14.561  1.00  0.00           H  
ATOM   2043 1HE2 GLN A 132       2.763  22.237 -18.200  1.00  0.00           H  
ATOM   2044 2HE2 GLN A 132       4.374  21.740 -17.805  1.00  0.00           H  
ATOM   2045  N   PRO A 133       4.118  26.549 -14.415  1.00  0.00           N  
ATOM   2046  CA  PRO A 133       3.814  27.751 -13.644  1.00  0.00           C  
ATOM   2047  C   PRO A 133       4.152  27.655 -12.168  1.00  0.00           C  
ATOM   2048  O   PRO A 133       4.292  28.674 -11.496  1.00  0.00           O  
ATOM   2049  CB  PRO A 133       2.302  27.910 -13.832  1.00  0.00           C  
ATOM   2050  CG  PRO A 133       1.999  27.259 -15.143  1.00  0.00           C  
ATOM   2051  CD  PRO A 133       2.928  26.093 -15.224  1.00  0.00           C  
ATOM   2052  HA  PRO A 133       4.343  28.582 -14.090  1.00  0.00           H  
ATOM   2053 1HB  PRO A 133       1.770  27.439 -12.990  1.00  0.00           H  
ATOM   2054 2HB  PRO A 133       2.037  28.977 -13.816  1.00  0.00           H  
ATOM   2055 1HG  PRO A 133       0.942  26.951 -15.177  1.00  0.00           H  
ATOM   2056 2HG  PRO A 133       2.142  27.974 -15.965  1.00  0.00           H  
ATOM   2057 1HD  PRO A 133       2.441  25.214 -14.792  1.00  0.00           H  
ATOM   2058 2HD  PRO A 133       3.148  25.984 -16.277  1.00  0.00           H  
ATOM   2059  N   GLU A 134       4.277  26.434 -11.643  1.00  0.00           N  
ATOM   2060  CA  GLU A 134       4.626  26.254 -10.236  1.00  0.00           C  
ATOM   2061  C   GLU A 134       5.990  26.897  -9.943  1.00  0.00           C  
ATOM   2062  O   GLU A 134       6.287  27.266  -8.806  1.00  0.00           O  
ATOM   2063  CB  GLU A 134       4.663  24.758  -9.901  1.00  0.00           C  
ATOM   2064  CG  GLU A 134       5.791  23.983 -10.599  1.00  0.00           C  
ATOM   2065  CD  GLU A 134       5.751  22.492 -10.353  1.00  0.00           C  
ATOM   2066  OE1 GLU A 134       4.940  22.054  -9.573  1.00  0.00           O  
ATOM   2067  OE2 GLU A 134       6.534  21.790 -10.957  1.00  0.00           O  
ATOM   2068  H   GLU A 134       4.137  25.619 -12.217  1.00  0.00           H  
ATOM   2069  HA  GLU A 134       3.872  26.744  -9.620  1.00  0.00           H  
ATOM   2070 1HB  GLU A 134       4.782  24.630  -8.825  1.00  0.00           H  
ATOM   2071 2HB  GLU A 134       3.718  24.299 -10.185  1.00  0.00           H  
ATOM   2072 1HG  GLU A 134       5.744  24.177 -11.664  1.00  0.00           H  
ATOM   2073 2HG  GLU A 134       6.745  24.358 -10.236  1.00  0.00           H  
ATOM   2074  N   PHE A 135       6.819  27.009 -10.987  1.00  0.00           N  
ATOM   2075  CA  PHE A 135       8.118  27.644 -10.918  1.00  0.00           C  
ATOM   2076  C   PHE A 135       7.988  29.073 -11.421  1.00  0.00           C  
ATOM   2077  O   PHE A 135       8.384  30.034 -10.760  1.00  0.00           O  
ATOM   2078  CB  PHE A 135       9.116  26.902 -11.798  1.00  0.00           C  
ATOM   2079  CG  PHE A 135      10.488  27.495 -11.813  1.00  0.00           C  
ATOM   2080  CD1 PHE A 135      11.352  27.325 -10.750  1.00  0.00           C  
ATOM   2081  CD2 PHE A 135      10.912  28.233 -12.904  1.00  0.00           C  
ATOM   2082  CE1 PHE A 135      12.618  27.878 -10.781  1.00  0.00           C  
ATOM   2083  CE2 PHE A 135      12.165  28.784 -12.941  1.00  0.00           C  
ATOM   2084  CZ  PHE A 135      13.024  28.607 -11.879  1.00  0.00           C  
ATOM   2085  H   PHE A 135       6.513  26.668 -11.896  1.00  0.00           H  
ATOM   2086  HA  PHE A 135       8.462  27.657  -9.884  1.00  0.00           H  
ATOM   2087 1HB  PHE A 135       9.191  25.869 -11.464  1.00  0.00           H  
ATOM   2088 2HB  PHE A 135       8.743  26.883 -12.822  1.00  0.00           H  
ATOM   2089  HD1 PHE A 135      11.025  26.750  -9.883  1.00  0.00           H  
ATOM   2090  HD2 PHE A 135      10.229  28.370 -13.741  1.00  0.00           H  
ATOM   2091  HE1 PHE A 135      13.294  27.739  -9.938  1.00  0.00           H  
ATOM   2092  HE2 PHE A 135      12.479  29.359 -13.803  1.00  0.00           H  
ATOM   2093  HZ  PHE A 135      14.022  29.045 -11.904  1.00  0.00           H  
ATOM   2094  N   PHE A 136       7.456  29.183 -12.634  1.00  0.00           N  
ATOM   2095  CA  PHE A 136       7.296  30.459 -13.316  1.00  0.00           C  
ATOM   2096  C   PHE A 136       6.339  30.262 -14.504  1.00  0.00           C  
ATOM   2097  O   PHE A 136       6.546  29.327 -15.291  1.00  0.00           O  
ATOM   2098  CB  PHE A 136       8.649  31.009 -13.769  1.00  0.00           C  
ATOM   2099  CG  PHE A 136       8.563  32.326 -14.435  1.00  0.00           C  
ATOM   2100  CD1 PHE A 136       8.608  33.496 -13.699  1.00  0.00           C  
ATOM   2101  CD2 PHE A 136       8.393  32.408 -15.807  1.00  0.00           C  
ATOM   2102  CE1 PHE A 136       8.500  34.723 -14.324  1.00  0.00           C  
ATOM   2103  CE2 PHE A 136       8.282  33.622 -16.433  1.00  0.00           C  
ATOM   2104  CZ  PHE A 136       8.337  34.785 -15.693  1.00  0.00           C  
ATOM   2105  H   PHE A 136       7.131  28.329 -13.089  1.00  0.00           H  
ATOM   2106  HA  PHE A 136       6.897  31.161 -12.598  1.00  0.00           H  
ATOM   2107 1HB  PHE A 136       9.299  31.122 -12.902  1.00  0.00           H  
ATOM   2108 2HB  PHE A 136       9.127  30.332 -14.416  1.00  0.00           H  
ATOM   2109  HD1 PHE A 136       8.729  33.438 -12.617  1.00  0.00           H  
ATOM   2110  HD2 PHE A 136       8.334  31.496 -16.395  1.00  0.00           H  
ATOM   2111  HE1 PHE A 136       8.540  35.640 -13.737  1.00  0.00           H  
ATOM   2112  HE2 PHE A 136       8.142  33.662 -17.514  1.00  0.00           H  
ATOM   2113  HZ  PHE A 136       8.247  35.750 -16.189  1.00  0.00           H  
ATOM   2114  N   PRO A 137       5.292  31.097 -14.686  1.00  0.00           N  
ATOM   2115  CA  PRO A 137       4.306  30.947 -15.742  1.00  0.00           C  
ATOM   2116  C   PRO A 137       4.941  30.747 -17.093  1.00  0.00           C  
ATOM   2117  O   PRO A 137       5.714  31.574 -17.572  1.00  0.00           O  
ATOM   2118  CB  PRO A 137       3.580  32.295 -15.677  1.00  0.00           C  
ATOM   2119  CG  PRO A 137       3.667  32.689 -14.225  1.00  0.00           C  
ATOM   2120  CD  PRO A 137       5.042  32.247 -13.785  1.00  0.00           C  
ATOM   2121  HA  PRO A 137       3.616  30.130 -15.512  1.00  0.00           H  
ATOM   2122 1HB  PRO A 137       4.071  33.018 -16.348  1.00  0.00           H  
ATOM   2123 2HB  PRO A 137       2.545  32.179 -16.032  1.00  0.00           H  
ATOM   2124 1HG  PRO A 137       3.523  33.776 -14.123  1.00  0.00           H  
ATOM   2125 2HG  PRO A 137       2.861  32.206 -13.651  1.00  0.00           H  
ATOM   2126 1HD  PRO A 137       5.775  33.042 -13.934  1.00  0.00           H  
ATOM   2127 2HD  PRO A 137       4.950  31.929 -12.736  1.00  0.00           H  
ATOM   2128  N   THR A 138       4.523  29.684 -17.759  1.00  0.00           N  
ATOM   2129  CA  THR A 138       5.047  29.279 -19.059  1.00  0.00           C  
ATOM   2130  C   THR A 138       6.565  29.406 -19.210  1.00  0.00           C  
ATOM   2131  O   THR A 138       7.055  29.791 -20.276  1.00  0.00           O  
ATOM   2132  CB  THR A 138       4.388  30.060 -20.185  1.00  0.00           C  
ATOM   2133  OG1 THR A 138       4.766  31.454 -20.096  1.00  0.00           O  
ATOM   2134  CG2 THR A 138       2.887  29.911 -20.106  1.00  0.00           C  
ATOM   2135  H   THR A 138       3.850  29.077 -17.317  1.00  0.00           H  
ATOM   2136  HA  THR A 138       4.799  28.236 -19.193  1.00  0.00           H  
ATOM   2137  HB  THR A 138       4.726  29.664 -21.123  1.00  0.00           H  
ATOM   2138  HG1 THR A 138       5.154  31.643 -19.214  1.00  0.00           H  
ATOM   2139 1HG2 THR A 138       2.426  30.460 -20.925  1.00  0.00           H  
ATOM   2140 2HG2 THR A 138       2.628  28.853 -20.184  1.00  0.00           H  
ATOM   2141 3HG2 THR A 138       2.528  30.304 -19.157  1.00  0.00           H  
ATOM   2142  N   LYS A 139       7.314  29.044 -18.168  1.00  0.00           N  
ATOM   2143  CA  LYS A 139       8.763  29.081 -18.255  1.00  0.00           C  
ATOM   2144  C   LYS A 139       9.248  28.278 -19.452  1.00  0.00           C  
ATOM   2145  O   LYS A 139       8.826  27.131 -19.680  1.00  0.00           O  
ATOM   2146  CB  LYS A 139       9.408  28.595 -16.971  1.00  0.00           C  
ATOM   2147  CG  LYS A 139      10.944  28.679 -16.964  1.00  0.00           C  
ATOM   2148  CD  LYS A 139      11.428  30.130 -16.882  1.00  0.00           C  
ATOM   2149  CE  LYS A 139      12.954  30.205 -16.869  1.00  0.00           C  
ATOM   2150  NZ  LYS A 139      13.447  31.617 -16.833  1.00  0.00           N  
ATOM   2151  H   LYS A 139       6.870  28.797 -17.283  1.00  0.00           H  
ATOM   2152  HA  LYS A 139       9.067  30.116 -18.408  1.00  0.00           H  
ATOM   2153 1HB  LYS A 139       9.039  29.181 -16.178  1.00  0.00           H  
ATOM   2154 2HB  LYS A 139       9.090  27.592 -16.767  1.00  0.00           H  
ATOM   2155 1HG  LYS A 139      11.329  28.170 -16.102  1.00  0.00           H  
ATOM   2156 2HG  LYS A 139      11.353  28.204 -17.846  1.00  0.00           H  
ATOM   2157 1HD  LYS A 139      11.049  30.691 -17.734  1.00  0.00           H  
ATOM   2158 2HD  LYS A 139      11.047  30.587 -15.972  1.00  0.00           H  
ATOM   2159 1HE  LYS A 139      13.329  29.677 -15.996  1.00  0.00           H  
ATOM   2160 2HE  LYS A 139      13.340  29.720 -17.767  1.00  0.00           H  
ATOM   2161 1HZ  LYS A 139      14.458  31.620 -16.829  1.00  0.00           H  
ATOM   2162 2HZ  LYS A 139      13.113  32.108 -17.650  1.00  0.00           H  
ATOM   2163 3HZ  LYS A 139      13.106  32.078 -16.000  1.00  0.00           H  
ATOM   2164  N   ASN A 140      10.152  28.911 -20.205  1.00  0.00           N  
ATOM   2165  CA  ASN A 140      10.695  28.382 -21.443  1.00  0.00           C  
ATOM   2166  C   ASN A 140       9.560  28.226 -22.453  1.00  0.00           C  
ATOM   2167  O   ASN A 140       9.265  27.135 -22.946  1.00  0.00           O  
ATOM   2168  CB  ASN A 140      11.478  27.096 -21.228  1.00  0.00           C  
ATOM   2169  CG  ASN A 140      12.662  27.275 -20.296  1.00  0.00           C  
ATOM   2170  OD1 ASN A 140      13.271  28.354 -20.221  1.00  0.00           O  
ATOM   2171  ND2 ASN A 140      13.004  26.227 -19.593  1.00  0.00           N  
ATOM   2172  H   ASN A 140      10.440  29.830 -19.914  1.00  0.00           H  
ATOM   2173  HA  ASN A 140      11.387  29.116 -21.858  1.00  0.00           H  
ATOM   2174 1HB  ASN A 140      10.835  26.304 -20.845  1.00  0.00           H  
ATOM   2175 2HB  ASN A 140      11.860  26.750 -22.192  1.00  0.00           H  
ATOM   2176 1HD2 ASN A 140      13.782  26.275 -18.971  1.00  0.00           H  
ATOM   2177 2HD2 ASN A 140      12.493  25.371 -19.696  1.00  0.00           H  
ATOM   2178  N   MET A 141       8.951  29.367 -22.809  1.00  0.00           N  
ATOM   2179  CA  MET A 141       7.825  29.384 -23.737  1.00  0.00           C  
ATOM   2180  C   MET A 141       8.203  28.759 -25.063  1.00  0.00           C  
ATOM   2181  O   MET A 141       7.356  28.217 -25.763  1.00  0.00           O  
ATOM   2182  CB  MET A 141       7.319  30.800 -23.980  1.00  0.00           C  
ATOM   2183  CG  MET A 141       6.027  30.832 -24.797  1.00  0.00           C  
ATOM   2184  SD  MET A 141       4.635  30.089 -23.908  1.00  0.00           S  
ATOM   2185  CE  MET A 141       3.544  29.545 -25.214  1.00  0.00           C  
ATOM   2186  H   MET A 141       9.241  30.232 -22.375  1.00  0.00           H  
ATOM   2187  HA  MET A 141       7.016  28.802 -23.297  1.00  0.00           H  
ATOM   2188 1HB  MET A 141       7.127  31.287 -23.021  1.00  0.00           H  
ATOM   2189 2HB  MET A 141       8.075  31.381 -24.508  1.00  0.00           H  
ATOM   2190 1HG  MET A 141       5.772  31.861 -25.042  1.00  0.00           H  
ATOM   2191 2HG  MET A 141       6.175  30.289 -25.721  1.00  0.00           H  
ATOM   2192 1HE  MET A 141       2.660  29.083 -24.775  1.00  0.00           H  
ATOM   2193 2HE  MET A 141       3.246  30.399 -25.822  1.00  0.00           H  
ATOM   2194 3HE  MET A 141       4.050  28.819 -25.836  1.00  0.00           H  
ATOM   2195  N   ALA A 142       9.485  28.796 -25.410  1.00  0.00           N  
ATOM   2196  CA  ALA A 142       9.941  28.186 -26.642  1.00  0.00           C  
ATOM   2197  C   ALA A 142       9.583  26.702 -26.653  1.00  0.00           C  
ATOM   2198  O   ALA A 142       9.302  26.131 -27.707  1.00  0.00           O  
ATOM   2199  CB  ALA A 142      11.442  28.348 -26.789  1.00  0.00           C  
ATOM   2200  H   ALA A 142      10.149  29.251 -24.802  1.00  0.00           H  
ATOM   2201  HA  ALA A 142       9.435  28.670 -27.476  1.00  0.00           H  
ATOM   2202 1HB  ALA A 142      11.767  27.888 -27.723  1.00  0.00           H  
ATOM   2203 2HB  ALA A 142      11.700  29.404 -26.793  1.00  0.00           H  
ATOM   2204 3HB  ALA A 142      11.941  27.850 -25.952  1.00  0.00           H  
ATOM   2205  N   ASP A 143       9.602  26.064 -25.482  1.00  0.00           N  
ATOM   2206  CA  ASP A 143       9.344  24.642 -25.406  1.00  0.00           C  
ATOM   2207  C   ASP A 143       7.850  24.433 -25.536  1.00  0.00           C  
ATOM   2208  O   ASP A 143       7.399  23.497 -26.188  1.00  0.00           O  
ATOM   2209  CB  ASP A 143       9.783  24.100 -24.065  1.00  0.00           C  
ATOM   2210  CG  ASP A 143      11.239  24.260 -23.795  1.00  0.00           C  
ATOM   2211  OD1 ASP A 143      11.981  24.584 -24.686  1.00  0.00           O  
ATOM   2212  OD2 ASP A 143      11.599  24.109 -22.660  1.00  0.00           O  
ATOM   2213  H   ASP A 143       9.770  26.574 -24.621  1.00  0.00           H  
ATOM   2214  HA  ASP A 143       9.859  24.129 -26.218  1.00  0.00           H  
ATOM   2215 1HB  ASP A 143       9.232  24.610 -23.278  1.00  0.00           H  
ATOM   2216 2HB  ASP A 143       9.539  23.041 -24.008  1.00  0.00           H  
ATOM   2217  N   TRP A 144       7.076  25.334 -24.929  1.00  0.00           N  
ATOM   2218  CA  TRP A 144       5.613  25.236 -24.978  1.00  0.00           C  
ATOM   2219  C   TRP A 144       5.158  25.330 -26.445  1.00  0.00           C  
ATOM   2220  O   TRP A 144       4.289  24.576 -26.908  1.00  0.00           O  
ATOM   2221  CB  TRP A 144       4.981  26.359 -24.139  1.00  0.00           C  
ATOM   2222  CG  TRP A 144       5.046  26.170 -22.612  1.00  0.00           C  
ATOM   2223  CD1 TRP A 144       6.150  26.249 -21.813  1.00  0.00           C  
ATOM   2224  CD2 TRP A 144       3.936  25.924 -21.710  1.00  0.00           C  
ATOM   2225  NE1 TRP A 144       5.802  26.017 -20.498  1.00  0.00           N  
ATOM   2226  CE2 TRP A 144       4.468  25.827 -20.419  1.00  0.00           C  
ATOM   2227  CE3 TRP A 144       2.558  25.779 -21.888  1.00  0.00           C  
ATOM   2228  CZ2 TRP A 144       3.679  25.586 -19.315  1.00  0.00           C  
ATOM   2229  CZ3 TRP A 144       1.762  25.544 -20.764  1.00  0.00           C  
ATOM   2230  CH2 TRP A 144       2.315  25.450 -19.509  1.00  0.00           C  
ATOM   2231  H   TRP A 144       7.537  26.086 -24.407  1.00  0.00           H  
ATOM   2232  HA  TRP A 144       5.309  24.271 -24.573  1.00  0.00           H  
ATOM   2233 1HB  TRP A 144       5.478  27.281 -24.375  1.00  0.00           H  
ATOM   2234 2HB  TRP A 144       3.937  26.477 -24.423  1.00  0.00           H  
ATOM   2235  HD1 TRP A 144       7.153  26.439 -22.156  1.00  0.00           H  
ATOM   2236  HE1 TRP A 144       6.427  25.986 -19.667  1.00  0.00           H  
ATOM   2237  HE3 TRP A 144       2.116  25.851 -22.881  1.00  0.00           H  
ATOM   2238  HZ2 TRP A 144       4.111  25.513 -18.323  1.00  0.00           H  
ATOM   2239  HZ3 TRP A 144       0.687  25.433 -20.908  1.00  0.00           H  
ATOM   2240  HH2 TRP A 144       1.668  25.262 -18.650  1.00  0.00           H  
ATOM   2241  N   ILE A 145       5.799  26.227 -27.191  1.00  0.00           N  
ATOM   2242  CA  ILE A 145       5.516  26.405 -28.608  1.00  0.00           C  
ATOM   2243  C   ILE A 145       5.887  25.163 -29.414  1.00  0.00           C  
ATOM   2244  O   ILE A 145       5.082  24.664 -30.214  1.00  0.00           O  
ATOM   2245  CB  ILE A 145       6.278  27.621 -29.151  1.00  0.00           C  
ATOM   2246  CG1 ILE A 145       5.713  28.889 -28.517  1.00  0.00           C  
ATOM   2247  CG2 ILE A 145       6.192  27.664 -30.671  1.00  0.00           C  
ATOM   2248  CD1 ILE A 145       6.558  30.112 -28.719  1.00  0.00           C  
ATOM   2249  H   ILE A 145       6.496  26.825 -26.745  1.00  0.00           H  
ATOM   2250  HA  ILE A 145       4.447  26.583 -28.724  1.00  0.00           H  
ATOM   2251  HB  ILE A 145       7.325  27.548 -28.851  1.00  0.00           H  
ATOM   2252 1HG1 ILE A 145       4.726  29.076 -28.934  1.00  0.00           H  
ATOM   2253 2HG1 ILE A 145       5.611  28.719 -27.461  1.00  0.00           H  
ATOM   2254 1HG2 ILE A 145       6.746  28.526 -31.038  1.00  0.00           H  
ATOM   2255 2HG2 ILE A 145       6.620  26.754 -31.088  1.00  0.00           H  
ATOM   2256 3HG2 ILE A 145       5.148  27.747 -30.973  1.00  0.00           H  
ATOM   2257 1HD1 ILE A 145       6.085  30.963 -28.231  1.00  0.00           H  
ATOM   2258 2HD1 ILE A 145       7.540  29.945 -28.280  1.00  0.00           H  
ATOM   2259 3HD1 ILE A 145       6.662  30.314 -29.782  1.00  0.00           H  
ATOM   2260  N   ASN A 146       7.093  24.631 -29.171  1.00  0.00           N  
ATOM   2261  CA  ASN A 146       7.554  23.449 -29.884  1.00  0.00           C  
ATOM   2262  C   ASN A 146       6.766  22.196 -29.518  1.00  0.00           C  
ATOM   2263  O   ASN A 146       6.593  21.313 -30.353  1.00  0.00           O  
ATOM   2264  CB  ASN A 146       9.044  23.285 -29.693  1.00  0.00           C  
ATOM   2265  CG  ASN A 146       9.787  24.284 -30.556  1.00  0.00           C  
ATOM   2266  OD1 ASN A 146       9.903  24.119 -31.776  1.00  0.00           O  
ATOM   2267  ND2 ASN A 146      10.250  25.326 -29.961  1.00  0.00           N  
ATOM   2268  H   ASN A 146       7.726  25.079 -28.505  1.00  0.00           H  
ATOM   2269  HA  ASN A 146       7.395  23.627 -30.942  1.00  0.00           H  
ATOM   2270 1HB  ASN A 146       9.303  23.458 -28.645  1.00  0.00           H  
ATOM   2271 2HB  ASN A 146       9.352  22.272 -29.955  1.00  0.00           H  
ATOM   2272 1HD2 ASN A 146      10.734  26.033 -30.470  1.00  0.00           H  
ATOM   2273 2HD2 ASN A 146      10.091  25.429 -28.966  1.00  0.00           H  
ATOM   2274  N   ASN A 147       6.221  22.145 -28.307  1.00  0.00           N  
ATOM   2275  CA  ASN A 147       5.409  21.018 -27.863  1.00  0.00           C  
ATOM   2276  C   ASN A 147       4.230  20.894 -28.818  1.00  0.00           C  
ATOM   2277  O   ASN A 147       4.002  19.841 -29.430  1.00  0.00           O  
ATOM   2278  CB  ASN A 147       4.937  21.285 -26.437  1.00  0.00           C  
ATOM   2279  CG  ASN A 147       4.172  20.208 -25.744  1.00  0.00           C  
ATOM   2280  OD1 ASN A 147       3.097  19.780 -26.186  1.00  0.00           O  
ATOM   2281  ND2 ASN A 147       4.693  19.793 -24.615  1.00  0.00           N  
ATOM   2282  H   ASN A 147       6.416  22.890 -27.641  1.00  0.00           H  
ATOM   2283  HA  ASN A 147       5.998  20.101 -27.911  1.00  0.00           H  
ATOM   2284 1HB  ASN A 147       5.800  21.528 -25.821  1.00  0.00           H  
ATOM   2285 2HB  ASN A 147       4.312  22.163 -26.441  1.00  0.00           H  
ATOM   2286 1HD2 ASN A 147       4.217  19.110 -24.056  1.00  0.00           H  
ATOM   2287 2HD2 ASN A 147       5.550  20.188 -24.294  1.00  0.00           H  
ATOM   2288  N   GLY A 148       3.501  22.003 -28.975  1.00  0.00           N  
ATOM   2289  CA  GLY A 148       2.352  22.042 -29.864  1.00  0.00           C  
ATOM   2290  C   GLY A 148       2.756  21.723 -31.300  1.00  0.00           C  
ATOM   2291  O   GLY A 148       2.111  20.908 -31.968  1.00  0.00           O  
ATOM   2292  H   GLY A 148       3.756  22.841 -28.443  1.00  0.00           H  
ATOM   2293 1HA  GLY A 148       1.604  21.327 -29.523  1.00  0.00           H  
ATOM   2294 2HA  GLY A 148       1.899  23.032 -29.821  1.00  0.00           H  
ATOM   2295  N   ALA A 149       3.831  22.360 -31.766  1.00  0.00           N  
ATOM   2296  CA  ALA A 149       4.283  22.176 -33.135  1.00  0.00           C  
ATOM   2297  C   ALA A 149       4.597  20.711 -33.456  1.00  0.00           C  
ATOM   2298  O   ALA A 149       4.203  20.206 -34.515  1.00  0.00           O  
ATOM   2299  CB  ALA A 149       5.518  23.031 -33.350  1.00  0.00           C  
ATOM   2300  H   ALA A 149       4.328  23.020 -31.161  1.00  0.00           H  
ATOM   2301  HA  ALA A 149       3.488  22.509 -33.800  1.00  0.00           H  
ATOM   2302 1HB  ALA A 149       5.871  22.961 -34.351  1.00  0.00           H  
ATOM   2303 2HB  ALA A 149       5.276  24.072 -33.130  1.00  0.00           H  
ATOM   2304 3HB  ALA A 149       6.294  22.690 -32.682  1.00  0.00           H  
ATOM   2305  N   GLN A 150       5.233  19.988 -32.526  1.00  0.00           N  
ATOM   2306  CA  GLN A 150       5.541  18.579 -32.777  1.00  0.00           C  
ATOM   2307  C   GLN A 150       4.269  17.768 -32.880  1.00  0.00           C  
ATOM   2308  O   GLN A 150       4.124  16.910 -33.764  1.00  0.00           O  
ATOM   2309  CB  GLN A 150       6.401  18.005 -31.654  1.00  0.00           C  
ATOM   2310  CG  GLN A 150       7.792  18.550 -31.631  1.00  0.00           C  
ATOM   2311  CD  GLN A 150       8.593  18.119 -30.434  1.00  0.00           C  
ATOM   2312  OE1 GLN A 150       8.153  17.373 -29.552  1.00  0.00           O  
ATOM   2313  NE2 GLN A 150       9.799  18.616 -30.399  1.00  0.00           N  
ATOM   2314  H   GLN A 150       5.545  20.428 -31.657  1.00  0.00           H  
ATOM   2315  HA  GLN A 150       6.082  18.505 -33.723  1.00  0.00           H  
ATOM   2316 1HB  GLN A 150       5.935  18.235 -30.689  1.00  0.00           H  
ATOM   2317 2HB  GLN A 150       6.453  16.921 -31.748  1.00  0.00           H  
ATOM   2318 1HG  GLN A 150       8.305  18.188 -32.521  1.00  0.00           H  
ATOM   2319 2HG  GLN A 150       7.756  19.632 -31.653  1.00  0.00           H  
ATOM   2320 1HE2 GLN A 150      10.404  18.382 -29.637  1.00  0.00           H  
ATOM   2321 2HE2 GLN A 150      10.090  19.227 -31.154  1.00  0.00           H  
ATOM   2322  N   GLY A 151       3.313  18.082 -32.001  1.00  0.00           N  
ATOM   2323  CA  GLY A 151       2.018  17.419 -31.970  1.00  0.00           C  
ATOM   2324  C   GLY A 151       1.264  17.600 -33.284  1.00  0.00           C  
ATOM   2325  O   GLY A 151       0.558  16.693 -33.721  1.00  0.00           O  
ATOM   2326  H   GLY A 151       3.500  18.802 -31.294  1.00  0.00           H  
ATOM   2327 1HA  GLY A 151       2.151  16.357 -31.759  1.00  0.00           H  
ATOM   2328 2HA  GLY A 151       1.433  17.829 -31.152  1.00  0.00           H  
ATOM   2329  N   LEU A 152       1.471  18.760 -33.926  1.00  0.00           N  
ATOM   2330  CA  LEU A 152       0.862  19.141 -35.202  1.00  0.00           C  
ATOM   2331  C   LEU A 152       1.615  18.729 -36.480  1.00  0.00           C  
ATOM   2332  O   LEU A 152       1.146  19.033 -37.579  1.00  0.00           O  
ATOM   2333  CB  LEU A 152       0.650  20.659 -35.224  1.00  0.00           C  
ATOM   2334  CG  LEU A 152      -0.379  21.180 -34.229  1.00  0.00           C  
ATOM   2335  CD1 LEU A 152      -0.368  22.691 -34.228  1.00  0.00           C  
ATOM   2336  CD2 LEU A 152      -1.755  20.663 -34.646  1.00  0.00           C  
ATOM   2337  H   LEU A 152       2.052  19.453 -33.453  1.00  0.00           H  
ATOM   2338  HA  LEU A 152      -0.118  18.673 -35.239  1.00  0.00           H  
ATOM   2339 1HB  LEU A 152       1.604  21.138 -34.996  1.00  0.00           H  
ATOM   2340 2HB  LEU A 152       0.344  20.959 -36.224  1.00  0.00           H  
ATOM   2341  HG  LEU A 152      -0.137  20.830 -33.226  1.00  0.00           H  
ATOM   2342 1HD1 LEU A 152      -1.107  23.059 -33.518  1.00  0.00           H  
ATOM   2343 2HD1 LEU A 152       0.626  23.039 -33.934  1.00  0.00           H  
ATOM   2344 3HD1 LEU A 152      -0.604  23.059 -35.224  1.00  0.00           H  
ATOM   2345 1HD2 LEU A 152      -2.488  21.024 -33.960  1.00  0.00           H  
ATOM   2346 2HD2 LEU A 152      -1.991  21.021 -35.647  1.00  0.00           H  
ATOM   2347 3HD2 LEU A 152      -1.756  19.583 -34.645  1.00  0.00           H  
ATOM   2348  N   GLY A 153       2.763  18.051 -36.372  1.00  0.00           N  
ATOM   2349  CA  GLY A 153       3.477  17.624 -37.584  1.00  0.00           C  
ATOM   2350  C   GLY A 153       4.574  18.547 -38.090  1.00  0.00           C  
ATOM   2351  O   GLY A 153       5.079  18.358 -39.202  1.00  0.00           O  
ATOM   2352  H   GLY A 153       3.137  17.807 -35.452  1.00  0.00           H  
ATOM   2353 1HA  GLY A 153       3.909  16.653 -37.423  1.00  0.00           H  
ATOM   2354 2HA  GLY A 153       2.744  17.486 -38.378  1.00  0.00           H  
ATOM   2355  N   MET A 154       4.954  19.539 -37.304  1.00  0.00           N  
ATOM   2356  CA  MET A 154       5.979  20.464 -37.744  1.00  0.00           C  
ATOM   2357  C   MET A 154       7.371  19.933 -37.400  1.00  0.00           C  
ATOM   2358  O   MET A 154       7.597  19.355 -36.331  1.00  0.00           O  
ATOM   2359  CB  MET A 154       5.733  21.787 -37.075  1.00  0.00           C  
ATOM   2360  CG  MET A 154       4.385  22.404 -37.424  1.00  0.00           C  
ATOM   2361  SD  MET A 154       4.080  23.965 -36.585  1.00  0.00           S  
ATOM   2362  CE  MET A 154       2.344  24.187 -36.929  1.00  0.00           C  
ATOM   2363  H   MET A 154       4.534  19.666 -36.382  1.00  0.00           H  
ATOM   2364  HA  MET A 154       5.913  20.580 -38.824  1.00  0.00           H  
ATOM   2365 1HB  MET A 154       5.769  21.629 -36.027  1.00  0.00           H  
ATOM   2366 2HB  MET A 154       6.524  22.490 -37.338  1.00  0.00           H  
ATOM   2367 1HG  MET A 154       4.321  22.565 -38.498  1.00  0.00           H  
ATOM   2368 2HG  MET A 154       3.594  21.702 -37.135  1.00  0.00           H  
ATOM   2369 1HE  MET A 154       1.996  25.114 -36.473  1.00  0.00           H  
ATOM   2370 2HE  MET A 154       2.189  24.230 -38.007  1.00  0.00           H  
ATOM   2371 3HE  MET A 154       1.784  23.347 -36.516  1.00  0.00           H  
ATOM   2372  N   GLU A 155       8.333  20.185 -38.273  1.00  0.00           N  
ATOM   2373  CA  GLU A 155       9.699  19.711 -38.056  1.00  0.00           C  
ATOM   2374  C   GLU A 155      10.481  20.633 -37.133  1.00  0.00           C  
ATOM   2375  O   GLU A 155      11.357  21.376 -37.580  1.00  0.00           O  
ATOM   2376  CB  GLU A 155      10.419  19.618 -39.395  1.00  0.00           C  
ATOM   2377  CG  GLU A 155       9.801  18.640 -40.366  1.00  0.00           C  
ATOM   2378  CD  GLU A 155      10.466  18.646 -41.728  1.00  0.00           C  
ATOM   2379  OE1 GLU A 155      11.625  18.313 -41.831  1.00  0.00           O  
ATOM   2380  OE2 GLU A 155       9.778  18.970 -42.686  1.00  0.00           O  
ATOM   2381  H   GLU A 155       8.113  20.687 -39.121  1.00  0.00           H  
ATOM   2382  HA  GLU A 155       9.656  18.722 -37.597  1.00  0.00           H  
ATOM   2383 1HB  GLU A 155      10.445  20.599 -39.867  1.00  0.00           H  
ATOM   2384 2HB  GLU A 155      11.452  19.306 -39.226  1.00  0.00           H  
ATOM   2385 1HG  GLU A 155       9.840  17.643 -39.942  1.00  0.00           H  
ATOM   2386 2HG  GLU A 155       8.751  18.901 -40.484  1.00  0.00           H  
ATOM   2387  N   SER A 156      10.159  20.582 -35.845  1.00  0.00           N  
ATOM   2388  CA  SER A 156      10.793  21.478 -34.878  1.00  0.00           C  
ATOM   2389  C   SER A 156      12.278  21.214 -34.762  1.00  0.00           C  
ATOM   2390  O   SER A 156      12.725  20.073 -34.915  1.00  0.00           O  
ATOM   2391  CB  SER A 156      10.198  21.274 -33.498  1.00  0.00           C  
ATOM   2392  OG  SER A 156      10.516  19.979 -33.008  1.00  0.00           O  
ATOM   2393  H   SER A 156       9.407  19.943 -35.582  1.00  0.00           H  
ATOM   2394  HA  SER A 156      10.640  22.509 -35.202  1.00  0.00           H  
ATOM   2395 1HB  SER A 156      10.605  22.013 -32.828  1.00  0.00           H  
ATOM   2396 2HB  SER A 156       9.117  21.406 -33.528  1.00  0.00           H  
ATOM   2397  HG  SER A 156       9.996  19.374 -33.556  1.00  0.00           H  
ATOM   2398  N   ASP A 157      13.040  22.243 -34.383  1.00  0.00           N  
ATOM   2399  CA  ASP A 157      14.473  22.068 -34.187  1.00  0.00           C  
ATOM   2400  C   ASP A 157      14.763  21.063 -33.091  1.00  0.00           C  
ATOM   2401  O   ASP A 157      15.709  20.281 -33.184  1.00  0.00           O  
ATOM   2402  CB  ASP A 157      15.156  23.402 -33.884  1.00  0.00           C  
ATOM   2403  CG  ASP A 157      15.267  24.361 -35.123  1.00  0.00           C  
ATOM   2404  OD1 ASP A 157      15.063  23.935 -36.273  1.00  0.00           O  
ATOM   2405  OD2 ASP A 157      15.564  25.508 -34.896  1.00  0.00           O  
ATOM   2406  H   ASP A 157      12.620  23.155 -34.260  1.00  0.00           H  
ATOM   2407  HA  ASP A 157      14.903  21.683 -35.097  1.00  0.00           H  
ATOM   2408 1HB  ASP A 157      14.607  23.917 -33.096  1.00  0.00           H  
ATOM   2409 2HB  ASP A 157      16.161  23.213 -33.502  1.00  0.00           H  
ATOM   2410  N   TYR A 158      13.932  21.048 -32.056  1.00  0.00           N  
ATOM   2411  CA  TYR A 158      14.182  20.128 -30.967  1.00  0.00           C  
ATOM   2412  C   TYR A 158      14.090  18.693 -31.480  1.00  0.00           C  
ATOM   2413  O   TYR A 158      14.935  17.852 -31.159  1.00  0.00           O  
ATOM   2414  CB  TYR A 158      13.138  20.286 -29.877  1.00  0.00           C  
ATOM   2415  CG  TYR A 158      13.044  21.586 -29.197  1.00  0.00           C  
ATOM   2416  CD1 TYR A 158      13.268  22.768 -29.875  1.00  0.00           C  
ATOM   2417  CD2 TYR A 158      12.691  21.603 -27.878  1.00  0.00           C  
ATOM   2418  CE1 TYR A 158      13.119  23.960 -29.210  1.00  0.00           C  
ATOM   2419  CE2 TYR A 158      12.540  22.773 -27.226  1.00  0.00           C  
ATOM   2420  CZ  TYR A 158      12.743  23.954 -27.875  1.00  0.00           C  
ATOM   2421  OH  TYR A 158      12.579  25.133 -27.203  1.00  0.00           O  
ATOM   2422  H   TYR A 158      13.146  21.682 -32.027  1.00  0.00           H  
ATOM   2423  HA  TYR A 158      15.184  20.300 -30.579  1.00  0.00           H  
ATOM   2424 1HB  TYR A 158      12.163  20.067 -30.294  1.00  0.00           H  
ATOM   2425 2HB  TYR A 158      13.333  19.548 -29.116  1.00  0.00           H  
ATOM   2426  HD1 TYR A 158      13.544  22.761 -30.924  1.00  0.00           H  
ATOM   2427  HD2 TYR A 158      12.527  20.678 -27.353  1.00  0.00           H  
ATOM   2428  HE1 TYR A 158      13.285  24.901 -29.730  1.00  0.00           H  
ATOM   2429  HE2 TYR A 158      12.255  22.769 -26.177  1.00  0.00           H  
ATOM   2430  HH  TYR A 158      12.351  24.936 -26.259  1.00  0.00           H  
ATOM   2431  N   TYR A 159      13.064  18.424 -32.304  1.00  0.00           N  
ATOM   2432  CA  TYR A 159      12.834  17.095 -32.854  1.00  0.00           C  
ATOM   2433  C   TYR A 159      14.025  16.663 -33.680  1.00  0.00           C  
ATOM   2434  O   TYR A 159      14.560  15.569 -33.498  1.00  0.00           O  
ATOM   2435  CB  TYR A 159      11.574  17.075 -33.718  1.00  0.00           C  
ATOM   2436  CG  TYR A 159      11.255  15.761 -34.314  1.00  0.00           C  
ATOM   2437  CD1 TYR A 159      10.477  14.887 -33.620  1.00  0.00           C  
ATOM   2438  CD2 TYR A 159      11.763  15.399 -35.540  1.00  0.00           C  
ATOM   2439  CE1 TYR A 159      10.203  13.658 -34.153  1.00  0.00           C  
ATOM   2440  CE2 TYR A 159      11.482  14.158 -36.033  1.00  0.00           C  
ATOM   2441  CZ  TYR A 159      10.707  13.294 -35.335  1.00  0.00           C  
ATOM   2442  OH  TYR A 159      10.435  12.043 -35.809  1.00  0.00           O  
ATOM   2443  H   TYR A 159      12.399  19.158 -32.556  1.00  0.00           H  
ATOM   2444  HA  TYR A 159      12.719  16.385 -32.043  1.00  0.00           H  
ATOM   2445 1HB  TYR A 159      10.726  17.378 -33.113  1.00  0.00           H  
ATOM   2446 2HB  TYR A 159      11.673  17.797 -34.527  1.00  0.00           H  
ATOM   2447  HD1 TYR A 159      10.077  15.168 -32.647  1.00  0.00           H  
ATOM   2448  HD2 TYR A 159      12.397  16.085 -36.104  1.00  0.00           H  
ATOM   2449  HE1 TYR A 159       9.596  12.964 -33.619  1.00  0.00           H  
ATOM   2450  HE2 TYR A 159      11.880  13.862 -36.958  1.00  0.00           H  
ATOM   2451  HH  TYR A 159       9.781  11.627 -35.243  1.00  0.00           H  
ATOM   2452  N   LYS A 160      14.442  17.532 -34.598  1.00  0.00           N  
ATOM   2453  CA  LYS A 160      15.528  17.205 -35.504  1.00  0.00           C  
ATOM   2454  C   LYS A 160      16.812  16.916 -34.725  1.00  0.00           C  
ATOM   2455  O   LYS A 160      17.545  15.980 -35.053  1.00  0.00           O  
ATOM   2456  CB  LYS A 160      15.708  18.363 -36.484  1.00  0.00           C  
ATOM   2457  CG  LYS A 160      14.552  18.501 -37.503  1.00  0.00           C  
ATOM   2458  CD  LYS A 160      14.814  19.625 -38.503  1.00  0.00           C  
ATOM   2459  CE  LYS A 160      14.804  20.937 -37.746  1.00  0.00           C  
ATOM   2460  NZ  LYS A 160      14.833  22.148 -38.575  1.00  0.00           N  
ATOM   2461  H   LYS A 160      13.969  18.436 -34.678  1.00  0.00           H  
ATOM   2462  HA  LYS A 160      15.256  16.308 -36.061  1.00  0.00           H  
ATOM   2463 1HB  LYS A 160      15.771  19.299 -35.923  1.00  0.00           H  
ATOM   2464 2HB  LYS A 160      16.640  18.240 -37.034  1.00  0.00           H  
ATOM   2465 1HG  LYS A 160      14.423  17.565 -38.042  1.00  0.00           H  
ATOM   2466 2HG  LYS A 160      13.625  18.718 -36.967  1.00  0.00           H  
ATOM   2467 1HD  LYS A 160      15.776  19.481 -38.988  1.00  0.00           H  
ATOM   2468 2HD  LYS A 160      14.029  19.635 -39.262  1.00  0.00           H  
ATOM   2469 1HE  LYS A 160      13.916  20.967 -37.134  1.00  0.00           H  
ATOM   2470 2HE  LYS A 160      15.681  20.948 -37.105  1.00  0.00           H  
ATOM   2471 1HZ  LYS A 160      14.839  22.948 -37.898  1.00  0.00           H  
ATOM   2472 2HZ  LYS A 160      15.657  22.174 -39.142  1.00  0.00           H  
ATOM   2473 3HZ  LYS A 160      14.010  22.183 -39.157  1.00  0.00           H  
ATOM   2474  N   ARG A 161      17.063  17.678 -33.655  1.00  0.00           N  
ATOM   2475  CA  ARG A 161      18.245  17.443 -32.837  1.00  0.00           C  
ATOM   2476  C   ARG A 161      18.158  16.088 -32.138  1.00  0.00           C  
ATOM   2477  O   ARG A 161      19.146  15.350 -32.082  1.00  0.00           O  
ATOM   2478  CB  ARG A 161      18.394  18.561 -31.823  1.00  0.00           C  
ATOM   2479  CG  ARG A 161      18.801  19.883 -32.425  1.00  0.00           C  
ATOM   2480  CD  ARG A 161      18.726  20.991 -31.452  1.00  0.00           C  
ATOM   2481  NE  ARG A 161      19.083  22.261 -32.077  1.00  0.00           N  
ATOM   2482  CZ  ARG A 161      18.838  23.476 -31.551  1.00  0.00           C  
ATOM   2483  NH1 ARG A 161      18.237  23.579 -30.401  1.00  0.00           N  
ATOM   2484  NH2 ARG A 161      19.203  24.567 -32.196  1.00  0.00           N  
ATOM   2485  H   ARG A 161      16.441  18.454 -33.416  1.00  0.00           H  
ATOM   2486  HA  ARG A 161      19.118  17.447 -33.486  1.00  0.00           H  
ATOM   2487 1HB  ARG A 161      17.442  18.717 -31.323  1.00  0.00           H  
ATOM   2488 2HB  ARG A 161      19.127  18.286 -31.064  1.00  0.00           H  
ATOM   2489 1HG  ARG A 161      19.831  19.809 -32.767  1.00  0.00           H  
ATOM   2490 2HG  ARG A 161      18.163  20.115 -33.273  1.00  0.00           H  
ATOM   2491 1HD  ARG A 161      17.704  21.069 -31.073  1.00  0.00           H  
ATOM   2492 2HD  ARG A 161      19.409  20.804 -30.622  1.00  0.00           H  
ATOM   2493  HE  ARG A 161      19.553  22.224 -32.971  1.00  0.00           H  
ATOM   2494 1HH1 ARG A 161      17.954  22.755 -29.905  1.00  0.00           H  
ATOM   2495 2HH1 ARG A 161      18.061  24.514 -29.990  1.00  0.00           H  
ATOM   2496 1HH2 ARG A 161      19.667  24.498 -33.088  1.00  0.00           H  
ATOM   2497 2HH2 ARG A 161      19.011  25.476 -31.791  1.00  0.00           H  
ATOM   2498  N   ALA A 162      16.969  15.735 -31.639  1.00  0.00           N  
ATOM   2499  CA  ALA A 162      16.761  14.448 -30.979  1.00  0.00           C  
ATOM   2500  C   ALA A 162      16.994  13.287 -31.943  1.00  0.00           C  
ATOM   2501  O   ALA A 162      17.612  12.277 -31.578  1.00  0.00           O  
ATOM   2502  CB  ALA A 162      15.371  14.391 -30.413  1.00  0.00           C  
ATOM   2503  H   ALA A 162      16.186  16.392 -31.701  1.00  0.00           H  
ATOM   2504  HA  ALA A 162      17.479  14.358 -30.166  1.00  0.00           H  
ATOM   2505 1HB  ALA A 162      15.208  13.454 -29.894  1.00  0.00           H  
ATOM   2506 2HB  ALA A 162      15.268  15.198 -29.723  1.00  0.00           H  
ATOM   2507 3HB  ALA A 162      14.641  14.488 -31.212  1.00  0.00           H  
ATOM   2508  N   VAL A 163      16.562  13.462 -33.191  1.00  0.00           N  
ATOM   2509  CA  VAL A 163      16.770  12.461 -34.225  1.00  0.00           C  
ATOM   2510  C   VAL A 163      18.257  12.291 -34.514  1.00  0.00           C  
ATOM   2511  O   VAL A 163      18.749  11.159 -34.610  1.00  0.00           O  
ATOM   2512  CB  VAL A 163      15.999  12.843 -35.498  1.00  0.00           C  
ATOM   2513  CG1 VAL A 163      16.389  11.947 -36.645  1.00  0.00           C  
ATOM   2514  CG2 VAL A 163      14.506  12.683 -35.240  1.00  0.00           C  
ATOM   2515  H   VAL A 163      16.042  14.312 -33.416  1.00  0.00           H  
ATOM   2516  HA  VAL A 163      16.373  11.511 -33.865  1.00  0.00           H  
ATOM   2517  HB  VAL A 163      16.230  13.872 -35.767  1.00  0.00           H  
ATOM   2518 1HG1 VAL A 163      15.837  12.234 -37.522  1.00  0.00           H  
ATOM   2519 2HG1 VAL A 163      17.456  12.050 -36.840  1.00  0.00           H  
ATOM   2520 3HG1 VAL A 163      16.165  10.924 -36.402  1.00  0.00           H  
ATOM   2521 1HG2 VAL A 163      13.972  12.951 -36.137  1.00  0.00           H  
ATOM   2522 2HG2 VAL A 163      14.285  11.646 -34.980  1.00  0.00           H  
ATOM   2523 3HG2 VAL A 163      14.200  13.328 -34.425  1.00  0.00           H  
ATOM   2524  N   ARG A 164      18.981  13.410 -34.629  1.00  0.00           N  
ATOM   2525  CA  ARG A 164      20.418  13.359 -34.874  1.00  0.00           C  
ATOM   2526  C   ARG A 164      21.150  12.690 -33.709  1.00  0.00           C  
ATOM   2527  O   ARG A 164      22.062  11.884 -33.920  1.00  0.00           O  
ATOM   2528  CB  ARG A 164      20.955  14.762 -35.096  1.00  0.00           C  
ATOM   2529  CG  ARG A 164      20.537  15.389 -36.420  1.00  0.00           C  
ATOM   2530  CD  ARG A 164      20.974  16.801 -36.528  1.00  0.00           C  
ATOM   2531  NE  ARG A 164      20.579  17.400 -37.794  1.00  0.00           N  
ATOM   2532  CZ  ARG A 164      20.722  18.704 -38.100  1.00  0.00           C  
ATOM   2533  NH1 ARG A 164      21.249  19.528 -37.223  1.00  0.00           N  
ATOM   2534  NH2 ARG A 164      20.335  19.156 -39.280  1.00  0.00           N  
ATOM   2535  H   ARG A 164      18.516  14.318 -34.564  1.00  0.00           H  
ATOM   2536  HA  ARG A 164      20.592  12.778 -35.777  1.00  0.00           H  
ATOM   2537 1HB  ARG A 164      20.602  15.414 -34.299  1.00  0.00           H  
ATOM   2538 2HB  ARG A 164      22.042  14.751 -35.055  1.00  0.00           H  
ATOM   2539 1HG  ARG A 164      20.991  14.831 -37.238  1.00  0.00           H  
ATOM   2540 2HG  ARG A 164      19.455  15.349 -36.519  1.00  0.00           H  
ATOM   2541 1HD  ARG A 164      20.515  17.376 -35.723  1.00  0.00           H  
ATOM   2542 2HD  ARG A 164      22.057  16.858 -36.445  1.00  0.00           H  
ATOM   2543  HE  ARG A 164      20.169  16.794 -38.493  1.00  0.00           H  
ATOM   2544 1HH1 ARG A 164      21.547  19.182 -36.323  1.00  0.00           H  
ATOM   2545 2HH1 ARG A 164      21.360  20.505 -37.452  1.00  0.00           H  
ATOM   2546 1HH2 ARG A 164      19.931  18.523 -39.957  1.00  0.00           H  
ATOM   2547 2HH2 ARG A 164      20.447  20.133 -39.507  1.00  0.00           H  
ATOM   2548  N   LEU A 165      20.707  12.971 -32.480  1.00  0.00           N  
ATOM   2549  CA  LEU A 165      21.284  12.364 -31.288  1.00  0.00           C  
ATOM   2550  C   LEU A 165      21.135  10.846 -31.451  1.00  0.00           C  
ATOM   2551  O   LEU A 165      22.103  10.091 -31.310  1.00  0.00           O  
ATOM   2552  CB  LEU A 165      20.567  12.890 -30.019  1.00  0.00           C  
ATOM   2553  CG  LEU A 165      21.158  12.525 -28.646  1.00  0.00           C  
ATOM   2554  CD1 LEU A 165      20.686  13.532 -27.592  1.00  0.00           C  
ATOM   2555  CD2 LEU A 165      20.740  11.164 -28.288  1.00  0.00           C  
ATOM   2556  H   LEU A 165      19.963  13.660 -32.366  1.00  0.00           H  
ATOM   2557  HA  LEU A 165      22.342  12.614 -31.233  1.00  0.00           H  
ATOM   2558 1HB  LEU A 165      20.522  13.979 -30.082  1.00  0.00           H  
ATOM   2559 2HB  LEU A 165      19.549  12.519 -30.027  1.00  0.00           H  
ATOM   2560  HG  LEU A 165      22.231  12.571 -28.691  1.00  0.00           H  
ATOM   2561 1HD1 LEU A 165      21.111  13.266 -26.626  1.00  0.00           H  
ATOM   2562 2HD1 LEU A 165      21.001  14.534 -27.863  1.00  0.00           H  
ATOM   2563 3HD1 LEU A 165      19.608  13.507 -27.528  1.00  0.00           H  
ATOM   2564 1HD2 LEU A 165      21.167  10.904 -27.327  1.00  0.00           H  
ATOM   2565 2HD2 LEU A 165      19.654  11.112 -28.235  1.00  0.00           H  
ATOM   2566 3HD2 LEU A 165      21.098  10.486 -29.051  1.00  0.00           H  
ATOM   2567  N   GLY A 166      19.911  10.409 -31.776  1.00  0.00           N  
ATOM   2568  CA  GLY A 166      19.609   8.996 -31.980  1.00  0.00           C  
ATOM   2569  C   GLY A 166      20.417   8.353 -33.091  1.00  0.00           C  
ATOM   2570  O   GLY A 166      20.866   7.213 -32.950  1.00  0.00           O  
ATOM   2571  H   GLY A 166      19.156  11.088 -31.873  1.00  0.00           H  
ATOM   2572 1HA  GLY A 166      19.778   8.455 -31.053  1.00  0.00           H  
ATOM   2573 2HA  GLY A 166      18.549   8.898 -32.219  1.00  0.00           H  
ATOM   2574  N   SER A 167      20.638   9.072 -34.183  1.00  0.00           N  
ATOM   2575  CA  SER A 167      21.408   8.513 -35.281  1.00  0.00           C  
ATOM   2576  C   SER A 167      22.838   8.231 -34.818  1.00  0.00           C  
ATOM   2577  O   SER A 167      23.423   7.186 -35.127  1.00  0.00           O  
ATOM   2578  CB  SER A 167      21.402   9.472 -36.448  1.00  0.00           C  
ATOM   2579  OG  SER A 167      20.106   9.627 -36.964  1.00  0.00           O  
ATOM   2580  H   SER A 167      20.223  10.001 -34.267  1.00  0.00           H  
ATOM   2581  HA  SER A 167      20.945   7.575 -35.589  1.00  0.00           H  
ATOM   2582 1HB  SER A 167      21.783  10.438 -36.120  1.00  0.00           H  
ATOM   2583 2HB  SER A 167      22.067   9.103 -37.225  1.00  0.00           H  
ATOM   2584  HG  SER A 167      19.568   9.940 -36.213  1.00  0.00           H  
ATOM   2585  N   ARG A 168      23.397   9.143 -34.023  1.00  0.00           N  
ATOM   2586  CA  ARG A 168      24.751   8.933 -33.540  1.00  0.00           C  
ATOM   2587  C   ARG A 168      24.788   7.730 -32.604  1.00  0.00           C  
ATOM   2588  O   ARG A 168      25.692   6.895 -32.683  1.00  0.00           O  
ATOM   2589  CB  ARG A 168      25.247  10.156 -32.805  1.00  0.00           C  
ATOM   2590  CG  ARG A 168      25.458  11.408 -33.666  1.00  0.00           C  
ATOM   2591  CD  ARG A 168      26.461  11.219 -34.768  1.00  0.00           C  
ATOM   2592  NE  ARG A 168      27.821  11.029 -34.275  1.00  0.00           N  
ATOM   2593  CZ  ARG A 168      28.878  10.693 -35.049  1.00  0.00           C  
ATOM   2594  NH1 ARG A 168      28.714  10.519 -36.342  1.00  0.00           N  
ATOM   2595  NH2 ARG A 168      30.080  10.544 -34.517  1.00  0.00           N  
ATOM   2596  H   ARG A 168      22.889  10.001 -33.789  1.00  0.00           H  
ATOM   2597  HA  ARG A 168      25.403   8.739 -34.390  1.00  0.00           H  
ATOM   2598 1HB  ARG A 168      24.523  10.416 -32.044  1.00  0.00           H  
ATOM   2599 2HB  ARG A 168      26.173   9.921 -32.301  1.00  0.00           H  
ATOM   2600 1HG  ARG A 168      24.518  11.695 -34.118  1.00  0.00           H  
ATOM   2601 2HG  ARG A 168      25.813  12.216 -33.024  1.00  0.00           H  
ATOM   2602 1HD  ARG A 168      26.187  10.342 -35.354  1.00  0.00           H  
ATOM   2603 2HD  ARG A 168      26.454  12.098 -35.410  1.00  0.00           H  
ATOM   2604  HE  ARG A 168      27.982  11.156 -33.271  1.00  0.00           H  
ATOM   2605 1HH1 ARG A 168      27.801  10.640 -36.750  1.00  0.00           H  
ATOM   2606 2HH1 ARG A 168      29.503  10.272 -36.922  1.00  0.00           H  
ATOM   2607 1HH2 ARG A 168      30.215  10.684 -33.523  1.00  0.00           H  
ATOM   2608 2HH2 ARG A 168      30.863  10.297 -35.102  1.00  0.00           H  
ATOM   2609  N   LEU A 169      23.754   7.587 -31.775  1.00  0.00           N  
ATOM   2610  CA  LEU A 169      23.672   6.450 -30.870  1.00  0.00           C  
ATOM   2611  C   LEU A 169      23.517   5.139 -31.621  1.00  0.00           C  
ATOM   2612  O   LEU A 169      24.095   4.127 -31.241  1.00  0.00           O  
ATOM   2613  CB  LEU A 169      22.497   6.614 -29.926  1.00  0.00           C  
ATOM   2614  CG  LEU A 169      22.648   7.681 -28.956  1.00  0.00           C  
ATOM   2615  CD1 LEU A 169      21.424   7.813 -28.228  1.00  0.00           C  
ATOM   2616  CD2 LEU A 169      23.768   7.370 -28.045  1.00  0.00           C  
ATOM   2617  H   LEU A 169      23.036   8.312 -31.743  1.00  0.00           H  
ATOM   2618  HA  LEU A 169      24.593   6.411 -30.289  1.00  0.00           H  
ATOM   2619 1HB  LEU A 169      21.617   6.836 -30.518  1.00  0.00           H  
ATOM   2620 2HB  LEU A 169      22.322   5.692 -29.405  1.00  0.00           H  
ATOM   2621  HG  LEU A 169      22.853   8.615 -29.470  1.00  0.00           H  
ATOM   2622 1HD1 LEU A 169      21.587   8.598 -27.552  1.00  0.00           H  
ATOM   2623 2HD1 LEU A 169      20.606   8.053 -28.898  1.00  0.00           H  
ATOM   2624 3HD1 LEU A 169      21.205   6.889 -27.699  1.00  0.00           H  
ATOM   2625 1HD2 LEU A 169      23.882   8.163 -27.321  1.00  0.00           H  
ATOM   2626 2HD2 LEU A 169      23.569   6.451 -27.534  1.00  0.00           H  
ATOM   2627 3HD2 LEU A 169      24.675   7.273 -28.631  1.00  0.00           H  
ATOM   2628  N   ALA A 170      22.768   5.161 -32.722  1.00  0.00           N  
ATOM   2629  CA  ALA A 170      22.528   3.973 -33.537  1.00  0.00           C  
ATOM   2630  C   ALA A 170      23.831   3.393 -34.053  1.00  0.00           C  
ATOM   2631  O   ALA A 170      23.965   2.180 -34.217  1.00  0.00           O  
ATOM   2632  CB  ALA A 170      21.639   4.307 -34.710  1.00  0.00           C  
ATOM   2633  H   ALA A 170      22.303   6.028 -32.980  1.00  0.00           H  
ATOM   2634  HA  ALA A 170      22.038   3.229 -32.911  1.00  0.00           H  
ATOM   2635 1HB  ALA A 170      21.444   3.410 -35.293  1.00  0.00           H  
ATOM   2636 2HB  ALA A 170      20.724   4.708 -34.340  1.00  0.00           H  
ATOM   2637 3HB  ALA A 170      22.127   5.047 -35.336  1.00  0.00           H  
ATOM   2638  N   LYS A 171      24.796   4.271 -34.297  1.00  0.00           N  
ATOM   2639  CA  LYS A 171      26.097   3.883 -34.809  1.00  0.00           C  
ATOM   2640  C   LYS A 171      27.085   3.445 -33.708  1.00  0.00           C  
ATOM   2641  O   LYS A 171      28.224   3.074 -34.009  1.00  0.00           O  
ATOM   2642  CB  LYS A 171      26.655   5.032 -35.640  1.00  0.00           C  
ATOM   2643  CG  LYS A 171      25.832   5.295 -36.908  1.00  0.00           C  
ATOM   2644  CD  LYS A 171      26.384   6.438 -37.740  1.00  0.00           C  
ATOM   2645  CE  LYS A 171      25.537   6.647 -38.997  1.00  0.00           C  
ATOM   2646  NZ  LYS A 171      26.040   7.769 -39.836  1.00  0.00           N  
ATOM   2647  H   LYS A 171      24.592   5.266 -34.169  1.00  0.00           H  
ATOM   2648  HA  LYS A 171      25.952   3.030 -35.470  1.00  0.00           H  
ATOM   2649 1HB  LYS A 171      26.652   5.948 -35.040  1.00  0.00           H  
ATOM   2650 2HB  LYS A 171      27.683   4.821 -35.925  1.00  0.00           H  
ATOM   2651 1HG  LYS A 171      25.807   4.391 -37.515  1.00  0.00           H  
ATOM   2652 2HG  LYS A 171      24.809   5.540 -36.617  1.00  0.00           H  
ATOM   2653 1HD  LYS A 171      26.374   7.353 -37.144  1.00  0.00           H  
ATOM   2654 2HD  LYS A 171      27.411   6.220 -38.031  1.00  0.00           H  
ATOM   2655 1HE  LYS A 171      25.547   5.733 -39.588  1.00  0.00           H  
ATOM   2656 2HE  LYS A 171      24.510   6.863 -38.698  1.00  0.00           H  
ATOM   2657 1HZ  LYS A 171      25.452   7.871 -40.651  1.00  0.00           H  
ATOM   2658 2HZ  LYS A 171      26.021   8.622 -39.299  1.00  0.00           H  
ATOM   2659 3HZ  LYS A 171      26.987   7.574 -40.127  1.00  0.00           H  
ATOM   2660  N   SER A 172      26.665   3.501 -32.438  1.00  0.00           N  
ATOM   2661  CA  SER A 172      27.510   3.089 -31.319  1.00  0.00           C  
ATOM   2662  C   SER A 172      27.467   1.579 -31.175  1.00  0.00           C  
ATOM   2663  O   SER A 172      26.495   0.929 -31.547  1.00  0.00           O  
ATOM   2664  CB  SER A 172      27.075   3.697 -29.993  1.00  0.00           C  
ATOM   2665  OG  SER A 172      27.892   3.192 -28.927  1.00  0.00           O  
ATOM   2666  H   SER A 172      25.718   3.809 -32.227  1.00  0.00           H  
ATOM   2667  HA  SER A 172      28.537   3.390 -31.525  1.00  0.00           H  
ATOM   2668 1HB  SER A 172      27.134   4.786 -30.035  1.00  0.00           H  
ATOM   2669 2HB  SER A 172      26.037   3.432 -29.804  1.00  0.00           H  
ATOM   2670  HG  SER A 172      28.706   3.746 -28.925  1.00  0.00           H  
ATOM   2671  N   VAL A 173      28.520   1.018 -30.604  1.00  0.00           N  
ATOM   2672  CA  VAL A 173      28.554  -0.410 -30.318  1.00  0.00           C  
ATOM   2673  C   VAL A 173      27.750  -0.762 -29.056  1.00  0.00           C  
ATOM   2674  O   VAL A 173      27.478  -1.936 -28.791  1.00  0.00           O  
ATOM   2675  CB  VAL A 173      30.011  -0.862 -30.151  1.00  0.00           C  
ATOM   2676  CG1 VAL A 173      30.784  -0.573 -31.430  1.00  0.00           C  
ATOM   2677  CG2 VAL A 173      30.640  -0.128 -28.970  1.00  0.00           C  
ATOM   2678  H   VAL A 173      29.301   1.600 -30.338  1.00  0.00           H  
ATOM   2679  HA  VAL A 173      28.118  -0.939 -31.166  1.00  0.00           H  
ATOM   2680  HB  VAL A 173      30.041  -1.938 -29.977  1.00  0.00           H  
ATOM   2681 1HG1 VAL A 173      31.818  -0.903 -31.316  1.00  0.00           H  
ATOM   2682 2HG1 VAL A 173      30.323  -1.107 -32.261  1.00  0.00           H  
ATOM   2683 3HG1 VAL A 173      30.766   0.498 -31.632  1.00  0.00           H  
ATOM   2684 1HG2 VAL A 173      31.674  -0.449 -28.852  1.00  0.00           H  
ATOM   2685 2HG2 VAL A 173      30.611   0.948 -29.151  1.00  0.00           H  
ATOM   2686 3HG2 VAL A 173      30.090  -0.356 -28.060  1.00  0.00           H  
ATOM   2687  N   SER A 174      27.429   0.255 -28.252  1.00  0.00           N  
ATOM   2688  CA  SER A 174      26.687   0.077 -27.010  1.00  0.00           C  
ATOM   2689  C   SER A 174      25.169   0.031 -27.221  1.00  0.00           C  
ATOM   2690  O   SER A 174      24.669   0.395 -28.282  1.00  0.00           O  
ATOM   2691  CB  SER A 174      27.074   1.187 -26.047  1.00  0.00           C  
ATOM   2692  OG  SER A 174      26.685   2.442 -26.525  1.00  0.00           O  
ATOM   2693  H   SER A 174      27.679   1.204 -28.529  1.00  0.00           H  
ATOM   2694  HA  SER A 174      26.990  -0.874 -26.569  1.00  0.00           H  
ATOM   2695 1HB  SER A 174      26.603   1.009 -25.080  1.00  0.00           H  
ATOM   2696 2HB  SER A 174      28.152   1.176 -25.895  1.00  0.00           H  
ATOM   2697  HG  SER A 174      27.144   2.582 -27.378  1.00  0.00           H  
ATOM   2698  N   LYS A 175      24.437  -0.398 -26.191  1.00  0.00           N  
ATOM   2699  CA  LYS A 175      22.969  -0.381 -26.206  1.00  0.00           C  
ATOM   2700  C   LYS A 175      22.528   0.759 -25.306  1.00  0.00           C  
ATOM   2701  O   LYS A 175      23.002   0.846 -24.177  1.00  0.00           O  
ATOM   2702  CB  LYS A 175      22.403  -1.714 -25.716  1.00  0.00           C  
ATOM   2703  CG  LYS A 175      22.726  -2.901 -26.622  1.00  0.00           C  
ATOM   2704  CD  LYS A 175      22.109  -4.194 -26.100  1.00  0.00           C  
ATOM   2705  CE  LYS A 175      22.445  -5.375 -27.008  1.00  0.00           C  
ATOM   2706  NZ  LYS A 175      21.866  -6.653 -26.501  1.00  0.00           N  
ATOM   2707  H   LYS A 175      24.910  -0.717 -25.359  1.00  0.00           H  
ATOM   2708  HA  LYS A 175      22.611  -0.177 -27.217  1.00  0.00           H  
ATOM   2709 1HB  LYS A 175      22.789  -1.932 -24.719  1.00  0.00           H  
ATOM   2710 2HB  LYS A 175      21.317  -1.635 -25.633  1.00  0.00           H  
ATOM   2711 1HG  LYS A 175      22.346  -2.701 -27.626  1.00  0.00           H  
ATOM   2712 2HG  LYS A 175      23.807  -3.024 -26.683  1.00  0.00           H  
ATOM   2713 1HD  LYS A 175      22.483  -4.396 -25.095  1.00  0.00           H  
ATOM   2714 2HD  LYS A 175      21.025  -4.084 -26.050  1.00  0.00           H  
ATOM   2715 1HE  LYS A 175      22.050  -5.181 -28.004  1.00  0.00           H  
ATOM   2716 2HE  LYS A 175      23.528  -5.479 -27.072  1.00  0.00           H  
ATOM   2717 1HZ  LYS A 175      22.110  -7.406 -27.129  1.00  0.00           H  
ATOM   2718 2HZ  LYS A 175      22.235  -6.849 -25.581  1.00  0.00           H  
ATOM   2719 3HZ  LYS A 175      20.861  -6.571 -26.449  1.00  0.00           H  
ATOM   2720  N   ILE A 176      21.676   1.660 -25.800  1.00  0.00           N  
ATOM   2721  CA  ILE A 176      21.324   2.824 -24.978  1.00  0.00           C  
ATOM   2722  C   ILE A 176      19.821   2.969 -24.773  1.00  0.00           C  
ATOM   2723  O   ILE A 176      19.067   2.987 -25.741  1.00  0.00           O  
ATOM   2724  CB  ILE A 176      21.856   4.100 -25.646  1.00  0.00           C  
ATOM   2725  CG1 ILE A 176      23.342   3.969 -25.940  1.00  0.00           C  
ATOM   2726  CG2 ILE A 176      21.661   5.284 -24.740  1.00  0.00           C  
ATOM   2727  CD1 ILE A 176      23.620   3.486 -27.365  1.00  0.00           C  
ATOM   2728  H   ILE A 176      21.275   1.545 -26.738  1.00  0.00           H  
ATOM   2729  HA  ILE A 176      21.783   2.719 -23.996  1.00  0.00           H  
ATOM   2730  HB  ILE A 176      21.332   4.266 -26.588  1.00  0.00           H  
ATOM   2731 1HG1 ILE A 176      23.807   4.934 -25.794  1.00  0.00           H  
ATOM   2732 2HG1 ILE A 176      23.795   3.271 -25.248  1.00  0.00           H  
ATOM   2733 1HG2 ILE A 176      22.048   6.168 -25.232  1.00  0.00           H  
ATOM   2734 2HG2 ILE A 176      20.608   5.412 -24.533  1.00  0.00           H  
ATOM   2735 3HG2 ILE A 176      22.195   5.125 -23.804  1.00  0.00           H  
ATOM   2736 1HD1 ILE A 176      24.684   3.420 -27.531  1.00  0.00           H  
ATOM   2737 2HD1 ILE A 176      23.176   2.507 -27.524  1.00  0.00           H  
ATOM   2738 3HD1 ILE A 176      23.202   4.168 -28.072  1.00  0.00           H  
ATOM   2739  N   ASP A 177      19.364   3.067 -23.531  1.00  0.00           N  
ATOM   2740  CA  ASP A 177      17.930   3.270 -23.356  1.00  0.00           C  
ATOM   2741  C   ASP A 177      17.639   4.753 -23.540  1.00  0.00           C  
ATOM   2742  O   ASP A 177      18.486   5.590 -23.219  1.00  0.00           O  
ATOM   2743  CB  ASP A 177      17.415   2.832 -21.992  1.00  0.00           C  
ATOM   2744  CG  ASP A 177      17.505   1.300 -21.703  1.00  0.00           C  
ATOM   2745  OD1 ASP A 177      17.739   0.518 -22.600  1.00  0.00           O  
ATOM   2746  OD2 ASP A 177      17.238   0.940 -20.561  1.00  0.00           O  
ATOM   2747  H   ASP A 177      20.012   3.074 -22.743  1.00  0.00           H  
ATOM   2748  HA  ASP A 177      17.390   2.715 -24.125  1.00  0.00           H  
ATOM   2749 1HB  ASP A 177      17.982   3.362 -21.221  1.00  0.00           H  
ATOM   2750 2HB  ASP A 177      16.380   3.147 -21.915  1.00  0.00           H  
ATOM   2751  N   ILE A 178      16.458   5.080 -24.021  1.00  0.00           N  
ATOM   2752  CA  ILE A 178      16.090   6.479 -24.197  1.00  0.00           C  
ATOM   2753  C   ILE A 178      14.908   6.858 -23.284  1.00  0.00           C  
ATOM   2754  O   ILE A 178      13.962   6.084 -23.154  1.00  0.00           O  
ATOM   2755  CB  ILE A 178      15.720   6.715 -25.654  1.00  0.00           C  
ATOM   2756  CG1 ILE A 178      16.820   6.168 -26.626  1.00  0.00           C  
ATOM   2757  CG2 ILE A 178      15.583   8.168 -25.885  1.00  0.00           C  
ATOM   2758  CD1 ILE A 178      18.180   6.809 -26.501  1.00  0.00           C  
ATOM   2759  H   ILE A 178      15.821   4.341 -24.324  1.00  0.00           H  
ATOM   2760  HA  ILE A 178      16.939   7.110 -23.937  1.00  0.00           H  
ATOM   2761  HB  ILE A 178      14.789   6.210 -25.873  1.00  0.00           H  
ATOM   2762 1HG1 ILE A 178      16.928   5.092 -26.452  1.00  0.00           H  
ATOM   2763 2HG1 ILE A 178      16.468   6.310 -27.647  1.00  0.00           H  
ATOM   2764 1HG2 ILE A 178      15.311   8.325 -26.908  1.00  0.00           H  
ATOM   2765 2HG2 ILE A 178      14.828   8.571 -25.251  1.00  0.00           H  
ATOM   2766 3HG2 ILE A 178      16.532   8.649 -25.670  1.00  0.00           H  
ATOM   2767 1HD1 ILE A 178      18.859   6.352 -27.218  1.00  0.00           H  
ATOM   2768 2HD1 ILE A 178      18.107   7.870 -26.692  1.00  0.00           H  
ATOM   2769 3HD1 ILE A 178      18.557   6.653 -25.507  1.00  0.00           H  
ATOM   2770  N   ALA A 179      14.947   8.014 -22.634  1.00  0.00           N  
ATOM   2771  CA  ALA A 179      13.833   8.404 -21.768  1.00  0.00           C  
ATOM   2772  C   ALA A 179      13.571   9.904 -21.761  1.00  0.00           C  
ATOM   2773  O   ALA A 179      14.405  10.696 -22.185  1.00  0.00           O  
ATOM   2774  CB  ALA A 179      14.098   7.952 -20.338  1.00  0.00           C  
ATOM   2775  H   ALA A 179      15.762   8.610 -22.712  1.00  0.00           H  
ATOM   2776  HA  ALA A 179      12.947   7.923 -22.155  1.00  0.00           H  
ATOM   2777 1HB  ALA A 179      13.244   8.211 -19.713  1.00  0.00           H  
ATOM   2778 2HB  ALA A 179      14.240   6.875 -20.328  1.00  0.00           H  
ATOM   2779 3HB  ALA A 179      14.984   8.440 -19.964  1.00  0.00           H  
ATOM   2780  N   GLY A 180      12.387  10.290 -21.305  1.00  0.00           N  
ATOM   2781  CA  GLY A 180      12.093  11.726 -21.187  1.00  0.00           C  
ATOM   2782  C   GLY A 180      10.682  12.049 -20.710  1.00  0.00           C  
ATOM   2783  O   GLY A 180       9.847  11.151 -20.564  1.00  0.00           O  
ATOM   2784  H   GLY A 180      11.721   9.565 -21.033  1.00  0.00           H  
ATOM   2785 1HA  GLY A 180      12.813  12.184 -20.506  1.00  0.00           H  
ATOM   2786 2HA  GLY A 180      12.251  12.199 -22.157  1.00  0.00           H  
ATOM   2787  N   HIS A 181      10.436  13.342 -20.484  1.00  0.00           N  
ATOM   2788  CA  HIS A 181       9.141  13.859 -19.992  1.00  0.00           C  
ATOM   2789  C   HIS A 181       8.557  15.036 -20.798  1.00  0.00           C  
ATOM   2790  O   HIS A 181       9.297  15.924 -21.235  1.00  0.00           O  
ATOM   2791  CB  HIS A 181       9.261  14.223 -18.505  1.00  0.00           C  
ATOM   2792  CG  HIS A 181       8.099  14.966 -17.910  1.00  0.00           C  
ATOM   2793  ND1 HIS A 181       8.022  16.344 -17.924  1.00  0.00           N  
ATOM   2794  CD2 HIS A 181       6.984  14.540 -17.276  1.00  0.00           C  
ATOM   2795  CE1 HIS A 181       6.928  16.725 -17.311  1.00  0.00           C  
ATOM   2796  NE2 HIS A 181       6.278  15.657 -16.914  1.00  0.00           N  
ATOM   2797  H   HIS A 181      11.224  13.980 -20.632  1.00  0.00           H  
ATOM   2798  HA  HIS A 181       8.415  13.057 -20.061  1.00  0.00           H  
ATOM   2799 1HB  HIS A 181       9.382  13.301 -17.933  1.00  0.00           H  
ATOM   2800 2HB  HIS A 181      10.161  14.804 -18.348  1.00  0.00           H  
ATOM   2801  HD2 HIS A 181       6.704  13.505 -17.078  1.00  0.00           H  
ATOM   2802  HE1 HIS A 181       6.617  17.753 -17.160  1.00  0.00           H  
ATOM   2803  HE2 HIS A 181       5.392  15.665 -16.406  1.00  0.00           H  
ATOM   2804  N   SER A 182       7.223  15.012 -20.997  1.00  0.00           N  
ATOM   2805  CA  SER A 182       6.516  16.071 -21.747  1.00  0.00           C  
ATOM   2806  C   SER A 182       7.081  16.203 -23.136  1.00  0.00           C  
ATOM   2807  O   SER A 182       7.243  15.204 -23.840  1.00  0.00           O  
ATOM   2808  CB  SER A 182       6.605  17.397 -21.018  1.00  0.00           C  
ATOM   2809  OG  SER A 182       5.863  18.393 -21.669  1.00  0.00           O  
ATOM   2810  H   SER A 182       6.695  14.236 -20.581  1.00  0.00           H  
ATOM   2811  HA  SER A 182       5.465  15.803 -21.834  1.00  0.00           H  
ATOM   2812 1HB  SER A 182       6.213  17.260 -20.024  1.00  0.00           H  
ATOM   2813 2HB  SER A 182       7.634  17.717 -20.902  1.00  0.00           H  
ATOM   2814  HG  SER A 182       5.639  19.045 -20.984  1.00  0.00           H  
ATOM   2815  N   LEU A 183       7.417  17.426 -23.528  1.00  0.00           N  
ATOM   2816  CA  LEU A 183       8.047  17.650 -24.827  1.00  0.00           C  
ATOM   2817  C   LEU A 183       9.219  16.673 -24.958  1.00  0.00           C  
ATOM   2818  O   LEU A 183       9.451  16.116 -26.034  1.00  0.00           O  
ATOM   2819  CB  LEU A 183       8.534  19.096 -25.009  1.00  0.00           C  
ATOM   2820  CG  LEU A 183       9.129  19.400 -26.379  1.00  0.00           C  
ATOM   2821  CD1 LEU A 183       9.057  20.866 -26.678  1.00  0.00           C  
ATOM   2822  CD2 LEU A 183      10.526  18.951 -26.390  1.00  0.00           C  
ATOM   2823  H   LEU A 183       7.210  18.199 -22.908  1.00  0.00           H  
ATOM   2824  HA  LEU A 183       7.332  17.437 -25.613  1.00  0.00           H  
ATOM   2825 1HB  LEU A 183       7.691  19.767 -24.865  1.00  0.00           H  
ATOM   2826 2HB  LEU A 183       9.259  19.321 -24.292  1.00  0.00           H  
ATOM   2827  HG  LEU A 183       8.561  18.864 -27.143  1.00  0.00           H  
ATOM   2828 1HD1 LEU A 183       9.477  21.060 -27.663  1.00  0.00           H  
ATOM   2829 2HD1 LEU A 183       8.041  21.167 -26.658  1.00  0.00           H  
ATOM   2830 3HD1 LEU A 183       9.614  21.426 -25.933  1.00  0.00           H  
ATOM   2831 1HD2 LEU A 183      10.945  19.135 -27.371  1.00  0.00           H  
ATOM   2832 2HD2 LEU A 183      11.097  19.488 -25.632  1.00  0.00           H  
ATOM   2833 3HD2 LEU A 183      10.550  17.904 -26.175  1.00  0.00           H  
ATOM   2834  N   GLY A 184       9.986  16.509 -23.873  1.00  0.00           N  
ATOM   2835  CA  GLY A 184      11.138  15.628 -23.841  1.00  0.00           C  
ATOM   2836  C   GLY A 184      10.741  14.189 -24.147  1.00  0.00           C  
ATOM   2837  O   GLY A 184      11.532  13.435 -24.700  1.00  0.00           O  
ATOM   2838  H   GLY A 184       9.723  16.946 -22.998  1.00  0.00           H  
ATOM   2839 1HA  GLY A 184      11.877  15.974 -24.556  1.00  0.00           H  
ATOM   2840 2HA  GLY A 184      11.596  15.680 -22.854  1.00  0.00           H  
ATOM   2841  N   GLY A 185       9.526  13.786 -23.760  1.00  0.00           N  
ATOM   2842  CA  GLY A 185       9.009  12.447 -24.012  1.00  0.00           C  
ATOM   2843  C   GLY A 185       8.814  12.288 -25.511  1.00  0.00           C  
ATOM   2844  O   GLY A 185       9.062  11.229 -26.101  1.00  0.00           O  
ATOM   2845  H   GLY A 185       8.906  14.458 -23.330  1.00  0.00           H  
ATOM   2846 1HA  GLY A 185       9.705  11.700 -23.632  1.00  0.00           H  
ATOM   2847 2HA  GLY A 185       8.067  12.326 -23.486  1.00  0.00           H  
ATOM   2848  N   GLY A 186       8.380  13.379 -26.140  1.00  0.00           N  
ATOM   2849  CA  GLY A 186       8.214  13.424 -27.585  1.00  0.00           C  
ATOM   2850  C   GLY A 186       9.585  13.188 -28.215  1.00  0.00           C  
ATOM   2851  O   GLY A 186       9.763  12.314 -29.067  1.00  0.00           O  
ATOM   2852  H   GLY A 186       8.179  14.212 -25.581  1.00  0.00           H  
ATOM   2853 1HA  GLY A 186       7.505  12.664 -27.910  1.00  0.00           H  
ATOM   2854 2HA  GLY A 186       7.820  14.398 -27.885  1.00  0.00           H  
ATOM   2855  N   LEU A 187      10.578  13.937 -27.734  1.00  0.00           N  
ATOM   2856  CA  LEU A 187      11.929  13.828 -28.266  1.00  0.00           C  
ATOM   2857  C   LEU A 187      12.523  12.445 -28.017  1.00  0.00           C  
ATOM   2858  O   LEU A 187      13.170  11.875 -28.896  1.00  0.00           O  
ATOM   2859  CB  LEU A 187      12.833  14.838 -27.588  1.00  0.00           C  
ATOM   2860  CG  LEU A 187      12.502  16.259 -27.841  1.00  0.00           C  
ATOM   2861  CD1 LEU A 187      13.473  17.135 -27.056  1.00  0.00           C  
ATOM   2862  CD2 LEU A 187      12.500  16.542 -29.281  1.00  0.00           C  
ATOM   2863  H   LEU A 187      10.356  14.632 -27.019  1.00  0.00           H  
ATOM   2864  HA  LEU A 187      11.901  14.017 -29.337  1.00  0.00           H  
ATOM   2865 1HB  LEU A 187      12.793  14.673 -26.519  1.00  0.00           H  
ATOM   2866 2HB  LEU A 187      13.847  14.665 -27.912  1.00  0.00           H  
ATOM   2867  HG  LEU A 187      11.512  16.441 -27.474  1.00  0.00           H  
ATOM   2868 1HD1 LEU A 187      13.230  18.178 -27.198  1.00  0.00           H  
ATOM   2869 2HD1 LEU A 187      13.413  16.897 -26.000  1.00  0.00           H  
ATOM   2870 3HD1 LEU A 187      14.476  16.950 -27.406  1.00  0.00           H  
ATOM   2871 1HD2 LEU A 187      12.225  17.564 -29.435  1.00  0.00           H  
ATOM   2872 2HD2 LEU A 187      13.466  16.377 -29.687  1.00  0.00           H  
ATOM   2873 3HD2 LEU A 187      11.775  15.893 -29.778  1.00  0.00           H  
ATOM   2874  N   ALA A 188      12.272  11.882 -26.836  1.00  0.00           N  
ATOM   2875  CA  ALA A 188      12.764  10.558 -26.493  1.00  0.00           C  
ATOM   2876  C   ALA A 188      12.180   9.527 -27.441  1.00  0.00           C  
ATOM   2877  O   ALA A 188      12.869   8.591 -27.869  1.00  0.00           O  
ATOM   2878  CB  ALA A 188      12.404  10.237 -25.060  1.00  0.00           C  
ATOM   2879  H   ALA A 188      11.751  12.400 -26.138  1.00  0.00           H  
ATOM   2880  HA  ALA A 188      13.844  10.551 -26.612  1.00  0.00           H  
ATOM   2881 1HB  ALA A 188      12.760   9.254 -24.778  1.00  0.00           H  
ATOM   2882 2HB  ALA A 188      12.843  10.989 -24.407  1.00  0.00           H  
ATOM   2883 3HB  ALA A 188      11.339  10.274 -24.979  1.00  0.00           H  
ATOM   2884  N   SER A 189      10.904   9.704 -27.795  1.00  0.00           N  
ATOM   2885  CA  SER A 189      10.254   8.797 -28.715  1.00  0.00           C  
ATOM   2886  C   SER A 189      10.903   8.950 -30.091  1.00  0.00           C  
ATOM   2887  O   SER A 189      11.196   7.963 -30.763  1.00  0.00           O  
ATOM   2888  CB  SER A 189       8.764   9.096 -28.783  1.00  0.00           C  
ATOM   2889  OG  SER A 189       8.149   8.878 -27.545  1.00  0.00           O  
ATOM   2890  H   SER A 189      10.362  10.472 -27.394  1.00  0.00           H  
ATOM   2891  HA  SER A 189      10.398   7.776 -28.363  1.00  0.00           H  
ATOM   2892 1HB  SER A 189       8.608  10.123 -29.088  1.00  0.00           H  
ATOM   2893 2HB  SER A 189       8.303   8.459 -29.537  1.00  0.00           H  
ATOM   2894  HG  SER A 189       8.455   9.622 -26.971  1.00  0.00           H  
ATOM   2895  N   ALA A 190      11.182  10.199 -30.495  1.00  0.00           N  
ATOM   2896  CA  ALA A 190      11.788  10.474 -31.802  1.00  0.00           C  
ATOM   2897  C   ALA A 190      13.149   9.819 -31.928  1.00  0.00           C  
ATOM   2898  O   ALA A 190      13.469   9.205 -32.953  1.00  0.00           O  
ATOM   2899  CB  ALA A 190      11.948  11.968 -31.994  1.00  0.00           C  
ATOM   2900  H   ALA A 190      10.918  10.981 -29.894  1.00  0.00           H  
ATOM   2901  HA  ALA A 190      11.128  10.070 -32.570  1.00  0.00           H  
ATOM   2902 1HB  ALA A 190      12.371  12.166 -32.974  1.00  0.00           H  
ATOM   2903 2HB  ALA A 190      10.989  12.436 -31.892  1.00  0.00           H  
ATOM   2904 3HB  ALA A 190      12.609  12.365 -31.239  1.00  0.00           H  
ATOM   2905  N   THR A 191      13.925   9.912 -30.852  1.00  0.00           N  
ATOM   2906  CA  THR A 191      15.239   9.314 -30.768  1.00  0.00           C  
ATOM   2907  C   THR A 191      15.134   7.805 -30.804  1.00  0.00           C  
ATOM   2908  O   THR A 191      15.868   7.150 -31.546  1.00  0.00           O  
ATOM   2909  CB  THR A 191      15.959   9.794 -29.507  1.00  0.00           C  
ATOM   2910  OG1 THR A 191      16.166  11.186 -29.597  1.00  0.00           O  
ATOM   2911  CG2 THR A 191      17.262   9.127 -29.277  1.00  0.00           C  
ATOM   2912  H   THR A 191      13.587  10.452 -30.055  1.00  0.00           H  
ATOM   2913  HA  THR A 191      15.819   9.640 -31.631  1.00  0.00           H  
ATOM   2914  HB  THR A 191      15.308   9.608 -28.673  1.00  0.00           H  
ATOM   2915  HG1 THR A 191      16.708  11.379 -30.388  1.00  0.00           H  
ATOM   2916 1HG2 THR A 191      17.706   9.513 -28.361  1.00  0.00           H  
ATOM   2917 2HG2 THR A 191      17.121   8.051 -29.196  1.00  0.00           H  
ATOM   2918 3HG2 THR A 191      17.881   9.349 -30.080  1.00  0.00           H  
ATOM   2919  N   SER A 192      14.194   7.239 -30.043  1.00  0.00           N  
ATOM   2920  CA  SER A 192      14.030   5.794 -29.995  1.00  0.00           C  
ATOM   2921  C   SER A 192      13.690   5.260 -31.385  1.00  0.00           C  
ATOM   2922  O   SER A 192      14.279   4.268 -31.833  1.00  0.00           O  
ATOM   2923  CB  SER A 192      12.911   5.446 -29.044  1.00  0.00           C  
ATOM   2924  OG  SER A 192      13.222   5.836 -27.744  1.00  0.00           O  
ATOM   2925  H   SER A 192      13.606   7.817 -29.444  1.00  0.00           H  
ATOM   2926  HA  SER A 192      14.960   5.339 -29.650  1.00  0.00           H  
ATOM   2927 1HB  SER A 192      12.010   5.946 -29.359  1.00  0.00           H  
ATOM   2928 2HB  SER A 192      12.729   4.371 -29.073  1.00  0.00           H  
ATOM   2929  HG  SER A 192      13.177   6.820 -27.756  1.00  0.00           H  
ATOM   2930  N   ILE A 193      12.789   5.959 -32.094  1.00  0.00           N  
ATOM   2931  CA  ILE A 193      12.390   5.570 -33.440  1.00  0.00           C  
ATOM   2932  C   ILE A 193      13.538   5.674 -34.427  1.00  0.00           C  
ATOM   2933  O   ILE A 193      13.736   4.782 -35.256  1.00  0.00           O  
ATOM   2934  CB  ILE A 193      11.217   6.426 -33.951  1.00  0.00           C  
ATOM   2935  CG1 ILE A 193       9.947   6.104 -33.156  1.00  0.00           C  
ATOM   2936  CG2 ILE A 193      11.042   6.206 -35.392  1.00  0.00           C  
ATOM   2937  CD1 ILE A 193       8.803   7.052 -33.373  1.00  0.00           C  
ATOM   2938  H   ILE A 193      12.343   6.770 -31.666  1.00  0.00           H  
ATOM   2939  HA  ILE A 193      12.061   4.532 -33.409  1.00  0.00           H  
ATOM   2940  HB  ILE A 193      11.442   7.480 -33.773  1.00  0.00           H  
ATOM   2941 1HG1 ILE A 193       9.622   5.094 -33.401  1.00  0.00           H  
ATOM   2942 2HG1 ILE A 193      10.197   6.143 -32.128  1.00  0.00           H  
ATOM   2943 1HG2 ILE A 193      10.231   6.814 -35.756  1.00  0.00           H  
ATOM   2944 2HG2 ILE A 193      11.955   6.466 -35.927  1.00  0.00           H  
ATOM   2945 3HG2 ILE A 193      10.828   5.168 -35.520  1.00  0.00           H  
ATOM   2946 1HD1 ILE A 193       7.963   6.750 -32.752  1.00  0.00           H  
ATOM   2947 2HD1 ILE A 193       9.113   8.064 -33.101  1.00  0.00           H  
ATOM   2948 3HD1 ILE A 193       8.510   7.027 -34.409  1.00  0.00           H  
ATOM   2949  N   ALA A 194      14.268   6.788 -34.377  1.00  0.00           N  
ATOM   2950  CA  ALA A 194      15.407   7.004 -35.254  1.00  0.00           C  
ATOM   2951  C   ALA A 194      16.525   5.993 -35.021  1.00  0.00           C  
ATOM   2952  O   ALA A 194      17.185   5.556 -35.966  1.00  0.00           O  
ATOM   2953  CB  ALA A 194      15.957   8.399 -35.036  1.00  0.00           C  
ATOM   2954  H   ALA A 194      14.034   7.516 -33.702  1.00  0.00           H  
ATOM   2955  HA  ALA A 194      15.061   6.902 -36.282  1.00  0.00           H  
ATOM   2956 1HB  ALA A 194      16.792   8.576 -35.714  1.00  0.00           H  
ATOM   2957 2HB  ALA A 194      15.168   9.125 -35.223  1.00  0.00           H  
ATOM   2958 3HB  ALA A 194      16.301   8.497 -34.005  1.00  0.00           H  
ATOM   2959  N   SER A 195      16.746   5.642 -33.754  1.00  0.00           N  
ATOM   2960  CA  SER A 195      17.840   4.769 -33.374  1.00  0.00           C  
ATOM   2961  C   SER A 195      17.523   3.273 -33.229  1.00  0.00           C  
ATOM   2962  O   SER A 195      18.446   2.450 -33.163  1.00  0.00           O  
ATOM   2963  CB  SER A 195      18.436   5.301 -32.092  1.00  0.00           C  
ATOM   2964  OG  SER A 195      17.542   5.223 -31.033  1.00  0.00           O  
ATOM   2965  H   SER A 195      16.171   6.042 -33.016  1.00  0.00           H  
ATOM   2966  HA  SER A 195      18.587   4.864 -34.150  1.00  0.00           H  
ATOM   2967 1HB  SER A 195      19.357   4.768 -31.857  1.00  0.00           H  
ATOM   2968 2HB  SER A 195      18.685   6.319 -32.240  1.00  0.00           H  
ATOM   2969  HG  SER A 195      16.822   5.841 -31.256  1.00  0.00           H  
ATOM   2970  N   GLY A 196      16.240   2.903 -33.134  1.00  0.00           N  
ATOM   2971  CA  GLY A 196      15.871   1.495 -32.957  1.00  0.00           C  
ATOM   2972  C   GLY A 196      16.195   1.005 -31.548  1.00  0.00           C  
ATOM   2973  O   GLY A 196      16.528  -0.166 -31.343  1.00  0.00           O  
ATOM   2974  H   GLY A 196      15.503   3.602 -33.145  1.00  0.00           H  
ATOM   2975 1HA  GLY A 196      14.802   1.381 -33.135  1.00  0.00           H  
ATOM   2976 2HA  GLY A 196      16.392   0.885 -33.693  1.00  0.00           H  
ATOM   2977  N   GLN A 197      16.171   1.929 -30.596  1.00  0.00           N  
ATOM   2978  CA  GLN A 197      16.516   1.624 -29.211  1.00  0.00           C  
ATOM   2979  C   GLN A 197      15.253   1.591 -28.348  1.00  0.00           C  
ATOM   2980  O   GLN A 197      14.228   2.163 -28.713  1.00  0.00           O  
ATOM   2981  CB  GLN A 197      17.509   2.661 -28.665  1.00  0.00           C  
ATOM   2982  CG  GLN A 197      18.843   2.832 -29.471  1.00  0.00           C  
ATOM   2983  CD  GLN A 197      19.840   1.662 -29.498  1.00  0.00           C  
ATOM   2984  OE1 GLN A 197      20.401   1.190 -28.478  1.00  0.00           O  
ATOM   2985  NE2 GLN A 197      20.087   1.178 -30.729  1.00  0.00           N  
ATOM   2986  H   GLN A 197      15.846   2.859 -30.861  1.00  0.00           H  
ATOM   2987  HA  GLN A 197      16.982   0.641 -29.169  1.00  0.00           H  
ATOM   2988 1HB  GLN A 197      17.022   3.636 -28.632  1.00  0.00           H  
ATOM   2989 2HB  GLN A 197      17.757   2.396 -27.651  1.00  0.00           H  
ATOM   2990 1HG  GLN A 197      18.557   2.986 -30.492  1.00  0.00           H  
ATOM   2991 2HG  GLN A 197      19.364   3.715 -29.094  1.00  0.00           H  
ATOM   2992 1HE2 GLN A 197      20.734   0.422 -30.850  1.00  0.00           H  
ATOM   2993 2HE2 GLN A 197      19.622   1.582 -31.559  1.00  0.00           H  
ATOM   2994  N   ALA A 198      15.313   0.913 -27.213  1.00  0.00           N  
ATOM   2995  CA  ALA A 198      14.175   0.906 -26.297  1.00  0.00           C  
ATOM   2996  C   ALA A 198      14.058   2.229 -25.579  1.00  0.00           C  
ATOM   2997  O   ALA A 198      15.074   2.886 -25.327  1.00  0.00           O  
ATOM   2998  CB  ALA A 198      14.305  -0.195 -25.270  1.00  0.00           C  
ATOM   2999  H   ALA A 198      16.161   0.423 -26.960  1.00  0.00           H  
ATOM   3000  HA  ALA A 198      13.270   0.756 -26.878  1.00  0.00           H  
ATOM   3001 1HB  ALA A 198      13.432  -0.176 -24.618  1.00  0.00           H  
ATOM   3002 2HB  ALA A 198      14.364  -1.157 -25.770  1.00  0.00           H  
ATOM   3003 3HB  ALA A 198      15.209  -0.034 -24.675  1.00  0.00           H  
ATOM   3004  N   GLY A 199      12.849   2.575 -25.161  1.00  0.00           N  
ATOM   3005  CA  GLY A 199      12.727   3.787 -24.378  1.00  0.00           C  
ATOM   3006  C   GLY A 199      11.447   3.900 -23.560  1.00  0.00           C  
ATOM   3007  O   GLY A 199      10.482   3.169 -23.777  1.00  0.00           O  
ATOM   3008  H   GLY A 199      12.039   2.014 -25.424  1.00  0.00           H  
ATOM   3009 1HA  GLY A 199      13.582   3.840 -23.715  1.00  0.00           H  
ATOM   3010 2HA  GLY A 199      12.800   4.646 -25.046  1.00  0.00           H  
ATOM   3011  N   TRP A 200      11.498   4.802 -22.574  1.00  0.00           N  
ATOM   3012  CA  TRP A 200      10.407   5.061 -21.630  1.00  0.00           C  
ATOM   3013  C   TRP A 200      10.120   6.554 -21.504  1.00  0.00           C  
ATOM   3014  O   TRP A 200      10.984   7.338 -21.089  1.00  0.00           O  
ATOM   3015  CB  TRP A 200      10.804   4.500 -20.245  1.00  0.00           C  
ATOM   3016  CG  TRP A 200      10.883   2.943 -20.161  1.00  0.00           C  
ATOM   3017  CD1 TRP A 200       9.946   2.122 -19.621  1.00  0.00           C  
ATOM   3018  CD2 TRP A 200      11.918   2.053 -20.673  1.00  0.00           C  
ATOM   3019  NE1 TRP A 200      10.310   0.812 -19.762  1.00  0.00           N  
ATOM   3020  CE2 TRP A 200      11.497   0.746 -20.412  1.00  0.00           C  
ATOM   3021  CE3 TRP A 200      13.127   2.253 -21.327  1.00  0.00           C  
ATOM   3022  CZ2 TRP A 200      12.242  -0.356 -20.794  1.00  0.00           C  
ATOM   3023  CZ3 TRP A 200      13.868   1.148 -21.715  1.00  0.00           C  
ATOM   3024  CH2 TRP A 200      13.440  -0.119 -21.456  1.00  0.00           C  
ATOM   3025  H   TRP A 200      12.352   5.353 -22.519  1.00  0.00           H  
ATOM   3026  HA  TRP A 200       9.506   4.563 -21.984  1.00  0.00           H  
ATOM   3027 1HB  TRP A 200      11.770   4.911 -19.951  1.00  0.00           H  
ATOM   3028 2HB  TRP A 200      10.073   4.836 -19.507  1.00  0.00           H  
ATOM   3029  HD1 TRP A 200       9.056   2.436 -19.152  1.00  0.00           H  
ATOM   3030  HE1 TRP A 200       9.771   0.020 -19.440  1.00  0.00           H  
ATOM   3031  HE3 TRP A 200      13.479   3.259 -21.538  1.00  0.00           H  
ATOM   3032  HZ2 TRP A 200      11.916  -1.375 -20.590  1.00  0.00           H  
ATOM   3033  HZ3 TRP A 200      14.804   1.313 -22.238  1.00  0.00           H  
ATOM   3034  HH2 TRP A 200      14.057  -0.959 -21.777  1.00  0.00           H  
ATOM   3035  N   THR A 201       8.876   6.928 -21.747  1.00  0.00           N  
ATOM   3036  CA  THR A 201       8.534   8.332 -21.670  1.00  0.00           C  
ATOM   3037  C   THR A 201       7.441   8.564 -20.640  1.00  0.00           C  
ATOM   3038  O   THR A 201       6.622   7.677 -20.404  1.00  0.00           O  
ATOM   3039  CB  THR A 201       8.109   8.810 -23.062  1.00  0.00           C  
ATOM   3040  OG1 THR A 201       6.926   8.119 -23.472  1.00  0.00           O  
ATOM   3041  CG2 THR A 201       9.215   8.506 -24.042  1.00  0.00           C  
ATOM   3042  H   THR A 201       8.198   6.244 -22.082  1.00  0.00           H  
ATOM   3043  HA  THR A 201       9.409   8.894 -21.361  1.00  0.00           H  
ATOM   3044  HB  THR A 201       7.933   9.868 -23.034  1.00  0.00           H  
ATOM   3045  HG1 THR A 201       7.109   7.160 -23.477  1.00  0.00           H  
ATOM   3046 1HG2 THR A 201       8.937   8.853 -25.031  1.00  0.00           H  
ATOM   3047 2HG2 THR A 201      10.105   9.013 -23.708  1.00  0.00           H  
ATOM   3048 3HG2 THR A 201       9.400   7.436 -24.080  1.00  0.00           H  
ATOM   3049  N   PHE A 202       7.422   9.756 -20.044  1.00  0.00           N  
ATOM   3050  CA  PHE A 202       6.451  10.042 -18.993  1.00  0.00           C  
ATOM   3051  C   PHE A 202       5.665  11.320 -19.253  1.00  0.00           C  
ATOM   3052  O   PHE A 202       6.241  12.394 -19.450  1.00  0.00           O  
ATOM   3053  CB  PHE A 202       7.206  10.141 -17.662  1.00  0.00           C  
ATOM   3054  CG  PHE A 202       8.008   8.876 -17.392  1.00  0.00           C  
ATOM   3055  CD1 PHE A 202       9.297   8.750 -17.923  1.00  0.00           C  
ATOM   3056  CD2 PHE A 202       7.492   7.812 -16.683  1.00  0.00           C  
ATOM   3057  CE1 PHE A 202      10.026   7.600 -17.751  1.00  0.00           C  
ATOM   3058  CE2 PHE A 202       8.232   6.661 -16.523  1.00  0.00           C  
ATOM   3059  CZ  PHE A 202       9.488   6.559 -17.056  1.00  0.00           C  
ATOM   3060  H   PHE A 202       8.146  10.433 -20.284  1.00  0.00           H  
ATOM   3061  HA  PHE A 202       5.739   9.219 -18.938  1.00  0.00           H  
ATOM   3062 1HB  PHE A 202       7.891  10.991 -17.685  1.00  0.00           H  
ATOM   3063 2HB  PHE A 202       6.502  10.294 -16.845  1.00  0.00           H  
ATOM   3064  HD1 PHE A 202       9.723   9.578 -18.494  1.00  0.00           H  
ATOM   3065  HD2 PHE A 202       6.492   7.881 -16.262  1.00  0.00           H  
ATOM   3066  HE1 PHE A 202      11.024   7.518 -18.176  1.00  0.00           H  
ATOM   3067  HE2 PHE A 202       7.827   5.830 -15.978  1.00  0.00           H  
ATOM   3068  HZ  PHE A 202      10.054   5.652 -16.919  1.00  0.00           H  
ATOM   3069  N   ASN A 203       4.341  11.187 -19.310  1.00  0.00           N  
ATOM   3070  CA  ASN A 203       3.439  12.309 -19.564  1.00  0.00           C  
ATOM   3071  C   ASN A 203       3.905  13.034 -20.824  1.00  0.00           C  
ATOM   3072  O   ASN A 203       3.932  14.262 -20.886  1.00  0.00           O  
ATOM   3073  CB  ASN A 203       3.402  13.240 -18.364  1.00  0.00           C  
ATOM   3074  CG  ASN A 203       2.922  12.524 -17.083  1.00  0.00           C  
ATOM   3075  OD1 ASN A 203       2.176  11.533 -17.144  1.00  0.00           O  
ATOM   3076  ND2 ASN A 203       3.316  13.025 -15.942  1.00  0.00           N  
ATOM   3077  H   ASN A 203       3.928  10.268 -19.173  1.00  0.00           H  
ATOM   3078  HA  ASN A 203       2.435  11.922 -19.749  1.00  0.00           H  
ATOM   3079 1HB  ASN A 203       4.382  13.663 -18.190  1.00  0.00           H  
ATOM   3080 2HB  ASN A 203       2.733  14.072 -18.573  1.00  0.00           H  
ATOM   3081 1HD2 ASN A 203       3.015  12.612 -15.079  1.00  0.00           H  
ATOM   3082 2HD2 ASN A 203       3.884  13.867 -15.915  1.00  0.00           H  
ATOM   3083  N   ALA A 204       4.306  12.242 -21.813  1.00  0.00           N  
ATOM   3084  CA  ALA A 204       4.876  12.706 -23.064  1.00  0.00           C  
ATOM   3085  C   ALA A 204       3.939  13.548 -23.880  1.00  0.00           C  
ATOM   3086  O   ALA A 204       2.732  13.321 -23.909  1.00  0.00           O  
ATOM   3087  CB  ALA A 204       5.315  11.531 -23.909  1.00  0.00           C  
ATOM   3088  H   ALA A 204       4.226  11.246 -21.663  1.00  0.00           H  
ATOM   3089  HA  ALA A 204       5.751  13.308 -22.821  1.00  0.00           H  
ATOM   3090 1HB  ALA A 204       5.787  11.886 -24.822  1.00  0.00           H  
ATOM   3091 2HB  ALA A 204       6.014  10.940 -23.348  1.00  0.00           H  
ATOM   3092 3HB  ALA A 204       4.449  10.921 -24.160  1.00  0.00           H  
ATOM   3093  N   ALA A 205       4.528  14.471 -24.628  1.00  0.00           N  
ATOM   3094  CA  ALA A 205       3.789  15.307 -25.563  1.00  0.00           C  
ATOM   3095  C   ALA A 205       3.505  14.563 -26.857  1.00  0.00           C  
ATOM   3096  O   ALA A 205       2.868  15.096 -27.754  1.00  0.00           O  
ATOM   3097  CB  ALA A 205       4.558  16.557 -25.881  1.00  0.00           C  
ATOM   3098  H   ALA A 205       5.530  14.618 -24.521  1.00  0.00           H  
ATOM   3099  HA  ALA A 205       2.837  15.571 -25.100  1.00  0.00           H  
ATOM   3100 1HB  ALA A 205       3.980  17.179 -26.564  1.00  0.00           H  
ATOM   3101 2HB  ALA A 205       4.747  17.096 -24.963  1.00  0.00           H  
ATOM   3102 3HB  ALA A 205       5.498  16.280 -26.351  1.00  0.00           H  
ATOM   3103  N   GLY A 206       4.043  13.360 -26.984  1.00  0.00           N  
ATOM   3104  CA  GLY A 206       3.831  12.539 -28.155  1.00  0.00           C  
ATOM   3105  C   GLY A 206       4.476  13.159 -29.370  1.00  0.00           C  
ATOM   3106  O   GLY A 206       5.213  14.140 -29.260  1.00  0.00           O  
ATOM   3107  H   GLY A 206       4.578  12.991 -26.216  1.00  0.00           H  
ATOM   3108 1HA  GLY A 206       4.246  11.546 -27.983  1.00  0.00           H  
ATOM   3109 2HA  GLY A 206       2.761  12.420 -28.327  1.00  0.00           H  
ATOM   3110  N   LEU A 207       4.204  12.559 -30.521  1.00  0.00           N  
ATOM   3111  CA  LEU A 207       4.686  13.029 -31.804  1.00  0.00           C  
ATOM   3112  C   LEU A 207       3.594  12.898 -32.851  1.00  0.00           C  
ATOM   3113  O   LEU A 207       2.926  11.867 -32.903  1.00  0.00           O  
ATOM   3114  CB  LEU A 207       5.867  12.177 -32.263  1.00  0.00           C  
ATOM   3115  CG  LEU A 207       7.115  12.263 -31.455  1.00  0.00           C  
ATOM   3116  CD1 LEU A 207       8.054  11.188 -31.942  1.00  0.00           C  
ATOM   3117  CD2 LEU A 207       7.677  13.680 -31.591  1.00  0.00           C  
ATOM   3118  H   LEU A 207       3.594  11.756 -30.510  1.00  0.00           H  
ATOM   3119  HA  LEU A 207       4.977  14.077 -31.721  1.00  0.00           H  
ATOM   3120 1HB  LEU A 207       5.556  11.134 -32.287  1.00  0.00           H  
ATOM   3121 2HB  LEU A 207       6.118  12.476 -33.284  1.00  0.00           H  
ATOM   3122  HG  LEU A 207       6.919  12.061 -30.406  1.00  0.00           H  
ATOM   3123 1HD1 LEU A 207       8.950  11.245 -31.369  1.00  0.00           H  
ATOM   3124 2HD1 LEU A 207       7.597  10.206 -31.810  1.00  0.00           H  
ATOM   3125 3HD1 LEU A 207       8.273  11.339 -32.988  1.00  0.00           H  
ATOM   3126 1HD2 LEU A 207       8.602  13.768 -31.025  1.00  0.00           H  
ATOM   3127 2HD2 LEU A 207       7.857  13.894 -32.632  1.00  0.00           H  
ATOM   3128 3HD2 LEU A 207       6.950  14.398 -31.205  1.00  0.00           H  
ATOM   3129  N   HIS A 208       3.461  13.865 -33.745  1.00  0.00           N  
ATOM   3130  CA  HIS A 208       2.565  13.660 -34.870  1.00  0.00           C  
ATOM   3131  C   HIS A 208       3.200  12.609 -35.765  1.00  0.00           C  
ATOM   3132  O   HIS A 208       4.424  12.650 -36.006  1.00  0.00           O  
ATOM   3133  CB  HIS A 208       2.387  14.914 -35.692  1.00  0.00           C  
ATOM   3134  CG  HIS A 208       1.208  14.927 -36.695  1.00  0.00           C  
ATOM   3135  ND1 HIS A 208       1.231  14.240 -37.879  1.00  0.00           N  
ATOM   3136  CD2 HIS A 208       0.015  15.590 -36.679  1.00  0.00           C  
ATOM   3137  CE1 HIS A 208       0.095  14.445 -38.533  1.00  0.00           C  
ATOM   3138  NE2 HIS A 208      -0.653  15.260 -37.827  1.00  0.00           N  
ATOM   3139  H   HIS A 208       3.951  14.757 -33.665  1.00  0.00           H  
ATOM   3140  HA  HIS A 208       1.598  13.301 -34.529  1.00  0.00           H  
ATOM   3141 1HB  HIS A 208       2.313  15.744 -35.049  1.00  0.00           H  
ATOM   3142 2HB  HIS A 208       3.283  15.022 -36.252  1.00  0.00           H  
ATOM   3143  HD2 HIS A 208      -0.359  16.253 -35.909  1.00  0.00           H  
ATOM   3144  HE1 HIS A 208      -0.167  14.016 -39.499  1.00  0.00           H  
ATOM   3145  HE2 HIS A 208      -1.572  15.593 -38.089  1.00  0.00           H  
ATOM   3146  N   SER A 209       2.370  11.743 -36.339  1.00  0.00           N  
ATOM   3147  CA  SER A 209       2.824  10.732 -37.280  1.00  0.00           C  
ATOM   3148  C   SER A 209       3.656  11.351 -38.401  1.00  0.00           C  
ATOM   3149  O   SER A 209       4.591  10.722 -38.861  1.00  0.00           O  
ATOM   3150  CB  SER A 209       1.644   9.986 -37.877  1.00  0.00           C  
ATOM   3151  OG  SER A 209       0.975   9.225 -36.906  1.00  0.00           O  
ATOM   3152  H   SER A 209       1.394  11.776 -36.097  1.00  0.00           H  
ATOM   3153  HA  SER A 209       3.449  10.020 -36.741  1.00  0.00           H  
ATOM   3154 1HB  SER A 209       0.953  10.703 -38.323  1.00  0.00           H  
ATOM   3155 2HB  SER A 209       1.999   9.334 -38.675  1.00  0.00           H  
ATOM   3156  HG  SER A 209       0.286   8.743 -37.373  1.00  0.00           H  
ATOM   3157  N   THR A 210       3.345  12.580 -38.825  1.00  0.00           N  
ATOM   3158  CA  THR A 210       4.108  13.240 -39.879  1.00  0.00           C  
ATOM   3159  C   THR A 210       5.572  13.448 -39.499  1.00  0.00           C  
ATOM   3160  O   THR A 210       6.450  13.308 -40.356  1.00  0.00           O  
ATOM   3161  CB  THR A 210       3.502  14.599 -40.272  1.00  0.00           C  
ATOM   3162  OG1 THR A 210       2.200  14.416 -40.854  1.00  0.00           O  
ATOM   3163  CG2 THR A 210       4.403  15.305 -41.238  1.00  0.00           C  
ATOM   3164  H   THR A 210       2.559  13.072 -38.414  1.00  0.00           H  
ATOM   3165  HA  THR A 210       4.081  12.607 -40.761  1.00  0.00           H  
ATOM   3166  HB  THR A 210       3.401  15.209 -39.384  1.00  0.00           H  
ATOM   3167  HG1 THR A 210       1.773  15.274 -40.943  1.00  0.00           H  
ATOM   3168 1HG2 THR A 210       3.972  16.271 -41.495  1.00  0.00           H  
ATOM   3169 2HG2 THR A 210       5.380  15.454 -40.777  1.00  0.00           H  
ATOM   3170 3HG2 THR A 210       4.512  14.700 -42.136  1.00  0.00           H  
ATOM   3171  N   THR A 211       5.874  13.806 -38.241  1.00  0.00           N  
ATOM   3172  CA  THR A 211       7.279  14.035 -37.918  1.00  0.00           C  
ATOM   3173  C   THR A 211       7.980  12.685 -37.966  1.00  0.00           C  
ATOM   3174  O   THR A 211       9.139  12.568 -38.381  1.00  0.00           O  
ATOM   3175  CB  THR A 211       7.464  14.669 -36.516  1.00  0.00           C  
ATOM   3176  OG1 THR A 211       6.945  13.793 -35.497  1.00  0.00           O  
ATOM   3177  CG2 THR A 211       6.740  15.982 -36.426  1.00  0.00           C  
ATOM   3178  H   THR A 211       5.158  13.853 -37.521  1.00  0.00           H  
ATOM   3179  HA  THR A 211       7.723  14.688 -38.670  1.00  0.00           H  
ATOM   3180  HB  THR A 211       8.515  14.844 -36.342  1.00  0.00           H  
ATOM   3181  HG1 THR A 211       6.066  13.440 -35.769  1.00  0.00           H  
ATOM   3182 1HG2 THR A 211       6.882  16.423 -35.437  1.00  0.00           H  
ATOM   3183 2HG2 THR A 211       7.118  16.670 -37.185  1.00  0.00           H  
ATOM   3184 3HG2 THR A 211       5.701  15.797 -36.585  1.00  0.00           H  
ATOM   3185  N   VAL A 212       7.225  11.644 -37.620  1.00  0.00           N  
ATOM   3186  CA  VAL A 212       7.752  10.300 -37.626  1.00  0.00           C  
ATOM   3187  C   VAL A 212       7.925   9.785 -39.049  1.00  0.00           C  
ATOM   3188  O   VAL A 212       8.946   9.202 -39.366  1.00  0.00           O  
ATOM   3189  CB  VAL A 212       6.864   9.355 -36.815  1.00  0.00           C  
ATOM   3190  CG1 VAL A 212       7.370   7.953 -36.971  1.00  0.00           C  
ATOM   3191  CG2 VAL A 212       6.862   9.795 -35.350  1.00  0.00           C  
ATOM   3192  H   VAL A 212       6.273  11.815 -37.298  1.00  0.00           H  
ATOM   3193  HA  VAL A 212       8.732  10.320 -37.150  1.00  0.00           H  
ATOM   3194  HB  VAL A 212       5.852   9.382 -37.202  1.00  0.00           H  
ATOM   3195 1HG1 VAL A 212       6.735   7.283 -36.401  1.00  0.00           H  
ATOM   3196 2HG1 VAL A 212       7.345   7.678 -38.022  1.00  0.00           H  
ATOM   3197 3HG1 VAL A 212       8.383   7.899 -36.606  1.00  0.00           H  
ATOM   3198 1HG2 VAL A 212       6.229   9.129 -34.767  1.00  0.00           H  
ATOM   3199 2HG2 VAL A 212       7.878   9.764 -34.963  1.00  0.00           H  
ATOM   3200 3HG2 VAL A 212       6.476  10.817 -35.280  1.00  0.00           H  
ATOM   3201  N   GLU A 213       6.966  10.012 -39.931  1.00  0.00           N  
ATOM   3202  CA  GLU A 213       7.103   9.537 -41.301  1.00  0.00           C  
ATOM   3203  C   GLU A 213       8.281  10.204 -42.004  1.00  0.00           C  
ATOM   3204  O   GLU A 213       8.974   9.571 -42.799  1.00  0.00           O  
ATOM   3205  CB  GLU A 213       5.814   9.768 -42.093  1.00  0.00           C  
ATOM   3206  CG  GLU A 213       4.633   8.853 -41.696  1.00  0.00           C  
ATOM   3207  CD  GLU A 213       4.879   7.389 -42.005  1.00  0.00           C  
ATOM   3208  OE1 GLU A 213       5.223   7.085 -43.124  1.00  0.00           O  
ATOM   3209  OE2 GLU A 213       4.730   6.574 -41.121  1.00  0.00           O  
ATOM   3210  H   GLU A 213       6.128  10.494 -39.643  1.00  0.00           H  
ATOM   3211  HA  GLU A 213       7.287   8.471 -41.269  1.00  0.00           H  
ATOM   3212 1HB  GLU A 213       5.491  10.803 -41.949  1.00  0.00           H  
ATOM   3213 2HB  GLU A 213       6.010   9.632 -43.155  1.00  0.00           H  
ATOM   3214 1HG  GLU A 213       4.455   8.951 -40.631  1.00  0.00           H  
ATOM   3215 2HG  GLU A 213       3.735   9.187 -42.216  1.00  0.00           H  
ATOM   3216  N   LYS A 214       8.524  11.481 -41.707  1.00  0.00           N  
ATOM   3217  CA  LYS A 214       9.640  12.191 -42.316  1.00  0.00           C  
ATOM   3218  C   LYS A 214      11.014  11.691 -41.852  1.00  0.00           C  
ATOM   3219  O   LYS A 214      11.941  11.593 -42.659  1.00  0.00           O  
ATOM   3220  CB  LYS A 214       9.502  13.688 -42.049  1.00  0.00           C  
ATOM   3221  CG  LYS A 214       8.384  14.361 -42.838  1.00  0.00           C  
ATOM   3222  CD  LYS A 214       8.275  15.820 -42.474  1.00  0.00           C  
ATOM   3223  CE  LYS A 214       7.258  16.555 -43.335  1.00  0.00           C  
ATOM   3224  NZ  LYS A 214       7.088  17.972 -42.892  1.00  0.00           N  
ATOM   3225  H   LYS A 214       7.903  11.983 -41.069  1.00  0.00           H  
ATOM   3226  HA  LYS A 214       9.586  12.036 -43.393  1.00  0.00           H  
ATOM   3227 1HB  LYS A 214       9.286  13.840 -40.989  1.00  0.00           H  
ATOM   3228 2HB  LYS A 214      10.441  14.195 -42.272  1.00  0.00           H  
ATOM   3229 1HG  LYS A 214       8.582  14.269 -43.904  1.00  0.00           H  
ATOM   3230 2HG  LYS A 214       7.440  13.866 -42.618  1.00  0.00           H  
ATOM   3231 1HD  LYS A 214       7.990  15.918 -41.422  1.00  0.00           H  
ATOM   3232 2HD  LYS A 214       9.245  16.285 -42.611  1.00  0.00           H  
ATOM   3233 1HE  LYS A 214       7.613  16.554 -44.362  1.00  0.00           H  
ATOM   3234 2HE  LYS A 214       6.302  16.049 -43.294  1.00  0.00           H  
ATOM   3235 1HZ  LYS A 214       6.431  18.450 -43.485  1.00  0.00           H  
ATOM   3236 2HZ  LYS A 214       6.757  17.994 -41.938  1.00  0.00           H  
ATOM   3237 3HZ  LYS A 214       8.005  18.446 -42.929  1.00  0.00           H  
ATOM   3238  N   TYR A 215      11.152  11.374 -40.558  1.00  0.00           N  
ATOM   3239  CA  TYR A 215      12.433  10.903 -40.018  1.00  0.00           C  
ATOM   3240  C   TYR A 215      12.447   9.420 -39.589  1.00  0.00           C  
ATOM   3241  O   TYR A 215      13.457   8.917 -39.095  1.00  0.00           O  
ATOM   3242  CB  TYR A 215      12.818  11.832 -38.876  1.00  0.00           C  
ATOM   3243  CG  TYR A 215      13.080  13.249 -39.380  1.00  0.00           C  
ATOM   3244  CD1 TYR A 215      12.035  14.155 -39.497  1.00  0.00           C  
ATOM   3245  CD2 TYR A 215      14.360  13.642 -39.712  1.00  0.00           C  
ATOM   3246  CE1 TYR A 215      12.265  15.426 -39.950  1.00  0.00           C  
ATOM   3247  CE2 TYR A 215      14.592  14.924 -40.163  1.00  0.00           C  
ATOM   3248  CZ  TYR A 215      13.543  15.813 -40.288  1.00  0.00           C  
ATOM   3249  OH  TYR A 215      13.775  17.090 -40.750  1.00  0.00           O  
ATOM   3250  H   TYR A 215      10.366  11.506 -39.917  1.00  0.00           H  
ATOM   3251  HA  TYR A 215      13.183  11.008 -40.800  1.00  0.00           H  
ATOM   3252 1HB  TYR A 215      12.007  11.862 -38.147  1.00  0.00           H  
ATOM   3253 2HB  TYR A 215      13.707  11.465 -38.376  1.00  0.00           H  
ATOM   3254  HD1 TYR A 215      11.024  13.853 -39.234  1.00  0.00           H  
ATOM   3255  HD2 TYR A 215      15.187  12.942 -39.621  1.00  0.00           H  
ATOM   3256  HE1 TYR A 215      11.445  16.122 -40.047  1.00  0.00           H  
ATOM   3257  HE2 TYR A 215      15.601  15.236 -40.429  1.00  0.00           H  
ATOM   3258  HH  TYR A 215      12.922  17.514 -41.009  1.00  0.00           H  
ATOM   3259  N   GLY A 216      11.329   8.741 -39.802  1.00  0.00           N  
ATOM   3260  CA  GLY A 216      11.068   7.335 -39.486  1.00  0.00           C  
ATOM   3261  C   GLY A 216      10.348   6.711 -40.680  1.00  0.00           C  
ATOM   3262  O   GLY A 216      10.954   6.454 -41.725  1.00  0.00           O  
ATOM   3263  H   GLY A 216      10.543   9.251 -40.199  1.00  0.00           H  
ATOM   3264 1HA  GLY A 216      12.003   6.810 -39.291  1.00  0.00           H  
ATOM   3265 2HA  GLY A 216      10.448   7.261 -38.594  1.00  0.00           H  
ATOM   3266  N   GLY A 217       9.056   6.418 -40.528  1.00  0.00           N  
ATOM   3267  CA  GLY A 217       8.293   5.844 -41.638  1.00  0.00           C  
ATOM   3268  C   GLY A 217       8.869   4.494 -42.001  1.00  0.00           C  
ATOM   3269  O   GLY A 217       8.900   3.583 -41.176  1.00  0.00           O  
ATOM   3270  H   GLY A 217       8.593   6.640 -39.659  1.00  0.00           H  
ATOM   3271 1HA  GLY A 217       7.246   5.738 -41.350  1.00  0.00           H  
ATOM   3272 2HA  GLY A 217       8.326   6.515 -42.497  1.00  0.00           H  
ATOM   3273  N   SER A 218       9.366   4.349 -43.222  1.00  0.00           N  
ATOM   3274  CA  SER A 218       9.940   3.073 -43.642  1.00  0.00           C  
ATOM   3275  C   SER A 218      11.166   2.694 -42.788  1.00  0.00           C  
ATOM   3276  O   SER A 218      11.578   1.533 -42.764  1.00  0.00           O  
ATOM   3277  CB  SER A 218      10.324   3.130 -45.107  1.00  0.00           C  
ATOM   3278  OG  SER A 218      11.374   4.027 -45.319  1.00  0.00           O  
ATOM   3279  H   SER A 218       9.338   5.132 -43.861  1.00  0.00           H  
ATOM   3280  HA  SER A 218       9.184   2.298 -43.512  1.00  0.00           H  
ATOM   3281 1HB  SER A 218      10.622   2.136 -45.438  1.00  0.00           H  
ATOM   3282 2HB  SER A 218       9.461   3.428 -45.700  1.00  0.00           H  
ATOM   3283  HG  SER A 218      12.085   3.735 -44.739  1.00  0.00           H  
ATOM   3284  N   LEU A 219      11.751   3.683 -42.106  1.00  0.00           N  
ATOM   3285  CA  LEU A 219      12.894   3.497 -41.229  1.00  0.00           C  
ATOM   3286  C   LEU A 219      12.490   3.548 -39.747  1.00  0.00           C  
ATOM   3287  O   LEU A 219      13.349   3.658 -38.874  1.00  0.00           O  
ATOM   3288  CB  LEU A 219      13.937   4.579 -41.505  1.00  0.00           C  
ATOM   3289  CG  LEU A 219      14.488   4.599 -42.933  1.00  0.00           C  
ATOM   3290  CD1 LEU A 219      15.469   5.749 -43.073  1.00  0.00           C  
ATOM   3291  CD2 LEU A 219      15.137   3.262 -43.243  1.00  0.00           C  
ATOM   3292  H   LEU A 219      11.368   4.626 -42.173  1.00  0.00           H  
ATOM   3293  HA  LEU A 219      13.330   2.520 -41.430  1.00  0.00           H  
ATOM   3294 1HB  LEU A 219      13.478   5.552 -41.314  1.00  0.00           H  
ATOM   3295 2HB  LEU A 219      14.770   4.450 -40.818  1.00  0.00           H  
ATOM   3296  HG  LEU A 219      13.673   4.773 -43.634  1.00  0.00           H  
ATOM   3297 1HD1 LEU A 219      15.853   5.778 -44.093  1.00  0.00           H  
ATOM   3298 2HD1 LEU A 219      14.958   6.688 -42.850  1.00  0.00           H  
ATOM   3299 3HD1 LEU A 219      16.296   5.611 -42.378  1.00  0.00           H  
ATOM   3300 1HD2 LEU A 219      15.524   3.272 -44.262  1.00  0.00           H  
ATOM   3301 2HD2 LEU A 219      15.957   3.084 -42.546  1.00  0.00           H  
ATOM   3302 3HD2 LEU A 219      14.397   2.464 -43.143  1.00  0.00           H  
ATOM   3303  N   LEU A 220      11.189   3.489 -39.455  1.00  0.00           N  
ATOM   3304  CA  LEU A 220      10.711   3.612 -38.079  1.00  0.00           C  
ATOM   3305  C   LEU A 220      11.132   2.398 -37.257  1.00  0.00           C  
ATOM   3306  O   LEU A 220      10.629   1.294 -37.477  1.00  0.00           O  
ATOM   3307  CB  LEU A 220       9.167   3.683 -38.082  1.00  0.00           C  
ATOM   3308  CG  LEU A 220       8.427   4.169 -36.829  1.00  0.00           C  
ATOM   3309  CD1 LEU A 220       7.002   4.468 -37.207  1.00  0.00           C  
ATOM   3310  CD2 LEU A 220       8.506   3.157 -35.728  1.00  0.00           C  
ATOM   3311  H   LEU A 220      10.498   3.383 -40.196  1.00  0.00           H  
ATOM   3312  HA  LEU A 220      11.140   4.510 -37.652  1.00  0.00           H  
ATOM   3313 1HB  LEU A 220       8.870   4.346 -38.862  1.00  0.00           H  
ATOM   3314 2HB  LEU A 220       8.784   2.694 -38.328  1.00  0.00           H  
ATOM   3315  HG  LEU A 220       8.846   5.087 -36.506  1.00  0.00           H  
ATOM   3316 1HD1 LEU A 220       6.466   4.845 -36.335  1.00  0.00           H  
ATOM   3317 2HD1 LEU A 220       6.984   5.213 -37.998  1.00  0.00           H  
ATOM   3318 3HD1 LEU A 220       6.521   3.558 -37.563  1.00  0.00           H  
ATOM   3319 1HD2 LEU A 220       7.979   3.541 -34.879  1.00  0.00           H  
ATOM   3320 2HD2 LEU A 220       8.055   2.224 -36.056  1.00  0.00           H  
ATOM   3321 3HD2 LEU A 220       9.532   2.985 -35.457  1.00  0.00           H  
ATOM   3322  N   GLY A 221      12.013   2.586 -36.265  1.00  0.00           N  
ATOM   3323  CA  GLY A 221      12.569   1.484 -35.483  1.00  0.00           C  
ATOM   3324  C   GLY A 221      11.642   0.827 -34.448  1.00  0.00           C  
ATOM   3325  O   GLY A 221      11.986   0.748 -33.263  1.00  0.00           O  
ATOM   3326  H   GLY A 221      12.403   3.509 -36.075  1.00  0.00           H  
ATOM   3327 1HA  GLY A 221      12.924   0.719 -36.172  1.00  0.00           H  
ATOM   3328 2HA  GLY A 221      13.453   1.861 -34.974  1.00  0.00           H  
ATOM   3329  N   GLU A 222      10.491   0.334 -34.918  1.00  0.00           N  
ATOM   3330  CA  GLU A 222       9.536  -0.384 -34.080  1.00  0.00           C  
ATOM   3331  C   GLU A 222       9.031   0.373 -32.843  1.00  0.00           C  
ATOM   3332  O   GLU A 222       9.497   0.124 -31.735  1.00  0.00           O  
ATOM   3333  CB  GLU A 222      10.133  -1.721 -33.655  1.00  0.00           C  
ATOM   3334  CG  GLU A 222      10.427  -2.703 -34.756  1.00  0.00           C  
ATOM   3335  CD  GLU A 222      10.988  -4.029 -34.221  1.00  0.00           C  
ATOM   3336  OE1 GLU A 222      11.550  -4.057 -33.130  1.00  0.00           O  
ATOM   3337  OE2 GLU A 222      10.850  -5.012 -34.914  1.00  0.00           O  
ATOM   3338  H   GLU A 222      10.313   0.459 -35.910  1.00  0.00           H  
ATOM   3339  HA  GLU A 222       8.667  -0.600 -34.701  1.00  0.00           H  
ATOM   3340 1HB  GLU A 222      11.079  -1.537 -33.236  1.00  0.00           H  
ATOM   3341 2HB  GLU A 222       9.505  -2.194 -32.898  1.00  0.00           H  
ATOM   3342 1HG  GLU A 222       9.510  -2.900 -35.311  1.00  0.00           H  
ATOM   3343 2HG  GLU A 222      11.146  -2.257 -35.443  1.00  0.00           H  
ATOM   3344  N   ALA A 223       8.035   1.257 -33.002  1.00  0.00           N  
ATOM   3345  CA  ALA A 223       7.498   2.068 -31.881  1.00  0.00           C  
ATOM   3346  C   ALA A 223       7.033   1.200 -30.695  1.00  0.00           C  
ATOM   3347  O   ALA A 223       6.893   1.688 -29.580  1.00  0.00           O  
ATOM   3348  CB  ALA A 223       6.330   2.933 -32.330  1.00  0.00           C  
ATOM   3349  H   ALA A 223       7.669   1.406 -33.930  1.00  0.00           H  
ATOM   3350  HA  ALA A 223       8.301   2.715 -31.530  1.00  0.00           H  
ATOM   3351 1HB  ALA A 223       5.992   3.532 -31.483  1.00  0.00           H  
ATOM   3352 2HB  ALA A 223       6.634   3.592 -33.126  1.00  0.00           H  
ATOM   3353 3HB  ALA A 223       5.516   2.297 -32.673  1.00  0.00           H  
ATOM   3354  N   ASP A 224       6.815  -0.096 -30.916  1.00  0.00           N  
ATOM   3355  CA  ASP A 224       6.431  -1.044 -29.866  1.00  0.00           C  
ATOM   3356  C   ASP A 224       7.505  -1.110 -28.756  1.00  0.00           C  
ATOM   3357  O   ASP A 224       7.236  -1.559 -27.640  1.00  0.00           O  
ATOM   3358  CB  ASP A 224       6.247  -2.446 -30.449  1.00  0.00           C  
ATOM   3359  CG  ASP A 224       4.994  -2.604 -31.318  1.00  0.00           C  
ATOM   3360  OD1 ASP A 224       4.146  -1.741 -31.294  1.00  0.00           O  
ATOM   3361  OD2 ASP A 224       4.904  -3.595 -32.002  1.00  0.00           O  
ATOM   3362  H   ASP A 224       6.945  -0.444 -31.854  1.00  0.00           H  
ATOM   3363  HA  ASP A 224       5.493  -0.713 -29.422  1.00  0.00           H  
ATOM   3364 1HB  ASP A 224       7.125  -2.701 -31.051  1.00  0.00           H  
ATOM   3365 2HB  ASP A 224       6.198  -3.167 -29.635  1.00  0.00           H  
ATOM   3366  N   ASN A 225       8.724  -0.639 -29.072  1.00  0.00           N  
ATOM   3367  CA  ASN A 225       9.863  -0.622 -28.163  1.00  0.00           C  
ATOM   3368  C   ASN A 225       9.866   0.631 -27.283  1.00  0.00           C  
ATOM   3369  O   ASN A 225      10.767   0.803 -26.448  1.00  0.00           O  
ATOM   3370  CB  ASN A 225      11.149  -0.644 -28.971  1.00  0.00           C  
ATOM   3371  CG  ASN A 225      11.374  -1.937 -29.667  1.00  0.00           C  
ATOM   3372  OD1 ASN A 225      11.120  -3.009 -29.097  1.00  0.00           O  
ATOM   3373  ND2 ASN A 225      11.819  -1.875 -30.896  1.00  0.00           N  
ATOM   3374  H   ASN A 225       8.882  -0.281 -30.014  1.00  0.00           H  
ATOM   3375  HA  ASN A 225       9.809  -1.495 -27.513  1.00  0.00           H  
ATOM   3376 1HB  ASN A 225      11.125   0.158 -29.715  1.00  0.00           H  
ATOM   3377 2HB  ASN A 225      11.992  -0.453 -28.324  1.00  0.00           H  
ATOM   3378 1HD2 ASN A 225      11.947  -2.729 -31.449  1.00  0.00           H  
ATOM   3379 2HD2 ASN A 225      11.986  -0.966 -31.366  1.00  0.00           H  
ATOM   3380  N   ILE A 226       8.850   1.481 -27.456  1.00  0.00           N  
ATOM   3381  CA  ILE A 226       8.700   2.695 -26.681  1.00  0.00           C  
ATOM   3382  C   ILE A 226       7.536   2.560 -25.728  1.00  0.00           C  
ATOM   3383  O   ILE A 226       6.402   2.333 -26.152  1.00  0.00           O  
ATOM   3384  CB  ILE A 226       8.407   3.893 -27.590  1.00  0.00           C  
ATOM   3385  CG1 ILE A 226       9.527   4.058 -28.564  1.00  0.00           C  
ATOM   3386  CG2 ILE A 226       8.231   5.168 -26.742  1.00  0.00           C  
ATOM   3387  CD1 ILE A 226       9.230   5.023 -29.644  1.00  0.00           C  
ATOM   3388  H   ILE A 226       8.146   1.295 -28.170  1.00  0.00           H  
ATOM   3389  HA  ILE A 226       9.608   2.875 -26.112  1.00  0.00           H  
ATOM   3390  HB  ILE A 226       7.499   3.711 -28.159  1.00  0.00           H  
ATOM   3391 1HG1 ILE A 226      10.408   4.389 -28.024  1.00  0.00           H  
ATOM   3392 2HG1 ILE A 226       9.741   3.093 -29.024  1.00  0.00           H  
ATOM   3393 1HG2 ILE A 226       8.020   6.013 -27.400  1.00  0.00           H  
ATOM   3394 2HG2 ILE A 226       7.401   5.038 -26.049  1.00  0.00           H  
ATOM   3395 3HG2 ILE A 226       9.144   5.361 -26.178  1.00  0.00           H  
ATOM   3396 1HD1 ILE A 226      10.082   5.068 -30.289  1.00  0.00           H  
ATOM   3397 2HD1 ILE A 226       8.357   4.693 -30.206  1.00  0.00           H  
ATOM   3398 3HD1 ILE A 226       9.030   5.998 -29.224  1.00  0.00           H  
ATOM   3399  N   GLN A 227       7.805   2.703 -24.449  1.00  0.00           N  
ATOM   3400  CA  GLN A 227       6.749   2.624 -23.473  1.00  0.00           C  
ATOM   3401  C   GLN A 227       6.407   4.057 -23.105  1.00  0.00           C  
ATOM   3402  O   GLN A 227       7.273   4.939 -23.143  1.00  0.00           O  
ATOM   3403  CB  GLN A 227       7.202   1.852 -22.237  1.00  0.00           C  
ATOM   3404  CG  GLN A 227       7.761   0.439 -22.504  1.00  0.00           C  
ATOM   3405  CD  GLN A 227       6.794  -0.594 -23.132  1.00  0.00           C  
ATOM   3406  OE1 GLN A 227       5.697  -0.907 -22.633  1.00  0.00           O  
ATOM   3407  NE2 GLN A 227       7.243  -1.159 -24.249  1.00  0.00           N  
ATOM   3408  H   GLN A 227       8.764   2.867 -24.154  1.00  0.00           H  
ATOM   3409  HA  GLN A 227       5.868   2.153 -23.903  1.00  0.00           H  
ATOM   3410 1HB  GLN A 227       7.981   2.418 -21.738  1.00  0.00           H  
ATOM   3411 2HB  GLN A 227       6.372   1.763 -21.539  1.00  0.00           H  
ATOM   3412 1HG  GLN A 227       8.620   0.544 -23.176  1.00  0.00           H  
ATOM   3413 2HG  GLN A 227       8.100   0.034 -21.552  1.00  0.00           H  
ATOM   3414 1HE2 GLN A 227       6.710  -1.865 -24.724  1.00  0.00           H  
ATOM   3415 2HE2 GLN A 227       8.139  -0.900 -24.613  1.00  0.00           H  
ATOM   3416  N   ALA A 228       5.183   4.284 -22.697  1.00  0.00           N  
ATOM   3417  CA  ALA A 228       4.784   5.609 -22.281  1.00  0.00           C  
ATOM   3418  C   ALA A 228       3.885   5.528 -21.070  1.00  0.00           C  
ATOM   3419  O   ALA A 228       2.971   4.711 -21.006  1.00  0.00           O  
ATOM   3420  CB  ALA A 228       4.075   6.308 -23.431  1.00  0.00           C  
ATOM   3421  H   ALA A 228       4.498   3.540 -22.722  1.00  0.00           H  
ATOM   3422  HA  ALA A 228       5.669   6.168 -22.006  1.00  0.00           H  
ATOM   3423 1HB  ALA A 228       3.783   7.313 -23.122  1.00  0.00           H  
ATOM   3424 2HB  ALA A 228       4.746   6.371 -24.289  1.00  0.00           H  
ATOM   3425 3HB  ALA A 228       3.200   5.736 -23.700  1.00  0.00           H  
ATOM   3426  N   TYR A 229       4.140   6.401 -20.119  1.00  0.00           N  
ATOM   3427  CA  TYR A 229       3.362   6.436 -18.906  1.00  0.00           C  
ATOM   3428  C   TYR A 229       2.494   7.652 -18.832  1.00  0.00           C  
ATOM   3429  O   TYR A 229       2.894   8.763 -19.195  1.00  0.00           O  
ATOM   3430  CB  TYR A 229       4.316   6.348 -17.733  1.00  0.00           C  
ATOM   3431  CG  TYR A 229       4.907   5.013 -17.686  1.00  0.00           C  
ATOM   3432  CD1 TYR A 229       5.959   4.744 -18.510  1.00  0.00           C  
ATOM   3433  CD2 TYR A 229       4.390   4.041 -16.857  1.00  0.00           C  
ATOM   3434  CE1 TYR A 229       6.483   3.515 -18.545  1.00  0.00           C  
ATOM   3435  CE2 TYR A 229       4.930   2.784 -16.874  1.00  0.00           C  
ATOM   3436  CZ  TYR A 229       5.974   2.514 -17.729  1.00  0.00           C  
ATOM   3437  OH  TYR A 229       6.510   1.253 -17.784  1.00  0.00           O  
ATOM   3438  H   TYR A 229       4.935   7.026 -20.227  1.00  0.00           H  
ATOM   3439  HA  TYR A 229       2.705   5.566 -18.883  1.00  0.00           H  
ATOM   3440 1HB  TYR A 229       5.100   7.073 -17.864  1.00  0.00           H  
ATOM   3441 2HB  TYR A 229       3.802   6.553 -16.821  1.00  0.00           H  
ATOM   3442  HD1 TYR A 229       6.355   5.523 -19.164  1.00  0.00           H  
ATOM   3443  HD2 TYR A 229       3.551   4.267 -16.208  1.00  0.00           H  
ATOM   3444  HE1 TYR A 229       7.279   3.329 -19.222  1.00  0.00           H  
ATOM   3445  HE2 TYR A 229       4.523   1.999 -16.233  1.00  0.00           H  
ATOM   3446  HH  TYR A 229       5.908   0.631 -17.360  1.00  0.00           H  
ATOM   3447  N   ARG A 230       1.312   7.444 -18.312  1.00  0.00           N  
ATOM   3448  CA  ARG A 230       0.349   8.496 -18.132  1.00  0.00           C  
ATOM   3449  C   ARG A 230      -0.369   8.417 -16.822  1.00  0.00           C  
ATOM   3450  O   ARG A 230      -0.911   7.378 -16.476  1.00  0.00           O  
ATOM   3451  CB  ARG A 230      -0.676   8.406 -19.235  1.00  0.00           C  
ATOM   3452  CG  ARG A 230      -1.792   9.375 -19.138  1.00  0.00           C  
ATOM   3453  CD  ARG A 230      -2.613   9.337 -20.334  1.00  0.00           C  
ATOM   3454  NE  ARG A 230      -3.266   8.088 -20.568  1.00  0.00           N  
ATOM   3455  CZ  ARG A 230      -3.933   7.839 -21.684  1.00  0.00           C  
ATOM   3456  NH1 ARG A 230      -4.045   8.742 -22.599  1.00  0.00           N  
ATOM   3457  NH2 ARG A 230      -4.477   6.682 -21.883  1.00  0.00           N  
ATOM   3458  H   ARG A 230       1.043   6.486 -18.073  1.00  0.00           H  
ATOM   3459  HA  ARG A 230       0.862   9.457 -18.189  1.00  0.00           H  
ATOM   3460 1HB  ARG A 230      -0.190   8.560 -20.196  1.00  0.00           H  
ATOM   3461 2HB  ARG A 230      -1.113   7.400 -19.246  1.00  0.00           H  
ATOM   3462 1HG  ARG A 230      -2.422   9.122 -18.287  1.00  0.00           H  
ATOM   3463 2HG  ARG A 230      -1.398  10.386 -19.009  1.00  0.00           H  
ATOM   3464 1HD  ARG A 230      -3.377  10.113 -20.271  1.00  0.00           H  
ATOM   3465 2HD  ARG A 230      -1.978   9.519 -21.181  1.00  0.00           H  
ATOM   3466  HE  ARG A 230      -3.205   7.317 -19.882  1.00  0.00           H  
ATOM   3467 1HH1 ARG A 230      -3.639   9.655 -22.485  1.00  0.00           H  
ATOM   3468 2HH1 ARG A 230      -4.558   8.492 -23.442  1.00  0.00           H  
ATOM   3469 1HH2 ARG A 230      -4.371   5.966 -21.143  1.00  0.00           H  
ATOM   3470 2HH2 ARG A 230      -4.979   6.535 -22.770  1.00  0.00           H  
ATOM   3471  N   VAL A 231      -0.424   9.531 -16.131  1.00  0.00           N  
ATOM   3472  CA  VAL A 231      -1.180   9.615 -14.903  1.00  0.00           C  
ATOM   3473  C   VAL A 231      -2.611   9.916 -15.319  1.00  0.00           C  
ATOM   3474  O   VAL A 231      -2.833  10.814 -16.132  1.00  0.00           O  
ATOM   3475  CB  VAL A 231      -0.553  10.679 -13.993  1.00  0.00           C  
ATOM   3476  CG1 VAL A 231      -1.351  10.829 -12.785  1.00  0.00           C  
ATOM   3477  CG2 VAL A 231       0.885  10.277 -13.637  1.00  0.00           C  
ATOM   3478  H   VAL A 231       0.070  10.352 -16.468  1.00  0.00           H  
ATOM   3479  HA  VAL A 231      -1.182   8.669 -14.386  1.00  0.00           H  
ATOM   3480  HB  VAL A 231      -0.546  11.640 -14.511  1.00  0.00           H  
ATOM   3481 1HG1 VAL A 231      -0.903  11.595 -12.154  1.00  0.00           H  
ATOM   3482 2HG1 VAL A 231      -2.367  11.119 -13.062  1.00  0.00           H  
ATOM   3483 3HG1 VAL A 231      -1.377   9.880 -12.250  1.00  0.00           H  
ATOM   3484 1HG2 VAL A 231       1.325  11.043 -12.995  1.00  0.00           H  
ATOM   3485 2HG2 VAL A 231       0.877   9.325 -13.115  1.00  0.00           H  
ATOM   3486 3HG2 VAL A 231       1.476  10.187 -14.549  1.00  0.00           H  
ATOM   3487  N   GLU A 232      -3.579   9.136 -14.857  1.00  0.00           N  
ATOM   3488  CA  GLU A 232      -4.929   9.385 -15.353  1.00  0.00           C  
ATOM   3489  C   GLU A 232      -5.345  10.843 -15.144  1.00  0.00           C  
ATOM   3490  O   GLU A 232      -5.235  11.371 -14.042  1.00  0.00           O  
ATOM   3491  CB  GLU A 232      -5.939   8.457 -14.671  1.00  0.00           C  
ATOM   3492  CG  GLU A 232      -5.841   6.978 -15.084  1.00  0.00           C  
ATOM   3493  CD  GLU A 232      -6.933   6.108 -14.466  1.00  0.00           C  
ATOM   3494  OE1 GLU A 232      -7.705   6.610 -13.681  1.00  0.00           O  
ATOM   3495  OE2 GLU A 232      -6.990   4.944 -14.791  1.00  0.00           O  
ATOM   3496  H   GLU A 232      -3.376   8.377 -14.200  1.00  0.00           H  
ATOM   3497  HA  GLU A 232      -4.941   9.178 -16.425  1.00  0.00           H  
ATOM   3498 1HB  GLU A 232      -5.798   8.505 -13.588  1.00  0.00           H  
ATOM   3499 2HB  GLU A 232      -6.950   8.800 -14.885  1.00  0.00           H  
ATOM   3500 1HG  GLU A 232      -5.908   6.910 -16.170  1.00  0.00           H  
ATOM   3501 2HG  GLU A 232      -4.865   6.593 -14.788  1.00  0.00           H  
ATOM   3502  N   GLY A 233      -5.874  11.469 -16.210  1.00  0.00           N  
ATOM   3503  CA  GLY A 233      -6.334  12.868 -16.202  1.00  0.00           C  
ATOM   3504  C   GLY A 233      -5.255  13.900 -16.601  1.00  0.00           C  
ATOM   3505  O   GLY A 233      -5.549  15.089 -16.744  1.00  0.00           O  
ATOM   3506  H   GLY A 233      -5.941  10.953 -17.074  1.00  0.00           H  
ATOM   3507 1HA  GLY A 233      -7.185  12.964 -16.879  1.00  0.00           H  
ATOM   3508 2HA  GLY A 233      -6.710  13.110 -15.208  1.00  0.00           H  
ATOM   3509  N   GLU A 234      -4.011  13.454 -16.776  1.00  0.00           N  
ATOM   3510  CA  GLU A 234      -2.878  14.333 -17.106  1.00  0.00           C  
ATOM   3511  C   GLU A 234      -3.070  15.198 -18.365  1.00  0.00           C  
ATOM   3512  O   GLU A 234      -3.454  14.690 -19.425  1.00  0.00           O  
ATOM   3513  CB  GLU A 234      -1.627  13.465 -17.262  1.00  0.00           C  
ATOM   3514  CG  GLU A 234      -0.380  14.190 -17.315  1.00  0.00           C  
ATOM   3515  CD  GLU A 234      -0.086  14.642 -18.620  1.00  0.00           C  
ATOM   3516  OE1 GLU A 234      -0.429  13.975 -19.561  1.00  0.00           O  
ATOM   3517  OE2 GLU A 234       0.482  15.689 -18.743  1.00  0.00           O  
ATOM   3518  H   GLU A 234      -3.815  12.461 -16.634  1.00  0.00           H  
ATOM   3519  HA  GLU A 234      -2.728  15.011 -16.267  1.00  0.00           H  
ATOM   3520 1HB  GLU A 234      -1.540  12.821 -16.402  1.00  0.00           H  
ATOM   3521 2HB  GLU A 234      -1.714  12.832 -18.144  1.00  0.00           H  
ATOM   3522 1HG  GLU A 234      -0.486  15.051 -16.667  1.00  0.00           H  
ATOM   3523 2HG  GLU A 234       0.405  13.572 -16.931  1.00  0.00           H  
ATOM   3524  N   LEU A 235      -2.717  16.494 -18.261  1.00  0.00           N  
ATOM   3525  CA  LEU A 235      -2.883  17.445 -19.360  1.00  0.00           C  
ATOM   3526  C   LEU A 235      -2.194  17.175 -20.710  1.00  0.00           C  
ATOM   3527  O   LEU A 235      -2.844  17.304 -21.742  1.00  0.00           O  
ATOM   3528  CB  LEU A 235      -2.425  18.828 -18.924  1.00  0.00           C  
ATOM   3529  CG  LEU A 235      -2.560  19.877 -19.996  1.00  0.00           C  
ATOM   3530  CD1 LEU A 235      -4.011  20.007 -20.353  1.00  0.00           C  
ATOM   3531  CD2 LEU A 235      -2.016  21.170 -19.513  1.00  0.00           C  
ATOM   3532  H   LEU A 235      -2.385  16.865 -17.368  1.00  0.00           H  
ATOM   3533  HA  LEU A 235      -3.949  17.499 -19.551  1.00  0.00           H  
ATOM   3534 1HB  LEU A 235      -3.002  19.141 -18.065  1.00  0.00           H  
ATOM   3535 2HB  LEU A 235      -1.374  18.772 -18.631  1.00  0.00           H  
ATOM   3536  HG  LEU A 235      -2.029  19.566 -20.872  1.00  0.00           H  
ATOM   3537 1HD1 LEU A 235      -4.131  20.753 -21.134  1.00  0.00           H  
ATOM   3538 2HD1 LEU A 235      -4.373  19.050 -20.710  1.00  0.00           H  
ATOM   3539 3HD1 LEU A 235      -4.572  20.309 -19.471  1.00  0.00           H  
ATOM   3540 1HD2 LEU A 235      -2.120  21.923 -20.292  1.00  0.00           H  
ATOM   3541 2HD2 LEU A 235      -2.580  21.471 -18.638  1.00  0.00           H  
ATOM   3542 3HD2 LEU A 235      -0.961  21.051 -19.257  1.00  0.00           H  
ATOM   3543  N   LEU A 236      -0.908  16.835 -20.763  1.00  0.00           N  
ATOM   3544  CA  LEU A 236      -0.280  16.753 -22.083  1.00  0.00           C  
ATOM   3545  C   LEU A 236      -0.723  15.554 -22.878  1.00  0.00           C  
ATOM   3546  O   LEU A 236      -0.919  15.646 -24.095  1.00  0.00           O  
ATOM   3547  CB  LEU A 236       1.239  16.755 -21.956  1.00  0.00           C  
ATOM   3548  CG  LEU A 236       1.846  18.139 -22.043  1.00  0.00           C  
ATOM   3549  CD1 LEU A 236       1.661  18.653 -23.454  1.00  0.00           C  
ATOM   3550  CD2 LEU A 236       1.137  19.060 -21.052  1.00  0.00           C  
ATOM   3551  H   LEU A 236      -0.362  16.644 -19.927  1.00  0.00           H  
ATOM   3552  HA  LEU A 236      -0.565  17.641 -22.638  1.00  0.00           H  
ATOM   3553 1HB  LEU A 236       1.514  16.313 -20.996  1.00  0.00           H  
ATOM   3554 2HB  LEU A 236       1.668  16.137 -22.748  1.00  0.00           H  
ATOM   3555  HG  LEU A 236       2.912  18.097 -21.822  1.00  0.00           H  
ATOM   3556 1HD1 LEU A 236       2.081  19.653 -23.535  1.00  0.00           H  
ATOM   3557 2HD1 LEU A 236       2.163  17.986 -24.154  1.00  0.00           H  
ATOM   3558 3HD1 LEU A 236       0.605  18.690 -23.696  1.00  0.00           H  
ATOM   3559 1HD2 LEU A 236       1.560  20.061 -21.117  1.00  0.00           H  
ATOM   3560 2HD2 LEU A 236       0.097  19.094 -21.299  1.00  0.00           H  
ATOM   3561 3HD2 LEU A 236       1.252  18.684 -20.041  1.00  0.00           H  
ATOM   3562  N   THR A 237      -0.950  14.441 -22.219  1.00  0.00           N  
ATOM   3563  CA  THR A 237      -1.411  13.317 -22.982  1.00  0.00           C  
ATOM   3564  C   THR A 237      -2.873  13.554 -23.359  1.00  0.00           C  
ATOM   3565  O   THR A 237      -3.275  13.172 -24.451  1.00  0.00           O  
ATOM   3566  CB  THR A 237      -1.212  12.018 -22.218  1.00  0.00           C  
ATOM   3567  OG1 THR A 237      -1.898  12.100 -20.978  1.00  0.00           O  
ATOM   3568  CG2 THR A 237       0.287  11.759 -21.961  1.00  0.00           C  
ATOM   3569  H   THR A 237      -0.776  14.373 -21.218  1.00  0.00           H  
ATOM   3570  HA  THR A 237      -0.825  13.253 -23.899  1.00  0.00           H  
ATOM   3571  HB  THR A 237      -1.626  11.200 -22.802  1.00  0.00           H  
ATOM   3572  HG1 THR A 237      -1.456  12.774 -20.404  1.00  0.00           H  
ATOM   3573 1HG2 THR A 237       0.416  10.827 -21.411  1.00  0.00           H  
ATOM   3574 2HG2 THR A 237       0.820  11.696 -22.910  1.00  0.00           H  
ATOM   3575 3HG2 THR A 237       0.695  12.583 -21.375  1.00  0.00           H  
ATOM   3576  N   LYS A 238      -3.642  14.255 -22.500  1.00  0.00           N  
ATOM   3577  CA  LYS A 238      -5.035  14.613 -22.797  1.00  0.00           C  
ATOM   3578  C   LYS A 238      -5.067  15.475 -24.060  1.00  0.00           C  
ATOM   3579  O   LYS A 238      -5.899  15.306 -24.950  1.00  0.00           O  
ATOM   3580  CB  LYS A 238      -5.666  15.325 -21.597  1.00  0.00           C  
ATOM   3581  CG  LYS A 238      -7.126  15.676 -21.726  1.00  0.00           C  
ATOM   3582  CD  LYS A 238      -7.682  16.139 -20.375  1.00  0.00           C  
ATOM   3583  CE  LYS A 238      -7.252  17.562 -20.034  1.00  0.00           C  
ATOM   3584  NZ  LYS A 238      -7.901  18.550 -20.928  1.00  0.00           N  
ATOM   3585  H   LYS A 238      -3.276  14.525 -21.583  1.00  0.00           H  
ATOM   3586  HA  LYS A 238      -5.599  13.700 -22.997  1.00  0.00           H  
ATOM   3587 1HB  LYS A 238      -5.565  14.697 -20.717  1.00  0.00           H  
ATOM   3588 2HB  LYS A 238      -5.126  16.243 -21.401  1.00  0.00           H  
ATOM   3589 1HG  LYS A 238      -7.246  16.480 -22.454  1.00  0.00           H  
ATOM   3590 2HG  LYS A 238      -7.692  14.807 -22.074  1.00  0.00           H  
ATOM   3591 1HD  LYS A 238      -8.770  16.098 -20.401  1.00  0.00           H  
ATOM   3592 2HD  LYS A 238      -7.327  15.470 -19.587  1.00  0.00           H  
ATOM   3593 1HE  LYS A 238      -7.529  17.780 -19.006  1.00  0.00           H  
ATOM   3594 2HE  LYS A 238      -6.183  17.646 -20.131  1.00  0.00           H  
ATOM   3595 1HZ  LYS A 238      -7.641  19.487 -20.700  1.00  0.00           H  
ATOM   3596 2HZ  LYS A 238      -7.655  18.362 -21.887  1.00  0.00           H  
ATOM   3597 3HZ  LYS A 238      -8.921  18.464 -20.844  1.00  0.00           H  
ATOM   3598  N   ILE A 239      -4.115  16.392 -24.156  1.00  0.00           N  
ATOM   3599  CA  ILE A 239      -3.981  17.231 -25.330  1.00  0.00           C  
ATOM   3600  C   ILE A 239      -3.733  16.400 -26.591  1.00  0.00           C  
ATOM   3601  O   ILE A 239      -4.296  16.705 -27.639  1.00  0.00           O  
ATOM   3602  CB  ILE A 239      -2.893  18.303 -25.147  1.00  0.00           C  
ATOM   3603  CG1 ILE A 239      -3.336  19.363 -24.123  1.00  0.00           C  
ATOM   3604  CG2 ILE A 239      -2.559  18.915 -26.446  1.00  0.00           C  
ATOM   3605  CD1 ILE A 239      -2.212  20.274 -23.672  1.00  0.00           C  
ATOM   3606  H   ILE A 239      -3.468  16.523 -23.378  1.00  0.00           H  
ATOM   3607  HA  ILE A 239      -4.926  17.759 -25.463  1.00  0.00           H  
ATOM   3608  HB  ILE A 239      -2.002  17.832 -24.743  1.00  0.00           H  
ATOM   3609 1HG1 ILE A 239      -4.108  19.977 -24.582  1.00  0.00           H  
ATOM   3610 2HG1 ILE A 239      -3.765  18.874 -23.265  1.00  0.00           H  
ATOM   3611 1HG2 ILE A 239      -1.771  19.653 -26.311  1.00  0.00           H  
ATOM   3612 2HG2 ILE A 239      -2.218  18.132 -27.108  1.00  0.00           H  
ATOM   3613 3HG2 ILE A 239      -3.445  19.398 -26.861  1.00  0.00           H  
ATOM   3614 1HD1 ILE A 239      -2.592  21.004 -22.967  1.00  0.00           H  
ATOM   3615 2HD1 ILE A 239      -1.448  19.687 -23.196  1.00  0.00           H  
ATOM   3616 3HD1 ILE A 239      -1.790  20.787 -24.531  1.00  0.00           H  
ATOM   3617  N   GLN A 240      -2.889  15.363 -26.507  1.00  0.00           N  
ATOM   3618  CA  GLN A 240      -2.619  14.523 -27.679  1.00  0.00           C  
ATOM   3619  C   GLN A 240      -3.618  13.362 -27.895  1.00  0.00           C  
ATOM   3620  O   GLN A 240      -3.611  12.738 -28.953  1.00  0.00           O  
ATOM   3621  CB  GLN A 240      -1.247  13.903 -27.560  1.00  0.00           C  
ATOM   3622  CG  GLN A 240      -0.117  14.858 -27.444  1.00  0.00           C  
ATOM   3623  CD  GLN A 240       0.067  15.832 -28.618  1.00  0.00           C  
ATOM   3624  OE1 GLN A 240       0.028  15.466 -29.791  1.00  0.00           O  
ATOM   3625  NE2 GLN A 240       0.315  17.097 -28.282  1.00  0.00           N  
ATOM   3626  H   GLN A 240      -2.415  15.177 -25.622  1.00  0.00           H  
ATOM   3627  HA  GLN A 240      -2.649  15.158 -28.564  1.00  0.00           H  
ATOM   3628 1HB  GLN A 240      -1.225  13.264 -26.674  1.00  0.00           H  
ATOM   3629 2HB  GLN A 240      -1.063  13.264 -28.429  1.00  0.00           H  
ATOM   3630 1HG  GLN A 240      -0.230  15.441 -26.529  1.00  0.00           H  
ATOM   3631 2HG  GLN A 240       0.747  14.232 -27.370  1.00  0.00           H  
ATOM   3632 1HE2 GLN A 240       0.488  17.785 -28.990  1.00  0.00           H  
ATOM   3633 2HE2 GLN A 240       0.382  17.348 -27.316  1.00  0.00           H  
ATOM   3634  N   GLU A 241      -4.437  13.050 -26.891  1.00  0.00           N  
ATOM   3635  CA  GLU A 241      -5.434  11.978 -26.975  1.00  0.00           C  
ATOM   3636  C   GLU A 241      -6.704  12.528 -26.326  1.00  0.00           C  
ATOM   3637  O   GLU A 241      -6.761  12.700 -25.111  1.00  0.00           O  
ATOM   3638  CB  GLU A 241      -4.911  10.712 -26.271  1.00  0.00           C  
ATOM   3639  CG  GLU A 241      -5.815   9.469 -26.365  1.00  0.00           C  
ATOM   3640  CD  GLU A 241      -5.183   8.222 -25.714  1.00  0.00           C  
ATOM   3641  OE1 GLU A 241      -4.182   7.756 -26.200  1.00  0.00           O  
ATOM   3642  OE2 GLU A 241      -5.677   7.788 -24.678  1.00  0.00           O  
ATOM   3643  H   GLU A 241      -4.354  13.561 -26.015  1.00  0.00           H  
ATOM   3644  HA  GLU A 241      -5.639  11.753 -28.022  1.00  0.00           H  
ATOM   3645 1HB  GLU A 241      -3.941  10.446 -26.695  1.00  0.00           H  
ATOM   3646 2HB  GLU A 241      -4.755  10.931 -25.214  1.00  0.00           H  
ATOM   3647 1HG  GLU A 241      -6.763   9.688 -25.895  1.00  0.00           H  
ATOM   3648 2HG  GLU A 241      -6.012   9.262 -27.412  1.00  0.00           H  
ATOM   3649  N   VAL A 242      -7.745  12.748 -27.131  1.00  0.00           N  
ATOM   3650  CA  VAL A 242      -8.899  13.500 -26.642  1.00  0.00           C  
ATOM   3651  C   VAL A 242      -9.655  12.893 -25.454  1.00  0.00           C  
ATOM   3652  O   VAL A 242      -9.878  13.605 -24.478  1.00  0.00           O  
ATOM   3653  CB  VAL A 242      -9.886  13.736 -27.816  1.00  0.00           C  
ATOM   3654  CG1 VAL A 242     -11.175  14.344 -27.320  1.00  0.00           C  
ATOM   3655  CG2 VAL A 242      -9.257  14.660 -28.839  1.00  0.00           C  
ATOM   3656  H   VAL A 242      -7.673  12.501 -28.106  1.00  0.00           H  
ATOM   3657  HA  VAL A 242      -8.529  14.478 -26.325  1.00  0.00           H  
ATOM   3658  HB  VAL A 242     -10.121  12.779 -28.276  1.00  0.00           H  
ATOM   3659 1HG1 VAL A 242     -11.860  14.482 -28.154  1.00  0.00           H  
ATOM   3660 2HG1 VAL A 242     -11.609  13.696 -26.620  1.00  0.00           H  
ATOM   3661 3HG1 VAL A 242     -10.975  15.308 -26.849  1.00  0.00           H  
ATOM   3662 1HG2 VAL A 242      -9.953  14.814 -29.663  1.00  0.00           H  
ATOM   3663 2HG2 VAL A 242      -9.049  15.606 -28.366  1.00  0.00           H  
ATOM   3664 3HG2 VAL A 242      -8.330  14.226 -29.218  1.00  0.00           H  
ATOM   3665  N   ASN A 243     -10.064  11.610 -25.503  1.00  0.00           N  
ATOM   3666  CA  ASN A 243     -10.785  11.035 -24.350  1.00  0.00           C  
ATOM   3667  C   ASN A 243     -11.844  12.007 -23.830  1.00  0.00           C  
ATOM   3668  O   ASN A 243     -11.838  12.388 -22.656  1.00  0.00           O  
ATOM   3669  CB  ASN A 243      -9.824  10.615 -23.260  1.00  0.00           C  
ATOM   3670  CG  ASN A 243      -8.970   9.485 -23.712  1.00  0.00           C  
ATOM   3671  OD1 ASN A 243      -9.469   8.577 -24.394  1.00  0.00           O  
ATOM   3672  ND2 ASN A 243      -7.719   9.506 -23.376  1.00  0.00           N  
ATOM   3673  H   ASN A 243      -9.860  11.047 -26.314  1.00  0.00           H  
ATOM   3674  HA  ASN A 243     -11.312  10.142 -24.690  1.00  0.00           H  
ATOM   3675 1HB  ASN A 243      -9.183  11.457 -22.986  1.00  0.00           H  
ATOM   3676 2HB  ASN A 243     -10.379  10.318 -22.370  1.00  0.00           H  
ATOM   3677 1HD2 ASN A 243      -7.110   8.763 -23.713  1.00  0.00           H  
ATOM   3678 2HD2 ASN A 243      -7.352  10.263 -22.839  1.00  0.00           H  
ATOM   3679  N   LEU A 244     -12.746  12.421 -24.718  1.00  0.00           N  
ATOM   3680  CA  LEU A 244     -13.620  13.561 -24.468  1.00  0.00           C  
ATOM   3681  C   LEU A 244     -14.385  13.477 -23.148  1.00  0.00           C  
ATOM   3682  O   LEU A 244     -14.640  14.504 -22.521  1.00  0.00           O  
ATOM   3683  CB  LEU A 244     -14.615  13.709 -25.622  1.00  0.00           C  
ATOM   3684  CG  LEU A 244     -15.364  15.026 -25.654  1.00  0.00           C  
ATOM   3685  CD1 LEU A 244     -14.336  16.137 -25.854  1.00  0.00           C  
ATOM   3686  CD2 LEU A 244     -16.362  15.028 -26.784  1.00  0.00           C  
ATOM   3687  H   LEU A 244     -12.744  11.998 -25.636  1.00  0.00           H  
ATOM   3688  HA  LEU A 244     -12.995  14.453 -24.441  1.00  0.00           H  
ATOM   3689 1HB  LEU A 244     -14.085  13.608 -26.566  1.00  0.00           H  
ATOM   3690 2HB  LEU A 244     -15.353  12.910 -25.553  1.00  0.00           H  
ATOM   3691  HG  LEU A 244     -15.877  15.190 -24.706  1.00  0.00           H  
ATOM   3692 1HD1 LEU A 244     -14.837  17.093 -25.891  1.00  0.00           H  
ATOM   3693 2HD1 LEU A 244     -13.614  16.131 -25.044  1.00  0.00           H  
ATOM   3694 3HD1 LEU A 244     -13.816  15.979 -26.797  1.00  0.00           H  
ATOM   3695 1HD2 LEU A 244     -16.878  15.990 -26.811  1.00  0.00           H  
ATOM   3696 2HD2 LEU A 244     -15.838  14.877 -27.734  1.00  0.00           H  
ATOM   3697 3HD2 LEU A 244     -17.086  14.229 -26.637  1.00  0.00           H  
ATOM   3698  N   ALA A 245     -14.773  12.276 -22.719  1.00  0.00           N  
ATOM   3699  CA  ALA A 245     -15.502  12.141 -21.457  1.00  0.00           C  
ATOM   3700  C   ALA A 245     -14.676  12.659 -20.276  1.00  0.00           C  
ATOM   3701  O   ALA A 245     -15.219  13.214 -19.314  1.00  0.00           O  
ATOM   3702  CB  ALA A 245     -15.871  10.693 -21.213  1.00  0.00           C  
ATOM   3703  H   ALA A 245     -14.543  11.458 -23.264  1.00  0.00           H  
ATOM   3704  HA  ALA A 245     -16.410  12.741 -21.526  1.00  0.00           H  
ATOM   3705 1HB  ALA A 245     -16.431  10.613 -20.283  1.00  0.00           H  
ATOM   3706 2HB  ALA A 245     -16.480  10.328 -22.038  1.00  0.00           H  
ATOM   3707 3HB  ALA A 245     -14.961  10.096 -21.140  1.00  0.00           H  
ATOM   3708  N   GLU A 246     -13.360  12.436 -20.322  1.00  0.00           N  
ATOM   3709  CA  GLU A 246     -12.510  12.865 -19.228  1.00  0.00           C  
ATOM   3710  C   GLU A 246     -12.299  14.343 -19.360  1.00  0.00           C  
ATOM   3711  O   GLU A 246     -12.262  15.059 -18.368  1.00  0.00           O  
ATOM   3712  CB  GLU A 246     -11.169  12.131 -19.225  1.00  0.00           C  
ATOM   3713  CG  GLU A 246     -11.245  10.630 -18.908  1.00  0.00           C  
ATOM   3714  CD  GLU A 246     -11.701  10.332 -17.484  1.00  0.00           C  
ATOM   3715  OE1 GLU A 246     -11.129  10.888 -16.573  1.00  0.00           O  
ATOM   3716  OE2 GLU A 246     -12.629   9.556 -17.311  1.00  0.00           O  
ATOM   3717  H   GLU A 246     -12.936  12.032 -21.152  1.00  0.00           H  
ATOM   3718  HA  GLU A 246     -13.015  12.672 -18.289  1.00  0.00           H  
ATOM   3719 1HB  GLU A 246     -10.700  12.238 -20.206  1.00  0.00           H  
ATOM   3720 2HB  GLU A 246     -10.505  12.597 -18.495  1.00  0.00           H  
ATOM   3721 1HG  GLU A 246     -11.946  10.168 -19.605  1.00  0.00           H  
ATOM   3722 2HG  GLU A 246     -10.265  10.185 -19.075  1.00  0.00           H  
ATOM   3723  N   ASP A 247     -12.201  14.813 -20.600  1.00  0.00           N  
ATOM   3724  CA  ASP A 247     -11.946  16.226 -20.831  1.00  0.00           C  
ATOM   3725  C   ASP A 247     -13.156  17.028 -20.335  1.00  0.00           C  
ATOM   3726  O   ASP A 247     -12.999  18.080 -19.714  1.00  0.00           O  
ATOM   3727  CB  ASP A 247     -11.604  16.459 -22.313  1.00  0.00           C  
ATOM   3728  CG  ASP A 247     -10.972  17.822 -22.608  1.00  0.00           C  
ATOM   3729  OD1 ASP A 247     -10.199  18.267 -21.772  1.00  0.00           O  
ATOM   3730  OD2 ASP A 247     -11.145  18.352 -23.677  1.00  0.00           O  
ATOM   3731  H   ASP A 247     -12.252  14.152 -21.379  1.00  0.00           H  
ATOM   3732  HA  ASP A 247     -11.085  16.525 -20.239  1.00  0.00           H  
ATOM   3733 1HB  ASP A 247     -10.924  15.668 -22.656  1.00  0.00           H  
ATOM   3734 2HB  ASP A 247     -12.508  16.362 -22.896  1.00  0.00           H  
ATOM   3735  N   TYR A 248     -14.360  16.481 -20.529  1.00  0.00           N  
ATOM   3736  CA  TYR A 248     -15.575  17.103 -20.024  1.00  0.00           C  
ATOM   3737  C   TYR A 248     -15.418  17.299 -18.524  1.00  0.00           C  
ATOM   3738  O   TYR A 248     -15.618  18.398 -17.994  1.00  0.00           O  
ATOM   3739  CB  TYR A 248     -16.787  16.213 -20.313  1.00  0.00           C  
ATOM   3740  CG  TYR A 248     -18.123  16.715 -19.766  1.00  0.00           C  
ATOM   3741  CD1 TYR A 248     -18.912  17.605 -20.488  1.00  0.00           C  
ATOM   3742  CD2 TYR A 248     -18.549  16.285 -18.515  1.00  0.00           C  
ATOM   3743  CE1 TYR A 248     -20.116  18.041 -19.968  1.00  0.00           C  
ATOM   3744  CE2 TYR A 248     -19.748  16.730 -17.996  1.00  0.00           C  
ATOM   3745  CZ  TYR A 248     -20.531  17.602 -18.721  1.00  0.00           C  
ATOM   3746  OH  TYR A 248     -21.730  18.045 -18.209  1.00  0.00           O  
ATOM   3747  H   TYR A 248     -14.432  15.624 -21.073  1.00  0.00           H  
ATOM   3748  HA  TYR A 248     -15.711  18.077 -20.479  1.00  0.00           H  
ATOM   3749 1HB  TYR A 248     -16.885  16.088 -21.393  1.00  0.00           H  
ATOM   3750 2HB  TYR A 248     -16.611  15.227 -19.899  1.00  0.00           H  
ATOM   3751  HD1 TYR A 248     -18.600  17.948 -21.458  1.00  0.00           H  
ATOM   3752  HD2 TYR A 248     -17.933  15.593 -17.940  1.00  0.00           H  
ATOM   3753  HE1 TYR A 248     -20.737  18.728 -20.531  1.00  0.00           H  
ATOM   3754  HE2 TYR A 248     -20.077  16.388 -17.014  1.00  0.00           H  
ATOM   3755  HH  TYR A 248     -22.158  18.621 -18.849  1.00  0.00           H  
ATOM   3756  N   LYS A 249     -15.041  16.221 -17.826  1.00  0.00           N  
ATOM   3757  CA  LYS A 249     -14.872  16.286 -16.382  1.00  0.00           C  
ATOM   3758  C   LYS A 249     -13.725  17.203 -15.927  1.00  0.00           C  
ATOM   3759  O   LYS A 249     -13.888  17.968 -14.973  1.00  0.00           O  
ATOM   3760  CB  LYS A 249     -14.656  14.876 -15.835  1.00  0.00           C  
ATOM   3761  CG  LYS A 249     -15.900  13.994 -15.899  1.00  0.00           C  
ATOM   3762  CD  LYS A 249     -15.681  12.670 -15.188  1.00  0.00           C  
ATOM   3763  CE  LYS A 249     -14.721  11.805 -15.983  1.00  0.00           C  
ATOM   3764  NZ  LYS A 249     -14.570  10.437 -15.419  1.00  0.00           N  
ATOM   3765  H   LYS A 249     -14.895  15.330 -18.309  1.00  0.00           H  
ATOM   3766  HA  LYS A 249     -15.795  16.679 -15.958  1.00  0.00           H  
ATOM   3767 1HB  LYS A 249     -13.866  14.383 -16.405  1.00  0.00           H  
ATOM   3768 2HB  LYS A 249     -14.326  14.931 -14.800  1.00  0.00           H  
ATOM   3769 1HG  LYS A 249     -16.742  14.515 -15.444  1.00  0.00           H  
ATOM   3770 2HG  LYS A 249     -16.140  13.798 -16.945  1.00  0.00           H  
ATOM   3771 1HD  LYS A 249     -15.265  12.846 -14.196  1.00  0.00           H  
ATOM   3772 2HD  LYS A 249     -16.629  12.146 -15.083  1.00  0.00           H  
ATOM   3773 1HE  LYS A 249     -15.082  11.724 -17.008  1.00  0.00           H  
ATOM   3774 2HE  LYS A 249     -13.741  12.286 -15.993  1.00  0.00           H  
ATOM   3775 1HZ  LYS A 249     -13.897   9.934 -16.024  1.00  0.00           H  
ATOM   3776 2HZ  LYS A 249     -14.210  10.486 -14.481  1.00  0.00           H  
ATOM   3777 3HZ  LYS A 249     -15.453   9.962 -15.421  1.00  0.00           H  
ATOM   3778  N   MET A 250     -12.588  17.195 -16.637  1.00  0.00           N  
ATOM   3779  CA  MET A 250     -11.434  17.997 -16.211  1.00  0.00           C  
ATOM   3780  C   MET A 250     -11.735  19.489 -16.312  1.00  0.00           C  
ATOM   3781  O   MET A 250     -11.221  20.298 -15.538  1.00  0.00           O  
ATOM   3782  CB  MET A 250     -10.183  17.698 -17.051  1.00  0.00           C  
ATOM   3783  CG  MET A 250      -9.579  16.263 -16.932  1.00  0.00           C  
ATOM   3784  SD  MET A 250      -9.134  15.775 -15.299  1.00  0.00           S  
ATOM   3785  CE  MET A 250     -10.576  14.771 -14.915  1.00  0.00           C  
ATOM   3786  H   MET A 250     -12.505  16.575 -17.438  1.00  0.00           H  
ATOM   3787  HA  MET A 250     -11.222  17.770 -15.169  1.00  0.00           H  
ATOM   3788 1HB  MET A 250     -10.434  17.850 -18.105  1.00  0.00           H  
ATOM   3789 2HB  MET A 250      -9.401  18.413 -16.803  1.00  0.00           H  
ATOM   3790 1HG  MET A 250     -10.264  15.542 -17.308  1.00  0.00           H  
ATOM   3791 2HG  MET A 250      -8.687  16.208 -17.542  1.00  0.00           H  
ATOM   3792 1HE  MET A 250     -10.481  14.363 -13.911  1.00  0.00           H  
ATOM   3793 2HE  MET A 250     -11.472  15.383 -14.975  1.00  0.00           H  
ATOM   3794 3HE  MET A 250     -10.652  13.948 -15.638  1.00  0.00           H  
ATOM   3795  N   LEU A 251     -12.602  19.838 -17.253  1.00  0.00           N  
ATOM   3796  CA  LEU A 251     -13.008  21.208 -17.507  1.00  0.00           C  
ATOM   3797  C   LEU A 251     -14.291  21.588 -16.768  1.00  0.00           C  
ATOM   3798  O   LEU A 251     -14.881  22.645 -17.024  1.00  0.00           O  
ATOM   3799  CB  LEU A 251     -13.176  21.379 -19.004  1.00  0.00           C  
ATOM   3800  CG  LEU A 251     -11.895  21.164 -19.798  1.00  0.00           C  
ATOM   3801  CD1 LEU A 251     -12.210  21.231 -21.229  1.00  0.00           C  
ATOM   3802  CD2 LEU A 251     -10.879  22.214 -19.408  1.00  0.00           C  
ATOM   3803  H   LEU A 251     -12.961  19.113 -17.879  1.00  0.00           H  
ATOM   3804  HA  LEU A 251     -12.212  21.866 -17.166  1.00  0.00           H  
ATOM   3805 1HB  LEU A 251     -13.907  20.644 -19.356  1.00  0.00           H  
ATOM   3806 2HB  LEU A 251     -13.551  22.378 -19.215  1.00  0.00           H  
ATOM   3807  HG  LEU A 251     -11.491  20.169 -19.593  1.00  0.00           H  
ATOM   3808 1HD1 LEU A 251     -11.312  21.063 -21.821  1.00  0.00           H  
ATOM   3809 2HD1 LEU A 251     -12.933  20.458 -21.450  1.00  0.00           H  
ATOM   3810 3HD1 LEU A 251     -12.623  22.194 -21.458  1.00  0.00           H  
ATOM   3811 1HD2 LEU A 251      -9.964  22.064 -19.980  1.00  0.00           H  
ATOM   3812 2HD2 LEU A 251     -11.282  23.199 -19.616  1.00  0.00           H  
ATOM   3813 3HD2 LEU A 251     -10.662  22.128 -18.342  1.00  0.00           H  
ATOM   3814  N   LYS A 252     -14.763  20.691 -15.901  1.00  0.00           N  
ATOM   3815  CA  LYS A 252     -15.964  20.872 -15.098  1.00  0.00           C  
ATOM   3816  C   LYS A 252     -17.206  21.166 -15.931  1.00  0.00           C  
ATOM   3817  O   LYS A 252     -18.070  21.941 -15.517  1.00  0.00           O  
ATOM   3818  CB  LYS A 252     -15.741  21.993 -14.080  1.00  0.00           C  
ATOM   3819  CG  LYS A 252     -14.582  21.733 -13.117  1.00  0.00           C  
ATOM   3820  CD  LYS A 252     -14.443  22.853 -12.092  1.00  0.00           C  
ATOM   3821  CE  LYS A 252     -13.254  22.616 -11.167  1.00  0.00           C  
ATOM   3822  NZ  LYS A 252     -13.080  23.729 -10.191  1.00  0.00           N  
ATOM   3823  H   LYS A 252     -14.248  19.826 -15.745  1.00  0.00           H  
ATOM   3824  HA  LYS A 252     -16.141  19.942 -14.556  1.00  0.00           H  
ATOM   3825 1HB  LYS A 252     -15.553  22.934 -14.594  1.00  0.00           H  
ATOM   3826 2HB  LYS A 252     -16.644  22.124 -13.485  1.00  0.00           H  
ATOM   3827 1HG  LYS A 252     -14.751  20.790 -12.598  1.00  0.00           H  
ATOM   3828 2HG  LYS A 252     -13.650  21.649 -13.682  1.00  0.00           H  
ATOM   3829 1HD  LYS A 252     -14.307  23.805 -12.610  1.00  0.00           H  
ATOM   3830 2HD  LYS A 252     -15.351  22.913 -11.493  1.00  0.00           H  
ATOM   3831 1HE  LYS A 252     -13.408  21.687 -10.621  1.00  0.00           H  
ATOM   3832 2HE  LYS A 252     -12.348  22.527 -11.768  1.00  0.00           H  
ATOM   3833 1HZ  LYS A 252     -12.285  23.536  -9.598  1.00  0.00           H  
ATOM   3834 2HZ  LYS A 252     -12.925  24.595 -10.689  1.00  0.00           H  
ATOM   3835 3HZ  LYS A 252     -13.910  23.812  -9.623  1.00  0.00           H  
ATOM   3836  N   GLY A 253     -17.298  20.554 -17.110  1.00  0.00           N  
ATOM   3837  CA  GLY A 253     -18.452  20.722 -17.974  1.00  0.00           C  
ATOM   3838  C   GLY A 253     -18.454  22.013 -18.800  1.00  0.00           C  
ATOM   3839  O   GLY A 253     -19.426  22.291 -19.510  1.00  0.00           O  
ATOM   3840  H   GLY A 253     -16.561  19.913 -17.404  1.00  0.00           H  
ATOM   3841 1HA  GLY A 253     -18.482  19.876 -18.653  1.00  0.00           H  
ATOM   3842 2HA  GLY A 253     -19.358  20.671 -17.374  1.00  0.00           H  
ATOM   3843  N   HIS A 254     -17.393  22.827 -18.733  1.00  0.00           N  
ATOM   3844  CA  HIS A 254     -17.417  24.087 -19.476  1.00  0.00           C  
ATOM   3845  C   HIS A 254     -17.288  23.884 -20.979  1.00  0.00           C  
ATOM   3846  O   HIS A 254     -16.213  24.073 -21.561  1.00  0.00           O  
ATOM   3847  CB  HIS A 254     -16.311  25.035 -19.019  1.00  0.00           C  
ATOM   3848  CG  HIS A 254     -16.472  26.432 -19.581  1.00  0.00           C  
ATOM   3849  ND1 HIS A 254     -15.504  27.053 -20.354  1.00  0.00           N  
ATOM   3850  CD2 HIS A 254     -17.489  27.323 -19.465  1.00  0.00           C  
ATOM   3851  CE1 HIS A 254     -15.928  28.266 -20.689  1.00  0.00           C  
ATOM   3852  NE2 HIS A 254     -17.125  28.453 -20.160  1.00  0.00           N  
ATOM   3853  H   HIS A 254     -16.592  22.604 -18.140  1.00  0.00           H  
ATOM   3854  HA  HIS A 254     -18.368  24.585 -19.295  1.00  0.00           H  
ATOM   3855 1HB  HIS A 254     -16.304  25.090 -17.928  1.00  0.00           H  
ATOM   3856 2HB  HIS A 254     -15.341  24.641 -19.331  1.00  0.00           H  
ATOM   3857  HD2 HIS A 254     -18.420  27.171 -18.919  1.00  0.00           H  
ATOM   3858  HE1 HIS A 254     -15.380  28.988 -21.296  1.00  0.00           H  
ATOM   3859  HE2 HIS A 254     -17.689  29.289 -20.248  1.00  0.00           H  
ATOM   3860  N   ILE A 255     -18.410  23.533 -21.592  1.00  0.00           N  
ATOM   3861  CA  ILE A 255     -18.504  23.217 -23.006  1.00  0.00           C  
ATOM   3862  C   ILE A 255     -17.626  24.058 -23.957  1.00  0.00           C  
ATOM   3863  O   ILE A 255     -16.879  23.464 -24.725  1.00  0.00           O  
ATOM   3864  CB  ILE A 255     -19.969  23.151 -23.483  1.00  0.00           C  
ATOM   3865  CG1 ILE A 255     -20.679  22.003 -22.772  1.00  0.00           C  
ATOM   3866  CG2 ILE A 255     -19.994  22.985 -24.976  1.00  0.00           C  
ATOM   3867  CD1 ILE A 255     -20.035  20.668 -22.992  1.00  0.00           C  
ATOM   3868  H   ILE A 255     -19.219  23.395 -20.990  1.00  0.00           H  
ATOM   3869  HA  ILE A 255     -18.154  22.192 -23.106  1.00  0.00           H  
ATOM   3870  HB  ILE A 255     -20.505  24.030 -23.209  1.00  0.00           H  
ATOM   3871 1HG1 ILE A 255     -20.702  22.207 -21.702  1.00  0.00           H  
ATOM   3872 2HG1 ILE A 255     -21.704  21.952 -23.135  1.00  0.00           H  
ATOM   3873 1HG2 ILE A 255     -21.024  22.931 -25.322  1.00  0.00           H  
ATOM   3874 2HG2 ILE A 255     -19.504  23.834 -25.437  1.00  0.00           H  
ATOM   3875 3HG2 ILE A 255     -19.469  22.070 -25.249  1.00  0.00           H  
ATOM   3876 1HD1 ILE A 255     -20.598  19.905 -22.470  1.00  0.00           H  
ATOM   3877 2HD1 ILE A 255     -20.021  20.440 -24.056  1.00  0.00           H  
ATOM   3878 3HD1 ILE A 255     -19.018  20.697 -22.607  1.00  0.00           H  
ATOM   3879  N   PRO A 256     -17.674  25.409 -23.998  1.00  0.00           N  
ATOM   3880  CA  PRO A 256     -16.846  26.211 -24.891  1.00  0.00           C  
ATOM   3881  C   PRO A 256     -15.354  25.858 -24.829  1.00  0.00           C  
ATOM   3882  O   PRO A 256     -14.661  25.910 -25.853  1.00  0.00           O  
ATOM   3883  CB  PRO A 256     -17.084  27.625 -24.360  1.00  0.00           C  
ATOM   3884  CG  PRO A 256     -18.475  27.575 -23.787  1.00  0.00           C  
ATOM   3885  CD  PRO A 256     -18.566  26.214 -23.136  1.00  0.00           C  
ATOM   3886  HA  PRO A 256     -17.221  26.111 -25.918  1.00  0.00           H  
ATOM   3887 1HB  PRO A 256     -16.318  27.874 -23.615  1.00  0.00           H  
ATOM   3888 2HB  PRO A 256     -16.984  28.353 -25.177  1.00  0.00           H  
ATOM   3889 1HG  PRO A 256     -18.617  28.394 -23.067  1.00  0.00           H  
ATOM   3890 2HG  PRO A 256     -19.220  27.714 -24.583  1.00  0.00           H  
ATOM   3891 1HD  PRO A 256     -18.184  26.266 -22.121  1.00  0.00           H  
ATOM   3892 2HD  PRO A 256     -19.583  25.903 -23.175  1.00  0.00           H  
ATOM   3893  N   THR A 257     -14.857  25.468 -23.648  1.00  0.00           N  
ATOM   3894  CA  THR A 257     -13.451  25.125 -23.531  1.00  0.00           C  
ATOM   3895  C   THR A 257     -13.287  23.721 -24.039  1.00  0.00           C  
ATOM   3896  O   THR A 257     -12.319  23.414 -24.725  1.00  0.00           O  
ATOM   3897  CB  THR A 257     -12.887  25.246 -22.110  1.00  0.00           C  
ATOM   3898  OG1 THR A 257     -13.033  26.588 -21.635  1.00  0.00           O  
ATOM   3899  CG2 THR A 257     -11.404  24.893 -22.145  1.00  0.00           C  
ATOM   3900  H   THR A 257     -15.447  25.375 -22.824  1.00  0.00           H  
ATOM   3901  HA  THR A 257     -12.874  25.790 -24.168  1.00  0.00           H  
ATOM   3902  HB  THR A 257     -13.416  24.568 -21.434  1.00  0.00           H  
ATOM   3903  HG1 THR A 257     -13.926  26.705 -21.252  1.00  0.00           H  
ATOM   3904 1HG2 THR A 257     -10.984  24.980 -21.149  1.00  0.00           H  
ATOM   3905 2HG2 THR A 257     -11.289  23.878 -22.498  1.00  0.00           H  
ATOM   3906 3HG2 THR A 257     -10.884  25.572 -22.818  1.00  0.00           H  
ATOM   3907  N   LEU A 258     -14.241  22.865 -23.695  1.00  0.00           N  
ATOM   3908  CA  LEU A 258     -14.190  21.474 -24.112  1.00  0.00           C  
ATOM   3909  C   LEU A 258     -14.057  21.427 -25.621  1.00  0.00           C  
ATOM   3910  O   LEU A 258     -13.209  20.715 -26.151  1.00  0.00           O  
ATOM   3911  CB  LEU A 258     -15.455  20.746 -23.663  1.00  0.00           C  
ATOM   3912  CG  LEU A 258     -15.530  19.297 -23.960  1.00  0.00           C  
ATOM   3913  CD1 LEU A 258     -14.433  18.630 -23.241  1.00  0.00           C  
ATOM   3914  CD2 LEU A 258     -16.841  18.773 -23.508  1.00  0.00           C  
ATOM   3915  H   LEU A 258     -15.017  23.207 -23.123  1.00  0.00           H  
ATOM   3916  HA  LEU A 258     -13.315  20.992 -23.688  1.00  0.00           H  
ATOM   3917 1HB  LEU A 258     -15.575  20.881 -22.589  1.00  0.00           H  
ATOM   3918 2HB  LEU A 258     -16.297  21.193 -24.159  1.00  0.00           H  
ATOM   3919  HG  LEU A 258     -15.413  19.122 -25.026  1.00  0.00           H  
ATOM   3920 1HD1 LEU A 258     -14.470  17.567 -23.416  1.00  0.00           H  
ATOM   3921 2HD1 LEU A 258     -13.482  19.027 -23.590  1.00  0.00           H  
ATOM   3922 3HD1 LEU A 258     -14.529  18.820 -22.195  1.00  0.00           H  
ATOM   3923 1HD2 LEU A 258     -16.896  17.701 -23.704  1.00  0.00           H  
ATOM   3924 2HD2 LEU A 258     -16.933  18.961 -22.447  1.00  0.00           H  
ATOM   3925 3HD2 LEU A 258     -17.634  19.283 -24.047  1.00  0.00           H  
ATOM   3926  N   ILE A 259     -14.854  22.247 -26.305  1.00  0.00           N  
ATOM   3927  CA  ILE A 259     -14.816  22.338 -27.755  1.00  0.00           C  
ATOM   3928  C   ILE A 259     -13.459  22.845 -28.222  1.00  0.00           C  
ATOM   3929  O   ILE A 259     -12.849  22.263 -29.121  1.00  0.00           O  
ATOM   3930  CB  ILE A 259     -15.903  23.294 -28.257  1.00  0.00           C  
ATOM   3931  CG1 ILE A 259     -17.283  22.694 -27.995  1.00  0.00           C  
ATOM   3932  CG2 ILE A 259     -15.700  23.587 -29.734  1.00  0.00           C  
ATOM   3933  CD1 ILE A 259     -18.397  23.684 -28.178  1.00  0.00           C  
ATOM   3934  H   ILE A 259     -15.528  22.806 -25.785  1.00  0.00           H  
ATOM   3935  HA  ILE A 259     -14.985  21.346 -28.173  1.00  0.00           H  
ATOM   3936  HB  ILE A 259     -15.844  24.227 -27.692  1.00  0.00           H  
ATOM   3937 1HG1 ILE A 259     -17.442  21.859 -28.676  1.00  0.00           H  
ATOM   3938 2HG1 ILE A 259     -17.319  22.319 -26.972  1.00  0.00           H  
ATOM   3939 1HG2 ILE A 259     -16.468  24.278 -30.075  1.00  0.00           H  
ATOM   3940 2HG2 ILE A 259     -14.717  24.035 -29.887  1.00  0.00           H  
ATOM   3941 3HG2 ILE A 259     -15.766  22.659 -30.302  1.00  0.00           H  
ATOM   3942 1HD1 ILE A 259     -19.350  23.199 -27.978  1.00  0.00           H  
ATOM   3943 2HD1 ILE A 259     -18.256  24.513 -27.486  1.00  0.00           H  
ATOM   3944 3HD1 ILE A 259     -18.388  24.058 -29.199  1.00  0.00           H  
ATOM   3945  N   ALA A 260     -12.962  23.914 -27.583  1.00  0.00           N  
ATOM   3946  CA  ALA A 260     -11.657  24.488 -27.907  1.00  0.00           C  
ATOM   3947  C   ALA A 260     -10.525  23.479 -27.721  1.00  0.00           C  
ATOM   3948  O   ALA A 260      -9.482  23.572 -28.371  1.00  0.00           O  
ATOM   3949  CB  ALA A 260     -11.389  25.703 -27.043  1.00  0.00           C  
ATOM   3950  H   ALA A 260     -13.516  24.374 -26.859  1.00  0.00           H  
ATOM   3951  HA  ALA A 260     -11.674  24.785 -28.955  1.00  0.00           H  
ATOM   3952 1HB  ALA A 260     -10.432  26.136 -27.318  1.00  0.00           H  
ATOM   3953 2HB  ALA A 260     -12.183  26.435 -27.192  1.00  0.00           H  
ATOM   3954 3HB  ALA A 260     -11.364  25.404 -26.002  1.00  0.00           H  
ATOM   3955  N   LYS A 261     -10.686  22.551 -26.785  1.00  0.00           N  
ATOM   3956  CA  LYS A 261      -9.649  21.568 -26.577  1.00  0.00           C  
ATOM   3957  C   LYS A 261      -9.815  20.391 -27.531  1.00  0.00           C  
ATOM   3958  O   LYS A 261      -8.826  19.968 -28.134  1.00  0.00           O  
ATOM   3959  CB  LYS A 261      -9.641  21.091 -25.127  1.00  0.00           C  
ATOM   3960  CG  LYS A 261      -9.291  22.187 -24.116  1.00  0.00           C  
ATOM   3961  CD  LYS A 261      -7.899  22.741 -24.328  1.00  0.00           C  
ATOM   3962  CE  LYS A 261      -7.573  23.811 -23.292  1.00  0.00           C  
ATOM   3963  NZ  LYS A 261      -6.217  24.400 -23.509  1.00  0.00           N  
ATOM   3964  H   LYS A 261     -11.530  22.540 -26.216  1.00  0.00           H  
ATOM   3965  HA  LYS A 261      -8.687  22.031 -26.787  1.00  0.00           H  
ATOM   3966 1HB  LYS A 261     -10.639  20.711 -24.866  1.00  0.00           H  
ATOM   3967 2HB  LYS A 261      -8.942  20.267 -25.009  1.00  0.00           H  
ATOM   3968 1HG  LYS A 261      -9.987  22.997 -24.228  1.00  0.00           H  
ATOM   3969 2HG  LYS A 261      -9.379  21.792 -23.105  1.00  0.00           H  
ATOM   3970 1HD  LYS A 261      -7.167  21.936 -24.261  1.00  0.00           H  
ATOM   3971 2HD  LYS A 261      -7.840  23.185 -25.324  1.00  0.00           H  
ATOM   3972 1HE  LYS A 261      -8.318  24.603 -23.357  1.00  0.00           H  
ATOM   3973 2HE  LYS A 261      -7.612  23.369 -22.296  1.00  0.00           H  
ATOM   3974 1HZ  LYS A 261      -6.038  25.106 -22.809  1.00  0.00           H  
ATOM   3975 2HZ  LYS A 261      -5.518  23.674 -23.442  1.00  0.00           H  
ATOM   3976 3HZ  LYS A 261      -6.178  24.820 -24.428  1.00  0.00           H  
ATOM   3977  N   GLU A 262     -11.062  19.926 -27.760  1.00  0.00           N  
ATOM   3978  CA  GLU A 262     -11.292  18.789 -28.655  1.00  0.00           C  
ATOM   3979  C   GLU A 262     -10.706  19.092 -30.021  1.00  0.00           C  
ATOM   3980  O   GLU A 262     -10.080  18.233 -30.623  1.00  0.00           O  
ATOM   3981  CB  GLU A 262     -12.778  18.439 -28.789  1.00  0.00           C  
ATOM   3982  CG  GLU A 262     -13.037  17.205 -29.683  1.00  0.00           C  
ATOM   3983  CD  GLU A 262     -14.496  16.779 -29.778  1.00  0.00           C  
ATOM   3984  OE1 GLU A 262     -15.334  17.419 -29.191  1.00  0.00           O  
ATOM   3985  OE2 GLU A 262     -14.760  15.804 -30.444  1.00  0.00           O  
ATOM   3986  H   GLU A 262     -11.849  20.331 -27.262  1.00  0.00           H  
ATOM   3987  HA  GLU A 262     -10.776  17.920 -28.246  1.00  0.00           H  
ATOM   3988 1HB  GLU A 262     -13.195  18.249 -27.800  1.00  0.00           H  
ATOM   3989 2HB  GLU A 262     -13.314  19.293 -29.210  1.00  0.00           H  
ATOM   3990 1HG  GLU A 262     -12.675  17.432 -30.687  1.00  0.00           H  
ATOM   3991 2HG  GLU A 262     -12.449  16.381 -29.307  1.00  0.00           H  
ATOM   3992  N   GLU A 263     -10.905  20.306 -30.514  1.00  0.00           N  
ATOM   3993  CA  GLU A 263     -10.257  20.726 -31.750  1.00  0.00           C  
ATOM   3994  C   GLU A 263      -9.512  21.998 -31.378  1.00  0.00           C  
ATOM   3995  O   GLU A 263     -10.162  22.978 -31.029  1.00  0.00           O  
ATOM   3996  CB  GLU A 263     -11.270  20.983 -32.863  1.00  0.00           C  
ATOM   3997  CG  GLU A 263     -10.637  21.389 -34.199  1.00  0.00           C  
ATOM   3998  CD  GLU A 263     -11.651  21.579 -35.306  1.00  0.00           C  
ATOM   3999  OE1 GLU A 263     -12.809  21.319 -35.078  1.00  0.00           O  
ATOM   4000  OE2 GLU A 263     -11.267  21.996 -36.374  1.00  0.00           O  
ATOM   4001  H   GLU A 263     -11.485  20.971 -29.993  1.00  0.00           H  
ATOM   4002  HA  GLU A 263      -9.566  19.963 -32.082  1.00  0.00           H  
ATOM   4003 1HB  GLU A 263     -11.860  20.080 -33.030  1.00  0.00           H  
ATOM   4004 2HB  GLU A 263     -11.955  21.772 -32.554  1.00  0.00           H  
ATOM   4005 1HG  GLU A 263     -10.089  22.320 -34.057  1.00  0.00           H  
ATOM   4006 2HG  GLU A 263      -9.917  20.621 -34.492  1.00  0.00           H  
ATOM   4007  N   ILE A 264      -8.175  22.057 -31.467  1.00  0.00           N  
ATOM   4008  CA  ILE A 264      -7.180  21.144 -32.054  1.00  0.00           C  
ATOM   4009  C   ILE A 264      -6.956  19.668 -31.656  1.00  0.00           C  
ATOM   4010  O   ILE A 264      -6.614  18.893 -32.539  1.00  0.00           O  
ATOM   4011  CB  ILE A 264      -5.790  21.780 -31.915  1.00  0.00           C  
ATOM   4012  CG1 ILE A 264      -5.671  23.011 -32.808  1.00  0.00           C  
ATOM   4013  CG2 ILE A 264      -4.721  20.779 -32.278  1.00  0.00           C  
ATOM   4014  CD1 ILE A 264      -4.431  23.830 -32.537  1.00  0.00           C  
ATOM   4015  H   ILE A 264      -7.788  22.924 -31.121  1.00  0.00           H  
ATOM   4016  HA  ILE A 264      -7.419  21.126 -33.115  1.00  0.00           H  
ATOM   4017  HB  ILE A 264      -5.650  22.094 -30.880  1.00  0.00           H  
ATOM   4018 1HG1 ILE A 264      -5.651  22.695 -33.847  1.00  0.00           H  
ATOM   4019 2HG1 ILE A 264      -6.545  23.645 -32.653  1.00  0.00           H  
ATOM   4020 1HG2 ILE A 264      -3.749  21.239 -32.139  1.00  0.00           H  
ATOM   4021 2HG2 ILE A 264      -4.796  19.924 -31.652  1.00  0.00           H  
ATOM   4022 3HG2 ILE A 264      -4.833  20.470 -33.304  1.00  0.00           H  
ATOM   4023 1HD1 ILE A 264      -4.410  24.690 -33.207  1.00  0.00           H  
ATOM   4024 2HD1 ILE A 264      -4.441  24.175 -31.503  1.00  0.00           H  
ATOM   4025 3HD1 ILE A 264      -3.546  23.218 -32.707  1.00  0.00           H  
ATOM   4026  N   SER A 265      -7.019  19.267 -30.382  1.00  0.00           N  
ATOM   4027  CA  SER A 265      -6.545  17.912 -30.010  1.00  0.00           C  
ATOM   4028  C   SER A 265      -6.885  16.731 -30.932  1.00  0.00           C  
ATOM   4029  O   SER A 265      -6.025  15.895 -31.188  1.00  0.00           O  
ATOM   4030  CB  SER A 265      -7.000  17.577 -28.617  1.00  0.00           C  
ATOM   4031  OG  SER A 265      -6.344  18.376 -27.687  1.00  0.00           O  
ATOM   4032  H   SER A 265      -7.399  19.866 -29.648  1.00  0.00           H  
ATOM   4033  HA  SER A 265      -5.462  17.961 -29.966  1.00  0.00           H  
ATOM   4034 1HB  SER A 265      -8.068  17.717 -28.544  1.00  0.00           H  
ATOM   4035 2HB  SER A 265      -6.792  16.529 -28.404  1.00  0.00           H  
ATOM   4036  HG  SER A 265      -5.482  17.941 -27.583  1.00  0.00           H  
ATOM   4037  N   ALA A 266      -8.084  16.683 -31.495  1.00  0.00           N  
ATOM   4038  CA  ALA A 266      -8.542  15.598 -32.365  1.00  0.00           C  
ATOM   4039  C   ALA A 266      -7.649  15.437 -33.596  1.00  0.00           C  
ATOM   4040  O   ALA A 266      -7.592  14.366 -34.199  1.00  0.00           O  
ATOM   4041  CB  ALA A 266      -9.975  15.857 -32.793  1.00  0.00           C  
ATOM   4042  H   ALA A 266      -8.739  17.412 -31.268  1.00  0.00           H  
ATOM   4043  HA  ALA A 266      -8.496  14.668 -31.800  1.00  0.00           H  
ATOM   4044 1HB  ALA A 266     -10.323  15.037 -33.415  1.00  0.00           H  
ATOM   4045 2HB  ALA A 266     -10.609  15.942 -31.908  1.00  0.00           H  
ATOM   4046 3HB  ALA A 266     -10.016  16.790 -33.355  1.00  0.00           H  
ATOM   4047  N   ILE A 267      -7.003  16.526 -33.995  1.00  0.00           N  
ATOM   4048  CA  ILE A 267      -6.101  16.581 -35.128  1.00  0.00           C  
ATOM   4049  C   ILE A 267      -4.838  15.789 -34.867  1.00  0.00           C  
ATOM   4050  O   ILE A 267      -4.253  15.215 -35.787  1.00  0.00           O  
ATOM   4051  CB  ILE A 267      -5.664  18.028 -35.432  1.00  0.00           C  
ATOM   4052  CG1 ILE A 267      -6.850  18.842 -35.930  1.00  0.00           C  
ATOM   4053  CG2 ILE A 267      -4.503  18.054 -36.415  1.00  0.00           C  
ATOM   4054  CD1 ILE A 267      -6.564  20.319 -36.011  1.00  0.00           C  
ATOM   4055  H   ILE A 267      -7.091  17.367 -33.435  1.00  0.00           H  
ATOM   4056  HA  ILE A 267      -6.605  16.164 -35.996  1.00  0.00           H  
ATOM   4057  HB  ILE A 267      -5.321  18.485 -34.520  1.00  0.00           H  
ATOM   4058 1HG1 ILE A 267      -7.143  18.484 -36.914  1.00  0.00           H  
ATOM   4059 2HG1 ILE A 267      -7.686  18.695 -35.239  1.00  0.00           H  
ATOM   4060 1HG2 ILE A 267      -4.198  19.086 -36.585  1.00  0.00           H  
ATOM   4061 2HG2 ILE A 267      -3.661  17.494 -36.002  1.00  0.00           H  
ATOM   4062 3HG2 ILE A 267      -4.812  17.604 -37.355  1.00  0.00           H  
ATOM   4063 1HD1 ILE A 267      -7.456  20.845 -36.360  1.00  0.00           H  
ATOM   4064 2HD1 ILE A 267      -6.294  20.682 -35.043  1.00  0.00           H  
ATOM   4065 3HD1 ILE A 267      -5.743  20.493 -36.704  1.00  0.00           H  
ATOM   4066  N   MET A 268      -4.331  15.903 -33.644  1.00  0.00           N  
ATOM   4067  CA  MET A 268      -3.044  15.341 -33.301  1.00  0.00           C  
ATOM   4068  C   MET A 268      -3.118  13.830 -32.989  1.00  0.00           C  
ATOM   4069  O   MET A 268      -3.981  13.410 -32.226  1.00  0.00           O  
ATOM   4070  CB  MET A 268      -2.486  16.134 -32.134  1.00  0.00           C  
ATOM   4071  CG  MET A 268      -2.326  17.600 -32.500  1.00  0.00           C  
ATOM   4072  SD  MET A 268      -1.459  18.586 -31.289  1.00  0.00           S  
ATOM   4073  CE  MET A 268      -2.552  18.591 -29.929  1.00  0.00           C  
ATOM   4074  H   MET A 268      -4.894  16.325 -32.907  1.00  0.00           H  
ATOM   4075  HA  MET A 268      -2.381  15.549 -34.127  1.00  0.00           H  
ATOM   4076 1HB  MET A 268      -3.153  16.052 -31.272  1.00  0.00           H  
ATOM   4077 2HB  MET A 268      -1.510  15.737 -31.851  1.00  0.00           H  
ATOM   4078 1HG  MET A 268      -1.789  17.654 -33.434  1.00  0.00           H  
ATOM   4079 2HG  MET A 268      -3.315  18.034 -32.652  1.00  0.00           H  
ATOM   4080 1HE  MET A 268      -2.109  19.177 -29.144  1.00  0.00           H  
ATOM   4081 2HE  MET A 268      -3.479  19.026 -30.203  1.00  0.00           H  
ATOM   4082 3HE  MET A 268      -2.716  17.567 -29.587  1.00  0.00           H  
ATOM   4083  N   PRO A 269      -2.276  12.983 -33.608  1.00  0.00           N  
ATOM   4084  CA  PRO A 269      -2.100  11.560 -33.346  1.00  0.00           C  
ATOM   4085  C   PRO A 269      -1.673  11.219 -31.924  1.00  0.00           C  
ATOM   4086  O   PRO A 269      -0.933  11.967 -31.280  1.00  0.00           O  
ATOM   4087  CB  PRO A 269      -1.027  11.166 -34.359  1.00  0.00           C  
ATOM   4088  CG  PRO A 269      -1.166  12.180 -35.447  1.00  0.00           C  
ATOM   4089  CD  PRO A 269      -1.529  13.444 -34.756  1.00  0.00           C  
ATOM   4090  HA  PRO A 269      -3.051  11.049 -33.578  1.00  0.00           H  
ATOM   4091 1HB  PRO A 269      -0.031  11.183 -33.871  1.00  0.00           H  
ATOM   4092 2HB  PRO A 269      -1.188  10.134 -34.703  1.00  0.00           H  
ATOM   4093 1HG  PRO A 269      -0.281  12.277 -36.043  1.00  0.00           H  
ATOM   4094 2HG  PRO A 269      -1.960  11.859 -36.139  1.00  0.00           H  
ATOM   4095 1HD  PRO A 269      -0.652  14.015 -34.431  1.00  0.00           H  
ATOM   4096 2HD  PRO A 269      -2.159  13.978 -35.466  1.00  0.00           H  
ATOM   4097  N   ASN A 270      -2.100  10.045 -31.479  1.00  0.00           N  
ATOM   4098  CA  ASN A 270      -1.765   9.488 -30.175  1.00  0.00           C  
ATOM   4099  C   ASN A 270      -0.255   9.242 -30.098  1.00  0.00           C  
ATOM   4100  O   ASN A 270       0.391   9.043 -31.126  1.00  0.00           O  
ATOM   4101  CB  ASN A 270      -2.523   8.196 -29.956  1.00  0.00           C  
ATOM   4102  CG  ASN A 270      -4.018   8.407 -29.887  1.00  0.00           C  
ATOM   4103  OD1 ASN A 270      -4.496   9.494 -29.561  1.00  0.00           O  
ATOM   4104  ND2 ASN A 270      -4.764   7.378 -30.200  1.00  0.00           N  
ATOM   4105  H   ASN A 270      -2.708   9.505 -32.077  1.00  0.00           H  
ATOM   4106  HA  ASN A 270      -2.033  10.212 -29.400  1.00  0.00           H  
ATOM   4107 1HB  ASN A 270      -2.298   7.499 -30.762  1.00  0.00           H  
ATOM   4108 2HB  ASN A 270      -2.192   7.737 -29.023  1.00  0.00           H  
ATOM   4109 1HD2 ASN A 270      -5.760   7.457 -30.174  1.00  0.00           H  
ATOM   4110 2HD2 ASN A 270      -4.337   6.513 -30.461  1.00  0.00           H  
ATOM   4111  N   ALA A 271       0.310   9.248 -28.890  1.00  0.00           N  
ATOM   4112  CA  ALA A 271       1.754   9.045 -28.729  1.00  0.00           C  
ATOM   4113  C   ALA A 271       2.230   7.709 -29.315  1.00  0.00           C  
ATOM   4114  O   ALA A 271       1.588   6.667 -29.164  1.00  0.00           O  
ATOM   4115  CB  ALA A 271       2.131   9.117 -27.256  1.00  0.00           C  
ATOM   4116  H   ALA A 271      -0.269   9.408 -28.078  1.00  0.00           H  
ATOM   4117  HA  ALA A 271       2.264   9.843 -29.268  1.00  0.00           H  
ATOM   4118 1HB  ALA A 271       3.212   8.998 -27.151  1.00  0.00           H  
ATOM   4119 2HB  ALA A 271       1.830  10.082 -26.846  1.00  0.00           H  
ATOM   4120 3HB  ALA A 271       1.626   8.318 -26.713  1.00  0.00           H  
ATOM   4121  N   ALA A 272       3.416   7.739 -29.929  1.00  0.00           N  
ATOM   4122  CA  ALA A 272       4.016   6.574 -30.579  1.00  0.00           C  
ATOM   4123  C   ALA A 272       4.663   5.604 -29.599  1.00  0.00           C  
ATOM   4124  O   ALA A 272       5.885   5.490 -29.553  1.00  0.00           O  
ATOM   4125  CB  ALA A 272       5.067   7.033 -31.585  1.00  0.00           C  
ATOM   4126  H   ALA A 272       3.904   8.616 -29.990  1.00  0.00           H  
ATOM   4127  HA  ALA A 272       3.223   6.042 -31.104  1.00  0.00           H  
ATOM   4128 1HB  ALA A 272       5.483   6.163 -32.094  1.00  0.00           H  
ATOM   4129 2HB  ALA A 272       4.606   7.698 -32.317  1.00  0.00           H  
ATOM   4130 3HB  ALA A 272       5.864   7.563 -31.064  1.00  0.00           H  
ATOM   4131  N   GLY A 273       3.835   4.894 -28.848  1.00  0.00           N  
ATOM   4132  CA  GLY A 273       4.338   3.934 -27.864  1.00  0.00           C  
ATOM   4133  C   GLY A 273       3.223   3.212 -27.114  1.00  0.00           C  
ATOM   4134  O   GLY A 273       2.034   3.447 -27.342  1.00  0.00           O  
ATOM   4135  H   GLY A 273       2.836   5.081 -28.948  1.00  0.00           H  
ATOM   4136 1HA  GLY A 273       4.971   3.200 -28.366  1.00  0.00           H  
ATOM   4137 2HA  GLY A 273       4.976   4.451 -27.149  1.00  0.00           H  
ATOM   4138  N   VAL A 274       3.617   2.315 -26.223  1.00  0.00           N  
ATOM   4139  CA  VAL A 274       2.681   1.522 -25.441  1.00  0.00           C  
ATOM   4140  C   VAL A 274       2.266   2.313 -24.219  1.00  0.00           C  
ATOM   4141  O   VAL A 274       3.109   2.676 -23.406  1.00  0.00           O  
ATOM   4142  CB  VAL A 274       3.353   0.211 -25.011  1.00  0.00           C  
ATOM   4143  CG1 VAL A 274       2.405  -0.599 -24.146  1.00  0.00           C  
ATOM   4144  CG2 VAL A 274       3.811  -0.548 -26.255  1.00  0.00           C  
ATOM   4145  H   VAL A 274       4.618   2.191 -26.092  1.00  0.00           H  
ATOM   4146  HA  VAL A 274       1.801   1.303 -26.047  1.00  0.00           H  
ATOM   4147  HB  VAL A 274       4.220   0.440 -24.401  1.00  0.00           H  
ATOM   4148 1HG1 VAL A 274       2.900  -1.516 -23.825  1.00  0.00           H  
ATOM   4149 2HG1 VAL A 274       2.123  -0.014 -23.265  1.00  0.00           H  
ATOM   4150 3HG1 VAL A 274       1.512  -0.846 -24.716  1.00  0.00           H  
ATOM   4151 1HG2 VAL A 274       4.310  -1.471 -25.957  1.00  0.00           H  
ATOM   4152 2HG2 VAL A 274       2.951  -0.785 -26.878  1.00  0.00           H  
ATOM   4153 3HG2 VAL A 274       4.515   0.073 -26.824  1.00  0.00           H  
ATOM   4154  N   VAL A 275       0.979   2.591 -24.067  1.00  0.00           N  
ATOM   4155  CA  VAL A 275       0.585   3.451 -22.958  1.00  0.00           C  
ATOM   4156  C   VAL A 275       0.112   2.708 -21.715  1.00  0.00           C  
ATOM   4157  O   VAL A 275      -0.777   1.855 -21.773  1.00  0.00           O  
ATOM   4158  CB  VAL A 275      -0.478   4.461 -23.412  1.00  0.00           C  
ATOM   4159  CG1 VAL A 275      -0.923   5.337 -22.209  1.00  0.00           C  
ATOM   4160  CG2 VAL A 275       0.120   5.334 -24.522  1.00  0.00           C  
ATOM   4161  H   VAL A 275       0.299   2.256 -24.734  1.00  0.00           H  
ATOM   4162  HA  VAL A 275       1.452   4.037 -22.683  1.00  0.00           H  
ATOM   4163  HB  VAL A 275      -1.350   3.931 -23.786  1.00  0.00           H  
ATOM   4164 1HG1 VAL A 275      -1.670   6.049 -22.543  1.00  0.00           H  
ATOM   4165 2HG1 VAL A 275      -1.353   4.712 -21.422  1.00  0.00           H  
ATOM   4166 3HG1 VAL A 275      -0.061   5.876 -21.808  1.00  0.00           H  
ATOM   4167 1HG2 VAL A 275      -0.623   6.055 -24.862  1.00  0.00           H  
ATOM   4168 2HG2 VAL A 275       0.981   5.863 -24.137  1.00  0.00           H  
ATOM   4169 3HG2 VAL A 275       0.426   4.706 -25.364  1.00  0.00           H  
ATOM   4170  N   HIS A 276       0.726   3.073 -20.595  1.00  0.00           N  
ATOM   4171  CA  HIS A 276       0.457   2.532 -19.275  1.00  0.00           C  
ATOM   4172  C   HIS A 276      -0.228   3.586 -18.392  1.00  0.00           C  
ATOM   4173  O   HIS A 276       0.343   4.648 -18.124  1.00  0.00           O  
ATOM   4174  CB  HIS A 276       1.780   2.107 -18.636  1.00  0.00           C  
ATOM   4175  CG  HIS A 276       2.516   1.039 -19.392  1.00  0.00           C  
ATOM   4176  ND1 HIS A 276       2.198  -0.302 -19.295  1.00  0.00           N  
ATOM   4177  CD2 HIS A 276       3.550   1.121 -20.268  1.00  0.00           C  
ATOM   4178  CE1 HIS A 276       3.013  -0.999 -20.077  1.00  0.00           C  
ATOM   4179  NE2 HIS A 276       3.840  -0.161 -20.674  1.00  0.00           N  
ATOM   4180  H   HIS A 276       1.464   3.767 -20.683  1.00  0.00           H  
ATOM   4181  HA  HIS A 276      -0.200   1.667 -19.352  1.00  0.00           H  
ATOM   4182 1HB  HIS A 276       2.428   2.975 -18.593  1.00  0.00           H  
ATOM   4183 2HB  HIS A 276       1.610   1.768 -17.614  1.00  0.00           H  
ATOM   4184  HD2 HIS A 276       4.054   2.037 -20.590  1.00  0.00           H  
ATOM   4185  HE1 HIS A 276       3.003  -2.080 -20.209  1.00  0.00           H  
ATOM   4186  HE2 HIS A 276       4.579  -0.425 -21.341  1.00  0.00           H  
ATOM   4187  N   ASP A 277      -1.450   3.294 -17.948  1.00  0.00           N  
ATOM   4188  CA  ASP A 277      -2.232   4.232 -17.132  1.00  0.00           C  
ATOM   4189  C   ASP A 277      -1.966   4.060 -15.631  1.00  0.00           C  
ATOM   4190  O   ASP A 277      -2.143   2.977 -15.065  1.00  0.00           O  
ATOM   4191  CB  ASP A 277      -3.722   4.089 -17.422  1.00  0.00           C  
ATOM   4192  CG  ASP A 277      -4.128   4.573 -18.828  1.00  0.00           C  
ATOM   4193  OD1 ASP A 277      -3.563   5.521 -19.334  1.00  0.00           O  
ATOM   4194  OD2 ASP A 277      -4.994   3.969 -19.401  1.00  0.00           O  
ATOM   4195  H   ASP A 277      -1.855   2.402 -18.199  1.00  0.00           H  
ATOM   4196  HA  ASP A 277      -1.939   5.246 -17.405  1.00  0.00           H  
ATOM   4197 1HB  ASP A 277      -4.018   3.046 -17.308  1.00  0.00           H  
ATOM   4198 2HB  ASP A 277      -4.286   4.667 -16.680  1.00  0.00           H  
ATOM   4199  N   LEU A 278      -1.492   5.132 -15.020  1.00  0.00           N  
ATOM   4200  CA  LEU A 278      -1.101   5.180 -13.629  1.00  0.00           C  
ATOM   4201  C   LEU A 278      -2.223   5.710 -12.685  1.00  0.00           C  
ATOM   4202  O   LEU A 278      -2.907   6.683 -13.021  1.00  0.00           O  
ATOM   4203  CB  LEU A 278       0.149   6.037 -13.565  1.00  0.00           C  
ATOM   4204  CG  LEU A 278       1.380   5.499 -14.280  1.00  0.00           C  
ATOM   4205  CD1 LEU A 278       2.493   6.541 -14.220  1.00  0.00           C  
ATOM   4206  CD2 LEU A 278       1.800   4.201 -13.614  1.00  0.00           C  
ATOM   4207  H   LEU A 278      -1.372   5.970 -15.571  1.00  0.00           H  
ATOM   4208  HA  LEU A 278      -0.825   4.166 -13.372  1.00  0.00           H  
ATOM   4209 1HB  LEU A 278      -0.059   6.940 -14.052  1.00  0.00           H  
ATOM   4210 2HB  LEU A 278       0.358   6.255 -12.611  1.00  0.00           H  
ATOM   4211  HG  LEU A 278       1.147   5.309 -15.333  1.00  0.00           H  
ATOM   4212 1HD1 LEU A 278       3.369   6.158 -14.713  1.00  0.00           H  
ATOM   4213 2HD1 LEU A 278       2.161   7.458 -14.713  1.00  0.00           H  
ATOM   4214 3HD1 LEU A 278       2.742   6.756 -13.206  1.00  0.00           H  
ATOM   4215 1HD2 LEU A 278       2.671   3.790 -14.110  1.00  0.00           H  
ATOM   4216 2HD2 LEU A 278       2.038   4.371 -12.571  1.00  0.00           H  
ATOM   4217 3HD2 LEU A 278       0.981   3.494 -13.686  1.00  0.00           H  
ATOM   4218  N   PRO A 279      -2.364   5.120 -11.465  1.00  0.00           N  
ATOM   4219  CA  PRO A 279      -3.383   5.366 -10.422  1.00  0.00           C  
ATOM   4220  C   PRO A 279      -3.410   6.689  -9.632  1.00  0.00           C  
ATOM   4221  O   PRO A 279      -4.387   6.951  -8.928  1.00  0.00           O  
ATOM   4222  CB  PRO A 279      -3.097   4.232  -9.426  1.00  0.00           C  
ATOM   4223  CG  PRO A 279      -1.640   3.887  -9.617  1.00  0.00           C  
ATOM   4224  CD  PRO A 279      -1.399   4.051 -11.079  1.00  0.00           C  
ATOM   4225  HA  PRO A 279      -4.370   5.207 -10.883  1.00  0.00           H  
ATOM   4226 1HB  PRO A 279      -3.308   4.581  -8.405  1.00  0.00           H  
ATOM   4227 2HB  PRO A 279      -3.769   3.384  -9.618  1.00  0.00           H  
ATOM   4228 1HG  PRO A 279      -1.004   4.558  -9.003  1.00  0.00           H  
ATOM   4229 2HG  PRO A 279      -1.442   2.863  -9.264  1.00  0.00           H  
ATOM   4230 1HD  PRO A 279      -0.369   4.346 -11.223  1.00  0.00           H  
ATOM   4231 2HD  PRO A 279      -1.641   3.105 -11.592  1.00  0.00           H  
ATOM   4232  N   GLY A 280      -2.351   7.480  -9.681  1.00  0.00           N  
ATOM   4233  CA  GLY A 280      -2.283   8.719  -8.894  1.00  0.00           C  
ATOM   4234  C   GLY A 280      -2.830   9.891  -9.686  1.00  0.00           C  
ATOM   4235  O   GLY A 280      -3.723   9.708 -10.509  1.00  0.00           O  
ATOM   4236  H   GLY A 280      -1.573   7.237 -10.271  1.00  0.00           H  
ATOM   4237 1HA  GLY A 280      -2.862   8.598  -7.979  1.00  0.00           H  
ATOM   4238 2HA  GLY A 280      -1.261   8.922  -8.587  1.00  0.00           H  
ATOM   4239  N   GLY A 281      -2.335  11.107  -9.431  1.00  0.00           N  
ATOM   4240  CA  GLY A 281      -2.918  12.253 -10.107  1.00  0.00           C  
ATOM   4241  C   GLY A 281      -4.109  12.839  -9.354  1.00  0.00           C  
ATOM   4242  O   GLY A 281      -5.194  13.004  -9.914  1.00  0.00           O  
ATOM   4243  H   GLY A 281      -1.557  11.268  -8.789  1.00  0.00           H  
ATOM   4244 1HA  GLY A 281      -2.144  13.010 -10.219  1.00  0.00           H  
ATOM   4245 2HA  GLY A 281      -3.241  11.964 -11.102  1.00  0.00           H  
ATOM   4246  N   THR A 282      -3.914  13.149  -8.077  1.00  0.00           N  
ATOM   4247  CA  THR A 282      -5.004  13.669  -7.246  1.00  0.00           C  
ATOM   4248  C   THR A 282      -5.132  15.205  -7.260  1.00  0.00           C  
ATOM   4249  O   THR A 282      -6.020  15.763  -6.613  1.00  0.00           O  
ATOM   4250  CB  THR A 282      -4.836  13.170  -5.805  1.00  0.00           C  
ATOM   4251  OG1 THR A 282      -3.607  13.667  -5.258  1.00  0.00           O  
ATOM   4252  CG2 THR A 282      -4.800  11.642  -5.802  1.00  0.00           C  
ATOM   4253  H   THR A 282      -3.003  12.999  -7.665  1.00  0.00           H  
ATOM   4254  HA  THR A 282      -5.940  13.261  -7.629  1.00  0.00           H  
ATOM   4255  HB  THR A 282      -5.668  13.520  -5.195  1.00  0.00           H  
ATOM   4256  HG1 THR A 282      -3.645  14.628  -5.207  1.00  0.00           H  
ATOM   4257 1HG2 THR A 282      -4.679  11.282  -4.780  1.00  0.00           H  
ATOM   4258 2HG2 THR A 282      -5.733  11.257  -6.216  1.00  0.00           H  
ATOM   4259 3HG2 THR A 282      -3.965  11.293  -6.411  1.00  0.00           H  
ATOM   4260  N   GLY A 283      -4.222  15.877  -7.966  1.00  0.00           N  
ATOM   4261  CA  GLY A 283      -4.218  17.340  -8.098  1.00  0.00           C  
ATOM   4262  C   GLY A 283      -4.899  17.757  -9.407  1.00  0.00           C  
ATOM   4263  O   GLY A 283      -5.752  17.032  -9.920  1.00  0.00           O  
ATOM   4264  H   GLY A 283      -3.521  15.344  -8.454  1.00  0.00           H  
ATOM   4265 1HA  GLY A 283      -4.741  17.788  -7.253  1.00  0.00           H  
ATOM   4266 2HA  GLY A 283      -3.196  17.714  -8.073  1.00  0.00           H  
ATOM   4267  N   GLY A 284      -4.570  18.939  -9.937  1.00  0.00           N  
ATOM   4268  CA  GLY A 284      -5.222  19.376 -11.169  1.00  0.00           C  
ATOM   4269  C   GLY A 284      -4.445  18.828 -12.365  1.00  0.00           C  
ATOM   4270  O   GLY A 284      -3.382  18.243 -12.173  1.00  0.00           O  
ATOM   4271  H   GLY A 284      -3.851  19.531  -9.499  1.00  0.00           H  
ATOM   4272 1HA  GLY A 284      -6.247  19.009 -11.172  1.00  0.00           H  
ATOM   4273 2HA  GLY A 284      -5.251  20.464 -11.199  1.00  0.00           H  
ATOM   4274  N   PRO A 285      -4.863  19.097 -13.613  1.00  0.00           N  
ATOM   4275  CA  PRO A 285      -4.240  18.627 -14.852  1.00  0.00           C  
ATOM   4276  C   PRO A 285      -2.762  19.010 -14.975  1.00  0.00           C  
ATOM   4277  O   PRO A 285      -1.992  18.329 -15.666  1.00  0.00           O  
ATOM   4278  CB  PRO A 285      -5.078  19.337 -15.923  1.00  0.00           C  
ATOM   4279  CG  PRO A 285      -6.412  19.606 -15.259  1.00  0.00           C  
ATOM   4280  CD  PRO A 285      -6.067  19.923 -13.820  1.00  0.00           C  
ATOM   4281  HA  PRO A 285      -4.362  17.535 -14.928  1.00  0.00           H  
ATOM   4282 1HB  PRO A 285      -4.563  20.255 -16.254  1.00  0.00           H  
ATOM   4283 2HB  PRO A 285      -5.175  18.687 -16.809  1.00  0.00           H  
ATOM   4284 1HG  PRO A 285      -6.926  20.440 -15.762  1.00  0.00           H  
ATOM   4285 2HG  PRO A 285      -7.068  18.725 -15.358  1.00  0.00           H  
ATOM   4286 1HD  PRO A 285      -5.832  20.992 -13.699  1.00  0.00           H  
ATOM   4287 2HD  PRO A 285      -6.901  19.605 -13.189  1.00  0.00           H  
ATOM   4288  N   LEU A 286      -2.365  20.086 -14.274  1.00  0.00           N  
ATOM   4289  CA  LEU A 286      -0.991  20.576 -14.291  1.00  0.00           C  
ATOM   4290  C   LEU A 286      -0.152  19.943 -13.179  1.00  0.00           C  
ATOM   4291  O   LEU A 286       1.079  19.997 -13.214  1.00  0.00           O  
ATOM   4292  CB  LEU A 286      -0.971  22.097 -14.103  1.00  0.00           C  
ATOM   4293  CG  LEU A 286      -1.719  22.909 -15.154  1.00  0.00           C  
ATOM   4294  CD1 LEU A 286      -1.647  24.384 -14.791  1.00  0.00           C  
ATOM   4295  CD2 LEU A 286      -1.123  22.656 -16.499  1.00  0.00           C  
ATOM   4296  H   LEU A 286      -3.038  20.597 -13.724  1.00  0.00           H  
ATOM   4297  HA  LEU A 286      -0.540  20.328 -15.252  1.00  0.00           H  
ATOM   4298 1HB  LEU A 286      -1.392  22.331 -13.126  1.00  0.00           H  
ATOM   4299 2HB  LEU A 286       0.071  22.427 -14.114  1.00  0.00           H  
ATOM   4300  HG  LEU A 286      -2.767  22.609 -15.165  1.00  0.00           H  
ATOM   4301 1HD1 LEU A 286      -2.188  24.969 -15.533  1.00  0.00           H  
ATOM   4302 2HD1 LEU A 286      -2.093  24.539 -13.810  1.00  0.00           H  
ATOM   4303 3HD1 LEU A 286      -0.601  24.698 -14.772  1.00  0.00           H  
ATOM   4304 1HD2 LEU A 286      -1.664  23.230 -17.249  1.00  0.00           H  
ATOM   4305 2HD2 LEU A 286      -0.092  22.957 -16.502  1.00  0.00           H  
ATOM   4306 3HD2 LEU A 286      -1.189  21.594 -16.723  1.00  0.00           H  
ATOM   4307  N   ASP A 287      -0.813  19.345 -12.183  1.00  0.00           N  
ATOM   4308  CA  ASP A 287      -0.101  18.732 -11.068  1.00  0.00           C  
ATOM   4309  C   ASP A 287       0.111  17.276 -11.432  1.00  0.00           C  
ATOM   4310  O   ASP A 287       1.169  16.696 -11.188  1.00  0.00           O  
ATOM   4311  CB  ASP A 287      -0.915  18.810  -9.776  1.00  0.00           C  
ATOM   4312  CG  ASP A 287      -1.212  20.241  -9.288  1.00  0.00           C  
ATOM   4313  OD1 ASP A 287      -0.293  21.004  -9.109  1.00  0.00           O  
ATOM   4314  OD2 ASP A 287      -2.386  20.544  -9.090  1.00  0.00           O  
ATOM   4315  H   ASP A 287      -1.823  19.277 -12.208  1.00  0.00           H  
ATOM   4316  HA  ASP A 287       0.866  19.218 -10.933  1.00  0.00           H  
ATOM   4317 1HB  ASP A 287      -1.849  18.290  -9.937  1.00  0.00           H  
ATOM   4318 2HB  ASP A 287      -0.384  18.279  -8.987  1.00  0.00           H  
ATOM   4319  N   ARG A 288      -0.885  16.717 -12.132  1.00  0.00           N  
ATOM   4320  CA  ARG A 288      -0.881  15.331 -12.597  1.00  0.00           C  
ATOM   4321  C   ARG A 288       0.306  15.110 -13.520  1.00  0.00           C  
ATOM   4322  O   ARG A 288       0.883  14.030 -13.593  1.00  0.00           O  
ATOM   4323  CB  ARG A 288      -2.167  15.023 -13.334  1.00  0.00           C  
ATOM   4324  CG  ARG A 288      -3.395  14.977 -12.464  1.00  0.00           C  
ATOM   4325  CD  ARG A 288      -4.547  14.462 -13.163  1.00  0.00           C  
ATOM   4326  NE  ARG A 288      -5.698  14.361 -12.287  1.00  0.00           N  
ATOM   4327  CZ  ARG A 288      -6.706  15.248 -12.232  1.00  0.00           C  
ATOM   4328  NH1 ARG A 288      -6.707  16.278 -13.031  1.00  0.00           N  
ATOM   4329  NH2 ARG A 288      -7.693  15.079 -11.371  1.00  0.00           N  
ATOM   4330  H   ARG A 288      -1.722  17.276 -12.295  1.00  0.00           H  
ATOM   4331  HA  ARG A 288      -0.796  14.667 -11.740  1.00  0.00           H  
ATOM   4332 1HB  ARG A 288      -2.339  15.794 -14.083  1.00  0.00           H  
ATOM   4333 2HB  ARG A 288      -2.082  14.065 -13.852  1.00  0.00           H  
ATOM   4334 1HG  ARG A 288      -3.215  14.376 -11.639  1.00  0.00           H  
ATOM   4335 2HG  ARG A 288      -3.647  15.945 -12.115  1.00  0.00           H  
ATOM   4336 1HD  ARG A 288      -4.800  15.127 -13.985  1.00  0.00           H  
ATOM   4337 2HD  ARG A 288      -4.309  13.487 -13.540  1.00  0.00           H  
ATOM   4338  HE  ARG A 288      -5.704  13.584 -11.609  1.00  0.00           H  
ATOM   4339 1HH1 ARG A 288      -5.947  16.389 -13.684  1.00  0.00           H  
ATOM   4340 2HH1 ARG A 288      -7.460  16.946 -12.981  1.00  0.00           H  
ATOM   4341 1HH2 ARG A 288      -7.688  14.281 -10.747  1.00  0.00           H  
ATOM   4342 2HH2 ARG A 288      -8.438  15.750 -11.323  1.00  0.00           H  
ATOM   4343  N   HIS A 289       0.641  16.182 -14.227  1.00  0.00           N  
ATOM   4344  CA  HIS A 289       1.732  16.308 -15.171  1.00  0.00           C  
ATOM   4345  C   HIS A 289       3.110  16.128 -14.542  1.00  0.00           C  
ATOM   4346  O   HIS A 289       4.080  15.796 -15.233  1.00  0.00           O  
ATOM   4347  CB  HIS A 289       1.657  17.690 -15.827  1.00  0.00           C  
ATOM   4348  CG  HIS A 289       2.625  17.896 -16.886  1.00  0.00           C  
ATOM   4349  ND1 HIS A 289       2.605  17.180 -18.043  1.00  0.00           N  
ATOM   4350  CD2 HIS A 289       3.650  18.752 -16.983  1.00  0.00           C  
ATOM   4351  CE1 HIS A 289       3.581  17.580 -18.822  1.00  0.00           C  
ATOM   4352  NE2 HIS A 289       4.232  18.550 -18.198  1.00  0.00           N  
ATOM   4353  H   HIS A 289       0.075  17.006 -14.082  1.00  0.00           H  
ATOM   4354  HA  HIS A 289       1.635  15.556 -15.946  1.00  0.00           H  
ATOM   4355 1HB  HIS A 289       0.657  17.845 -16.239  1.00  0.00           H  
ATOM   4356 2HB  HIS A 289       1.822  18.452 -15.072  1.00  0.00           H  
ATOM   4357  HD1 HIS A 289       1.910  16.480 -18.270  1.00  0.00           H  
ATOM   4358  HD2 HIS A 289       4.038  19.503 -16.308  1.00  0.00           H  
ATOM   4359  HE1 HIS A 289       3.728  17.111 -19.794  1.00  0.00           H  
ATOM   4360  N   GLY A 290       3.235  16.402 -13.247  1.00  0.00           N  
ATOM   4361  CA  GLY A 290       4.539  16.360 -12.624  1.00  0.00           C  
ATOM   4362  C   GLY A 290       5.159  14.974 -12.659  1.00  0.00           C  
ATOM   4363  O   GLY A 290       4.499  13.956 -12.417  1.00  0.00           O  
ATOM   4364  H   GLY A 290       2.425  16.623 -12.673  1.00  0.00           H  
ATOM   4365 1HA  GLY A 290       5.198  17.068 -13.126  1.00  0.00           H  
ATOM   4366 2HA  GLY A 290       4.444  16.692 -11.590  1.00  0.00           H  
ATOM   4367  N   ILE A 291       6.477  14.954 -12.821  1.00  0.00           N  
ATOM   4368  CA  ILE A 291       7.226  13.710 -12.875  1.00  0.00           C  
ATOM   4369  C   ILE A 291       7.037  12.977 -11.561  1.00  0.00           C  
ATOM   4370  O   ILE A 291       6.900  11.758 -11.540  1.00  0.00           O  
ATOM   4371  CB  ILE A 291       8.714  13.961 -13.138  1.00  0.00           C  
ATOM   4372  CG1 ILE A 291       8.902  14.515 -14.521  1.00  0.00           C  
ATOM   4373  CG2 ILE A 291       9.456  12.650 -13.041  1.00  0.00           C  
ATOM   4374  CD1 ILE A 291      10.268  15.066 -14.795  1.00  0.00           C  
ATOM   4375  H   ILE A 291       6.961  15.827 -12.979  1.00  0.00           H  
ATOM   4376  HA  ILE A 291       6.831  13.094 -13.681  1.00  0.00           H  
ATOM   4377  HB  ILE A 291       9.118  14.670 -12.415  1.00  0.00           H  
ATOM   4378 1HG1 ILE A 291       8.716  13.716 -15.230  1.00  0.00           H  
ATOM   4379 2HG1 ILE A 291       8.175  15.308 -14.681  1.00  0.00           H  
ATOM   4380 1HG2 ILE A 291      10.511  12.807 -13.236  1.00  0.00           H  
ATOM   4381 2HG2 ILE A 291       9.328  12.255 -12.052  1.00  0.00           H  
ATOM   4382 3HG2 ILE A 291       9.061  11.942 -13.768  1.00  0.00           H  
ATOM   4383 1HD1 ILE A 291      10.302  15.429 -15.811  1.00  0.00           H  
ATOM   4384 2HD1 ILE A 291      10.485  15.886 -14.112  1.00  0.00           H  
ATOM   4385 3HD1 ILE A 291      10.995  14.285 -14.668  1.00  0.00           H  
ATOM   4386  N   GLY A 292       7.028  13.729 -10.463  1.00  0.00           N  
ATOM   4387  CA  GLY A 292       6.835  13.162  -9.138  1.00  0.00           C  
ATOM   4388  C   GLY A 292       5.539  12.348  -9.027  1.00  0.00           C  
ATOM   4389  O   GLY A 292       5.497  11.375  -8.278  1.00  0.00           O  
ATOM   4390  H   GLY A 292       7.153  14.725 -10.557  1.00  0.00           H  
ATOM   4391 1HA  GLY A 292       7.684  12.527  -8.891  1.00  0.00           H  
ATOM   4392 2HA  GLY A 292       6.825  13.964  -8.402  1.00  0.00           H  
ATOM   4393  N   GLN A 293       4.467  12.716  -9.758  1.00  0.00           N  
ATOM   4394  CA  GLN A 293       3.264  11.901  -9.655  1.00  0.00           C  
ATOM   4395  C   GLN A 293       3.535  10.617 -10.386  1.00  0.00           C  
ATOM   4396  O   GLN A 293       3.235   9.537  -9.885  1.00  0.00           O  
ATOM   4397  CB  GLN A 293       2.007  12.588 -10.231  1.00  0.00           C  
ATOM   4398  CG  GLN A 293       1.435  13.714  -9.395  1.00  0.00           C  
ATOM   4399  CD  GLN A 293       0.781  13.215  -8.070  1.00  0.00           C  
ATOM   4400  OE1 GLN A 293      -0.118  12.328  -8.028  1.00  0.00           O  
ATOM   4401  NE2 GLN A 293       1.241  13.796  -6.965  1.00  0.00           N  
ATOM   4402  H   GLN A 293       4.498  13.488 -10.419  1.00  0.00           H  
ATOM   4403  HA  GLN A 293       3.081  11.667  -8.607  1.00  0.00           H  
ATOM   4404 1HB  GLN A 293       2.244  13.002 -11.221  1.00  0.00           H  
ATOM   4405 2HB  GLN A 293       1.223  11.846 -10.376  1.00  0.00           H  
ATOM   4406 1HG  GLN A 293       2.242  14.404  -9.147  1.00  0.00           H  
ATOM   4407 2HG  GLN A 293       0.684  14.233  -9.978  1.00  0.00           H  
ATOM   4408 1HE2 GLN A 293       0.881  13.530  -6.068  1.00  0.00           H  
ATOM   4409 2HE2 GLN A 293       1.956  14.494  -7.028  1.00  0.00           H  
ATOM   4410  N   ALA A 294       4.169  10.714 -11.554  1.00  0.00           N  
ATOM   4411  CA  ALA A 294       4.443   9.499 -12.310  1.00  0.00           C  
ATOM   4412  C   ALA A 294       5.322   8.557 -11.496  1.00  0.00           C  
ATOM   4413  O   ALA A 294       5.076   7.352 -11.455  1.00  0.00           O  
ATOM   4414  CB  ALA A 294       5.117   9.825 -13.630  1.00  0.00           C  
ATOM   4415  H   ALA A 294       4.427  11.639 -11.914  1.00  0.00           H  
ATOM   4416  HA  ALA A 294       3.496   9.001 -12.506  1.00  0.00           H  
ATOM   4417 1HB  ALA A 294       5.292   8.903 -14.183  1.00  0.00           H  
ATOM   4418 2HB  ALA A 294       4.473  10.485 -14.213  1.00  0.00           H  
ATOM   4419 3HB  ALA A 294       6.069  10.320 -13.444  1.00  0.00           H  
ATOM   4420  N   ILE A 295       6.293   9.112 -10.770  1.00  0.00           N  
ATOM   4421  CA  ILE A 295       7.169   8.277  -9.968  1.00  0.00           C  
ATOM   4422  C   ILE A 295       6.402   7.594  -8.855  1.00  0.00           C  
ATOM   4423  O   ILE A 295       6.464   6.371  -8.727  1.00  0.00           O  
ATOM   4424  CB  ILE A 295       8.307   9.093  -9.332  1.00  0.00           C  
ATOM   4425  CG1 ILE A 295       9.240   9.604 -10.392  1.00  0.00           C  
ATOM   4426  CG2 ILE A 295       9.074   8.216  -8.368  1.00  0.00           C  
ATOM   4427  CD1 ILE A 295      10.195  10.654  -9.927  1.00  0.00           C  
ATOM   4428  H   ILE A 295       6.448  10.118 -10.830  1.00  0.00           H  
ATOM   4429  HA  ILE A 295       7.603   7.511 -10.609  1.00  0.00           H  
ATOM   4430  HB  ILE A 295       7.891   9.950  -8.800  1.00  0.00           H  
ATOM   4431 1HG1 ILE A 295       9.828   8.774 -10.740  1.00  0.00           H  
ATOM   4432 2HG1 ILE A 295       8.657   9.999 -11.213  1.00  0.00           H  
ATOM   4433 1HG2 ILE A 295       9.872   8.798  -7.920  1.00  0.00           H  
ATOM   4434 2HG2 ILE A 295       8.405   7.854  -7.585  1.00  0.00           H  
ATOM   4435 3HG2 ILE A 295       9.493   7.368  -8.908  1.00  0.00           H  
ATOM   4436 1HD1 ILE A 295      10.841  10.948 -10.749  1.00  0.00           H  
ATOM   4437 2HD1 ILE A 295       9.650  11.524  -9.580  1.00  0.00           H  
ATOM   4438 3HD1 ILE A 295      10.793  10.274  -9.121  1.00  0.00           H  
ATOM   4439  N   ASP A 296       5.631   8.360  -8.078  1.00  0.00           N  
ATOM   4440  CA  ASP A 296       4.896   7.757  -6.975  1.00  0.00           C  
ATOM   4441  C   ASP A 296       3.911   6.712  -7.463  1.00  0.00           C  
ATOM   4442  O   ASP A 296       3.762   5.655  -6.851  1.00  0.00           O  
ATOM   4443  CB  ASP A 296       4.174   8.830  -6.158  1.00  0.00           C  
ATOM   4444  CG  ASP A 296       5.157   9.656  -5.314  1.00  0.00           C  
ATOM   4445  OD1 ASP A 296       6.280   9.232  -5.196  1.00  0.00           O  
ATOM   4446  OD2 ASP A 296       4.786  10.682  -4.771  1.00  0.00           O  
ATOM   4447  H   ASP A 296       5.576   9.369  -8.234  1.00  0.00           H  
ATOM   4448  HA  ASP A 296       5.614   7.263  -6.322  1.00  0.00           H  
ATOM   4449 1HB  ASP A 296       3.637   9.500  -6.839  1.00  0.00           H  
ATOM   4450 2HB  ASP A 296       3.442   8.360  -5.502  1.00  0.00           H  
ATOM   4451  N   CYS A 297       3.279   6.969  -8.597  1.00  0.00           N  
ATOM   4452  CA  CYS A 297       2.314   6.038  -9.131  1.00  0.00           C  
ATOM   4453  C   CYS A 297       2.952   4.710  -9.505  1.00  0.00           C  
ATOM   4454  O   CYS A 297       2.405   3.637  -9.226  1.00  0.00           O  
ATOM   4455  CB  CYS A 297       1.773   6.562 -10.411  1.00  0.00           C  
ATOM   4456  SG  CYS A 297       0.750   7.990 -10.355  1.00  0.00           S  
ATOM   4457  H   CYS A 297       3.440   7.852  -9.082  1.00  0.00           H  
ATOM   4458  HA  CYS A 297       1.525   5.878  -8.396  1.00  0.00           H  
ATOM   4459 1HB  CYS A 297       2.602   6.784 -11.052  1.00  0.00           H  
ATOM   4460 2HB  CYS A 297       1.237   5.773 -10.825  1.00  0.00           H  
ATOM   4461  HG  CYS A 297       1.735   8.822  -9.972  1.00  0.00           H  
ATOM   4462  N   ILE A 298       4.121   4.783 -10.133  1.00  0.00           N  
ATOM   4463  CA  ILE A 298       4.819   3.592 -10.572  1.00  0.00           C  
ATOM   4464  C   ILE A 298       5.297   2.830  -9.336  1.00  0.00           C  
ATOM   4465  O   ILE A 298       5.215   1.601  -9.291  1.00  0.00           O  
ATOM   4466  CB  ILE A 298       5.967   3.919 -11.520  1.00  0.00           C  
ATOM   4467  CG1 ILE A 298       5.435   4.524 -12.814  1.00  0.00           C  
ATOM   4468  CG2 ILE A 298       6.614   2.597 -11.895  1.00  0.00           C  
ATOM   4469  CD1 ILE A 298       6.482   5.170 -13.653  1.00  0.00           C  
ATOM   4470  H   ILE A 298       4.531   5.699 -10.346  1.00  0.00           H  
ATOM   4471  HA  ILE A 298       4.114   2.957 -11.114  1.00  0.00           H  
ATOM   4472  HB  ILE A 298       6.677   4.606 -11.045  1.00  0.00           H  
ATOM   4473 1HG1 ILE A 298       4.981   3.726 -13.399  1.00  0.00           H  
ATOM   4474 2HG1 ILE A 298       4.670   5.249 -12.578  1.00  0.00           H  
ATOM   4475 1HG2 ILE A 298       7.441   2.766 -12.579  1.00  0.00           H  
ATOM   4476 2HG2 ILE A 298       6.965   2.111 -11.001  1.00  0.00           H  
ATOM   4477 3HG2 ILE A 298       5.873   1.953 -12.375  1.00  0.00           H  
ATOM   4478 1HD1 ILE A 298       6.023   5.558 -14.558  1.00  0.00           H  
ATOM   4479 2HD1 ILE A 298       6.943   5.989 -13.096  1.00  0.00           H  
ATOM   4480 3HD1 ILE A 298       7.230   4.443 -13.899  1.00  0.00           H  
ATOM   4481  N   GLU A 299       5.817   3.559  -8.331  1.00  0.00           N  
ATOM   4482  CA  GLU A 299       6.274   2.939  -7.085  1.00  0.00           C  
ATOM   4483  C   GLU A 299       5.103   2.189  -6.418  1.00  0.00           C  
ATOM   4484  O   GLU A 299       5.279   1.097  -5.875  1.00  0.00           O  
ATOM   4485  CB  GLU A 299       6.805   3.999  -6.100  1.00  0.00           C  
ATOM   4486  CG  GLU A 299       8.172   4.743  -6.413  1.00  0.00           C  
ATOM   4487  CD  GLU A 299       9.426   3.936  -6.187  1.00  0.00           C  
ATOM   4488  OE1 GLU A 299       9.308   2.782  -5.877  1.00  0.00           O  
ATOM   4489  OE2 GLU A 299      10.512   4.505  -6.239  1.00  0.00           O  
ATOM   4490  H   GLU A 299       5.885   4.575  -8.430  1.00  0.00           H  
ATOM   4491  HA  GLU A 299       7.066   2.224  -7.320  1.00  0.00           H  
ATOM   4492 1HB  GLU A 299       6.053   4.777  -5.995  1.00  0.00           H  
ATOM   4493 2HB  GLU A 299       6.912   3.541  -5.116  1.00  0.00           H  
ATOM   4494 1HG  GLU A 299       8.161   5.039  -7.460  1.00  0.00           H  
ATOM   4495 2HG  GLU A 299       8.215   5.653  -5.817  1.00  0.00           H  
ATOM   4496  N   GLN A 300       3.891   2.757  -6.475  1.00  0.00           N  
ATOM   4497  CA  GLN A 300       2.743   2.064  -5.898  1.00  0.00           C  
ATOM   4498  C   GLN A 300       2.466   0.762  -6.656  1.00  0.00           C  
ATOM   4499  O   GLN A 300       2.243  -0.284  -6.034  1.00  0.00           O  
ATOM   4500  CB  GLN A 300       1.504   2.967  -5.931  1.00  0.00           C  
ATOM   4501  CG  GLN A 300       1.564   4.149  -4.968  1.00  0.00           C  
ATOM   4502  CD  GLN A 300       0.424   5.136  -5.179  1.00  0.00           C  
ATOM   4503  OE1 GLN A 300      -0.233   5.157  -6.230  1.00  0.00           O  
ATOM   4504  NE2 GLN A 300       0.182   5.969  -4.176  1.00  0.00           N  
ATOM   4505  H   GLN A 300       3.777   3.682  -6.889  1.00  0.00           H  
ATOM   4506  HA  GLN A 300       2.972   1.818  -4.864  1.00  0.00           H  
ATOM   4507 1HB  GLN A 300       1.374   3.365  -6.934  1.00  0.00           H  
ATOM   4508 2HB  GLN A 300       0.619   2.378  -5.698  1.00  0.00           H  
ATOM   4509 1HG  GLN A 300       1.488   3.763  -3.952  1.00  0.00           H  
ATOM   4510 2HG  GLN A 300       2.503   4.665  -5.088  1.00  0.00           H  
ATOM   4511 1HE2 GLN A 300      -0.552   6.644  -4.250  1.00  0.00           H  
ATOM   4512 2HE2 GLN A 300       0.735   5.922  -3.342  1.00  0.00           H  
ATOM   4513  N   GLN A 301       2.564   0.798  -7.995  1.00  0.00           N  
ATOM   4514  CA  GLN A 301       2.335  -0.414  -8.783  1.00  0.00           C  
ATOM   4515  C   GLN A 301       3.409  -1.453  -8.465  1.00  0.00           C  
ATOM   4516  O   GLN A 301       3.130  -2.653  -8.393  1.00  0.00           O  
ATOM   4517  CB  GLN A 301       2.331  -0.118 -10.289  1.00  0.00           C  
ATOM   4518  CG  GLN A 301       1.130   0.682 -10.796  1.00  0.00           C  
ATOM   4519  CD  GLN A 301       1.205   0.904 -12.303  1.00  0.00           C  
ATOM   4520  OE1 GLN A 301       2.285   1.104 -12.867  1.00  0.00           O  
ATOM   4521  NE2 GLN A 301       0.053   0.854 -12.969  1.00  0.00           N  
ATOM   4522  H   GLN A 301       2.747   1.690  -8.462  1.00  0.00           H  
ATOM   4523  HA  GLN A 301       1.367  -0.832  -8.508  1.00  0.00           H  
ATOM   4524 1HB  GLN A 301       3.235   0.433 -10.551  1.00  0.00           H  
ATOM   4525 2HB  GLN A 301       2.357  -1.059 -10.837  1.00  0.00           H  
ATOM   4526 1HG  GLN A 301       0.214   0.139 -10.567  1.00  0.00           H  
ATOM   4527 2HG  GLN A 301       1.123   1.657 -10.304  1.00  0.00           H  
ATOM   4528 1HE2 GLN A 301       0.040   0.984 -13.965  1.00  0.00           H  
ATOM   4529 2HE2 GLN A 301      -0.803   0.682 -12.483  1.00  0.00           H  
ATOM   4530  N   LYS A 302       4.638  -0.985  -8.249  1.00  0.00           N  
ATOM   4531  CA  LYS A 302       5.756  -1.848  -7.899  1.00  0.00           C  
ATOM   4532  C   LYS A 302       5.375  -2.664  -6.674  1.00  0.00           C  
ATOM   4533  O   LYS A 302       5.506  -3.888  -6.666  1.00  0.00           O  
ATOM   4534  CB  LYS A 302       6.982  -1.017  -7.579  1.00  0.00           C  
ATOM   4535  CG  LYS A 302       8.211  -1.744  -7.288  1.00  0.00           C  
ATOM   4536  CD  LYS A 302       9.238  -0.794  -6.716  1.00  0.00           C  
ATOM   4537  CE  LYS A 302       8.902  -0.455  -5.252  1.00  0.00           C  
ATOM   4538  NZ  LYS A 302       9.907   0.455  -4.630  1.00  0.00           N  
ATOM   4539  H   LYS A 302       4.807   0.017  -8.353  1.00  0.00           H  
ATOM   4540  HA  LYS A 302       5.958  -2.530  -8.731  1.00  0.00           H  
ATOM   4541 1HB  LYS A 302       7.174  -0.314  -8.394  1.00  0.00           H  
ATOM   4542 2HB  LYS A 302       6.801  -0.443  -6.701  1.00  0.00           H  
ATOM   4543 1HG  LYS A 302       8.004  -2.547  -6.606  1.00  0.00           H  
ATOM   4544 2HG  LYS A 302       8.602  -2.144  -8.207  1.00  0.00           H  
ATOM   4545 1HD  LYS A 302      10.214  -1.239  -6.780  1.00  0.00           H  
ATOM   4546 2HD  LYS A 302       9.241   0.135  -7.293  1.00  0.00           H  
ATOM   4547 1HE  LYS A 302       7.921   0.028  -5.214  1.00  0.00           H  
ATOM   4548 2HE  LYS A 302       8.863  -1.377  -4.678  1.00  0.00           H  
ATOM   4549 1HZ  LYS A 302       9.638   0.655  -3.683  1.00  0.00           H  
ATOM   4550 2HZ  LYS A 302      10.821   0.048  -4.639  1.00  0.00           H  
ATOM   4551 3HZ  LYS A 302       9.913   1.324  -5.156  1.00  0.00           H  
ATOM   4552  N   ASP A 303       4.876  -1.978  -5.634  1.00  0.00           N  
ATOM   4553  CA  ASP A 303       4.505  -2.666  -4.400  1.00  0.00           C  
ATOM   4554  C   ASP A 303       3.410  -3.702  -4.627  1.00  0.00           C  
ATOM   4555  O   ASP A 303       3.437  -4.785  -4.022  1.00  0.00           O  
ATOM   4556  CB  ASP A 303       4.044  -1.661  -3.333  1.00  0.00           C  
ATOM   4557  CG  ASP A 303       3.796  -2.317  -1.953  1.00  0.00           C  
ATOM   4558  OD1 ASP A 303       4.731  -2.808  -1.343  1.00  0.00           O  
ATOM   4559  OD2 ASP A 303       2.672  -2.326  -1.461  1.00  0.00           O  
ATOM   4560  H   ASP A 303       4.783  -0.962  -5.702  1.00  0.00           H  
ATOM   4561  HA  ASP A 303       5.388  -3.176  -4.023  1.00  0.00           H  
ATOM   4562 1HB  ASP A 303       4.797  -0.876  -3.223  1.00  0.00           H  
ATOM   4563 2HB  ASP A 303       3.122  -1.177  -3.670  1.00  0.00           H  
ATOM   4564  N   GLU A 304       2.454  -3.416  -5.519  1.00  0.00           N  
ATOM   4565  CA  GLU A 304       1.422  -4.423  -5.752  1.00  0.00           C  
ATOM   4566  C   GLU A 304       2.035  -5.684  -6.373  1.00  0.00           C  
ATOM   4567  O   GLU A 304       1.723  -6.808  -5.963  1.00  0.00           O  
ATOM   4568  CB  GLU A 304       0.302  -3.885  -6.657  1.00  0.00           C  
ATOM   4569  CG  GLU A 304      -0.590  -2.811  -6.017  1.00  0.00           C  
ATOM   4570  CD  GLU A 304      -1.709  -2.319  -6.936  1.00  0.00           C  
ATOM   4571  OE1 GLU A 304      -1.740  -2.710  -8.080  1.00  0.00           O  
ATOM   4572  OE2 GLU A 304      -2.535  -1.560  -6.478  1.00  0.00           O  
ATOM   4573  H   GLU A 304       2.440  -2.506  -5.987  1.00  0.00           H  
ATOM   4574  HA  GLU A 304       0.984  -4.694  -4.792  1.00  0.00           H  
ATOM   4575 1HB  GLU A 304       0.746  -3.452  -7.555  1.00  0.00           H  
ATOM   4576 2HB  GLU A 304      -0.333  -4.710  -6.975  1.00  0.00           H  
ATOM   4577 1HG  GLU A 304      -1.031  -3.214  -5.106  1.00  0.00           H  
ATOM   4578 2HG  GLU A 304       0.041  -1.964  -5.738  1.00  0.00           H  
ATOM   4579  N   ASP A 305       2.971  -5.496  -7.303  1.00  0.00           N  
ATOM   4580  CA  ASP A 305       3.589  -6.635  -7.973  1.00  0.00           C  
ATOM   4581  C   ASP A 305       4.507  -7.399  -7.023  1.00  0.00           C  
ATOM   4582  O   ASP A 305       4.552  -8.633  -7.046  1.00  0.00           O  
ATOM   4583  CB  ASP A 305       4.297  -6.170  -9.226  1.00  0.00           C  
ATOM   4584  CG  ASP A 305       3.270  -5.727 -10.305  1.00  0.00           C  
ATOM   4585  OD1 ASP A 305       2.100  -6.008 -10.144  1.00  0.00           O  
ATOM   4586  OD2 ASP A 305       3.668  -5.155 -11.284  1.00  0.00           O  
ATOM   4587  H   ASP A 305       3.206  -4.540  -7.584  1.00  0.00           H  
ATOM   4588  HA  ASP A 305       2.799  -7.314  -8.283  1.00  0.00           H  
ATOM   4589 1HB  ASP A 305       4.952  -5.327  -8.985  1.00  0.00           H  
ATOM   4590 2HB  ASP A 305       4.914  -6.976  -9.627  1.00  0.00           H  
ATOM   4591  N   ILE A 306       5.192  -6.675  -6.139  1.00  0.00           N  
ATOM   4592  CA  ILE A 306       6.037  -7.311  -5.136  1.00  0.00           C  
ATOM   4593  C   ILE A 306       5.200  -8.164  -4.200  1.00  0.00           C  
ATOM   4594  O   ILE A 306       5.565  -9.307  -3.898  1.00  0.00           O  
ATOM   4595  CB  ILE A 306       6.833  -6.281  -4.321  1.00  0.00           C  
ATOM   4596  CG1 ILE A 306       7.904  -5.653  -5.219  1.00  0.00           C  
ATOM   4597  CG2 ILE A 306       7.375  -6.901  -3.065  1.00  0.00           C  
ATOM   4598  CD1 ILE A 306       8.577  -4.465  -4.627  1.00  0.00           C  
ATOM   4599  H   ILE A 306       5.139  -5.657  -6.180  1.00  0.00           H  
ATOM   4600  HA  ILE A 306       6.747  -7.957  -5.642  1.00  0.00           H  
ATOM   4601  HB  ILE A 306       6.167  -5.471  -4.039  1.00  0.00           H  
ATOM   4602 1HG1 ILE A 306       8.647  -6.386  -5.447  1.00  0.00           H  
ATOM   4603 2HG1 ILE A 306       7.435  -5.350  -6.139  1.00  0.00           H  
ATOM   4604 1HG2 ILE A 306       7.912  -6.145  -2.498  1.00  0.00           H  
ATOM   4605 2HG2 ILE A 306       6.546  -7.276  -2.472  1.00  0.00           H  
ATOM   4606 3HG2 ILE A 306       8.026  -7.709  -3.297  1.00  0.00           H  
ATOM   4607 1HD1 ILE A 306       9.315  -4.080  -5.330  1.00  0.00           H  
ATOM   4608 2HD1 ILE A 306       7.831  -3.700  -4.417  1.00  0.00           H  
ATOM   4609 3HD1 ILE A 306       9.072  -4.753  -3.704  1.00  0.00           H  
ATOM   4610  N   SER A 307       4.054  -7.634  -3.769  1.00  0.00           N  
ATOM   4611  CA  SER A 307       3.169  -8.374  -2.892  1.00  0.00           C  
ATOM   4612  C   SER A 307       2.718  -9.668  -3.569  1.00  0.00           C  
ATOM   4613  O   SER A 307       2.685 -10.723  -2.925  1.00  0.00           O  
ATOM   4614  CB  SER A 307       1.968  -7.521  -2.529  1.00  0.00           C  
ATOM   4615  OG  SER A 307       2.361  -6.406  -1.775  1.00  0.00           O  
ATOM   4616  H   SER A 307       3.803  -6.678  -4.032  1.00  0.00           H  
ATOM   4617  HA  SER A 307       3.713  -8.628  -1.983  1.00  0.00           H  
ATOM   4618 1HB  SER A 307       1.469  -7.187  -3.437  1.00  0.00           H  
ATOM   4619 2HB  SER A 307       1.257  -8.117  -1.963  1.00  0.00           H  
ATOM   4620  HG  SER A 307       2.869  -5.836  -2.399  1.00  0.00           H  
ATOM   4621  N   ILE A 308       2.415  -9.609  -4.875  1.00  0.00           N  
ATOM   4622  CA  ILE A 308       2.001 -10.810  -5.597  1.00  0.00           C  
ATOM   4623  C   ILE A 308       3.126 -11.835  -5.667  1.00  0.00           C  
ATOM   4624  O   ILE A 308       2.920 -13.016  -5.373  1.00  0.00           O  
ATOM   4625  CB  ILE A 308       1.555 -10.499  -7.033  1.00  0.00           C  
ATOM   4626  CG1 ILE A 308       0.266  -9.684  -7.030  1.00  0.00           C  
ATOM   4627  CG2 ILE A 308       1.363 -11.838  -7.805  1.00  0.00           C  
ATOM   4628  CD1 ILE A 308      -0.071  -9.089  -8.387  1.00  0.00           C  
ATOM   4629  H   ILE A 308       2.434  -8.707  -5.356  1.00  0.00           H  
ATOM   4630  HA  ILE A 308       1.162 -11.257  -5.070  1.00  0.00           H  
ATOM   4631  HB  ILE A 308       2.315  -9.901  -7.529  1.00  0.00           H  
ATOM   4632 1HG1 ILE A 308      -0.556 -10.324  -6.718  1.00  0.00           H  
ATOM   4633 2HG1 ILE A 308       0.364  -8.872  -6.313  1.00  0.00           H  
ATOM   4634 1HG2 ILE A 308       1.050 -11.640  -8.829  1.00  0.00           H  
ATOM   4635 2HG2 ILE A 308       2.297 -12.395  -7.820  1.00  0.00           H  
ATOM   4636 3HG2 ILE A 308       0.595 -12.438  -7.316  1.00  0.00           H  
ATOM   4637 1HD1 ILE A 308      -0.997  -8.522  -8.315  1.00  0.00           H  
ATOM   4638 2HD1 ILE A 308       0.735  -8.425  -8.707  1.00  0.00           H  
ATOM   4639 3HD1 ILE A 308      -0.191  -9.892  -9.115  1.00  0.00           H  
ATOM   4640  N   ILE A 309       4.335 -11.401  -6.005  1.00  0.00           N  
ATOM   4641  CA  ILE A 309       5.430 -12.354  -6.109  1.00  0.00           C  
ATOM   4642  C   ILE A 309       5.666 -13.025  -4.776  1.00  0.00           C  
ATOM   4643  O   ILE A 309       5.780 -14.244  -4.699  1.00  0.00           O  
ATOM   4644  CB  ILE A 309       6.738 -11.677  -6.528  1.00  0.00           C  
ATOM   4645  CG1 ILE A 309       6.614 -11.159  -7.934  1.00  0.00           C  
ATOM   4646  CG2 ILE A 309       7.912 -12.680  -6.411  1.00  0.00           C  
ATOM   4647  CD1 ILE A 309       7.708 -10.237  -8.294  1.00  0.00           C  
ATOM   4648  H   ILE A 309       4.481 -10.412  -6.224  1.00  0.00           H  
ATOM   4649  HA  ILE A 309       5.162 -13.114  -6.847  1.00  0.00           H  
ATOM   4650  HB  ILE A 309       6.922 -10.816  -5.875  1.00  0.00           H  
ATOM   4651 1HG1 ILE A 309       6.594 -11.991  -8.645  1.00  0.00           H  
ATOM   4652 2HG1 ILE A 309       5.684 -10.619  -8.010  1.00  0.00           H  
ATOM   4653 1HG2 ILE A 309       8.837 -12.190  -6.698  1.00  0.00           H  
ATOM   4654 2HG2 ILE A 309       7.994 -13.028  -5.384  1.00  0.00           H  
ATOM   4655 3HG2 ILE A 309       7.735 -13.533  -7.066  1.00  0.00           H  
ATOM   4656 1HD1 ILE A 309       7.543  -9.861  -9.277  1.00  0.00           H  
ATOM   4657 2HD1 ILE A 309       7.691  -9.422  -7.589  1.00  0.00           H  
ATOM   4658 3HD1 ILE A 309       8.662 -10.750  -8.246  1.00  0.00           H  
ATOM   4659  N   ARG A 310       5.724 -12.227  -3.709  1.00  0.00           N  
ATOM   4660  CA  ARG A 310       5.967 -12.771  -2.383  1.00  0.00           C  
ATOM   4661  C   ARG A 310       4.847 -13.694  -1.900  1.00  0.00           C  
ATOM   4662  O   ARG A 310       5.109 -14.696  -1.233  1.00  0.00           O  
ATOM   4663  CB  ARG A 310       6.170 -11.637  -1.394  1.00  0.00           C  
ATOM   4664  CG  ARG A 310       7.479 -10.887  -1.567  1.00  0.00           C  
ATOM   4665  CD  ARG A 310       7.599  -9.765  -0.627  1.00  0.00           C  
ATOM   4666  NE  ARG A 310       8.883  -9.098  -0.748  1.00  0.00           N  
ATOM   4667  CZ  ARG A 310       9.171  -7.900  -0.222  1.00  0.00           C  
ATOM   4668  NH1 ARG A 310       8.250  -7.239   0.440  1.00  0.00           N  
ATOM   4669  NH2 ARG A 310      10.375  -7.380  -0.364  1.00  0.00           N  
ATOM   4670  H   ARG A 310       5.608 -11.219  -3.821  1.00  0.00           H  
ATOM   4671  HA  ARG A 310       6.888 -13.351  -2.425  1.00  0.00           H  
ATOM   4672 1HB  ARG A 310       5.358 -10.915  -1.511  1.00  0.00           H  
ATOM   4673 2HB  ARG A 310       6.127 -12.022  -0.377  1.00  0.00           H  
ATOM   4674 1HG  ARG A 310       8.317 -11.562  -1.416  1.00  0.00           H  
ATOM   4675 2HG  ARG A 310       7.518 -10.478  -2.580  1.00  0.00           H  
ATOM   4676 1HD  ARG A 310       6.813  -9.040  -0.828  1.00  0.00           H  
ATOM   4677 2HD  ARG A 310       7.501 -10.134   0.391  1.00  0.00           H  
ATOM   4678  HE  ARG A 310       9.613  -9.575  -1.253  1.00  0.00           H  
ATOM   4679 1HH1 ARG A 310       7.327  -7.636   0.553  1.00  0.00           H  
ATOM   4680 2HH1 ARG A 310       8.465  -6.338   0.841  1.00  0.00           H  
ATOM   4681 1HH2 ARG A 310      11.104  -7.891  -0.847  1.00  0.00           H  
ATOM   4682 2HH2 ARG A 310      10.578  -6.479   0.038  1.00  0.00           H  
ATOM   4683  N   SER A 311       3.601 -13.370  -2.243  1.00  0.00           N  
ATOM   4684  CA  SER A 311       2.450 -14.172  -1.854  1.00  0.00           C  
ATOM   4685  C   SER A 311       2.423 -15.534  -2.549  1.00  0.00           C  
ATOM   4686  O   SER A 311       2.001 -16.533  -1.962  1.00  0.00           O  
ATOM   4687  CB  SER A 311       1.171 -13.432  -2.188  1.00  0.00           C  
ATOM   4688  OG  SER A 311       1.054 -12.258  -1.429  1.00  0.00           O  
ATOM   4689  H   SER A 311       3.426 -12.516  -2.770  1.00  0.00           H  
ATOM   4690  HA  SER A 311       2.496 -14.335  -0.777  1.00  0.00           H  
ATOM   4691 1HB  SER A 311       1.166 -13.182  -3.250  1.00  0.00           H  
ATOM   4692 2HB  SER A 311       0.318 -14.079  -2.000  1.00  0.00           H  
ATOM   4693  HG  SER A 311       1.749 -11.655  -1.778  1.00  0.00           H  
ATOM   4694  N   ARG A 312       2.845 -15.559  -3.814  1.00  0.00           N  
ATOM   4695  CA  ARG A 312       2.791 -16.758  -4.644  1.00  0.00           C  
ATOM   4696  C   ARG A 312       4.050 -17.641  -4.669  1.00  0.00           C  
ATOM   4697  O   ARG A 312       3.933 -18.865  -4.758  1.00  0.00           O  
ATOM   4698  CB  ARG A 312       2.570 -16.346  -6.075  1.00  0.00           C  
ATOM   4699  CG  ARG A 312       1.297 -15.611  -6.432  1.00  0.00           C  
ATOM   4700  CD  ARG A 312       0.077 -16.412  -6.295  1.00  0.00           C  
ATOM   4701  NE  ARG A 312      -1.048 -15.680  -6.845  1.00  0.00           N  
ATOM   4702  CZ  ARG A 312      -2.344 -15.947  -6.666  1.00  0.00           C  
ATOM   4703  NH1 ARG A 312      -2.747 -16.950  -5.915  1.00  0.00           N  
ATOM   4704  NH2 ARG A 312      -3.202 -15.162  -7.274  1.00  0.00           N  
ATOM   4705  H   ARG A 312       3.166 -14.688  -4.240  1.00  0.00           H  
ATOM   4706  HA  ARG A 312       1.952 -17.361  -4.301  1.00  0.00           H  
ATOM   4707 1HB  ARG A 312       3.370 -15.654  -6.315  1.00  0.00           H  
ATOM   4708 2HB  ARG A 312       2.669 -17.210  -6.729  1.00  0.00           H  
ATOM   4709 1HG  ARG A 312       1.191 -14.751  -5.776  1.00  0.00           H  
ATOM   4710 2HG  ARG A 312       1.365 -15.258  -7.467  1.00  0.00           H  
ATOM   4711 1HD  ARG A 312       0.184 -17.348  -6.845  1.00  0.00           H  
ATOM   4712 2HD  ARG A 312      -0.120 -16.615  -5.244  1.00  0.00           H  
ATOM   4713  HE  ARG A 312      -0.844 -14.882  -7.471  1.00  0.00           H  
ATOM   4714 1HH1 ARG A 312      -2.068 -17.539  -5.456  1.00  0.00           H  
ATOM   4715 2HH1 ARG A 312      -3.733 -17.127  -5.800  1.00  0.00           H  
ATOM   4716 1HH2 ARG A 312      -2.817 -14.394  -7.853  1.00  0.00           H  
ATOM   4717 2HH2 ARG A 312      -4.192 -15.305  -7.185  1.00  0.00           H  
ATOM   4718  N   ALA A 313       5.239 -17.033  -4.651  1.00  0.00           N  
ATOM   4719  CA  ALA A 313       6.487 -17.777  -4.822  1.00  0.00           C  
ATOM   4720  C   ALA A 313       7.347 -17.774  -3.552  1.00  0.00           C  
ATOM   4721  O   ALA A 313       7.552 -18.825  -2.946  1.00  0.00           O  
ATOM   4722  OXT ALA A 313       8.136 -16.842  -3.398  1.00  0.00           O  
ATOM   4723  CB  ALA A 313       7.268 -17.181  -5.994  1.00  0.00           C  
ATOM   4724  H   ALA A 313       5.291 -16.020  -4.555  1.00  0.00           H  
ATOM   4725  HA  ALA A 313       6.237 -18.812  -5.052  1.00  0.00           H  
ATOM   4726 1HB  ALA A 313       8.179 -17.752  -6.153  1.00  0.00           H  
ATOM   4727 2HB  ALA A 313       6.657 -17.220  -6.893  1.00  0.00           H  
ATOM   4728 3HB  ALA A 313       7.519 -16.142  -5.774  1.00  0.00           H  
TER                                                                             
# All scores below are weighted scores, not raw scores.
#BEGIN_POSE_ENERGIES_TABLE /home/grads/bernardm/FoldingBenchMarks/RosettaFold/RoseTTAFold/results_pyrosetta_rerun/T1134s2.pdb/pdb-3track/model0_1_0.45.pdb
label fa_atr fa_rep fa_sol fa_intra_rep fa_intra_sol_xover4 lk_ball_wtd fa_elec hbond_sr_bb hbond_lr_bb hbond_bb_sc hbond_sc dslf_fa13 omega fa_dun p_aa_pp yhh_planarity ref rama_prepro cart_bonded total
weights 1 0.55 1 0.005 1 1 1 1 1 1 1 1.25 0.4 0.7 0.6 0.625 1 0.45 0.5 NA
pose -1805.1 182.696 1206.05 3.66127 57.2332 -53.8076 -584.63 -165.481 -45.3878 -48.3509 -53.0902 0 5.23637 331.586 -64.6898 0.54451 79.6264 -6.23632 154.313 -805.827
MET:NtermProteinFull_1 -4.80948 0.79929 5.29522 0.01013 0.17796 0.16913 -6.7472 0 0 -1.41713 0 0 -0.01474 1.7821 0 0 1.65735 0 0.27622 -2.82114
ALA_2 -2.34513 0.34687 2.68951 0.00143 0 0.08752 -1.24617 0 0 0 0 0 -0.06376 0 -0.39922 0 1.32468 -0.29028 0.35951 0.46497
LYS_3 -4.50596 0.66183 2.97278 0.00776 0.13625 -0.15197 -0.37623 0 0 0 0 0 -0.09226 0.92542 -0.02611 0 -0.71458 -0.52125 0.18595 -1.49838
SER_4 -3.75709 0.48137 4.27017 0.00167 0.05666 -0.28385 -1.23108 0 0 0 0 0 -0.03245 0.09852 -0.36532 0 -0.28969 -0.46222 0.22983 -1.28348
HIS_D_5 -5.23432 0.42158 4.95579 0.0081 0.80181 -0.06187 -1.14824 0 0 0 0 0 -0.01283 1.65532 -0.07447 0 -0.30065 -0.37527 0.30826 0.94321
HIS_D_6 -5.13059 0.57639 4.35557 0.00385 0.31217 -0.4262 -1.45781 0 0 0 0 0 0.62853 1.95346 0.07723 0 -0.30065 -0.2718 0.37506 0.69521
HIS_7 -3.14996 0.10725 2.92468 0.01072 0.4277 0.05386 -0.97744 0 0 0 -1.15346 0 0.0567 2.40474 -0.19896 0 -0.30065 0.25512 0.64181 1.10212
HIS_D_8 -3.61483 0.26753 3.70281 0.00627 0.47131 0.2878 -1.91186 0 0 0 -0.85741 0 -0.07569 2.20919 -0.43718 0 -0.30065 0.31253 0.62889 0.68872
HIS_9 -3.14524 0.16946 2.61192 0.00478 0.4465 -0.44003 0.58518 0 0 0 0 0 -0.04702 1.2342 -0.44407 0 -0.30065 -0.27125 0.27704 0.68085
HIS_10 -4.94483 0.43807 4.12998 0.00644 0.79515 0.02591 -2.15734 0 0 -0.85579 0 0 -0.04321 1.51059 -0.08888 0 -0.30065 -0.41554 0.37748 -1.52261
THR_11 -1.90365 0.29773 2.06256 0.01606 0.06496 -0.13115 -1.11843 0 0 0 0 0 0.06993 0.00955 0.20533 0 1.15175 0.88325 0.60211 2.20999
SER_12 -4.45574 0.59647 5.08315 0.00632 0.15641 -0.10425 -2.90936 0 0 0 -1.38955 0 0.15335 1.28222 0.35567 0 -0.28969 1.88391 1.00827 1.37718
THR_13 -4.2144 0.59519 3.44077 0.00628 0.04867 0.07331 -2.41022 0 0 -1.19862 0 0 0.01435 0.57909 0.31924 0 1.15175 5.76375 1.32511 5.49429
LYS_14 -7.16981 0.62737 7.67725 0.01688 0.43847 0.0382 -5.10114 0 0 -0.94075 -0.84718 0 -0.0455 3.94463 -0.14161 0 -0.71458 5.11425 0.80326 3.69974
ALA_15 -4.27466 0.41152 2.13906 0.00157 0 -0.00471 -0.64444 0 0 0 0 0 -0.02301 0 -0.2702 0 1.32468 -0.07802 0.23237 -1.18584
GLU_16 -5.1306 0.29931 4.74723 0.00468 0.22637 -0.35211 -2.11442 0 0 0 -0.61266 0 -0.04498 2.56348 -0.33287 0 -2.72453 -0.45684 0.15892 -3.76902
ARG_17 -7.46617 0.49863 6.7911 0.02331 1.25937 -0.59074 -2.47488 0 0 0 -0.77688 0 0.11835 4.19193 -0.12014 0 -0.09474 -0.28726 0.29332 1.36519
TRP_18 -9.73315 0.59338 5.56527 0.022 0.43357 -0.19592 -2.1364 0 0 0 0 0 -0.01117 1.35926 -0.28858 0 2.26099 -0.02356 0.37817 -1.77617
GLN_19 -5.97191 0.24469 6.04959 0.0077 0.74424 -0.34178 -2.8603 0 0 0 -0.72876 0 -0.00545 2.29973 -0.16349 0 -1.45095 -0.1171 0.43086 -1.86291
ALA_20 -4.85098 0.24946 3.94298 0.0015 0 -0.2132 -1.69734 0 0 0 0 0 -0.03212 0 -0.26852 0 1.32468 -0.34164 0.32374 -1.56143
ARG_21 -9.5969 0.80406 8.50472 0.01374 0.39201 -0.29778 -3.0002 0 0 0 -0.8065 0 0.05439 2.36677 -0.08207 0 -0.09474 -0.31881 0.35221 -1.7091
LYS_22 -6.19677 0.43173 6.34658 0.00924 0.20932 -0.06904 -5.28901 0 0 0 0 0 -0.01658 1.19438 0.01818 0 -0.71458 -0.28203 0.46002 -3.89855
ASP_23 -5.07271 0.19343 5.87265 0.00295 0.27315 -0.13181 -3.39577 0 0 0 -0.72876 0 0.11885 1.3183 0.19907 0 -2.14574 -0.29839 0.29535 -3.49942
LEU_24 -8.30668 0.60172 2.91681 0.02111 0.07963 -0.25367 -1.90771 0 0 0 0 0 0.01233 0.27918 -0.28047 0 1.66147 -0.27826 0.28082 -5.17371
ILE_25 -8.70743 0.77646 3.88656 0.02803 0.07171 -0.02373 -2.80573 0 0 0 0 0 -0.05222 0.13014 -0.46877 0 2.30374 -0.11797 0.29801 -4.68121
ALA_26 -4.16011 0.15189 3.86652 0.00151 0 -0.20521 -1.78622 0 0 0 0 0 0.02255 0 -0.17019 0 1.32468 -0.09762 0.23453 -0.81768
LYS_27 -5.60728 0.36679 5.90625 0.01454 0.25648 -0.16574 -4.04839 0 0 -0.30825 0 0 0.02343 2.72581 0.05437 0 -0.71458 -0.16995 0.32472 -1.34179
GLY_28 -5.30277 0.54075 3.87318 0.00013 0 -0.35661 -1.97318 0 0 0 0 0 -0.0479 0 0.5173 0 0.79816 0.1459 0.35537 -1.44967
SER_29 -4.59748 0.24855 4.59879 0.00145 0.0244 -0.23709 -2.44768 0 0 -0.47264 0 0 -0.05006 0.57935 0.24867 0 -0.28969 0.08039 0.20563 -2.10741
ASN_30 -2.75406 0.1049 2.99914 0.00724 0.30416 -0.41534 -1.33229 0 0 0 0 0 -0.05701 1.62405 -0.50448 0 -1.34026 -0.46537 0.14677 -1.68255
SER_31 -5.10891 0.36829 4.81489 0.00266 0.05165 -0.35631 -0.67971 0 0 -1.12523 0 0 -0.0015 1.17633 -0.13246 0 -0.28969 -0.60482 0.25352 -1.63128
LEU_32 -2.27322 0.09645 0.96176 0.01856 0.09859 -0.1196 -0.02906 0 0 0 0 0 -0.0378 0.03076 -0.11816 0 1.66147 -0.51158 0.26478 0.04296
TYR_33 -5.21814 0.70171 3.77537 0.02571 0.34666 -0.1101 -1.758 0 0 -1.12523 0 0 -0.00704 1.88382 -0.20834 5e-05 0.58223 -0.04439 0.74861 -0.40707
PRO_34 -3.98 0.69523 2.69552 0.00222 0.03541 -0.07046 -1.16424 0 0 0 0 0 -0.16839 0.09079 -0.84038 0 -1.64321 0.46622 0.86836 -3.01294
ASP_35 -4.84869 0.29291 4.56493 0.00218 0.58027 -0.00751 -2.84829 0 0 0 -0.99448 0 -0.00305 2.89805 0.02012 0 -2.14574 0.04292 0.44152 -2.00485
ALA_36 -6.49563 0.56683 3.04112 0.00161 0 0.0207 -1.72486 0 0 0 0 0 -0.00673 0 0.09667 0 1.32468 -0.19364 0.34372 -3.02553
GLN_37 -7.62927 0.43886 6.21823 0.00587 0.16735 -0.17273 -2.41561 0 0 -0.47264 0 0 0.08291 2.36545 -0.11798 0 -1.45095 -0.10643 0.24596 -2.84098
ILE_38 -6.09298 0.40908 4.51087 0.02641 0.06998 -0.40317 -2.1571 0 0 0 0 0 -0.02188 0.0955 -0.46448 0 2.30374 -0.09667 0.25225 -1.56845
ALA_39 -6.68877 0.36882 3.31939 0.00158 0 -0.06739 -1.87532 0 0 0 0 0 0.0185 0 -0.3387 0 1.32468 -0.2378 0.21101 -3.96401
ALA_40 -6.92086 0.6211 3.27835 0.00175 0 0.0465 -2.11236 0 0 0 0 0 0.00805 0 -0.16568 0 1.32468 -0.39171 0.23543 -4.07475
LYS_41 -4.304 0.18075 3.90246 0.00752 0.11883 -0.10462 -1.83851 0 0 0 0 0 0.03868 0.93338 -0.03889 0 -0.71458 -0.2882 0.19995 -1.90725
ARG_42 -6.44819 0.31674 5.66894 0.01088 0.19942 -0.49229 -2.85968 0 0 0 0 0 -0.00114 1.37981 -0.11638 0 -0.09474 -0.32122 0.13004 -2.62781
LEU_43 -10.3991 0.91299 4.34792 0.02222 0.17562 -0.04327 -2.07507 0 0 0 0 0 0.04128 0.59172 -0.21908 0 1.66147 -0.21054 0.27165 -4.92216
ALA_44 -5.27498 0.44603 3.46171 0.00155 0 -0.22993 -1.74325 0 0 0 0 0 -0.0089 0 -0.15791 0 1.32468 -0.14148 0.32867 -1.9938
ALA_45 -4.24613 0.1819 3.56178 0.00154 0 -0.17223 -1.68217 0 0 0 0 0 -0.03998 0 -0.22417 0 1.32468 -0.28046 0.17907 -1.39617
ASN_46 -7.33399 0.46992 6.1327 0.00658 0.26489 -0.74907 -2.6126 0 0 0 0 0 -0.02635 1.1647 0.32869 0 -1.34026 -0.10508 0.15366 -3.6462
ASN_47 -8.10763 0.77768 7.35667 0.00982 0.28534 -0.50068 -2.44978 0 0 0 -0.18708 0 0.07243 1.13113 0.37971 0 -1.34026 0.11098 0.33757 -2.1241
ILE_48 -6.91513 0.73624 4.36247 0.03138 0.07015 -0.30391 -1.86654 0 0 0 0 0 -0.05965 0.08299 -0.47174 0 2.30374 0.07138 0.4136 -1.545
ALA_49 -6.78429 0.4829 2.58542 0.00156 0 0.02282 -1.89051 0 0 0 0 0 0.02576 0 -0.36615 0 1.32468 -0.25488 0.32417 -4.52853
VAL_50 -8.21581 1.03963 4.41495 0.04158 0.05603 -0.46078 -2.37731 0 0 0 0 0 -0.04494 -0.01567 -0.34043 0 2.64269 -0.30718 0.52691 -3.04032
GLU_51 -7.3419 0.49332 8.08672 0.00714 0.77963 0.54863 -6.06857 0 0 0 -2.32287 0 -0.0483 2.97845 -0.33244 0 -2.72453 -0.27941 0.55737 -5.66677
LYS_52 -9.39918 0.94781 7.85948 0.02181 0.39822 -0.10005 -4.14143 0 0 0 -0.64861 0 0.15589 3.06544 -0.10406 0 -0.71458 -0.38314 0.46376 -2.57864
ALA_53 -6.48622 0.52624 2.49963 0.00145 0 -0.05225 -2.03598 0 0 0 0 0 0.04692 0 -0.22271 0 1.32468 -0.3106 0.36716 -4.34169
LYS_54 -8.38462 0.66928 7.69021 0.00764 0.12023 0.24402 -5.18232 0 0 0 -0.85741 0 0.18635 0.90761 -0.0485 0 -0.71458 -0.39417 0.48727 -5.26899
LEU_55 -10.0828 1.32713 2.40724 0.02194 0.07677 -0.19022 -1.52475 0 0 0 0 0 0.009 0.30566 -0.2654 0 1.66147 -0.33185 0.74435 -5.8415
ALA_56 -6.16903 0.93624 2.79999 0.00144 0 -0.14274 -1.88647 0 0 0 0 0 0.0009 0 -0.22143 0 1.32468 -0.29873 0.53798 -3.11717
GLU_57 -6.86204 0.69191 5.82421 0.00704 0.31092 -0.1446 -2.6942 0 0 0 0 0 -0.00755 2.72473 -0.12043 0 -2.72453 -0.32885 0.33948 -2.9839
ASN_58 -7.8204 0.86423 6.77273 0.01029 0.82301 -0.52517 -1.32572 0 0 0 -0.94932 0 -0.0663 2.32555 0.19527 0 -1.34026 -0.16376 0.3846 -0.81525
VAL_59 -8.3906 1.17889 3.28918 0.02011 0.0504 -0.33433 -1.25199 0 0 0 0 0 -0.05248 0.02523 -0.25053 0 2.64269 -0.0802 0.58515 -2.56848
TYR_60 -9.32043 0.93164 5.72536 0.04076 0.27054 0.10171 -3.01127 0 0 -1.88023 -0.75545 0 -0.03581 3.5863 0.004 0.42273 0.58223 -0.194 1.01221 -2.51971
LYS_61 -3.71241 0.33208 3.89823 0.01196 0.29691 -0.20925 -2.04909 0 0 0 0 0 -0.03668 1.46692 -0.03539 0 -0.71458 -0.31733 0.853 -0.21563
THR_62 -4.63851 0.68389 3.94467 0.01135 0.05949 -0.6229 -0.79779 0 0 0 -1.00182 0 -0.03884 0.0809 -0.06633 0 1.15175 -0.15638 0.35259 -1.03794
VAL_63 -1.63483 0.17789 0.66724 0.02354 0.05463 -0.07729 0.30645 0 0 0 0 0 -0.01821 -0.02705 -0.37688 0 2.64269 0.03589 0.21226 1.98633
ASN_64 -4.89759 0.62881 4.12454 0.01139 0.58739 -0.21927 -0.83908 0 0 -0.83678 0 0 -0.04139 1.60013 -0.31177 0 -1.34026 -0.07304 0.73074 -0.87617
PRO_65 -5.97431 1.04556 2.88899 0.00291 0.03898 -0.01182 -0.3084 0 0 -0.87373 0 0 -0.14882 0.25254 -0.67548 0 -1.64321 -0.08721 1.02696 -4.46702
LEU_66 -4.47029 0.37259 2.15914 0.02863 0.10222 -0.07866 -0.7416 0 0 -0.83678 0 0 -0.02803 0.06837 -0.15774 0 1.66147 -0.30558 0.42813 -1.79813
GLU_67 -3.41265 0.15225 3.88719 0.00506 0.22895 -0.35534 -0.63926 0 0 0 0 0 -0.00203 2.40947 0.05383 0 -2.72453 -0.28938 0.1475 -0.53894
ALA_68 -1.14794 0.14522 0.91423 0.0014 0 -0.11027 -0.27974 0 0 0 0 0 -0.03797 0 -0.14361 0 1.32468 -0.42583 0.09103 0.3312
THR_69 -4.39863 1.14113 2.85765 0.01336 0.07003 0.0892 -0.81297 0 0 0 -1.00182 0 0.15794 0.08595 0.28001 0 1.15175 -0.25036 0.86866 0.25188
PRO_70 -1.64293 0.41518 0.7807 0.00252 0.03745 -0.07792 0.36799 0 0 0 0 0 -0.11372 0.35418 -0.48568 0 -1.64321 -0.01231 0.97776 -1.03998
GLY_71 -2.5002 0.47468 1.70935 8e-05 0 -0.29111 -0.15842 0 0 0 0 0 -0.08543 0 0.22719 0 0.79816 -0.18621 0.47548 0.46357
VAL_72 -6.09323 1.14294 1.72987 0.01761 0.0444 -0.34298 -0.56101 0 0 0 0 0 -0.09281 0.04409 -0.13232 0 2.64269 -0.07054 1.21848 -0.45281
PRO_73 -5.55371 0.89958 2.99032 0.00302 0.07124 -0.214 -0.9861 0 0 0 0 0 -0.0541 0.06725 -1.01214 0 -1.64321 -0.32106 1.07864 -4.67427
GLU_74 -3.737 0.25907 3.94923 0.00455 0.22627 -0.14502 -2.43802 0 0 -0.59791 0 0 -0.08545 3.87538 -0.06507 0 -2.72453 -0.50794 0.27042 -1.71602
GLY_75 -4.26796 0.91632 2.82701 7e-05 0 -0.18281 -1.54421 0 0 0 0 0 -0.05622 0 -1.49147 0 0.79816 -0.63383 0.21987 -3.41508
TRP_76 -11.8229 1.22876 2.64903 0.01785 0.23086 -0.39325 -1.49382 0 0 0 -0.85627 0 0.03119 1.15572 -0.30727 0 2.26099 -0.27714 0.48194 -7.09433
LYS_77 -4.66565 0.28866 3.37477 0.01123 0.18167 0.01426 -2.2157 0 0 0 0 0 -0.00721 1.25189 0.30472 0 -0.71458 0.18104 0.37638 -1.61852
ASP_78 -5.21732 0.33004 5.50236 0.0042 0.53749 0.13879 -4.81465 0 0 -0.70652 -1.34651 0 -0.06698 1.70255 -0.66688 0 -2.14574 -0.0633 0.23496 -6.57749
ILE_79 -8.65687 1.13456 2.84877 0.03974 0.16659 -0.39037 -1.58951 0 0 0 0 0 0.12777 0.34035 0.21199 0 2.30374 -0.16148 0.45878 -3.16594
SER_80 -5.9075 0.67794 4.93695 0.00176 0.05192 -0.22786 -2.32574 0 0 -0.70652 -0.65228 0 0.01915 0.10365 -0.22003 0 -0.28969 -0.32189 0.53209 -4.32806
ASN_81 -4.95622 0.3729 4.26482 0.00548 0.31079 -0.47223 -0.66419 0 0 -0.87373 0 0 0.00012 1.7462 -0.48947 0 -1.34026 -0.58787 0.39552 -2.28813
ASP_82 -5.05518 0.37393 5.59827 0.01013 0.76007 -0.44194 -4.10643 0 0 -0.34027 0 0 -0.01325 1.75539 -0.6261 0 -2.14574 -0.3337 0.35367 -4.21115
ALA_83 -3.37214 0.23757 3.10709 0.00145 0 -0.1533 -0.60001 0 0 0 0 0 -0.07016 0 -0.35699 0 1.32468 -0.36452 0.47755 0.23122
GLY_84 -2.97009 0.33922 3.53878 0.00012 0 -0.21313 -1.89405 0 0 -0.34027 0 0 -0.03511 0 -0.04014 0 0.79816 0.40569 0.28527 -0.12555
ALA_85 -5.26687 0.58543 3.22248 0.00161 0 -0.44868 -1.11992 0 0 0 0 0 -0.03797 0 -0.33068 0 1.32468 0.4423 0.17329 -1.45432
LEU_86 -10.4445 1.04058 4.22943 0.04173 0.09044 -0.42548 -2.94482 0 0 0 0 0 0.03648 0.17398 -0.2996 0 1.66147 -0.44695 0.53186 -6.75537
LYS_87 -4.59157 0.505 5.84755 0.00866 0.23915 0.04383 -5.26237 0 0 0 -0.51145 0 0.00357 2.3093 -0.05348 0 -0.71458 -0.45598 0.61229 -2.02009
LYS_88 -3.95165 0.42806 3.3938 0.00728 0.13246 -0.10603 -1.57871 0 0 0 0 0 -0.0825 0.97847 -0.0244 0 -0.71458 -0.57371 0.34062 -1.75088
TYR_89 -9.13567 0.99219 3.8553 0.02626 0.32525 -0.05402 -1.13814 0 0 0 -1.10846 0 -0.04046 1.53422 -0.2552 0.0117 0.58223 -0.51018 0.31054 -4.60445
GLY_90 -3.37917 0.16411 2.88738 6e-05 0 0.06152 -2.06414 0 0 -0.79621 0 0 -0.07485 0 -1.30431 0 0.79816 -0.68307 0.27007 -4.12045
LEU_91 -8.1685 0.63038 1.10199 0.01461 0.05398 -0.43787 -0.68227 0 0 0 0 0 0.1566 0.1547 -0.31892 0 1.66147 -0.58006 0.19652 -6.21736
ASP_92 -3.99702 0.34407 4.3269 0.0027 0.24488 0.0449 -3.82299 0 0 0 -0.51145 0 -0.00047 1.87899 0.39882 0 -2.14574 0.03368 0.29976 -2.90297
LYS_93 -5.78418 0.462 3.58335 0.01075 0.20737 -0.17888 -1.46962 0 0 0 0 0 -0.05971 2.11843 -0.07331 0 -0.71458 -0.10578 0.32018 -1.68398
GLU_94 -2.32064 0.21823 2.01833 0.00577 0.27924 -0.2005 0.51984 0 0 0 0 0 -0.04683 2.71831 -0.29834 0 -2.72453 -0.59401 0.21839 -0.20675
VAL_95 -5.09671 0.55751 1.5828 0.03298 0.05716 -0.16794 -0.6266 0 0 0 0 0 0.15903 0.21044 -0.11602 0 2.64269 -0.40183 0.36143 -0.80506
LEU_96 -9.04056 0.78057 1.53713 0.01735 0.08264 0.0066 -1.71255 0 0 0 0 0 0.06032 0.0846 -0.28338 0 1.66147 -0.07554 0.65089 -6.23046
PHE_97 -8.55905 0.78292 2.71041 0.03737 0.302 -0.60216 -0.61078 0 0 0 0 0 0.0076 2.32327 -0.31636 0 1.21829 -0.11557 0.94822 -1.87385
ASP_98 -5.48629 0.4253 5.85451 0.00513 0.69583 -0.53723 -2.67667 0 0 0 0 0 -0.05115 1.21639 -0.60286 0 -2.14574 -0.17302 0.87627 -2.59952
HIS_D_99 -4.41239 0.26759 4.03968 0.00413 0.41004 -0.42735 -0.02886 0 0 0 0 0 0.01002 1.72821 -0.08514 0 -0.30065 -0.12233 0.3704 1.45336
ALA_100 -1.32013 0.05032 1.29916 0.00152 0 -0.20781 0.36442 0 0 0 0 0 -0.0658 0 -0.36591 0 1.32468 -0.37605 0.13421 0.8386
ASP_101 -1.86514 0.15474 1.65948 0.00311 0.2931 -0.32111 -0.13808 0 0 0 0 0 -0.02097 1.65431 -0.33795 0 -2.14574 -0.43767 0.1299 -1.37202
THR_102 -4.4606 0.58261 4.09938 0.01977 0.07667 -0.46688 -1.24334 0 0 0 0 0 0.00837 0.63575 0.18518 0 1.15175 -0.00948 0.71033 1.28952
PRO_103 -4.10313 0.4213 2.75107 0.00654 0.10183 -0.39969 0.56644 0 0 0 0 0 0.1591 0.02554 -0.85228 0 -1.64321 0.37666 0.80727 -1.78255
ASP_104 -5.28339 0.6231 5.94251 0.00427 0.42087 -0.19703 -3.15968 0 0 -0.57116 -0.42988 0 0.08088 3.36679 0.05105 0 -2.14574 0.71399 0.70934 0.12592
PHE_105 -8.35565 0.86479 2.79013 0.02993 0.24052 -0.12246 -0.99828 0 0 -0.57116 0 0 0.00231 2.48185 -0.20002 0 1.21829 0.55515 0.76874 -1.29586
LEU_106 -7.99453 0.6852 2.69866 0.01931 0.10174 -0.22695 -1.47391 0 0 0 0 0 0.19271 0.39479 -0.11973 0 1.66147 0.18991 0.50272 -3.3686
ALA_107 -5.37245 0.66372 0.83558 0.00133 0 -0.09363 -1.13144 0 0 0 0 0 -0.00307 0 -0.0757 0 1.32468 0.2207 0.43055 -3.19974
ARG_108 -10.0335 1.17281 7.11911 0.02494 0.32321 -0.00597 -3.52454 0 0 0 -0.69423 0 0.00064 2.03185 -0.18626 0 -0.09474 0.05234 0.6188 -3.19556
VAL_109 -7.61667 1.18693 1.01937 0.0194 0.04072 -0.3069 -1.36821 0 0 0 0 0 -0.05523 0.27831 -0.79122 0 2.64269 -0.27436 0.72623 -4.49894
TYR_110 -11.7914 1.15664 3.57568 0.02475 0.26607 -0.09027 -2.39476 0 0 0 -0.94932 0 0.01296 1.38511 -0.36656 0.01185 0.58223 -0.34099 0.46045 -8.45754
GLN_111 -6.38607 0.73224 4.04727 0.00632 0.17265 0.00853 -2.41554 0 0 0 -1.10846 0 0.38767 2.38598 0.01558 0 -1.45095 -0.30325 0.82405 -3.084
PRO_112 -5.22249 0.73731 2.01109 0.00372 0.07752 -0.28369 -0.493 0 0 0 0 0 -0.07303 0.14601 -0.94867 0 -1.64321 -0.52659 1.03659 -5.17843
ASP_113 -5.39222 0.70137 7.5413 0.01213 0.78194 -0.07575 -6.26495 0 0 -2.02569 0 0 -0.02743 2.1966 -0.323 0 -2.14574 -0.73767 1.04848 -4.71063
[truncated: 27,390 more chars]
