# Supplementary material for: The transformative power of transformers in protein structure prediction
Source: Proc Natl Acad Sci U S A. 2023 Jul 31;120(32):e2303499120. doi: 10.1073/pnas.2303499120 (PMC10410766; doi:10.1073/pnas.2303499120)
Supplement: Supplementary file 2 — Dataset S01 (GZ) [file pnas.2303499120.sd01.gz › SI_Data/predicted_structures/RoseTTAFold/T1157s1.pdb]

HEADER                                            26-DEC-22   XXXX              
EXPDTA    THEORETICAL MODEL                                                     
REMARK 220                                                                      
REMARK 220 EXPERIMENTAL DETAILS                                                 
REMARK 220  EXPERIMENT TYPE                : THEORETICAL MODELLING              
REMARK 220  DATE OF DATA COLLECTION        : 26-DEC-22                          
REMARK 220                                                                      
REMARK 220 REMARK: MODEL GENERATED BY ROSETTA                                   
REMARK 220  VERSION 2022.39+release.d8d9982                                     
SSBOND     CYS A   36    CYS A  495                                       2.03  
SSBOND     CYS A  900    CYS A  922                                       2.03  
ATOM      1  N   ASP A   1      -0.420   1.377  -1.410  1.00  0.00           N  
ATOM      2  CA  ASP A   1       1.035   1.317  -1.500  1.00  0.00           C  
ATOM      3  C   ASP A   1       1.706   2.610  -1.037  1.00  0.00           C  
ATOM      4  O   ASP A   1       2.752   2.560  -0.382  1.00  0.00           O  
ATOM      5  CB  ASP A   1       1.486   0.964  -2.916  1.00  0.00           C  
ATOM      6  CG  ASP A   1       1.039  -0.456  -3.370  1.00  0.00           C  
ATOM      7  OD1 ASP A   1       1.336  -1.442  -2.694  1.00  0.00           O  
ATOM      8  OD2 ASP A   1       0.407  -0.534  -4.395  1.00  0.00           O  
ATOM      9 1H   ASP A   1      -0.810   0.495  -1.706  1.00  0.00           H  
ATOM     10 2H   ASP A   1      -0.673   1.541  -0.436  1.00  0.00           H  
ATOM     11 3H   ASP A   1      -0.784   2.114  -1.990  1.00  0.00           H  
ATOM     12  HA  ASP A   1       1.376   0.520  -0.839  1.00  0.00           H  
ATOM     13 1HB  ASP A   1       1.081   1.693  -3.615  1.00  0.00           H  
ATOM     14 2HB  ASP A   1       2.571   1.024  -2.976  1.00  0.00           H  
ATOM     15  N   ARG A   2       1.081   3.789  -1.280  1.00  0.00           N  
ATOM     16  CA  ARG A   2       1.680   5.045  -0.772  1.00  0.00           C  
ATOM     17  C   ARG A   2       1.773   4.910   0.735  1.00  0.00           C  
ATOM     18  O   ARG A   2       2.731   5.335   1.359  1.00  0.00           O  
ATOM     19  CB  ARG A   2       0.851   6.262  -1.135  1.00  0.00           C  
ATOM     20  CG  ARG A   2       0.869   6.635  -2.604  1.00  0.00           C  
ATOM     21  CD  ARG A   2       0.021   7.825  -2.878  1.00  0.00           C  
ATOM     22  NE  ARG A   2       0.019   8.175  -4.287  1.00  0.00           N  
ATOM     23  CZ  ARG A   2      -0.734   9.154  -4.829  1.00  0.00           C  
ATOM     24  NH1 ARG A   2      -1.524   9.874  -4.071  1.00  0.00           N  
ATOM     25  NH2 ARG A   2      -0.686   9.399  -6.124  1.00  0.00           N  
ATOM     26  H   ARG A   2       0.233   3.845  -1.821  1.00  0.00           H  
ATOM     27  HA  ARG A   2       2.684   5.159  -1.181  1.00  0.00           H  
ATOM     28 1HB  ARG A   2      -0.183   6.098  -0.842  1.00  0.00           H  
ATOM     29 2HB  ARG A   2       1.215   7.126  -0.572  1.00  0.00           H  
ATOM     30 1HG  ARG A   2       1.890   6.862  -2.909  1.00  0.00           H  
ATOM     31 2HG  ARG A   2       0.490   5.801  -3.197  1.00  0.00           H  
ATOM     32 1HD  ARG A   2      -1.007   7.617  -2.578  1.00  0.00           H  
ATOM     33 2HD  ARG A   2       0.397   8.680  -2.313  1.00  0.00           H  
ATOM     34  HE  ARG A   2       0.615   7.641  -4.906  1.00  0.00           H  
ATOM     35 1HH1 ARG A   2      -1.571   9.706  -3.079  1.00  0.00           H  
ATOM     36 2HH1 ARG A   2      -2.081  10.618  -4.500  1.00  0.00           H  
ATOM     37 1HH2 ARG A   2      -0.086   8.859  -6.726  1.00  0.00           H  
ATOM     38 2HH2 ARG A   2      -1.284  10.147  -6.511  1.00  0.00           H  
ATOM     39  N   VAL A   3       0.760   4.278   1.280  1.00  0.00           N  
ATOM     40  CA  VAL A   3       0.695   3.832   2.645  1.00  0.00           C  
ATOM     41  C   VAL A   3       0.491   2.352   2.355  1.00  0.00           C  
ATOM     42  O   VAL A   3      -0.389   2.033   1.541  1.00  0.00           O  
ATOM     43  CB  VAL A   3      -0.502   4.435   3.400  1.00  0.00           C  
ATOM     44  CG1 VAL A   3      -0.532   3.914   4.831  1.00  0.00           C  
ATOM     45  CG2 VAL A   3      -0.384   5.921   3.389  1.00  0.00           C  
ATOM     46  H   VAL A   3      -0.009   4.040   0.678  1.00  0.00           H  
ATOM     47  HA  VAL A   3       1.624   4.021   3.174  1.00  0.00           H  
ATOM     48  HB  VAL A   3      -1.429   4.133   2.915  1.00  0.00           H  
ATOM     49 1HG1 VAL A   3      -1.386   4.342   5.365  1.00  0.00           H  
ATOM     50 2HG1 VAL A   3      -0.621   2.828   4.821  1.00  0.00           H  
ATOM     51 3HG1 VAL A   3       0.388   4.195   5.343  1.00  0.00           H  
ATOM     52 1HG2 VAL A   3      -1.222   6.332   3.909  1.00  0.00           H  
ATOM     53 2HG2 VAL A   3       0.534   6.211   3.886  1.00  0.00           H  
ATOM     54 3HG2 VAL A   3      -0.378   6.285   2.367  1.00  0.00           H  
ATOM     55  N   ARG A   4       1.287   1.418   2.875  1.00  0.00           N  
ATOM     56  CA  ARG A   4       2.398   1.429   3.831  1.00  0.00           C  
ATOM     57  C   ARG A   4       3.704   2.238   3.613  1.00  0.00           C  
ATOM     58  O   ARG A   4       4.403   2.492   4.597  1.00  0.00           O  
ATOM     59  CB  ARG A   4       2.830  -0.027   3.939  1.00  0.00           C  
ATOM     60  CG  ARG A   4       3.491  -0.533   2.633  1.00  0.00           C  
ATOM     61  CD  ARG A   4       3.677  -2.003   2.560  1.00  0.00           C  
ATOM     62  NE  ARG A   4       4.381  -2.369   1.322  1.00  0.00           N  
ATOM     63  CZ  ARG A   4       3.804  -2.442   0.092  1.00  0.00           C  
ATOM     64  NH1 ARG A   4       2.530  -2.167  -0.059  1.00  0.00           N  
ATOM     65  NH2 ARG A   4       4.529  -2.773  -0.963  1.00  0.00           N  
ATOM     66  H   ARG A   4       1.088   0.490   2.534  1.00  0.00           H  
ATOM     67  HA  ARG A   4       1.971   1.754   4.784  1.00  0.00           H  
ATOM     68 1HB  ARG A   4       3.551  -0.145   4.751  1.00  0.00           H  
ATOM     69 2HB  ARG A   4       1.971  -0.661   4.160  1.00  0.00           H  
ATOM     70 1HG  ARG A   4       2.883  -0.224   1.778  1.00  0.00           H  
ATOM     71 2HG  ARG A   4       4.481  -0.090   2.544  1.00  0.00           H  
ATOM     72 1HD  ARG A   4       4.269  -2.344   3.410  1.00  0.00           H  
ATOM     73 2HD  ARG A   4       2.707  -2.500   2.565  1.00  0.00           H  
ATOM     74  HE  ARG A   4       5.367  -2.582   1.390  1.00  0.00           H  
ATOM     75 1HH1 ARG A   4       1.970  -1.913   0.737  1.00  0.00           H  
ATOM     76 2HH1 ARG A   4       2.105  -2.186  -1.001  1.00  0.00           H  
ATOM     77 1HH2 ARG A   4       5.510  -2.978  -0.858  1.00  0.00           H  
ATOM     78 2HH2 ARG A   4       4.095  -2.821  -1.880  1.00  0.00           H  
ATOM     79  N   ALA A   5       4.074   2.645   2.390  1.00  0.00           N  
ATOM     80  CA  ALA A   5       5.397   3.281   2.234  1.00  0.00           C  
ATOM     81  C   ALA A   5       5.638   4.510   3.129  1.00  0.00           C  
ATOM     82  O   ALA A   5       6.720   4.637   3.706  1.00  0.00           O  
ATOM     83  CB  ALA A   5       5.601   3.685   0.786  1.00  0.00           C  
ATOM     84  H   ALA A   5       3.497   2.503   1.558  1.00  0.00           H  
ATOM     85  HA  ALA A   5       6.146   2.534   2.493  1.00  0.00           H  
ATOM     86 1HB  ALA A   5       6.599   4.099   0.656  1.00  0.00           H  
ATOM     87 2HB  ALA A   5       5.482   2.809   0.148  1.00  0.00           H  
ATOM     88 3HB  ALA A   5       4.867   4.429   0.506  1.00  0.00           H  
ATOM     89  N   LEU A   6       4.640   5.367   3.322  1.00  0.00           N  
ATOM     90  CA  LEU A   6       4.801   6.550   4.175  1.00  0.00           C  
ATOM     91  C   LEU A   6       4.976   6.171   5.647  1.00  0.00           C  
ATOM     92  O   LEU A   6       5.537   6.935   6.449  1.00  0.00           O  
ATOM     93  CB  LEU A   6       3.621   7.488   3.988  1.00  0.00           C  
ATOM     94  CG  LEU A   6       3.547   8.155   2.629  1.00  0.00           C  
ATOM     95  CD1 LEU A   6       2.231   8.854   2.477  1.00  0.00           C  
ATOM     96  CD2 LEU A   6       4.684   9.136   2.514  1.00  0.00           C  
ATOM     97  H   LEU A   6       3.773   5.229   2.813  1.00  0.00           H  
ATOM     98  HA  LEU A   6       5.698   7.077   3.852  1.00  0.00           H  
ATOM     99 1HB  LEU A   6       2.707   6.935   4.153  1.00  0.00           H  
ATOM    100 2HB  LEU A   6       3.694   8.264   4.723  1.00  0.00           H  
ATOM    101  HG  LEU A   6       3.642   7.422   1.855  1.00  0.00           H  
ATOM    102 1HD1 LEU A   6       2.187   9.319   1.504  1.00  0.00           H  
ATOM    103 2HD1 LEU A   6       1.424   8.138   2.566  1.00  0.00           H  
ATOM    104 3HD1 LEU A   6       2.134   9.604   3.234  1.00  0.00           H  
ATOM    105 1HD2 LEU A   6       4.649   9.621   1.537  1.00  0.00           H  
ATOM    106 2HD2 LEU A   6       4.587   9.884   3.294  1.00  0.00           H  
ATOM    107 3HD2 LEU A   6       5.639   8.612   2.623  1.00  0.00           H  
ATOM    108  N   ARG A   7       4.468   4.992   6.033  1.00  0.00           N  
ATOM    109  CA  ARG A   7       4.627   4.561   7.407  1.00  0.00           C  
ATOM    110  C   ARG A   7       6.107   4.288   7.561  1.00  0.00           C  
ATOM    111  O   ARG A   7       6.748   4.800   8.478  1.00  0.00           O  
ATOM    112  CB  ARG A   7       3.787   3.312   7.721  1.00  0.00           C  
ATOM    113  CG  ARG A   7       3.835   2.831   9.179  1.00  0.00           C  
ATOM    114  CD  ARG A   7       2.859   1.663   9.502  1.00  0.00           C  
ATOM    115  NE  ARG A   7       3.170   0.371   8.861  1.00  0.00           N  
ATOM    116  CZ  ARG A   7       2.298  -0.675   8.750  1.00  0.00           C  
ATOM    117  NH1 ARG A   7       1.063  -0.626   9.222  1.00  0.00           N  
ATOM    118  NH2 ARG A   7       2.709  -1.776   8.159  1.00  0.00           N  
ATOM    119  H   ARG A   7       4.052   4.359   5.358  1.00  0.00           H  
ATOM    120  HA  ARG A   7       4.338   5.367   8.081  1.00  0.00           H  
ATOM    121 1HB  ARG A   7       2.744   3.502   7.465  1.00  0.00           H  
ATOM    122 2HB  ARG A   7       4.127   2.482   7.106  1.00  0.00           H  
ATOM    123 1HG  ARG A   7       4.850   2.505   9.406  1.00  0.00           H  
ATOM    124 2HG  ARG A   7       3.567   3.670   9.826  1.00  0.00           H  
ATOM    125 1HD  ARG A   7       2.851   1.498  10.579  1.00  0.00           H  
ATOM    126 2HD  ARG A   7       1.861   1.954   9.188  1.00  0.00           H  
ATOM    127  HE  ARG A   7       4.116   0.205   8.481  1.00  0.00           H  
ATOM    128 1HH1 ARG A   7       0.702   0.189   9.733  1.00  0.00           H  
ATOM    129 2HH1 ARG A   7       0.459  -1.424   9.121  1.00  0.00           H  
ATOM    130 1HH2 ARG A   7       3.678  -1.817   7.826  1.00  0.00           H  
ATOM    131 2HH2 ARG A   7       2.095  -2.565   8.065  1.00  0.00           H  
ATOM    132  N   ARG A   8       6.669   3.545   6.600  1.00  0.00           N  
ATOM    133  CA  ARG A   8       8.092   3.219   6.637  1.00  0.00           C  
ATOM    134  C   ARG A   8       8.963   4.466   6.659  1.00  0.00           C  
ATOM    135  O   ARG A   8       9.888   4.556   7.466  1.00  0.00           O  
ATOM    136  CB  ARG A   8       8.510   2.355   5.457  1.00  0.00           C  
ATOM    137  CG  ARG A   8      10.000   2.010   5.448  1.00  0.00           C  
ATOM    138  CD  ARG A   8      10.358   1.048   4.377  1.00  0.00           C  
ATOM    139  NE  ARG A   8      11.803   0.837   4.302  1.00  0.00           N  
ATOM    140  CZ  ARG A   8      12.405  -0.143   3.602  1.00  0.00           C  
ATOM    141  NH1 ARG A   8      11.688  -1.020   2.927  1.00  0.00           N  
ATOM    142  NH2 ARG A   8      13.724  -0.220   3.598  1.00  0.00           N  
ATOM    143  H   ARG A   8       6.076   3.185   5.847  1.00  0.00           H  
ATOM    144  HA  ARG A   8       8.283   2.652   7.548  1.00  0.00           H  
ATOM    145 1HB  ARG A   8       7.940   1.425   5.460  1.00  0.00           H  
ATOM    146 2HB  ARG A   8       8.292   2.871   4.527  1.00  0.00           H  
ATOM    147 1HG  ARG A   8      10.579   2.925   5.290  1.00  0.00           H  
ATOM    148 2HG  ARG A   8      10.275   1.574   6.410  1.00  0.00           H  
ATOM    149 1HD  ARG A   8       9.884   0.088   4.578  1.00  0.00           H  
ATOM    150 2HD  ARG A   8      10.018   1.430   3.416  1.00  0.00           H  
ATOM    151  HE  ARG A   8      12.417   1.511   4.794  1.00  0.00           H  
ATOM    152 1HH1 ARG A   8      10.680  -0.957   2.931  1.00  0.00           H  
ATOM    153 2HH1 ARG A   8      12.147  -1.752   2.404  1.00  0.00           H  
ATOM    154 1HH2 ARG A   8      14.269   0.466   4.120  1.00  0.00           H  
ATOM    155 2HH2 ARG A   8      14.188  -0.946   3.078  1.00  0.00           H  
ATOM    156  N   GLU A   9       8.666   5.444   5.796  1.00  0.00           N  
ATOM    157  CA  GLU A   9       9.500   6.647   5.765  1.00  0.00           C  
ATOM    158  C   GLU A   9       9.467   7.377   7.101  1.00  0.00           C  
ATOM    159  O   GLU A   9      10.498   7.868   7.574  1.00  0.00           O  
ATOM    160  CB  GLU A   9       9.071   7.598   4.643  1.00  0.00           C  
ATOM    161  CG  GLU A   9       9.387   7.084   3.234  1.00  0.00           C  
ATOM    162  CD  GLU A   9       8.980   8.027   2.117  1.00  0.00           C  
ATOM    163  OE1 GLU A   9       8.354   9.027   2.387  1.00  0.00           O  
ATOM    164  OE2 GLU A   9       9.313   7.740   0.988  1.00  0.00           O  
ATOM    165  H   GLU A   9       7.888   5.323   5.143  1.00  0.00           H  
ATOM    166  HA  GLU A   9      10.530   6.341   5.575  1.00  0.00           H  
ATOM    167 1HB  GLU A   9       7.993   7.752   4.700  1.00  0.00           H  
ATOM    168 2HB  GLU A   9       9.552   8.568   4.773  1.00  0.00           H  
ATOM    169 1HG  GLU A   9      10.458   6.894   3.165  1.00  0.00           H  
ATOM    170 2HG  GLU A   9       8.871   6.132   3.100  1.00  0.00           H  
ATOM    171  N   THR A  10       8.302   7.408   7.741  1.00  0.00           N  
ATOM    172  CA  THR A  10       8.189   8.055   9.029  1.00  0.00           C  
ATOM    173  C   THR A  10       9.025   7.328  10.066  1.00  0.00           C  
ATOM    174  O   THR A  10       9.727   7.955  10.861  1.00  0.00           O  
ATOM    175  CB  THR A  10       6.760   8.069   9.511  1.00  0.00           C  
ATOM    176  OG1 THR A  10       5.948   8.760   8.565  1.00  0.00           O  
ATOM    177  CG2 THR A  10       6.721   8.770  10.811  1.00  0.00           C  
ATOM    178  H   THR A  10       7.464   7.007   7.313  1.00  0.00           H  
ATOM    179  HA  THR A  10       8.551   9.077   8.943  1.00  0.00           H  
ATOM    180  HB  THR A  10       6.387   7.052   9.630  1.00  0.00           H  
ATOM    181  HG1 THR A  10       5.915   8.233   7.726  1.00  0.00           H  
ATOM    182 1HG2 THR A  10       5.731   8.790  11.150  1.00  0.00           H  
ATOM    183 2HG2 THR A  10       7.343   8.245  11.533  1.00  0.00           H  
ATOM    184 3HG2 THR A  10       7.083   9.781  10.691  1.00  0.00           H  
ATOM    185  N   VAL A  11       8.962   5.999  10.045  1.00  0.00           N  
ATOM    186  CA  VAL A  11       9.726   5.196  10.980  1.00  0.00           C  
ATOM    187  C   VAL A  11      11.214   5.414  10.784  1.00  0.00           C  
ATOM    188  O   VAL A  11      11.957   5.528  11.762  1.00  0.00           O  
ATOM    189  CB  VAL A  11       9.447   3.714  10.803  1.00  0.00           C  
ATOM    190  CG1 VAL A  11      10.399   2.966  11.643  1.00  0.00           C  
ATOM    191  CG2 VAL A  11       8.025   3.411  11.170  1.00  0.00           C  
ATOM    192  H   VAL A  11       8.348   5.542   9.368  1.00  0.00           H  
ATOM    193  HA  VAL A  11       9.453   5.488  11.994  1.00  0.00           H  
ATOM    194  HB  VAL A  11       9.627   3.432   9.767  1.00  0.00           H  
ATOM    195 1HG1 VAL A  11      10.238   1.922  11.499  1.00  0.00           H  
ATOM    196 2HG1 VAL A  11      11.407   3.219  11.336  1.00  0.00           H  
ATOM    197 3HG1 VAL A  11      10.259   3.228  12.690  1.00  0.00           H  
ATOM    198 1HG2 VAL A  11       7.825   2.352  11.049  1.00  0.00           H  
ATOM    199 2HG2 VAL A  11       7.867   3.698  12.167  1.00  0.00           H  
ATOM    200 3HG2 VAL A  11       7.367   3.966  10.548  1.00  0.00           H  
ATOM    201  N   GLU A  12      11.665   5.457   9.526  1.00  0.00           N  
ATOM    202  CA  GLU A  12      13.075   5.697   9.280  1.00  0.00           C  
ATOM    203  C   GLU A  12      13.458   7.069   9.825  1.00  0.00           C  
ATOM    204  O   GLU A  12      14.513   7.213  10.442  1.00  0.00           O  
ATOM    205  CB  GLU A  12      13.412   5.572   7.789  1.00  0.00           C  
ATOM    206  CG  GLU A  12      13.350   4.128   7.249  1.00  0.00           C  
ATOM    207  CD  GLU A  12      13.692   4.010   5.773  1.00  0.00           C  
ATOM    208  OE1 GLU A  12      13.888   5.018   5.136  1.00  0.00           O  
ATOM    209  OE2 GLU A  12      13.766   2.897   5.284  1.00  0.00           O  
ATOM    210  H   GLU A  12      11.018   5.326   8.748  1.00  0.00           H  
ATOM    211  HA  GLU A  12      13.654   4.946   9.817  1.00  0.00           H  
ATOM    212 1HB  GLU A  12      12.712   6.176   7.209  1.00  0.00           H  
ATOM    213 2HB  GLU A  12      14.406   5.955   7.605  1.00  0.00           H  
ATOM    214 1HG  GLU A  12      14.042   3.511   7.824  1.00  0.00           H  
ATOM    215 2HG  GLU A  12      12.346   3.741   7.414  1.00  0.00           H  
ATOM    216  N   MET A  13      12.574   8.067   9.668  1.00  0.00           N  
ATOM    217  CA  MET A  13      12.830   9.392  10.225  1.00  0.00           C  
ATOM    218  C   MET A  13      13.026   9.282  11.738  1.00  0.00           C  
ATOM    219  O   MET A  13      13.997   9.818  12.290  1.00  0.00           O  
ATOM    220  CB  MET A  13      11.693  10.362   9.837  1.00  0.00           C  
ATOM    221  CG  MET A  13      11.798  11.755  10.405  1.00  0.00           C  
ATOM    222  SD  MET A  13      10.492  12.928   9.824  1.00  0.00           S  
ATOM    223  CE  MET A  13       9.004  12.426  10.693  1.00  0.00           C  
ATOM    224  H   MET A  13      11.725   7.909   9.123  1.00  0.00           H  
ATOM    225  HA  MET A  13      13.756   9.767   9.802  1.00  0.00           H  
ATOM    226 1HB  MET A  13      11.638  10.438   8.753  1.00  0.00           H  
ATOM    227 2HB  MET A  13      10.751   9.971  10.169  1.00  0.00           H  
ATOM    228 1HG  MET A  13      11.715  11.665  11.488  1.00  0.00           H  
ATOM    229 2HG  MET A  13      12.748  12.174  10.182  1.00  0.00           H  
ATOM    230 1HE  MET A  13       8.173  13.071  10.399  1.00  0.00           H  
ATOM    231 2HE  MET A  13       8.772  11.392  10.443  1.00  0.00           H  
ATOM    232 3HE  MET A  13       9.167  12.512  11.756  1.00  0.00           H  
ATOM    233  N   PHE A  14      12.150   8.519  12.406  1.00  0.00           N  
ATOM    234  CA  PHE A  14      12.292   8.322  13.845  1.00  0.00           C  
ATOM    235  C   PHE A  14      13.635   7.716  14.186  1.00  0.00           C  
ATOM    236  O   PHE A  14      14.351   8.228  15.050  1.00  0.00           O  
ATOM    237  CB  PHE A  14      11.261   7.352  14.441  1.00  0.00           C  
ATOM    238  CG  PHE A  14      11.525   7.178  15.884  1.00  0.00           C  
ATOM    239  CD1 PHE A  14      11.121   8.092  16.826  1.00  0.00           C  
ATOM    240  CD2 PHE A  14      12.229   6.115  16.287  1.00  0.00           C  
ATOM    241  CE1 PHE A  14      11.429   7.897  18.158  1.00  0.00           C  
ATOM    242  CE2 PHE A  14      12.547   5.917  17.572  1.00  0.00           C  
ATOM    243  CZ  PHE A  14      12.145   6.804  18.525  1.00  0.00           C  
ATOM    244  H   PHE A  14      11.363   8.107  11.902  1.00  0.00           H  
ATOM    245  HA  PHE A  14      12.214   9.290  14.339  1.00  0.00           H  
ATOM    246 1HB  PHE A  14      10.257   7.648  14.297  1.00  0.00           H  
ATOM    247 2HB  PHE A  14      11.366   6.382  13.975  1.00  0.00           H  
ATOM    248  HD1 PHE A  14      10.559   8.973  16.518  1.00  0.00           H  
ATOM    249  HD2 PHE A  14      12.541   5.419  15.539  1.00  0.00           H  
ATOM    250  HE1 PHE A  14      11.104   8.627  18.902  1.00  0.00           H  
ATOM    251  HE2 PHE A  14      13.125   5.059  17.826  1.00  0.00           H  
ATOM    252  HZ  PHE A  14      12.404   6.642  19.559  1.00  0.00           H  
ATOM    253  N   TYR A  15      13.969   6.609  13.521  1.00  0.00           N  
ATOM    254  CA  TYR A  15      15.194   5.895  13.826  1.00  0.00           C  
ATOM    255  C   TYR A  15      16.424   6.736  13.588  1.00  0.00           C  
ATOM    256  O   TYR A  15      17.359   6.689  14.384  1.00  0.00           O  
ATOM    257  CB  TYR A  15      15.286   4.604  13.022  1.00  0.00           C  
ATOM    258  CG  TYR A  15      14.394   3.506  13.521  1.00  0.00           C  
ATOM    259  CD1 TYR A  15      13.898   2.572  12.638  1.00  0.00           C  
ATOM    260  CD2 TYR A  15      14.075   3.430  14.865  1.00  0.00           C  
ATOM    261  CE1 TYR A  15      13.076   1.570  13.099  1.00  0.00           C  
ATOM    262  CE2 TYR A  15      13.248   2.437  15.322  1.00  0.00           C  
ATOM    263  CZ  TYR A  15      12.753   1.517  14.438  1.00  0.00           C  
ATOM    264  OH  TYR A  15      11.940   0.562  14.877  1.00  0.00           O  
ATOM    265  H   TYR A  15      13.341   6.254  12.800  1.00  0.00           H  
ATOM    266  HA  TYR A  15      15.175   5.635  14.882  1.00  0.00           H  
ATOM    267 1HB  TYR A  15      15.018   4.814  11.982  1.00  0.00           H  
ATOM    268 2HB  TYR A  15      16.314   4.246  13.027  1.00  0.00           H  
ATOM    269  HD1 TYR A  15      14.153   2.630  11.579  1.00  0.00           H  
ATOM    270  HD2 TYR A  15      14.476   4.164  15.561  1.00  0.00           H  
ATOM    271  HE1 TYR A  15      12.674   0.832  12.407  1.00  0.00           H  
ATOM    272  HE2 TYR A  15      12.988   2.380  16.382  1.00  0.00           H  
ATOM    273  HH  TYR A  15      11.861  -0.133  14.223  1.00  0.00           H  
ATOM    274  N   TYR A  16      16.452   7.518  12.509  1.00  0.00           N  
ATOM    275  CA  TYR A  16      17.627   8.336  12.271  1.00  0.00           C  
ATOM    276  C   TYR A  16      17.786   9.372  13.373  1.00  0.00           C  
ATOM    277  O   TYR A  16      18.886   9.576  13.889  1.00  0.00           O  
ATOM    278  CB  TYR A  16      17.529   9.053  10.925  1.00  0.00           C  
ATOM    279  CG  TYR A  16      17.727   8.183   9.717  1.00  0.00           C  
ATOM    280  CD1 TYR A  16      16.763   8.163   8.726  1.00  0.00           C  
ATOM    281  CD2 TYR A  16      18.862   7.399   9.597  1.00  0.00           C  
ATOM    282  CE1 TYR A  16      16.926   7.366   7.615  1.00  0.00           C  
ATOM    283  CE2 TYR A  16      19.029   6.596   8.481  1.00  0.00           C  
ATOM    284  CZ  TYR A  16      18.062   6.579   7.493  1.00  0.00           C  
ATOM    285  OH  TYR A  16      18.223   5.781   6.382  1.00  0.00           O  
ATOM    286  H   TYR A  16      15.668   7.530  11.856  1.00  0.00           H  
ATOM    287  HA  TYR A  16      18.507   7.695  12.278  1.00  0.00           H  
ATOM    288 1HB  TYR A  16      16.536   9.477  10.851  1.00  0.00           H  
ATOM    289 2HB  TYR A  16      18.247   9.871  10.886  1.00  0.00           H  
ATOM    290  HD1 TYR A  16      15.870   8.778   8.826  1.00  0.00           H  
ATOM    291  HD2 TYR A  16      19.620   7.413  10.381  1.00  0.00           H  
ATOM    292  HE1 TYR A  16      16.163   7.354   6.838  1.00  0.00           H  
ATOM    293  HE2 TYR A  16      19.921   5.976   8.382  1.00  0.00           H  
ATOM    294  HH  TYR A  16      17.440   5.849   5.823  1.00  0.00           H  
ATOM    295  N   GLY A  17      16.668   9.973  13.793  1.00  0.00           N  
ATOM    296  CA  GLY A  17      16.677  10.974  14.849  1.00  0.00           C  
ATOM    297  C   GLY A  17      17.167  10.368  16.162  1.00  0.00           C  
ATOM    298  O   GLY A  17      18.065  10.910  16.812  1.00  0.00           O  
ATOM    299  H   GLY A  17      15.777   9.751  13.342  1.00  0.00           H  
ATOM    300 1HA  GLY A  17      17.325  11.800  14.559  1.00  0.00           H  
ATOM    301 2HA  GLY A  17      15.674  11.378  14.963  1.00  0.00           H  
ATOM    302  N   PHE A  18      16.536   9.259  16.554  1.00  0.00           N  
ATOM    303  CA  PHE A  18      16.825   8.529  17.780  1.00  0.00           C  
ATOM    304  C   PHE A  18      18.242   8.010  17.846  1.00  0.00           C  
ATOM    305  O   PHE A  18      18.941   8.234  18.835  1.00  0.00           O  
ATOM    306  CB  PHE A  18      15.835   7.374  17.946  1.00  0.00           C  
ATOM    307  CG  PHE A  18      16.089   6.499  19.124  1.00  0.00           C  
ATOM    308  CD1 PHE A  18      15.747   6.913  20.392  1.00  0.00           C  
ATOM    309  CD2 PHE A  18      16.659   5.243  18.968  1.00  0.00           C  
ATOM    310  CE1 PHE A  18      15.980   6.111  21.477  1.00  0.00           C  
ATOM    311  CE2 PHE A  18      16.892   4.432  20.058  1.00  0.00           C  
ATOM    312  CZ  PHE A  18      16.556   4.868  21.318  1.00  0.00           C  
ATOM    313  H   PHE A  18      15.804   8.889  15.950  1.00  0.00           H  
ATOM    314  HA  PHE A  18      16.705   9.209  18.613  1.00  0.00           H  
ATOM    315 1HB  PHE A  18      14.840   7.770  18.034  1.00  0.00           H  
ATOM    316 2HB  PHE A  18      15.853   6.757  17.049  1.00  0.00           H  
ATOM    317  HD1 PHE A  18      15.292   7.889  20.535  1.00  0.00           H  
ATOM    318  HD2 PHE A  18      16.928   4.899  17.965  1.00  0.00           H  
ATOM    319  HE1 PHE A  18      15.702   6.458  22.458  1.00  0.00           H  
ATOM    320  HE2 PHE A  18      17.342   3.446  19.919  1.00  0.00           H  
ATOM    321  HZ  PHE A  18      16.734   4.234  22.186  1.00  0.00           H  
ATOM    322  N   ASP A  19      18.681   7.329  16.793  1.00  0.00           N  
ATOM    323  CA  ASP A  19      20.010   6.754  16.784  1.00  0.00           C  
ATOM    324  C   ASP A  19      21.027   7.870  16.925  1.00  0.00           C  
ATOM    325  O   ASP A  19      21.921   7.793  17.775  1.00  0.00           O  
ATOM    326  CB  ASP A  19      20.235   5.960  15.486  1.00  0.00           C  
ATOM    327  CG  ASP A  19      21.530   5.117  15.453  1.00  0.00           C  
ATOM    328  OD1 ASP A  19      21.623   4.186  16.230  1.00  0.00           O  
ATOM    329  OD2 ASP A  19      22.419   5.381  14.648  1.00  0.00           O  
ATOM    330  H   ASP A  19      18.087   7.187  15.982  1.00  0.00           H  
ATOM    331  HA  ASP A  19      20.107   6.082  17.635  1.00  0.00           H  
ATOM    332 1HB  ASP A  19      19.388   5.294  15.332  1.00  0.00           H  
ATOM    333 2HB  ASP A  19      20.244   6.658  14.642  1.00  0.00           H  
ATOM    334  N   ASN A  20      20.874   8.943  16.141  1.00  0.00           N  
ATOM    335  CA  ASN A  20      21.827  10.022  16.252  1.00  0.00           C  
ATOM    336  C   ASN A  20      21.795  10.643  17.636  1.00  0.00           C  
ATOM    337  O   ASN A  20      22.847  10.772  18.262  1.00  0.00           O  
ATOM    338  CB  ASN A  20      21.561  11.042  15.175  1.00  0.00           C  
ATOM    339  CG  ASN A  20      22.034  10.555  13.823  1.00  0.00           C  
ATOM    340  OD1 ASN A  20      22.902   9.676  13.752  1.00  0.00           O  
ATOM    341  ND2 ASN A  20      21.484  11.076  12.761  1.00  0.00           N  
ATOM    342  H   ASN A  20      20.119   9.012  15.455  1.00  0.00           H  
ATOM    343  HA  ASN A  20      22.826   9.614  16.101  1.00  0.00           H  
ATOM    344 1HB  ASN A  20      20.493  11.273  15.133  1.00  0.00           H  
ATOM    345 2HB  ASN A  20      22.089  11.959  15.424  1.00  0.00           H  
ATOM    346 1HD2 ASN A  20      21.778  10.767  11.858  1.00  0.00           H  
ATOM    347 2HD2 ASN A  20      20.767  11.765  12.859  1.00  0.00           H  
ATOM    348  N   TYR A  21      20.610  10.886  18.195  1.00  0.00           N  
ATOM    349  CA  TYR A  21      20.528  11.455  19.531  1.00  0.00           C  
ATOM    350  C   TYR A  21      21.311  10.634  20.534  1.00  0.00           C  
ATOM    351  O   TYR A  21      22.145  11.164  21.257  1.00  0.00           O  
ATOM    352  CB  TYR A  21      19.080  11.599  20.004  1.00  0.00           C  
ATOM    353  CG  TYR A  21      19.004  12.002  21.439  1.00  0.00           C  
ATOM    354  CD1 TYR A  21      19.230  13.297  21.792  1.00  0.00           C  
ATOM    355  CD2 TYR A  21      18.721  11.057  22.399  1.00  0.00           C  
ATOM    356  CE1 TYR A  21      19.210  13.677  23.107  1.00  0.00           C  
ATOM    357  CE2 TYR A  21      18.683  11.418  23.715  1.00  0.00           C  
ATOM    358  CZ  TYR A  21      18.942  12.726  24.078  1.00  0.00           C  
ATOM    359  OH  TYR A  21      18.908  13.107  25.394  1.00  0.00           O  
ATOM    360  H   TYR A  21      19.745  10.731  17.670  1.00  0.00           H  
ATOM    361  HA  TYR A  21      20.981  12.448  19.499  1.00  0.00           H  
ATOM    362 1HB  TYR A  21      18.575  12.341  19.410  1.00  0.00           H  
ATOM    363 2HB  TYR A  21      18.552  10.654  19.880  1.00  0.00           H  
ATOM    364  HD1 TYR A  21      19.436  14.007  21.035  1.00  0.00           H  
ATOM    365  HD2 TYR A  21      18.528  10.026  22.105  1.00  0.00           H  
ATOM    366  HE1 TYR A  21      19.400  14.718  23.384  1.00  0.00           H  
ATOM    367  HE2 TYR A  21      18.458  10.672  24.464  1.00  0.00           H  
ATOM    368  HH  TYR A  21      18.649  14.046  25.438  1.00  0.00           H  
ATOM    369  N   MET A  22      21.076   9.328  20.545  1.00  0.00           N  
ATOM    370  CA  MET A  22      21.730   8.461  21.515  1.00  0.00           C  
ATOM    371  C   MET A  22      23.256   8.359  21.324  1.00  0.00           C  
ATOM    372  O   MET A  22      23.960   7.924  22.240  1.00  0.00           O  
ATOM    373  CB  MET A  22      21.087   7.073  21.464  1.00  0.00           C  
ATOM    374  CG  MET A  22      19.625   7.035  21.963  1.00  0.00           C  
ATOM    375  SD  MET A  22      19.392   7.614  23.682  1.00  0.00           S  
ATOM    376  CE  MET A  22      20.164   6.318  24.631  1.00  0.00           C  
ATOM    377  H   MET A  22      20.401   8.932  19.892  1.00  0.00           H  
ATOM    378  HA  MET A  22      21.559   8.880  22.502  1.00  0.00           H  
ATOM    379 1HB  MET A  22      21.093   6.720  20.426  1.00  0.00           H  
ATOM    380 2HB  MET A  22      21.675   6.376  22.056  1.00  0.00           H  
ATOM    381 1HG  MET A  22      19.009   7.648  21.306  1.00  0.00           H  
ATOM    382 2HG  MET A  22      19.264   6.012  21.894  1.00  0.00           H  
ATOM    383 1HE  MET A  22      20.096   6.546  25.690  1.00  0.00           H  
ATOM    384 2HE  MET A  22      19.658   5.372  24.434  1.00  0.00           H  
ATOM    385 3HE  MET A  22      21.212   6.236  24.350  1.00  0.00           H  
ATOM    386  N   LYS A  23      23.766   8.706  20.131  1.00  0.00           N  
ATOM    387  CA  LYS A  23      25.197   8.627  19.849  1.00  0.00           C  
ATOM    388  C   LYS A  23      25.969   9.938  19.994  1.00  0.00           C  
ATOM    389  O   LYS A  23      27.162   9.910  20.312  1.00  0.00           O  
ATOM    390  CB  LYS A  23      25.398   8.077  18.447  1.00  0.00           C  
ATOM    391  CG  LYS A  23      25.003   6.619  18.317  1.00  0.00           C  
ATOM    392  CD  LYS A  23      25.152   6.119  16.905  1.00  0.00           C  
ATOM    393  CE  LYS A  23      24.841   4.631  16.827  1.00  0.00           C  
ATOM    394  NZ  LYS A  23      24.790   4.147  15.424  1.00  0.00           N  
ATOM    395  H   LYS A  23      23.151   9.046  19.391  1.00  0.00           H  
ATOM    396  HA  LYS A  23      25.632   7.923  20.554  1.00  0.00           H  
ATOM    397 1HB  LYS A  23      24.792   8.657  17.745  1.00  0.00           H  
ATOM    398 2HB  LYS A  23      26.441   8.184  18.156  1.00  0.00           H  
ATOM    399 1HG  LYS A  23      25.615   6.010  18.978  1.00  0.00           H  
ATOM    400 2HG  LYS A  23      23.958   6.505  18.612  1.00  0.00           H  
ATOM    401 1HD  LYS A  23      24.442   6.652  16.258  1.00  0.00           H  
ATOM    402 2HD  LYS A  23      26.160   6.301  16.545  1.00  0.00           H  
ATOM    403 1HE  LYS A  23      25.611   4.081  17.360  1.00  0.00           H  
ATOM    404 2HE  LYS A  23      23.880   4.441  17.302  1.00  0.00           H  
ATOM    405 1HZ  LYS A  23      24.569   3.169  15.415  1.00  0.00           H  
ATOM    406 2HZ  LYS A  23      24.035   4.664  14.944  1.00  0.00           H  
ATOM    407 3HZ  LYS A  23      25.662   4.308  14.961  1.00  0.00           H  
ATOM    408  N   VAL A  24      25.324  11.083  19.753  1.00  0.00           N  
ATOM    409  CA  VAL A  24      26.063  12.344  19.825  1.00  0.00           C  
ATOM    410  C   VAL A  24      25.566  13.236  20.966  1.00  0.00           C  
ATOM    411  O   VAL A  24      26.165  14.268  21.267  1.00  0.00           O  
ATOM    412  CB  VAL A  24      25.950  13.128  18.517  1.00  0.00           C  
ATOM    413  CG1 VAL A  24      26.472  12.295  17.365  1.00  0.00           C  
ATOM    414  CG2 VAL A  24      24.582  13.592  18.301  1.00  0.00           C  
ATOM    415  H   VAL A  24      24.345  11.059  19.468  1.00  0.00           H  
ATOM    416  HA  VAL A  24      27.114  12.123  19.997  1.00  0.00           H  
ATOM    417  HB  VAL A  24      26.596  13.990  18.587  1.00  0.00           H  
ATOM    418 1HG1 VAL A  24      26.432  12.873  16.448  1.00  0.00           H  
ATOM    419 2HG1 VAL A  24      27.501  12.005  17.565  1.00  0.00           H  
ATOM    420 3HG1 VAL A  24      25.853  11.404  17.256  1.00  0.00           H  
ATOM    421 1HG2 VAL A  24      24.539  14.177  17.390  1.00  0.00           H  
ATOM    422 2HG2 VAL A  24      23.923  12.779  18.226  1.00  0.00           H  
ATOM    423 3HG2 VAL A  24      24.316  14.198  19.144  1.00  0.00           H  
ATOM    424  N   ALA A  25      24.487  12.817  21.612  1.00  0.00           N  
ATOM    425  CA  ALA A  25      23.847  13.510  22.717  1.00  0.00           C  
ATOM    426  C   ALA A  25      23.411  12.428  23.691  1.00  0.00           C  
ATOM    427  O   ALA A  25      23.831  11.288  23.533  1.00  0.00           O  
ATOM    428  CB  ALA A  25      22.689  14.372  22.239  1.00  0.00           C  
ATOM    429  H   ALA A  25      24.020  11.965  21.319  1.00  0.00           H  
ATOM    430  HA  ALA A  25      24.582  14.141  23.216  1.00  0.00           H  
ATOM    431 1HB  ALA A  25      22.209  14.869  23.077  1.00  0.00           H  
ATOM    432 2HB  ALA A  25      23.074  15.118  21.560  1.00  0.00           H  
ATOM    433 3HB  ALA A  25      21.973  13.748  21.731  1.00  0.00           H  
ATOM    434  N   PHE A  26      22.675  12.797  24.736  1.00  0.00           N  
ATOM    435  CA  PHE A  26      22.282  11.870  25.802  1.00  0.00           C  
ATOM    436  C   PHE A  26      23.496  11.663  26.709  1.00  0.00           C  
ATOM    437  O   PHE A  26      24.628  11.684  26.234  1.00  0.00           O  
ATOM    438  CB  PHE A  26      21.802  10.476  25.288  1.00  0.00           C  
ATOM    439  CG  PHE A  26      21.254   9.593  26.393  1.00  0.00           C  
ATOM    440  CD1 PHE A  26      19.973   9.780  26.895  1.00  0.00           C  
ATOM    441  CD2 PHE A  26      22.036   8.597  26.959  1.00  0.00           C  
ATOM    442  CE1 PHE A  26      19.509   9.011  27.932  1.00  0.00           C  
ATOM    443  CE2 PHE A  26      21.557   7.818  27.994  1.00  0.00           C  
ATOM    444  CZ  PHE A  26      20.292   8.032  28.482  1.00  0.00           C  
ATOM    445  H   PHE A  26      22.369  13.755  24.787  1.00  0.00           H  
ATOM    446  HA  PHE A  26      21.463  12.314  26.359  1.00  0.00           H  
ATOM    447 1HB  PHE A  26      21.070  10.580  24.520  1.00  0.00           H  
ATOM    448 2HB  PHE A  26      22.620   9.915  24.863  1.00  0.00           H  
ATOM    449  HD1 PHE A  26      19.344  10.559  26.481  1.00  0.00           H  
ATOM    450  HD2 PHE A  26      23.046   8.441  26.579  1.00  0.00           H  
ATOM    451  HE1 PHE A  26      18.510   9.184  28.324  1.00  0.00           H  
ATOM    452  HE2 PHE A  26      22.186   7.046  28.433  1.00  0.00           H  
ATOM    453  HZ  PHE A  26      19.910   7.428  29.310  1.00  0.00           H  
ATOM    454  N   PRO A  27      23.309  11.564  28.023  1.00  0.00           N  
ATOM    455  CA  PRO A  27      22.154  11.784  28.887  1.00  0.00           C  
ATOM    456  C   PRO A  27      21.927  13.212  29.326  1.00  0.00           C  
ATOM    457  O   PRO A  27      21.906  13.461  30.528  1.00  0.00           O  
ATOM    458  CB  PRO A  27      22.515  10.926  30.073  1.00  0.00           C  
ATOM    459  CG  PRO A  27      24.005  11.017  30.156  1.00  0.00           C  
ATOM    460  CD  PRO A  27      24.469  11.059  28.732  1.00  0.00           C  
ATOM    461  HA  PRO A  27      21.246  11.411  28.434  1.00  0.00           H  
ATOM    462 1HB  PRO A  27      22.000  11.280  30.980  1.00  0.00           H  
ATOM    463 2HB  PRO A  27      22.181   9.914  29.891  1.00  0.00           H  
ATOM    464 1HG  PRO A  27      24.281  11.912  30.707  1.00  0.00           H  
ATOM    465 2HG  PRO A  27      24.410  10.161  30.709  1.00  0.00           H  
ATOM    466 1HD  PRO A  27      25.314  11.755  28.611  1.00  0.00           H  
ATOM    467 2HD  PRO A  27      24.711  10.050  28.365  1.00  0.00           H  
ATOM    468  N   GLU A  28      21.759  14.145  28.397  1.00  0.00           N  
ATOM    469  CA  GLU A  28      21.552  15.507  28.844  1.00  0.00           C  
ATOM    470  C   GLU A  28      20.132  15.999  28.630  1.00  0.00           C  
ATOM    471  O   GLU A  28      19.342  15.861  29.537  1.00  0.00           O  
ATOM    472  CB  GLU A  28      22.531  16.391  28.136  1.00  0.00           C  
ATOM    473  CG  GLU A  28      23.991  16.147  28.565  1.00  0.00           C  
ATOM    474  CD  GLU A  28      24.246  16.558  30.016  1.00  0.00           C  
ATOM    475  OE1 GLU A  28      23.499  17.374  30.505  1.00  0.00           O  
ATOM    476  OE2 GLU A  28      25.161  16.042  30.634  1.00  0.00           O  
ATOM    477  H   GLU A  28      21.776  13.924  27.418  1.00  0.00           H  
ATOM    478  HA  GLU A  28      21.757  15.560  29.913  1.00  0.00           H  
ATOM    479 1HB  GLU A  28      22.458  16.234  27.062  1.00  0.00           H  
ATOM    480 2HB  GLU A  28      22.250  17.413  28.343  1.00  0.00           H  
ATOM    481 1HG  GLU A  28      24.211  15.083  28.457  1.00  0.00           H  
ATOM    482 2HG  GLU A  28      24.661  16.689  27.904  1.00  0.00           H  
ATOM    483  N   ASP A  29      19.771  16.510  27.444  1.00  0.00           N  
ATOM    484  CA  ASP A  29      18.364  16.854  27.187  1.00  0.00           C  
ATOM    485  C   ASP A  29      17.982  16.736  25.714  1.00  0.00           C  
ATOM    486  O   ASP A  29      17.366  15.747  25.295  1.00  0.00           O  
ATOM    487  CB  ASP A  29      17.954  18.229  27.703  1.00  0.00           C  
ATOM    488  CG  ASP A  29      16.436  18.430  27.479  1.00  0.00           C  
ATOM    489  OD1 ASP A  29      15.827  17.507  26.969  1.00  0.00           O  
ATOM    490  OD2 ASP A  29      15.909  19.477  27.790  1.00  0.00           O  
ATOM    491  H   ASP A  29      20.461  16.649  26.722  1.00  0.00           H  
ATOM    492  HA  ASP A  29      17.748  16.142  27.728  1.00  0.00           H  
ATOM    493 1HB  ASP A  29      18.147  18.283  28.782  1.00  0.00           H  
ATOM    494 2HB  ASP A  29      18.523  19.024  27.224  1.00  0.00           H  
ATOM    495  N   GLU A  30      18.300  17.811  24.961  1.00  0.00           N  
ATOM    496  CA  GLU A  30      18.002  17.985  23.533  1.00  0.00           C  
ATOM    497  C   GLU A  30      19.275  17.895  22.705  1.00  0.00           C  
ATOM    498  O   GLU A  30      20.382  17.817  23.249  1.00  0.00           O  
ATOM    499  CB  GLU A  30      17.298  19.326  23.252  1.00  0.00           C  
ATOM    500  CG  GLU A  30      15.921  19.490  23.886  1.00  0.00           C  
ATOM    501  CD  GLU A  30      15.269  20.842  23.614  1.00  0.00           C  
ATOM    502  OE1 GLU A  30      15.858  21.654  22.916  1.00  0.00           O  
ATOM    503  OE2 GLU A  30      14.165  21.053  24.095  1.00  0.00           O  
ATOM    504  H   GLU A  30      18.796  18.563  25.418  1.00  0.00           H  
ATOM    505  HA  GLU A  30      17.339  17.184  23.215  1.00  0.00           H  
ATOM    506 1HB  GLU A  30      17.911  20.136  23.615  1.00  0.00           H  
ATOM    507 2HB  GLU A  30      17.183  19.464  22.175  1.00  0.00           H  
ATOM    508 1HG  GLU A  30      15.272  18.698  23.512  1.00  0.00           H  
ATOM    509 2HG  GLU A  30      16.014  19.362  24.950  1.00  0.00           H  
ATOM    510  N   LEU A  31      19.110  17.860  21.387  1.00  0.00           N  
ATOM    511  CA  LEU A  31      20.228  17.759  20.446  1.00  0.00           C  
ATOM    512  C   LEU A  31      20.464  19.010  19.618  1.00  0.00           C  
ATOM    513  O   LEU A  31      19.518  19.655  19.182  1.00  0.00           O  
ATOM    514  CB  LEU A  31      20.034  16.565  19.524  1.00  0.00           C  
ATOM    515  CG  LEU A  31      21.014  16.407  18.388  1.00  0.00           C  
ATOM    516  CD1 LEU A  31      22.360  16.100  18.909  1.00  0.00           C  
ATOM    517  CD2 LEU A  31      20.564  15.307  17.504  1.00  0.00           C  
ATOM    518  H   LEU A  31      18.159  17.943  21.002  1.00  0.00           H  
ATOM    519  HA  LEU A  31      21.137  17.581  21.020  1.00  0.00           H  
ATOM    520 1HB  LEU A  31      20.144  15.698  20.114  1.00  0.00           H  
ATOM    521 2HB  LEU A  31      19.049  16.583  19.122  1.00  0.00           H  
ATOM    522  HG  LEU A  31      21.059  17.308  17.834  1.00  0.00           H  
ATOM    523 1HD1 LEU A  31      23.048  16.000  18.075  1.00  0.00           H  
ATOM    524 2HD1 LEU A  31      22.709  16.876  19.562  1.00  0.00           H  
ATOM    525 3HD1 LEU A  31      22.299  15.173  19.450  1.00  0.00           H  
ATOM    526 1HD2 LEU A  31      21.278  15.212  16.707  1.00  0.00           H  
ATOM    527 2HD2 LEU A  31      20.516  14.373  18.062  1.00  0.00           H  
ATOM    528 3HD2 LEU A  31      19.578  15.530  17.092  1.00  0.00           H  
ATOM    529  N   ARG A  32      21.726  19.364  19.401  1.00  0.00           N  
ATOM    530  CA  ARG A  32      22.083  20.451  18.503  1.00  0.00           C  
ATOM    531  C   ARG A  32      22.780  19.821  17.261  1.00  0.00           C  
ATOM    532  O   ARG A  32      24.015  19.869  17.144  1.00  0.00           O  
ATOM    533  CB  ARG A  32      23.025  21.429  19.203  1.00  0.00           C  
ATOM    534  CG  ARG A  32      22.464  22.051  20.467  1.00  0.00           C  
ATOM    535  CD  ARG A  32      23.461  22.923  21.195  1.00  0.00           C  
ATOM    536  NE  ARG A  32      23.712  24.241  20.548  1.00  0.00           N  
ATOM    537  CZ  ARG A  32      24.679  25.104  20.917  1.00  0.00           C  
ATOM    538  NH1 ARG A  32      25.513  24.821  21.897  1.00  0.00           N  
ATOM    539  NH2 ARG A  32      24.773  26.244  20.274  1.00  0.00           N  
ATOM    540  H   ARG A  32      22.477  18.862  19.857  1.00  0.00           H  
ATOM    541  HA  ARG A  32      21.184  20.965  18.231  1.00  0.00           H  
ATOM    542 1HB  ARG A  32      23.954  20.924  19.468  1.00  0.00           H  
ATOM    543 2HB  ARG A  32      23.275  22.242  18.520  1.00  0.00           H  
ATOM    544 1HG  ARG A  32      21.595  22.660  20.209  1.00  0.00           H  
ATOM    545 2HG  ARG A  32      22.167  21.246  21.133  1.00  0.00           H  
ATOM    546 1HD  ARG A  32      23.127  23.095  22.206  1.00  0.00           H  
ATOM    547 2HD  ARG A  32      24.406  22.381  21.233  1.00  0.00           H  
ATOM    548  HE  ARG A  32      23.107  24.564  19.768  1.00  0.00           H  
ATOM    549 1HH1 ARG A  32      25.440  23.940  22.385  1.00  0.00           H  
ATOM    550 2HH1 ARG A  32      26.229  25.484  22.153  1.00  0.00           H  
ATOM    551 1HH2 ARG A  32      24.092  26.429  19.512  1.00  0.00           H  
ATOM    552 2HH2 ARG A  32      25.477  26.918  20.517  1.00  0.00           H  
ATOM    553  N   PRO A  33      21.987  19.298  16.279  1.00  0.00           N  
ATOM    554  CA  PRO A  33      22.335  18.360  15.206  1.00  0.00           C  
ATOM    555  C   PRO A  33      23.194  18.958  14.096  1.00  0.00           C  
ATOM    556  O   PRO A  33      23.675  18.260  13.196  1.00  0.00           O  
ATOM    557  CB  PRO A  33      20.964  17.991  14.651  1.00  0.00           C  
ATOM    558  CG  PRO A  33      20.135  19.186  14.873  1.00  0.00           C  
ATOM    559  CD  PRO A  33      20.591  19.764  16.167  1.00  0.00           C  
ATOM    560  HA  PRO A  33      22.819  17.492  15.657  1.00  0.00           H  
ATOM    561 1HB  PRO A  33      21.058  17.671  13.640  1.00  0.00           H  
ATOM    562 2HB  PRO A  33      20.576  17.125  15.194  1.00  0.00           H  
ATOM    563 1HG  PRO A  33      20.287  19.875  14.036  1.00  0.00           H  
ATOM    564 2HG  PRO A  33      19.074  18.912  14.869  1.00  0.00           H  
ATOM    565 1HD  PRO A  33      20.528  20.856  16.113  1.00  0.00           H  
ATOM    566 2HD  PRO A  33      19.968  19.350  16.925  1.00  0.00           H  
ATOM    567  N   VAL A  34      23.359  20.271  14.147  1.00  0.00           N  
ATOM    568  CA  VAL A  34      24.161  20.976  13.169  1.00  0.00           C  
ATOM    569  C   VAL A  34      25.605  21.032  13.663  1.00  0.00           C  
ATOM    570  O   VAL A  34      26.513  21.408  12.921  1.00  0.00           O  
ATOM    571  CB  VAL A  34      23.627  22.405  12.991  1.00  0.00           C  
ATOM    572  CG1 VAL A  34      22.164  22.366  12.563  1.00  0.00           C  
ATOM    573  CG2 VAL A  34      23.771  23.145  14.290  1.00  0.00           C  
ATOM    574  H   VAL A  34      22.922  20.807  14.881  1.00  0.00           H  
ATOM    575  HA  VAL A  34      24.122  20.443  12.218  1.00  0.00           H  
ATOM    576  HB  VAL A  34      24.193  22.912  12.209  1.00  0.00           H  
ATOM    577 1HG1 VAL A  34      21.785  23.385  12.434  1.00  0.00           H  
ATOM    578 2HG1 VAL A  34      22.088  21.831  11.626  1.00  0.00           H  
ATOM    579 3HG1 VAL A  34      21.570  21.859  13.325  1.00  0.00           H  
ATOM    580 1HG2 VAL A  34      23.397  24.154  14.156  1.00  0.00           H  
ATOM    581 2HG2 VAL A  34      23.197  22.635  15.069  1.00  0.00           H  
ATOM    582 3HG2 VAL A  34      24.817  23.189  14.582  1.00  0.00           H  
ATOM    583  N   SER A  35      25.798  20.679  14.943  1.00  0.00           N  
ATOM    584  CA  SER A  35      27.096  20.663  15.584  1.00  0.00           C  
ATOM    585  C   SER A  35      27.312  19.268  16.112  1.00  0.00           C  
ATOM    586  O   SER A  35      28.436  18.854  16.395  1.00  0.00           O  
ATOM    587  CB  SER A  35      27.126  21.656  16.724  1.00  0.00           C  
ATOM    588  OG  SER A  35      26.204  21.290  17.725  1.00  0.00           O  
ATOM    589  H   SER A  35      25.017  20.362  15.511  1.00  0.00           H  
ATOM    590  HA  SER A  35      27.872  20.896  14.854  1.00  0.00           H  
ATOM    591 1HB  SER A  35      28.127  21.704  17.148  1.00  0.00           H  
ATOM    592 2HB  SER A  35      26.879  22.645  16.344  1.00  0.00           H  
ATOM    593  HG  SER A  35      25.406  20.967  17.256  1.00  0.00           H  
ATOM    594  N   CYS A  36      26.195  18.546  16.216  1.00  0.00           N  
ATOM    595  CA  CYS A  36      26.136  17.195  16.750  1.00  0.00           C  
ATOM    596  C   CYS A  36      26.601  17.135  18.205  1.00  0.00           C  
ATOM    597  O   CYS A  36      27.409  16.290  18.574  1.00  0.00           O  
ATOM    598  CB  CYS A  36      26.977  16.252  15.903  1.00  0.00           C  
ATOM    599  SG  CYS A  36      26.427  16.169  14.179  1.00  0.00           S  
ATOM    600  H   CYS A  36      25.331  19.013  15.970  1.00  0.00           H  
ATOM    601  HA  CYS A  36      25.099  16.855  16.711  1.00  0.00           H  
ATOM    602 1HB  CYS A  36      28.019  16.554  15.914  1.00  0.00           H  
ATOM    603 2HB  CYS A  36      26.932  15.254  16.322  1.00  0.00           H  
ATOM    604  N   THR A  37      26.094  18.082  18.997  1.00  0.00           N  
ATOM    605  CA  THR A  37      26.391  18.163  20.428  1.00  0.00           C  
ATOM    606  C   THR A  37      25.075  18.256  21.210  1.00  0.00           C  
ATOM    607  O   THR A  37      24.066  18.652  20.638  1.00  0.00           O  
ATOM    608  CB  THR A  37      27.273  19.410  20.725  1.00  0.00           C  
ATOM    609  OG1 THR A  37      26.560  20.618  20.387  1.00  0.00           O  
ATOM    610  CG2 THR A  37      28.555  19.357  19.927  1.00  0.00           C  
ATOM    611  H   THR A  37      25.467  18.758  18.566  1.00  0.00           H  
ATOM    612  HA  THR A  37      26.921  17.258  20.720  1.00  0.00           H  
ATOM    613  HB  THR A  37      27.520  19.443  21.771  1.00  0.00           H  
ATOM    614  HG1 THR A  37      26.569  20.767  19.422  1.00  0.00           H  
ATOM    615 1HG2 THR A  37      29.158  20.233  20.151  1.00  0.00           H  
ATOM    616 2HG2 THR A  37      29.110  18.455  20.186  1.00  0.00           H  
ATOM    617 3HG2 THR A  37      28.325  19.346  18.874  1.00  0.00           H  
ATOM    618  N   PRO A  38      25.023  17.874  22.495  1.00  0.00           N  
ATOM    619  CA  PRO A  38      23.865  18.032  23.355  1.00  0.00           C  
ATOM    620  C   PRO A  38      23.638  19.475  23.774  1.00  0.00           C  
ATOM    621  O   PRO A  38      24.585  20.257  23.883  1.00  0.00           O  
ATOM    622  CB  PRO A  38      24.223  17.166  24.565  1.00  0.00           C  
ATOM    623  CG  PRO A  38      25.730  17.167  24.610  1.00  0.00           C  
ATOM    624  CD  PRO A  38      26.170  17.205  23.149  1.00  0.00           C  
ATOM    625  HA  PRO A  38      22.975  17.639  22.841  1.00  0.00           H  
ATOM    626 1HB  PRO A  38      23.779  17.609  25.468  1.00  0.00           H  
ATOM    627 2HB  PRO A  38      23.791  16.170  24.462  1.00  0.00           H  
ATOM    628 1HG  PRO A  38      26.085  18.035  25.189  1.00  0.00           H  
ATOM    629 2HG  PRO A  38      26.087  16.267  25.136  1.00  0.00           H  
ATOM    630 1HD  PRO A  38      27.083  17.781  23.085  1.00  0.00           H  
ATOM    631 2HD  PRO A  38      26.300  16.193  22.760  1.00  0.00           H  
ATOM    632  N   LEU A  39      22.392  19.790  24.093  1.00  0.00           N  
ATOM    633  CA  LEU A  39      22.039  21.068  24.701  1.00  0.00           C  
ATOM    634  C   LEU A  39      21.844  20.839  26.199  1.00  0.00           C  
ATOM    635  O   LEU A  39      21.010  20.018  26.594  1.00  0.00           O  
ATOM    636  CB  LEU A  39      20.779  21.635  24.052  1.00  0.00           C  
ATOM    637  CG  LEU A  39      20.276  22.916  24.620  1.00  0.00           C  
ATOM    638  CD1 LEU A  39      21.292  24.016  24.413  1.00  0.00           C  
ATOM    639  CD2 LEU A  39      18.979  23.290  23.963  1.00  0.00           C  
ATOM    640  H   LEU A  39      21.661  19.099  23.920  1.00  0.00           H  
ATOM    641  HA  LEU A  39      22.859  21.770  24.560  1.00  0.00           H  
ATOM    642 1HB  LEU A  39      20.947  21.778  23.001  1.00  0.00           H  
ATOM    643 2HB  LEU A  39      19.991  20.902  24.169  1.00  0.00           H  
ATOM    644  HG  LEU A  39      20.132  22.779  25.645  1.00  0.00           H  
ATOM    645 1HD1 LEU A  39      20.927  24.934  24.850  1.00  0.00           H  
ATOM    646 2HD1 LEU A  39      22.230  23.740  24.892  1.00  0.00           H  
ATOM    647 3HD1 LEU A  39      21.455  24.165  23.353  1.00  0.00           H  
ATOM    648 1HD2 LEU A  39      18.610  24.219  24.392  1.00  0.00           H  
ATOM    649 2HD2 LEU A  39      19.152  23.421  22.904  1.00  0.00           H  
ATOM    650 3HD2 LEU A  39      18.239  22.502  24.112  1.00  0.00           H  
ATOM    651  N   THR A  40      22.653  21.526  27.021  1.00  0.00           N  
ATOM    652  CA  THR A  40      22.659  21.293  28.465  1.00  0.00           C  
ATOM    653  C   THR A  40      22.629  22.604  29.245  1.00  0.00           C  
ATOM    654  O   THR A  40      22.969  23.651  28.696  1.00  0.00           O  
ATOM    655  CB  THR A  40      23.987  20.621  28.867  1.00  0.00           C  
ATOM    656  OG1 THR A  40      25.039  21.595  28.865  1.00  0.00           O  
ATOM    657  CG2 THR A  40      24.373  19.617  27.803  1.00  0.00           C  
ATOM    658  H   THR A  40      23.297  22.196  26.626  1.00  0.00           H  
ATOM    659  HA  THR A  40      21.798  20.684  28.748  1.00  0.00           H  
ATOM    660  HB  THR A  40      23.893  20.138  29.844  1.00  0.00           H  
ATOM    661  HG1 THR A  40      24.911  22.199  29.617  1.00  0.00           H  
ATOM    662 1HG2 THR A  40      25.316  19.148  28.069  1.00  0.00           H  
ATOM    663 2HG2 THR A  40      23.628  18.890  27.721  1.00  0.00           H  
ATOM    664 3HG2 THR A  40      24.487  20.117  26.846  1.00  0.00           H  
ATOM    665  N   ARG A  41      22.348  22.531  30.550  1.00  0.00           N  
ATOM    666  CA  ARG A  41      22.466  23.692  31.433  1.00  0.00           C  
ATOM    667  C   ARG A  41      23.856  24.342  31.417  1.00  0.00           C  
ATOM    668  O   ARG A  41      24.880  23.690  31.648  1.00  0.00           O  
ATOM    669  CB  ARG A  41      22.121  23.261  32.854  1.00  0.00           C  
ATOM    670  CG  ARG A  41      22.250  24.295  33.953  1.00  0.00           C  
ATOM    671  CD  ARG A  41      21.747  23.746  35.239  1.00  0.00           C  
ATOM    672  NE  ARG A  41      21.993  24.632  36.352  1.00  0.00           N  
ATOM    673  CZ  ARG A  41      21.236  25.690  36.626  1.00  0.00           C  
ATOM    674  NH1 ARG A  41      20.260  25.969  35.826  1.00  0.00           N  
ATOM    675  NH2 ARG A  41      21.473  26.446  37.684  1.00  0.00           N  
ATOM    676  H   ARG A  41      21.996  21.663  30.961  1.00  0.00           H  
ATOM    677  HA  ARG A  41      21.735  24.429  31.106  1.00  0.00           H  
ATOM    678 1HB  ARG A  41      21.083  22.966  32.859  1.00  0.00           H  
ATOM    679 2HB  ARG A  41      22.709  22.385  33.133  1.00  0.00           H  
ATOM    680 1HG  ARG A  41      23.291  24.596  34.066  1.00  0.00           H  
ATOM    681 2HG  ARG A  41      21.650  25.157  33.718  1.00  0.00           H  
ATOM    682 1HD  ARG A  41      20.669  23.613  35.160  1.00  0.00           H  
ATOM    683 2HD  ARG A  41      22.214  22.784  35.448  1.00  0.00           H  
ATOM    684  HE  ARG A  41      22.755  24.413  36.980  1.00  0.00           H  
ATOM    685 1HH1 ARG A  41      20.085  25.385  35.015  1.00  0.00           H  
ATOM    686 2HH1 ARG A  41      19.656  26.782  36.003  1.00  0.00           H  
ATOM    687 1HH2 ARG A  41      22.230  26.216  38.307  1.00  0.00           H  
ATOM    688 2HH2 ARG A  41      20.883  27.247  37.876  1.00  0.00           H  
ATOM    689  N   ASP A  42      23.887  25.658  31.209  1.00  0.00           N  
ATOM    690  CA  ASP A  42      25.131  26.423  31.151  1.00  0.00           C  
ATOM    691  C   ASP A  42      25.603  26.747  32.557  1.00  0.00           C  
ATOM    692  O   ASP A  42      25.504  27.884  33.014  1.00  0.00           O  
ATOM    693  CB  ASP A  42      24.926  27.732  30.378  1.00  0.00           C  
ATOM    694  CG  ASP A  42      26.198  28.486  30.012  1.00  0.00           C  
ATOM    695  OD1 ASP A  42      27.251  27.872  29.990  1.00  0.00           O  
ATOM    696  OD2 ASP A  42      26.120  29.678  29.751  1.00  0.00           O  
ATOM    697  H   ASP A  42      23.018  26.133  31.030  1.00  0.00           H  
ATOM    698  HA  ASP A  42      25.891  25.822  30.651  1.00  0.00           H  
ATOM    699 1HB  ASP A  42      24.382  27.520  29.459  1.00  0.00           H  
ATOM    700 2HB  ASP A  42      24.317  28.401  30.988  1.00  0.00           H  
ATOM    701  N   LEU A  43      26.164  25.753  33.223  1.00  0.00           N  
ATOM    702  CA  LEU A  43      26.563  25.895  34.622  1.00  0.00           C  
ATOM    703  C   LEU A  43      27.578  27.012  34.859  1.00  0.00           C  
ATOM    704  O   LEU A  43      27.588  27.631  35.922  1.00  0.00           O  
ATOM    705  CB  LEU A  43      27.155  24.574  35.117  1.00  0.00           C  
ATOM    706  CG  LEU A  43      26.159  23.443  35.269  1.00  0.00           C  
ATOM    707  CD1 LEU A  43      26.883  22.150  35.578  1.00  0.00           C  
ATOM    708  CD2 LEU A  43      25.219  23.803  36.382  1.00  0.00           C  
ATOM    709  H   LEU A  43      26.204  24.848  32.749  1.00  0.00           H  
ATOM    710  HA  LEU A  43      25.669  26.119  35.204  1.00  0.00           H  
ATOM    711 1HB  LEU A  43      27.921  24.251  34.416  1.00  0.00           H  
ATOM    712 2HB  LEU A  43      27.623  24.744  36.086  1.00  0.00           H  
ATOM    713  HG  LEU A  43      25.600  23.313  34.337  1.00  0.00           H  
ATOM    714 1HD1 LEU A  43      26.158  21.343  35.689  1.00  0.00           H  
ATOM    715 2HD1 LEU A  43      27.565  21.913  34.760  1.00  0.00           H  
ATOM    716 3HD1 LEU A  43      27.449  22.261  36.502  1.00  0.00           H  
ATOM    717 1HD2 LEU A  43      24.486  23.011  36.513  1.00  0.00           H  
ATOM    718 2HD2 LEU A  43      25.785  23.933  37.307  1.00  0.00           H  
ATOM    719 3HD2 LEU A  43      24.723  24.736  36.130  1.00  0.00           H  
ATOM    720  N   LYS A  44      28.443  27.272  33.882  1.00  0.00           N  
ATOM    721  CA  LYS A  44      29.454  28.318  34.033  1.00  0.00           C  
ATOM    722  C   LYS A  44      28.864  29.738  34.088  1.00  0.00           C  
ATOM    723  O   LYS A  44      29.561  30.672  34.491  1.00  0.00           O  
ATOM    724  CB  LYS A  44      30.508  28.241  32.927  1.00  0.00           C  
ATOM    725  CG  LYS A  44      30.023  28.630  31.560  1.00  0.00           C  
ATOM    726  CD  LYS A  44      31.137  28.536  30.526  1.00  0.00           C  
ATOM    727  CE  LYS A  44      30.683  29.082  29.177  1.00  0.00           C  
ATOM    728  NZ  LYS A  44      29.605  28.261  28.574  1.00  0.00           N  
ATOM    729  H   LYS A  44      28.382  26.750  33.018  1.00  0.00           H  
ATOM    730  HA  LYS A  44      29.964  28.149  34.981  1.00  0.00           H  
ATOM    731 1HB  LYS A  44      31.343  28.892  33.181  1.00  0.00           H  
ATOM    732 2HB  LYS A  44      30.892  27.223  32.864  1.00  0.00           H  
ATOM    733 1HG  LYS A  44      29.223  27.954  31.277  1.00  0.00           H  
ATOM    734 2HG  LYS A  44      29.621  29.642  31.576  1.00  0.00           H  
ATOM    735 1HD  LYS A  44      32.003  29.100  30.868  1.00  0.00           H  
ATOM    736 2HD  LYS A  44      31.425  27.493  30.402  1.00  0.00           H  
ATOM    737 1HE  LYS A  44      30.314  30.097  29.314  1.00  0.00           H  
ATOM    738 2HE  LYS A  44      31.533  29.102  28.498  1.00  0.00           H  
ATOM    739 1HZ  LYS A  44      29.327  28.654  27.694  1.00  0.00           H  
ATOM    740 2HZ  LYS A  44      29.925  27.321  28.435  1.00  0.00           H  
ATOM    741 3HZ  LYS A  44      28.781  28.240  29.196  1.00  0.00           H  
ATOM    742  N   ASN A  45      27.609  29.920  33.654  1.00  0.00           N  
ATOM    743  CA  ASN A  45      26.997  31.243  33.663  1.00  0.00           C  
ATOM    744  C   ASN A  45      25.527  31.211  34.060  1.00  0.00           C  
ATOM    745  O   ASN A  45      24.652  31.267  33.190  1.00  0.00           O  
ATOM    746  CB  ASN A  45      27.101  31.928  32.324  1.00  0.00           C  
ATOM    747  CG  ASN A  45      26.559  33.364  32.390  1.00  0.00           C  
ATOM    748  OD1 ASN A  45      26.162  33.872  33.471  1.00  0.00           O  
ATOM    749  ND2 ASN A  45      26.534  34.013  31.249  1.00  0.00           N  
ATOM    750  H   ASN A  45      27.049  29.123  33.345  1.00  0.00           H  
ATOM    751  HA  ASN A  45      27.541  31.865  34.369  1.00  0.00           H  
ATOM    752 1HB  ASN A  45      28.140  31.936  31.992  1.00  0.00           H  
ATOM    753 2HB  ASN A  45      26.525  31.366  31.586  1.00  0.00           H  
ATOM    754 1HD2 ASN A  45      26.170  34.942  31.185  1.00  0.00           H  
ATOM    755 2HD2 ASN A  45      26.866  33.563  30.417  1.00  0.00           H  
ATOM    756  N   PRO A  46      25.221  31.271  35.363  1.00  0.00           N  
ATOM    757  CA  PRO A  46      23.893  31.217  35.941  1.00  0.00           C  
ATOM    758  C   PRO A  46      22.966  32.304  35.414  1.00  0.00           C  
ATOM    759  O   PRO A  46      21.760  32.189  35.546  1.00  0.00           O  
ATOM    760  CB  PRO A  46      24.160  31.429  37.438  1.00  0.00           C  
ATOM    761  CG  PRO A  46      25.578  30.957  37.645  1.00  0.00           C  
ATOM    762  CD  PRO A  46      26.302  31.345  36.380  1.00  0.00           C  
ATOM    763  HA  PRO A  46      23.465  30.222  35.758  1.00  0.00           H  
ATOM    764 1HB  PRO A  46      24.020  32.491  37.693  1.00  0.00           H  
ATOM    765 2HB  PRO A  46      23.424  30.862  38.028  1.00  0.00           H  
ATOM    766 1HG  PRO A  46      26.011  31.429  38.539  1.00  0.00           H  
ATOM    767 2HG  PRO A  46      25.596  29.871  37.818  1.00  0.00           H  
ATOM    768 1HD  PRO A  46      26.699  32.367  36.457  1.00  0.00           H  
ATOM    769 2HD  PRO A  46      27.086  30.595  36.206  1.00  0.00           H  
ATOM    770  N   ARG A  47      23.498  33.378  34.822  1.00  0.00           N  
ATOM    771  CA  ARG A  47      22.613  34.432  34.349  1.00  0.00           C  
ATOM    772  C   ARG A  47      21.708  33.981  33.202  1.00  0.00           C  
ATOM    773  O   ARG A  47      20.660  34.585  32.955  1.00  0.00           O  
ATOM    774  CB  ARG A  47      23.421  35.634  33.916  1.00  0.00           C  
ATOM    775  CG  ARG A  47      24.129  36.327  35.064  1.00  0.00           C  
ATOM    776  CD  ARG A  47      25.021  37.422  34.612  1.00  0.00           C  
ATOM    777  NE  ARG A  47      26.179  36.919  33.877  1.00  0.00           N  
ATOM    778  CZ  ARG A  47      27.152  37.712  33.360  1.00  0.00           C  
ATOM    779  NH1 ARG A  47      27.079  39.018  33.510  1.00  0.00           N  
ATOM    780  NH2 ARG A  47      28.178  37.192  32.705  1.00  0.00           N  
ATOM    781  H   ARG A  47      24.501  33.474  34.651  1.00  0.00           H  
ATOM    782  HA  ARG A  47      21.981  34.735  35.181  1.00  0.00           H  
ATOM    783 1HB  ARG A  47      24.151  35.341  33.173  1.00  0.00           H  
ATOM    784 2HB  ARG A  47      22.761  36.361  33.448  1.00  0.00           H  
ATOM    785 1HG  ARG A  47      23.389  36.742  35.747  1.00  0.00           H  
ATOM    786 2HG  ARG A  47      24.739  35.591  35.594  1.00  0.00           H  
ATOM    787 1HD  ARG A  47      24.469  38.094  33.958  1.00  0.00           H  
ATOM    788 2HD  ARG A  47      25.382  37.972  35.479  1.00  0.00           H  
ATOM    789  HE  ARG A  47      26.249  35.902  33.740  1.00  0.00           H  
ATOM    790 1HH1 ARG A  47      26.301  39.427  34.007  1.00  0.00           H  
ATOM    791 2HH1 ARG A  47      27.801  39.610  33.126  1.00  0.00           H  
ATOM    792 1HH2 ARG A  47      28.253  36.191  32.582  1.00  0.00           H  
ATOM    793 2HH2 ARG A  47      28.892  37.796  32.328  1.00  0.00           H  
ATOM    794  N   ASN A  48      22.070  32.905  32.495  1.00  0.00           N  
ATOM    795  CA  ASN A  48      21.247  32.457  31.368  1.00  0.00           C  
ATOM    796  C   ASN A  48      20.108  31.542  31.856  1.00  0.00           C  
ATOM    797  O   ASN A  48      19.953  30.402  31.401  1.00  0.00           O  
ATOM    798  CB  ASN A  48      22.126  31.745  30.353  1.00  0.00           C  
ATOM    799  CG  ASN A  48      23.125  32.645  29.674  1.00  0.00           C  
ATOM    800  OD1 ASN A  48      22.787  33.788  29.334  1.00  0.00           O  
ATOM    801  ND2 ASN A  48      24.337  32.167  29.437  1.00  0.00           N  
ATOM    802  H   ASN A  48      22.921  32.391  32.742  1.00  0.00           H  
ATOM    803  HA  ASN A  48      20.794  33.330  30.896  1.00  0.00           H  
ATOM    804 1HB  ASN A  48      22.687  30.962  30.865  1.00  0.00           H  
ATOM    805 2HB  ASN A  48      21.502  31.274  29.594  1.00  0.00           H  
ATOM    806 1HD2 ASN A  48      25.004  32.737  28.963  1.00  0.00           H  
ATOM    807 2HD2 ASN A  48      24.626  31.214  29.707  1.00  0.00           H  
ATOM    808  N   PHE A  49      19.259  32.102  32.717  1.00  0.00           N  
ATOM    809  CA  PHE A  49      18.226  31.351  33.439  1.00  0.00           C  
ATOM    810  C   PHE A  49      17.060  30.876  32.570  1.00  0.00           C  
ATOM    811  O   PHE A  49      16.541  29.769  32.747  1.00  0.00           O  
ATOM    812  CB  PHE A  49      17.599  32.257  34.517  1.00  0.00           C  
ATOM    813  CG  PHE A  49      18.476  32.684  35.707  1.00  0.00           C  
ATOM    814  CD1 PHE A  49      18.857  34.018  35.841  1.00  0.00           C  
ATOM    815  CD2 PHE A  49      18.887  31.791  36.690  1.00  0.00           C  
ATOM    816  CE1 PHE A  49      19.624  34.446  36.917  1.00  0.00           C  
ATOM    817  CE2 PHE A  49      19.657  32.219  37.773  1.00  0.00           C  
ATOM    818  CZ  PHE A  49      20.024  33.548  37.884  1.00  0.00           C  
ATOM    819  H   PHE A  49      19.435  33.081  32.945  1.00  0.00           H  
ATOM    820  HA  PHE A  49      18.695  30.484  33.910  1.00  0.00           H  
ATOM    821 1HB  PHE A  49      17.227  33.161  34.040  1.00  0.00           H  
ATOM    822 2HB  PHE A  49      16.733  31.737  34.929  1.00  0.00           H  
ATOM    823  HD1 PHE A  49      18.544  34.735  35.079  1.00  0.00           H  
ATOM    824  HD2 PHE A  49      18.602  30.740  36.610  1.00  0.00           H  
ATOM    825  HE1 PHE A  49      19.908  35.494  36.994  1.00  0.00           H  
ATOM    826  HE2 PHE A  49      19.971  31.503  38.529  1.00  0.00           H  
ATOM    827  HZ  PHE A  49      20.626  33.881  38.727  1.00  0.00           H  
ATOM    828  N   GLU A  50      16.703  31.676  31.563  1.00  0.00           N  
ATOM    829  CA  GLU A  50      15.521  31.411  30.736  1.00  0.00           C  
ATOM    830  C   GLU A  50      15.562  30.075  30.001  1.00  0.00           C  
ATOM    831  O   GLU A  50      14.528  29.435  29.808  1.00  0.00           O  
ATOM    832  CB  GLU A  50      15.338  32.545  29.725  1.00  0.00           C  
ATOM    833  CG  GLU A  50      14.910  33.875  30.347  1.00  0.00           C  
ATOM    834  CD  GLU A  50      14.792  34.999  29.341  1.00  0.00           C  
ATOM    835  OE1 GLU A  50      15.169  34.805  28.209  1.00  0.00           O  
ATOM    836  OE2 GLU A  50      14.322  36.051  29.710  1.00  0.00           O  
ATOM    837  H   GLU A  50      17.223  32.531  31.421  1.00  0.00           H  
ATOM    838  HA  GLU A  50      14.652  31.400  31.393  1.00  0.00           H  
ATOM    839 1HB  GLU A  50      16.275  32.709  29.190  1.00  0.00           H  
ATOM    840 2HB  GLU A  50      14.587  32.258  28.989  1.00  0.00           H  
ATOM    841 1HG  GLU A  50      13.946  33.737  30.836  1.00  0.00           H  
ATOM    842 2HG  GLU A  50      15.636  34.151  31.112  1.00  0.00           H  
ATOM    843  N   LEU A  51      16.745  29.674  29.567  1.00  0.00           N  
ATOM    844  CA  LEU A  51      16.920  28.404  28.883  1.00  0.00           C  
ATOM    845  C   LEU A  51      17.472  27.320  29.785  1.00  0.00           C  
ATOM    846  O   LEU A  51      17.040  26.166  29.736  1.00  0.00           O  
ATOM    847  CB  LEU A  51      17.865  28.542  27.683  1.00  0.00           C  
ATOM    848  CG  LEU A  51      18.176  27.208  26.952  1.00  0.00           C  
ATOM    849  CD1 LEU A  51      16.902  26.591  26.395  1.00  0.00           C  
ATOM    850  CD2 LEU A  51      19.163  27.454  25.838  1.00  0.00           C  
ATOM    851  H   LEU A  51      17.546  30.262  29.746  1.00  0.00           H  
ATOM    852  HA  LEU A  51      15.948  28.075  28.521  1.00  0.00           H  
ATOM    853 1HB  LEU A  51      17.428  29.233  26.966  1.00  0.00           H  
ATOM    854 2HB  LEU A  51      18.814  28.953  28.034  1.00  0.00           H  
ATOM    855  HG  LEU A  51      18.602  26.519  27.663  1.00  0.00           H  
ATOM    856 1HD1 LEU A  51      17.141  25.648  25.901  1.00  0.00           H  
ATOM    857 2HD1 LEU A  51      16.202  26.406  27.212  1.00  0.00           H  
ATOM    858 3HD1 LEU A  51      16.452  27.274  25.680  1.00  0.00           H  
ATOM    859 1HD2 LEU A  51      19.384  26.517  25.344  1.00  0.00           H  
ATOM    860 2HD2 LEU A  51      18.738  28.151  25.116  1.00  0.00           H  
ATOM    861 3HD2 LEU A  51      20.079  27.874  26.255  1.00  0.00           H  
ATOM    862  N   ASN A  52      18.480  27.666  30.566  1.00  0.00           N  
ATOM    863  CA  ASN A  52      19.222  26.646  31.256  1.00  0.00           C  
ATOM    864  C   ASN A  52      18.577  26.083  32.500  1.00  0.00           C  
ATOM    865  O   ASN A  52      18.822  24.919  32.833  1.00  0.00           O  
ATOM    866  CB  ASN A  52      20.566  27.210  31.495  1.00  0.00           C  
ATOM    867  CG  ASN A  52      21.222  27.370  30.165  1.00  0.00           C  
ATOM    868  OD1 ASN A  52      21.115  26.515  29.296  1.00  0.00           O  
ATOM    869  ND2 ASN A  52      21.852  28.462  29.967  1.00  0.00           N  
ATOM    870  H   ASN A  52      18.788  28.634  30.669  1.00  0.00           H  
ATOM    871  HA  ASN A  52      19.338  25.812  30.569  1.00  0.00           H  
ATOM    872 1HB  ASN A  52      20.495  28.158  32.007  1.00  0.00           H  
ATOM    873 2HB  ASN A  52      21.151  26.560  32.101  1.00  0.00           H  
ATOM    874 1HD2 ASN A  52      22.300  28.638  29.087  1.00  0.00           H  
ATOM    875 2HD2 ASN A  52      21.887  29.153  30.697  1.00  0.00           H  
ATOM    876  N   ASP A  53      17.729  26.848  33.190  1.00  0.00           N  
ATOM    877  CA  ASP A  53      17.074  26.265  34.353  1.00  0.00           C  
ATOM    878  C   ASP A  53      16.127  25.172  33.886  1.00  0.00           C  
ATOM    879  O   ASP A  53      16.001  24.115  34.501  1.00  0.00           O  
ATOM    880  CB  ASP A  53      16.321  27.325  35.148  1.00  0.00           C  
ATOM    881  CG  ASP A  53      17.233  28.291  35.939  1.00  0.00           C  
ATOM    882  OD1 ASP A  53      18.418  28.039  36.073  1.00  0.00           O  
ATOM    883  OD2 ASP A  53      16.725  29.265  36.448  1.00  0.00           O  
ATOM    884  H   ASP A  53      17.515  27.815  32.925  1.00  0.00           H  
ATOM    885  HA  ASP A  53      17.811  25.805  34.994  1.00  0.00           H  
ATOM    886 1HB  ASP A  53      15.708  27.914  34.460  1.00  0.00           H  
ATOM    887 2HB  ASP A  53      15.647  26.842  35.825  1.00  0.00           H  
ATOM    888  N   VAL A  54      15.515  25.430  32.736  1.00  0.00           N  
ATOM    889  CA  VAL A  54      14.536  24.559  32.126  1.00  0.00           C  
ATOM    890  C   VAL A  54      15.189  23.267  31.634  1.00  0.00           C  
ATOM    891  O   VAL A  54      14.690  22.170  31.890  1.00  0.00           O  
ATOM    892  CB  VAL A  54      13.902  25.298  30.933  1.00  0.00           C  
ATOM    893  CG1 VAL A  54      12.951  24.376  30.196  1.00  0.00           C  
ATOM    894  CG2 VAL A  54      13.239  26.595  31.430  1.00  0.00           C  
ATOM    895  H   VAL A  54      15.721  26.307  32.285  1.00  0.00           H  
ATOM    896  HA  VAL A  54      13.768  24.320  32.865  1.00  0.00           H  
ATOM    897  HB  VAL A  54      14.681  25.561  30.225  1.00  0.00           H  
ATOM    898 1HG1 VAL A  54      12.527  24.895  29.335  1.00  0.00           H  
ATOM    899 2HG1 VAL A  54      13.489  23.495  29.851  1.00  0.00           H  
ATOM    900 3HG1 VAL A  54      12.146  24.065  30.850  1.00  0.00           H  
ATOM    901 1HG2 VAL A  54      12.817  27.135  30.584  1.00  0.00           H  
ATOM    902 2HG2 VAL A  54      12.467  26.382  32.135  1.00  0.00           H  
ATOM    903 3HG2 VAL A  54      13.994  27.220  31.911  1.00  0.00           H  
ATOM    904  N   LEU A  55      16.323  23.395  30.933  1.00  0.00           N  
ATOM    905  CA  LEU A  55      17.031  22.217  30.428  1.00  0.00           C  
ATOM    906  C   LEU A  55      17.599  21.335  31.531  1.00  0.00           C  
ATOM    907  O   LEU A  55      17.509  20.096  31.483  1.00  0.00           O  
ATOM    908  CB  LEU A  55      18.258  22.655  29.640  1.00  0.00           C  
ATOM    909  CG  LEU A  55      18.072  23.350  28.343  1.00  0.00           C  
ATOM    910  CD1 LEU A  55      19.412  23.872  27.952  1.00  0.00           C  
ATOM    911  CD2 LEU A  55      17.536  22.401  27.304  1.00  0.00           C  
ATOM    912  H   LEU A  55      16.686  24.327  30.724  1.00  0.00           H  
ATOM    913  HA  LEU A  55      16.352  21.631  29.807  1.00  0.00           H  
ATOM    914 1HB  LEU A  55      18.842  23.320  30.276  1.00  0.00           H  
ATOM    915 2HB  LEU A  55      18.867  21.769  29.446  1.00  0.00           H  
ATOM    916  HG  LEU A  55      17.386  24.173  28.456  1.00  0.00           H  
ATOM    917 1HD1 LEU A  55      19.339  24.402  27.017  1.00  0.00           H  
ATOM    918 2HD1 LEU A  55      19.767  24.538  28.712  1.00  0.00           H  
ATOM    919 3HD1 LEU A  55      20.100  23.046  27.857  1.00  0.00           H  
ATOM    920 1HD2 LEU A  55      17.418  22.923  26.361  1.00  0.00           H  
ATOM    921 2HD2 LEU A  55      18.227  21.566  27.175  1.00  0.00           H  
ATOM    922 3HD2 LEU A  55      16.566  22.015  27.624  1.00  0.00           H  
ATOM    923  N   GLY A  56      18.220  21.980  32.515  1.00  0.00           N  
ATOM    924  CA  GLY A  56      18.859  21.242  33.575  1.00  0.00           C  
ATOM    925  C   GLY A  56      19.800  20.221  32.953  1.00  0.00           C  
ATOM    926  O   GLY A  56      20.610  20.524  32.057  1.00  0.00           O  
ATOM    927  H   GLY A  56      18.264  23.000  32.530  1.00  0.00           H  
ATOM    928 1HA  GLY A  56      19.404  21.920  34.226  1.00  0.00           H  
ATOM    929 2HA  GLY A  56      18.108  20.751  34.182  1.00  0.00           H  
ATOM    930  N   ASN A  57      19.682  19.002  33.453  1.00  0.00           N  
ATOM    931  CA  ASN A  57      20.430  17.855  32.984  1.00  0.00           C  
ATOM    932  C   ASN A  57      19.448  16.682  32.886  1.00  0.00           C  
ATOM    933  O   ASN A  57      19.766  15.557  33.279  1.00  0.00           O  
ATOM    934  CB  ASN A  57      21.557  17.560  33.944  1.00  0.00           C  
ATOM    935  CG  ASN A  57      22.586  18.683  34.027  1.00  0.00           C  
ATOM    936  OD1 ASN A  57      22.572  19.462  34.995  1.00  0.00           O  
ATOM    937  ND2 ASN A  57      23.454  18.789  33.057  1.00  0.00           N  
ATOM    938  H   ASN A  57      19.008  18.853  34.190  1.00  0.00           H  
ATOM    939  HA  ASN A  57      20.824  18.048  31.982  1.00  0.00           H  
ATOM    940 1HB  ASN A  57      21.133  17.401  34.915  1.00  0.00           H  
ATOM    941 2HB  ASN A  57      22.059  16.640  33.641  1.00  0.00           H  
ATOM    942 1HD2 ASN A  57      24.140  19.513  33.074  1.00  0.00           H  
ATOM    943 2HD2 ASN A  57      23.436  18.149  32.263  1.00  0.00           H  
ATOM    944  N   TYR A  58      18.221  16.965  32.435  1.00  0.00           N  
ATOM    945  CA  TYR A  58      17.183  15.921  32.390  1.00  0.00           C  
ATOM    946  C   TYR A  58      17.000  15.363  30.997  1.00  0.00           C  
ATOM    947  O   TYR A  58      16.655  16.092  30.074  1.00  0.00           O  
ATOM    948  CB  TYR A  58      15.884  16.485  32.918  1.00  0.00           C  
ATOM    949  CG  TYR A  58      16.099  16.915  34.306  1.00  0.00           C  
ATOM    950  CD1 TYR A  58      16.542  18.204  34.532  1.00  0.00           C  
ATOM    951  CD2 TYR A  58      15.940  16.043  35.350  1.00  0.00           C  
ATOM    952  CE1 TYR A  58      16.815  18.619  35.799  1.00  0.00           C  
ATOM    953  CE2 TYR A  58      16.218  16.474  36.609  1.00  0.00           C  
ATOM    954  CZ  TYR A  58      16.653  17.753  36.837  1.00  0.00           C  
ATOM    955  OH  TYR A  58      16.915  18.163  38.108  1.00  0.00           O  
ATOM    956  H   TYR A  58      18.012  17.918  32.118  1.00  0.00           H  
ATOM    957  HA  TYR A  58      17.490  15.096  33.033  1.00  0.00           H  
ATOM    958 1HB  TYR A  58      15.565  17.343  32.318  1.00  0.00           H  
ATOM    959 2HB  TYR A  58      15.100  15.726  32.893  1.00  0.00           H  
ATOM    960  HD1 TYR A  58      16.675  18.889  33.689  1.00  0.00           H  
ATOM    961  HD2 TYR A  58      15.605  15.020  35.175  1.00  0.00           H  
ATOM    962  HE1 TYR A  58      17.160  19.629  35.980  1.00  0.00           H  
ATOM    963  HE2 TYR A  58      16.104  15.810  37.433  1.00  0.00           H  
ATOM    964  HH  TYR A  58      17.283  19.046  38.099  1.00  0.00           H  
ATOM    965  N   SER A  59      17.185  14.046  30.844  1.00  0.00           N  
ATOM    966  CA  SER A  59      17.198  13.397  29.520  1.00  0.00           C  
ATOM    967  C   SER A  59      15.817  13.231  28.895  1.00  0.00           C  
ATOM    968  O   SER A  59      15.364  12.110  28.625  1.00  0.00           O  
ATOM    969  CB  SER A  59      17.863  12.048  29.628  1.00  0.00           C  
ATOM    970  OG  SER A  59      17.191  11.245  30.535  1.00  0.00           O  
ATOM    971  H   SER A  59      17.348  13.486  31.671  1.00  0.00           H  
ATOM    972  HA  SER A  59      17.794  14.014  28.850  1.00  0.00           H  
ATOM    973 1HB  SER A  59      17.881  11.572  28.650  1.00  0.00           H  
ATOM    974 2HB  SER A  59      18.898  12.181  29.951  1.00  0.00           H  
ATOM    975  HG  SER A  59      17.105  11.771  31.328  1.00  0.00           H  
ATOM    976  N   LEU A  60      15.158  14.354  28.673  1.00  0.00           N  
ATOM    977  CA  LEU A  60      13.808  14.380  28.175  1.00  0.00           C  
ATOM    978  C   LEU A  60      13.690  13.844  26.754  1.00  0.00           C  
ATOM    979  O   LEU A  60      12.689  13.215  26.437  1.00  0.00           O  
ATOM    980  CB  LEU A  60      13.243  15.788  28.326  1.00  0.00           C  
ATOM    981  CG  LEU A  60      13.062  16.225  29.812  1.00  0.00           C  
ATOM    982  CD1 LEU A  60      12.607  17.667  29.877  1.00  0.00           C  
ATOM    983  CD2 LEU A  60      12.070  15.294  30.503  1.00  0.00           C  
ATOM    984  H   LEU A  60      15.625  15.230  28.904  1.00  0.00           H  
ATOM    985  HA  LEU A  60      13.210  13.736  28.816  1.00  0.00           H  
ATOM    986 1HB  LEU A  60      13.906  16.493  27.844  1.00  0.00           H  
ATOM    987 2HB  LEU A  60      12.276  15.834  27.836  1.00  0.00           H  
ATOM    988  HG  LEU A  60      14.025  16.164  30.318  1.00  0.00           H  
ATOM    989 1HD1 LEU A  60      12.505  17.972  30.918  1.00  0.00           H  
ATOM    990 2HD1 LEU A  60      13.351  18.304  29.381  1.00  0.00           H  
ATOM    991 3HD1 LEU A  60      11.655  17.764  29.382  1.00  0.00           H  
ATOM    992 1HD2 LEU A  60      11.956  15.590  31.545  1.00  0.00           H  
ATOM    993 2HD2 LEU A  60      11.116  15.348  30.012  1.00  0.00           H  
ATOM    994 3HD2 LEU A  60      12.439  14.281  30.454  1.00  0.00           H  
ATOM    995  N   THR A  61      14.698  14.019  25.885  1.00  0.00           N  
ATOM    996  CA  THR A  61      14.533  13.446  24.549  1.00  0.00           C  
ATOM    997  C   THR A  61      14.406  11.924  24.605  1.00  0.00           C  
ATOM    998  O   THR A  61      13.543  11.363  23.925  1.00  0.00           O  
ATOM    999  CB  THR A  61      15.639  13.876  23.588  1.00  0.00           C  
ATOM   1000  OG1 THR A  61      15.602  15.287  23.431  1.00  0.00           O  
ATOM   1001  CG2 THR A  61      15.469  13.224  22.246  1.00  0.00           C  
ATOM   1002  H   THR A  61      15.544  14.558  26.103  1.00  0.00           H  
ATOM   1003  HA  THR A  61      13.603  13.806  24.140  1.00  0.00           H  
ATOM   1004  HB  THR A  61      16.550  13.615  24.005  1.00  0.00           H  
ATOM   1005  HG1 THR A  61      16.033  15.694  24.217  1.00  0.00           H  
ATOM   1006 1HG2 THR A  61      16.266  13.545  21.578  1.00  0.00           H  
ATOM   1007 2HG2 THR A  61      15.512  12.144  22.374  1.00  0.00           H  
ATOM   1008 3HG2 THR A  61      14.506  13.509  21.824  1.00  0.00           H  
ATOM   1009  N   LEU A  62      15.225  11.241  25.416  1.00  0.00           N  
ATOM   1010  CA  LEU A  62      15.062   9.792  25.504  1.00  0.00           C  
ATOM   1011  C   LEU A  62      13.698   9.446  26.067  1.00  0.00           C  
ATOM   1012  O   LEU A  62      13.022   8.570  25.519  1.00  0.00           O  
ATOM   1013  CB  LEU A  62      16.156   9.078  26.307  1.00  0.00           C  
ATOM   1014  CG  LEU A  62      15.913   7.530  26.465  1.00  0.00           C  
ATOM   1015  CD1 LEU A  62      15.775   6.898  25.125  1.00  0.00           C  
ATOM   1016  CD2 LEU A  62      17.079   6.892  27.153  1.00  0.00           C  
ATOM   1017  H   LEU A  62      15.922  11.723  25.967  1.00  0.00           H  
ATOM   1018  HA  LEU A  62      15.119   9.392  24.494  1.00  0.00           H  
ATOM   1019 1HB  LEU A  62      17.110   9.215  25.809  1.00  0.00           H  
ATOM   1020 2HB  LEU A  62      16.210   9.524  27.302  1.00  0.00           H  
ATOM   1021  HG  LEU A  62      14.999   7.358  27.037  1.00  0.00           H  
ATOM   1022 1HD1 LEU A  62      15.608   5.835  25.236  1.00  0.00           H  
ATOM   1023 2HD1 LEU A  62      14.936   7.337  24.615  1.00  0.00           H  
ATOM   1024 3HD1 LEU A  62      16.672   7.062  24.552  1.00  0.00           H  
ATOM   1025 1HD2 LEU A  62      16.900   5.838  27.241  1.00  0.00           H  
ATOM   1026 2HD2 LEU A  62      17.969   7.056  26.563  1.00  0.00           H  
ATOM   1027 3HD2 LEU A  62      17.216   7.310  28.130  1.00  0.00           H  
ATOM   1028  N   ILE A  63      13.277  10.140  27.129  1.00  0.00           N  
ATOM   1029  CA  ILE A  63      11.995   9.808  27.733  1.00  0.00           C  
ATOM   1030  C   ILE A  63      10.864   9.997  26.704  1.00  0.00           C  
ATOM   1031  O   ILE A  63      10.013   9.117  26.543  1.00  0.00           O  
ATOM   1032  CB  ILE A  63      11.738  10.659  29.004  1.00  0.00           C  
ATOM   1033  CG1 ILE A  63      12.727  10.250  30.095  1.00  0.00           C  
ATOM   1034  CG2 ILE A  63      10.341  10.416  29.486  1.00  0.00           C  
ATOM   1035  CD1 ILE A  63      12.781  11.162  31.282  1.00  0.00           C  
ATOM   1036  H   ILE A  63      13.868  10.868  27.537  1.00  0.00           H  
ATOM   1037  HA  ILE A  63      12.015   8.765  28.032  1.00  0.00           H  
ATOM   1038  HB  ILE A  63      11.873  11.717  28.785  1.00  0.00           H  
ATOM   1039 1HG1 ILE A  63      12.468   9.258  30.436  1.00  0.00           H  
ATOM   1040 2HG1 ILE A  63      13.717  10.228  29.654  1.00  0.00           H  
ATOM   1041 1HG2 ILE A  63      10.141  11.003  30.380  1.00  0.00           H  
ATOM   1042 2HG2 ILE A  63       9.666  10.716  28.699  1.00  0.00           H  
ATOM   1043 3HG2 ILE A  63      10.200   9.357  29.710  1.00  0.00           H  
ATOM   1044 1HD1 ILE A  63      13.518  10.787  31.990  1.00  0.00           H  
ATOM   1045 2HD1 ILE A  63      13.069  12.152  30.954  1.00  0.00           H  
ATOM   1046 3HD1 ILE A  63      11.802  11.200  31.759  1.00  0.00           H  
ATOM   1047  N   ASP A  64      10.868  11.104  25.954  1.00  0.00           N  
ATOM   1048  CA  ASP A  64       9.855  11.273  24.911  1.00  0.00           C  
ATOM   1049  C   ASP A  64       9.914  10.174  23.839  1.00  0.00           C  
ATOM   1050  O   ASP A  64       8.878   9.639  23.408  1.00  0.00           O  
ATOM   1051  CB  ASP A  64      10.008  12.623  24.171  1.00  0.00           C  
ATOM   1052  CG  ASP A  64       9.511  13.887  24.877  1.00  0.00           C  
ATOM   1053  OD1 ASP A  64       8.778  13.786  25.835  1.00  0.00           O  
ATOM   1054  OD2 ASP A  64       9.823  14.968  24.388  1.00  0.00           O  
ATOM   1055  H   ASP A  64      11.572  11.820  26.108  1.00  0.00           H  
ATOM   1056  HA  ASP A  64       8.887  11.239  25.395  1.00  0.00           H  
ATOM   1057 1HB  ASP A  64      11.068  12.769  23.936  1.00  0.00           H  
ATOM   1058 2HB  ASP A  64       9.496  12.556  23.241  1.00  0.00           H  
ATOM   1059  N   SER A  65      11.127   9.810  23.427  1.00  0.00           N  
ATOM   1060  CA  SER A  65      11.275   8.823  22.378  1.00  0.00           C  
ATOM   1061  C   SER A  65      10.909   7.437  22.867  1.00  0.00           C  
ATOM   1062  O   SER A  65      10.573   6.571  22.065  1.00  0.00           O  
ATOM   1063  CB  SER A  65      12.695   8.811  21.879  1.00  0.00           C  
ATOM   1064  OG  SER A  65      13.554   8.237  22.809  1.00  0.00           O  
ATOM   1065  H   SER A  65      11.963  10.256  23.810  1.00  0.00           H  
ATOM   1066  HA  SER A  65      10.609   9.092  21.558  1.00  0.00           H  
ATOM   1067 1HB  SER A  65      12.769   8.301  20.944  1.00  0.00           H  
ATOM   1068 2HB  SER A  65      12.998   9.837  21.713  1.00  0.00           H  
ATOM   1069  HG  SER A  65      13.214   8.493  23.694  1.00  0.00           H  
ATOM   1070  N   LEU A  66      10.921   7.236  24.182  1.00  0.00           N  
ATOM   1071  CA  LEU A  66      10.633   5.935  24.742  1.00  0.00           C  
ATOM   1072  C   LEU A  66       9.201   5.517  24.428  1.00  0.00           C  
ATOM   1073  O   LEU A  66       8.956   4.384  24.003  1.00  0.00           O  
ATOM   1074  CB  LEU A  66      10.862   5.955  26.245  1.00  0.00           C  
ATOM   1075  CG  LEU A  66      10.668   4.673  26.885  1.00  0.00           C  
ATOM   1076  CD1 LEU A  66      11.671   3.703  26.283  1.00  0.00           C  
ATOM   1077  CD2 LEU A  66      10.869   4.820  28.353  1.00  0.00           C  
ATOM   1078  H   LEU A  66      11.213   7.989  24.804  1.00  0.00           H  
ATOM   1079  HA  LEU A  66      11.309   5.214  24.299  1.00  0.00           H  
ATOM   1080 1HB  LEU A  66      11.881   6.294  26.440  1.00  0.00           H  
ATOM   1081 2HB  LEU A  66      10.172   6.660  26.699  1.00  0.00           H  
ATOM   1082  HG  LEU A  66       9.674   4.320  26.679  1.00  0.00           H  
ATOM   1083 1HD1 LEU A  66      11.549   2.743  26.718  1.00  0.00           H  
ATOM   1084 2HD1 LEU A  66      11.513   3.628  25.208  1.00  0.00           H  
ATOM   1085 3HD1 LEU A  66      12.677   4.061  26.473  1.00  0.00           H  
ATOM   1086 1HD2 LEU A  66      10.729   3.881  28.838  1.00  0.00           H  
ATOM   1087 2HD2 LEU A  66      11.856   5.159  28.497  1.00  0.00           H  
ATOM   1088 3HD2 LEU A  66      10.170   5.544  28.763  1.00  0.00           H  
ATOM   1089  N   SER A  67       8.248   6.432  24.621  1.00  0.00           N  
ATOM   1090  CA  SER A  67       6.859   6.123  24.297  1.00  0.00           C  
ATOM   1091  C   SER A  67       6.757   5.844  22.803  1.00  0.00           C  
ATOM   1092  O   SER A  67       6.086   4.897  22.392  1.00  0.00           O  
ATOM   1093  CB  SER A  67       5.914   7.240  24.671  1.00  0.00           C  
ATOM   1094  OG  SER A  67       4.579   6.897  24.345  1.00  0.00           O  
ATOM   1095  H   SER A  67       8.501   7.350  24.974  1.00  0.00           H  
ATOM   1096  HA  SER A  67       6.562   5.226  24.840  1.00  0.00           H  
ATOM   1097 1HB  SER A  67       5.995   7.474  25.734  1.00  0.00           H  
ATOM   1098 2HB  SER A  67       6.204   8.136  24.117  1.00  0.00           H  
ATOM   1099  HG  SER A  67       4.147   6.578  25.168  1.00  0.00           H  
ATOM   1100  N   THR A  68       7.435   6.665  21.985  1.00  0.00           N  
ATOM   1101  CA  THR A  68       7.369   6.462  20.539  1.00  0.00           C  
ATOM   1102  C   THR A  68       7.909   5.085  20.157  1.00  0.00           C  
ATOM   1103  O   THR A  68       7.336   4.415  19.297  1.00  0.00           O  
ATOM   1104  CB  THR A  68       8.095   7.555  19.762  1.00  0.00           C  
ATOM   1105  OG1 THR A  68       7.483   8.809  20.058  1.00  0.00           O  
ATOM   1106  CG2 THR A  68       7.953   7.279  18.259  1.00  0.00           C  
ATOM   1107  H   THR A  68       7.977   7.442  22.378  1.00  0.00           H  
ATOM   1108  HA  THR A  68       6.325   6.502  20.240  1.00  0.00           H  
ATOM   1109  HB  THR A  68       9.140   7.588  20.039  1.00  0.00           H  
ATOM   1110  HG1 THR A  68       7.742   9.474  19.391  1.00  0.00           H  
ATOM   1111 1HG2 THR A  68       8.438   8.074  17.702  1.00  0.00           H  
ATOM   1112 2HG2 THR A  68       8.420   6.324  18.020  1.00  0.00           H  
ATOM   1113 3HG2 THR A  68       6.900   7.245  17.990  1.00  0.00           H  
ATOM   1114  N   LEU A  69       9.006   4.656  20.782  1.00  0.00           N  
ATOM   1115  CA  LEU A  69       9.540   3.332  20.507  1.00  0.00           C  
ATOM   1116  C   LEU A  69       8.530   2.260  20.860  1.00  0.00           C  
ATOM   1117  O   LEU A  69       8.356   1.303  20.105  1.00  0.00           O  
ATOM   1118  CB  LEU A  69      10.805   3.090  21.318  1.00  0.00           C  
ATOM   1119  CG  LEU A  69      12.019   3.802  20.882  1.00  0.00           C  
ATOM   1120  CD1 LEU A  69      13.081   3.688  21.933  1.00  0.00           C  
ATOM   1121  CD2 LEU A  69      12.479   3.130  19.619  1.00  0.00           C  
ATOM   1122  H   LEU A  69       9.470   5.262  21.456  1.00  0.00           H  
ATOM   1123  HA  LEU A  69       9.773   3.266  19.446  1.00  0.00           H  
ATOM   1124 1HB  LEU A  69      10.613   3.366  22.350  1.00  0.00           H  
ATOM   1125 2HB  LEU A  69      11.029   2.025  21.283  1.00  0.00           H  
ATOM   1126  HG  LEU A  69      11.816   4.846  20.714  1.00  0.00           H  
ATOM   1127 1HD1 LEU A  69      13.955   4.182  21.590  1.00  0.00           H  
ATOM   1128 2HD1 LEU A  69      12.744   4.151  22.848  1.00  0.00           H  
ATOM   1129 3HD1 LEU A  69      13.296   2.668  22.109  1.00  0.00           H  
ATOM   1130 1HD2 LEU A  69      13.400   3.579  19.278  1.00  0.00           H  
ATOM   1131 2HD2 LEU A  69      12.647   2.091  19.841  1.00  0.00           H  
ATOM   1132 3HD2 LEU A  69      11.712   3.213  18.851  1.00  0.00           H  
ATOM   1133  N   ALA A  70       7.843   2.421  21.991  1.00  0.00           N  
ATOM   1134  CA  ALA A  70       6.834   1.449  22.380  1.00  0.00           C  
ATOM   1135  C   ALA A  70       5.718   1.377  21.337  1.00  0.00           C  
ATOM   1136  O   ALA A  70       5.206   0.302  21.020  1.00  0.00           O  
ATOM   1137  CB  ALA A  70       6.265   1.798  23.710  1.00  0.00           C  
ATOM   1138  H   ALA A  70       8.041   3.221  22.597  1.00  0.00           H  
ATOM   1139  HA  ALA A  70       7.316   0.475  22.447  1.00  0.00           H  
ATOM   1140 1HB  ALA A  70       5.575   1.037  23.946  1.00  0.00           H  
ATOM   1141 2HB  ALA A  70       7.026   1.836  24.437  1.00  0.00           H  
ATOM   1142 3HB  ALA A  70       5.772   2.759  23.659  1.00  0.00           H  
ATOM   1143  N   ILE A  71       5.365   2.527  20.766  1.00  0.00           N  
ATOM   1144  CA  ILE A  71       4.382   2.570  19.692  1.00  0.00           C  
ATOM   1145  C   ILE A  71       4.907   1.860  18.456  1.00  0.00           C  
ATOM   1146  O   ILE A  71       4.236   0.997  17.899  1.00  0.00           O  
ATOM   1147  CB  ILE A  71       3.979   4.022  19.390  1.00  0.00           C  
ATOM   1148  CG1 ILE A  71       3.203   4.512  20.554  1.00  0.00           C  
ATOM   1149  CG2 ILE A  71       3.241   4.179  18.071  1.00  0.00           C  
ATOM   1150  CD1 ILE A  71       2.986   5.930  20.575  1.00  0.00           C  
ATOM   1151  H   ILE A  71       5.787   3.395  21.103  1.00  0.00           H  
ATOM   1152  HA  ILE A  71       3.489   2.045  20.028  1.00  0.00           H  
ATOM   1153  HB  ILE A  71       4.877   4.622  19.342  1.00  0.00           H  
ATOM   1154 1HG1 ILE A  71       2.239   4.016  20.545  1.00  0.00           H  
ATOM   1155 2HG1 ILE A  71       3.740   4.240  21.462  1.00  0.00           H  
ATOM   1156 1HG2 ILE A  71       3.001   5.230  17.905  1.00  0.00           H  
ATOM   1157 2HG2 ILE A  71       3.875   3.826  17.262  1.00  0.00           H  
ATOM   1158 3HG2 ILE A  71       2.337   3.611  18.094  1.00  0.00           H  
ATOM   1159 1HD1 ILE A  71       2.428   6.195  21.455  1.00  0.00           H  
ATOM   1160 2HD1 ILE A  71       3.957   6.404  20.605  1.00  0.00           H  
ATOM   1161 3HD1 ILE A  71       2.441   6.235  19.685  1.00  0.00           H  
ATOM   1162  N   LEU A  72       6.140   2.137  18.068  1.00  0.00           N  
ATOM   1163  CA  LEU A  72       6.712   1.482  16.901  1.00  0.00           C  
ATOM   1164  C   LEU A  72       6.834  -0.040  17.116  1.00  0.00           C  
ATOM   1165  O   LEU A  72       6.661  -0.827  16.191  1.00  0.00           O  
ATOM   1166  CB  LEU A  72       8.067   2.100  16.590  1.00  0.00           C  
ATOM   1167  CG  LEU A  72       8.063   3.507  16.107  1.00  0.00           C  
ATOM   1168  CD1 LEU A  72       9.503   3.985  15.967  1.00  0.00           C  
ATOM   1169  CD2 LEU A  72       7.339   3.547  14.848  1.00  0.00           C  
ATOM   1170  H   LEU A  72       6.675   2.845  18.570  1.00  0.00           H  
ATOM   1171  HA  LEU A  72       6.050   1.655  16.053  1.00  0.00           H  
ATOM   1172 1HB  LEU A  72       8.642   2.106  17.501  1.00  0.00           H  
ATOM   1173 2HB  LEU A  72       8.574   1.490  15.845  1.00  0.00           H  
ATOM   1174  HG  LEU A  72       7.561   4.152  16.825  1.00  0.00           H  
ATOM   1175 1HD1 LEU A  72       9.502   5.009  15.612  1.00  0.00           H  
ATOM   1176 2HD1 LEU A  72       9.998   3.937  16.938  1.00  0.00           H  
ATOM   1177 3HD1 LEU A  72      10.037   3.354  15.257  1.00  0.00           H  
ATOM   1178 1HD2 LEU A  72       7.320   4.568  14.461  1.00  0.00           H  
ATOM   1179 2HD2 LEU A  72       7.839   2.888  14.153  1.00  0.00           H  
ATOM   1180 3HD2 LEU A  72       6.321   3.200  15.015  1.00  0.00           H  
ATOM   1181  N   ALA A  73       7.075  -0.461  18.360  1.00  0.00           N  
ATOM   1182  CA  ALA A  73       7.188  -1.874  18.747  1.00  0.00           C  
ATOM   1183  C   ALA A  73       5.896  -2.653  18.494  1.00  0.00           C  
ATOM   1184  O   ALA A  73       5.892  -3.897  18.442  1.00  0.00           O  
ATOM   1185  CB  ALA A  73       7.539  -1.986  20.211  1.00  0.00           C  
ATOM   1186  H   ALA A  73       7.234   0.238  19.083  1.00  0.00           H  
ATOM   1187  HA  ALA A  73       7.980  -2.325  18.155  1.00  0.00           H  
ATOM   1188 1HB  ALA A  73       7.641  -3.028  20.452  1.00  0.00           H  
ATOM   1189 2HB  ALA A  73       8.471  -1.462  20.401  1.00  0.00           H  
ATOM   1190 3HB  ALA A  73       6.756  -1.553  20.813  1.00  0.00           H  
ATOM   1191  N   SER A  74       4.781  -1.922  18.425  1.00  0.00           N  
ATOM   1192  CA  SER A  74       3.482  -2.510  18.227  1.00  0.00           C  
ATOM   1193  C   SER A  74       3.205  -2.750  16.751  1.00  0.00           C  
ATOM   1194  O   SER A  74       2.170  -3.321  16.390  1.00  0.00           O  
ATOM   1195  CB  SER A  74       2.416  -1.612  18.799  1.00  0.00           C  
ATOM   1196  OG  SER A  74       2.317  -0.489  18.029  1.00  0.00           O  
ATOM   1197  H   SER A  74       4.831  -0.903  18.460  1.00  0.00           H  
ATOM   1198  HA  SER A  74       3.483  -3.451  18.734  1.00  0.00           H  
ATOM   1199 1HB  SER A  74       1.459  -2.127  18.835  1.00  0.00           H  
ATOM   1200 2HB  SER A  74       2.689  -1.328  19.819  1.00  0.00           H  
ATOM   1201  HG  SER A  74       3.227  -0.216  17.827  1.00  0.00           H  
ATOM   1202  N   ALA A  75       4.103  -2.258  15.900  1.00  0.00           N  
ATOM   1203  CA  ALA A  75       3.972  -2.350  14.467  1.00  0.00           C  
ATOM   1204  C   ALA A  75       4.068  -3.801  14.030  1.00  0.00           C  
ATOM   1205  O   ALA A  75       4.650  -4.620  14.747  1.00  0.00           O  
ATOM   1206  CB  ALA A  75       5.077  -1.556  13.779  1.00  0.00           C  
ATOM   1207  H   ALA A  75       4.943  -1.796  16.245  1.00  0.00           H  
ATOM   1208  HA  ALA A  75       3.010  -1.927  14.202  1.00  0.00           H  
ATOM   1209 1HB  ALA A  75       4.964  -1.608  12.700  1.00  0.00           H  
ATOM   1210 2HB  ALA A  75       5.043  -0.526  14.098  1.00  0.00           H  
ATOM   1211 3HB  ALA A  75       6.042  -1.980  14.052  1.00  0.00           H  
ATOM   1212  N   PRO A  76       3.496  -4.166  12.879  1.00  0.00           N  
ATOM   1213  CA  PRO A  76       3.723  -5.438  12.255  1.00  0.00           C  
ATOM   1214  C   PRO A  76       5.224  -5.475  12.100  1.00  0.00           C  
ATOM   1215  O   PRO A  76       5.846  -4.425  11.950  1.00  0.00           O  
ATOM   1216  CB  PRO A  76       2.984  -5.305  10.919  1.00  0.00           C  
ATOM   1217  CG  PRO A  76       1.897  -4.281  11.197  1.00  0.00           C  
ATOM   1218  CD  PRO A  76       2.518  -3.303  12.180  1.00  0.00           C  
ATOM   1219  HA  PRO A  76       3.347  -6.253  12.890  1.00  0.00           H  
ATOM   1220 1HB  PRO A  76       3.687  -4.982  10.135  1.00  0.00           H  
ATOM   1221 2HB  PRO A  76       2.586  -6.283  10.613  1.00  0.00           H  
ATOM   1222 1HG  PRO A  76       1.584  -3.795  10.263  1.00  0.00           H  
ATOM   1223 2HG  PRO A  76       1.009  -4.782  11.609  1.00  0.00           H  
ATOM   1224 1HD  PRO A  76       3.013  -2.471  11.657  1.00  0.00           H  
ATOM   1225 2HD  PRO A  76       1.717  -2.962  12.856  1.00  0.00           H  
ATOM   1226  N   ALA A  77       5.833  -6.644  12.167  1.00  0.00           N  
ATOM   1227  CA  ALA A  77       7.288  -6.649  12.089  1.00  0.00           C  
ATOM   1228  C   ALA A  77       7.824  -6.005  10.815  1.00  0.00           C  
ATOM   1229  O   ALA A  77       8.792  -5.243  10.891  1.00  0.00           O  
ATOM   1230  CB  ALA A  77       7.813  -8.068  12.186  1.00  0.00           C  
ATOM   1231  H   ALA A  77       5.313  -7.503  12.289  1.00  0.00           H  
ATOM   1232  HA  ALA A  77       7.657  -6.073  12.924  1.00  0.00           H  
ATOM   1233 1HB  ALA A  77       8.903  -8.050  12.166  1.00  0.00           H  
ATOM   1234 2HB  ALA A  77       7.472  -8.519  13.117  1.00  0.00           H  
ATOM   1235 3HB  ALA A  77       7.445  -8.648  11.341  1.00  0.00           H  
ATOM   1236  N   GLU A  78       7.122  -6.241   9.691  1.00  0.00           N  
ATOM   1237  CA  GLU A  78       7.512  -5.812   8.346  1.00  0.00           C  
ATOM   1238  C   GLU A  78       8.852  -6.415   7.943  1.00  0.00           C  
ATOM   1239  O   GLU A  78       9.650  -6.831   8.783  1.00  0.00           O  
ATOM   1240  CB  GLU A  78       7.597  -4.276   8.205  1.00  0.00           C  
ATOM   1241  CG  GLU A  78       6.270  -3.515   8.316  1.00  0.00           C  
ATOM   1242  CD  GLU A  78       6.434  -1.998   8.102  1.00  0.00           C  
ATOM   1243  OE1 GLU A  78       7.545  -1.522   8.100  1.00  0.00           O  
ATOM   1244  OE2 GLU A  78       5.436  -1.334   7.900  1.00  0.00           O  
ATOM   1245  H   GLU A  78       6.296  -6.812   9.779  1.00  0.00           H  
ATOM   1246  HA  GLU A  78       6.759  -6.173   7.643  1.00  0.00           H  
ATOM   1247 1HB  GLU A  78       8.274  -3.867   8.946  1.00  0.00           H  
ATOM   1248 2HB  GLU A  78       8.022  -4.034   7.233  1.00  0.00           H  
ATOM   1249 1HG  GLU A  78       5.569  -3.907   7.582  1.00  0.00           H  
ATOM   1250 2HG  GLU A  78       5.848  -3.690   9.308  1.00  0.00           H  
ATOM   1251  N   ASP A  79       9.122  -6.424   6.636  1.00  0.00           N  
ATOM   1252  CA  ASP A  79      10.372  -6.974   6.102  1.00  0.00           C  
ATOM   1253  C   ASP A  79      11.581  -6.225   6.660  1.00  0.00           C  
ATOM   1254  O   ASP A  79      12.674  -6.775   6.787  1.00  0.00           O  
ATOM   1255  CB  ASP A  79      10.381  -6.891   4.575  1.00  0.00           C  
ATOM   1256  CG  ASP A  79       9.405  -7.865   3.913  1.00  0.00           C  
ATOM   1257  OD1 ASP A  79       8.903  -8.736   4.588  1.00  0.00           O  
ATOM   1258  OD2 ASP A  79       9.167  -7.722   2.739  1.00  0.00           O  
ATOM   1259  H   ASP A  79       8.434  -6.059   5.994  1.00  0.00           H  
ATOM   1260  HA  ASP A  79      10.447  -8.021   6.400  1.00  0.00           H  
ATOM   1261 1HB  ASP A  79      10.124  -5.881   4.264  1.00  0.00           H  
ATOM   1262 2HB  ASP A  79      11.388  -7.099   4.207  1.00  0.00           H  
ATOM   1263  N   SER A  80      11.361  -4.950   6.974  1.00  0.00           N  
ATOM   1264  CA  SER A  80      12.359  -4.048   7.527  1.00  0.00           C  
ATOM   1265  C   SER A  80      12.813  -4.435   8.933  1.00  0.00           C  
ATOM   1266  O   SER A  80      13.852  -3.966   9.400  1.00  0.00           O  
ATOM   1267  CB  SER A  80      11.758  -2.664   7.639  1.00  0.00           C  
ATOM   1268  OG  SER A  80      10.728  -2.671   8.622  1.00  0.00           O  
ATOM   1269  H   SER A  80      10.428  -4.597   6.830  1.00  0.00           H  
ATOM   1270  HA  SER A  80      13.224  -4.040   6.866  1.00  0.00           H  
ATOM   1271 1HB  SER A  80      12.531  -1.950   7.918  1.00  0.00           H  
ATOM   1272 2HB  SER A  80      11.350  -2.354   6.677  1.00  0.00           H  
ATOM   1273  HG  SER A  80      10.433  -1.752   8.739  1.00  0.00           H  
ATOM   1274  N   GLY A  81      12.005  -5.226   9.638  1.00  0.00           N  
ATOM   1275  CA  GLY A  81      12.301  -5.587  11.009  1.00  0.00           C  
ATOM   1276  C   GLY A  81      11.920  -4.478  11.993  1.00  0.00           C  
ATOM   1277  O   GLY A  81      12.265  -4.565  13.177  1.00  0.00           O  
ATOM   1278  H   GLY A  81      11.163  -5.618   9.215  1.00  0.00           H  
ATOM   1279 1HA  GLY A  81      11.748  -6.493  11.258  1.00  0.00           H  
ATOM   1280 2HA  GLY A  81      13.360  -5.820  11.102  1.00  0.00           H  
ATOM   1281  N   THR A  82      11.181  -3.455  11.527  1.00  0.00           N  
ATOM   1282  CA  THR A  82      10.792  -2.320  12.371  1.00  0.00           C  
ATOM   1283  C   THR A  82      10.159  -2.693  13.691  1.00  0.00           C  
ATOM   1284  O   THR A  82      10.493  -2.092  14.710  1.00  0.00           O  
ATOM   1285  CB  THR A  82       9.783  -1.395  11.667  1.00  0.00           C  
ATOM   1286  OG1 THR A  82      10.399  -0.794  10.499  1.00  0.00           O  
ATOM   1287  CG2 THR A  82       9.250  -0.324  12.675  1.00  0.00           C  
ATOM   1288  H   THR A  82      10.929  -3.434  10.535  1.00  0.00           H  
ATOM   1289  HA  THR A  82      11.692  -1.743  12.583  1.00  0.00           H  
ATOM   1290  HB  THR A  82       8.936  -1.997  11.316  1.00  0.00           H  
ATOM   1291  HG1 THR A  82      10.630  -1.497   9.889  1.00  0.00           H  
ATOM   1292 1HG2 THR A  82       8.523   0.312  12.181  1.00  0.00           H  
ATOM   1293 2HG2 THR A  82       8.772  -0.825  13.519  1.00  0.00           H  
ATOM   1294 3HG2 THR A  82      10.069   0.277  13.040  1.00  0.00           H  
ATOM   1295  N   GLY A  83       9.225  -3.636  13.684  1.00  0.00           N  
ATOM   1296  CA  GLY A  83       8.552  -4.007  14.926  1.00  0.00           C  
ATOM   1297  C   GLY A  83       9.590  -4.375  15.999  1.00  0.00           C  
ATOM   1298  O   GLY A  83       9.786  -3.627  16.961  1.00  0.00           O  
ATOM   1299  H   GLY A  83       9.005  -4.105  12.799  1.00  0.00           H  
ATOM   1300 1HA  GLY A  83       7.967  -3.155  15.277  1.00  0.00           H  
ATOM   1301 2HA  GLY A  83       7.830  -4.800  14.762  1.00  0.00           H  
ATOM   1302  N   PRO A  84      10.255  -5.538  15.862  1.00  0.00           N  
ATOM   1303  CA  PRO A  84      11.353  -6.020  16.688  1.00  0.00           C  
ATOM   1304  C   PRO A  84      12.476  -5.016  16.924  1.00  0.00           C  
ATOM   1305  O   PRO A  84      13.049  -4.975  18.014  1.00  0.00           O  
ATOM   1306  CB  PRO A  84      11.851  -7.218  15.879  1.00  0.00           C  
ATOM   1307  CG  PRO A  84      10.625  -7.718  15.166  1.00  0.00           C  
ATOM   1308  CD  PRO A  84       9.872  -6.476  14.793  1.00  0.00           C  
ATOM   1309  HA  PRO A  84      10.939  -6.358  17.656  1.00  0.00           H  
ATOM   1310 1HB  PRO A  84      12.638  -6.883  15.174  1.00  0.00           H  
ATOM   1311 2HB  PRO A  84      12.310  -7.963  16.538  1.00  0.00           H  
ATOM   1312 1HG  PRO A  84      10.909  -8.318  14.290  1.00  0.00           H  
ATOM   1313 2HG  PRO A  84      10.051  -8.377  15.832  1.00  0.00           H  
ATOM   1314 1HD  PRO A  84      10.190  -6.120  13.805  1.00  0.00           H  
ATOM   1315 2HD  PRO A  84       8.813  -6.711  14.844  1.00  0.00           H  
ATOM   1316  N   LYS A  85      12.790  -4.159  15.945  1.00  0.00           N  
ATOM   1317  CA  LYS A  85      13.857  -3.194  16.185  1.00  0.00           C  
ATOM   1318  C   LYS A  85      13.409  -2.205  17.236  1.00  0.00           C  
ATOM   1319  O   LYS A  85      14.116  -1.971  18.216  1.00  0.00           O  
ATOM   1320  CB  LYS A  85      14.238  -2.444  14.910  1.00  0.00           C  
ATOM   1321  CG  LYS A  85      15.358  -1.385  15.103  1.00  0.00           C  
ATOM   1322  CD  LYS A  85      16.687  -2.032  15.506  1.00  0.00           C  
ATOM   1323  CE  LYS A  85      17.880  -1.047  15.372  1.00  0.00           C  
ATOM   1324  NZ  LYS A  85      17.883   0.044  16.428  1.00  0.00           N  
ATOM   1325  H   LYS A  85      12.344  -4.191  15.031  1.00  0.00           H  
ATOM   1326  HA  LYS A  85      14.733  -3.720  16.560  1.00  0.00           H  
ATOM   1327 1HB  LYS A  85      14.556  -3.155  14.147  1.00  0.00           H  
ATOM   1328 2HB  LYS A  85      13.359  -1.929  14.524  1.00  0.00           H  
ATOM   1329 1HG  LYS A  85      15.493  -0.822  14.180  1.00  0.00           H  
ATOM   1330 2HG  LYS A  85      15.058  -0.683  15.891  1.00  0.00           H  
ATOM   1331 1HD  LYS A  85      16.621  -2.347  16.553  1.00  0.00           H  
ATOM   1332 2HD  LYS A  85      16.875  -2.908  14.891  1.00  0.00           H  
ATOM   1333 1HE  LYS A  85      18.810  -1.606  15.440  1.00  0.00           H  
ATOM   1334 2HE  LYS A  85      17.819  -0.577  14.391  1.00  0.00           H  
ATOM   1335 1HZ  LYS A  85      18.662   0.654  16.292  1.00  0.00           H  
ATOM   1336 2HZ  LYS A  85      17.027   0.613  16.435  1.00  0.00           H  
ATOM   1337 3HZ  LYS A  85      17.937  -0.337  17.379  1.00  0.00           H  
ATOM   1338  N   ALA A  86      12.212  -1.648  17.063  1.00  0.00           N  
ATOM   1339  CA  ALA A  86      11.702  -0.683  18.016  1.00  0.00           C  
ATOM   1340  C   ALA A  86      11.559  -1.299  19.387  1.00  0.00           C  
ATOM   1341  O   ALA A  86      11.834  -0.648  20.393  1.00  0.00           O  
ATOM   1342  CB  ALA A  86      10.380  -0.162  17.575  1.00  0.00           C  
ATOM   1343  H   ALA A  86      11.641  -1.888  16.250  1.00  0.00           H  
ATOM   1344  HA  ALA A  86      12.409   0.143  18.078  1.00  0.00           H  
ATOM   1345 1HB  ALA A  86      10.037   0.553  18.309  1.00  0.00           H  
ATOM   1346 2HB  ALA A  86      10.447   0.302  16.630  1.00  0.00           H  
ATOM   1347 3HB  ALA A  86       9.691  -0.983  17.509  1.00  0.00           H  
ATOM   1348  N   LEU A  87      11.171  -2.571  19.438  1.00  0.00           N  
ATOM   1349  CA  LEU A  87      10.996  -3.241  20.713  1.00  0.00           C  
ATOM   1350  C   LEU A  87      12.345  -3.357  21.411  1.00  0.00           C  
ATOM   1351  O   LEU A  87      12.467  -3.054  22.603  1.00  0.00           O  
ATOM   1352  CB  LEU A  87      10.351  -4.608  20.529  1.00  0.00           C  
ATOM   1353  CG  LEU A  87       9.918  -5.319  21.820  1.00  0.00           C  
ATOM   1354  CD1 LEU A  87      11.091  -5.943  22.442  1.00  0.00           C  
ATOM   1355  CD2 LEU A  87       9.266  -4.315  22.792  1.00  0.00           C  
ATOM   1356  H   LEU A  87      10.944  -3.060  18.568  1.00  0.00           H  
ATOM   1357  HA  LEU A  87      10.343  -2.634  21.334  1.00  0.00           H  
ATOM   1358 1HB  LEU A  87       9.486  -4.509  19.875  1.00  0.00           H  
ATOM   1359 2HB  LEU A  87      11.073  -5.257  20.030  1.00  0.00           H  
ATOM   1360  HG  LEU A  87       9.216  -6.094  21.581  1.00  0.00           H  
ATOM   1361 1HD1 LEU A  87      10.772  -6.461  23.349  1.00  0.00           H  
ATOM   1362 2HD1 LEU A  87      11.538  -6.656  21.746  1.00  0.00           H  
ATOM   1363 3HD1 LEU A  87      11.810  -5.166  22.683  1.00  0.00           H  
ATOM   1364 1HD2 LEU A  87       8.973  -4.829  23.697  1.00  0.00           H  
ATOM   1365 2HD2 LEU A  87       9.981  -3.534  23.038  1.00  0.00           H  
ATOM   1366 3HD2 LEU A  87       8.396  -3.876  22.342  1.00  0.00           H  
ATOM   1367  N   ARG A  88      13.363  -3.821  20.688  1.00  0.00           N  
ATOM   1368  CA  ARG A  88      14.681  -3.939  21.285  1.00  0.00           C  
ATOM   1369  C   ARG A  88      15.185  -2.566  21.733  1.00  0.00           C  
ATOM   1370  O   ARG A  88      15.703  -2.424  22.846  1.00  0.00           O  
ATOM   1371  CB  ARG A  88      15.648  -4.522  20.270  1.00  0.00           C  
ATOM   1372  CG  ARG A  88      15.431  -6.001  19.943  1.00  0.00           C  
ATOM   1373  CD  ARG A  88      16.288  -6.436  18.807  1.00  0.00           C  
ATOM   1374  NE  ARG A  88      16.085  -7.838  18.467  1.00  0.00           N  
ATOM   1375  CZ  ARG A  88      16.559  -8.432  17.352  1.00  0.00           C  
ATOM   1376  NH1 ARG A  88      17.256  -7.734  16.482  1.00  0.00           N  
ATOM   1377  NH2 ARG A  88      16.325  -9.716  17.131  1.00  0.00           N  
ATOM   1378  H   ARG A  88      13.227  -4.083  19.710  1.00  0.00           H  
ATOM   1379  HA  ARG A  88      14.616  -4.596  22.152  1.00  0.00           H  
ATOM   1380 1HB  ARG A  88      15.555  -3.967  19.332  1.00  0.00           H  
ATOM   1381 2HB  ARG A  88      16.670  -4.394  20.624  1.00  0.00           H  
ATOM   1382 1HG  ARG A  88      15.690  -6.603  20.813  1.00  0.00           H  
ATOM   1383 2HG  ARG A  88      14.393  -6.177  19.685  1.00  0.00           H  
ATOM   1384 1HD  ARG A  88      16.039  -5.834  17.929  1.00  0.00           H  
ATOM   1385 2HD  ARG A  88      17.337  -6.292  19.061  1.00  0.00           H  
ATOM   1386  HE  ARG A  88      15.555  -8.406  19.115  1.00  0.00           H  
ATOM   1387 1HH1 ARG A  88      17.435  -6.755  16.650  1.00  0.00           H  
ATOM   1388 2HH1 ARG A  88      17.612  -8.178  15.647  1.00  0.00           H  
ATOM   1389 1HH2 ARG A  88      15.790 -10.255  17.798  1.00  0.00           H  
ATOM   1390 2HH2 ARG A  88      16.682 -10.157  16.296  1.00  0.00           H  
ATOM   1391  N   ASP A  89      14.969  -1.533  20.899  1.00  0.00           N  
ATOM   1392  CA  ASP A  89      15.395  -0.185  21.253  1.00  0.00           C  
ATOM   1393  C   ASP A  89      14.643   0.300  22.494  1.00  0.00           C  
ATOM   1394  O   ASP A  89      15.236   0.958  23.348  1.00  0.00           O  
ATOM   1395  CB  ASP A  89      15.215   0.797  20.086  1.00  0.00           C  
ATOM   1396  CG  ASP A  89      16.217   0.643  18.903  1.00  0.00           C  
ATOM   1397  OD1 ASP A  89      17.203  -0.056  19.016  1.00  0.00           O  
ATOM   1398  OD2 ASP A  89      16.005   1.250  17.859  1.00  0.00           O  
ATOM   1399  H   ASP A  89      14.525  -1.695  19.996  1.00  0.00           H  
ATOM   1400  HA  ASP A  89      16.457  -0.218  21.496  1.00  0.00           H  
ATOM   1401 1HB  ASP A  89      14.235   0.620  19.675  1.00  0.00           H  
ATOM   1402 2HB  ASP A  89      15.242   1.820  20.456  1.00  0.00           H  
ATOM   1403  N   PHE A  90      13.354  -0.055  22.621  1.00  0.00           N  
ATOM   1404  CA  PHE A  90      12.548   0.295  23.791  1.00  0.00           C  
ATOM   1405  C   PHE A  90      13.205  -0.269  25.031  1.00  0.00           C  
ATOM   1406  O   PHE A  90      13.410   0.444  26.014  1.00  0.00           O  
ATOM   1407  CB  PHE A  90      11.110  -0.235  23.693  1.00  0.00           C  
ATOM   1408  CG  PHE A  90      10.267   0.016  24.937  1.00  0.00           C  
ATOM   1409  CD1 PHE A  90       9.675   1.240  25.157  1.00  0.00           C  
ATOM   1410  CD2 PHE A  90      10.078  -0.987  25.900  1.00  0.00           C  
ATOM   1411  CE1 PHE A  90       8.912   1.470  26.298  1.00  0.00           C  
ATOM   1412  CE2 PHE A  90       9.313  -0.751  27.035  1.00  0.00           C  
ATOM   1413  CZ  PHE A  90       8.732   0.486  27.230  1.00  0.00           C  
ATOM   1414  H   PHE A  90      12.904  -0.573  21.871  1.00  0.00           H  
ATOM   1415  HA  PHE A  90      12.510   1.380  23.885  1.00  0.00           H  
ATOM   1416 1HB  PHE A  90      10.608   0.221  22.842  1.00  0.00           H  
ATOM   1417 2HB  PHE A  90      11.125  -1.293  23.515  1.00  0.00           H  
ATOM   1418  HD1 PHE A  90       9.808   2.039  24.421  1.00  0.00           H  
ATOM   1419  HD2 PHE A  90      10.539  -1.967  25.749  1.00  0.00           H  
ATOM   1420  HE1 PHE A  90       8.451   2.441  26.442  1.00  0.00           H  
ATOM   1421  HE2 PHE A  90       9.175  -1.539  27.769  1.00  0.00           H  
ATOM   1422  HZ  PHE A  90       8.130   0.680  28.114  1.00  0.00           H  
ATOM   1423  N   GLN A  91      13.551  -1.563  24.997  1.00  0.00           N  
ATOM   1424  CA  GLN A  91      14.139  -2.176  26.181  1.00  0.00           C  
ATOM   1425  C   GLN A  91      15.426  -1.462  26.574  1.00  0.00           C  
ATOM   1426  O   GLN A  91      15.647  -1.182  27.758  1.00  0.00           O  
ATOM   1427  CB  GLN A  91      14.507  -3.642  25.933  1.00  0.00           C  
ATOM   1428  CG  GLN A  91      13.376  -4.613  25.752  1.00  0.00           C  
ATOM   1429  CD  GLN A  91      13.917  -6.036  25.503  1.00  0.00           C  
ATOM   1430  OE1 GLN A  91      14.858  -6.504  26.151  1.00  0.00           O  
ATOM   1431  NE2 GLN A  91      13.337  -6.707  24.561  1.00  0.00           N  
ATOM   1432  H   GLN A  91      13.369  -2.111  24.153  1.00  0.00           H  
ATOM   1433  HA  GLN A  91      13.429  -2.100  27.003  1.00  0.00           H  
ATOM   1434 1HB  GLN A  91      15.126  -3.700  25.034  1.00  0.00           H  
ATOM   1435 2HB  GLN A  91      15.118  -4.004  26.762  1.00  0.00           H  
ATOM   1436 1HG  GLN A  91      12.744  -4.617  26.627  1.00  0.00           H  
ATOM   1437 2HG  GLN A  91      12.801  -4.305  24.880  1.00  0.00           H  
ATOM   1438 1HE2 GLN A  91      13.630  -7.630  24.323  1.00  0.00           H  
ATOM   1439 2HE2 GLN A  91      12.584  -6.298  24.069  1.00  0.00           H  
ATOM   1440  N   ASP A  92      16.253  -1.124  25.570  1.00  0.00           N  
ATOM   1441  CA  ASP A  92      17.506  -0.427  25.826  1.00  0.00           C  
ATOM   1442  C   ASP A  92      17.265   0.995  26.329  1.00  0.00           C  
ATOM   1443  O   ASP A  92      17.985   1.480  27.203  1.00  0.00           O  
ATOM   1444  CB  ASP A  92      18.402  -0.421  24.580  1.00  0.00           C  
ATOM   1445  CG  ASP A  92      19.045  -1.795  24.280  1.00  0.00           C  
ATOM   1446  OD1 ASP A  92      18.977  -2.668  25.117  1.00  0.00           O  
ATOM   1447  OD2 ASP A  92      19.632  -1.937  23.233  1.00  0.00           O  
ATOM   1448  H   ASP A  92      16.008  -1.384  24.611  1.00  0.00           H  
ATOM   1449  HA  ASP A  92      18.038  -0.970  26.605  1.00  0.00           H  
ATOM   1450 1HB  ASP A  92      17.799  -0.128  23.716  1.00  0.00           H  
ATOM   1451 2HB  ASP A  92      19.188   0.322  24.696  1.00  0.00           H  
ATOM   1452  N   GLY A  93      16.228   1.646  25.803  1.00  0.00           N  
ATOM   1453  CA  GLY A  93      15.843   2.992  26.197  1.00  0.00           C  
ATOM   1454  C   GLY A  93      15.510   3.005  27.679  1.00  0.00           C  
ATOM   1455  O   GLY A  93      16.035   3.821  28.442  1.00  0.00           O  
ATOM   1456  H   GLY A  93      15.686   1.195  25.074  1.00  0.00           H  
ATOM   1457 1HA  GLY A  93      16.657   3.684  25.984  1.00  0.00           H  
ATOM   1458 2HA  GLY A  93      14.976   3.303  25.613  1.00  0.00           H  
ATOM   1459  N   VAL A  94      14.666   2.063  28.100  1.00  0.00           N  
ATOM   1460  CA  VAL A  94      14.283   1.989  29.499  1.00  0.00           C  
ATOM   1461  C   VAL A  94      15.506   1.717  30.349  1.00  0.00           C  
ATOM   1462  O   VAL A  94      15.716   2.362  31.379  1.00  0.00           O  
ATOM   1463  CB  VAL A  94      13.293   0.850  29.751  1.00  0.00           C  
ATOM   1464  CG1 VAL A  94      13.066   0.706  31.262  1.00  0.00           C  
ATOM   1465  CG2 VAL A  94      12.039   1.123  29.039  1.00  0.00           C  
ATOM   1466  H   VAL A  94      14.272   1.409  27.420  1.00  0.00           H  
ATOM   1467  HA  VAL A  94      13.837   2.938  29.796  1.00  0.00           H  
ATOM   1468  HB  VAL A  94      13.720  -0.077  29.387  1.00  0.00           H  
ATOM   1469 1HG1 VAL A  94      12.378  -0.113  31.454  1.00  0.00           H  
ATOM   1470 2HG1 VAL A  94      14.012   0.507  31.748  1.00  0.00           H  
ATOM   1471 3HG1 VAL A  94      12.653   1.620  31.658  1.00  0.00           H  
ATOM   1472 1HG2 VAL A  94      11.326   0.347  29.194  1.00  0.00           H  
ATOM   1473 2HG2 VAL A  94      11.652   2.036  29.396  1.00  0.00           H  
ATOM   1474 3HG2 VAL A  94      12.254   1.193  28.001  1.00  0.00           H  
ATOM   1475  N   ALA A  95      16.336   0.766  29.920  1.00  0.00           N  
ATOM   1476  CA  ALA A  95      17.511   0.452  30.701  1.00  0.00           C  
ATOM   1477  C   ALA A  95      18.405   1.664  30.862  1.00  0.00           C  
ATOM   1478  O   ALA A  95      18.903   1.917  31.960  1.00  0.00           O  
ATOM   1479  CB  ALA A  95      18.287  -0.666  30.038  1.00  0.00           C  
ATOM   1480  H   ALA A  95      16.140   0.243  29.066  1.00  0.00           H  
ATOM   1481  HA  ALA A  95      17.188   0.141  31.686  1.00  0.00           H  
ATOM   1482 1HB  ALA A  95      19.157  -0.916  30.640  1.00  0.00           H  
ATOM   1483 2HB  ALA A  95      17.649  -1.539  29.935  1.00  0.00           H  
ATOM   1484 3HB  ALA A  95      18.608  -0.340  29.052  1.00  0.00           H  
ATOM   1485  N   ALA A  96      18.582   2.444  29.788  1.00  0.00           N  
ATOM   1486  CA  ALA A  96      19.410   3.638  29.845  1.00  0.00           C  
ATOM   1487  C   ALA A  96      18.835   4.665  30.804  1.00  0.00           C  
ATOM   1488  O   ALA A  96      19.572   5.268  31.584  1.00  0.00           O  
ATOM   1489  CB  ALA A  96      19.553   4.244  28.466  1.00  0.00           C  
ATOM   1490  H   ALA A  96      18.155   2.184  28.899  1.00  0.00           H  
ATOM   1491  HA  ALA A  96      20.394   3.349  30.210  1.00  0.00           H  
ATOM   1492 1HB  ALA A  96      20.190   5.113  28.507  1.00  0.00           H  
ATOM   1493 2HB  ALA A  96      19.985   3.506  27.790  1.00  0.00           H  
ATOM   1494 3HB  ALA A  96      18.577   4.525  28.105  1.00  0.00           H  
ATOM   1495  N   LEU A  97      17.515   4.835  30.812  1.00  0.00           N  
ATOM   1496  CA  LEU A  97      16.954   5.805  31.736  1.00  0.00           C  
ATOM   1497  C   LEU A  97      17.223   5.367  33.157  1.00  0.00           C  
ATOM   1498  O   LEU A  97      17.621   6.168  33.997  1.00  0.00           O  
ATOM   1499  CB  LEU A  97      15.450   5.942  31.522  1.00  0.00           C  
ATOM   1500  CG  LEU A  97      15.050   6.598  30.229  1.00  0.00           C  
ATOM   1501  CD1 LEU A  97      13.588   6.496  30.071  1.00  0.00           C  
ATOM   1502  CD2 LEU A  97      15.482   8.030  30.238  1.00  0.00           C  
ATOM   1503  H   LEU A  97      16.920   4.323  30.156  1.00  0.00           H  
ATOM   1504  HA  LEU A  97      17.431   6.768  31.568  1.00  0.00           H  
ATOM   1505 1HB  LEU A  97      15.012   4.941  31.531  1.00  0.00           H  
ATOM   1506 2HB  LEU A  97      15.021   6.514  32.346  1.00  0.00           H  
ATOM   1507  HG  LEU A  97      15.517   6.078  29.406  1.00  0.00           H  
ATOM   1508 1HD1 LEU A  97      13.286   6.952  29.128  1.00  0.00           H  
ATOM   1509 2HD1 LEU A  97      13.329   5.443  30.080  1.00  0.00           H  
ATOM   1510 3HD1 LEU A  97      13.096   6.997  30.895  1.00  0.00           H  
ATOM   1511 1HD2 LEU A  97      15.194   8.499  29.305  1.00  0.00           H  
ATOM   1512 2HD2 LEU A  97      14.992   8.530  31.061  1.00  0.00           H  
ATOM   1513 3HD2 LEU A  97      16.564   8.098  30.358  1.00  0.00           H  
ATOM   1514  N   VAL A  98      17.087   4.079  33.412  1.00  0.00           N  
ATOM   1515  CA  VAL A  98      17.329   3.555  34.741  1.00  0.00           C  
ATOM   1516  C   VAL A  98      18.798   3.684  35.139  1.00  0.00           C  
ATOM   1517  O   VAL A  98      19.123   4.117  36.244  1.00  0.00           O  
ATOM   1518  CB  VAL A  98      16.807   2.126  34.813  1.00  0.00           C  
ATOM   1519  CG1 VAL A  98      17.225   1.486  36.104  1.00  0.00           C  
ATOM   1520  CG2 VAL A  98      15.262   2.218  34.691  1.00  0.00           C  
ATOM   1521  H   VAL A  98      16.774   3.448  32.670  1.00  0.00           H  
ATOM   1522  HA  VAL A  98      16.738   4.143  35.446  1.00  0.00           H  
ATOM   1523  HB  VAL A  98      17.215   1.539  33.990  1.00  0.00           H  
ATOM   1524 1HG1 VAL A  98      16.847   0.479  36.159  1.00  0.00           H  
ATOM   1525 2HG1 VAL A  98      18.308   1.465  36.159  1.00  0.00           H  
ATOM   1526 3HG1 VAL A  98      16.835   2.062  36.909  1.00  0.00           H  
ATOM   1527 1HG2 VAL A  98      14.823   1.260  34.715  1.00  0.00           H  
ATOM   1528 2HG2 VAL A  98      14.872   2.813  35.517  1.00  0.00           H  
ATOM   1529 3HG2 VAL A  98      15.006   2.695  33.752  1.00  0.00           H  
ATOM   1530  N   GLU A  99      19.716   3.384  34.232  1.00  0.00           N  
ATOM   1531  CA  GLU A  99      21.123   3.561  34.564  1.00  0.00           C  
ATOM   1532  C   GLU A  99      21.408   5.011  34.987  1.00  0.00           C  
ATOM   1533  O   GLU A  99      22.186   5.254  35.919  1.00  0.00           O  
ATOM   1534  CB  GLU A  99      22.018   3.174  33.376  1.00  0.00           C  
ATOM   1535  CG  GLU A  99      23.525   3.281  33.660  1.00  0.00           C  
ATOM   1536  CD  GLU A  99      24.412   2.766  32.530  1.00  0.00           C  
ATOM   1537  OE1 GLU A  99      23.906   2.338  31.525  1.00  0.00           O  
ATOM   1538  OE2 GLU A  99      25.610   2.809  32.692  1.00  0.00           O  
ATOM   1539  H   GLU A  99      19.440   3.020  33.322  1.00  0.00           H  
ATOM   1540  HA  GLU A  99      21.362   2.910  35.403  1.00  0.00           H  
ATOM   1541 1HB  GLU A  99      21.796   2.153  33.067  1.00  0.00           H  
ATOM   1542 2HB  GLU A  99      21.792   3.827  32.531  1.00  0.00           H  
ATOM   1543 1HG  GLU A  99      23.756   4.333  33.833  1.00  0.00           H  
ATOM   1544 2HG  GLU A  99      23.751   2.737  34.576  1.00  0.00           H  
ATOM   1545  N   GLN A 100      20.775   5.973  34.310  1.00  0.00           N  
ATOM   1546  CA  GLN A 100      21.012   7.376  34.607  1.00  0.00           C  
ATOM   1547  C   GLN A 100      20.230   7.935  35.815  1.00  0.00           C  
ATOM   1548  O   GLN A 100      20.787   8.740  36.573  1.00  0.00           O  
ATOM   1549  CB  GLN A 100      20.669   8.206  33.377  1.00  0.00           C  
ATOM   1550  CG  GLN A 100      21.514   7.886  32.139  1.00  0.00           C  
ATOM   1551  CD  GLN A 100      23.005   8.045  32.331  1.00  0.00           C  
ATOM   1552  OE1 GLN A 100      23.477   8.978  32.976  1.00  0.00           O  
ATOM   1553  NE2 GLN A 100      23.771   7.129  31.744  1.00  0.00           N  
ATOM   1554  H   GLN A 100      20.154   5.718  33.539  1.00  0.00           H  
ATOM   1555  HA  GLN A 100      22.072   7.495  34.814  1.00  0.00           H  
ATOM   1556 1HB  GLN A 100      19.620   8.030  33.110  1.00  0.00           H  
ATOM   1557 2HB  GLN A 100      20.774   9.267  33.607  1.00  0.00           H  
ATOM   1558 1HG  GLN A 100      21.342   6.858  31.858  1.00  0.00           H  
ATOM   1559 2HG  GLN A 100      21.188   8.531  31.343  1.00  0.00           H  
ATOM   1560 1HE2 GLN A 100      24.768   7.177  31.817  1.00  0.00           H  
ATOM   1561 2HE2 GLN A 100      23.350   6.383  31.224  1.00  0.00           H  
ATOM   1562  N   TYR A 101      18.971   7.485  36.021  1.00  0.00           N  
ATOM   1563  CA  TYR A 101      18.096   7.996  37.097  1.00  0.00           C  
ATOM   1564  C   TYR A 101      17.907   7.056  38.296  1.00  0.00           C  
ATOM   1565  O   TYR A 101      17.313   7.458  39.297  1.00  0.00           O  
ATOM   1566  CB  TYR A 101      16.682   8.310  36.575  1.00  0.00           C  
ATOM   1567  CG  TYR A 101      16.536   9.430  35.561  1.00  0.00           C  
ATOM   1568  CD1 TYR A 101      16.415   9.142  34.226  1.00  0.00           C  
ATOM   1569  CD2 TYR A 101      16.487  10.746  35.973  1.00  0.00           C  
ATOM   1570  CE1 TYR A 101      16.274  10.137  33.321  1.00  0.00           C  
ATOM   1571  CE2 TYR A 101      16.342  11.765  35.048  1.00  0.00           C  
ATOM   1572  CZ  TYR A 101      16.242  11.451  33.720  1.00  0.00           C  
ATOM   1573  OH  TYR A 101      16.099  12.419  32.767  1.00  0.00           O  
ATOM   1574  H   TYR A 101      18.581   6.810  35.369  1.00  0.00           H  
ATOM   1575  HA  TYR A 101      18.537   8.913  37.471  1.00  0.00           H  
ATOM   1576 1HB  TYR A 101      16.269   7.400  36.134  1.00  0.00           H  
ATOM   1577 2HB  TYR A 101      16.063   8.563  37.425  1.00  0.00           H  
ATOM   1578  HD1 TYR A 101      16.431   8.130  33.882  1.00  0.00           H  
ATOM   1579  HD2 TYR A 101      16.559  10.983  37.022  1.00  0.00           H  
ATOM   1580  HE1 TYR A 101      16.187   9.887  32.283  1.00  0.00           H  
ATOM   1581  HE2 TYR A 101      16.305  12.801  35.382  1.00  0.00           H  
ATOM   1582  HH  TYR A 101      16.079  11.995  31.896  1.00  0.00           H  
ATOM   1583  N   GLY A 102      18.372   5.812  38.193  1.00  0.00           N  
ATOM   1584  CA  GLY A 102      18.212   4.817  39.255  1.00  0.00           C  
ATOM   1585  C   GLY A 102      16.965   3.968  39.042  1.00  0.00           C  
ATOM   1586  O   GLY A 102      16.122   4.308  38.206  1.00  0.00           O  
ATOM   1587  H   GLY A 102      18.827   5.510  37.344  1.00  0.00           H  
ATOM   1588 1HA  GLY A 102      19.088   4.171  39.289  1.00  0.00           H  
ATOM   1589 2HA  GLY A 102      18.149   5.325  40.211  1.00  0.00           H  
ATOM   1590  N   ASP A 103      16.880   2.822  39.730  1.00  0.00           N  
ATOM   1591  CA  ASP A 103      15.696   1.974  39.581  1.00  0.00           C  
ATOM   1592  C   ASP A 103      14.622   2.447  40.549  1.00  0.00           C  
ATOM   1593  O   ASP A 103      14.774   3.484  41.190  1.00  0.00           O  
ATOM   1594  CB  ASP A 103      15.995   0.466  39.739  1.00  0.00           C  
ATOM   1595  CG  ASP A 103      16.385  -0.070  41.125  1.00  0.00           C  
ATOM   1596  OD1 ASP A 103      16.217   0.602  42.123  1.00  0.00           O  
ATOM   1597  OD2 ASP A 103      16.789  -1.222  41.170  1.00  0.00           O  
ATOM   1598  H   ASP A 103      17.624   2.566  40.383  1.00  0.00           H  
ATOM   1599  HA  ASP A 103      15.295   2.105  38.577  1.00  0.00           H  
ATOM   1600 1HB  ASP A 103      15.145  -0.099  39.408  1.00  0.00           H  
ATOM   1601 2HB  ASP A 103      16.808   0.212  39.055  1.00  0.00           H  
ATOM   1602  N   GLY A 104      13.536   1.694  40.668  1.00  0.00           N  
ATOM   1603  CA  GLY A 104      12.423   2.117  41.501  1.00  0.00           C  
ATOM   1604  C   GLY A 104      12.532   1.760  42.985  1.00  0.00           C  
ATOM   1605  O   GLY A 104      11.603   2.024  43.758  1.00  0.00           O  
ATOM   1606  H   GLY A 104      13.464   0.832  40.155  1.00  0.00           H  
ATOM   1607 1HA  GLY A 104      12.307   3.196  41.398  1.00  0.00           H  
ATOM   1608 2HA  GLY A 104      11.525   1.658  41.101  1.00  0.00           H  
ATOM   1609  N   ARG A 105      13.616   1.106  43.386  1.00  0.00           N  
ATOM   1610  CA  ARG A 105      13.751   0.696  44.772  1.00  0.00           C  
ATOM   1611  C   ARG A 105      14.397   1.795  45.622  1.00  0.00           C  
ATOM   1612  O   ARG A 105      15.139   2.626  45.100  1.00  0.00           O  
ATOM   1613  CB  ARG A 105      14.542  -0.595  44.854  1.00  0.00           C  
ATOM   1614  CG  ARG A 105      13.849  -1.799  44.229  1.00  0.00           C  
ATOM   1615  CD  ARG A 105      14.683  -3.044  44.304  1.00  0.00           C  
ATOM   1616  NE  ARG A 105      15.858  -2.987  43.425  1.00  0.00           N  
ATOM   1617  CZ  ARG A 105      16.857  -3.874  43.399  1.00  0.00           C  
ATOM   1618  NH1 ARG A 105      16.879  -4.914  44.214  1.00  0.00           N  
ATOM   1619  NH2 ARG A 105      17.813  -3.670  42.526  1.00  0.00           N  
ATOM   1620  H   ARG A 105      14.401   0.923  42.744  1.00  0.00           H  
ATOM   1621  HA  ARG A 105      12.749   0.488  45.137  1.00  0.00           H  
ATOM   1622 1HB  ARG A 105      15.469  -0.463  44.317  1.00  0.00           H  
ATOM   1623 2HB  ARG A 105      14.800  -0.830  45.884  1.00  0.00           H  
ATOM   1624 1HG  ARG A 105      12.902  -1.978  44.739  1.00  0.00           H  
ATOM   1625 2HG  ARG A 105      13.659  -1.588  43.174  1.00  0.00           H  
ATOM   1626 1HD  ARG A 105      15.031  -3.185  45.325  1.00  0.00           H  
ATOM   1627 2HD  ARG A 105      14.078  -3.899  44.003  1.00  0.00           H  
ATOM   1628  HE  ARG A 105      15.944  -2.212  42.745  1.00  0.00           H  
ATOM   1629 1HH1 ARG A 105      16.131  -5.047  44.877  1.00  0.00           H  
ATOM   1630 2HH1 ARG A 105      17.643  -5.570  44.173  1.00  0.00           H  
ATOM   1631 1HH2 ARG A 105      17.719  -2.840  41.911  1.00  0.00           H  
ATOM   1632 2HH2 ARG A 105      18.592  -4.301  42.451  1.00  0.00           H  
ATOM   1633  N   PRO A 106      14.086   1.875  46.925  1.00  0.00           N  
ATOM   1634  CA  PRO A 106      14.729   2.759  47.874  1.00  0.00           C  
ATOM   1635  C   PRO A 106      16.143   2.259  48.137  1.00  0.00           C  
ATOM   1636  O   PRO A 106      16.405   1.060  48.031  1.00  0.00           O  
ATOM   1637  CB  PRO A 106      13.815   2.663  49.101  1.00  0.00           C  
ATOM   1638  CG  PRO A 106      13.175   1.292  48.996  1.00  0.00           C  
ATOM   1639  CD  PRO A 106      12.999   1.048  47.505  1.00  0.00           C  
ATOM   1640  HA  PRO A 106      14.746   3.780  47.465  1.00  0.00           H  
ATOM   1641 1HB  PRO A 106      14.410   2.787  50.018  1.00  0.00           H  
ATOM   1642 2HB  PRO A 106      13.079   3.479  49.084  1.00  0.00           H  
ATOM   1643 1HG  PRO A 106      13.822   0.539  49.472  1.00  0.00           H  
ATOM   1644 2HG  PRO A 106      12.221   1.281  49.545  1.00  0.00           H  
ATOM   1645 1HD  PRO A 106      13.141  -0.019  47.309  1.00  0.00           H  
ATOM   1646 2HD  PRO A 106      12.015   1.409  47.163  1.00  0.00           H  
ATOM   1647  N   GLY A 107      17.034   3.156  48.539  1.00  0.00           N  
ATOM   1648  CA  GLY A 107      18.408   2.770  48.841  1.00  0.00           C  
ATOM   1649  C   GLY A 107      19.260   2.876  47.569  1.00  0.00           C  
ATOM   1650  O   GLY A 107      18.743   3.289  46.534  1.00  0.00           O  
ATOM   1651  H   GLY A 107      16.761   4.126  48.621  1.00  0.00           H  
ATOM   1652 1HA  GLY A 107      18.800   3.431  49.615  1.00  0.00           H  
ATOM   1653 2HA  GLY A 107      18.420   1.753  49.230  1.00  0.00           H  
ATOM   1654  N   PRO A 108      20.543   2.471  47.618  1.00  0.00           N  
ATOM   1655  CA  PRO A 108      21.582   2.630  46.594  1.00  0.00           C  
ATOM   1656  C   PRO A 108      21.204   2.254  45.160  1.00  0.00           C  
ATOM   1657  O   PRO A 108      21.660   2.890  44.210  1.00  0.00           O  
ATOM   1658  CB  PRO A 108      22.670   1.688  47.110  1.00  0.00           C  
ATOM   1659  CG  PRO A 108      22.498   1.702  48.608  1.00  0.00           C  
ATOM   1660  CD  PRO A 108      21.004   1.745  48.819  1.00  0.00           C  
ATOM   1661  HA  PRO A 108      21.953   3.663  46.632  1.00  0.00           H  
ATOM   1662 1HB  PRO A 108      22.538   0.687  46.672  1.00  0.00           H  
ATOM   1663 2HB  PRO A 108      23.661   2.047  46.791  1.00  0.00           H  
ATOM   1664 1HG  PRO A 108      22.964   0.807  49.050  1.00  0.00           H  
ATOM   1665 2HG  PRO A 108      23.013   2.573  49.039  1.00  0.00           H  
ATOM   1666 1HD  PRO A 108      20.585   0.726  48.842  1.00  0.00           H  
ATOM   1667 2HD  PRO A 108      20.792   2.305  49.737  1.00  0.00           H  
ATOM   1668  N   SER A 109      20.344   1.260  44.974  1.00  0.00           N  
ATOM   1669  CA  SER A 109      19.966   0.856  43.618  1.00  0.00           C  
ATOM   1670  C   SER A 109      19.136   1.932  42.909  1.00  0.00           C  
ATOM   1671  O   SER A 109      19.064   1.980  41.672  1.00  0.00           O  
ATOM   1672  CB  SER A 109      19.190  -0.433  43.676  1.00  0.00           C  
ATOM   1673  OG  SER A 109      17.948  -0.227  44.279  1.00  0.00           O  
ATOM   1674  H   SER A 109      19.949   0.768  45.761  1.00  0.00           H  
ATOM   1675  HA  SER A 109      20.879   0.690  43.044  1.00  0.00           H  
ATOM   1676 1HB  SER A 109      19.047  -0.827  42.667  1.00  0.00           H  
ATOM   1677 2HB  SER A 109      19.753  -1.170  44.242  1.00  0.00           H  
ATOM   1678  HG  SER A 109      17.356   0.143  43.559  1.00  0.00           H  
ATOM   1679  N   GLY A 110      18.569   2.833  43.708  1.00  0.00           N  
ATOM   1680  CA  GLY A 110      17.749   3.922  43.239  1.00  0.00           C  
ATOM   1681  C   GLY A 110      18.593   5.156  42.958  1.00  0.00           C  
ATOM   1682  O   GLY A 110      18.054   6.207  42.607  1.00  0.00           O  
ATOM   1683  H   GLY A 110      18.697   2.759  44.716  1.00  0.00           H  
ATOM   1684 1HA  GLY A 110      17.203   3.621  42.348  1.00  0.00           H  
ATOM   1685 2HA  GLY A 110      17.004   4.152  43.999  1.00  0.00           H  
ATOM   1686  N   VAL A 111      19.924   5.044  43.114  1.00  0.00           N  
ATOM   1687  CA  VAL A 111      20.801   6.188  42.901  1.00  0.00           C  
ATOM   1688  C   VAL A 111      21.169   6.414  41.420  1.00  0.00           C  
ATOM   1689  O   VAL A 111      21.124   7.540  40.922  1.00  0.00           O  
ATOM   1690  CB  VAL A 111      22.051   6.090  43.771  1.00  0.00           C  
ATOM   1691  CG1 VAL A 111      23.006   7.224  43.441  1.00  0.00           C  
ATOM   1692  CG2 VAL A 111      21.624   6.177  45.233  1.00  0.00           C  
ATOM   1693  H   VAL A 111      20.344   4.164  43.408  1.00  0.00           H  
ATOM   1694  HA  VAL A 111      20.287   7.042  43.286  1.00  0.00           H  
ATOM   1695  HB  VAL A 111      22.558   5.148  43.579  1.00  0.00           H  
ATOM   1696 1HG1 VAL A 111      23.891   7.146  44.069  1.00  0.00           H  
ATOM   1697 2HG1 VAL A 111      23.296   7.159  42.398  1.00  0.00           H  
ATOM   1698 3HG1 VAL A 111      22.513   8.177  43.621  1.00  0.00           H  
ATOM   1699 1HG2 VAL A 111      22.499   6.104  45.876  1.00  0.00           H  
ATOM   1700 2HG2 VAL A 111      21.122   7.128  45.407  1.00  0.00           H  
ATOM   1701 3HG2 VAL A 111      20.936   5.363  45.454  1.00  0.00           H  
ATOM   1702  N   GLY A 112      21.558   5.357  40.714  1.00  0.00           N  
ATOM   1703  CA  GLY A 112      21.920   5.508  39.300  1.00  0.00           C  
ATOM   1704  C   GLY A 112      23.220   6.283  39.160  1.00  0.00           C  
ATOM   1705  O   GLY A 112      23.962   6.429  40.133  1.00  0.00           O  
ATOM   1706  H   GLY A 112      21.595   4.448  41.154  1.00  0.00           H  
ATOM   1707 1HA  GLY A 112      22.017   4.529  38.829  1.00  0.00           H  
ATOM   1708 2HA  GLY A 112      21.128   6.038  38.773  1.00  0.00           H  
ATOM   1709  N   ARG A 113      23.502   6.779  37.954  1.00  0.00           N  
ATOM   1710  CA  ARG A 113      24.739   7.520  37.746  1.00  0.00           C  
ATOM   1711  C   ARG A 113      24.652   9.050  37.908  1.00  0.00           C  
ATOM   1712  O   ARG A 113      25.497   9.647  38.576  1.00  0.00           O  
ATOM   1713  CB  ARG A 113      25.301   7.224  36.365  1.00  0.00           C  
ATOM   1714  CG  ARG A 113      25.845   5.815  36.188  1.00  0.00           C  
ATOM   1715  CD  ARG A 113      26.508   5.652  34.873  1.00  0.00           C  
ATOM   1716  NE  ARG A 113      26.986   4.297  34.662  1.00  0.00           N  
ATOM   1717  CZ  ARG A 113      28.139   3.796  35.149  1.00  0.00           C  
ATOM   1718  NH1 ARG A 113      28.926   4.541  35.900  1.00  0.00           N  
ATOM   1719  NH2 ARG A 113      28.479   2.549  34.873  1.00  0.00           N  
ATOM   1720  H   ARG A 113      22.877   6.578  37.173  1.00  0.00           H  
ATOM   1721  HA  ARG A 113      25.462   7.153  38.474  1.00  0.00           H  
ATOM   1722 1HB  ARG A 113      24.513   7.361  35.620  1.00  0.00           H  
ATOM   1723 2HB  ARG A 113      26.096   7.931  36.131  1.00  0.00           H  
ATOM   1724 1HG  ARG A 113      26.567   5.592  36.973  1.00  0.00           H  
ATOM   1725 2HG  ARG A 113      25.017   5.103  36.239  1.00  0.00           H  
ATOM   1726 1HD  ARG A 113      25.789   5.879  34.084  1.00  0.00           H  
ATOM   1727 2HD  ARG A 113      27.355   6.330  34.798  1.00  0.00           H  
ATOM   1728  HE  ARG A 113      26.415   3.684  34.069  1.00  0.00           H  
ATOM   1729 1HH1 ARG A 113      28.667   5.493  36.113  1.00  0.00           H  
ATOM   1730 2HH1 ARG A 113      29.788   4.159  36.263  1.00  0.00           H  
ATOM   1731 1HH2 ARG A 113      27.873   1.973  34.293  1.00  0.00           H  
ATOM   1732 2HH2 ARG A 113      29.337   2.169  35.235  1.00  0.00           H  
ATOM   1733  N   ARG A 114      23.637   9.727  37.358  1.00  0.00           N  
ATOM   1734  CA  ARG A 114      23.691  11.201  37.404  1.00  0.00           C  
ATOM   1735  C   ARG A 114      22.967  11.806  38.589  1.00  0.00           C  
ATOM   1736  O   ARG A 114      22.038  12.589  38.424  1.00  0.00           O  
ATOM   1737  CB  ARG A 114      23.126  11.793  36.124  1.00  0.00           C  
ATOM   1738  CG  ARG A 114      23.954  11.471  34.891  1.00  0.00           C  
ATOM   1739  CD  ARG A 114      25.314  12.112  34.921  1.00  0.00           C  
ATOM   1740  NE  ARG A 114      25.269  13.585  34.855  1.00  0.00           N  
ATOM   1741  CZ  ARG A 114      25.229  14.300  33.697  1.00  0.00           C  
ATOM   1742  NH1 ARG A 114      25.229  13.702  32.543  1.00  0.00           N  
ATOM   1743  NH2 ARG A 114      25.203  15.613  33.687  1.00  0.00           N  
ATOM   1744  H   ARG A 114      22.858   9.259  36.890  1.00  0.00           H  
ATOM   1745  HA  ARG A 114      24.737  11.497  37.465  1.00  0.00           H  
ATOM   1746 1HB  ARG A 114      22.121  11.400  35.961  1.00  0.00           H  
ATOM   1747 2HB  ARG A 114      23.048  12.878  36.218  1.00  0.00           H  
ATOM   1748 1HG  ARG A 114      24.111  10.398  34.870  1.00  0.00           H  
ATOM   1749 2HG  ARG A 114      23.428  11.781  33.984  1.00  0.00           H  
ATOM   1750 1HD  ARG A 114      25.816  11.832  35.847  1.00  0.00           H  
ATOM   1751 2HD  ARG A 114      25.896  11.752  34.074  1.00  0.00           H  
ATOM   1752  HE  ARG A 114      25.272  14.096  35.727  1.00  0.00           H  
ATOM   1753 1HH1 ARG A 114      25.253  12.697  32.484  1.00  0.00           H  
ATOM   1754 2HH1 ARG A 114      25.199  14.289  31.692  1.00  0.00           H  
ATOM   1755 1HH2 ARG A 114      25.207  16.142  34.544  1.00  0.00           H  
ATOM   1756 2HH2 ARG A 114      25.185  16.076  32.761  1.00  0.00           H  
ATOM   1757  N   ALA A 115      23.406  11.445  39.787  1.00  0.00           N  
ATOM   1758  CA  ALA A 115      22.785  11.902  41.041  1.00  0.00           C  
ATOM   1759  C   ALA A 115      21.269  11.718  41.015  1.00  0.00           C  
ATOM   1760  O   ALA A 115      20.525  12.635  41.380  1.00  0.00           O  
ATOM   1761  CB  ALA A 115      23.080  13.363  41.286  1.00  0.00           C  
ATOM   1762  H   ALA A 115      24.207  10.813  39.793  1.00  0.00           H  
ATOM   1763  HA  ALA A 115      23.194  11.300  41.853  1.00  0.00           H  
ATOM   1764 1HB  ALA A 115      22.628  13.672  42.228  1.00  0.00           H  
ATOM   1765 2HB  ALA A 115      24.156  13.525  41.327  1.00  0.00           H  
ATOM   1766 3HB  ALA A 115      22.654  13.928  40.486  1.00  0.00           H  
ATOM   1767  N   ARG A 116      20.831  10.574  40.484  1.00  0.00           N  
ATOM   1768  CA  ARG A 116      19.428  10.200  40.300  1.00  0.00           C  
ATOM   1769  C   ARG A 116      18.680  11.111  39.335  1.00  0.00           C  
ATOM   1770  O   ARG A 116      17.465  10.987  39.188  1.00  0.00           O  
ATOM   1771  CB  ARG A 116      18.688  10.233  41.622  1.00  0.00           C  
ATOM   1772  CG  ARG A 116      19.288   9.368  42.603  1.00  0.00           C  
ATOM   1773  CD  ARG A 116      18.633   9.362  43.903  1.00  0.00           C  
ATOM   1774  NE  ARG A 116      17.447   8.585  43.934  1.00  0.00           N  
ATOM   1775  CZ  ARG A 116      16.428   8.830  44.762  1.00  0.00           C  
ATOM   1776  NH1 ARG A 116      16.491   9.880  45.566  1.00  0.00           N  
ATOM   1777  NH2 ARG A 116      15.368   8.035  44.778  1.00  0.00           N  
ATOM   1778  H   ARG A 116      21.523   9.883  40.217  1.00  0.00           H  
ATOM   1779  HA  ARG A 116      19.400   9.182  39.909  1.00  0.00           H  
ATOM   1780 1HB  ARG A 116      18.634  11.237  42.029  1.00  0.00           H  
ATOM   1781 2HB  ARG A 116      17.663   9.891  41.467  1.00  0.00           H  
ATOM   1782 1HG  ARG A 116      19.128   8.404  42.175  1.00  0.00           H  
ATOM   1783 2HG  ARG A 116      20.351   9.560  42.718  1.00  0.00           H  
ATOM   1784 1HD  ARG A 116      19.309   8.992  44.670  1.00  0.00           H  
ATOM   1785 2HD  ARG A 116      18.353  10.354  44.128  1.00  0.00           H  
ATOM   1786  HE  ARG A 116      17.417   7.754  43.329  1.00  0.00           H  
ATOM   1787 1HH1 ARG A 116      17.313  10.525  45.532  1.00  0.00           H  
ATOM   1788 2HH1 ARG A 116      15.728  10.082  46.193  1.00  0.00           H  
ATOM   1789 1HH2 ARG A 116      15.317   7.238  44.153  1.00  0.00           H  
ATOM   1790 2HH2 ARG A 116      14.596   8.233  45.403  1.00  0.00           H  
ATOM   1791  N   GLY A 117      19.368  12.100  38.746  1.00  0.00           N  
ATOM   1792  CA  GLY A 117      18.803  13.105  37.854  1.00  0.00           C  
ATOM   1793  C   GLY A 117      18.000  14.129  38.651  1.00  0.00           C  
ATOM   1794  O   GLY A 117      18.285  15.321  38.683  1.00  0.00           O  
ATOM   1795  H   GLY A 117      20.365  12.163  38.910  1.00  0.00           H  
ATOM   1796 1HA  GLY A 117      19.616  13.606  37.328  1.00  0.00           H  
ATOM   1797 2HA  GLY A 117      18.180  12.637  37.107  1.00  0.00           H  
ATOM   1798  N   PHE A 118      17.005  13.619  39.339  1.00  0.00           N  
ATOM   1799  CA  PHE A 118      16.045  14.356  40.110  1.00  0.00           C  
ATOM   1800  C   PHE A 118      16.643  15.043  41.349  1.00  0.00           C  
ATOM   1801  O   PHE A 118      16.031  15.969  41.865  1.00  0.00           O  
ATOM   1802  CB  PHE A 118      14.949  13.394  40.519  1.00  0.00           C  
ATOM   1803  CG  PHE A 118      14.204  12.755  39.335  1.00  0.00           C  
ATOM   1804  CD1 PHE A 118      14.206  13.332  38.068  1.00  0.00           C  
ATOM   1805  CD2 PHE A 118      13.532  11.547  39.500  1.00  0.00           C  
ATOM   1806  CE1 PHE A 118      13.559  12.717  37.004  1.00  0.00           C  
ATOM   1807  CE2 PHE A 118      12.886  10.932  38.440  1.00  0.00           C  
ATOM   1808  CZ  PHE A 118      12.900  11.512  37.191  1.00  0.00           C  
ATOM   1809  H   PHE A 118      16.882  12.619  39.267  1.00  0.00           H  
ATOM   1810  HA  PHE A 118      15.616  15.129  39.474  1.00  0.00           H  
ATOM   1811 1HB  PHE A 118      15.360  12.603  41.154  1.00  0.00           H  
ATOM   1812 2HB  PHE A 118      14.241  13.937  41.081  1.00  0.00           H  
ATOM   1813  HD1 PHE A 118      14.720  14.263  37.916  1.00  0.00           H  
ATOM   1814  HD2 PHE A 118      13.525  11.076  40.489  1.00  0.00           H  
ATOM   1815  HE1 PHE A 118      13.571  13.182  36.016  1.00  0.00           H  
ATOM   1816  HE2 PHE A 118      12.367   9.988  38.596  1.00  0.00           H  
ATOM   1817  HZ  PHE A 118      12.391  11.027  36.358  1.00  0.00           H  
ATOM   1818  N   ASP A 119      17.830  14.631  41.847  1.00  0.00           N  
ATOM   1819  CA  ASP A 119      18.380  15.339  43.010  1.00  0.00           C  
ATOM   1820  C   ASP A 119      19.343  16.459  42.587  1.00  0.00           C  
ATOM   1821  O   ASP A 119      20.054  17.023  43.428  1.00  0.00           O  
ATOM   1822  CB  ASP A 119      19.094  14.411  44.018  1.00  0.00           C  
ATOM   1823  CG  ASP A 119      18.168  13.440  44.835  1.00  0.00           C  
ATOM   1824  OD1 ASP A 119      17.078  13.818  45.228  1.00  0.00           O  
ATOM   1825  OD2 ASP A 119      18.593  12.348  45.106  1.00  0.00           O  
ATOM   1826  H   ASP A 119      18.378  13.869  41.439  1.00  0.00           H  
ATOM   1827  HA  ASP A 119      17.555  15.806  43.544  1.00  0.00           H  
ATOM   1828 1HB  ASP A 119      19.822  13.809  43.477  1.00  0.00           H  
ATOM   1829 2HB  ASP A 119      19.652  15.019  44.720  1.00  0.00           H  
ATOM   1830  N   LEU A 120      19.409  16.760  41.285  1.00  0.00           N  
ATOM   1831  CA  LEU A 120      20.275  17.824  40.797  1.00  0.00           C  
ATOM   1832  C   LEU A 120      19.679  19.206  41.079  1.00  0.00           C  
ATOM   1833  O   LEU A 120      18.461  19.404  41.105  1.00  0.00           O  
ATOM   1834  CB  LEU A 120      20.553  17.635  39.299  1.00  0.00           C  
ATOM   1835  CG  LEU A 120      21.363  16.360  38.925  1.00  0.00           C  
ATOM   1836  CD1 LEU A 120      21.422  16.204  37.430  1.00  0.00           C  
ATOM   1837  CD2 LEU A 120      22.769  16.499  39.468  1.00  0.00           C  
ATOM   1838  H   LEU A 120      18.840  16.258  40.599  1.00  0.00           H  
ATOM   1839  HA  LEU A 120      21.226  17.754  41.324  1.00  0.00           H  
ATOM   1840 1HB  LEU A 120      19.597  17.576  38.776  1.00  0.00           H  
ATOM   1841 2HB  LEU A 120      21.095  18.504  38.929  1.00  0.00           H  
ATOM   1842  HG  LEU A 120      20.880  15.472  39.345  1.00  0.00           H  
ATOM   1843 1HD1 LEU A 120      21.994  15.307  37.182  1.00  0.00           H  
ATOM   1844 2HD1 LEU A 120      20.406  16.112  37.032  1.00  0.00           H  
ATOM   1845 3HD1 LEU A 120      21.907  17.077  37.007  1.00  0.00           H  
ATOM   1846 1HD2 LEU A 120      23.349  15.619  39.199  1.00  0.00           H  
ATOM   1847 2HD2 LEU A 120      23.235  17.382  39.034  1.00  0.00           H  
ATOM   1848 3HD2 LEU A 120      22.733  16.599  40.552  1.00  0.00           H  
ATOM   1849  N   ASP A 121      20.549  20.185  41.299  1.00  0.00           N  
ATOM   1850  CA  ASP A 121      20.075  21.525  41.618  1.00  0.00           C  
ATOM   1851  C   ASP A 121      19.691  22.302  40.360  1.00  0.00           C  
ATOM   1852  O   ASP A 121      20.512  22.987  39.745  1.00  0.00           O  
ATOM   1853  CB  ASP A 121      21.151  22.270  42.428  1.00  0.00           C  
ATOM   1854  CG  ASP A 121      20.742  23.668  42.943  1.00  0.00           C  
ATOM   1855  OD1 ASP A 121      19.768  24.205  42.479  1.00  0.00           O  
ATOM   1856  OD2 ASP A 121      21.421  24.171  43.810  1.00  0.00           O  
ATOM   1857  H   ASP A 121      21.541  19.999  41.260  1.00  0.00           H  
ATOM   1858  HA  ASP A 121      19.184  21.434  42.242  1.00  0.00           H  
ATOM   1859 1HB  ASP A 121      21.422  21.663  43.292  1.00  0.00           H  
ATOM   1860 2HB  ASP A 121      22.049  22.381  41.819  1.00  0.00           H  
ATOM   1861  N   SER A 122      18.418  22.173  39.995  1.00  0.00           N  
ATOM   1862  CA  SER A 122      17.868  22.804  38.797  1.00  0.00           C  
ATOM   1863  C   SER A 122      16.363  23.068  38.938  1.00  0.00           C  
ATOM   1864  O   SER A 122      15.619  22.211  39.426  1.00  0.00           O  
ATOM   1865  CB  SER A 122      18.125  21.899  37.608  1.00  0.00           C  
ATOM   1866  OG  SER A 122      17.621  22.438  36.421  1.00  0.00           O  
ATOM   1867  H   SER A 122      17.857  21.544  40.566  1.00  0.00           H  
ATOM   1868  HA  SER A 122      18.375  23.759  38.642  1.00  0.00           H  
ATOM   1869 1HB  SER A 122      19.197  21.711  37.502  1.00  0.00           H  
ATOM   1870 2HB  SER A 122      17.649  20.950  37.803  1.00  0.00           H  
ATOM   1871  HG  SER A 122      16.808  22.914  36.655  1.00  0.00           H  
ATOM   1872  N   LYS A 123      15.927  24.253  38.474  1.00  0.00           N  
ATOM   1873  CA  LYS A 123      14.519  24.698  38.482  1.00  0.00           C  
ATOM   1874  C   LYS A 123      13.881  24.317  37.150  1.00  0.00           C  
ATOM   1875  O   LYS A 123      14.024  25.011  36.152  1.00  0.00           O  
ATOM   1876  CB  LYS A 123      14.453  26.193  38.748  1.00  0.00           C  
ATOM   1877  CG  LYS A 123      14.984  26.609  40.103  1.00  0.00           C  
ATOM   1878  CD  LYS A 123      14.825  28.085  40.272  1.00  0.00           C  
ATOM   1879  CE  LYS A 123      15.718  28.835  39.310  1.00  0.00           C  
ATOM   1880  NZ  LYS A 123      15.629  30.307  39.485  1.00  0.00           N  
ATOM   1881  H   LYS A 123      16.614  24.891  38.095  1.00  0.00           H  
ATOM   1882  HA  LYS A 123      13.992  24.181  39.268  1.00  0.00           H  
ATOM   1883 1HB  LYS A 123      15.026  26.728  38.002  1.00  0.00           H  
ATOM   1884 2HB  LYS A 123      13.429  26.531  38.678  1.00  0.00           H  
ATOM   1885 1HG  LYS A 123      14.426  26.096  40.890  1.00  0.00           H  
ATOM   1886 2HG  LYS A 123      16.040  26.344  40.191  1.00  0.00           H  
ATOM   1887 1HD  LYS A 123      13.790  28.361  40.084  1.00  0.00           H  
ATOM   1888 2HD  LYS A 123      15.090  28.363  41.289  1.00  0.00           H  
ATOM   1889 1HE  LYS A 123      16.752  28.521  39.461  1.00  0.00           H  
ATOM   1890 2HE  LYS A 123      15.417  28.583  38.299  1.00  0.00           H  
ATOM   1891 1HZ  LYS A 123      16.246  30.760  38.810  1.00  0.00           H  
ATOM   1892 2HZ  LYS A 123      14.672  30.611  39.320  1.00  0.00           H  
ATOM   1893 3HZ  LYS A 123      15.909  30.561  40.417  1.00  0.00           H  
ATOM   1894  N   VAL A 124      13.161  23.216  37.150  1.00  0.00           N  
ATOM   1895  CA  VAL A 124      12.846  22.507  35.908  1.00  0.00           C  
ATOM   1896  C   VAL A 124      11.563  22.767  35.124  1.00  0.00           C  
ATOM   1897  O   VAL A 124      11.121  21.875  34.402  1.00  0.00           O  
ATOM   1898  CB  VAL A 124      12.822  21.024  36.221  1.00  0.00           C  
ATOM   1899  CG1 VAL A 124      14.164  20.571  36.733  1.00  0.00           C  
ATOM   1900  CG2 VAL A 124      11.677  20.761  37.223  1.00  0.00           C  
ATOM   1901  H   VAL A 124      12.945  22.796  38.055  1.00  0.00           H  
ATOM   1902  HA  VAL A 124      13.684  22.699  35.230  1.00  0.00           H  
ATOM   1903  HB  VAL A 124      12.644  20.479  35.304  1.00  0.00           H  
ATOM   1904 1HG1 VAL A 124      14.140  19.509  36.926  1.00  0.00           H  
ATOM   1905 2HG1 VAL A 124      14.923  20.790  35.983  1.00  0.00           H  
ATOM   1906 3HG1 VAL A 124      14.395  21.095  37.644  1.00  0.00           H  
ATOM   1907 1HG2 VAL A 124      11.616  19.704  37.431  1.00  0.00           H  
ATOM   1908 2HG2 VAL A 124      11.863  21.305  38.141  1.00  0.00           H  
ATOM   1909 3HG2 VAL A 124      10.730  21.094  36.792  1.00  0.00           H  
ATOM   1910  N   GLN A 125      10.946  23.930  35.235  1.00  0.00           N  
ATOM   1911  CA  GLN A 125       9.759  24.201  34.407  1.00  0.00           C  
ATOM   1912  C   GLN A 125       8.737  23.071  34.524  1.00  0.00           C  
ATOM   1913  O   GLN A 125       8.610  22.219  33.636  1.00  0.00           O  
ATOM   1914  CB  GLN A 125      10.150  24.405  32.953  1.00  0.00           C  
ATOM   1915  CG  GLN A 125       9.059  24.912  32.041  1.00  0.00           C  
ATOM   1916  CD  GLN A 125       8.657  26.357  32.368  1.00  0.00           C  
ATOM   1917  OE1 GLN A 125       9.473  27.179  32.820  1.00  0.00           O  
ATOM   1918  NE2 GLN A 125       7.397  26.688  32.117  1.00  0.00           N  
ATOM   1919  H   GLN A 125      11.336  24.633  35.849  1.00  0.00           H  
ATOM   1920  HA  GLN A 125       9.292  25.110  34.751  1.00  0.00           H  
ATOM   1921 1HB  GLN A 125      10.954  25.095  32.914  1.00  0.00           H  
ATOM   1922 2HB  GLN A 125      10.504  23.466  32.533  1.00  0.00           H  
ATOM   1923 1HG  GLN A 125       9.417  24.874  31.009  1.00  0.00           H  
ATOM   1924 2HG  GLN A 125       8.181  24.276  32.154  1.00  0.00           H  
ATOM   1925 1HE2 GLN A 125       7.082  27.620  32.296  1.00  0.00           H  
ATOM   1926 2HE2 GLN A 125       6.768  26.009  31.741  1.00  0.00           H  
ATOM   1927  N   VAL A 126       8.016  23.068  35.637  1.00  0.00           N  
ATOM   1928  CA  VAL A 126       7.113  22.002  36.041  1.00  0.00           C  
ATOM   1929  C   VAL A 126       6.246  21.524  34.879  1.00  0.00           C  
ATOM   1930  O   VAL A 126       6.062  20.329  34.708  1.00  0.00           O  
ATOM   1931  CB  VAL A 126       6.202  22.500  37.183  1.00  0.00           C  
ATOM   1932  CG1 VAL A 126       5.178  21.484  37.449  1.00  0.00           C  
ATOM   1933  CG2 VAL A 126       7.015  22.791  38.391  1.00  0.00           C  
ATOM   1934  H   VAL A 126       8.118  23.870  36.243  1.00  0.00           H  
ATOM   1935  HA  VAL A 126       7.711  21.169  36.411  1.00  0.00           H  
ATOM   1936  HB  VAL A 126       5.688  23.411  36.868  1.00  0.00           H  
ATOM   1937 1HG1 VAL A 126       4.496  21.829  38.232  1.00  0.00           H  
ATOM   1938 2HG1 VAL A 126       4.662  21.356  36.528  1.00  0.00           H  
ATOM   1939 3HG1 VAL A 126       5.631  20.553  37.750  1.00  0.00           H  
ATOM   1940 1HG2 VAL A 126       6.373  23.146  39.197  1.00  0.00           H  
ATOM   1941 2HG2 VAL A 126       7.507  21.896  38.683  1.00  0.00           H  
ATOM   1942 3HG2 VAL A 126       7.739  23.545  38.155  1.00  0.00           H  
ATOM   1943  N   PHE A 127       5.733  22.434  34.068  1.00  0.00           N  
ATOM   1944  CA  PHE A 127       4.918  22.057  32.906  1.00  0.00           C  
ATOM   1945  C   PHE A 127       5.614  21.004  32.032  1.00  0.00           C  
ATOM   1946  O   PHE A 127       5.009  19.984  31.691  1.00  0.00           O  
ATOM   1947  CB  PHE A 127       4.615  23.324  32.086  1.00  0.00           C  
ATOM   1948  CG  PHE A 127       3.912  23.186  30.686  1.00  0.00           C  
ATOM   1949  CD1 PHE A 127       2.558  22.905  30.525  1.00  0.00           C  
ATOM   1950  CD2 PHE A 127       4.644  23.414  29.527  1.00  0.00           C  
ATOM   1951  CE1 PHE A 127       1.968  22.857  29.285  1.00  0.00           C  
ATOM   1952  CE2 PHE A 127       4.053  23.357  28.278  1.00  0.00           C  
ATOM   1953  CZ  PHE A 127       2.709  23.080  28.159  1.00  0.00           C  
ATOM   1954  H   PHE A 127       5.925  23.410  34.258  1.00  0.00           H  
ATOM   1955  HA  PHE A 127       3.978  21.630  33.271  1.00  0.00           H  
ATOM   1956 1HB  PHE A 127       4.024  23.993  32.689  1.00  0.00           H  
ATOM   1957 2HB  PHE A 127       5.564  23.835  31.917  1.00  0.00           H  
ATOM   1958  HD1 PHE A 127       1.949  22.711  31.368  1.00  0.00           H  
ATOM   1959  HD2 PHE A 127       5.704  23.647  29.605  1.00  0.00           H  
ATOM   1960  HE1 PHE A 127       0.899  22.629  29.205  1.00  0.00           H  
ATOM   1961  HE2 PHE A 127       4.652  23.536  27.384  1.00  0.00           H  
ATOM   1962  HZ  PHE A 127       2.240  23.032  27.171  1.00  0.00           H  
ATOM   1963  N   GLU A 128       6.876  21.241  31.666  1.00  0.00           N  
ATOM   1964  CA  GLU A 128       7.603  20.344  30.771  1.00  0.00           C  
ATOM   1965  C   GLU A 128       8.049  19.092  31.517  1.00  0.00           C  
ATOM   1966  O   GLU A 128       7.992  17.970  30.995  1.00  0.00           O  
ATOM   1967  CB  GLU A 128       8.810  21.066  30.181  1.00  0.00           C  
ATOM   1968  CG  GLU A 128       8.443  22.221  29.263  1.00  0.00           C  
ATOM   1969  CD  GLU A 128       9.630  22.926  28.703  1.00  0.00           C  
ATOM   1970  OE1 GLU A 128      10.726  22.544  29.030  1.00  0.00           O  
ATOM   1971  OE2 GLU A 128       9.452  23.850  27.949  1.00  0.00           O  
ATOM   1972  H   GLU A 128       7.363  22.037  32.065  1.00  0.00           H  
ATOM   1973  HA  GLU A 128       6.934  20.046  29.962  1.00  0.00           H  
ATOM   1974 1HB  GLU A 128       9.422  21.473  30.991  1.00  0.00           H  
ATOM   1975 2HB  GLU A 128       9.424  20.367  29.631  1.00  0.00           H  
ATOM   1976 1HG  GLU A 128       7.822  21.852  28.444  1.00  0.00           H  
ATOM   1977 2HG  GLU A 128       7.855  22.931  29.837  1.00  0.00           H  
ATOM   1978  N   THR A 129       8.442  19.276  32.771  1.00  0.00           N  
ATOM   1979  CA  THR A 129       8.868  18.155  33.591  1.00  0.00           C  
ATOM   1980  C   THR A 129       7.746  17.150  33.742  1.00  0.00           C  
ATOM   1981  O   THR A 129       7.971  15.942  33.705  1.00  0.00           O  
ATOM   1982  CB  THR A 129       9.357  18.616  34.948  1.00  0.00           C  
ATOM   1983  OG1 THR A 129      10.520  19.411  34.783  1.00  0.00           O  
ATOM   1984  CG2 THR A 129       9.689  17.473  35.804  1.00  0.00           C  
ATOM   1985  H   THR A 129       8.456  20.228  33.151  1.00  0.00           H  
ATOM   1986  HA  THR A 129       9.697  17.662  33.086  1.00  0.00           H  
ATOM   1987  HB  THR A 129       8.578  19.207  35.419  1.00  0.00           H  
ATOM   1988  HG1 THR A 129      10.330  20.314  34.427  1.00  0.00           H  
ATOM   1989 1HG2 THR A 129      10.024  17.842  36.768  1.00  0.00           H  
ATOM   1990 2HG2 THR A 129       8.810  16.858  35.925  1.00  0.00           H  
ATOM   1991 3HG2 THR A 129      10.483  16.891  35.339  1.00  0.00           H  
ATOM   1992  N   VAL A 130       6.546  17.654  33.938  1.00  0.00           N  
ATOM   1993  CA  VAL A 130       5.387  16.815  34.048  1.00  0.00           C  
ATOM   1994  C   VAL A 130       4.959  16.217  32.722  1.00  0.00           C  
ATOM   1995  O   VAL A 130       4.710  15.021  32.645  1.00  0.00           O  
ATOM   1996  CB  VAL A 130       4.257  17.614  34.646  1.00  0.00           C  
ATOM   1997  CG1 VAL A 130       2.992  16.839  34.612  1.00  0.00           C  
ATOM   1998  CG2 VAL A 130       4.628  17.885  35.983  1.00  0.00           C  
ATOM   1999  H   VAL A 130       6.429  18.662  34.013  1.00  0.00           H  
ATOM   2000  HA  VAL A 130       5.625  16.010  34.735  1.00  0.00           H  
ATOM   2001  HB  VAL A 130       4.120  18.544  34.085  1.00  0.00           H  
ATOM   2002 1HG1 VAL A 130       2.210  17.407  35.048  1.00  0.00           H  
ATOM   2003 2HG1 VAL A 130       2.744  16.631  33.584  1.00  0.00           H  
ATOM   2004 3HG1 VAL A 130       3.117  15.905  35.161  1.00  0.00           H  
ATOM   2005 1HG2 VAL A 130       3.894  18.453  36.421  1.00  0.00           H  
ATOM   2006 2HG2 VAL A 130       4.747  16.941  36.508  1.00  0.00           H  
ATOM   2007 3HG2 VAL A 130       5.557  18.430  35.996  1.00  0.00           H  
ATOM   2008  N   ILE A 131       4.889  17.012  31.664  1.00  0.00           N  
ATOM   2009  CA  ILE A 131       4.435  16.437  30.413  1.00  0.00           C  
ATOM   2010  C   ILE A 131       5.467  15.538  29.727  1.00  0.00           C  
ATOM   2011  O   ILE A 131       5.148  14.412  29.340  1.00  0.00           O  
ATOM   2012  CB  ILE A 131       4.053  17.532  29.440  1.00  0.00           C  
ATOM   2013  CG1 ILE A 131       2.902  18.305  29.921  1.00  0.00           C  
ATOM   2014  CG2 ILE A 131       3.665  16.877  28.168  1.00  0.00           C  
ATOM   2015  CD1 ILE A 131       2.743  19.559  29.133  1.00  0.00           C  
ATOM   2016  H   ILE A 131       5.096  18.010  31.723  1.00  0.00           H  
ATOM   2017  HA  ILE A 131       3.548  15.839  30.620  1.00  0.00           H  
ATOM   2018  HB  ILE A 131       4.886  18.221  29.281  1.00  0.00           H  
ATOM   2019 1HG1 ILE A 131       2.000  17.703  29.810  1.00  0.00           H  
ATOM   2020 2HG1 ILE A 131       3.030  18.553  30.978  1.00  0.00           H  
ATOM   2021 1HG2 ILE A 131       3.377  17.637  27.482  1.00  0.00           H  
ATOM   2022 2HG2 ILE A 131       4.513  16.320  27.780  1.00  0.00           H  
ATOM   2023 3HG2 ILE A 131       2.829  16.202  28.344  1.00  0.00           H  
ATOM   2024 1HD1 ILE A 131       1.883  20.098  29.488  1.00  0.00           H  
ATOM   2025 2HD1 ILE A 131       3.638  20.171  29.258  1.00  0.00           H  
ATOM   2026 3HD1 ILE A 131       2.625  19.333  28.089  1.00  0.00           H  
ATOM   2027  N   ARG A 132       6.708  16.020  29.569  1.00  0.00           N  
ATOM   2028  CA  ARG A 132       7.744  15.231  28.898  1.00  0.00           C  
ATOM   2029  C   ARG A 132       8.315  14.174  29.837  1.00  0.00           C  
ATOM   2030  O   ARG A 132       8.585  13.043  29.443  1.00  0.00           O  
ATOM   2031  CB  ARG A 132       8.897  16.115  28.397  1.00  0.00           C  
ATOM   2032  CG  ARG A 132       8.546  17.053  27.241  1.00  0.00           C  
ATOM   2033  CD  ARG A 132       9.741  17.770  26.554  1.00  0.00           C  
ATOM   2034  NE  ARG A 132      10.341  18.923  27.303  1.00  0.00           N  
ATOM   2035  CZ  ARG A 132      11.474  19.609  26.901  1.00  0.00           C  
ATOM   2036  NH1 ARG A 132      12.115  19.263  25.802  1.00  0.00           N  
ATOM   2037  NH2 ARG A 132      11.943  20.633  27.590  1.00  0.00           N  
ATOM   2038  H   ARG A 132       6.950  16.940  29.922  1.00  0.00           H  
ATOM   2039  HA  ARG A 132       7.300  14.733  28.035  1.00  0.00           H  
ATOM   2040 1HB  ARG A 132       9.285  16.718  29.210  1.00  0.00           H  
ATOM   2041 2HB  ARG A 132       9.703  15.468  28.043  1.00  0.00           H  
ATOM   2042 1HG  ARG A 132       8.030  16.470  26.474  1.00  0.00           H  
ATOM   2043 2HG  ARG A 132       7.877  17.822  27.626  1.00  0.00           H  
ATOM   2044 1HD  ARG A 132      10.526  17.031  26.386  1.00  0.00           H  
ATOM   2045 2HD  ARG A 132       9.396  18.138  25.588  1.00  0.00           H  
ATOM   2046  HE  ARG A 132       9.877  19.234  28.148  1.00  0.00           H  
ATOM   2047 1HH1 ARG A 132      11.790  18.493  25.234  1.00  0.00           H  
ATOM   2048 2HH1 ARG A 132      12.947  19.795  25.484  1.00  0.00           H  
ATOM   2049 1HH2 ARG A 132      11.468  20.984  28.420  1.00  0.00           H  
ATOM   2050 2HH2 ARG A 132      12.773  21.113  27.273  1.00  0.00           H  
ATOM   2051  N   GLY A 133       8.454  14.540  31.103  1.00  0.00           N  
ATOM   2052  CA  GLY A 133       9.064  13.664  32.100  1.00  0.00           C  
ATOM   2053  C   GLY A 133       8.083  12.664  32.705  1.00  0.00           C  
ATOM   2054  O   GLY A 133       8.100  11.479  32.360  1.00  0.00           O  
ATOM   2055  H   GLY A 133       8.187  15.493  31.359  1.00  0.00           H  
ATOM   2056 1HA  GLY A 133       9.887  13.124  31.635  1.00  0.00           H  
ATOM   2057 2HA  GLY A 133       9.507  14.267  32.891  1.00  0.00           H  
ATOM   2058  N   VAL A 134       7.204  13.134  33.591  1.00  0.00           N  
ATOM   2059  CA  VAL A 134       6.288  12.211  34.271  1.00  0.00           C  
ATOM   2060  C   VAL A 134       5.393  11.481  33.259  1.00  0.00           C  
ATOM   2061  O   VAL A 134       5.364  10.252  33.238  1.00  0.00           O  
ATOM   2062  CB  VAL A 134       5.364  12.977  35.269  1.00  0.00           C  
ATOM   2063  CG1 VAL A 134       4.289  12.047  35.834  1.00  0.00           C  
ATOM   2064  CG2 VAL A 134       6.170  13.591  36.403  1.00  0.00           C  
ATOM   2065  H   VAL A 134       7.218  14.134  33.790  1.00  0.00           H  
ATOM   2066  HA  VAL A 134       6.878  11.476  34.817  1.00  0.00           H  
ATOM   2067  HB  VAL A 134       4.847  13.755  34.730  1.00  0.00           H  
ATOM   2068 1HG1 VAL A 134       3.631  12.608  36.499  1.00  0.00           H  
ATOM   2069 2HG1 VAL A 134       3.704  11.638  35.015  1.00  0.00           H  
ATOM   2070 3HG1 VAL A 134       4.757  11.243  36.389  1.00  0.00           H  
ATOM   2071 1HG2 VAL A 134       5.510  14.134  37.075  1.00  0.00           H  
ATOM   2072 2HG2 VAL A 134       6.678  12.800  36.957  1.00  0.00           H  
ATOM   2073 3HG2 VAL A 134       6.900  14.279  35.983  1.00  0.00           H  
ATOM   2074  N   GLY A 135       4.715  12.225  32.383  1.00  0.00           N  
ATOM   2075  CA  GLY A 135       3.816  11.645  31.381  1.00  0.00           C  
ATOM   2076  C   GLY A 135       4.520  10.707  30.409  1.00  0.00           C  
ATOM   2077  O   GLY A 135       3.980   9.668  30.010  1.00  0.00           O  
ATOM   2078  H   GLY A 135       4.787  13.236  32.435  1.00  0.00           H  
ATOM   2079 1HA  GLY A 135       3.019  11.109  31.889  1.00  0.00           H  
ATOM   2080 2HA  GLY A 135       3.344  12.458  30.826  1.00  0.00           H  
ATOM   2081  N   GLY A 136       5.749  11.049  30.043  1.00  0.00           N  
ATOM   2082  CA  GLY A 136       6.537  10.231  29.136  1.00  0.00           C  
ATOM   2083  C   GLY A 136       6.766   8.869  29.772  1.00  0.00           C  
ATOM   2084  O   GLY A 136       6.483   7.821  29.171  1.00  0.00           O  
ATOM   2085  H   GLY A 136       6.150  11.905  30.404  1.00  0.00           H  
ATOM   2086 1HA  GLY A 136       6.014  10.120  28.188  1.00  0.00           H  
ATOM   2087 2HA  GLY A 136       7.479  10.727  28.929  1.00  0.00           H  
ATOM   2088  N   LEU A 137       7.254   8.895  31.012  1.00  0.00           N  
ATOM   2089  CA  LEU A 137       7.530   7.685  31.759  1.00  0.00           C  
ATOM   2090  C   LEU A 137       6.247   6.879  32.011  1.00  0.00           C  
ATOM   2091  O   LEU A 137       6.257   5.649  31.889  1.00  0.00           O  
ATOM   2092  CB  LEU A 137       8.182   8.073  33.088  1.00  0.00           C  
ATOM   2093  CG  LEU A 137       9.608   8.666  33.023  1.00  0.00           C  
ATOM   2094  CD1 LEU A 137       9.988   9.182  34.402  1.00  0.00           C  
ATOM   2095  CD2 LEU A 137      10.583   7.606  32.565  1.00  0.00           C  
ATOM   2096  H   LEU A 137       7.453   9.798  31.450  1.00  0.00           H  
ATOM   2097  HA  LEU A 137       8.221   7.073  31.184  1.00  0.00           H  
ATOM   2098 1HB  LEU A 137       7.548   8.822  33.563  1.00  0.00           H  
ATOM   2099 2HB  LEU A 137       8.212   7.194  33.728  1.00  0.00           H  
ATOM   2100  HG  LEU A 137       9.628   9.499  32.327  1.00  0.00           H  
ATOM   2101 1HD1 LEU A 137      10.989   9.609  34.371  1.00  0.00           H  
ATOM   2102 2HD1 LEU A 137       9.274   9.949  34.709  1.00  0.00           H  
ATOM   2103 3HD1 LEU A 137       9.962   8.360  35.105  1.00  0.00           H  
ATOM   2104 1HD2 LEU A 137      11.585   8.032  32.528  1.00  0.00           H  
ATOM   2105 2HD2 LEU A 137      10.564   6.776  33.272  1.00  0.00           H  
ATOM   2106 3HD2 LEU A 137      10.298   7.256  31.573  1.00  0.00           H  
ATOM   2107  N   LEU A 138       5.123   7.560  32.300  1.00  0.00           N  
ATOM   2108  CA  LEU A 138       3.876   6.837  32.548  1.00  0.00           C  
ATOM   2109  C   LEU A 138       3.407   6.090  31.308  1.00  0.00           C  
ATOM   2110  O   LEU A 138       2.986   4.936  31.400  1.00  0.00           O  
ATOM   2111  CB  LEU A 138       2.755   7.792  32.995  1.00  0.00           C  
ATOM   2112  CG  LEU A 138       2.918   8.421  34.374  1.00  0.00           C  
ATOM   2113  CD1 LEU A 138       1.804   9.443  34.608  1.00  0.00           C  
ATOM   2114  CD2 LEU A 138       2.904   7.353  35.384  1.00  0.00           C  
ATOM   2115  H   LEU A 138       5.151   8.575  32.397  1.00  0.00           H  
ATOM   2116  HA  LEU A 138       4.055   6.114  33.341  1.00  0.00           H  
ATOM   2117 1HB  LEU A 138       2.693   8.605  32.272  1.00  0.00           H  
ATOM   2118 2HB  LEU A 138       1.810   7.251  32.986  1.00  0.00           H  
ATOM   2119  HG  LEU A 138       3.854   8.932  34.429  1.00  0.00           H  
ATOM   2120 1HD1 LEU A 138       1.921   9.900  35.585  1.00  0.00           H  
ATOM   2121 2HD1 LEU A 138       1.847  10.222  33.842  1.00  0.00           H  
ATOM   2122 3HD1 LEU A 138       0.851   8.952  34.560  1.00  0.00           H  
ATOM   2123 1HD2 LEU A 138       3.030   7.777  36.356  1.00  0.00           H  
ATOM   2124 2HD2 LEU A 138       1.977   6.842  35.337  1.00  0.00           H  
ATOM   2125 3HD2 LEU A 138       3.718   6.657  35.183  1.00  0.00           H  
ATOM   2126  N   SER A 139       3.525   6.711  30.136  1.00  0.00           N  
ATOM   2127  CA  SER A 139       3.099   6.045  28.911  1.00  0.00           C  
ATOM   2128  C   SER A 139       3.949   4.822  28.679  1.00  0.00           C  
ATOM   2129  O   SER A 139       3.437   3.736  28.396  1.00  0.00           O  
ATOM   2130  CB  SER A 139       3.195   6.980  27.732  1.00  0.00           C  
ATOM   2131  OG  SER A 139       2.776   6.348  26.542  1.00  0.00           O  
ATOM   2132  H   SER A 139       3.876   7.672  30.096  1.00  0.00           H  
ATOM   2133  HA  SER A 139       2.067   5.719  29.022  1.00  0.00           H  
ATOM   2134 1HB  SER A 139       2.578   7.856  27.913  1.00  0.00           H  
ATOM   2135 2HB  SER A 139       4.224   7.322  27.630  1.00  0.00           H  
ATOM   2136  HG  SER A 139       1.776   6.331  26.603  1.00  0.00           H  
ATOM   2137  N   ALA A 140       5.264   4.985  28.797  1.00  0.00           N  
ATOM   2138  CA  ALA A 140       6.174   3.881  28.576  1.00  0.00           C  
ATOM   2139  C   ALA A 140       5.889   2.733  29.539  1.00  0.00           C  
ATOM   2140  O   ALA A 140       5.925   1.567  29.142  1.00  0.00           O  
ATOM   2141  CB  ALA A 140       7.576   4.372  28.701  1.00  0.00           C  
ATOM   2142  H   ALA A 140       5.641   5.908  29.041  1.00  0.00           H  
ATOM   2143  HA  ALA A 140       6.021   3.506  27.561  1.00  0.00           H  
ATOM   2144 1HB  ALA A 140       8.259   3.558  28.520  1.00  0.00           H  
ATOM   2145 2HB  ALA A 140       7.738   5.170  27.973  1.00  0.00           H  
ATOM   2146 3HB  ALA A 140       7.726   4.770  29.702  1.00  0.00           H  
ATOM   2147  N   HIS A 141       5.548   3.062  30.792  1.00  0.00           N  
ATOM   2148  CA  HIS A 141       5.190   2.051  31.777  1.00  0.00           C  
ATOM   2149  C   HIS A 141       3.985   1.264  31.329  1.00  0.00           C  
ATOM   2150  O   HIS A 141       4.010   0.035  31.312  1.00  0.00           O  
ATOM   2151  CB  HIS A 141       4.856   2.680  33.128  1.00  0.00           C  
ATOM   2152  CG  HIS A 141       4.332   1.705  34.139  1.00  0.00           C  
ATOM   2153  ND1 HIS A 141       5.125   0.744  34.746  1.00  0.00           N  
ATOM   2154  CD2 HIS A 141       3.086   1.559  34.662  1.00  0.00           C  
ATOM   2155  CE1 HIS A 141       4.376   0.055  35.606  1.00  0.00           C  
ATOM   2156  NE2 HIS A 141       3.145   0.534  35.569  1.00  0.00           N  
ATOM   2157  H   HIS A 141       5.562   4.042  31.076  1.00  0.00           H  
ATOM   2158  HA  HIS A 141       6.018   1.360  31.914  1.00  0.00           H  
ATOM   2159 1HB  HIS A 141       5.739   3.167  33.535  1.00  0.00           H  
ATOM   2160 2HB  HIS A 141       4.107   3.446  32.997  1.00  0.00           H  
ATOM   2161  HD2 HIS A 141       2.207   2.153  34.413  1.00  0.00           H  
ATOM   2162  HE1 HIS A 141       4.710  -0.764  36.236  1.00  0.00           H  
ATOM   2163  HE2 HIS A 141       2.361   0.205  36.123  1.00  0.00           H  
ATOM   2164  N   LEU A 142       2.948   1.984  30.925  1.00  0.00           N  
ATOM   2165  CA  LEU A 142       1.712   1.374  30.503  1.00  0.00           C  
ATOM   2166  C   LEU A 142       1.951   0.481  29.284  1.00  0.00           C  
ATOM   2167  O   LEU A 142       1.355  -0.596  29.135  1.00  0.00           O  
ATOM   2168  CB  LEU A 142       0.710   2.481  30.244  1.00  0.00           C  
ATOM   2169  CG  LEU A 142       0.250   3.205  31.453  1.00  0.00           C  
ATOM   2170  CD1 LEU A 142      -0.574   4.420  31.047  1.00  0.00           C  
ATOM   2171  CD2 LEU A 142      -0.548   2.250  32.243  1.00  0.00           C  
ATOM   2172  H   LEU A 142       3.015   3.003  30.953  1.00  0.00           H  
ATOM   2173  HA  LEU A 142       1.335   0.762  31.316  1.00  0.00           H  
ATOM   2174 1HB  LEU A 142       1.119   3.197  29.532  1.00  0.00           H  
ATOM   2175 2HB  LEU A 142      -0.160   2.034  29.857  1.00  0.00           H  
ATOM   2176  HG  LEU A 142       1.096   3.544  32.042  1.00  0.00           H  
ATOM   2177 1HD1 LEU A 142      -0.929   4.952  31.920  1.00  0.00           H  
ATOM   2178 2HD1 LEU A 142       0.052   5.082  30.458  1.00  0.00           H  
ATOM   2179 3HD1 LEU A 142      -1.417   4.105  30.466  1.00  0.00           H  
ATOM   2180 1HD2 LEU A 142      -0.885   2.735  33.100  1.00  0.00           H  
ATOM   2181 2HD2 LEU A 142      -1.398   1.912  31.661  1.00  0.00           H  
ATOM   2182 3HD2 LEU A 142       0.070   1.407  32.517  1.00  0.00           H  
ATOM   2183  N   PHE A 143       2.859   0.886  28.407  1.00  0.00           N  
ATOM   2184  CA  PHE A 143       3.198  -0.011  27.315  1.00  0.00           C  
ATOM   2185  C   PHE A 143       3.934  -1.261  27.824  1.00  0.00           C  
ATOM   2186  O   PHE A 143       3.604  -2.386  27.449  1.00  0.00           O  
ATOM   2187  CB  PHE A 143       4.064   0.690  26.293  1.00  0.00           C  
ATOM   2188  CG  PHE A 143       3.338   1.512  25.265  1.00  0.00           C  
ATOM   2189  CD1 PHE A 143       3.361   2.883  25.294  1.00  0.00           C  
ATOM   2190  CD2 PHE A 143       2.656   0.881  24.233  1.00  0.00           C  
ATOM   2191  CE1 PHE A 143       2.723   3.602  24.322  1.00  0.00           C  
ATOM   2192  CE2 PHE A 143       2.014   1.593  23.265  1.00  0.00           C  
ATOM   2193  CZ  PHE A 143       2.040   2.956  23.312  1.00  0.00           C  
ATOM   2194  H   PHE A 143       3.309   1.800  28.500  1.00  0.00           H  
ATOM   2195  HA  PHE A 143       2.269  -0.328  26.828  1.00  0.00           H  
ATOM   2196 1HB  PHE A 143       4.734   1.365  26.824  1.00  0.00           H  
ATOM   2197 2HB  PHE A 143       4.682  -0.016  25.810  1.00  0.00           H  
ATOM   2198  HD1 PHE A 143       3.900   3.394  26.082  1.00  0.00           H  
ATOM   2199  HD2 PHE A 143       2.631  -0.203  24.202  1.00  0.00           H  
ATOM   2200  HE1 PHE A 143       2.756   4.684  24.355  1.00  0.00           H  
ATOM   2201  HE2 PHE A 143       1.481   1.072  22.467  1.00  0.00           H  
ATOM   2202  HZ  PHE A 143       1.529   3.533  22.561  1.00  0.00           H  
ATOM   2203  N   ALA A 144       4.890  -1.076  28.750  1.00  0.00           N  
ATOM   2204  CA  ALA A 144       5.694  -2.174  29.303  1.00  0.00           C  
ATOM   2205  C   ALA A 144       4.838  -3.229  30.000  1.00  0.00           C  
ATOM   2206  O   ALA A 144       5.126  -4.422  29.948  1.00  0.00           O  
ATOM   2207  CB  ALA A 144       6.724  -1.643  30.291  1.00  0.00           C  
ATOM   2208  H   ALA A 144       5.104  -0.124  29.048  1.00  0.00           H  
ATOM   2209  HA  ALA A 144       6.215  -2.654  28.474  1.00  0.00           H  
ATOM   2210 1HB  ALA A 144       7.321  -2.468  30.661  1.00  0.00           H  
ATOM   2211 2HB  ALA A 144       7.366  -0.914  29.805  1.00  0.00           H  
ATOM   2212 3HB  ALA A 144       6.214  -1.171  31.125  1.00  0.00           H  
ATOM   2213  N   ILE A 145       3.754  -2.821  30.633  1.00  0.00           N  
ATOM   2214  CA  ILE A 145       2.945  -3.806  31.336  1.00  0.00           C  
ATOM   2215  C   ILE A 145       1.786  -4.318  30.482  1.00  0.00           C  
ATOM   2216  O   ILE A 145       0.936  -5.065  30.969  1.00  0.00           O  
ATOM   2217  CB  ILE A 145       2.421  -3.235  32.655  1.00  0.00           C  
ATOM   2218  CG1 ILE A 145       1.465  -2.090  32.380  1.00  0.00           C  
ATOM   2219  CG2 ILE A 145       3.603  -2.754  33.480  1.00  0.00           C  
ATOM   2220  CD1 ILE A 145       0.705  -1.605  33.592  1.00  0.00           C  
ATOM   2221  H   ILE A 145       3.545  -1.821  30.681  1.00  0.00           H  
ATOM   2222  HA  ILE A 145       3.576  -4.657  31.578  1.00  0.00           H  
ATOM   2223  HB  ILE A 145       1.876  -4.003  33.203  1.00  0.00           H  
ATOM   2224 1HG1 ILE A 145       2.034  -1.275  31.979  1.00  0.00           H  
ATOM   2225 2HG1 ILE A 145       0.753  -2.407  31.631  1.00  0.00           H  
ATOM   2226 1HG2 ILE A 145       3.238  -2.350  34.415  1.00  0.00           H  
ATOM   2227 2HG2 ILE A 145       4.273  -3.586  33.677  1.00  0.00           H  
ATOM   2228 3HG2 ILE A 145       4.142  -1.975  32.935  1.00  0.00           H  
ATOM   2229 1HD1 ILE A 145       0.048  -0.790  33.310  1.00  0.00           H  
ATOM   2230 2HD1 ILE A 145       0.109  -2.425  33.997  1.00  0.00           H  
ATOM   2231 3HD1 ILE A 145       1.403  -1.262  34.342  1.00  0.00           H  
ATOM   2232  N   GLY A 146       1.754  -3.923  29.206  1.00  0.00           N  
ATOM   2233  CA  GLY A 146       0.733  -4.370  28.269  1.00  0.00           C  
ATOM   2234  C   GLY A 146      -0.584  -3.605  28.335  1.00  0.00           C  
ATOM   2235  O   GLY A 146      -1.564  -4.017  27.717  1.00  0.00           O  
ATOM   2236  H   GLY A 146       2.482  -3.312  28.836  1.00  0.00           H  
ATOM   2237 1HA  GLY A 146       1.138  -4.285  27.259  1.00  0.00           H  
ATOM   2238 2HA  GLY A 146       0.534  -5.420  28.437  1.00  0.00           H  
ATOM   2239  N   ALA A 147      -0.647  -2.531  29.127  1.00  0.00           N  
ATOM   2240  CA  ALA A 147      -1.889  -1.782  29.249  1.00  0.00           C  
ATOM   2241  C   ALA A 147      -2.237  -1.192  27.881  1.00  0.00           C  
ATOM   2242  O   ALA A 147      -3.395  -1.166  27.466  1.00  0.00           O  
ATOM   2243  CB  ALA A 147      -1.753  -0.735  30.323  1.00  0.00           C  
ATOM   2244  H   ALA A 147       0.190  -2.186  29.589  1.00  0.00           H  
ATOM   2245  HA  ALA A 147      -2.681  -2.475  29.533  1.00  0.00           H  
ATOM   2246 1HB  ALA A 147      -2.669  -0.206  30.444  1.00  0.00           H  
ATOM   2247 2HB  ALA A 147      -1.503  -1.218  31.262  1.00  0.00           H  
ATOM   2248 3HB  ALA A 147      -0.974  -0.061  30.051  1.00  0.00           H  
ATOM   2249  N   LEU A 148      -1.196  -0.749  27.168  1.00  0.00           N  
ATOM   2250  CA  LEU A 148      -1.333  -0.272  25.791  1.00  0.00           C  
ATOM   2251  C   LEU A 148      -0.745  -1.397  24.921  1.00  0.00           C  
ATOM   2252  O   LEU A 148       0.464  -1.611  24.960  1.00  0.00           O  
ATOM   2253  CB  LEU A 148      -0.594   1.033  25.529  1.00  0.00           C  
ATOM   2254  CG  LEU A 148      -1.245   2.280  26.081  1.00  0.00           C  
ATOM   2255  CD1 LEU A 148      -0.976   2.342  27.439  1.00  0.00           C  
ATOM   2256  CD2 LEU A 148      -0.726   3.476  25.443  1.00  0.00           C  
ATOM   2257  H   LEU A 148      -0.278  -0.768  27.616  1.00  0.00           H  
ATOM   2258  HA  LEU A 148      -2.374  -0.087  25.575  1.00  0.00           H  
ATOM   2259 1HB  LEU A 148       0.387   0.968  25.975  1.00  0.00           H  
ATOM   2260 2HB  LEU A 148      -0.494   1.161  24.455  1.00  0.00           H  
ATOM   2261  HG  LEU A 148      -2.284   2.229  25.950  1.00  0.00           H  
ATOM   2262 1HD1 LEU A 148      -1.421   3.223  27.857  1.00  0.00           H  
ATOM   2263 2HD1 LEU A 148      -1.364   1.465  27.931  1.00  0.00           H  
ATOM   2264 3HD1 LEU A 148       0.103   2.387  27.546  1.00  0.00           H  
ATOM   2265 1HD2 LEU A 148      -1.214   4.343  25.886  1.00  0.00           H  
ATOM   2266 2HD2 LEU A 148       0.330   3.533  25.626  1.00  0.00           H  
ATOM   2267 3HD2 LEU A 148      -0.914   3.444  24.385  1.00  0.00           H  
ATOM   2268  N   PRO A 149      -1.555  -2.144  24.157  1.00  0.00           N  
ATOM   2269  CA  PRO A 149      -1.137  -3.317  23.407  1.00  0.00           C  
ATOM   2270  C   PRO A 149       0.046  -3.117  22.462  1.00  0.00           C  
ATOM   2271  O   PRO A 149       0.116  -2.126  21.726  1.00  0.00           O  
ATOM   2272  CB  PRO A 149      -2.400  -3.633  22.586  1.00  0.00           C  
ATOM   2273  CG  PRO A 149      -3.541  -3.097  23.413  1.00  0.00           C  
ATOM   2274  CD  PRO A 149      -3.007  -1.838  24.042  1.00  0.00           C  
ATOM   2275  HA  PRO A 149      -0.924  -4.129  24.122  1.00  0.00           H  
ATOM   2276 1HB  PRO A 149      -2.335  -3.149  21.606  1.00  0.00           H  
ATOM   2277 2HB  PRO A 149      -2.468  -4.712  22.406  1.00  0.00           H  
ATOM   2278 1HG  PRO A 149      -4.427  -2.917  22.783  1.00  0.00           H  
ATOM   2279 2HG  PRO A 149      -3.835  -3.843  24.170  1.00  0.00           H  
ATOM   2280 1HD  PRO A 149      -3.180  -0.959  23.402  1.00  0.00           H  
ATOM   2281 2HD  PRO A 149      -3.494  -1.766  25.024  1.00  0.00           H  
ATOM   2282  N   ILE A 150       0.949  -4.100  22.482  1.00  0.00           N  
ATOM   2283  CA  ILE A 150       2.135  -4.180  21.628  1.00  0.00           C  
ATOM   2284  C   ILE A 150       2.199  -5.533  20.922  1.00  0.00           C  
ATOM   2285  O   ILE A 150       2.193  -6.570  21.578  1.00  0.00           O  
ATOM   2286  CB  ILE A 150       3.445  -3.968  22.418  1.00  0.00           C  
ATOM   2287  CG1 ILE A 150       3.531  -2.621  23.045  1.00  0.00           C  
ATOM   2288  CG2 ILE A 150       4.654  -4.192  21.544  1.00  0.00           C  
ATOM   2289  CD1 ILE A 150       4.752  -2.501  23.923  1.00  0.00           C  
ATOM   2290  H   ILE A 150       0.801  -4.858  23.136  1.00  0.00           H  
ATOM   2291  HA  ILE A 150       2.061  -3.405  20.875  1.00  0.00           H  
ATOM   2292  HB  ILE A 150       3.449  -4.672  23.234  1.00  0.00           H  
ATOM   2293 1HG1 ILE A 150       3.591  -1.860  22.261  1.00  0.00           H  
ATOM   2294 2HG1 ILE A 150       2.645  -2.434  23.647  1.00  0.00           H  
ATOM   2295 1HG2 ILE A 150       5.561  -4.071  22.129  1.00  0.00           H  
ATOM   2296 2HG2 ILE A 150       4.634  -5.186  21.127  1.00  0.00           H  
ATOM   2297 3HG2 ILE A 150       4.643  -3.473  20.768  1.00  0.00           H  
ATOM   2298 1HD1 ILE A 150       4.788  -1.527  24.335  1.00  0.00           H  
ATOM   2299 2HD1 ILE A 150       4.701  -3.238  24.726  1.00  0.00           H  
ATOM   2300 3HD1 ILE A 150       5.648  -2.671  23.329  1.00  0.00           H  
ATOM   2301  N   THR A 151       2.298  -5.524  19.595  1.00  0.00           N  
ATOM   2302  CA  THR A 151       2.372  -6.752  18.819  1.00  0.00           C  
ATOM   2303  C   THR A 151       3.606  -7.590  19.154  1.00  0.00           C  
ATOM   2304  O   THR A 151       3.482  -8.747  19.555  1.00  0.00           O  
ATOM   2305  CB  THR A 151       2.398  -6.422  17.309  1.00  0.00           C  
ATOM   2306  OG1 THR A 151       1.190  -5.745  16.942  1.00  0.00           O  
ATOM   2307  CG2 THR A 151       2.534  -7.673  16.480  1.00  0.00           C  
ATOM   2308  H   THR A 151       2.286  -4.646  19.105  1.00  0.00           H  
ATOM   2309  HA  THR A 151       1.486  -7.346  19.036  1.00  0.00           H  
ATOM   2310  HB  THR A 151       3.249  -5.774  17.088  1.00  0.00           H  
ATOM   2311  HG1 THR A 151       1.388  -4.784  16.859  1.00  0.00           H  
ATOM   2312 1HG2 THR A 151       2.553  -7.399  15.425  1.00  0.00           H  
ATOM   2313 2HG2 THR A 151       3.459  -8.185  16.740  1.00  0.00           H  
ATOM   2314 3HG2 THR A 151       1.689  -8.329  16.673  1.00  0.00           H  
ATOM   2315  N   GLY A 152       4.809  -7.021  19.074  1.00  0.00           N  
ATOM   2316  CA  GLY A 152       5.997  -7.838  19.340  1.00  0.00           C  
ATOM   2317  C   GLY A 152       6.373  -7.927  20.821  1.00  0.00           C  
ATOM   2318  O   GLY A 152       7.523  -7.680  21.170  1.00  0.00           O  
ATOM   2319  H   GLY A 152       4.928  -6.043  18.793  1.00  0.00           H  
ATOM   2320 1HA  GLY A 152       5.833  -8.842  18.949  1.00  0.00           H  
ATOM   2321 2HA  GLY A 152       6.835  -7.421  18.784  1.00  0.00           H  
ATOM   2322  N   TYR A 153       5.428  -8.276  21.691  1.00  0.00           N  
ATOM   2323  CA  TYR A 153       5.729  -8.238  23.126  1.00  0.00           C  
ATOM   2324  C   TYR A 153       4.806  -9.037  24.048  1.00  0.00           C  
ATOM   2325  O   TYR A 153       3.588  -9.057  23.875  1.00  0.00           O  
ATOM   2326  CB  TYR A 153       5.764  -6.788  23.561  1.00  0.00           C  
ATOM   2327  CG  TYR A 153       6.093  -6.552  24.953  1.00  0.00           C  
ATOM   2328  CD1 TYR A 153       7.401  -6.605  25.339  1.00  0.00           C  
ATOM   2329  CD2 TYR A 153       5.101  -6.228  25.852  1.00  0.00           C  
ATOM   2330  CE1 TYR A 153       7.736  -6.354  26.627  1.00  0.00           C  
ATOM   2331  CE2 TYR A 153       5.430  -5.968  27.150  1.00  0.00           C  
ATOM   2332  CZ  TYR A 153       6.746  -6.035  27.540  1.00  0.00           C  
ATOM   2333  OH  TYR A 153       7.084  -5.770  28.823  1.00  0.00           O  
ATOM   2334  H   TYR A 153       4.509  -8.531  21.324  1.00  0.00           H  
ATOM   2335  HA  TYR A 153       6.730  -8.648  23.258  1.00  0.00           H  
ATOM   2336 1HB  TYR A 153       6.465  -6.223  22.951  1.00  0.00           H  
ATOM   2337 2HB  TYR A 153       4.791  -6.387  23.393  1.00  0.00           H  
ATOM   2338  HD1 TYR A 153       8.172  -6.853  24.607  1.00  0.00           H  
ATOM   2339  HD2 TYR A 153       4.062  -6.172  25.528  1.00  0.00           H  
ATOM   2340  HE1 TYR A 153       8.776  -6.401  26.925  1.00  0.00           H  
ATOM   2341  HE2 TYR A 153       4.655  -5.705  27.864  1.00  0.00           H  
ATOM   2342  HH  TYR A 153       6.329  -5.355  29.260  1.00  0.00           H  
ATOM   2343  N   GLN A 154       5.407  -9.658  25.072  1.00  0.00           N  
ATOM   2344  CA  GLN A 154       4.670 -10.396  26.099  1.00  0.00           C  
ATOM   2345  C   GLN A 154       5.007  -9.930  27.539  1.00  0.00           C  
ATOM   2346  O   GLN A 154       6.134 -10.142  27.991  1.00  0.00           O  
ATOM   2347  CB  GLN A 154       4.978 -11.893  25.993  1.00  0.00           C  
ATOM   2348  CG  GLN A 154       4.340 -12.757  27.090  1.00  0.00           C  
ATOM   2349  CD  GLN A 154       2.816 -12.844  27.020  1.00  0.00           C  
ATOM   2350  OE1 GLN A 154       2.249 -13.383  26.058  1.00  0.00           O  
ATOM   2351  NE2 GLN A 154       2.147 -12.327  28.045  1.00  0.00           N  
ATOM   2352  H   GLN A 154       6.413  -9.603  25.144  1.00  0.00           H  
ATOM   2353  HA  GLN A 154       3.621 -10.272  25.889  1.00  0.00           H  
ATOM   2354 1HB  GLN A 154       4.628 -12.265  25.029  1.00  0.00           H  
ATOM   2355 2HB  GLN A 154       6.056 -12.049  26.034  1.00  0.00           H  
ATOM   2356 1HG  GLN A 154       4.738 -13.766  27.014  1.00  0.00           H  
ATOM   2357 2HG  GLN A 154       4.600 -12.326  28.062  1.00  0.00           H  
ATOM   2358 1HE2 GLN A 154       1.151 -12.358  28.065  1.00  0.00           H  
ATOM   2359 2HE2 GLN A 154       2.659 -11.879  28.819  1.00  0.00           H  
ATOM   2360  N   PRO A 155       4.087  -9.251  28.256  1.00  0.00           N  
ATOM   2361  CA  PRO A 155       4.239  -8.792  29.631  1.00  0.00           C  
ATOM   2362  C   PRO A 155       4.096  -9.951  30.622  1.00  0.00           C  
ATOM   2363  O   PRO A 155       3.530 -11.000  30.290  1.00  0.00           O  
ATOM   2364  CB  PRO A 155       3.113  -7.772  29.778  1.00  0.00           C  
ATOM   2365  CG  PRO A 155       2.044  -8.264  28.842  1.00  0.00           C  
ATOM   2366  CD  PRO A 155       2.789  -8.857  27.652  1.00  0.00           C  
ATOM   2367  HA  PRO A 155       5.218  -8.307  29.735  1.00  0.00           H  
ATOM   2368 1HB  PRO A 155       2.775  -7.736  30.828  1.00  0.00           H  
ATOM   2369 2HB  PRO A 155       3.480  -6.765  29.535  1.00  0.00           H  
ATOM   2370 1HG  PRO A 155       1.417  -9.003  29.359  1.00  0.00           H  
ATOM   2371 2HG  PRO A 155       1.386  -7.452  28.561  1.00  0.00           H  
ATOM   2372 1HD  PRO A 155       2.202  -9.714  27.319  1.00  0.00           H  
ATOM   2373 2HD  PRO A 155       2.937  -8.112  26.854  1.00  0.00           H  
ATOM   2374  N   LEU A 156       4.560  -9.746  31.850  1.00  0.00           N  
ATOM   2375  CA  LEU A 156       4.382 -10.725  32.927  1.00  0.00           C  
ATOM   2376  C   LEU A 156       3.197 -10.379  33.827  1.00  0.00           C  
ATOM   2377  O   LEU A 156       3.034  -9.228  34.232  1.00  0.00           O  
ATOM   2378  CB  LEU A 156       5.635 -10.849  33.802  1.00  0.00           C  
ATOM   2379  CG  LEU A 156       5.522 -11.856  34.971  1.00  0.00           C  
ATOM   2380  CD1 LEU A 156       5.409 -13.268  34.408  1.00  0.00           C  
ATOM   2381  CD2 LEU A 156       6.718 -11.727  35.879  1.00  0.00           C  
ATOM   2382  H   LEU A 156       5.031  -8.875  32.053  1.00  0.00           H  
ATOM   2383  HA  LEU A 156       4.189 -11.698  32.476  1.00  0.00           H  
ATOM   2384 1HB  LEU A 156       6.464 -11.146  33.183  1.00  0.00           H  
ATOM   2385 2HB  LEU A 156       5.853  -9.887  34.249  1.00  0.00           H  
ATOM   2386  HG  LEU A 156       4.633 -11.641  35.546  1.00  0.00           H  
ATOM   2387 1HD1 LEU A 156       5.315 -13.978  35.229  1.00  0.00           H  
ATOM   2388 2HD1 LEU A 156       4.532 -13.340  33.768  1.00  0.00           H  
ATOM   2389 3HD1 LEU A 156       6.301 -13.498  33.827  1.00  0.00           H  
ATOM   2390 1HD2 LEU A 156       6.625 -12.425  36.709  1.00  0.00           H  
ATOM   2391 2HD2 LEU A 156       7.621 -11.948  35.322  1.00  0.00           H  
ATOM   2392 3HD2 LEU A 156       6.770 -10.710  36.265  1.00  0.00           H  
ATOM   2393  N   ARG A 157       2.358 -11.374  34.120  1.00  0.00           N  
ATOM   2394  CA  ARG A 157       1.224 -11.172  35.017  1.00  0.00           C  
ATOM   2395  C   ARG A 157       1.699 -10.610  36.353  1.00  0.00           C  
ATOM   2396  O   ARG A 157       2.633 -11.135  36.960  1.00  0.00           O  
ATOM   2397  CB  ARG A 157       0.495 -12.483  35.274  1.00  0.00           C  
ATOM   2398  CG  ARG A 157      -0.747 -12.360  36.157  1.00  0.00           C  
ATOM   2399  CD  ARG A 157      -1.465 -13.659  36.299  1.00  0.00           C  
ATOM   2400  NE  ARG A 157      -2.615 -13.549  37.187  1.00  0.00           N  
ATOM   2401  CZ  ARG A 157      -3.471 -14.552  37.470  1.00  0.00           C  
ATOM   2402  NH1 ARG A 157      -3.303 -15.738  36.928  1.00  0.00           N  
ATOM   2403  NH2 ARG A 157      -4.480 -14.342  38.297  1.00  0.00           N  
ATOM   2404  H   ARG A 157       2.527 -12.290  33.733  1.00  0.00           H  
ATOM   2405  HA  ARG A 157       0.536 -10.461  34.560  1.00  0.00           H  
ATOM   2406 1HB  ARG A 157       0.189 -12.925  34.327  1.00  0.00           H  
ATOM   2407 2HB  ARG A 157       1.172 -13.185  35.761  1.00  0.00           H  
ATOM   2408 1HG  ARG A 157      -0.454 -12.022  37.155  1.00  0.00           H  
ATOM   2409 2HG  ARG A 157      -1.432 -11.635  35.719  1.00  0.00           H  
ATOM   2410 1HD  ARG A 157      -1.819 -13.988  35.323  1.00  0.00           H  
ATOM   2411 2HD  ARG A 157      -0.787 -14.406  36.711  1.00  0.00           H  
ATOM   2412  HE  ARG A 157      -2.778 -12.652  37.629  1.00  0.00           H  
ATOM   2413 1HH1 ARG A 157      -2.532 -15.901  36.296  1.00  0.00           H  
ATOM   2414 2HH1 ARG A 157      -3.945 -16.487  37.144  1.00  0.00           H  
ATOM   2415 1HH2 ARG A 157      -4.609 -13.431  38.715  1.00  0.00           H  
ATOM   2416 2HH2 ARG A 157      -5.121 -15.092  38.512  1.00  0.00           H  
ATOM   2417  N   GLN A 158       1.034  -9.557  36.808  1.00  0.00           N  
ATOM   2418  CA  GLN A 158       1.386  -8.891  38.052  1.00  0.00           C  
ATOM   2419  C   GLN A 158       0.604  -9.412  39.257  1.00  0.00           C  
ATOM   2420  O   GLN A 158      -0.479  -9.974  39.114  1.00  0.00           O  
ATOM   2421  CB  GLN A 158       1.166  -7.380  37.915  1.00  0.00           C  
ATOM   2422  CG  GLN A 158       2.049  -6.704  36.854  1.00  0.00           C  
ATOM   2423  CD  GLN A 158       1.814  -5.198  36.790  1.00  0.00           C  
ATOM   2424  OE1 GLN A 158       0.688  -4.727  36.977  1.00  0.00           O  
ATOM   2425  NE2 GLN A 158       2.869  -4.441  36.544  1.00  0.00           N  
ATOM   2426  H   GLN A 158       0.276  -9.188  36.254  1.00  0.00           H  
ATOM   2427  HA  GLN A 158       2.444  -9.067  38.237  1.00  0.00           H  
ATOM   2428 1HB  GLN A 158       0.122  -7.186  37.665  1.00  0.00           H  
ATOM   2429 2HB  GLN A 158       1.369  -6.894  38.869  1.00  0.00           H  
ATOM   2430 1HG  GLN A 158       3.096  -6.878  37.106  1.00  0.00           H  
ATOM   2431 2HG  GLN A 158       1.830  -7.134  35.871  1.00  0.00           H  
ATOM   2432 1HE2 GLN A 158       2.764  -3.447  36.527  1.00  0.00           H  
ATOM   2433 2HE2 GLN A 158       3.765  -4.869  36.399  1.00  0.00           H  
ATOM   2434  N   GLU A 159       1.157  -9.158  40.446  1.00  0.00           N  
ATOM   2435  CA  GLU A 159       0.565  -9.467  41.757  1.00  0.00           C  
ATOM   2436  C   GLU A 159      -0.210  -8.279  42.350  1.00  0.00           C  
ATOM   2437  O   GLU A 159      -0.557  -8.276  43.530  1.00  0.00           O  
ATOM   2438  CB  GLU A 159       1.658  -9.915  42.732  1.00  0.00           C  
ATOM   2439  CG  GLU A 159       2.319 -11.240  42.369  1.00  0.00           C  
ATOM   2440  CD  GLU A 159       3.430 -11.636  43.321  1.00  0.00           C  
ATOM   2441  OE1 GLU A 159       3.709 -10.888  44.228  1.00  0.00           O  
ATOM   2442  OE2 GLU A 159       3.998 -12.686  43.133  1.00  0.00           O  
ATOM   2443  H   GLU A 159       2.064  -8.724  40.447  1.00  0.00           H  
ATOM   2444  HA  GLU A 159      -0.139 -10.290  41.628  1.00  0.00           H  
ATOM   2445 1HB  GLU A 159       2.440  -9.155  42.770  1.00  0.00           H  
ATOM   2446 2HB  GLU A 159       1.241 -10.005  43.736  1.00  0.00           H  
ATOM   2447 1HG  GLU A 159       1.559 -12.020  42.385  1.00  0.00           H  
ATOM   2448 2HG  GLU A 159       2.702 -11.186  41.362  1.00  0.00           H  
ATOM   2449  N   ASP A 160      -0.393  -7.247  41.529  1.00  0.00           N  
ATOM   2450  CA  ASP A 160      -1.073  -5.978  41.831  1.00  0.00           C  
ATOM   2451  C   ASP A 160      -0.371  -5.039  42.814  1.00  0.00           C  
ATOM   2452  O   ASP A 160      -0.958  -4.046  43.238  1.00  0.00           O  
ATOM   2453  CB  ASP A 160      -2.504  -6.207  42.345  1.00  0.00           C  
ATOM   2454  CG  ASP A 160      -3.452  -6.793  41.296  1.00  0.00           C  
ATOM   2455  OD1 ASP A 160      -3.417  -6.345  40.171  1.00  0.00           O  
ATOM   2456  OD2 ASP A 160      -4.212  -7.670  41.635  1.00  0.00           O  
ATOM   2457  H   ASP A 160      -0.059  -7.369  40.587  1.00  0.00           H  
ATOM   2458  HA  ASP A 160      -1.160  -5.434  40.890  1.00  0.00           H  
ATOM   2459 1HB  ASP A 160      -2.499  -6.856  43.216  1.00  0.00           H  
ATOM   2460 2HB  ASP A 160      -2.914  -5.252  42.672  1.00  0.00           H  
ATOM   2461  N   ASP A 161       0.879  -5.303  43.185  1.00  0.00           N  
ATOM   2462  CA  ASP A 161       1.548  -4.292  43.989  1.00  0.00           C  
ATOM   2463  C   ASP A 161       1.614  -3.071  43.088  1.00  0.00           C  
ATOM   2464  O   ASP A 161       1.991  -3.191  41.923  1.00  0.00           O  
ATOM   2465  CB  ASP A 161       2.946  -4.687  44.451  1.00  0.00           C  
ATOM   2466  CG  ASP A 161       3.467  -3.717  45.540  1.00  0.00           C  
ATOM   2467  OD1 ASP A 161       3.991  -2.646  45.229  1.00  0.00           O  
ATOM   2468  OD2 ASP A 161       3.317  -4.053  46.693  1.00  0.00           O  
ATOM   2469  H   ASP A 161       1.350  -6.142  42.888  1.00  0.00           H  
ATOM   2470  HA  ASP A 161       0.939  -4.056  44.862  1.00  0.00           H  
ATOM   2471 1HB  ASP A 161       2.931  -5.702  44.851  1.00  0.00           H  
ATOM   2472 2HB  ASP A 161       3.631  -4.676  43.604  1.00  0.00           H  
ATOM   2473  N   LEU A 162       1.268  -1.903  43.599  1.00  0.00           N  
ATOM   2474  CA  LEU A 162       1.252  -0.730  42.738  1.00  0.00           C  
ATOM   2475  C   LEU A 162       2.567   0.036  42.697  1.00  0.00           C  
ATOM   2476  O   LEU A 162       2.661   1.061  42.021  1.00  0.00           O  
ATOM   2477  CB  LEU A 162       0.115   0.185  43.158  1.00  0.00           C  
ATOM   2478  CG  LEU A 162      -1.269  -0.460  43.056  1.00  0.00           C  
ATOM   2479  CD1 LEU A 162      -2.309   0.509  43.539  1.00  0.00           C  
ATOM   2480  CD2 LEU A 162      -1.519  -0.881  41.626  1.00  0.00           C  
ATOM   2481  H   LEU A 162       0.986  -1.833  44.566  1.00  0.00           H  
ATOM   2482  HA  LEU A 162       1.039  -1.066  41.724  1.00  0.00           H  
ATOM   2483 1HB  LEU A 162       0.278   0.515  44.184  1.00  0.00           H  
ATOM   2484 2HB  LEU A 162       0.120   1.050  42.511  1.00  0.00           H  
ATOM   2485  HG  LEU A 162      -1.305  -1.342  43.699  1.00  0.00           H  
ATOM   2486 1HD1 LEU A 162      -3.291   0.045  43.483  1.00  0.00           H  
ATOM   2487 2HD1 LEU A 162      -2.091   0.787  44.569  1.00  0.00           H  
ATOM   2488 3HD1 LEU A 162      -2.286   1.388  42.906  1.00  0.00           H  
ATOM   2489 1HD2 LEU A 162      -2.499  -1.353  41.553  1.00  0.00           H  
ATOM   2490 2HD2 LEU A 162      -1.485  -0.005  40.977  1.00  0.00           H  
ATOM   2491 3HD2 LEU A 162      -0.750  -1.595  41.320  1.00  0.00           H  
ATOM   2492  N   PHE A 163       3.570  -0.429  43.444  1.00  0.00           N  
ATOM   2493  CA  PHE A 163       4.846   0.259  43.463  1.00  0.00           C  
ATOM   2494  C   PHE A 163       5.986  -0.658  43.016  1.00  0.00           C  
ATOM   2495  O   PHE A 163       6.897  -0.224  42.313  1.00  0.00           O  
ATOM   2496  CB  PHE A 163       5.107   0.789  44.873  1.00  0.00           C  
ATOM   2497  CG  PHE A 163       4.041   1.759  45.365  1.00  0.00           C  
ATOM   2498  CD1 PHE A 163       3.112   1.360  46.321  1.00  0.00           C  
ATOM   2499  CD2 PHE A 163       3.959   3.056  44.874  1.00  0.00           C  
ATOM   2500  CE1 PHE A 163       2.140   2.239  46.778  1.00  0.00           C  
ATOM   2501  CE2 PHE A 163       2.987   3.925  45.335  1.00  0.00           C  
ATOM   2502  CZ  PHE A 163       2.089   3.520  46.279  1.00  0.00           C  
ATOM   2503  H   PHE A 163       3.473  -1.284  44.001  1.00  0.00           H  
ATOM   2504  HA  PHE A 163       4.801   1.102  42.777  1.00  0.00           H  
ATOM   2505 1HB  PHE A 163       5.136  -0.056  45.564  1.00  0.00           H  
ATOM   2506 2HB  PHE A 163       6.070   1.277  44.922  1.00  0.00           H  
ATOM   2507  HD1 PHE A 163       3.158   0.340  46.712  1.00  0.00           H  
ATOM   2508  HD2 PHE A 163       4.669   3.386  44.120  1.00  0.00           H  
ATOM   2509  HE1 PHE A 163       1.418   1.920  47.533  1.00  0.00           H  
ATOM   2510  HE2 PHE A 163       2.929   4.934  44.953  1.00  0.00           H  
ATOM   2511  HZ  PHE A 163       1.335   4.216  46.633  1.00  0.00           H  
ATOM   2512  N   ASN A 164       5.916  -1.930  43.406  1.00  0.00           N  
ATOM   2513  CA  ASN A 164       6.976  -2.901  43.130  1.00  0.00           C  
ATOM   2514  C   ASN A 164       6.446  -4.249  42.599  1.00  0.00           C  
ATOM   2515  O   ASN A 164       6.546  -5.258  43.297  1.00  0.00           O  
ATOM   2516  CB  ASN A 164       7.798  -3.140  44.388  1.00  0.00           C  
ATOM   2517  CG  ASN A 164       8.486  -1.887  44.907  1.00  0.00           C  
ATOM   2518  OD1 ASN A 164       9.525  -1.468  44.389  1.00  0.00           O  
ATOM   2519  ND2 ASN A 164       7.928  -1.293  45.936  1.00  0.00           N  
ATOM   2520  H   ASN A 164       5.122  -2.227  43.970  1.00  0.00           H  
ATOM   2521  HA  ASN A 164       7.649  -2.488  42.379  1.00  0.00           H  
ATOM   2522 1HB  ASN A 164       7.140  -3.523  45.174  1.00  0.00           H  
ATOM   2523 2HB  ASN A 164       8.552  -3.901  44.189  1.00  0.00           H  
ATOM   2524 1HD2 ASN A 164       8.345  -0.471  46.320  1.00  0.00           H  
ATOM   2525 2HD2 ASN A 164       7.091  -1.666  46.344  1.00  0.00           H  
ATOM   2526  N   PRO A 165       5.858  -4.301  41.394  1.00  0.00           N  
ATOM   2527  CA  PRO A 165       5.303  -5.488  40.761  1.00  0.00           C  
ATOM   2528  C   PRO A 165       6.420  -6.461  40.354  1.00  0.00           C  
ATOM   2529  O   PRO A 165       7.584  -6.078  40.354  1.00  0.00           O  
ATOM   2530  CB  PRO A 165       4.564  -4.911  39.551  1.00  0.00           C  
ATOM   2531  CG  PRO A 165       5.293  -3.632  39.238  1.00  0.00           C  
ATOM   2532  CD  PRO A 165       5.688  -3.076  40.587  1.00  0.00           C  
ATOM   2533  HA  PRO A 165       4.597  -5.935  41.475  1.00  0.00           H  
ATOM   2534 1HB  PRO A 165       4.605  -5.619  38.718  1.00  0.00           H  
ATOM   2535 2HB  PRO A 165       3.498  -4.751  39.794  1.00  0.00           H  
ATOM   2536 1HG  PRO A 165       6.163  -3.842  38.601  1.00  0.00           H  
ATOM   2537 2HG  PRO A 165       4.640  -2.951  38.678  1.00  0.00           H  
ATOM   2538 1HD  PRO A 165       6.609  -2.502  40.486  1.00  0.00           H  
ATOM   2539 2HD  PRO A 165       4.855  -2.470  40.985  1.00  0.00           H  
ATOM   2540  N   PRO A 166       6.117  -7.732  40.069  1.00  0.00           N  
ATOM   2541  CA  PRO A 166       7.051  -8.721  39.558  1.00  0.00           C  
ATOM   2542  C   PRO A 166       7.727  -8.213  38.282  1.00  0.00           C  
ATOM   2543  O   PRO A 166       7.069  -7.548  37.482  1.00  0.00           O  
ATOM   2544  CB  PRO A 166       6.129  -9.905  39.254  1.00  0.00           C  
ATOM   2545  CG  PRO A 166       4.980  -9.740  40.195  1.00  0.00           C  
ATOM   2546  CD  PRO A 166       4.769  -8.250  40.315  1.00  0.00           C  
ATOM   2547  HA  PRO A 166       7.763  -8.951  40.363  1.00  0.00           H  
ATOM   2548 1HB  PRO A 166       5.800  -9.865  38.207  1.00  0.00           H  
ATOM   2549 2HB  PRO A 166       6.667 -10.855  39.386  1.00  0.00           H  
ATOM   2550 1HG  PRO A 166       4.103 -10.264  39.781  1.00  0.00           H  
ATOM   2551 2HG  PRO A 166       5.208 -10.221  41.162  1.00  0.00           H  
ATOM   2552 1HD  PRO A 166       4.064  -7.875  39.567  1.00  0.00           H  
ATOM   2553 2HD  PRO A 166       4.446  -8.053  41.346  1.00  0.00           H  
ATOM   2554  N   PRO A 167       9.015  -8.525  38.055  1.00  0.00           N  
ATOM   2555  CA  PRO A 167       9.785  -8.121  36.891  1.00  0.00           C  
ATOM   2556  C   PRO A 167       9.343  -8.800  35.611  1.00  0.00           C  
ATOM   2557  O   PRO A 167       9.106 -10.001  35.600  1.00  0.00           O  
ATOM   2558  CB  PRO A 167      11.203  -8.549  37.273  1.00  0.00           C  
ATOM   2559  CG  PRO A 167      11.015  -9.691  38.254  1.00  0.00           C  
ATOM   2560  CD  PRO A 167       9.756  -9.351  39.017  1.00  0.00           C  
ATOM   2561  HA  PRO A 167       9.722  -7.043  36.797  1.00  0.00           H  
ATOM   2562 1HB  PRO A 167      11.738  -8.857  36.370  1.00  0.00           H  
ATOM   2563 2HB  PRO A 167      11.757  -7.697  37.691  1.00  0.00           H  
ATOM   2564 1HG  PRO A 167      10.934 -10.647  37.713  1.00  0.00           H  
ATOM   2565 2HG  PRO A 167      11.896  -9.772  38.908  1.00  0.00           H  
ATOM   2566 1HD  PRO A 167       9.211 -10.280  39.246  1.00  0.00           H  
ATOM   2567 2HD  PRO A 167      10.003  -8.764  39.918  1.00  0.00           H  
ATOM   2568  N   ILE A 168       9.392  -8.089  34.500  1.00  0.00           N  
ATOM   2569  CA  ILE A 168       9.046  -8.683  33.227  1.00  0.00           C  
ATOM   2570  C   ILE A 168      10.329  -9.174  32.540  1.00  0.00           C  
ATOM   2571  O   ILE A 168      11.264  -8.388  32.340  1.00  0.00           O  
ATOM   2572  CB  ILE A 168       8.303  -7.686  32.315  1.00  0.00           C  
ATOM   2573  CG1 ILE A 168       7.027  -7.198  33.015  1.00  0.00           C  
ATOM   2574  CG2 ILE A 168       7.935  -8.371  31.009  1.00  0.00           C  
ATOM   2575  CD1 ILE A 168       6.314  -6.094  32.290  1.00  0.00           C  
ATOM   2576  H   ILE A 168       9.576  -7.098  34.567  1.00  0.00           H  
ATOM   2577  HA  ILE A 168       8.368  -9.499  33.430  1.00  0.00           H  
ATOM   2578  HB  ILE A 168       8.939  -6.822  32.116  1.00  0.00           H  
ATOM   2579 1HG1 ILE A 168       6.359  -8.014  33.140  1.00  0.00           H  
ATOM   2580 2HG1 ILE A 168       7.304  -6.827  34.006  1.00  0.00           H  
ATOM   2581 1HG2 ILE A 168       7.420  -7.680  30.368  1.00  0.00           H  
ATOM   2582 2HG2 ILE A 168       8.828  -8.722  30.512  1.00  0.00           H  
ATOM   2583 3HG2 ILE A 168       7.289  -9.210  31.210  1.00  0.00           H  
ATOM   2584 1HD1 ILE A 168       5.435  -5.792  32.857  1.00  0.00           H  
ATOM   2585 2HD1 ILE A 168       6.972  -5.248  32.169  1.00  0.00           H  
ATOM   2586 3HD1 ILE A 168       6.007  -6.447  31.309  1.00  0.00           H  
ATOM   2587  N   PRO A 169      10.432 -10.466  32.175  1.00  0.00           N  
ATOM   2588  CA  PRO A 169      11.617 -11.118  31.640  1.00  0.00           C  
ATOM   2589  C   PRO A 169      11.956 -10.742  30.202  1.00  0.00           C  
ATOM   2590  O   PRO A 169      11.806 -11.533  29.273  1.00  0.00           O  
ATOM   2591  CB  PRO A 169      11.253 -12.592  31.760  1.00  0.00           C  
ATOM   2592  CG  PRO A 169       9.760 -12.628  31.602  1.00  0.00           C  
ATOM   2593  CD  PRO A 169       9.276 -11.389  32.313  1.00  0.00           C  
ATOM   2594  HA  PRO A 169      12.458 -10.903  32.300  1.00  0.00           H  
ATOM   2595 1HB  PRO A 169      11.782 -13.169  30.987  1.00  0.00           H  
ATOM   2596 2HB  PRO A 169      11.584 -12.977  32.733  1.00  0.00           H  
ATOM   2597 1HG  PRO A 169       9.490 -12.632  30.533  1.00  0.00           H  
ATOM   2598 2HG  PRO A 169       9.349 -13.553  32.039  1.00  0.00           H  
ATOM   2599 1HD  PRO A 169       8.400 -11.033  31.788  1.00  0.00           H  
ATOM   2600 2HD  PRO A 169       9.079 -11.618  33.373  1.00  0.00           H  
ATOM   2601  N   TRP A 170      12.420  -9.517  30.043  1.00  0.00           N  
ATOM   2602  CA  TRP A 170      12.779  -8.961  28.750  1.00  0.00           C  
ATOM   2603  C   TRP A 170      13.903  -9.729  28.015  1.00  0.00           C  
ATOM   2604  O   TRP A 170      14.909 -10.093  28.634  1.00  0.00           O  
ATOM   2605  CB  TRP A 170      13.174  -7.504  28.961  1.00  0.00           C  
ATOM   2606  CG  TRP A 170      12.004  -6.644  29.145  1.00  0.00           C  
ATOM   2607  CD1 TRP A 170      10.723  -7.046  29.116  1.00  0.00           C  
ATOM   2608  CD2 TRP A 170      11.966  -5.226  29.363  1.00  0.00           C  
ATOM   2609  NE1 TRP A 170       9.896  -5.978  29.279  1.00  0.00           N  
ATOM   2610  CE2 TRP A 170      10.629  -4.867  29.438  1.00  0.00           C  
ATOM   2611  CE3 TRP A 170      12.934  -4.253  29.484  1.00  0.00           C  
ATOM   2612  CZ2 TRP A 170      10.229  -3.572  29.632  1.00  0.00           C  
ATOM   2613  CZ3 TRP A 170      12.541  -2.947  29.683  1.00  0.00           C  
ATOM   2614  CH2 TRP A 170      11.214  -2.615  29.757  1.00  0.00           C  
ATOM   2615  H   TRP A 170      12.478  -8.929  30.871  1.00  0.00           H  
ATOM   2616  HA  TRP A 170      11.863  -8.949  28.181  1.00  0.00           H  
ATOM   2617 1HB  TRP A 170      13.812  -7.418  29.844  1.00  0.00           H  
ATOM   2618 2HB  TRP A 170      13.738  -7.153  28.142  1.00  0.00           H  
ATOM   2619  HD1 TRP A 170      10.395  -8.069  28.954  1.00  0.00           H  
ATOM   2620  HE1 TRP A 170       8.885  -5.986  29.253  1.00  0.00           H  
ATOM   2621  HE3 TRP A 170      13.987  -4.525  29.419  1.00  0.00           H  
ATOM   2622  HZ2 TRP A 170       9.183  -3.302  29.687  1.00  0.00           H  
ATOM   2623  HZ3 TRP A 170      13.317  -2.202  29.776  1.00  0.00           H  
ATOM   2624  HH2 TRP A 170      10.923  -1.594  29.920  1.00  0.00           H  
ATOM   2625  N   PRO A 171      13.761  -9.973  26.688  1.00  0.00           N  
ATOM   2626  CA  PRO A 171      14.713 -10.633  25.790  1.00  0.00           C  
ATOM   2627  C   PRO A 171      16.168 -10.159  25.811  1.00  0.00           C  
ATOM   2628  O   PRO A 171      17.064 -10.977  25.614  1.00  0.00           O  
ATOM   2629  CB  PRO A 171      14.098 -10.352  24.416  1.00  0.00           C  
ATOM   2630  CG  PRO A 171      12.612 -10.297  24.672  1.00  0.00           C  
ATOM   2631  CD  PRO A 171      12.460  -9.670  26.034  1.00  0.00           C  
ATOM   2632  HA  PRO A 171      14.677 -11.716  25.998  1.00  0.00           H  
ATOM   2633 1HB  PRO A 171      14.519  -9.424  24.006  1.00  0.00           H  
ATOM   2634 2HB  PRO A 171      14.373 -11.156  23.720  1.00  0.00           H  
ATOM   2635 1HG  PRO A 171      12.111  -9.719  23.880  1.00  0.00           H  
ATOM   2636 2HG  PRO A 171      12.189 -11.314  24.635  1.00  0.00           H  
ATOM   2637 1HD  PRO A 171      12.262  -8.601  25.991  1.00  0.00           H  
ATOM   2638 2HD  PRO A 171      11.648 -10.229  26.531  1.00  0.00           H  
ATOM   2639  N   ASN A 172      16.437  -8.876  26.071  1.00  0.00           N  
ATOM   2640  CA  ASN A 172      17.834  -8.438  26.071  1.00  0.00           C  
ATOM   2641  C   ASN A 172      18.418  -8.376  27.480  1.00  0.00           C  
ATOM   2642  O   ASN A 172      19.506  -7.826  27.677  1.00  0.00           O  
ATOM   2643  CB  ASN A 172      17.994  -7.071  25.426  1.00  0.00           C  
ATOM   2644  CG  ASN A 172      17.680  -7.046  23.957  1.00  0.00           C  
ATOM   2645  OD1 ASN A 172      17.980  -7.982  23.206  1.00  0.00           O  
ATOM   2646  ND2 ASN A 172      17.091  -5.967  23.527  1.00  0.00           N  
ATOM   2647  H   ASN A 172      15.712  -8.176  26.229  1.00  0.00           H  
ATOM   2648  HA  ASN A 172      18.426  -9.159  25.509  1.00  0.00           H  
ATOM   2649 1HB  ASN A 172      17.363  -6.348  25.937  1.00  0.00           H  
ATOM   2650 2HB  ASN A 172      19.022  -6.737  25.556  1.00  0.00           H  
ATOM   2651 1HD2 ASN A 172      16.865  -5.868  22.564  1.00  0.00           H  
ATOM   2652 2HD2 ASN A 172      16.887  -5.220  24.167  1.00  0.00           H  
ATOM   2653  N   GLY A 173      17.718  -8.939  28.459  1.00  0.00           N  
ATOM   2654  CA  GLY A 173      18.175  -8.847  29.832  1.00  0.00           C  
ATOM   2655  C   GLY A 173      17.617  -7.550  30.369  1.00  0.00           C  
ATOM   2656  O   GLY A 173      16.780  -6.945  29.706  1.00  0.00           O  
ATOM   2657  H   GLY A 173      16.830  -9.408  28.272  1.00  0.00           H  
ATOM   2658 1HA  GLY A 173      17.803  -9.693  30.411  1.00  0.00           H  
ATOM   2659 2HA  GLY A 173      19.263  -8.847  29.875  1.00  0.00           H  
ATOM   2660  N   PHE A 174      18.071  -7.102  31.541  1.00  0.00           N  
ATOM   2661  CA  PHE A 174      17.474  -5.913  32.156  1.00  0.00           C  
ATOM   2662  C   PHE A 174      15.973  -6.044  32.285  1.00  0.00           C  
ATOM   2663  O   PHE A 174      15.216  -5.417  31.546  1.00  0.00           O  
ATOM   2664  CB  PHE A 174      17.735  -4.632  31.378  1.00  0.00           C  
ATOM   2665  CG  PHE A 174      17.064  -3.482  32.068  1.00  0.00           C  
ATOM   2666  CD1 PHE A 174      17.641  -2.824  33.143  1.00  0.00           C  
ATOM   2667  CD2 PHE A 174      15.803  -3.106  31.667  1.00  0.00           C  
ATOM   2668  CE1 PHE A 174      16.952  -1.810  33.781  1.00  0.00           C  
ATOM   2669  CE2 PHE A 174      15.122  -2.110  32.298  1.00  0.00           C  
ATOM   2670  CZ  PHE A 174      15.690  -1.461  33.352  1.00  0.00           C  
ATOM   2671  H   PHE A 174      18.797  -7.609  32.025  1.00  0.00           H  
ATOM   2672  HA  PHE A 174      17.888  -5.799  33.159  1.00  0.00           H  
ATOM   2673 1HB  PHE A 174      18.804  -4.435  31.312  1.00  0.00           H  
ATOM   2674 2HB  PHE A 174      17.339  -4.697  30.370  1.00  0.00           H  
ATOM   2675  HD1 PHE A 174      18.634  -3.116  33.486  1.00  0.00           H  
ATOM   2676  HD2 PHE A 174      15.351  -3.628  30.841  1.00  0.00           H  
ATOM   2677  HE1 PHE A 174      17.399  -1.294  34.625  1.00  0.00           H  
ATOM   2678  HE2 PHE A 174      14.128  -1.844  31.965  1.00  0.00           H  
ATOM   2679  HZ  PHE A 174      15.146  -0.679  33.848  1.00  0.00           H  
ATOM   2680  N   THR A 175      15.539  -6.864  33.218  1.00  0.00           N  
ATOM   2681  CA  THR A 175      14.119  -7.096  33.347  1.00  0.00           C  
ATOM   2682  C   THR A 175      13.470  -5.855  33.919  1.00  0.00           C  
ATOM   2683  O   THR A 175      14.162  -5.001  34.476  1.00  0.00           O  
ATOM   2684  CB  THR A 175      13.883  -8.330  34.217  1.00  0.00           C  
ATOM   2685  OG1 THR A 175      14.400  -8.107  35.536  1.00  0.00           O  
ATOM   2686  CG2 THR A 175      14.614  -9.494  33.588  1.00  0.00           C  
ATOM   2687  H   THR A 175      16.192  -7.343  33.820  1.00  0.00           H  
ATOM   2688  HA  THR A 175      13.695  -7.276  32.358  1.00  0.00           H  
ATOM   2689  HB  THR A 175      12.824  -8.545  34.277  1.00  0.00           H  
ATOM   2690  HG1 THR A 175      14.271  -8.896  36.068  1.00  0.00           H  
ATOM   2691 1HG2 THR A 175      14.463 -10.393  34.185  1.00  0.00           H  
ATOM   2692 2HG2 THR A 175      14.239  -9.649  32.585  1.00  0.00           H  
ATOM   2693 3HG2 THR A 175      15.678  -9.266  33.537  1.00  0.00           H  
ATOM   2694  N   TYR A 176      12.148  -5.781  33.829  1.00  0.00           N  
ATOM   2695  CA  TYR A 176      11.460  -4.571  34.276  1.00  0.00           C  
ATOM   2696  C   TYR A 176      10.365  -4.753  35.325  1.00  0.00           C  
ATOM   2697  O   TYR A 176       9.377  -5.434  35.092  1.00  0.00           O  
ATOM   2698  CB  TYR A 176      10.872  -3.906  33.044  1.00  0.00           C  
ATOM   2699  CG  TYR A 176      10.107  -2.730  33.341  1.00  0.00           C  
ATOM   2700  CD1 TYR A 176      10.758  -1.591  33.660  1.00  0.00           C  
ATOM   2701  CD2 TYR A 176       8.724  -2.788  33.321  1.00  0.00           C  
ATOM   2702  CE1 TYR A 176      10.048  -0.511  33.973  1.00  0.00           C  
ATOM   2703  CE2 TYR A 176       7.997  -1.683  33.641  1.00  0.00           C  
ATOM   2704  CZ  TYR A 176       8.665  -0.548  33.973  1.00  0.00           C  
ATOM   2705  OH  TYR A 176       8.005   0.562  34.347  1.00  0.00           O  
ATOM   2706  H   TYR A 176      11.656  -6.551  33.372  1.00  0.00           H  
ATOM   2707  HA  TYR A 176      12.206  -3.904  34.707  1.00  0.00           H  
ATOM   2708 1HB  TYR A 176      11.684  -3.628  32.386  1.00  0.00           H  
ATOM   2709 2HB  TYR A 176      10.234  -4.614  32.511  1.00  0.00           H  
ATOM   2710  HD1 TYR A 176      11.852  -1.559  33.677  1.00  0.00           H  
ATOM   2711  HD2 TYR A 176       8.228  -3.711  33.067  1.00  0.00           H  
ATOM   2712  HE1 TYR A 176      10.566   0.383  34.241  1.00  0.00           H  
ATOM   2713  HE2 TYR A 176       6.903  -1.712  33.644  1.00  0.00           H  
ATOM   2714  HH  TYR A 176       7.031   0.405  34.375  1.00  0.00           H  
ATOM   2715  N   ASP A 177      10.537  -4.114  36.481  1.00  0.00           N  
ATOM   2716  CA  ASP A 177       9.607  -4.227  37.622  1.00  0.00           C  
ATOM   2717  C   ASP A 177       8.879  -2.937  38.007  1.00  0.00           C  
ATOM   2718  O   ASP A 177       8.742  -2.629  39.187  1.00  0.00           O  
ATOM   2719  CB  ASP A 177      10.306  -4.829  38.853  1.00  0.00           C  
ATOM   2720  CG  ASP A 177      11.483  -4.067  39.336  1.00  0.00           C  
ATOM   2721  OD1 ASP A 177      11.884  -3.202  38.634  1.00  0.00           O  
ATOM   2722  OD2 ASP A 177      12.008  -4.355  40.380  1.00  0.00           O  
ATOM   2723  H   ASP A 177      11.373  -3.557  36.588  1.00  0.00           H  
ATOM   2724  HA  ASP A 177       8.830  -4.941  37.342  1.00  0.00           H  
ATOM   2725 1HB  ASP A 177       9.587  -4.880  39.667  1.00  0.00           H  
ATOM   2726 2HB  ASP A 177      10.613  -5.839  38.646  1.00  0.00           H  
ATOM   2727  N   GLY A 178       8.446  -2.151  37.024  1.00  0.00           N  
ATOM   2728  CA  GLY A 178       7.712  -0.916  37.323  1.00  0.00           C  
ATOM   2729  C   GLY A 178       8.610   0.283  37.603  1.00  0.00           C  
ATOM   2730  O   GLY A 178       8.150   1.320  38.084  1.00  0.00           O  
ATOM   2731  H   GLY A 178       8.595  -2.432  36.063  1.00  0.00           H  
ATOM   2732 1HA  GLY A 178       7.061  -0.685  36.486  1.00  0.00           H  
ATOM   2733 2HA  GLY A 178       7.063  -1.086  38.182  1.00  0.00           H  
ATOM   2734  N   GLN A 179       9.865   0.179  37.209  1.00  0.00           N  
ATOM   2735  CA  GLN A 179      10.864   1.215  37.439  1.00  0.00           C  
ATOM   2736  C   GLN A 179      10.480   2.560  36.810  1.00  0.00           C  
ATOM   2737  O   GLN A 179      10.834   3.611  37.340  1.00  0.00           O  
ATOM   2738  CB  GLN A 179      12.193   0.728  36.874  1.00  0.00           C  
ATOM   2739  CG  GLN A 179      12.688  -0.454  37.624  1.00  0.00           C  
ATOM   2740  CD  GLN A 179      13.909  -1.105  37.051  1.00  0.00           C  
ATOM   2741  OE1 GLN A 179      14.610  -0.524  36.257  1.00  0.00           O  
ATOM   2742  NE2 GLN A 179      14.157  -2.324  37.461  1.00  0.00           N  
ATOM   2743  H   GLN A 179      10.152  -0.693  36.787  1.00  0.00           H  
ATOM   2744  HA  GLN A 179      10.964   1.356  38.514  1.00  0.00           H  
ATOM   2745 1HB  GLN A 179      12.102   0.468  35.835  1.00  0.00           H  
ATOM   2746 2HB  GLN A 179      12.941   1.522  36.954  1.00  0.00           H  
ATOM   2747 1HG  GLN A 179      12.875  -0.197  38.647  1.00  0.00           H  
ATOM   2748 2HG  GLN A 179      11.885  -1.175  37.580  1.00  0.00           H  
ATOM   2749 1HE2 GLN A 179      14.945  -2.836  37.124  1.00  0.00           H  
ATOM   2750 2HE2 GLN A 179      13.510  -2.753  38.127  1.00  0.00           H  
ATOM   2751  N   LEU A 180       9.758   2.551  35.684  1.00  0.00           N  
ATOM   2752  CA  LEU A 180       9.380   3.790  35.023  1.00  0.00           C  
ATOM   2753  C   LEU A 180       8.260   4.459  35.823  1.00  0.00           C  
ATOM   2754  O   LEU A 180       8.142   5.685  35.826  1.00  0.00           O  
ATOM   2755  CB  LEU A 180       8.908   3.489  33.601  1.00  0.00           C  
ATOM   2756  CG  LEU A 180       9.942   2.939  32.589  1.00  0.00           C  
ATOM   2757  CD1 LEU A 180       9.180   2.421  31.392  1.00  0.00           C  
ATOM   2758  CD2 LEU A 180      10.896   4.042  32.164  1.00  0.00           C  
ATOM   2759  H   LEU A 180       9.414   1.687  35.278  1.00  0.00           H  
ATOM   2760  HA  LEU A 180      10.240   4.456  34.990  1.00  0.00           H  
ATOM   2761 1HB  LEU A 180       8.084   2.814  33.641  1.00  0.00           H  
ATOM   2762 2HB  LEU A 180       8.529   4.422  33.175  1.00  0.00           H  
ATOM   2763  HG  LEU A 180      10.504   2.140  33.024  1.00  0.00           H  
ATOM   2764 1HD1 LEU A 180       9.849   2.028  30.661  1.00  0.00           H  
ATOM   2765 2HD1 LEU A 180       8.497   1.633  31.706  1.00  0.00           H  
ATOM   2766 3HD1 LEU A 180       8.625   3.220  30.978  1.00  0.00           H  
ATOM   2767 1HD2 LEU A 180      11.606   3.660  31.436  1.00  0.00           H  
ATOM   2768 2HD2 LEU A 180      10.321   4.843  31.713  1.00  0.00           H  
ATOM   2769 3HD2 LEU A 180      11.437   4.418  33.033  1.00  0.00           H  
ATOM   2770  N   LEU A 181       7.415   3.647  36.489  1.00  0.00           N  
ATOM   2771  CA  LEU A 181       6.303   4.183  37.264  1.00  0.00           C  
ATOM   2772  C   LEU A 181       6.890   4.820  38.493  1.00  0.00           C  
ATOM   2773  O   LEU A 181       6.493   5.909  38.899  1.00  0.00           O  
ATOM   2774  CB  LEU A 181       5.290   3.105  37.681  1.00  0.00           C  
ATOM   2775  CG  LEU A 181       4.047   3.638  38.447  1.00  0.00           C  
ATOM   2776  CD1 LEU A 181       3.315   4.642  37.559  1.00  0.00           C  
ATOM   2777  CD2 LEU A 181       3.118   2.483  38.822  1.00  0.00           C  
ATOM   2778  H   LEU A 181       7.578   2.646  36.515  1.00  0.00           H  
ATOM   2779  HA  LEU A 181       5.790   4.942  36.675  1.00  0.00           H  
ATOM   2780 1HB  LEU A 181       4.942   2.618  36.801  1.00  0.00           H  
ATOM   2781 2HB  LEU A 181       5.788   2.369  38.312  1.00  0.00           H  
ATOM   2782  HG  LEU A 181       4.373   4.150  39.353  1.00  0.00           H  
ATOM   2783 1HD1 LEU A 181       2.449   5.036  38.084  1.00  0.00           H  
ATOM   2784 2HD1 LEU A 181       3.994   5.453  37.319  1.00  0.00           H  
ATOM   2785 3HD1 LEU A 181       2.988   4.151  36.641  1.00  0.00           H  
ATOM   2786 1HD2 LEU A 181       2.251   2.868  39.361  1.00  0.00           H  
ATOM   2787 2HD2 LEU A 181       2.783   1.980  37.925  1.00  0.00           H  
ATOM   2788 3HD2 LEU A 181       3.650   1.774  39.460  1.00  0.00           H  
ATOM   2789  N   ARG A 182       7.842   4.116  39.099  1.00  0.00           N  
ATOM   2790  CA  ARG A 182       8.501   4.613  40.287  1.00  0.00           C  
ATOM   2791  C   ARG A 182       9.270   5.899  39.981  1.00  0.00           C  
ATOM   2792  O   ARG A 182       9.228   6.845  40.768  1.00  0.00           O  
ATOM   2793  CB  ARG A 182       9.387   3.535  40.864  1.00  0.00           C  
ATOM   2794  CG  ARG A 182       8.606   2.402  41.515  1.00  0.00           C  
ATOM   2795  CD  ARG A 182       7.994   2.837  42.796  1.00  0.00           C  
ATOM   2796  NE  ARG A 182       9.003   3.050  43.817  1.00  0.00           N  
ATOM   2797  CZ  ARG A 182       8.802   3.656  44.998  1.00  0.00           C  
ATOM   2798  NH1 ARG A 182       7.617   4.121  45.318  1.00  0.00           N  
ATOM   2799  NH2 ARG A 182       9.819   3.780  45.831  1.00  0.00           N  
ATOM   2800  H   ARG A 182       8.103   3.205  38.719  1.00  0.00           H  
ATOM   2801  HA  ARG A 182       7.737   4.839  41.029  1.00  0.00           H  
ATOM   2802 1HB  ARG A 182       9.993   3.118  40.067  1.00  0.00           H  
ATOM   2803 2HB  ARG A 182      10.049   3.966  41.614  1.00  0.00           H  
ATOM   2804 1HG  ARG A 182       7.809   2.074  40.845  1.00  0.00           H  
ATOM   2805 2HG  ARG A 182       9.259   1.557  41.731  1.00  0.00           H  
ATOM   2806 1HD  ARG A 182       7.458   3.771  42.648  1.00  0.00           H  
ATOM   2807 2HD  ARG A 182       7.311   2.089  43.145  1.00  0.00           H  
ATOM   2808  HE  ARG A 182       9.953   2.697  43.634  1.00  0.00           H  
ATOM   2809 1HH1 ARG A 182       6.861   4.033  44.658  1.00  0.00           H  
ATOM   2810 2HH1 ARG A 182       7.473   4.577  46.207  1.00  0.00           H  
ATOM   2811 1HH2 ARG A 182      10.732   3.423  45.544  1.00  0.00           H  
ATOM   2812 2HH2 ARG A 182       9.700   4.234  46.721  1.00  0.00           H  
ATOM   2813  N   LEU A 183       9.933   5.985  38.821  1.00  0.00           N  
ATOM   2814  CA  LEU A 183      10.572   7.249  38.474  1.00  0.00           C  
ATOM   2815  C   LEU A 183       9.511   8.340  38.241  1.00  0.00           C  
ATOM   2816  O   LEU A 183       9.673   9.475  38.698  1.00  0.00           O  
ATOM   2817  CB  LEU A 183      11.485   7.088  37.246  1.00  0.00           C  
ATOM   2818  CG  LEU A 183      12.791   6.275  37.464  1.00  0.00           C  
ATOM   2819  CD1 LEU A 183      13.500   6.047  36.109  1.00  0.00           C  
ATOM   2820  CD2 LEU A 183      13.689   7.046  38.432  1.00  0.00           C  
ATOM   2821  H   LEU A 183      10.010   5.183  38.195  1.00  0.00           H  
ATOM   2822  HA  LEU A 183      11.196   7.556  39.312  1.00  0.00           H  
ATOM   2823 1HB  LEU A 183      10.914   6.575  36.470  1.00  0.00           H  
ATOM   2824 2HB  LEU A 183      11.760   8.075  36.878  1.00  0.00           H  
ATOM   2825  HG  LEU A 183      12.557   5.303  37.893  1.00  0.00           H  
ATOM   2826 1HD1 LEU A 183      14.420   5.473  36.278  1.00  0.00           H  
ATOM   2827 2HD1 LEU A 183      12.841   5.489  35.442  1.00  0.00           H  
ATOM   2828 3HD1 LEU A 183      13.748   7.006  35.659  1.00  0.00           H  
ATOM   2829 1HD2 LEU A 183      14.616   6.484  38.603  1.00  0.00           H  
ATOM   2830 2HD2 LEU A 183      13.928   8.016  38.009  1.00  0.00           H  
ATOM   2831 3HD2 LEU A 183      13.173   7.182  39.381  1.00  0.00           H  
ATOM   2832  N   ALA A 184       8.383   7.991  37.589  1.00  0.00           N  
ATOM   2833  CA  ALA A 184       7.303   8.957  37.365  1.00  0.00           C  
ATOM   2834  C   ALA A 184       6.754   9.468  38.693  1.00  0.00           C  
ATOM   2835  O   ALA A 184       6.455  10.657  38.834  1.00  0.00           O  
ATOM   2836  CB  ALA A 184       6.171   8.315  36.573  1.00  0.00           C  
ATOM   2837  H   ALA A 184       8.281   7.053  37.203  1.00  0.00           H  
ATOM   2838  HA  ALA A 184       7.708   9.799  36.808  1.00  0.00           H  
ATOM   2839 1HB  ALA A 184       5.392   9.042  36.401  1.00  0.00           H  
ATOM   2840 2HB  ALA A 184       6.544   7.958  35.619  1.00  0.00           H  
ATOM   2841 3HB  ALA A 184       5.761   7.484  37.125  1.00  0.00           H  
ATOM   2842  N   LEU A 185       6.646   8.557  39.668  1.00  0.00           N  
ATOM   2843  CA  LEU A 185       6.149   8.865  40.996  1.00  0.00           C  
ATOM   2844  C   LEU A 185       7.133   9.706  41.777  1.00  0.00           C  
ATOM   2845  O   LEU A 185       6.744  10.705  42.371  1.00  0.00           O  
ATOM   2846  CB  LEU A 185       5.831   7.585  41.772  1.00  0.00           C  
ATOM   2847  CG  LEU A 185       5.338   7.808  43.182  1.00  0.00           C  
ATOM   2848  CD1 LEU A 185       4.083   8.668  43.154  1.00  0.00           C  
ATOM   2849  CD2 LEU A 185       5.059   6.475  43.817  1.00  0.00           C  
ATOM   2850  H   LEU A 185       6.890   7.593  39.458  1.00  0.00           H  
ATOM   2851  HA  LEU A 185       5.230   9.429  40.892  1.00  0.00           H  
ATOM   2852 1HB  LEU A 185       5.082   7.020  41.223  1.00  0.00           H  
ATOM   2853 2HB  LEU A 185       6.736   6.985  41.826  1.00  0.00           H  
ATOM   2854  HG  LEU A 185       6.103   8.333  43.756  1.00  0.00           H  
ATOM   2855 1HD1 LEU A 185       3.740   8.829  44.171  1.00  0.00           H  
ATOM   2856 2HD1 LEU A 185       4.315   9.626  42.696  1.00  0.00           H  
ATOM   2857 3HD1 LEU A 185       3.304   8.184  42.589  1.00  0.00           H  
ATOM   2858 1HD2 LEU A 185       4.711   6.627  44.840  1.00  0.00           H  
ATOM   2859 2HD2 LEU A 185       4.298   5.956  43.240  1.00  0.00           H  
ATOM   2860 3HD2 LEU A 185       5.973   5.891  43.824  1.00  0.00           H  
ATOM   2861  N   ASP A 186       8.412   9.329  41.782  1.00  0.00           N  
ATOM   2862  CA  ASP A 186       9.404  10.082  42.542  1.00  0.00           C  
ATOM   2863  C   ASP A 186       9.414  11.510  42.025  1.00  0.00           C  
ATOM   2864  O   ASP A 186       9.432  12.471  42.801  1.00  0.00           O  
ATOM   2865  CB  ASP A 186      10.806   9.463  42.383  1.00  0.00           C  
ATOM   2866  CG  ASP A 186      11.885  10.070  43.331  1.00  0.00           C  
ATOM   2867  OD1 ASP A 186      11.819   9.827  44.510  1.00  0.00           O  
ATOM   2868  OD2 ASP A 186      12.769  10.765  42.856  1.00  0.00           O  
ATOM   2869  H   ASP A 186       8.697   8.496  41.277  1.00  0.00           H  
ATOM   2870  HA  ASP A 186       9.119  10.084  43.594  1.00  0.00           H  
ATOM   2871 1HB  ASP A 186      10.741   8.388  42.565  1.00  0.00           H  
ATOM   2872 2HB  ASP A 186      11.135   9.590  41.347  1.00  0.00           H  
ATOM   2873  N   LEU A 187       9.349  11.651  40.702  1.00  0.00           N  
ATOM   2874  CA  LEU A 187       9.346  12.960  40.099  1.00  0.00           C  
ATOM   2875  C   LEU A 187       8.084  13.710  40.500  1.00  0.00           C  
ATOM   2876  O   LEU A 187       8.155  14.847  40.963  1.00  0.00           O  
ATOM   2877  CB  LEU A 187       9.483  12.817  38.589  1.00  0.00           C  
ATOM   2878  CG  LEU A 187       9.487  14.075  37.808  1.00  0.00           C  
ATOM   2879  CD1 LEU A 187      10.602  14.934  38.332  1.00  0.00           C  
ATOM   2880  CD2 LEU A 187       9.721  13.721  36.322  1.00  0.00           C  
ATOM   2881  H   LEU A 187       9.333  10.829  40.096  1.00  0.00           H  
ATOM   2882  HA  LEU A 187      10.208  13.511  40.461  1.00  0.00           H  
ATOM   2883 1HB  LEU A 187      10.397  12.296  38.381  1.00  0.00           H  
ATOM   2884 2HB  LEU A 187       8.663  12.199  38.227  1.00  0.00           H  
ATOM   2885  HG  LEU A 187       8.543  14.600  37.925  1.00  0.00           H  
ATOM   2886 1HD1 LEU A 187      10.650  15.849  37.788  1.00  0.00           H  
ATOM   2887 2HD1 LEU A 187      10.419  15.147  39.380  1.00  0.00           H  
ATOM   2888 3HD1 LEU A 187      11.538  14.411  38.233  1.00  0.00           H  
ATOM   2889 1HD2 LEU A 187       9.741  14.615  35.719  1.00  0.00           H  
ATOM   2890 2HD2 LEU A 187      10.665  13.203  36.221  1.00  0.00           H  
ATOM   2891 3HD2 LEU A 187       8.933  13.073  35.969  1.00  0.00           H  
ATOM   2892  N   ALA A 188       6.930  13.064  40.388  1.00  0.00           N  
ATOM   2893  CA  ALA A 188       5.692  13.716  40.762  1.00  0.00           C  
ATOM   2894  C   ALA A 188       5.693  14.152  42.230  1.00  0.00           C  
ATOM   2895  O   ALA A 188       5.194  15.234  42.555  1.00  0.00           O  
ATOM   2896  CB  ALA A 188       4.551  12.778  40.506  1.00  0.00           C  
ATOM   2897  H   ALA A 188       6.894  12.121  40.000  1.00  0.00           H  
ATOM   2898  HA  ALA A 188       5.577  14.597  40.141  1.00  0.00           H  
ATOM   2899 1HB  ALA A 188       3.620  13.248  40.739  1.00  0.00           H  
ATOM   2900 2HB  ALA A 188       4.559  12.489  39.456  1.00  0.00           H  
ATOM   2901 3HB  ALA A 188       4.686  11.899  41.127  1.00  0.00           H  
ATOM   2902  N   GLN A 189       6.269  13.335  43.122  1.00  0.00           N  
ATOM   2903  CA  GLN A 189       6.288  13.685  44.536  1.00  0.00           C  
ATOM   2904  C   GLN A 189       7.097  14.955  44.730  1.00  0.00           C  
ATOM   2905  O   GLN A 189       6.655  15.870  45.415  1.00  0.00           O  
ATOM   2906  CB  GLN A 189       6.889  12.543  45.383  1.00  0.00           C  
ATOM   2907  CG  GLN A 189       6.014  11.286  45.503  1.00  0.00           C  
ATOM   2908  CD  GLN A 189       6.719  10.125  46.179  1.00  0.00           C  
ATOM   2909  OE1 GLN A 189       7.948  10.083  46.251  1.00  0.00           O  
ATOM   2910  NE2 GLN A 189       5.945   9.168  46.685  1.00  0.00           N  
ATOM   2911  H   GLN A 189       6.669  12.452  42.815  1.00  0.00           H  
ATOM   2912  HA  GLN A 189       5.268  13.875  44.863  1.00  0.00           H  
ATOM   2913 1HB  GLN A 189       7.833  12.229  44.931  1.00  0.00           H  
ATOM   2914 2HB  GLN A 189       7.113  12.904  46.385  1.00  0.00           H  
ATOM   2915 1HG  GLN A 189       5.144  11.531  46.107  1.00  0.00           H  
ATOM   2916 2HG  GLN A 189       5.709  10.971  44.521  1.00  0.00           H  
ATOM   2917 1HE2 GLN A 189       6.362   8.382  47.138  1.00  0.00           H  
ATOM   2918 2HE2 GLN A 189       4.948   9.235  46.613  1.00  0.00           H  
ATOM   2919  N   ARG A 190       8.228  15.060  44.024  1.00  0.00           N  
ATOM   2920  CA  ARG A 190       9.105  16.234  44.071  1.00  0.00           C  
ATOM   2921  C   ARG A 190       8.396  17.477  43.575  1.00  0.00           C  
ATOM   2922  O   ARG A 190       8.687  18.594  44.010  1.00  0.00           O  
ATOM   2923  CB  ARG A 190      10.322  15.988  43.230  1.00  0.00           C  
ATOM   2924  CG  ARG A 190      11.233  14.994  43.800  1.00  0.00           C  
ATOM   2925  CD  ARG A 190      12.257  14.668  42.874  1.00  0.00           C  
ATOM   2926  NE  ARG A 190      13.047  13.611  43.348  1.00  0.00           N  
ATOM   2927  CZ  ARG A 190      14.129  13.727  44.083  1.00  0.00           C  
ATOM   2928  NH1 ARG A 190      14.628  14.884  44.467  1.00  0.00           N  
ATOM   2929  NH2 ARG A 190      14.724  12.637  44.418  1.00  0.00           N  
ATOM   2930  H   ARG A 190       8.525  14.263  43.455  1.00  0.00           H  
ATOM   2931  HA  ARG A 190       9.416  16.393  45.102  1.00  0.00           H  
ATOM   2932 1HB  ARG A 190      10.041  15.656  42.243  1.00  0.00           H  
ATOM   2933 2HB  ARG A 190      10.882  16.919  43.111  1.00  0.00           H  
ATOM   2934 1HG  ARG A 190      11.708  15.411  44.683  1.00  0.00           H  
ATOM   2935 2HG  ARG A 190      10.700  14.092  44.069  1.00  0.00           H  
ATOM   2936 1HD  ARG A 190      11.814  14.365  41.933  1.00  0.00           H  
ATOM   2937 2HD  ARG A 190      12.899  15.526  42.717  1.00  0.00           H  
ATOM   2938  HE  ARG A 190      12.769  12.643  43.115  1.00  0.00           H  
ATOM   2939 1HH1 ARG A 190      14.188  15.780  44.216  1.00  0.00           H  
ATOM   2940 2HH1 ARG A 190      15.495  14.861  45.013  1.00  0.00           H  
ATOM   2941 1HH2 ARG A 190      14.305  11.750  44.089  1.00  0.00           H  
ATOM   2942 2HH2 ARG A 190      15.588  12.720  44.969  1.00  0.00           H  
ATOM   2943  N   LEU A 191       7.461  17.276  42.663  1.00  0.00           N  
ATOM   2944  CA  LEU A 191       6.668  18.348  42.107  1.00  0.00           C  
ATOM   2945  C   LEU A 191       5.457  18.722  42.987  1.00  0.00           C  
ATOM   2946  O   LEU A 191       4.947  19.833  42.872  1.00  0.00           O  
ATOM   2947  CB  LEU A 191       6.232  17.937  40.709  1.00  0.00           C  
ATOM   2948  CG  LEU A 191       7.372  17.739  39.707  1.00  0.00           C  
ATOM   2949  CD1 LEU A 191       6.813  17.187  38.491  1.00  0.00           C  
ATOM   2950  CD2 LEU A 191       8.028  19.048  39.431  1.00  0.00           C  
ATOM   2951  H   LEU A 191       7.320  16.327  42.312  1.00  0.00           H  
ATOM   2952  HA  LEU A 191       7.305  19.225  42.024  1.00  0.00           H  
ATOM   2953 1HB  LEU A 191       5.720  16.995  40.787  1.00  0.00           H  
ATOM   2954 2HB  LEU A 191       5.544  18.679  40.309  1.00  0.00           H  
ATOM   2955  HG  LEU A 191       8.104  17.053  40.100  1.00  0.00           H  
ATOM   2956 1HD1 LEU A 191       7.585  17.047  37.768  1.00  0.00           H  
ATOM   2957 2HD1 LEU A 191       6.332  16.236  38.692  1.00  0.00           H  
ATOM   2958 3HD1 LEU A 191       6.101  17.889  38.145  1.00  0.00           H  
ATOM   2959 1HD2 LEU A 191       8.823  18.925  38.705  1.00  0.00           H  
ATOM   2960 2HD2 LEU A 191       7.296  19.718  39.043  1.00  0.00           H  
ATOM   2961 3HD2 LEU A 191       8.435  19.441  40.353  1.00  0.00           H  
ATOM   2962  N   LEU A 192       4.993  17.842  43.898  1.00  0.00           N  
ATOM   2963  CA  LEU A 192       3.844  18.231  44.727  1.00  0.00           C  
ATOM   2964  C   LEU A 192       4.029  19.511  45.547  1.00  0.00           C  
ATOM   2965  O   LEU A 192       3.082  20.283  45.632  1.00  0.00           O  
ATOM   2966  CB  LEU A 192       3.306  17.109  45.629  1.00  0.00           C  
ATOM   2967  CG  LEU A 192       2.486  16.036  44.927  1.00  0.00           C  
ATOM   2968  CD1 LEU A 192       2.146  14.931  45.901  1.00  0.00           C  
ATOM   2969  CD2 LEU A 192       1.198  16.663  44.429  1.00  0.00           C  
ATOM   2970  H   LEU A 192       5.420  16.918  44.006  1.00  0.00           H  
ATOM   2971  HA  LEU A 192       3.030  18.420  44.031  1.00  0.00           H  
ATOM   2972 1HB  LEU A 192       4.147  16.597  46.082  1.00  0.00           H  
ATOM   2973 2HB  LEU A 192       2.698  17.545  46.418  1.00  0.00           H  
ATOM   2974  HG  LEU A 192       3.052  15.632  44.089  1.00  0.00           H  
ATOM   2975 1HD1 LEU A 192       1.536  14.176  45.422  1.00  0.00           H  
ATOM   2976 2HD1 LEU A 192       3.063  14.476  46.274  1.00  0.00           H  
ATOM   2977 3HD1 LEU A 192       1.585  15.360  46.725  1.00  0.00           H  
ATOM   2978 1HD2 LEU A 192       0.591  15.911  43.918  1.00  0.00           H  
ATOM   2979 2HD2 LEU A 192       0.643  17.062  45.277  1.00  0.00           H  
ATOM   2980 3HD2 LEU A 192       1.428  17.469  43.749  1.00  0.00           H  
ATOM   2981  N   PRO A 193       5.195  19.821  46.148  1.00  0.00           N  
ATOM   2982  CA  PRO A 193       5.450  21.072  46.835  1.00  0.00           C  
ATOM   2983  C   PRO A 193       5.062  22.272  45.989  1.00  0.00           C  
ATOM   2984  O   PRO A 193       4.678  23.296  46.541  1.00  0.00           O  
ATOM   2985  CB  PRO A 193       6.940  21.006  47.128  1.00  0.00           C  
ATOM   2986  CG  PRO A 193       7.192  19.531  47.295  1.00  0.00           C  
ATOM   2987  CD  PRO A 193       6.287  18.866  46.279  1.00  0.00           C  
ATOM   2988  HA  PRO A 193       4.903  21.076  47.770  1.00  0.00           H  
ATOM   2989 1HB  PRO A 193       7.502  21.449  46.288  1.00  0.00           H  
ATOM   2990 2HB  PRO A 193       7.174  21.595  48.027  1.00  0.00           H  
ATOM   2991 1HG  PRO A 193       8.253  19.301  47.118  1.00  0.00           H  
ATOM   2992 2HG  PRO A 193       6.954  19.218  48.318  1.00  0.00           H  
ATOM   2993 1HD  PRO A 193       6.823  18.780  45.392  1.00  0.00           H  
ATOM   2994 2HD  PRO A 193       5.931  17.912  46.655  1.00  0.00           H  
ATOM   2995  N   ALA A 194       5.107  22.149  44.645  1.00  0.00           N  
ATOM   2996  CA  ALA A 194       4.786  23.234  43.732  1.00  0.00           C  
ATOM   2997  C   ALA A 194       3.399  23.765  43.995  1.00  0.00           C  
ATOM   2998  O   ALA A 194       3.137  24.930  43.720  1.00  0.00           O  
ATOM   2999  CB  ALA A 194       4.843  22.769  42.278  1.00  0.00           C  
ATOM   3000  H   ALA A 194       5.357  21.262  44.211  1.00  0.00           H  
ATOM   3001  HA  ALA A 194       5.507  24.030  43.885  1.00  0.00           H  
ATOM   3002 1HB  ALA A 194       4.619  23.606  41.617  1.00  0.00           H  
ATOM   3003 2HB  ALA A 194       5.819  22.372  42.031  1.00  0.00           H  
ATOM   3004 3HB  ALA A 194       4.100  21.993  42.128  1.00  0.00           H  
ATOM   3005  N   PHE A 195       2.513  22.882  44.480  1.00  0.00           N  
ATOM   3006  CA  PHE A 195       1.095  23.110  44.727  1.00  0.00           C  
ATOM   3007  C   PHE A 195       0.779  23.467  46.169  1.00  0.00           C  
ATOM   3008  O   PHE A 195      -0.383  23.436  46.575  1.00  0.00           O  
ATOM   3009  CB  PHE A 195       0.333  21.830  44.510  1.00  0.00           C  
ATOM   3010  CG  PHE A 195       0.282  21.281  43.221  1.00  0.00           C  
ATOM   3011  CD1 PHE A 195       1.310  20.509  42.791  1.00  0.00           C  
ATOM   3012  CD2 PHE A 195      -0.843  21.408  42.456  1.00  0.00           C  
ATOM   3013  CE1 PHE A 195       1.237  19.881  41.624  1.00  0.00           C  
ATOM   3014  CE2 PHE A 195      -0.914  20.749  41.280  1.00  0.00           C  
ATOM   3015  CZ  PHE A 195       0.109  20.000  40.890  1.00  0.00           C  
ATOM   3016  H   PHE A 195       2.859  21.954  44.726  1.00  0.00           H  
ATOM   3017  HA  PHE A 195       0.739  23.906  44.072  1.00  0.00           H  
ATOM   3018 1HB  PHE A 195       0.729  21.071  45.177  1.00  0.00           H  
ATOM   3019 2HB  PHE A 195      -0.690  22.019  44.809  1.00  0.00           H  
ATOM   3020  HD1 PHE A 195       2.190  20.408  43.408  1.00  0.00           H  
ATOM   3021  HD2 PHE A 195      -1.687  22.012  42.814  1.00  0.00           H  
ATOM   3022  HE1 PHE A 195       2.070  19.262  41.282  1.00  0.00           H  
ATOM   3023  HE2 PHE A 195      -1.788  20.796  40.659  1.00  0.00           H  
ATOM   3024  HZ  PHE A 195       0.021  19.493  40.008  1.00  0.00           H  
ATOM   3025  N   TYR A 196       1.784  23.803  46.970  1.00  0.00           N  
ATOM   3026  CA  TYR A 196       1.536  24.132  48.373  1.00  0.00           C  
ATOM   3027  C   TYR A 196       1.215  25.624  48.549  1.00  0.00           C  
ATOM   3028  O   TYR A 196       1.392  26.197  49.626  1.00  0.00           O  
ATOM   3029  CB  TYR A 196       2.722  23.720  49.253  1.00  0.00           C  
ATOM   3030  CG  TYR A 196       2.949  22.186  49.414  1.00  0.00           C  
ATOM   3031  CD1 TYR A 196       2.269  21.244  48.623  1.00  0.00           C  
ATOM   3032  CD2 TYR A 196       3.836  21.729  50.379  1.00  0.00           C  
ATOM   3033  CE1 TYR A 196       2.494  19.880  48.812  1.00  0.00           C  
ATOM   3034  CE2 TYR A 196       4.056  20.382  50.552  1.00  0.00           C  
ATOM   3035  CZ  TYR A 196       3.391  19.459  49.780  1.00  0.00           C  
ATOM   3036  OH  TYR A 196       3.614  18.115  49.969  1.00  0.00           O  
ATOM   3037  H   TYR A 196       2.745  23.795  46.627  1.00  0.00           H  
ATOM   3038  HA  TYR A 196       0.663  23.572  48.708  1.00  0.00           H  
ATOM   3039 1HB  TYR A 196       3.632  24.147  48.824  1.00  0.00           H  
ATOM   3040 2HB  TYR A 196       2.604  24.153  50.246  1.00  0.00           H  
ATOM   3041  HD1 TYR A 196       1.570  21.563  47.868  1.00  0.00           H  
ATOM   3042  HD2 TYR A 196       4.368  22.432  51.003  1.00  0.00           H  
ATOM   3043  HE1 TYR A 196       1.966  19.151  48.198  1.00  0.00           H  
ATOM   3044  HE2 TYR A 196       4.760  20.046  51.310  1.00  0.00           H  
ATOM   3045  HH  TYR A 196       4.259  17.993  50.675  1.00  0.00           H  
ATOM   3046  N   THR A 197       0.754  26.246  47.462  1.00  0.00           N  
ATOM   3047  CA  THR A 197       0.347  27.639  47.421  1.00  0.00           C  
ATOM   3048  C   THR A 197      -1.057  27.802  47.971  1.00  0.00           C  
ATOM   3049  O   THR A 197      -1.894  26.912  47.836  1.00  0.00           O  
ATOM   3050  CB  THR A 197       0.321  28.134  45.963  1.00  0.00           C  
ATOM   3051  OG1 THR A 197      -0.659  27.385  45.222  1.00  0.00           O  
ATOM   3052  CG2 THR A 197       1.634  27.942  45.350  1.00  0.00           C  
ATOM   3053  H   THR A 197       0.659  25.696  46.623  1.00  0.00           H  
ATOM   3054  HA  THR A 197       1.040  28.236  48.011  1.00  0.00           H  
ATOM   3055  HB  THR A 197       0.066  29.190  45.934  1.00  0.00           H  
ATOM   3056  HG1 THR A 197      -0.326  27.227  44.298  1.00  0.00           H  
ATOM   3057 1HG2 THR A 197       1.610  28.296  44.326  1.00  0.00           H  
ATOM   3058 2HG2 THR A 197       2.332  28.519  45.928  1.00  0.00           H  
ATOM   3059 3HG2 THR A 197       1.909  26.887  45.365  1.00  0.00           H  
ATOM   3060  N   LYS A 198      -1.370  29.010  48.426  1.00  0.00           N  
ATOM   3061  CA  LYS A 198      -2.704  29.360  48.920  1.00  0.00           C  
ATOM   3062  C   LYS A 198      -3.800  29.266  47.860  1.00  0.00           C  
ATOM   3063  O   LYS A 198      -4.989  29.190  48.178  1.00  0.00           O  
ATOM   3064  CB  LYS A 198      -2.681  30.777  49.500  1.00  0.00           C  
ATOM   3065  CG  LYS A 198      -2.461  31.894  48.468  1.00  0.00           C  
ATOM   3066  CD  LYS A 198      -2.452  33.280  49.118  1.00  0.00           C  
ATOM   3067  CE  LYS A 198      -1.145  33.539  49.876  1.00  0.00           C  
ATOM   3068  NZ  LYS A 198       0.008  33.635  48.946  1.00  0.00           N  
ATOM   3069  H   LYS A 198      -0.640  29.708  48.469  1.00  0.00           H  
ATOM   3070  HA  LYS A 198      -2.959  28.660  49.717  1.00  0.00           H  
ATOM   3071 1HB  LYS A 198      -3.633  30.975  49.991  1.00  0.00           H  
ATOM   3072 2HB  LYS A 198      -1.899  30.855  50.254  1.00  0.00           H  
ATOM   3073 1HG  LYS A 198      -1.513  31.739  47.942  1.00  0.00           H  
ATOM   3074 2HG  LYS A 198      -3.265  31.875  47.740  1.00  0.00           H  
ATOM   3075 1HD  LYS A 198      -2.545  34.036  48.331  1.00  0.00           H  
ATOM   3076 2HD  LYS A 198      -3.295  33.379  49.798  1.00  0.00           H  
ATOM   3077 1HE  LYS A 198      -1.227  34.468  50.433  1.00  0.00           H  
ATOM   3078 2HE  LYS A 198      -0.965  32.720  50.573  1.00  0.00           H  
ATOM   3079 1HZ  LYS A 198       0.888  33.806  49.450  1.00  0.00           H  
ATOM   3080 2HZ  LYS A 198       0.109  32.787  48.412  1.00  0.00           H  
ATOM   3081 3HZ  LYS A 198      -0.125  34.389  48.279  1.00  0.00           H  
ATOM   3082  N   THR A 199      -3.387  29.294  46.599  1.00  0.00           N  
ATOM   3083  CA  THR A 199      -4.292  29.278  45.471  1.00  0.00           C  
ATOM   3084  C   THR A 199      -4.572  27.885  44.958  1.00  0.00           C  
ATOM   3085  O   THR A 199      -5.507  27.690  44.192  1.00  0.00           O  
ATOM   3086  CB  THR A 199      -3.667  30.015  44.296  1.00  0.00           C  
ATOM   3087  OG1 THR A 199      -2.502  29.294  43.860  1.00  0.00           O  
ATOM   3088  CG2 THR A 199      -3.228  31.361  44.709  1.00  0.00           C  
ATOM   3089  H   THR A 199      -2.393  29.338  46.424  1.00  0.00           H  
ATOM   3090  HA  THR A 199      -5.231  29.745  45.765  1.00  0.00           H  
ATOM   3091  HB  THR A 199      -4.385  30.077  43.482  1.00  0.00           H  
ATOM   3092  HG1 THR A 199      -1.681  29.788  44.117  1.00  0.00           H  
ATOM   3093 1HG2 THR A 199      -2.762  31.822  43.861  1.00  0.00           H  
ATOM   3094 2HG2 THR A 199      -4.079  31.952  45.050  1.00  0.00           H  
ATOM   3095 3HG2 THR A 199      -2.499  31.276  45.506  1.00  0.00           H  
ATOM   3096  N   GLY A 200      -3.720  26.931  45.314  1.00  0.00           N  
ATOM   3097  CA  GLY A 200      -3.812  25.571  44.803  1.00  0.00           C  
ATOM   3098  C   GLY A 200      -3.137  25.388  43.432  1.00  0.00           C  
ATOM   3099  O   GLY A 200      -3.067  24.275  42.909  1.00  0.00           O  
ATOM   3100  H   GLY A 200      -2.985  27.133  45.993  1.00  0.00           H  
ATOM   3101 1HA  GLY A 200      -3.337  24.907  45.524  1.00  0.00           H  
ATOM   3102 2HA  GLY A 200      -4.859  25.289  44.738  1.00  0.00           H  
ATOM   3103  N   LEU A 201      -2.617  26.471  42.861  1.00  0.00           N  
ATOM   3104  CA  LEU A 201      -1.963  26.437  41.564  1.00  0.00           C  
ATOM   3105  C   LEU A 201      -0.494  26.109  41.768  1.00  0.00           C  
ATOM   3106  O   LEU A 201       0.093  26.588  42.739  1.00  0.00           O  
ATOM   3107  CB  LEU A 201      -2.055  27.829  40.954  1.00  0.00           C  
ATOM   3108  CG  LEU A 201      -3.462  28.346  40.707  1.00  0.00           C  
ATOM   3109  CD1 LEU A 201      -3.422  29.823  40.367  1.00  0.00           C  
ATOM   3110  CD2 LEU A 201      -4.049  27.580  39.558  1.00  0.00           C  
ATOM   3111  H   LEU A 201      -2.691  27.370  43.334  1.00  0.00           H  
ATOM   3112  HA  LEU A 201      -2.469  25.700  40.947  1.00  0.00           H  
ATOM   3113 1HB  LEU A 201      -1.573  28.509  41.632  1.00  0.00           H  
ATOM   3114 2HB  LEU A 201      -1.509  27.842  40.006  1.00  0.00           H  
ATOM   3115  HG  LEU A 201      -4.069  28.212  41.600  1.00  0.00           H  
ATOM   3116 1HD1 LEU A 201      -4.435  30.188  40.180  1.00  0.00           H  
ATOM   3117 2HD1 LEU A 201      -2.991  30.379  41.199  1.00  0.00           H  
ATOM   3118 3HD1 LEU A 201      -2.819  29.968  39.495  1.00  0.00           H  
ATOM   3119 1HD2 LEU A 201      -5.051  27.948  39.366  1.00  0.00           H  
ATOM   3120 2HD2 LEU A 201      -3.431  27.733  38.674  1.00  0.00           H  
ATOM   3121 3HD2 LEU A 201      -4.086  26.515  39.797  1.00  0.00           H  
ATOM   3122  N   PRO A 202       0.143  25.313  40.901  1.00  0.00           N  
ATOM   3123  CA  PRO A 202       1.551  25.033  40.962  1.00  0.00           C  
ATOM   3124  C   PRO A 202       2.385  26.227  40.517  1.00  0.00           C  
ATOM   3125  O   PRO A 202       1.964  26.966  39.620  1.00  0.00           O  
ATOM   3126  CB  PRO A 202       1.705  23.838  40.004  1.00  0.00           C  
ATOM   3127  CG  PRO A 202       0.601  23.995  39.038  1.00  0.00           C  
ATOM   3128  CD  PRO A 202      -0.561  24.620  39.836  1.00  0.00           C  
ATOM   3129  HA  PRO A 202       1.777  24.736  41.968  1.00  0.00           H  
ATOM   3130 1HB  PRO A 202       2.699  23.877  39.528  1.00  0.00           H  
ATOM   3131 2HB  PRO A 202       1.661  22.894  40.575  1.00  0.00           H  
ATOM   3132 1HG  PRO A 202       0.944  24.629  38.203  1.00  0.00           H  
ATOM   3133 2HG  PRO A 202       0.340  23.013  38.610  1.00  0.00           H  
ATOM   3134 1HD  PRO A 202      -1.105  25.329  39.204  1.00  0.00           H  
ATOM   3135 2HD  PRO A 202      -1.212  23.837  40.254  1.00  0.00           H  
ATOM   3136  N   TYR A 203       3.595  26.344  41.057  1.00  0.00           N  
ATOM   3137  CA  TYR A 203       4.574  27.285  40.512  1.00  0.00           C  
ATOM   3138  C   TYR A 203       5.054  26.698  39.201  1.00  0.00           C  
ATOM   3139  O   TYR A 203       5.189  25.481  39.104  1.00  0.00           O  
ATOM   3140  CB  TYR A 203       5.748  27.511  41.475  1.00  0.00           C  
ATOM   3141  CG  TYR A 203       5.426  28.421  42.613  1.00  0.00           C  
ATOM   3142  CD1 TYR A 203       5.045  27.909  43.776  1.00  0.00           C  
ATOM   3143  CD2 TYR A 203       5.537  29.800  42.470  1.00  0.00           C  
ATOM   3144  CE1 TYR A 203       4.784  28.736  44.827  1.00  0.00           C  
ATOM   3145  CE2 TYR A 203       5.253  30.641  43.547  1.00  0.00           C  
ATOM   3146  CZ  TYR A 203       4.884  30.073  44.735  1.00  0.00           C  
ATOM   3147  OH  TYR A 203       4.610  30.789  45.873  1.00  0.00           O  
ATOM   3148  H   TYR A 203       3.812  25.764  41.870  1.00  0.00           H  
ATOM   3149  HA  TYR A 203       4.076  28.233  40.321  1.00  0.00           H  
ATOM   3150 1HB  TYR A 203       6.040  26.546  41.897  1.00  0.00           H  
ATOM   3151 2HB  TYR A 203       6.618  27.901  40.953  1.00  0.00           H  
ATOM   3152  HD1 TYR A 203       4.951  26.831  43.881  1.00  0.00           H  
ATOM   3153  HD2 TYR A 203       5.848  30.207  41.519  1.00  0.00           H  
ATOM   3154  HE1 TYR A 203       4.480  28.322  45.769  1.00  0.00           H  
ATOM   3155  HE2 TYR A 203       5.336  31.722  43.451  1.00  0.00           H  
ATOM   3156  HH  TYR A 203       4.185  31.647  45.690  1.00  0.00           H  
ATOM   3157  N   PRO A 204       5.368  27.514  38.174  1.00  0.00           N  
ATOM   3158  CA  PRO A 204       5.809  27.045  36.876  1.00  0.00           C  
ATOM   3159  C   PRO A 204       7.123  26.327  36.948  1.00  0.00           C  
ATOM   3160  O   PRO A 204       7.426  25.512  36.089  1.00  0.00           O  
ATOM   3161  CB  PRO A 204       6.029  28.339  36.097  1.00  0.00           C  
ATOM   3162  CG  PRO A 204       6.296  29.388  37.168  1.00  0.00           C  
ATOM   3163  CD  PRO A 204       5.441  28.979  38.345  1.00  0.00           C  
ATOM   3164  HA  PRO A 204       5.033  26.412  36.421  1.00  0.00           H  
ATOM   3165 1HB  PRO A 204       6.875  28.221  35.405  1.00  0.00           H  
ATOM   3166 2HB  PRO A 204       5.157  28.571  35.491  1.00  0.00           H  
ATOM   3167 1HG  PRO A 204       7.368  29.420  37.406  1.00  0.00           H  
ATOM   3168 2HG  PRO A 204       6.044  30.377  36.787  1.00  0.00           H  
ATOM   3169 1HD  PRO A 204       5.944  29.264  39.261  1.00  0.00           H  
ATOM   3170 2HD  PRO A 204       4.477  29.447  38.261  1.00  0.00           H  
ATOM   3171  N   ARG A 205       7.902  26.645  37.972  1.00  0.00           N  
ATOM   3172  CA  ARG A 205       9.225  26.103  38.150  1.00  0.00           C  
ATOM   3173  C   ARG A 205       9.476  25.761  39.602  1.00  0.00           C  
ATOM   3174  O   ARG A 205       9.249  26.587  40.485  1.00  0.00           O  
ATOM   3175  CB  ARG A 205      10.255  27.150  37.701  1.00  0.00           C  
ATOM   3176  CG  ARG A 205      10.251  27.497  36.207  1.00  0.00           C  
ATOM   3177  CD  ARG A 205      11.146  28.598  35.860  1.00  0.00           C  
ATOM   3178  NE  ARG A 205      11.142  28.833  34.425  1.00  0.00           N  
ATOM   3179  CZ  ARG A 205      11.804  29.819  33.799  1.00  0.00           C  
ATOM   3180  NH1 ARG A 205      12.516  30.699  34.489  1.00  0.00           N  
ATOM   3181  NH2 ARG A 205      11.723  29.896  32.481  1.00  0.00           N  
ATOM   3182  H   ARG A 205       7.570  27.307  38.653  1.00  0.00           H  
ATOM   3183  HA  ARG A 205       9.331  25.201  37.550  1.00  0.00           H  
ATOM   3184 1HB  ARG A 205      10.106  28.077  38.253  1.00  0.00           H  
ATOM   3185 2HB  ARG A 205      11.252  26.790  37.936  1.00  0.00           H  
ATOM   3186 1HG  ARG A 205      10.608  26.658  35.650  1.00  0.00           H  
ATOM   3187 2HG  ARG A 205       9.260  27.764  35.869  1.00  0.00           H  
ATOM   3188 1HD  ARG A 205      10.792  29.499  36.347  1.00  0.00           H  
ATOM   3189 2HD  ARG A 205      12.166  28.379  36.175  1.00  0.00           H  
ATOM   3190  HE  ARG A 205      10.595  28.186  33.840  1.00  0.00           H  
ATOM   3191 1HH1 ARG A 205      12.546  30.655  35.523  1.00  0.00           H  
ATOM   3192 2HH1 ARG A 205      13.006  31.439  34.018  1.00  0.00           H  
ATOM   3193 1HH2 ARG A 205      11.155  29.219  31.973  1.00  0.00           H  
ATOM   3194 2HH2 ARG A 205      12.209  30.622  31.982  1.00  0.00           H  
ATOM   3195  N   VAL A 206       9.995  24.567  39.848  1.00  0.00           N  
ATOM   3196  CA  VAL A 206      10.459  24.204  41.177  1.00  0.00           C  
ATOM   3197  C   VAL A 206      11.783  23.505  41.051  1.00  0.00           C  
ATOM   3198  O   VAL A 206      12.089  22.932  39.999  1.00  0.00           O  
ATOM   3199  CB  VAL A 206       9.484  23.345  41.982  1.00  0.00           C  
ATOM   3200  CG1 VAL A 206       8.181  24.099  42.218  1.00  0.00           C  
ATOM   3201  CG2 VAL A 206       9.286  22.018  41.320  1.00  0.00           C  
ATOM   3202  H   VAL A 206      10.103  23.909  39.092  1.00  0.00           H  
ATOM   3203  HA  VAL A 206      10.622  25.103  41.747  1.00  0.00           H  
ATOM   3204  HB  VAL A 206       9.912  23.178  42.948  1.00  0.00           H  
ATOM   3205 1HG1 VAL A 206       7.557  23.494  42.843  1.00  0.00           H  
ATOM   3206 2HG1 VAL A 206       8.396  25.040  42.726  1.00  0.00           H  
ATOM   3207 3HG1 VAL A 206       7.672  24.307  41.278  1.00  0.00           H  
ATOM   3208 1HG2 VAL A 206       8.621  21.405  41.926  1.00  0.00           H  
ATOM   3209 2HG2 VAL A 206       8.866  22.163  40.360  1.00  0.00           H  
ATOM   3210 3HG2 VAL A 206      10.252  21.519  41.224  1.00  0.00           H  
ATOM   3211  N   ASN A 207      12.555  23.536  42.122  1.00  0.00           N  
ATOM   3212  CA  ASN A 207      13.841  22.892  42.154  1.00  0.00           C  
ATOM   3213  C   ASN A 207      13.631  21.436  42.496  1.00  0.00           C  
ATOM   3214  O   ASN A 207      13.223  21.110  43.602  1.00  0.00           O  
ATOM   3215  CB  ASN A 207      14.741  23.590  43.142  1.00  0.00           C  
ATOM   3216  CG  ASN A 207      16.162  23.129  43.086  1.00  0.00           C  
ATOM   3217  OD1 ASN A 207      16.528  21.939  42.969  1.00  0.00           O  
ATOM   3218  ND2 ASN A 207      17.016  24.129  43.144  1.00  0.00           N  
ATOM   3219  H   ASN A 207      12.231  23.999  42.969  1.00  0.00           H  
ATOM   3220  HA  ASN A 207      14.285  22.944  41.175  1.00  0.00           H  
ATOM   3221 1HB  ASN A 207      14.713  24.666  42.960  1.00  0.00           H  
ATOM   3222 2HB  ASN A 207      14.353  23.426  44.149  1.00  0.00           H  
ATOM   3223 1HD2 ASN A 207      18.023  23.981  43.076  1.00  0.00           H  
ATOM   3224 2HD2 ASN A 207      16.679  25.066  43.224  1.00  0.00           H  
ATOM   3225  N   LEU A 208      13.936  20.518  41.607  1.00  0.00           N  
ATOM   3226  CA  LEU A 208      13.602  19.130  41.957  1.00  0.00           C  
ATOM   3227  C   LEU A 208      14.296  18.627  43.229  1.00  0.00           C  
ATOM   3228  O   LEU A 208      13.835  17.655  43.839  1.00  0.00           O  
ATOM   3229  CB  LEU A 208      13.860  18.154  40.814  1.00  0.00           C  
ATOM   3230  CG  LEU A 208      12.917  18.253  39.654  1.00  0.00           C  
ATOM   3231  CD1 LEU A 208      13.355  17.282  38.594  1.00  0.00           C  
ATOM   3232  CD2 LEU A 208      11.499  17.959  40.118  1.00  0.00           C  
ATOM   3233  H   LEU A 208      14.352  20.799  40.716  1.00  0.00           H  
ATOM   3234  HA  LEU A 208      12.531  19.097  42.149  1.00  0.00           H  
ATOM   3235 1HB  LEU A 208      14.875  18.321  40.438  1.00  0.00           H  
ATOM   3236 2HB  LEU A 208      13.815  17.140  41.202  1.00  0.00           H  
ATOM   3237  HG  LEU A 208      12.965  19.251  39.246  1.00  0.00           H  
ATOM   3238 1HD1 LEU A 208      12.701  17.347  37.725  1.00  0.00           H  
ATOM   3239 2HD1 LEU A 208      14.349  17.535  38.318  1.00  0.00           H  
ATOM   3240 3HD1 LEU A 208      13.331  16.271  38.993  1.00  0.00           H  
ATOM   3241 1HD2 LEU A 208      10.829  18.027  39.273  1.00  0.00           H  
ATOM   3242 2HD2 LEU A 208      11.458  16.959  40.533  1.00  0.00           H  
ATOM   3243 3HD2 LEU A 208      11.199  18.679  40.881  1.00  0.00           H  
ATOM   3244  N   ARG A 209      15.402  19.264  43.615  1.00  0.00           N  
ATOM   3245  CA  ARG A 209      16.132  18.902  44.812  1.00  0.00           C  
ATOM   3246  C   ARG A 209      15.466  19.439  46.101  1.00  0.00           C  
ATOM   3247  O   ARG A 209      15.599  18.831  47.166  1.00  0.00           O  
ATOM   3248  CB  ARG A 209      17.552  19.424  44.733  1.00  0.00           C  
ATOM   3249  CG  ARG A 209      18.444  18.999  45.840  1.00  0.00           C  
ATOM   3250  CD  ARG A 209      19.823  19.525  45.650  1.00  0.00           C  
ATOM   3251  NE  ARG A 209      20.672  19.201  46.777  1.00  0.00           N  
ATOM   3252  CZ  ARG A 209      21.335  18.037  46.946  1.00  0.00           C  
ATOM   3253  NH1 ARG A 209      21.255  17.077  46.046  1.00  0.00           N  
ATOM   3254  NH2 ARG A 209      22.076  17.859  48.029  1.00  0.00           N  
ATOM   3255  H   ARG A 209      15.732  20.072  43.086  1.00  0.00           H  
ATOM   3256  HA  ARG A 209      16.173  17.813  44.866  1.00  0.00           H  
ATOM   3257 1HB  ARG A 209      18.008  19.110  43.795  1.00  0.00           H  
ATOM   3258 2HB  ARG A 209      17.543  20.507  44.749  1.00  0.00           H  
ATOM   3259 1HG  ARG A 209      18.047  19.354  46.786  1.00  0.00           H  
ATOM   3260 2HG  ARG A 209      18.496  17.908  45.849  1.00  0.00           H  
ATOM   3261 1HD  ARG A 209      20.263  19.101  44.755  1.00  0.00           H  
ATOM   3262 2HD  ARG A 209      19.787  20.610  45.548  1.00  0.00           H  
ATOM   3263  HE  ARG A 209      20.765  19.906  47.498  1.00  0.00           H  
ATOM   3264 1HH1 ARG A 209      20.693  17.201  45.186  1.00  0.00           H  
ATOM   3265 2HH1 ARG A 209      21.756  16.215  46.186  1.00  0.00           H  
ATOM   3266 1HH2 ARG A 209      22.142  18.592  48.721  1.00  0.00           H  
ATOM   3267 2HH2 ARG A 209      22.574  16.992  48.160  1.00  0.00           H  
ATOM   3268  N   HIS A 210      14.848  20.637  46.026  1.00  0.00           N  
ATOM   3269  CA  HIS A 210      14.322  21.314  47.225  1.00  0.00           C  
ATOM   3270  C   HIS A 210      12.869  21.842  47.141  1.00  0.00           C  
ATOM   3271  O   HIS A 210      12.342  22.362  48.125  1.00  0.00           O  
ATOM   3272  CB  HIS A 210      15.221  22.502  47.594  1.00  0.00           C  
ATOM   3273  CG  HIS A 210      16.654  22.156  47.896  1.00  0.00           C  
ATOM   3274  ND1 HIS A 210      17.025  21.414  48.998  1.00  0.00           N  
ATOM   3275  CD2 HIS A 210      17.803  22.471  47.250  1.00  0.00           C  
ATOM   3276  CE1 HIS A 210      18.339  21.283  49.017  1.00  0.00           C  
ATOM   3277  NE2 HIS A 210      18.838  21.920  47.971  1.00  0.00           N  
ATOM   3278  H   HIS A 210      14.696  21.053  45.114  1.00  0.00           H  
ATOM   3279  HA  HIS A 210      14.347  20.611  48.056  1.00  0.00           H  
ATOM   3280 1HB  HIS A 210      15.216  23.216  46.768  1.00  0.00           H  
ATOM   3281 2HB  HIS A 210      14.804  23.013  48.462  1.00  0.00           H  
ATOM   3282  HD1 HIS A 210      16.407  21.030  49.687  1.00  0.00           H  
ATOM   3283  HD2 HIS A 210      18.012  23.041  46.341  1.00  0.00           H  
ATOM   3284  HE1 HIS A 210      18.828  20.725  49.815  1.00  0.00           H  
ATOM   3285  N   GLY A 211      12.226  21.707  45.991  1.00  0.00           N  
ATOM   3286  CA  GLY A 211      10.878  22.218  45.742  1.00  0.00           C  
ATOM   3287  C   GLY A 211      10.824  23.731  45.493  1.00  0.00           C  
ATOM   3288  O   GLY A 211      11.603  24.299  44.717  1.00  0.00           O  
ATOM   3289  H   GLY A 211      12.693  21.260  45.226  1.00  0.00           H  
ATOM   3290 1HA  GLY A 211      10.465  21.693  44.877  1.00  0.00           H  
ATOM   3291 2HA  GLY A 211      10.239  21.964  46.587  1.00  0.00           H  
ATOM   3292  N   ILE A 212       9.856  24.378  46.122  1.00  0.00           N  
ATOM   3293  CA  ILE A 212       9.568  25.795  45.924  1.00  0.00           C  
ATOM   3294  C   ILE A 212      10.459  26.879  46.545  1.00  0.00           C  
ATOM   3295  O   ILE A 212      10.548  27.968  45.965  1.00  0.00           O  
ATOM   3296  CB  ILE A 212       8.204  26.180  46.396  1.00  0.00           C  
ATOM   3297  CG1 ILE A 212       7.157  25.579  45.640  1.00  0.00           C  
ATOM   3298  CG2 ILE A 212       8.074  27.666  46.210  1.00  0.00           C  
ATOM   3299  CD1 ILE A 212       5.873  25.827  46.342  1.00  0.00           C  
ATOM   3300  H   ILE A 212       9.270  23.851  46.758  1.00  0.00           H  
ATOM   3301  HA  ILE A 212       9.587  25.962  44.851  1.00  0.00           H  
ATOM   3302  HB  ILE A 212       8.070  25.934  47.439  1.00  0.00           H  
ATOM   3303 1HG1 ILE A 212       7.122  26.051  44.663  1.00  0.00           H  
ATOM   3304 2HG1 ILE A 212       7.312  24.504  45.508  1.00  0.00           H  
ATOM   3305 1HG2 ILE A 212       7.096  27.960  46.536  1.00  0.00           H  
ATOM   3306 2HG2 ILE A 212       8.822  28.183  46.794  1.00  0.00           H  
ATOM   3307 3HG2 ILE A 212       8.197  27.925  45.153  1.00  0.00           H  
ATOM   3308 1HD1 ILE A 212       5.051  25.454  45.771  1.00  0.00           H  
ATOM   3309 2HD1 ILE A 212       5.883  25.358  47.310  1.00  0.00           H  
ATOM   3310 3HD1 ILE A 212       5.758  26.861  46.483  1.00  0.00           H  
ATOM   3311  N   PRO A 213      11.006  26.722  47.761  1.00  0.00           N  
ATOM   3312  CA  PRO A 213      11.652  27.779  48.508  1.00  0.00           C  
ATOM   3313  C   PRO A 213      13.006  28.230  47.978  1.00  0.00           C  
ATOM   3314  O   PRO A 213      14.044  28.083  48.616  1.00  0.00           O  
ATOM   3315  CB  PRO A 213      11.739  27.165  49.897  1.00  0.00           C  
ATOM   3316  CG  PRO A 213      11.892  25.702  49.657  1.00  0.00           C  
ATOM   3317  CD  PRO A 213      11.044  25.419  48.449  1.00  0.00           C  
ATOM   3318  HA  PRO A 213      10.969  28.644  48.527  1.00  0.00           H  
ATOM   3319 1HB  PRO A 213      12.569  27.615  50.464  1.00  0.00           H  
ATOM   3320 2HB  PRO A 213      10.822  27.373  50.449  1.00  0.00           H  
ATOM   3321 1HG  PRO A 213      12.950  25.443  49.496  1.00  0.00           H  
ATOM   3322 2HG  PRO A 213      11.560  25.141  50.543  1.00  0.00           H  
ATOM   3323 1HD  PRO A 213      11.620  24.696  47.888  1.00  0.00           H  
ATOM   3324 2HD  PRO A 213      10.048  25.069  48.741  1.00  0.00           H  
ATOM   3325  N   PHE A 214      12.932  28.831  46.804  1.00  0.00           N  
ATOM   3326  CA  PHE A 214      13.980  29.513  46.081  1.00  0.00           C  
ATOM   3327  C   PHE A 214      13.297  30.828  45.741  1.00  0.00           C  
ATOM   3328  O   PHE A 214      13.928  31.864  45.517  1.00  0.00           O  
ATOM   3329  CB  PHE A 214      14.398  28.775  44.806  1.00  0.00           C  
ATOM   3330  CG  PHE A 214      13.303  28.723  43.795  1.00  0.00           C  
ATOM   3331  CD1 PHE A 214      13.131  29.745  42.867  1.00  0.00           C  
ATOM   3332  CD2 PHE A 214      12.433  27.670  43.774  1.00  0.00           C  
ATOM   3333  CE1 PHE A 214      12.099  29.693  41.961  1.00  0.00           C  
ATOM   3334  CE2 PHE A 214      11.403  27.634  42.880  1.00  0.00           C  
ATOM   3335  CZ  PHE A 214      11.234  28.645  41.971  1.00  0.00           C  
ATOM   3336  H   PHE A 214      12.023  28.839  46.372  1.00  0.00           H  
ATOM   3337  HA  PHE A 214      14.842  29.696  46.722  1.00  0.00           H  
ATOM   3338 1HB  PHE A 214      15.260  29.269  44.361  1.00  0.00           H  
ATOM   3339 2HB  PHE A 214      14.685  27.752  45.046  1.00  0.00           H  
ATOM   3340  HD1 PHE A 214      13.816  30.593  42.871  1.00  0.00           H  
ATOM   3341  HD2 PHE A 214      12.550  26.863  44.498  1.00  0.00           H  
ATOM   3342  HE1 PHE A 214      11.967  30.477  41.252  1.00  0.00           H  
ATOM   3343  HE2 PHE A 214      10.710  26.814  42.900  1.00  0.00           H  
ATOM   3344  HZ  PHE A 214      10.408  28.607  41.262  1.00  0.00           H  
ATOM   3345  N   TYR A 215      11.955  30.760  45.758  1.00  0.00           N  
ATOM   3346  CA  TYR A 215      11.102  31.912  45.517  1.00  0.00           C  
ATOM   3347  C   TYR A 215      10.827  32.608  46.835  1.00  0.00           C  
ATOM   3348  O   TYR A 215      10.281  32.021  47.773  1.00  0.00           O  
ATOM   3349  CB  TYR A 215       9.824  31.557  44.774  1.00  0.00           C  
ATOM   3350  CG  TYR A 215       8.896  32.742  44.685  1.00  0.00           C  
ATOM   3351  CD1 TYR A 215       9.295  33.905  44.027  1.00  0.00           C  
ATOM   3352  CD2 TYR A 215       7.641  32.663  45.249  1.00  0.00           C  
ATOM   3353  CE1 TYR A 215       8.436  34.986  43.958  1.00  0.00           C  
ATOM   3354  CE2 TYR A 215       6.779  33.723  45.169  1.00  0.00           C  
ATOM   3355  CZ  TYR A 215       7.166  34.891  44.532  1.00  0.00           C  
ATOM   3356  OH  TYR A 215       6.287  35.963  44.462  1.00  0.00           O  
ATOM   3357  H   TYR A 215      11.519  29.855  45.926  1.00  0.00           H  
ATOM   3358  HA  TYR A 215      11.651  32.616  44.884  1.00  0.00           H  
ATOM   3359 1HB  TYR A 215      10.059  31.222  43.764  1.00  0.00           H  
ATOM   3360 2HB  TYR A 215       9.307  30.741  45.289  1.00  0.00           H  
ATOM   3361  HD1 TYR A 215      10.285  33.970  43.573  1.00  0.00           H  
ATOM   3362  HD2 TYR A 215       7.328  31.754  45.747  1.00  0.00           H  
ATOM   3363  HE1 TYR A 215       8.746  35.898  43.449  1.00  0.00           H  
ATOM   3364  HE2 TYR A 215       5.783  33.646  45.616  1.00  0.00           H  
ATOM   3365  HH  TYR A 215       5.406  35.677  44.742  1.00  0.00           H  
ATOM   3366  N   VAL A 216      11.178  33.875  46.877  1.00  0.00           N  
ATOM   3367  CA  VAL A 216      11.145  34.691  48.076  1.00  0.00           C  
ATOM   3368  C   VAL A 216       9.808  34.926  48.774  1.00  0.00           C  
ATOM   3369  O   VAL A 216       9.796  35.217  49.968  1.00  0.00           O  
ATOM   3370  CB  VAL A 216      11.789  36.029  47.717  1.00  0.00           C  
ATOM   3371  CG1 VAL A 216      13.247  35.781  47.336  1.00  0.00           C  
ATOM   3372  CG2 VAL A 216      11.031  36.656  46.525  1.00  0.00           C  
ATOM   3373  H   VAL A 216      11.564  34.287  46.041  1.00  0.00           H  
ATOM   3374  HA  VAL A 216      11.801  34.211  48.796  1.00  0.00           H  
ATOM   3375  HB  VAL A 216      11.762  36.697  48.576  1.00  0.00           H  
ATOM   3376 1HG1 VAL A 216      13.727  36.723  47.076  1.00  0.00           H  
ATOM   3377 2HG1 VAL A 216      13.763  35.328  48.185  1.00  0.00           H  
ATOM   3378 3HG1 VAL A 216      13.290  35.102  46.482  1.00  0.00           H  
ATOM   3379 1HG2 VAL A 216      11.496  37.603  46.259  1.00  0.00           H  
ATOM   3380 2HG2 VAL A 216      11.070  35.980  45.671  1.00  0.00           H  
ATOM   3381 3HG2 VAL A 216       9.995  36.832  46.798  1.00  0.00           H  
ATOM   3382  N   ASN A 217       8.688  34.823  48.064  1.00  0.00           N  
ATOM   3383  CA  ASN A 217       7.410  35.037  48.738  1.00  0.00           C  
ATOM   3384  C   ASN A 217       6.637  33.740  48.992  1.00  0.00           C  
ATOM   3385  O   ASN A 217       5.492  33.790  49.425  1.00  0.00           O  
ATOM   3386  CB  ASN A 217       6.547  36.001  47.957  1.00  0.00           C  
ATOM   3387  CG  ASN A 217       7.121  37.387  47.869  1.00  0.00           C  
ATOM   3388  OD1 ASN A 217       7.599  37.956  48.856  1.00  0.00           O  
ATOM   3389  ND2 ASN A 217       7.092  37.941  46.679  1.00  0.00           N  
ATOM   3390  H   ASN A 217       8.726  34.589  47.084  1.00  0.00           H  
ATOM   3391  HA  ASN A 217       7.604  35.480  49.715  1.00  0.00           H  
ATOM   3392 1HB  ASN A 217       6.368  35.640  46.996  1.00  0.00           H  
ATOM   3393 2HB  ASN A 217       5.570  36.069  48.440  1.00  0.00           H  
ATOM   3394 1HD2 ASN A 217       7.460  38.861  46.544  1.00  0.00           H  
ATOM   3395 2HD2 ASN A 217       6.707  37.429  45.898  1.00  0.00           H  
ATOM   3396  N   SER A 218       7.245  32.583  48.742  1.00  0.00           N  
ATOM   3397  CA  SER A 218       6.522  31.325  48.935  1.00  0.00           C  
ATOM   3398  C   SER A 218       6.164  31.041  50.393  1.00  0.00           C  
ATOM   3399  O   SER A 218       6.972  31.302  51.279  1.00  0.00           O  
ATOM   3400  CB  SER A 218       7.321  30.141  48.448  1.00  0.00           C  
ATOM   3401  OG  SER A 218       6.682  28.928  48.805  1.00  0.00           O  
ATOM   3402  H   SER A 218       8.214  32.561  48.412  1.00  0.00           H  
ATOM   3403  HA  SER A 218       5.627  31.393  48.325  1.00  0.00           H  
ATOM   3404 1HB  SER A 218       7.417  30.202  47.376  1.00  0.00           H  
ATOM   3405 2HB  SER A 218       8.317  30.167  48.863  1.00  0.00           H  
ATOM   3406  HG  SER A 218       5.917  28.863  48.221  1.00  0.00           H  
ATOM   3407  N   PRO A 219       5.007  30.411  50.687  1.00  0.00           N  
ATOM   3408  CA  PRO A 219       4.620  29.932  52.006  1.00  0.00           C  
ATOM   3409  C   PRO A 219       5.651  28.972  52.617  1.00  0.00           C  
ATOM   3410  O   PRO A 219       5.664  28.773  53.829  1.00  0.00           O  
ATOM   3411  CB  PRO A 219       3.307  29.191  51.719  1.00  0.00           C  
ATOM   3412  CG  PRO A 219       2.740  29.860  50.494  1.00  0.00           C  
ATOM   3413  CD  PRO A 219       3.940  30.253  49.658  1.00  0.00           C  
ATOM   3414  HA  PRO A 219       4.452  30.794  52.669  1.00  0.00           H  
ATOM   3415 1HB  PRO A 219       3.511  28.115  51.556  1.00  0.00           H  
ATOM   3416 2HB  PRO A 219       2.639  29.257  52.588  1.00  0.00           H  
ATOM   3417 1HG  PRO A 219       2.079  29.155  49.973  1.00  0.00           H  
ATOM   3418 2HG  PRO A 219       2.125  30.726  50.780  1.00  0.00           H  
ATOM   3419 1HD  PRO A 219       4.172  29.473  48.930  1.00  0.00           H  
ATOM   3420 2HD  PRO A 219       3.698  31.223  49.184  1.00  0.00           H  
ATOM   3421  N   LEU A 220       6.496  28.356  51.781  1.00  0.00           N  
ATOM   3422  CA  LEU A 220       7.497  27.421  52.274  1.00  0.00           C  
ATOM   3423  C   LEU A 220       8.868  28.094  52.437  1.00  0.00           C  
ATOM   3424  O   LEU A 220       9.855  27.438  52.793  1.00  0.00           O  
ATOM   3425  CB  LEU A 220       7.654  26.248  51.292  1.00  0.00           C  
ATOM   3426  CG  LEU A 220       6.389  25.433  50.992  1.00  0.00           C  
ATOM   3427  CD1 LEU A 220       6.742  24.310  49.995  1.00  0.00           C  
ATOM   3428  CD2 LEU A 220       5.798  24.895  52.282  1.00  0.00           C  
ATOM   3429  H   LEU A 220       6.469  28.537  50.782  1.00  0.00           H  
ATOM   3430  HA  LEU A 220       7.179  27.042  53.245  1.00  0.00           H  
ATOM   3431 1HB  LEU A 220       8.023  26.645  50.342  1.00  0.00           H  
ATOM   3432 2HB  LEU A 220       8.402  25.564  51.689  1.00  0.00           H  
ATOM   3433  HG  LEU A 220       5.657  26.085  50.507  1.00  0.00           H  
ATOM   3434 1HD1 LEU A 220       5.854  23.748  49.741  1.00  0.00           H  
ATOM   3435 2HD1 LEU A 220       7.152  24.739  49.103  1.00  0.00           H  
ATOM   3436 3HD1 LEU A 220       7.475  23.642  50.439  1.00  0.00           H  
ATOM   3437 1HD2 LEU A 220       4.893  24.339  52.064  1.00  0.00           H  
ATOM   3438 2HD2 LEU A 220       6.522  24.242  52.770  1.00  0.00           H  
ATOM   3439 3HD2 LEU A 220       5.556  25.729  52.944  1.00  0.00           H  
ATOM   3440  N   HIS A 221       8.965  29.394  52.160  1.00  0.00           N  
ATOM   3441  CA  HIS A 221      10.267  30.057  52.166  1.00  0.00           C  
ATOM   3442  C   HIS A 221      10.776  30.389  53.564  1.00  0.00           C  
ATOM   3443  O   HIS A 221      10.810  31.549  53.981  1.00  0.00           O  
ATOM   3444  CB  HIS A 221      10.210  31.323  51.319  1.00  0.00           C  
ATOM   3445  CG  HIS A 221      11.530  31.840  50.928  1.00  0.00           C  
ATOM   3446  ND1 HIS A 221      12.229  31.310  49.865  1.00  0.00           N  
ATOM   3447  CD2 HIS A 221      12.281  32.847  51.399  1.00  0.00           C  
ATOM   3448  CE1 HIS A 221      13.347  31.961  49.707  1.00  0.00           C  
ATOM   3449  NE2 HIS A 221      13.398  32.903  50.619  1.00  0.00           N  
ATOM   3450  H   HIS A 221       8.140  29.945  51.915  1.00  0.00           H  
ATOM   3451  HA  HIS A 221      11.001  29.393  51.708  1.00  0.00           H  
ATOM   3452 1HB  HIS A 221       9.653  31.136  50.414  1.00  0.00           H  
ATOM   3453 2HB  HIS A 221       9.679  32.106  51.860  1.00  0.00           H  
ATOM   3454  HD1 HIS A 221      11.922  30.558  49.292  1.00  0.00           H  
ATOM   3455  HD2 HIS A 221      12.139  33.556  52.214  1.00  0.00           H  
ATOM   3456  HE1 HIS A 221      14.040  31.687  48.911  1.00  0.00           H  
ATOM   3457  N   GLU A 222      11.240  29.364  54.254  1.00  0.00           N  
ATOM   3458  CA  GLU A 222      11.745  29.462  55.624  1.00  0.00           C  
ATOM   3459  C   GLU A 222      13.251  29.737  55.695  1.00  0.00           C  
ATOM   3460  O   GLU A 222      13.828  29.773  56.785  1.00  0.00           O  
ATOM   3461  CB  GLU A 222      11.443  28.176  56.398  1.00  0.00           C  
ATOM   3462  CG  GLU A 222       9.957  27.898  56.620  1.00  0.00           C  
ATOM   3463  CD  GLU A 222       9.696  26.632  57.422  1.00  0.00           C  
ATOM   3464  OE1 GLU A 222      10.641  25.968  57.780  1.00  0.00           O  
ATOM   3465  OE2 GLU A 222       8.549  26.344  57.683  1.00  0.00           O  
ATOM   3466  H   GLU A 222      11.151  28.448  53.810  1.00  0.00           H  
ATOM   3467  HA  GLU A 222      11.230  30.286  56.118  1.00  0.00           H  
ATOM   3468 1HB  GLU A 222      11.863  27.326  55.861  1.00  0.00           H  
ATOM   3469 2HB  GLU A 222      11.926  28.216  57.375  1.00  0.00           H  
ATOM   3470 1HG  GLU A 222       9.514  28.746  57.139  1.00  0.00           H  
ATOM   3471 2HG  GLU A 222       9.470  27.811  55.645  1.00  0.00           H  
ATOM   3472  N   ASP A 223      13.888  29.894  54.540  1.00  0.00           N  
ATOM   3473  CA  ASP A 223      15.330  30.078  54.473  1.00  0.00           C  
ATOM   3474  C   ASP A 223      15.703  31.120  53.389  1.00  0.00           C  
ATOM   3475  O   ASP A 223      15.863  30.752  52.226  1.00  0.00           O  
ATOM   3476  CB  ASP A 223      15.973  28.710  54.176  1.00  0.00           C  
ATOM   3477  CG  ASP A 223      17.495  28.656  54.231  1.00  0.00           C  
ATOM   3478  OD1 ASP A 223      18.103  29.637  54.532  1.00  0.00           O  
ATOM   3479  OD2 ASP A 223      18.031  27.597  53.973  1.00  0.00           O  
ATOM   3480  H   ASP A 223      13.341  29.874  53.689  1.00  0.00           H  
ATOM   3481  HA  ASP A 223      15.687  30.399  55.446  1.00  0.00           H  
ATOM   3482 1HB  ASP A 223      15.579  27.980  54.889  1.00  0.00           H  
ATOM   3483 2HB  ASP A 223      15.656  28.382  53.181  1.00  0.00           H  
ATOM   3484  N   PRO A 224      15.830  32.421  53.736  1.00  0.00           N  
ATOM   3485  CA  PRO A 224      16.113  33.538  52.838  1.00  0.00           C  
ATOM   3486  C   PRO A 224      17.340  33.265  51.976  1.00  0.00           C  
ATOM   3487  O   PRO A 224      18.324  32.735  52.491  1.00  0.00           O  
ATOM   3488  CB  PRO A 224      16.345  34.696  53.817  1.00  0.00           C  
ATOM   3489  CG  PRO A 224      15.545  34.322  55.039  1.00  0.00           C  
ATOM   3490  CD  PRO A 224      15.658  32.824  55.144  1.00  0.00           C  
ATOM   3491  HA  PRO A 224      15.208  33.722  52.237  1.00  0.00           H  
ATOM   3492 1HB  PRO A 224      17.426  34.787  54.034  1.00  0.00           H  
ATOM   3493 2HB  PRO A 224      16.020  35.649  53.390  1.00  0.00           H  
ATOM   3494 1HG  PRO A 224      15.927  34.849  55.929  1.00  0.00           H  
ATOM   3495 2HG  PRO A 224      14.497  34.649  54.912  1.00  0.00           H  
ATOM   3496 1HD  PRO A 224      16.535  32.540  55.742  1.00  0.00           H  
ATOM   3497 2HD  PRO A 224      14.718  32.423  55.563  1.00  0.00           H  
ATOM   3498  N   PRO A 225      17.391  33.766  50.720  1.00  0.00           N  
ATOM   3499  CA  PRO A 225      18.449  33.545  49.742  1.00  0.00           C  
ATOM   3500  C   PRO A 225      19.783  34.062  50.236  1.00  0.00           C  
ATOM   3501  O   PRO A 225      20.833  33.583  49.826  1.00  0.00           O  
ATOM   3502  CB  PRO A 225      17.966  34.340  48.523  1.00  0.00           C  
ATOM   3503  CG  PRO A 225      17.031  35.384  49.087  1.00  0.00           C  
ATOM   3504  CD  PRO A 225      16.362  34.713  50.258  1.00  0.00           C  
ATOM   3505  HA  PRO A 225      18.511  32.468  49.512  1.00  0.00           H  
ATOM   3506 1HB  PRO A 225      18.828  34.787  48.001  1.00  0.00           H  
ATOM   3507 2HB  PRO A 225      17.471  33.668  47.802  1.00  0.00           H  
ATOM   3508 1HG  PRO A 225      17.596  36.283  49.375  1.00  0.00           H  
ATOM   3509 2HG  PRO A 225      16.315  35.695  48.313  1.00  0.00           H  
ATOM   3510 1HD  PRO A 225      16.113  35.460  51.015  1.00  0.00           H  
ATOM   3511 2HD  PRO A 225      15.494  34.177  49.901  1.00  0.00           H  
ATOM   3512  N   ALA A 226      19.726  34.995  51.178  1.00  0.00           N  
ATOM   3513  CA  ALA A 226      20.892  35.599  51.790  1.00  0.00           C  
ATOM   3514  C   ALA A 226      21.769  34.557  52.473  1.00  0.00           C  
ATOM   3515  O   ALA A 226      22.971  34.764  52.650  1.00  0.00           O  
ATOM   3516  CB  ALA A 226      20.446  36.629  52.811  1.00  0.00           C  
ATOM   3517  H   ALA A 226      18.824  35.323  51.474  1.00  0.00           H  
ATOM   3518  HA  ALA A 226      21.474  36.085  51.008  1.00  0.00           H  
ATOM   3519 1HB  ALA A 226      21.317  37.104  53.256  1.00  0.00           H  
ATOM   3520 2HB  ALA A 226      19.828  37.380  52.320  1.00  0.00           H  
ATOM   3521 3HB  ALA A 226      19.863  36.131  53.589  1.00  0.00           H  
ATOM   3522  N   LYS A 227      21.149  33.463  52.918  1.00  0.00           N  
ATOM   3523  CA  LYS A 227      21.837  32.403  53.629  1.00  0.00           C  
ATOM   3524  C   LYS A 227      22.343  31.279  52.712  1.00  0.00           C  
ATOM   3525  O   LYS A 227      22.994  30.346  53.189  1.00  0.00           O  
ATOM   3526  CB  LYS A 227      20.896  31.785  54.673  1.00  0.00           C  
ATOM   3527  CG  LYS A 227      20.447  32.717  55.798  1.00  0.00           C  
ATOM   3528  CD  LYS A 227      19.595  31.947  56.811  1.00  0.00           C  
ATOM   3529  CE  LYS A 227      19.108  32.838  57.943  1.00  0.00           C  
ATOM   3530  NZ  LYS A 227      18.324  32.067  58.960  1.00  0.00           N  
ATOM   3531  H   LYS A 227      20.152  33.333  52.734  1.00  0.00           H  
ATOM   3532  HA  LYS A 227      22.698  32.835  54.136  1.00  0.00           H  
ATOM   3533 1HB  LYS A 227      19.985  31.429  54.168  1.00  0.00           H  
ATOM   3534 2HB  LYS A 227      21.368  30.917  55.125  1.00  0.00           H  
ATOM   3535 1HG  LYS A 227      21.315  33.141  56.296  1.00  0.00           H  
ATOM   3536 2HG  LYS A 227      19.847  33.526  55.377  1.00  0.00           H  
ATOM   3537 1HD  LYS A 227      18.733  31.511  56.291  1.00  0.00           H  
ATOM   3538 2HD  LYS A 227      20.185  31.133  57.230  1.00  0.00           H  
ATOM   3539 1HE  LYS A 227      19.965  33.300  58.432  1.00  0.00           H  
ATOM   3540 2HE  LYS A 227      18.472  33.622  57.528  1.00  0.00           H  
ATOM   3541 1HZ  LYS A 227      18.017  32.689  59.696  1.00  0.00           H  
ATOM   3542 2HZ  LYS A 227      17.517  31.636  58.527  1.00  0.00           H  
ATOM   3543 3HZ  LYS A 227      18.912  31.347  59.354  1.00  0.00           H  
ATOM   3544  N   GLY A 228      22.008  31.326  51.418  1.00  0.00           N  
ATOM   3545  CA  GLY A 228      22.345  30.224  50.521  1.00  0.00           C  
ATOM   3546  C   GLY A 228      23.351  30.551  49.425  1.00  0.00           C  
ATOM   3547  O   GLY A 228      24.207  31.424  49.560  1.00  0.00           O  
ATOM   3548  H   GLY A 228      21.520  32.136  51.035  1.00  0.00           H  
ATOM   3549 1HA  GLY A 228      22.726  29.389  51.109  1.00  0.00           H  
ATOM   3550 2HA  GLY A 228      21.426  29.869  50.057  1.00  0.00           H  
ATOM   3551  N   THR A 229      23.234  29.794  48.334  1.00  0.00           N  
ATOM   3552  CA  THR A 229      24.098  29.876  47.160  1.00  0.00           C  
ATOM   3553  C   THR A 229      23.252  30.150  45.920  1.00  0.00           C  
ATOM   3554  O   THR A 229      23.650  29.857  44.795  1.00  0.00           O  
ATOM   3555  CB  THR A 229      24.898  28.575  46.980  1.00  0.00           C  
ATOM   3556  OG1 THR A 229      23.995  27.465  46.860  1.00  0.00           O  
ATOM   3557  CG2 THR A 229      25.806  28.351  48.185  1.00  0.00           C  
ATOM   3558  H   THR A 229      22.498  29.102  48.323  1.00  0.00           H  
ATOM   3559  HA  THR A 229      24.796  30.703  47.288  1.00  0.00           H  
ATOM   3560  HB  THR A 229      25.505  28.642  46.078  1.00  0.00           H  
ATOM   3561  HG1 THR A 229      23.546  27.504  46.008  1.00  0.00           H  
ATOM   3562 1HG2 THR A 229      26.371  27.429  48.047  1.00  0.00           H  
ATOM   3563 2HG2 THR A 229      26.497  29.190  48.278  1.00  0.00           H  
ATOM   3564 3HG2 THR A 229      25.207  28.275  49.089  1.00  0.00           H  
ATOM   3565  N   THR A 230      22.060  30.688  46.161  1.00  0.00           N  
ATOM   3566  CA  THR A 230      21.056  30.956  45.135  1.00  0.00           C  
ATOM   3567  C   THR A 230      20.829  32.446  44.884  1.00  0.00           C  
ATOM   3568  O   THR A 230      19.808  32.833  44.316  1.00  0.00           O  
ATOM   3569  CB  THR A 230      19.713  30.310  45.526  1.00  0.00           C  
ATOM   3570  OG1 THR A 230      19.274  30.841  46.788  1.00  0.00           O  
ATOM   3571  CG2 THR A 230      19.872  28.804  45.650  1.00  0.00           C  
ATOM   3572  H   THR A 230      21.838  30.916  47.119  1.00  0.00           H  
ATOM   3573  HA  THR A 230      21.395  30.510  44.200  1.00  0.00           H  
ATOM   3574  HB  THR A 230      18.966  30.534  44.764  1.00  0.00           H  
ATOM   3575  HG1 THR A 230      19.093  31.780  46.685  1.00  0.00           H  
ATOM   3576 1HG2 THR A 230      18.916  28.358  45.926  1.00  0.00           H  
ATOM   3577 2HG2 THR A 230      20.202  28.393  44.694  1.00  0.00           H  
ATOM   3578 3HG2 THR A 230      20.611  28.572  46.414  1.00  0.00           H  
ATOM   3579  N   GLU A 231      21.753  33.284  45.337  1.00  0.00           N  
ATOM   3580  CA  GLU A 231      21.614  34.725  45.154  1.00  0.00           C  
ATOM   3581  C   GLU A 231      21.427  35.076  43.678  1.00  0.00           C  
ATOM   3582  O   GLU A 231      22.193  34.636  42.817  1.00  0.00           O  
ATOM   3583  CB  GLU A 231      22.845  35.452  45.708  1.00  0.00           C  
ATOM   3584  CG  GLU A 231      22.764  36.978  45.647  1.00  0.00           C  
ATOM   3585  CD  GLU A 231      23.971  37.669  46.247  1.00  0.00           C  
ATOM   3586  OE1 GLU A 231      24.871  36.991  46.684  1.00  0.00           O  
ATOM   3587  OE2 GLU A 231      23.986  38.878  46.267  1.00  0.00           O  
ATOM   3588  H   GLU A 231      22.568  32.911  45.800  1.00  0.00           H  
ATOM   3589  HA  GLU A 231      20.733  35.062  45.700  1.00  0.00           H  
ATOM   3590 1HB  GLU A 231      23.000  35.164  46.749  1.00  0.00           H  
ATOM   3591 2HB  GLU A 231      23.728  35.143  45.148  1.00  0.00           H  
ATOM   3592 1HG  GLU A 231      22.673  37.281  44.604  1.00  0.00           H  
ATOM   3593 2HG  GLU A 231      21.865  37.303  46.169  1.00  0.00           H  
ATOM   3594  N   GLY A 232      20.409  35.876  43.398  1.00  0.00           N  
ATOM   3595  CA  GLY A 232      20.099  36.289  42.042  1.00  0.00           C  
ATOM   3596  C   GLY A 232      18.738  36.980  42.023  1.00  0.00           C  
ATOM   3597  O   GLY A 232      18.167  37.247  43.082  1.00  0.00           O  
ATOM   3598  H   GLY A 232      19.823  36.195  44.155  1.00  0.00           H  
ATOM   3599 1HA  GLY A 232      20.882  36.962  41.697  1.00  0.00           H  
ATOM   3600 2HA  GLY A 232      20.089  35.416  41.392  1.00  0.00           H  
ATOM   3601  N   PRO A 233      18.228  37.352  40.847  1.00  0.00           N  
ATOM   3602  CA  PRO A 233      16.936  37.968  40.647  1.00  0.00           C  
ATOM   3603  C   PRO A 233      15.853  37.034  41.179  1.00  0.00           C  
ATOM   3604  O   PRO A 233      16.042  35.814  41.138  1.00  0.00           O  
ATOM   3605  CB  PRO A 233      16.855  38.107  39.123  1.00  0.00           C  
ATOM   3606  CG  PRO A 233      18.297  38.079  38.654  1.00  0.00           C  
ATOM   3607  CD  PRO A 233      18.991  37.133  39.612  1.00  0.00           C  
ATOM   3608  HA  PRO A 233      16.941  38.948  41.155  1.00  0.00           H  
ATOM   3609 1HB  PRO A 233      16.256  37.276  38.712  1.00  0.00           H  
ATOM   3610 2HB  PRO A 233      16.335  39.035  38.851  1.00  0.00           H  
ATOM   3611 1HG  PRO A 233      18.347  37.741  37.606  1.00  0.00           H  
ATOM   3612 2HG  PRO A 233      18.716  39.095  38.680  1.00  0.00           H  
ATOM   3613 1HD  PRO A 233      18.884  36.093  39.283  1.00  0.00           H  
ATOM   3614 2HD  PRO A 233      20.037  37.436  39.712  1.00  0.00           H  
ATOM   3615  N   PRO A 234      14.720  37.543  41.664  1.00  0.00           N  
ATOM   3616  CA  PRO A 234      13.581  36.767  42.101  1.00  0.00           C  
ATOM   3617  C   PRO A 234      12.916  36.162  40.879  1.00  0.00           C  
ATOM   3618  O   PRO A 234      13.021  36.712  39.781  1.00  0.00           O  
ATOM   3619  CB  PRO A 234      12.702  37.804  42.800  1.00  0.00           C  
ATOM   3620  CG  PRO A 234      13.065  39.118  42.124  1.00  0.00           C  
ATOM   3621  CD  PRO A 234      14.551  38.996  41.787  1.00  0.00           C  
ATOM   3622  HA  PRO A 234      13.917  35.985  42.798  1.00  0.00           H  
ATOM   3623 1HB  PRO A 234      11.639  37.535  42.665  1.00  0.00           H  
ATOM   3624 2HB  PRO A 234      12.902  37.798  43.881  1.00  0.00           H  
ATOM   3625 1HG  PRO A 234      12.441  39.262  41.228  1.00  0.00           H  
ATOM   3626 2HG  PRO A 234      12.849  39.960  42.798  1.00  0.00           H  
ATOM   3627 1HD  PRO A 234      14.750  39.501  40.830  1.00  0.00           H  
ATOM   3628 2HD  PRO A 234      15.170  39.386  42.612  1.00  0.00           H  
ATOM   3629  N   GLU A 235      12.209  35.061  41.068  1.00  0.00           N  
ATOM   3630  CA  GLU A 235      11.484  34.441  39.966  1.00  0.00           C  
ATOM   3631  C   GLU A 235      10.180  35.176  39.677  1.00  0.00           C  
ATOM   3632  O   GLU A 235       9.605  35.806  40.563  1.00  0.00           O  
ATOM   3633  CB  GLU A 235      11.273  32.956  40.267  1.00  0.00           C  
ATOM   3634  CG  GLU A 235      10.582  32.127  39.168  1.00  0.00           C  
ATOM   3635  CD  GLU A 235      11.339  32.094  37.847  1.00  0.00           C  
ATOM   3636  OE1 GLU A 235      11.209  33.046  37.105  1.00  0.00           O  
ATOM   3637  OE2 GLU A 235      12.056  31.141  37.589  1.00  0.00           O  
ATOM   3638  H   GLU A 235      12.172  34.643  41.985  1.00  0.00           H  
ATOM   3639  HA  GLU A 235      12.104  34.508  39.071  1.00  0.00           H  
ATOM   3640 1HB  GLU A 235      12.245  32.511  40.449  1.00  0.00           H  
ATOM   3641 2HB  GLU A 235      10.687  32.848  41.184  1.00  0.00           H  
ATOM   3642 1HG  GLU A 235      10.484  31.103  39.524  1.00  0.00           H  
ATOM   3643 2HG  GLU A 235       9.594  32.491  39.013  1.00  0.00           H  
ATOM   3644  N   ILE A 236       9.732  35.104  38.419  1.00  0.00           N  
ATOM   3645  CA  ILE A 236       8.486  35.741  37.988  1.00  0.00           C  
ATOM   3646  C   ILE A 236       7.261  35.063  38.592  1.00  0.00           C  
ATOM   3647  O   ILE A 236       6.337  35.737  39.040  1.00  0.00           O  
ATOM   3648  CB  ILE A 236       8.354  35.743  36.455  1.00  0.00           C  
ATOM   3649  CG1 ILE A 236       9.437  36.629  35.844  1.00  0.00           C  
ATOM   3650  CG2 ILE A 236       6.976  36.273  36.050  1.00  0.00           C  
ATOM   3651  CD1 ILE A 236       9.556  36.488  34.347  1.00  0.00           C  
ATOM   3652  H   ILE A 236      10.280  34.543  37.762  1.00  0.00           H  
ATOM   3653  HA  ILE A 236       8.500  36.774  38.328  1.00  0.00           H  
ATOM   3654  HB  ILE A 236       8.491  34.728  36.076  1.00  0.00           H  
ATOM   3655 1HG1 ILE A 236       9.215  37.668  36.078  1.00  0.00           H  
ATOM   3656 2HG1 ILE A 236      10.400  36.370  36.292  1.00  0.00           H  
ATOM   3657 1HG2 ILE A 236       6.885  36.273  34.963  1.00  0.00           H  
ATOM   3658 2HG2 ILE A 236       6.208  35.663  36.465  1.00  0.00           H  
ATOM   3659 3HG2 ILE A 236       6.860  37.291  36.418  1.00  0.00           H  
ATOM   3660 1HD1 ILE A 236      10.345  37.146  33.982  1.00  0.00           H  
ATOM   3661 2HD1 ILE A 236       9.802  35.455  34.097  1.00  0.00           H  
ATOM   3662 3HD1 ILE A 236       8.611  36.760  33.878  1.00  0.00           H  
ATOM   3663  N   THR A 237       7.250  33.722  38.552  1.00  0.00           N  
ATOM   3664  CA  THR A 237       6.199  32.830  39.082  1.00  0.00           C  
ATOM   3665  C   THR A 237       4.889  32.733  38.303  1.00  0.00           C  
ATOM   3666  O   THR A 237       3.988  32.004  38.715  1.00  0.00           O  
ATOM   3667  CB  THR A 237       5.893  33.075  40.561  1.00  0.00           C  
ATOM   3668  OG1 THR A 237       5.087  34.239  40.731  1.00  0.00           O  
ATOM   3669  CG2 THR A 237       7.155  33.155  41.350  1.00  0.00           C  
ATOM   3670  H   THR A 237       8.064  33.282  38.145  1.00  0.00           H  
ATOM   3671  HA  THR A 237       6.622  31.827  39.062  1.00  0.00           H  
ATOM   3672  HB  THR A 237       5.318  32.243  40.920  1.00  0.00           H  
ATOM   3673  HG1 THR A 237       5.428  34.963  40.196  1.00  0.00           H  
ATOM   3674 1HG2 THR A 237       6.881  33.270  42.362  1.00  0.00           H  
ATOM   3675 2HG2 THR A 237       7.729  32.237  41.233  1.00  0.00           H  
ATOM   3676 3HG2 THR A 237       7.760  33.989  41.043  1.00  0.00           H  
ATOM   3677  N   GLU A 238       4.754  33.475  37.221  1.00  0.00           N  
ATOM   3678  CA  GLU A 238       3.561  33.339  36.400  1.00  0.00           C  
ATOM   3679  C   GLU A 238       3.452  31.908  35.932  1.00  0.00           C  
ATOM   3680  O   GLU A 238       4.396  31.387  35.331  1.00  0.00           O  
ATOM   3681  CB  GLU A 238       3.656  34.251  35.177  1.00  0.00           C  
ATOM   3682  CG  GLU A 238       2.437  34.250  34.244  1.00  0.00           C  
ATOM   3683  CD  GLU A 238       2.585  35.221  33.076  1.00  0.00           C  
ATOM   3684  OE1 GLU A 238       3.628  35.818  32.946  1.00  0.00           O  
ATOM   3685  OE2 GLU A 238       1.648  35.360  32.323  1.00  0.00           O  
ATOM   3686  H   GLU A 238       5.499  34.093  36.953  1.00  0.00           H  
ATOM   3687  HA  GLU A 238       2.680  33.570  36.999  1.00  0.00           H  
ATOM   3688 1HB  GLU A 238       3.849  35.269  35.494  1.00  0.00           H  
ATOM   3689 2HB  GLU A 238       4.509  33.940  34.579  1.00  0.00           H  
ATOM   3690 1HG  GLU A 238       2.321  33.244  33.843  1.00  0.00           H  
ATOM   3691 2HG  GLU A 238       1.535  34.477  34.800  1.00  0.00           H  
ATOM   3692  N   THR A 239       2.301  31.294  36.133  1.00  0.00           N  
ATOM   3693  CA  THR A 239       2.135  29.931  35.708  1.00  0.00           C  
ATOM   3694  C   THR A 239       1.258  29.984  34.487  1.00  0.00           C  
ATOM   3695  O   THR A 239       0.126  30.472  34.547  1.00  0.00           O  
ATOM   3696  CB  THR A 239       1.440  29.072  36.805  1.00  0.00           C  
ATOM   3697  OG1 THR A 239       2.198  29.117  38.003  1.00  0.00           O  
ATOM   3698  CG2 THR A 239       1.374  27.609  36.378  1.00  0.00           C  
ATOM   3699  H   THR A 239       1.548  31.762  36.623  1.00  0.00           H  
ATOM   3700  HA  THR A 239       3.093  29.502  35.440  1.00  0.00           H  
ATOM   3701  HB  THR A 239       0.438  29.456  36.993  1.00  0.00           H  
ATOM   3702  HG1 THR A 239       2.026  28.322  38.556  1.00  0.00           H  
ATOM   3703 1HG2 THR A 239       0.900  27.023  37.164  1.00  0.00           H  
ATOM   3704 2HG2 THR A 239       0.807  27.524  35.483  1.00  0.00           H  
ATOM   3705 3HG2 THR A 239       2.380  27.227  36.208  1.00  0.00           H  
ATOM   3706  N   CYS A 240       1.752  29.514  33.356  1.00  0.00           N  
ATOM   3707  CA  CYS A 240       0.876  29.556  32.212  1.00  0.00           C  
ATOM   3708  C   CYS A 240      -0.324  28.746  32.639  1.00  0.00           C  
ATOM   3709  O   CYS A 240      -0.147  27.761  33.365  1.00  0.00           O  
ATOM   3710  CB  CYS A 240       1.602  29.051  30.967  1.00  0.00           C  
ATOM   3711  SG  CYS A 240       2.194  27.358  31.047  1.00  0.00           S  
ATOM   3712  H   CYS A 240       2.689  29.142  33.305  1.00  0.00           H  
ATOM   3713  HA  CYS A 240       0.575  30.580  32.021  1.00  0.00           H  
ATOM   3714 1HB  CYS A 240       0.930  29.134  30.115  1.00  0.00           H  
ATOM   3715 2HB  CYS A 240       2.454  29.696  30.771  1.00  0.00           H  
ATOM   3716  HG  CYS A 240       2.704  27.332  29.818  1.00  0.00           H  
ATOM   3717  N   SER A 241      -1.528  29.076  32.170  1.00  0.00           N  
ATOM   3718  CA  SER A 241      -2.671  28.299  32.674  1.00  0.00           C  
ATOM   3719  C   SER A 241      -2.497  26.842  32.272  1.00  0.00           C  
ATOM   3720  O   SER A 241      -2.894  25.925  32.999  1.00  0.00           O  
ATOM   3721  CB  SER A 241      -3.991  28.823  32.152  1.00  0.00           C  
ATOM   3722  OG  SER A 241      -4.122  28.557  30.801  1.00  0.00           O  
ATOM   3723  H   SER A 241      -1.621  29.867  31.530  1.00  0.00           H  
ATOM   3724  HA  SER A 241      -2.680  28.364  33.764  1.00  0.00           H  
ATOM   3725 1HB  SER A 241      -4.804  28.358  32.696  1.00  0.00           H  
ATOM   3726 2HB  SER A 241      -4.049  29.897  32.319  1.00  0.00           H  
ATOM   3727  HG  SER A 241      -3.426  29.080  30.351  1.00  0.00           H  
ATOM   3728  N   ALA A 242      -1.789  26.649  31.158  1.00  0.00           N  
ATOM   3729  CA  ALA A 242      -1.435  25.356  30.625  1.00  0.00           C  
ATOM   3730  C   ALA A 242      -0.624  24.556  31.630  1.00  0.00           C  
ATOM   3731  O   ALA A 242      -0.736  23.335  31.711  1.00  0.00           O  
ATOM   3732  CB  ALA A 242      -0.619  25.549  29.365  1.00  0.00           C  
ATOM   3733  H   ALA A 242      -1.557  27.480  30.616  1.00  0.00           H  
ATOM   3734  HA  ALA A 242      -2.356  24.824  30.400  1.00  0.00           H  
ATOM   3735 1HB  ALA A 242      -0.368  24.595  28.928  1.00  0.00           H  
ATOM   3736 2HB  ALA A 242      -1.203  26.125  28.674  1.00  0.00           H  
ATOM   3737 3HB  ALA A 242       0.269  26.074  29.577  1.00  0.00           H  
ATOM   3738  N   GLY A 243       0.213  25.254  32.384  1.00  0.00           N  
ATOM   3739  CA  GLY A 243       1.080  24.668  33.374  1.00  0.00           C  
ATOM   3740  C   GLY A 243       0.241  24.045  34.422  1.00  0.00           C  
ATOM   3741  O   GLY A 243       0.300  22.836  34.668  1.00  0.00           O  
ATOM   3742  H   GLY A 243       0.218  26.264  32.311  1.00  0.00           H  
ATOM   3743 1HA  GLY A 243       1.738  23.945  32.955  1.00  0.00           H  
ATOM   3744 2HA  GLY A 243       1.703  25.444  33.809  1.00  0.00           H  
ATOM   3745  N   ALA A 244      -0.611  24.880  34.982  1.00  0.00           N  
ATOM   3746  CA  ALA A 244      -1.468  24.466  36.061  1.00  0.00           C  
ATOM   3747  C   ALA A 244      -2.349  23.302  35.647  1.00  0.00           C  
ATOM   3748  O   ALA A 244      -2.560  22.367  36.424  1.00  0.00           O  
ATOM   3749  CB  ALA A 244      -2.285  25.652  36.505  1.00  0.00           C  
ATOM   3750  H   ALA A 244      -0.623  25.843  34.636  1.00  0.00           H  
ATOM   3751  HA  ALA A 244      -0.852  24.122  36.866  1.00  0.00           H  
ATOM   3752 1HB  ALA A 244      -2.927  25.362  37.333  1.00  0.00           H  
ATOM   3753 2HB  ALA A 244      -1.622  26.460  36.819  1.00  0.00           H  
ATOM   3754 3HB  ALA A 244      -2.882  25.982  35.668  1.00  0.00           H  
ATOM   3755  N   GLY A 245      -2.819  23.331  34.407  1.00  0.00           N  
ATOM   3756  CA  GLY A 245      -3.654  22.267  33.907  1.00  0.00           C  
ATOM   3757  C   GLY A 245      -2.887  20.981  33.522  1.00  0.00           C  
ATOM   3758  O   GLY A 245      -3.433  19.880  33.658  1.00  0.00           O  
ATOM   3759  H   GLY A 245      -2.628  24.138  33.813  1.00  0.00           H  
ATOM   3760 1HA  GLY A 245      -4.408  22.038  34.652  1.00  0.00           H  
ATOM   3761 2HA  GLY A 245      -4.195  22.651  33.055  1.00  0.00           H  
ATOM   3762  N   SER A 246      -1.624  21.089  33.073  1.00  0.00           N  
ATOM   3763  CA  SER A 246      -0.883  19.899  32.624  1.00  0.00           C  
ATOM   3764  C   SER A 246      -0.673  18.927  33.740  1.00  0.00           C  
ATOM   3765  O   SER A 246      -0.650  17.705  33.540  1.00  0.00           O  
ATOM   3766  CB  SER A 246       0.450  20.291  32.065  1.00  0.00           C  
ATOM   3767  OG  SER A 246       1.289  20.795  33.071  1.00  0.00           O  
ATOM   3768  H   SER A 246      -1.192  22.007  32.969  1.00  0.00           H  
ATOM   3769  HA  SER A 246      -1.453  19.384  31.872  1.00  0.00           H  
ATOM   3770 1HB  SER A 246       0.901  19.429  31.605  1.00  0.00           H  
ATOM   3771 2HB  SER A 246       0.312  21.039  31.296  1.00  0.00           H  
ATOM   3772  HG  SER A 246       0.780  21.494  33.535  1.00  0.00           H  
ATOM   3773  N   LEU A 247      -0.637  19.477  34.930  1.00  0.00           N  
ATOM   3774  CA  LEU A 247      -0.496  18.709  36.125  1.00  0.00           C  
ATOM   3775  C   LEU A 247      -1.728  17.910  36.394  1.00  0.00           C  
ATOM   3776  O   LEU A 247      -1.661  16.854  37.006  1.00  0.00           O  
ATOM   3777  CB  LEU A 247      -0.265  19.634  37.283  1.00  0.00           C  
ATOM   3778  CG  LEU A 247       1.157  19.905  37.566  1.00  0.00           C  
ATOM   3779  CD1 LEU A 247       1.820  18.648  38.056  1.00  0.00           C  
ATOM   3780  CD2 LEU A 247       1.768  20.373  36.328  1.00  0.00           C  
ATOM   3781  H   LEU A 247      -0.642  20.500  34.984  1.00  0.00           H  
ATOM   3782  HA  LEU A 247       0.339  18.031  36.021  1.00  0.00           H  
ATOM   3783 1HB  LEU A 247      -0.742  20.590  37.065  1.00  0.00           H  
ATOM   3784 2HB  LEU A 247      -0.750  19.196  38.130  1.00  0.00           H  
ATOM   3785  HG  LEU A 247       1.250  20.663  38.331  1.00  0.00           H  
ATOM   3786 1HD1 LEU A 247       2.862  18.847  38.280  1.00  0.00           H  
ATOM   3787 2HD1 LEU A 247       1.351  18.309  38.927  1.00  0.00           H  
ATOM   3788 3HD1 LEU A 247       1.743  17.869  37.305  1.00  0.00           H  
ATOM   3789 1HD2 LEU A 247       2.766  20.565  36.488  1.00  0.00           H  
ATOM   3790 2HD2 LEU A 247       1.672  19.624  35.552  1.00  0.00           H  
ATOM   3791 3HD2 LEU A 247       1.282  21.260  36.023  1.00  0.00           H  
ATOM   3792  N   VAL A 248      -2.867  18.411  35.958  1.00  0.00           N  
ATOM   3793  CA  VAL A 248      -4.100  17.777  36.299  1.00  0.00           C  
ATOM   3794  C   VAL A 248      -4.199  16.448  35.584  1.00  0.00           C  
ATOM   3795  O   VAL A 248      -4.463  15.397  36.187  1.00  0.00           O  
ATOM   3796  CB  VAL A 248      -5.269  18.678  35.873  1.00  0.00           C  
ATOM   3797  CG1 VAL A 248      -6.611  18.007  36.126  1.00  0.00           C  
ATOM   3798  CG2 VAL A 248      -5.109  20.010  36.577  1.00  0.00           C  
ATOM   3799  H   VAL A 248      -2.884  19.240  35.374  1.00  0.00           H  
ATOM   3800  HA  VAL A 248      -4.099  17.651  37.359  1.00  0.00           H  
ATOM   3801  HB  VAL A 248      -5.223  18.830  34.807  1.00  0.00           H  
ATOM   3802 1HG1 VAL A 248      -7.407  18.657  35.777  1.00  0.00           H  
ATOM   3803 2HG1 VAL A 248      -6.651  17.067  35.582  1.00  0.00           H  
ATOM   3804 3HG1 VAL A 248      -6.740  17.820  37.185  1.00  0.00           H  
ATOM   3805 1HG2 VAL A 248      -5.885  20.691  36.269  1.00  0.00           H  
ATOM   3806 2HG2 VAL A 248      -5.143  19.878  37.626  1.00  0.00           H  
ATOM   3807 3HG2 VAL A 248      -4.143  20.422  36.312  1.00  0.00           H  
ATOM   3808  N   LEU A 249      -3.922  16.494  34.288  1.00  0.00           N  
ATOM   3809  CA  LEU A 249      -4.006  15.295  33.465  1.00  0.00           C  
ATOM   3810  C   LEU A 249      -3.023  14.233  33.963  1.00  0.00           C  
ATOM   3811  O   LEU A 249      -3.405  13.084  34.230  1.00  0.00           O  
ATOM   3812  CB  LEU A 249      -3.691  15.633  32.002  1.00  0.00           C  
ATOM   3813  CG  LEU A 249      -3.971  14.543  30.949  1.00  0.00           C  
ATOM   3814  CD1 LEU A 249      -4.070  15.192  29.584  1.00  0.00           C  
ATOM   3815  CD2 LEU A 249      -2.891  13.483  30.969  1.00  0.00           C  
ATOM   3816  H   LEU A 249      -3.678  17.404  33.887  1.00  0.00           H  
ATOM   3817  HA  LEU A 249      -5.016  14.897  33.535  1.00  0.00           H  
ATOM   3818 1HB  LEU A 249      -4.278  16.501  31.734  1.00  0.00           H  
ATOM   3819 2HB  LEU A 249      -2.633  15.899  31.927  1.00  0.00           H  
ATOM   3820  HG  LEU A 249      -4.921  14.096  31.156  1.00  0.00           H  
ATOM   3821 1HD1 LEU A 249      -4.287  14.427  28.849  1.00  0.00           H  
ATOM   3822 2HD1 LEU A 249      -4.862  15.933  29.589  1.00  0.00           H  
ATOM   3823 3HD1 LEU A 249      -3.122  15.673  29.341  1.00  0.00           H  
ATOM   3824 1HD2 LEU A 249      -3.111  12.724  30.216  1.00  0.00           H  
ATOM   3825 2HD2 LEU A 249      -1.940  13.948  30.747  1.00  0.00           H  
ATOM   3826 3HD2 LEU A 249      -2.842  13.012  31.950  1.00  0.00           H  
ATOM   3827  N   GLU A 250      -1.749  14.619  34.087  1.00  0.00           N  
ATOM   3828  CA  GLU A 250      -0.737  13.630  34.414  1.00  0.00           C  
ATOM   3829  C   GLU A 250      -0.837  13.098  35.836  1.00  0.00           C  
ATOM   3830  O   GLU A 250      -0.619  11.902  36.062  1.00  0.00           O  
ATOM   3831  CB  GLU A 250       0.641  14.215  34.174  1.00  0.00           C  
ATOM   3832  CG  GLU A 250       0.927  14.495  32.699  1.00  0.00           C  
ATOM   3833  CD  GLU A 250       0.759  13.322  31.890  1.00  0.00           C  
ATOM   3834  OE1 GLU A 250       0.990  12.265  32.397  1.00  0.00           O  
ATOM   3835  OE2 GLU A 250       0.418  13.438  30.740  1.00  0.00           O  
ATOM   3836  H   GLU A 250      -1.475  15.592  33.918  1.00  0.00           H  
ATOM   3837  HA  GLU A 250      -0.868  12.785  33.739  1.00  0.00           H  
ATOM   3838 1HB  GLU A 250       0.715  15.154  34.718  1.00  0.00           H  
ATOM   3839 2HB  GLU A 250       1.408  13.543  34.556  1.00  0.00           H  
ATOM   3840 1HG  GLU A 250       0.273  15.287  32.335  1.00  0.00           H  
ATOM   3841 2HG  GLU A 250       1.954  14.816  32.586  1.00  0.00           H  
ATOM   3842  N   PHE A 251      -1.196  13.951  36.799  1.00  0.00           N  
ATOM   3843  CA  PHE A 251      -1.314  13.471  38.160  1.00  0.00           C  
ATOM   3844  C   PHE A 251      -2.511  12.548  38.310  1.00  0.00           C  
ATOM   3845  O   PHE A 251      -2.449  11.570  39.062  1.00  0.00           O  
ATOM   3846  CB  PHE A 251      -1.331  14.619  39.160  1.00  0.00           C  
ATOM   3847  CG  PHE A 251       0.049  15.138  39.467  1.00  0.00           C  
ATOM   3848  CD1 PHE A 251       1.159  14.698  38.730  1.00  0.00           C  
ATOM   3849  CD2 PHE A 251       0.262  15.999  40.526  1.00  0.00           C  
ATOM   3850  CE1 PHE A 251       2.430  15.126  39.038  1.00  0.00           C  
ATOM   3851  CE2 PHE A 251       1.550  16.409  40.839  1.00  0.00           C  
ATOM   3852  CZ  PHE A 251       2.623  15.978  40.100  1.00  0.00           C  
ATOM   3853  H   PHE A 251      -1.374  14.940  36.612  1.00  0.00           H  
ATOM   3854  HA  PHE A 251      -0.422  12.886  38.383  1.00  0.00           H  
ATOM   3855 1HB  PHE A 251      -1.922  15.417  38.783  1.00  0.00           H  
ATOM   3856 2HB  PHE A 251      -1.795  14.315  40.062  1.00  0.00           H  
ATOM   3857  HD1 PHE A 251       1.011  14.009  37.903  1.00  0.00           H  
ATOM   3858  HD2 PHE A 251      -0.590  16.336  41.119  1.00  0.00           H  
ATOM   3859  HE1 PHE A 251       3.282  14.779  38.454  1.00  0.00           H  
ATOM   3860  HE2 PHE A 251       1.719  17.069  41.664  1.00  0.00           H  
ATOM   3861  HZ  PHE A 251       3.619  16.310  40.361  1.00  0.00           H  
ATOM   3862  N   THR A 252      -3.581  12.795  37.549  1.00  0.00           N  
ATOM   3863  CA  THR A 252      -4.722  11.902  37.618  1.00  0.00           C  
ATOM   3864  C   THR A 252      -4.284  10.497  37.203  1.00  0.00           C  
ATOM   3865  O   THR A 252      -4.568   9.520  37.902  1.00  0.00           O  
ATOM   3866  CB  THR A 252      -5.858  12.359  36.686  1.00  0.00           C  
ATOM   3867  OG1 THR A 252      -6.317  13.662  37.073  1.00  0.00           O  
ATOM   3868  CG2 THR A 252      -7.018  11.358  36.740  1.00  0.00           C  
ATOM   3869  H   THR A 252      -3.632  13.621  36.946  1.00  0.00           H  
ATOM   3870  HA  THR A 252      -5.088  11.867  38.647  1.00  0.00           H  
ATOM   3871  HB  THR A 252      -5.483  12.418  35.665  1.00  0.00           H  
ATOM   3872  HG1 THR A 252      -5.580  14.305  36.952  1.00  0.00           H  
ATOM   3873 1HG2 THR A 252      -7.809  11.692  36.078  1.00  0.00           H  
ATOM   3874 2HG2 THR A 252      -6.669  10.373  36.425  1.00  0.00           H  
ATOM   3875 3HG2 THR A 252      -7.399  11.300  37.759  1.00  0.00           H  
ATOM   3876  N   VAL A 253      -3.536  10.403  36.091  1.00  0.00           N  
ATOM   3877  CA  VAL A 253      -3.084   9.100  35.606  1.00  0.00           C  
ATOM   3878  C   VAL A 253      -2.157   8.428  36.616  1.00  0.00           C  
ATOM   3879  O   VAL A 253      -2.298   7.238  36.907  1.00  0.00           O  
ATOM   3880  CB  VAL A 253      -2.363   9.231  34.257  1.00  0.00           C  
ATOM   3881  CG1 VAL A 253      -1.736   7.874  33.865  1.00  0.00           C  
ATOM   3882  CG2 VAL A 253      -3.354   9.701  33.212  1.00  0.00           C  
ATOM   3883  H   VAL A 253      -3.322  11.254  35.561  1.00  0.00           H  
ATOM   3884  HA  VAL A 253      -3.959   8.468  35.462  1.00  0.00           H  
ATOM   3885  HB  VAL A 253      -1.552   9.962  34.348  1.00  0.00           H  
ATOM   3886 1HG1 VAL A 253      -1.215   7.972  32.924  1.00  0.00           H  
ATOM   3887 2HG1 VAL A 253      -1.034   7.568  34.634  1.00  0.00           H  
ATOM   3888 3HG1 VAL A 253      -2.516   7.120  33.770  1.00  0.00           H  
ATOM   3889 1HG2 VAL A 253      -2.873   9.814  32.255  1.00  0.00           H  
ATOM   3890 2HG2 VAL A 253      -4.156   8.976  33.124  1.00  0.00           H  
ATOM   3891 3HG2 VAL A 253      -3.755  10.655  33.524  1.00  0.00           H  
ATOM   3892  N   LEU A 254      -1.228   9.189  37.176  1.00  0.00           N  
ATOM   3893  CA  LEU A 254      -0.319   8.635  38.165  1.00  0.00           C  
ATOM   3894  C   LEU A 254      -1.116   7.987  39.315  1.00  0.00           C  
ATOM   3895  O   LEU A 254      -0.800   6.872  39.744  1.00  0.00           O  
ATOM   3896  CB  LEU A 254       0.584   9.738  38.691  1.00  0.00           C  
ATOM   3897  CG  LEU A 254       1.620   9.356  39.701  1.00  0.00           C  
ATOM   3898  CD1 LEU A 254       2.644   8.404  39.104  1.00  0.00           C  
ATOM   3899  CD2 LEU A 254       2.255  10.571  40.132  1.00  0.00           C  
ATOM   3900  H   LEU A 254      -1.138  10.169  36.899  1.00  0.00           H  
ATOM   3901  HA  LEU A 254       0.291   7.872  37.685  1.00  0.00           H  
ATOM   3902 1HB  LEU A 254       1.084  10.214  37.852  1.00  0.00           H  
ATOM   3903 2HB  LEU A 254      -0.051  10.486  39.166  1.00  0.00           H  
ATOM   3904  HG  LEU A 254       1.139   8.861  40.548  1.00  0.00           H  
ATOM   3905 1HD1 LEU A 254       3.383   8.150  39.853  1.00  0.00           H  
ATOM   3906 2HD1 LEU A 254       2.151   7.499  38.761  1.00  0.00           H  
ATOM   3907 3HD1 LEU A 254       3.137   8.894  38.271  1.00  0.00           H  
ATOM   3908 1HD2 LEU A 254       2.994  10.341  40.877  1.00  0.00           H  
ATOM   3909 2HD2 LEU A 254       2.719  11.039  39.272  1.00  0.00           H  
ATOM   3910 3HD2 LEU A 254       1.511  11.229  40.543  1.00  0.00           H  
ATOM   3911  N   SER A 255      -2.162   8.663  39.818  1.00  0.00           N  
ATOM   3912  CA  SER A 255      -2.981   8.075  40.888  1.00  0.00           C  
ATOM   3913  C   SER A 255      -3.648   6.780  40.441  1.00  0.00           C  
ATOM   3914  O   SER A 255      -3.656   5.783  41.169  1.00  0.00           O  
ATOM   3915  CB  SER A 255      -4.048   9.041  41.372  1.00  0.00           C  
ATOM   3916  OG  SER A 255      -3.464  10.104  42.054  1.00  0.00           O  
ATOM   3917  H   SER A 255      -2.387   9.593  39.457  1.00  0.00           H  
ATOM   3918  HA  SER A 255      -2.327   7.853  41.732  1.00  0.00           H  
ATOM   3919 1HB  SER A 255      -4.612   9.421  40.520  1.00  0.00           H  
ATOM   3920 2HB  SER A 255      -4.746   8.524  42.027  1.00  0.00           H  
ATOM   3921  HG  SER A 255      -2.983   9.699  42.798  1.00  0.00           H  
ATOM   3922  N   ARG A 256      -4.125   6.746  39.201  1.00  0.00           N  
ATOM   3923  CA  ARG A 256      -4.775   5.549  38.672  1.00  0.00           C  
ATOM   3924  C   ARG A 256      -3.818   4.345  38.704  1.00  0.00           C  
ATOM   3925  O   ARG A 256      -4.248   3.202  38.886  1.00  0.00           O  
ATOM   3926  CB  ARG A 256      -5.230   5.786  37.238  1.00  0.00           C  
ATOM   3927  CG  ARG A 256      -6.265   6.876  37.056  1.00  0.00           C  
ATOM   3928  CD  ARG A 256      -7.615   6.454  37.392  1.00  0.00           C  
ATOM   3929  NE  ARG A 256      -8.532   7.574  37.321  1.00  0.00           N  
ATOM   3930  CZ  ARG A 256      -8.889   8.301  38.378  1.00  0.00           C  
ATOM   3931  NH1 ARG A 256      -8.424   8.021  39.576  1.00  0.00           N  
ATOM   3932  NH2 ARG A 256      -9.707   9.283  38.190  1.00  0.00           N  
ATOM   3933  H   ARG A 256      -4.084   7.594  38.628  1.00  0.00           H  
ATOM   3934  HA  ARG A 256      -5.643   5.325  39.290  1.00  0.00           H  
ATOM   3935 1HB  ARG A 256      -4.386   5.986  36.593  1.00  0.00           H  
ATOM   3936 2HB  ARG A 256      -5.698   4.877  36.889  1.00  0.00           H  
ATOM   3937 1HG  ARG A 256      -6.032   7.681  37.731  1.00  0.00           H  
ATOM   3938 2HG  ARG A 256      -6.246   7.244  36.032  1.00  0.00           H  
ATOM   3939 1HD  ARG A 256      -7.948   5.688  36.688  1.00  0.00           H  
ATOM   3940 2HD  ARG A 256      -7.640   6.055  38.404  1.00  0.00           H  
ATOM   3941  HE  ARG A 256      -8.933   7.865  36.410  1.00  0.00           H  
ATOM   3942 1HH1 ARG A 256      -7.791   7.252  39.706  1.00  0.00           H  
ATOM   3943 2HH1 ARG A 256      -8.693   8.602  40.384  1.00  0.00           H  
ATOM   3944 1HH2 ARG A 256     -10.026   9.450  37.226  1.00  0.00           H  
ATOM   3945 2HH2 ARG A 256     -10.012   9.864  38.990  1.00  0.00           H  
ATOM   3946  N   LEU A 257      -2.523   4.613  38.504  1.00  0.00           N  
ATOM   3947  CA  LEU A 257      -1.495   3.576  38.454  1.00  0.00           C  
ATOM   3948  C   LEU A 257      -0.774   3.255  39.774  1.00  0.00           C  
ATOM   3949  O   LEU A 257      -0.375   2.109  39.992  1.00  0.00           O  
ATOM   3950  CB  LEU A 257      -0.491   4.012  37.415  1.00  0.00           C  
ATOM   3951  CG  LEU A 257      -1.119   4.174  36.080  1.00  0.00           C  
ATOM   3952  CD1 LEU A 257      -0.106   4.674  35.124  1.00  0.00           C  
ATOM   3953  CD2 LEU A 257      -1.745   2.867  35.679  1.00  0.00           C  
ATOM   3954  H   LEU A 257      -2.261   5.586  38.327  1.00  0.00           H  
ATOM   3955  HA  LEU A 257      -1.974   2.661  38.112  1.00  0.00           H  
ATOM   3956 1HB  LEU A 257      -0.078   4.980  37.714  1.00  0.00           H  
ATOM   3957 2HB  LEU A 257       0.314   3.282  37.348  1.00  0.00           H  
ATOM   3958  HG  LEU A 257      -1.905   4.920  36.145  1.00  0.00           H  
ATOM   3959 1HD1 LEU A 257      -0.562   4.827  34.163  1.00  0.00           H  
ATOM   3960 2HD1 LEU A 257       0.255   5.606  35.501  1.00  0.00           H  
ATOM   3961 3HD1 LEU A 257       0.712   3.968  35.034  1.00  0.00           H  
ATOM   3962 1HD2 LEU A 257      -2.244   2.989  34.729  1.00  0.00           H  
ATOM   3963 2HD2 LEU A 257      -0.979   2.093  35.604  1.00  0.00           H  
ATOM   3964 3HD2 LEU A 257      -2.480   2.575  36.427  1.00  0.00           H  
ATOM   3965  N   THR A 258      -0.606   4.251  40.644  1.00  0.00           N  
ATOM   3966  CA  THR A 258       0.115   4.063  41.908  1.00  0.00           C  
ATOM   3967  C   THR A 258      -0.810   3.827  43.088  1.00  0.00           C  
ATOM   3968  O   THR A 258      -0.395   3.324  44.130  1.00  0.00           O  
ATOM   3969  CB  THR A 258       0.941   5.302  42.248  1.00  0.00           C  
ATOM   3970  OG1 THR A 258       0.040   6.423  42.394  1.00  0.00           O  
ATOM   3971  CG2 THR A 258       1.951   5.577  41.167  1.00  0.00           C  
ATOM   3972  H   THR A 258      -0.939   5.179  40.397  1.00  0.00           H  
ATOM   3973  HA  THR A 258       0.780   3.204  41.807  1.00  0.00           H  
ATOM   3974  HB  THR A 258       1.453   5.144  43.184  1.00  0.00           H  
ATOM   3975  HG1 THR A 258      -0.311   6.652  41.495  1.00  0.00           H  
ATOM   3976 1HG2 THR A 258       2.522   6.451  41.413  1.00  0.00           H  
ATOM   3977 2HG2 THR A 258       2.619   4.726  41.074  1.00  0.00           H  
ATOM   3978 3HG2 THR A 258       1.434   5.736  40.228  1.00  0.00           H  
ATOM   3979  N   GLY A 259      -2.068   4.229  42.951  1.00  0.00           N  
ATOM   3980  CA  GLY A 259      -3.030   4.112  44.026  1.00  0.00           C  
ATOM   3981  C   GLY A 259      -2.975   5.272  45.006  1.00  0.00           C  
ATOM   3982  O   GLY A 259      -3.712   5.260  45.987  1.00  0.00           O  
ATOM   3983  H   GLY A 259      -2.391   4.656  42.088  1.00  0.00           H  
ATOM   3984 1HA  GLY A 259      -4.029   4.053  43.595  1.00  0.00           H  
ATOM   3985 2HA  GLY A 259      -2.865   3.184  44.566  1.00  0.00           H  
ATOM   3986  N   ASP A 260      -2.098   6.264  44.770  1.00  0.00           N  
ATOM   3987  CA  ASP A 260      -1.996   7.396  45.689  1.00  0.00           C  
ATOM   3988  C   ASP A 260      -2.914   8.560  45.255  1.00  0.00           C  
ATOM   3989  O   ASP A 260      -2.548   9.321  44.347  1.00  0.00           O  
ATOM   3990  CB  ASP A 260      -0.548   7.891  45.779  1.00  0.00           C  
ATOM   3991  CG  ASP A 260      -0.359   9.053  46.799  1.00  0.00           C  
ATOM   3992  OD1 ASP A 260      -1.351   9.557  47.291  1.00  0.00           O  
ATOM   3993  OD2 ASP A 260       0.770   9.425  47.068  1.00  0.00           O  
ATOM   3994  H   ASP A 260      -1.483   6.232  43.950  1.00  0.00           H  
ATOM   3995  HA  ASP A 260      -2.262   7.032  46.676  1.00  0.00           H  
ATOM   3996 1HB  ASP A 260       0.098   7.061  46.082  1.00  0.00           H  
ATOM   3997 2HB  ASP A 260      -0.213   8.219  44.793  1.00  0.00           H  
ATOM   3998  N   PRO A 261      -4.057   8.805  45.934  1.00  0.00           N  
ATOM   3999  CA  PRO A 261      -5.080   9.770  45.574  1.00  0.00           C  
ATOM   4000  C   PRO A 261      -4.599  11.199  45.744  1.00  0.00           C  
ATOM   4001  O   PRO A 261      -5.270  12.134  45.319  1.00  0.00           O  
ATOM   4002  CB  PRO A 261      -6.221   9.455  46.534  1.00  0.00           C  
ATOM   4003  CG  PRO A 261      -5.532   8.887  47.759  1.00  0.00           C  
ATOM   4004  CD  PRO A 261      -4.335   8.125  47.233  1.00  0.00           C  
ATOM   4005  HA  PRO A 261      -5.385   9.588  44.529  1.00  0.00           H  
ATOM   4006 1HB  PRO A 261      -6.792  10.375  46.753  1.00  0.00           H  
ATOM   4007 2HB  PRO A 261      -6.922   8.751  46.063  1.00  0.00           H  
ATOM   4008 1HG  PRO A 261      -5.239   9.703  48.437  1.00  0.00           H  
ATOM   4009 2HG  PRO A 261      -6.226   8.248  48.319  1.00  0.00           H  
ATOM   4010 1HD  PRO A 261      -3.501   8.263  47.940  1.00  0.00           H  
ATOM   4011 2HD  PRO A 261      -4.611   7.087  47.101  1.00  0.00           H  
ATOM   4012  N   ARG A 262      -3.454  11.389  46.407  1.00  0.00           N  
ATOM   4013  CA  ARG A 262      -2.941  12.727  46.639  1.00  0.00           C  
ATOM   4014  C   ARG A 262      -2.610  13.426  45.344  1.00  0.00           C  
ATOM   4015  O   ARG A 262      -2.661  14.653  45.256  1.00  0.00           O  
ATOM   4016  CB  ARG A 262      -1.701  12.628  47.475  1.00  0.00           C  
ATOM   4017  CG  ARG A 262      -1.982  12.180  48.858  1.00  0.00           C  
ATOM   4018  CD  ARG A 262      -0.771  11.920  49.594  1.00  0.00           C  
ATOM   4019  NE  ARG A 262       0.097  13.042  49.655  1.00  0.00           N  
ATOM   4020  CZ  ARG A 262       1.287  13.139  49.039  1.00  0.00           C  
ATOM   4021  NH1 ARG A 262       1.773  12.163  48.264  1.00  0.00           N  
ATOM   4022  NH2 ARG A 262       1.965  14.245  49.261  1.00  0.00           N  
ATOM   4023  H   ARG A 262      -2.881  10.603  46.744  1.00  0.00           H  
ATOM   4024  HA  ARG A 262      -3.694  13.302  47.174  1.00  0.00           H  
ATOM   4025 1HB  ARG A 262      -0.993  11.946  47.009  1.00  0.00           H  
ATOM   4026 2HB  ARG A 262      -1.221  13.604  47.529  1.00  0.00           H  
ATOM   4027 1HG  ARG A 262      -2.546  12.947  49.384  1.00  0.00           H  
ATOM   4028 2HG  ARG A 262      -2.561  11.254  48.821  1.00  0.00           H  
ATOM   4029 1HD  ARG A 262      -1.029  11.644  50.616  1.00  0.00           H  
ATOM   4030 2HD  ARG A 262      -0.230  11.097  49.121  1.00  0.00           H  
ATOM   4031  HE  ARG A 262      -0.175  13.839  50.237  1.00  0.00           H  
ATOM   4032 1HH1 ARG A 262       1.229  11.291  48.072  1.00  0.00           H  
ATOM   4033 2HH1 ARG A 262       2.669  12.270  47.827  1.00  0.00           H  
ATOM   4034 1HH2 ARG A 262       1.514  14.958  49.863  1.00  0.00           H  
ATOM   4035 2HH2 ARG A 262       2.893  14.383  48.887  1.00  0.00           H  
ATOM   4036  N   PHE A 263      -2.295  12.651  44.317  1.00  0.00           N  
ATOM   4037  CA  PHE A 263      -1.960  13.274  43.059  1.00  0.00           C  
ATOM   4038  C   PHE A 263      -3.263  13.694  42.378  1.00  0.00           C  
ATOM   4039  O   PHE A 263      -3.386  14.852  41.978  1.00  0.00           O  
ATOM   4040  CB  PHE A 263      -1.083  12.337  42.249  1.00  0.00           C  
ATOM   4041  CG  PHE A 263       0.214  12.183  42.858  1.00  0.00           C  
ATOM   4042  CD1 PHE A 263       0.450  11.148  43.715  1.00  0.00           C  
ATOM   4043  CD2 PHE A 263       1.206  13.065  42.600  1.00  0.00           C  
ATOM   4044  CE1 PHE A 263       1.667  11.000  44.300  1.00  0.00           C  
ATOM   4045  CE2 PHE A 263       2.415  12.924  43.173  1.00  0.00           C  
ATOM   4046  CZ  PHE A 263       2.655  11.895  44.022  1.00  0.00           C  
ATOM   4047  H   PHE A 263      -2.300  11.632  44.414  1.00  0.00           H  
ATOM   4048  HA  PHE A 263      -1.374  14.171  43.257  1.00  0.00           H  
ATOM   4049 1HB  PHE A 263      -1.520  11.373  42.178  1.00  0.00           H  
ATOM   4050 2HB  PHE A 263      -0.941  12.697  41.255  1.00  0.00           H  
ATOM   4051  HD1 PHE A 263      -0.351  10.443  43.928  1.00  0.00           H  
ATOM   4052  HD2 PHE A 263       1.019  13.879  41.933  1.00  0.00           H  
ATOM   4053  HE1 PHE A 263       1.841  10.167  44.987  1.00  0.00           H  
ATOM   4054  HE2 PHE A 263       3.186  13.640  42.961  1.00  0.00           H  
ATOM   4055  HZ  PHE A 263       3.609  11.796  44.469  1.00  0.00           H  
ATOM   4056  N   GLU A 264      -4.273  12.811  42.340  1.00  0.00           N  
ATOM   4057  CA  GLU A 264      -5.579  13.183  41.799  1.00  0.00           C  
ATOM   4058  C   GLU A 264      -6.166  14.378  42.564  1.00  0.00           C  
ATOM   4059  O   GLU A 264      -6.762  15.271  41.967  1.00  0.00           O  
ATOM   4060  CB  GLU A 264      -6.574  12.016  41.847  1.00  0.00           C  
ATOM   4061  CG  GLU A 264      -7.913  12.334  41.193  1.00  0.00           C  
ATOM   4062  CD  GLU A 264      -8.864  11.148  41.132  1.00  0.00           C  
ATOM   4063  OE1 GLU A 264      -8.520  10.098  41.617  1.00  0.00           O  
ATOM   4064  OE2 GLU A 264      -9.927  11.285  40.560  1.00  0.00           O  
ATOM   4065  H   GLU A 264      -4.109  11.850  42.607  1.00  0.00           H  
ATOM   4066  HA  GLU A 264      -5.445  13.473  40.757  1.00  0.00           H  
ATOM   4067 1HB  GLU A 264      -6.152  11.157  41.334  1.00  0.00           H  
ATOM   4068 2HB  GLU A 264      -6.754  11.726  42.887  1.00  0.00           H  
ATOM   4069 1HG  GLU A 264      -8.370  13.137  41.758  1.00  0.00           H  
ATOM   4070 2HG  GLU A 264      -7.730  12.698  40.182  1.00  0.00           H  
ATOM   4071  N   GLN A 265      -6.007  14.427  43.888  1.00  0.00           N  
ATOM   4072  CA  GLN A 265      -6.546  15.584  44.583  1.00  0.00           C  
ATOM   4073  C   GLN A 265      -5.748  16.840  44.244  1.00  0.00           C  
ATOM   4074  O   GLN A 265      -6.334  17.910  44.054  1.00  0.00           O  
ATOM   4075  CB  GLN A 265      -6.612  15.390  46.095  1.00  0.00           C  
ATOM   4076  CG  GLN A 265      -7.639  14.374  46.541  1.00  0.00           C  
ATOM   4077  CD  GLN A 265      -7.834  14.383  48.030  1.00  0.00           C  
ATOM   4078  OE1 GLN A 265      -8.483  15.326  48.500  1.00  0.00           O  
ATOM   4079  NE2 GLN A 265      -7.330  13.399  48.764  1.00  0.00           N  
ATOM   4080  H   GLN A 265      -5.545  13.675  44.391  1.00  0.00           H  
ATOM   4081  HA  GLN A 265      -7.568  15.737  44.239  1.00  0.00           H  
ATOM   4082 1HB  GLN A 265      -5.642  15.037  46.442  1.00  0.00           H  
ATOM   4083 2HB  GLN A 265      -6.813  16.341  46.587  1.00  0.00           H  
ATOM   4084 1HG  GLN A 265      -8.590  14.589  46.064  1.00  0.00           H  
ATOM   4085 2HG  GLN A 265      -7.279  13.391  46.253  1.00  0.00           H  
ATOM   4086 1HE2 GLN A 265      -7.466  13.385  49.757  1.00  0.00           H  
ATOM   4087 2HE2 GLN A 265      -6.844  12.647  48.331  1.00  0.00           H  
ATOM   4088  N   ALA A 266      -4.415  16.726  44.119  1.00  0.00           N  
ATOM   4089  CA  ALA A 266      -3.609  17.884  43.744  1.00  0.00           C  
ATOM   4090  C   ALA A 266      -4.056  18.389  42.379  1.00  0.00           C  
ATOM   4091  O   ALA A 266      -4.145  19.599  42.138  1.00  0.00           O  
ATOM   4092  CB  ALA A 266      -2.131  17.521  43.710  1.00  0.00           C  
ATOM   4093  H   ALA A 266      -3.943  15.841  44.306  1.00  0.00           H  
ATOM   4094  HA  ALA A 266      -3.780  18.665  44.475  1.00  0.00           H  
ATOM   4095 1HB  ALA A 266      -1.537  18.390  43.435  1.00  0.00           H  
ATOM   4096 2HB  ALA A 266      -1.824  17.163  44.693  1.00  0.00           H  
ATOM   4097 3HB  ALA A 266      -1.973  16.736  42.981  1.00  0.00           H  
ATOM   4098  N   ALA A 267      -4.384  17.440  41.508  1.00  0.00           N  
ATOM   4099  CA  ALA A 267      -4.867  17.703  40.174  1.00  0.00           C  
ATOM   4100  C   ALA A 267      -6.202  18.435  40.186  1.00  0.00           C  
ATOM   4101  O   ALA A 267      -6.362  19.476  39.548  1.00  0.00           O  
ATOM   4102  CB  ALA A 267      -5.034  16.371  39.463  1.00  0.00           C  
ATOM   4103  H   ALA A 267      -4.260  16.469  41.786  1.00  0.00           H  
ATOM   4104  HA  ALA A 267      -4.138  18.325  39.658  1.00  0.00           H  
ATOM   4105 1HB  ALA A 267      -5.399  16.488  38.482  1.00  0.00           H  
ATOM   4106 2HB  ALA A 267      -4.089  15.851  39.436  1.00  0.00           H  
ATOM   4107 3HB  ALA A 267      -5.734  15.778  39.973  1.00  0.00           H  
ATOM   4108  N   LYS A 268      -7.152  17.950  40.978  1.00  0.00           N  
ATOM   4109  CA  LYS A 268      -8.454  18.596  41.008  1.00  0.00           C  
ATOM   4110  C   LYS A 268      -8.351  19.987  41.609  1.00  0.00           C  
ATOM   4111  O   LYS A 268      -9.002  20.929  41.147  1.00  0.00           O  
ATOM   4112  CB  LYS A 268      -9.460  17.719  41.727  1.00  0.00           C  
ATOM   4113  CG  LYS A 268      -9.803  16.487  40.923  1.00  0.00           C  
ATOM   4114  CD  LYS A 268     -10.839  15.654  41.554  1.00  0.00           C  
ATOM   4115  CE  LYS A 268     -11.119  14.501  40.661  1.00  0.00           C  
ATOM   4116  NZ  LYS A 268     -12.195  13.671  41.135  1.00  0.00           N  
ATOM   4117  H   LYS A 268      -6.986  17.097  41.513  1.00  0.00           H  
ATOM   4118  HA  LYS A 268      -8.795  18.711  39.982  1.00  0.00           H  
ATOM   4119 1HB  LYS A 268      -9.043  17.398  42.682  1.00  0.00           H  
ATOM   4120 2HB  LYS A 268     -10.378  18.278  41.928  1.00  0.00           H  
ATOM   4121 1HG  LYS A 268     -10.143  16.758  39.949  1.00  0.00           H  
ATOM   4122 2HG  LYS A 268      -8.908  15.880  40.805  1.00  0.00           H  
ATOM   4123 1HD  LYS A 268     -10.495  15.299  42.528  1.00  0.00           H  
ATOM   4124 2HD  LYS A 268     -11.744  16.229  41.684  1.00  0.00           H  
ATOM   4125 1HE  LYS A 268     -11.370  14.878  39.695  1.00  0.00           H  
ATOM   4126 2HE  LYS A 268     -10.229  13.906  40.583  1.00  0.00           H  
ATOM   4127 1HZ  LYS A 268     -12.372  12.886  40.518  1.00  0.00           H  
ATOM   4128 2HZ  LYS A 268     -11.964  13.323  42.037  1.00  0.00           H  
ATOM   4129 3HZ  LYS A 268     -13.027  14.261  41.175  1.00  0.00           H  
ATOM   4130  N   ARG A 269      -7.485  20.130  42.605  1.00  0.00           N  
ATOM   4131  CA  ARG A 269      -7.203  21.415  43.213  1.00  0.00           C  
ATOM   4132  C   ARG A 269      -6.721  22.433  42.191  1.00  0.00           C  
ATOM   4133  O   ARG A 269      -7.327  23.496  42.043  1.00  0.00           O  
ATOM   4134  CB  ARG A 269      -6.175  21.216  44.319  1.00  0.00           C  
ATOM   4135  CG  ARG A 269      -5.553  22.429  44.878  1.00  0.00           C  
ATOM   4136  CD  ARG A 269      -4.632  22.104  46.024  1.00  0.00           C  
ATOM   4137  NE  ARG A 269      -3.563  21.194  45.653  1.00  0.00           N  
ATOM   4138  CZ  ARG A 269      -2.613  20.750  46.509  1.00  0.00           C  
ATOM   4139  NH1 ARG A 269      -2.560  21.201  47.736  1.00  0.00           N  
ATOM   4140  NH2 ARG A 269      -1.733  19.845  46.135  1.00  0.00           N  
ATOM   4141  H   ARG A 269      -6.993  19.311  42.961  1.00  0.00           H  
ATOM   4142  HA  ARG A 269      -8.116  21.791  43.662  1.00  0.00           H  
ATOM   4143 1HB  ARG A 269      -6.644  20.684  45.143  1.00  0.00           H  
ATOM   4144 2HB  ARG A 269      -5.381  20.590  43.963  1.00  0.00           H  
ATOM   4145 1HG  ARG A 269      -4.939  22.866  44.101  1.00  0.00           H  
ATOM   4146 2HG  ARG A 269      -6.291  23.136  45.161  1.00  0.00           H  
ATOM   4147 1HD  ARG A 269      -4.185  23.006  46.418  1.00  0.00           H  
ATOM   4148 2HD  ARG A 269      -5.211  21.623  46.803  1.00  0.00           H  
ATOM   4149  HE  ARG A 269      -3.570  20.818  44.708  1.00  0.00           H  
ATOM   4150 1HH1 ARG A 269      -3.221  21.896  48.054  1.00  0.00           H  
ATOM   4151 2HH1 ARG A 269      -1.846  20.848  48.353  1.00  0.00           H  
ATOM   4152 1HH2 ARG A 269      -1.772  19.451  45.208  1.00  0.00           H  
ATOM   4153 2HH2 ARG A 269      -1.041  19.518  46.787  1.00  0.00           H  
ATOM   4154  N   ALA A 270      -5.657  22.108  41.456  1.00  0.00           N  
ATOM   4155  CA  ALA A 270      -5.142  23.036  40.457  1.00  0.00           C  
ATOM   4156  C   ALA A 270      -6.159  23.311  39.355  1.00  0.00           C  
ATOM   4157  O   ALA A 270      -6.315  24.451  38.912  1.00  0.00           O  
ATOM   4158  CB  ALA A 270      -3.871  22.490  39.867  1.00  0.00           C  
ATOM   4159  H   ALA A 270      -5.191  21.209  41.601  1.00  0.00           H  
ATOM   4160  HA  ALA A 270      -4.922  23.980  40.953  1.00  0.00           H  
ATOM   4161 1HB  ALA A 270      -3.464  23.189  39.143  1.00  0.00           H  
ATOM   4162 2HB  ALA A 270      -3.187  22.363  40.678  1.00  0.00           H  
ATOM   4163 3HB  ALA A 270      -4.067  21.532  39.379  1.00  0.00           H  
ATOM   4164  N   PHE A 271      -6.900  22.288  38.920  1.00  0.00           N  
ATOM   4165  CA  PHE A 271      -7.865  22.523  37.857  1.00  0.00           C  
ATOM   4166  C   PHE A 271      -8.880  23.552  38.288  1.00  0.00           C  
ATOM   4167  O   PHE A 271      -9.148  24.527  37.575  1.00  0.00           O  
ATOM   4168  CB  PHE A 271      -8.649  21.289  37.482  1.00  0.00           C  
ATOM   4169  CG  PHE A 271      -9.617  21.608  36.377  1.00  0.00           C  
ATOM   4170  CD1 PHE A 271      -9.169  21.648  35.074  1.00  0.00           C  
ATOM   4171  CD2 PHE A 271     -10.963  21.897  36.633  1.00  0.00           C  
ATOM   4172  CE1 PHE A 271     -10.021  21.950  34.058  1.00  0.00           C  
ATOM   4173  CE2 PHE A 271     -11.827  22.204  35.600  1.00  0.00           C  
ATOM   4174  CZ  PHE A 271     -11.355  22.227  34.311  1.00  0.00           C  
ATOM   4175  H   PHE A 271      -6.772  21.347  39.296  1.00  0.00           H  
ATOM   4176  HA  PHE A 271      -7.335  22.896  36.981  1.00  0.00           H  
ATOM   4177 1HB  PHE A 271      -7.994  20.500  37.168  1.00  0.00           H  
ATOM   4178 2HB  PHE A 271      -9.210  20.926  38.346  1.00  0.00           H  
ATOM   4179  HD1 PHE A 271      -8.121  21.434  34.861  1.00  0.00           H  
ATOM   4180  HD2 PHE A 271     -11.324  21.874  37.662  1.00  0.00           H  
ATOM   4181  HE1 PHE A 271      -9.635  21.977  33.044  1.00  0.00           H  
ATOM   4182  HE2 PHE A 271     -12.875  22.426  35.806  1.00  0.00           H  
ATOM   4183  HZ  PHE A 271     -12.026  22.469  33.492  1.00  0.00           H  
ATOM   4184  N   TRP A 272      -9.462  23.307  39.464  1.00  0.00           N  
ATOM   4185  CA  TRP A 272     -10.478  24.161  40.028  1.00  0.00           C  
ATOM   4186  C   TRP A 272      -9.920  25.539  40.224  1.00  0.00           C  
ATOM   4187  O   TRP A 272     -10.587  26.518  39.920  1.00  0.00           O  
ATOM   4188  CB  TRP A 272     -10.939  23.636  41.375  1.00  0.00           C  
ATOM   4189  CG  TRP A 272     -12.025  24.438  42.042  1.00  0.00           C  
ATOM   4190  CD1 TRP A 272     -13.364  24.243  41.930  1.00  0.00           C  
ATOM   4191  CD2 TRP A 272     -11.866  25.571  42.936  1.00  0.00           C  
ATOM   4192  NE1 TRP A 272     -14.036  25.152  42.706  1.00  0.00           N  
ATOM   4193  CE2 TRP A 272     -13.137  25.968  43.319  1.00  0.00           C  
ATOM   4194  CE3 TRP A 272     -10.768  26.254  43.437  1.00  0.00           C  
ATOM   4195  CZ2 TRP A 272     -13.342  27.017  44.191  1.00  0.00           C  
ATOM   4196  CZ3 TRP A 272     -10.970  27.316  44.305  1.00  0.00           C  
ATOM   4197  CH2 TRP A 272     -12.222  27.685  44.676  1.00  0.00           C  
ATOM   4198  H   TRP A 272      -9.180  22.485  40.001  1.00  0.00           H  
ATOM   4199  HA  TRP A 272     -11.322  24.208  39.344  1.00  0.00           H  
ATOM   4200 1HB  TRP A 272     -11.292  22.611  41.252  1.00  0.00           H  
ATOM   4201 2HB  TRP A 272     -10.080  23.595  42.051  1.00  0.00           H  
ATOM   4202  HD1 TRP A 272     -13.836  23.461  41.337  1.00  0.00           H  
ATOM   4203  HE1 TRP A 272     -15.060  25.204  42.844  1.00  0.00           H  
ATOM   4204  HE3 TRP A 272      -9.767  25.955  43.161  1.00  0.00           H  
ATOM   4205  HZ2 TRP A 272     -14.342  27.323  44.496  1.00  0.00           H  
ATOM   4206  HZ3 TRP A 272     -10.096  27.842  44.687  1.00  0.00           H  
ATOM   4207  HH2 TRP A 272     -12.350  28.523  45.363  1.00  0.00           H  
ATOM   4208  N   ALA A 273      -8.702  25.628  40.760  1.00  0.00           N  
ATOM   4209  CA  ALA A 273      -8.100  26.917  41.025  1.00  0.00           C  
ATOM   4210  C   ALA A 273      -7.967  27.735  39.757  1.00  0.00           C  
ATOM   4211  O   ALA A 273      -8.161  28.947  39.797  1.00  0.00           O  
ATOM   4212  CB  ALA A 273      -6.762  26.737  41.679  1.00  0.00           C  
ATOM   4213  H   ALA A 273      -8.186  24.785  41.011  1.00  0.00           H  
ATOM   4214  HA  ALA A 273      -8.751  27.461  41.702  1.00  0.00           H  
ATOM   4215 1HB  ALA A 273      -6.340  27.709  41.892  1.00  0.00           H  
ATOM   4216 2HB  ALA A 273      -6.881  26.174  42.607  1.00  0.00           H  
ATOM   4217 3HB  ALA A 273      -6.106  26.192  41.018  1.00  0.00           H  
ATOM   4218  N   VAL A 274      -7.658  27.103  38.620  1.00  0.00           N  
ATOM   4219  CA  VAL A 274      -7.586  27.878  37.388  1.00  0.00           C  
ATOM   4220  C   VAL A 274      -8.984  28.276  36.946  1.00  0.00           C  
ATOM   4221  O   VAL A 274      -9.248  29.435  36.630  1.00  0.00           O  
ATOM   4222  CB  VAL A 274      -6.949  27.100  36.228  1.00  0.00           C  
ATOM   4223  CG1 VAL A 274      -7.068  27.936  34.953  1.00  0.00           C  
ATOM   4224  CG2 VAL A 274      -5.519  26.814  36.500  1.00  0.00           C  
ATOM   4225  H   VAL A 274      -7.459  26.098  38.622  1.00  0.00           H  
ATOM   4226  HA  VAL A 274      -7.000  28.778  37.574  1.00  0.00           H  
ATOM   4227  HB  VAL A 274      -7.489  26.162  36.084  1.00  0.00           H  
ATOM   4228 1HG1 VAL A 274      -6.635  27.399  34.123  1.00  0.00           H  
ATOM   4229 2HG1 VAL A 274      -8.117  28.128  34.753  1.00  0.00           H  
ATOM   4230 3HG1 VAL A 274      -6.541  28.879  35.084  1.00  0.00           H  
ATOM   4231 1HG2 VAL A 274      -5.116  26.267  35.651  1.00  0.00           H  
ATOM   4232 2HG2 VAL A 274      -4.980  27.749  36.632  1.00  0.00           H  
ATOM   4233 3HG2 VAL A 274      -5.435  26.210  37.396  1.00  0.00           H  
ATOM   4234  N   TRP A 275      -9.906  27.319  36.979  1.00  0.00           N  
ATOM   4235  CA  TRP A 275     -11.275  27.542  36.537  1.00  0.00           C  
ATOM   4236  C   TRP A 275     -11.952  28.647  37.351  1.00  0.00           C  
ATOM   4237  O   TRP A 275     -12.666  29.493  36.816  1.00  0.00           O  
ATOM   4238  CB  TRP A 275     -12.053  26.231  36.620  1.00  0.00           C  
ATOM   4239  CG  TRP A 275     -13.408  26.343  36.109  1.00  0.00           C  
ATOM   4240  CD1 TRP A 275     -14.585  26.091  36.739  1.00  0.00           C  
ATOM   4241  CD2 TRP A 275     -13.735  26.814  34.811  1.00  0.00           C  
ATOM   4242  NE1 TRP A 275     -15.629  26.347  35.888  1.00  0.00           N  
ATOM   4243  CE2 TRP A 275     -15.115  26.799  34.703  1.00  0.00           C  
ATOM   4244  CE3 TRP A 275     -12.975  27.248  33.751  1.00  0.00           C  
ATOM   4245  CZ2 TRP A 275     -15.743  27.199  33.556  1.00  0.00           C  
ATOM   4246  CZ3 TRP A 275     -13.587  27.648  32.611  1.00  0.00           C  
ATOM   4247  CH2 TRP A 275     -14.933  27.622  32.503  1.00  0.00           C  
ATOM   4248  H   TRP A 275      -9.639  26.383  37.289  1.00  0.00           H  
ATOM   4249  HA  TRP A 275     -11.247  27.854  35.495  1.00  0.00           H  
ATOM   4250 1HB  TRP A 275     -11.526  25.455  36.062  1.00  0.00           H  
ATOM   4251 2HB  TRP A 275     -12.103  25.908  37.658  1.00  0.00           H  
ATOM   4252  HD1 TRP A 275     -14.679  25.730  37.763  1.00  0.00           H  
ATOM   4253  HE1 TRP A 275     -16.611  26.230  36.107  1.00  0.00           H  
ATOM   4254  HE3 TRP A 275     -11.897  27.273  33.834  1.00  0.00           H  
ATOM   4255  HZ2 TRP A 275     -16.824  27.189  33.459  1.00  0.00           H  
ATOM   4256  HZ3 TRP A 275     -12.959  27.988  31.789  1.00  0.00           H  
ATOM   4257  HH2 TRP A 275     -15.385  27.943  31.571  1.00  0.00           H  
ATOM   4258  N   TYR A 276     -11.702  28.652  38.648  1.00  0.00           N  
ATOM   4259  CA  TYR A 276     -12.221  29.623  39.597  1.00  0.00           C  
ATOM   4260  C   TYR A 276     -11.832  31.058  39.232  1.00  0.00           C  
ATOM   4261  O   TYR A 276     -12.503  32.006  39.637  1.00  0.00           O  
ATOM   4262  CB  TYR A 276     -11.754  29.271  41.005  1.00  0.00           C  
ATOM   4263  CG  TYR A 276     -12.346  30.108  42.084  1.00  0.00           C  
ATOM   4264  CD1 TYR A 276     -13.661  29.907  42.460  1.00  0.00           C  
ATOM   4265  CD2 TYR A 276     -11.579  31.063  42.722  1.00  0.00           C  
ATOM   4266  CE1 TYR A 276     -14.212  30.663  43.469  1.00  0.00           C  
ATOM   4267  CE2 TYR A 276     -12.125  31.822  43.733  1.00  0.00           C  
ATOM   4268  CZ  TYR A 276     -13.439  31.625  44.108  1.00  0.00           C  
ATOM   4269  OH  TYR A 276     -13.988  32.386  45.116  1.00  0.00           O  
ATOM   4270  H   TYR A 276     -11.116  27.917  39.017  1.00  0.00           H  
ATOM   4271  HA  TYR A 276     -13.308  29.563  39.576  1.00  0.00           H  
ATOM   4272 1HB  TYR A 276     -12.000  28.230  41.214  1.00  0.00           H  
ATOM   4273 2HB  TYR A 276     -10.669  29.359  41.056  1.00  0.00           H  
ATOM   4274  HD1 TYR A 276     -14.258  29.145  41.956  1.00  0.00           H  
ATOM   4275  HD2 TYR A 276     -10.549  31.215  42.427  1.00  0.00           H  
ATOM   4276  HE1 TYR A 276     -15.248  30.504  43.765  1.00  0.00           H  
ATOM   4277  HE2 TYR A 276     -11.521  32.577  44.238  1.00  0.00           H  
ATOM   4278  HH  TYR A 276     -13.342  33.028  45.419  1.00  0.00           H  
ATOM   4279  N   ARG A 277     -10.718  31.225  38.510  1.00  0.00           N  
ATOM   4280  CA  ARG A 277     -10.224  32.533  38.127  1.00  0.00           C  
ATOM   4281  C   ARG A 277     -10.749  32.957  36.755  1.00  0.00           C  
ATOM   4282  O   ARG A 277     -10.357  33.998  36.232  1.00  0.00           O  
ATOM   4283  CB  ARG A 277      -8.692  32.572  38.122  1.00  0.00           C  
ATOM   4284  CG  ARG A 277      -8.067  32.940  39.431  1.00  0.00           C  
ATOM   4285  CD  ARG A 277      -8.012  31.820  40.365  1.00  0.00           C  
ATOM   4286  NE  ARG A 277      -7.604  32.237  41.680  1.00  0.00           N  
ATOM   4287  CZ  ARG A 277      -7.597  31.433  42.762  1.00  0.00           C  
ATOM   4288  NH1 ARG A 277      -7.931  30.177  42.619  1.00  0.00           N  
ATOM   4289  NH2 ARG A 277      -7.270  31.900  43.959  1.00  0.00           N  
ATOM   4290  H   ARG A 277     -10.207  30.416  38.161  1.00  0.00           H  
ATOM   4291  HA  ARG A 277     -10.572  33.257  38.862  1.00  0.00           H  
ATOM   4292 1HB  ARG A 277      -8.299  31.597  37.831  1.00  0.00           H  
ATOM   4293 2HB  ARG A 277      -8.349  33.280  37.412  1.00  0.00           H  
ATOM   4294 1HG  ARG A 277      -7.043  33.256  39.233  1.00  0.00           H  
ATOM   4295 2HG  ARG A 277      -8.618  33.756  39.895  1.00  0.00           H  
ATOM   4296 1HD  ARG A 277      -8.979  31.323  40.435  1.00  0.00           H  
ATOM   4297 2HD  ARG A 277      -7.261  31.129  39.996  1.00  0.00           H  
ATOM   4298  HE  ARG A 277      -7.311  33.216  41.777  1.00  0.00           H  
ATOM   4299 1HH1 ARG A 277      -8.159  29.820  41.674  1.00  0.00           H  
ATOM   4300 2HH1 ARG A 277      -7.942  29.561  43.419  1.00  0.00           H  
ATOM   4301 1HH2 ARG A 277      -7.042  32.881  44.081  1.00  0.00           H  
ATOM   4302 2HH2 ARG A 277      -7.285  31.289  44.760  1.00  0.00           H  
ATOM   4303  N   LYS A 278     -11.648  32.183  36.165  1.00  0.00           N  
ATOM   4304  CA  LYS A 278     -12.147  32.542  34.846  1.00  0.00           C  
ATOM   4305  C   LYS A 278     -12.797  33.910  34.896  1.00  0.00           C  
ATOM   4306  O   LYS A 278     -13.326  34.340  35.927  1.00  0.00           O  
ATOM   4307  CB  LYS A 278     -13.165  31.524  34.362  1.00  0.00           C  
ATOM   4308  CG  LYS A 278     -14.472  31.587  35.133  1.00  0.00           C  
ATOM   4309  CD  LYS A 278     -15.379  30.476  34.751  1.00  0.00           C  
ATOM   4310  CE  LYS A 278     -16.719  30.568  35.469  1.00  0.00           C  
ATOM   4311  NZ  LYS A 278     -17.629  31.628  34.892  1.00  0.00           N  
ATOM   4312  H   LYS A 278     -11.978  31.322  36.603  1.00  0.00           H  
ATOM   4313  HA  LYS A 278     -11.314  32.594  34.148  1.00  0.00           H  
ATOM   4314 1HB  LYS A 278     -13.372  31.690  33.300  1.00  0.00           H  
ATOM   4315 2HB  LYS A 278     -12.767  30.520  34.470  1.00  0.00           H  
ATOM   4316 1HG  LYS A 278     -14.262  31.520  36.205  1.00  0.00           H  
ATOM   4317 2HG  LYS A 278     -14.965  32.541  34.935  1.00  0.00           H  
ATOM   4318 1HD  LYS A 278     -15.520  30.482  33.682  1.00  0.00           H  
ATOM   4319 2HD  LYS A 278     -14.891  29.559  35.038  1.00  0.00           H  
ATOM   4320 1HE  LYS A 278     -17.221  29.603  35.432  1.00  0.00           H  
ATOM   4321 2HE  LYS A 278     -16.514  30.820  36.509  1.00  0.00           H  
ATOM   4322 1HZ  LYS A 278     -18.480  31.658  35.427  1.00  0.00           H  
ATOM   4323 2HZ  LYS A 278     -17.173  32.537  34.926  1.00  0.00           H  
ATOM   4324 3HZ  LYS A 278     -17.870  31.390  33.902  1.00  0.00           H  
ATOM   4325  N   SER A 279     -12.780  34.590  33.764  1.00  0.00           N  
ATOM   4326  CA  SER A 279     -13.350  35.921  33.678  1.00  0.00           C  
ATOM   4327  C   SER A 279     -14.863  35.863  33.701  1.00  0.00           C  
ATOM   4328  O   SER A 279     -15.463  34.790  33.577  1.00  0.00           O  
ATOM   4329  CB  SER A 279     -12.947  36.581  32.405  1.00  0.00           C  
ATOM   4330  OG  SER A 279     -13.663  36.051  31.330  1.00  0.00           O  
ATOM   4331  H   SER A 279     -12.317  34.181  32.950  1.00  0.00           H  
ATOM   4332  HA  SER A 279     -13.002  36.511  34.527  1.00  0.00           H  
ATOM   4333 1HB  SER A 279     -13.110  37.653  32.470  1.00  0.00           H  
ATOM   4334 2HB  SER A 279     -11.889  36.420  32.241  1.00  0.00           H  
ATOM   4335  HG  SER A 279     -13.274  36.503  30.552  1.00  0.00           H  
ATOM   4336  N   GLN A 280     -15.490  37.032  33.765  1.00  0.00           N  
ATOM   4337  CA  GLN A 280     -16.949  37.141  33.788  1.00  0.00           C  
ATOM   4338  C   GLN A 280     -17.574  36.729  32.442  1.00  0.00           C  
ATOM   4339  O   GLN A 280     -18.799  36.654  32.321  1.00  0.00           O  
ATOM   4340  CB  GLN A 280     -17.373  38.570  34.146  1.00  0.00           C  
ATOM   4341  CG  GLN A 280     -17.197  39.560  33.035  1.00  0.00           C  
ATOM   4342  CD  GLN A 280     -15.808  40.119  32.901  1.00  0.00           C  
ATOM   4343  OE1 GLN A 280     -14.814  39.476  33.254  1.00  0.00           O  
ATOM   4344  NE2 GLN A 280     -15.738  41.324  32.352  1.00  0.00           N  
ATOM   4345  H   GLN A 280     -14.941  37.876  33.837  1.00  0.00           H  
ATOM   4346  HA  GLN A 280     -17.329  36.465  34.553  1.00  0.00           H  
ATOM   4347 1HB  GLN A 280     -18.423  38.574  34.436  1.00  0.00           H  
ATOM   4348 2HB  GLN A 280     -16.795  38.917  35.001  1.00  0.00           H  
ATOM   4349 1HG  GLN A 280     -17.473  39.085  32.124  1.00  0.00           H  
ATOM   4350 2HG  GLN A 280     -17.867  40.397  33.220  1.00  0.00           H  
ATOM   4351 1HE2 GLN A 280     -14.837  41.766  32.173  1.00  0.00           H  
ATOM   4352 2HE2 GLN A 280     -16.571  41.795  32.069  1.00  0.00           H  
ATOM   4353  N   ILE A 281     -16.730  36.483  31.428  1.00  0.00           N  
ATOM   4354  CA  ILE A 281     -17.167  36.047  30.118  1.00  0.00           C  
ATOM   4355  C   ILE A 281     -16.734  34.604  29.840  1.00  0.00           C  
ATOM   4356  O   ILE A 281     -16.889  34.111  28.723  1.00  0.00           O  
ATOM   4357  CB  ILE A 281     -16.666  37.004  29.018  1.00  0.00           C  
ATOM   4358  CG1 ILE A 281     -15.186  37.080  29.036  1.00  0.00           C  
ATOM   4359  CG2 ILE A 281     -17.253  38.394  29.131  1.00  0.00           C  
ATOM   4360  CD1 ILE A 281     -14.615  37.818  27.908  1.00  0.00           C  
ATOM   4361  H   ILE A 281     -15.721  36.553  31.569  1.00  0.00           H  
ATOM   4362  HA  ILE A 281     -18.256  36.074  30.092  1.00  0.00           H  
ATOM   4363  HB  ILE A 281     -16.947  36.584  28.083  1.00  0.00           H  
ATOM   4364 1HG1 ILE A 281     -14.890  37.600  29.943  1.00  0.00           H  
ATOM   4365 2HG1 ILE A 281     -14.774  36.070  29.047  1.00  0.00           H  
ATOM   4366 1HG2 ILE A 281     -16.883  39.004  28.303  1.00  0.00           H  
ATOM   4367 2HG2 ILE A 281     -18.338  38.337  29.082  1.00  0.00           H  
ATOM   4368 3HG2 ILE A 281     -16.951  38.835  30.053  1.00  0.00           H  
ATOM   4369 1HD1 ILE A 281     -13.540  37.862  28.016  1.00  0.00           H  
ATOM   4370 2HD1 ILE A 281     -14.874  37.329  26.980  1.00  0.00           H  
ATOM   4371 3HD1 ILE A 281     -15.020  38.822  27.920  1.00  0.00           H  
ATOM   4372  N   GLY A 282     -16.231  33.920  30.875  1.00  0.00           N  
ATOM   4373  CA  GLY A 282     -15.844  32.513  30.792  1.00  0.00           C  
ATOM   4374  C   GLY A 282     -14.475  32.208  30.188  1.00  0.00           C  
ATOM   4375  O   GLY A 282     -14.236  31.073  29.771  1.00  0.00           O  
ATOM   4376  H   GLY A 282     -16.113  34.378  31.778  1.00  0.00           H  
ATOM   4377 1HA  GLY A 282     -15.873  32.099  31.798  1.00  0.00           H  
ATOM   4378 2HA  GLY A 282     -16.605  31.975  30.228  1.00  0.00           H  
ATOM   4379  N   LEU A 283     -13.580  33.191  30.108  1.00  0.00           N  
ATOM   4380  CA  LEU A 283     -12.285  32.917  29.502  1.00  0.00           C  
ATOM   4381  C   LEU A 283     -11.166  32.714  30.500  1.00  0.00           C  
ATOM   4382  O   LEU A 283     -11.149  33.290  31.593  1.00  0.00           O  
ATOM   4383  CB  LEU A 283     -11.887  34.009  28.512  1.00  0.00           C  
ATOM   4384  CG  LEU A 283     -12.788  34.173  27.305  1.00  0.00           C  
ATOM   4385  CD1 LEU A 283     -12.340  35.330  26.530  1.00  0.00           C  
ATOM   4386  CD2 LEU A 283     -12.684  32.929  26.432  1.00  0.00           C  
ATOM   4387  H   LEU A 283     -13.775  34.121  30.482  1.00  0.00           H  
ATOM   4388  HA  LEU A 283     -12.375  31.997  28.925  1.00  0.00           H  
ATOM   4389 1HB  LEU A 283     -11.865  34.962  29.043  1.00  0.00           H  
ATOM   4390 2HB  LEU A 283     -10.885  33.796  28.155  1.00  0.00           H  
ATOM   4391  HG  LEU A 283     -13.815  34.337  27.624  1.00  0.00           H  
ATOM   4392 1HD1 LEU A 283     -12.976  35.451  25.660  1.00  0.00           H  
ATOM   4393 2HD1 LEU A 283     -12.378  36.214  27.132  1.00  0.00           H  
ATOM   4394 3HD1 LEU A 283     -11.321  35.155  26.220  1.00  0.00           H  
ATOM   4395 1HD2 LEU A 283     -13.313  33.051  25.557  1.00  0.00           H  
ATOM   4396 2HD2 LEU A 283     -11.646  32.793  26.117  1.00  0.00           H  
ATOM   4397 3HD2 LEU A 283     -13.003  32.055  26.996  1.00  0.00           H  
ATOM   4398  N   ILE A 284     -10.229  31.879  30.088  1.00  0.00           N  
ATOM   4399  CA  ILE A 284      -9.018  31.573  30.819  1.00  0.00           C  
ATOM   4400  C   ILE A 284      -7.853  32.288  30.161  1.00  0.00           C  
ATOM   4401  O   ILE A 284      -7.680  32.228  28.936  1.00  0.00           O  
ATOM   4402  CB  ILE A 284      -8.808  30.051  30.844  1.00  0.00           C  
ATOM   4403  CG1 ILE A 284     -10.013  29.384  31.478  1.00  0.00           C  
ATOM   4404  CG2 ILE A 284      -7.568  29.664  31.574  1.00  0.00           C  
ATOM   4405  CD1 ILE A 284     -10.243  29.842  32.891  1.00  0.00           C  
ATOM   4406  H   ILE A 284     -10.357  31.440  29.187  1.00  0.00           H  
ATOM   4407  HA  ILE A 284      -9.114  31.934  31.844  1.00  0.00           H  
ATOM   4408  HB  ILE A 284      -8.730  29.690  29.817  1.00  0.00           H  
ATOM   4409 1HG1 ILE A 284     -10.901  29.601  30.887  1.00  0.00           H  
ATOM   4410 2HG1 ILE A 284      -9.862  28.324  31.491  1.00  0.00           H  
ATOM   4411 1HG2 ILE A 284      -7.451  28.586  31.556  1.00  0.00           H  
ATOM   4412 2HG2 ILE A 284      -6.697  30.129  31.106  1.00  0.00           H  
ATOM   4413 3HG2 ILE A 284      -7.666  29.994  32.587  1.00  0.00           H  
ATOM   4414 1HD1 ILE A 284     -11.099  29.346  33.297  1.00  0.00           H  
ATOM   4415 2HD1 ILE A 284      -9.377  29.616  33.498  1.00  0.00           H  
ATOM   4416 3HD1 ILE A 284     -10.409  30.909  32.896  1.00  0.00           H  
ATOM   4417  N   GLY A 285      -7.092  33.014  30.959  1.00  0.00           N  
ATOM   4418  CA  GLY A 285      -5.994  33.792  30.427  1.00  0.00           C  
ATOM   4419  C   GLY A 285      -4.765  32.965  30.149  1.00  0.00           C  
ATOM   4420  O   GLY A 285      -4.668  31.802  30.525  1.00  0.00           O  
ATOM   4421  H   GLY A 285      -7.283  33.031  31.953  1.00  0.00           H  
ATOM   4422 1HA  GLY A 285      -6.312  34.306  29.527  1.00  0.00           H  
ATOM   4423 2HA  GLY A 285      -5.725  34.561  31.145  1.00  0.00           H  
ATOM   4424  N   ALA A 286      -3.799  33.593  29.508  1.00  0.00           N  
ATOM   4425  CA  ALA A 286      -2.528  32.962  29.185  1.00  0.00           C  
ATOM   4426  C   ALA A 286      -1.734  32.491  30.423  1.00  0.00           C  
ATOM   4427  O   ALA A 286      -1.076  31.451  30.362  1.00  0.00           O  
ATOM   4428  CB  ALA A 286      -1.698  33.930  28.375  1.00  0.00           C  
ATOM   4429  H   ALA A 286      -3.980  34.542  29.183  1.00  0.00           H  
ATOM   4430  HA  ALA A 286      -2.741  32.082  28.577  1.00  0.00           H  
ATOM   4431 1HB  ALA A 286      -0.763  33.453  28.086  1.00  0.00           H  
ATOM   4432 2HB  ALA A 286      -2.249  34.226  27.479  1.00  0.00           H  
ATOM   4433 3HB  ALA A 286      -1.484  34.813  28.976  1.00  0.00           H  
ATOM   4434  N   GLY A 287      -1.805  33.227  31.546  1.00  0.00           N  
ATOM   4435  CA  GLY A 287      -1.013  32.870  32.737  1.00  0.00           C  
ATOM   4436  C   GLY A 287      -1.400  33.619  34.017  1.00  0.00           C  
ATOM   4437  O   GLY A 287      -1.719  34.823  34.004  1.00  0.00           O  
ATOM   4438  H   GLY A 287      -2.391  34.047  31.556  1.00  0.00           H  
ATOM   4439 1HA  GLY A 287      -1.136  31.808  32.918  1.00  0.00           H  
ATOM   4440 2HA  GLY A 287       0.044  33.036  32.529  1.00  0.00           H  
ATOM   4441  N   VAL A 288      -1.321  32.873  35.131  1.00  0.00           N  
ATOM   4442  CA  VAL A 288      -1.806  33.258  36.465  1.00  0.00           C  
ATOM   4443  C   VAL A 288      -0.740  33.207  37.562  1.00  0.00           C  
ATOM   4444  O   VAL A 288       0.162  32.377  37.536  1.00  0.00           O  
ATOM   4445  CB  VAL A 288      -2.977  32.299  36.824  1.00  0.00           C  
ATOM   4446  CG1 VAL A 288      -2.446  30.868  36.883  1.00  0.00           C  
ATOM   4447  CG2 VAL A 288      -3.679  32.725  38.126  1.00  0.00           C  
ATOM   4448  H   VAL A 288      -0.942  31.931  35.018  1.00  0.00           H  
ATOM   4449  HA  VAL A 288      -2.180  34.274  36.411  1.00  0.00           H  
ATOM   4450  HB  VAL A 288      -3.693  32.325  36.046  1.00  0.00           H  
ATOM   4451 1HG1 VAL A 288      -3.264  30.179  37.093  1.00  0.00           H  
ATOM   4452 2HG1 VAL A 288      -1.995  30.613  35.923  1.00  0.00           H  
ATOM   4453 3HG1 VAL A 288      -1.692  30.795  37.666  1.00  0.00           H  
ATOM   4454 1HG2 VAL A 288      -4.506  32.048  38.329  1.00  0.00           H  
ATOM   4455 2HG2 VAL A 288      -2.989  32.699  38.965  1.00  0.00           H  
ATOM   4456 3HG2 VAL A 288      -4.067  33.729  38.010  1.00  0.00           H  
ATOM   4457  N   ASP A 289      -0.808  34.131  38.513  1.00  0.00           N  
ATOM   4458  CA  ASP A 289       0.165  34.154  39.600  1.00  0.00           C  
ATOM   4459  C   ASP A 289      -0.150  33.114  40.666  1.00  0.00           C  
ATOM   4460  O   ASP A 289      -1.038  33.329  41.491  1.00  0.00           O  
ATOM   4461  CB  ASP A 289       0.173  35.510  40.304  1.00  0.00           C  
ATOM   4462  CG  ASP A 289       1.260  35.595  41.382  1.00  0.00           C  
ATOM   4463  OD1 ASP A 289       1.914  34.591  41.616  1.00  0.00           O  
ATOM   4464  OD2 ASP A 289       1.404  36.643  41.992  1.00  0.00           O  
ATOM   4465  H   ASP A 289      -1.568  34.812  38.503  1.00  0.00           H  
ATOM   4466  HA  ASP A 289       1.154  33.947  39.189  1.00  0.00           H  
ATOM   4467 1HB  ASP A 289       0.296  36.307  39.604  1.00  0.00           H  
ATOM   4468 2HB  ASP A 289      -0.800  35.667  40.769  1.00  0.00           H  
ATOM   4469  N   ALA A 290       0.625  32.026  40.716  1.00  0.00           N  
ATOM   4470  CA  ALA A 290       0.388  30.923  41.656  1.00  0.00           C  
ATOM   4471  C   ALA A 290       0.393  31.396  43.112  1.00  0.00           C  
ATOM   4472  O   ALA A 290      -0.253  30.797  43.983  1.00  0.00           O  
ATOM   4473  CB  ALA A 290       1.452  29.842  41.482  1.00  0.00           C  
ATOM   4474  H   ALA A 290       1.377  31.941  40.038  1.00  0.00           H  
ATOM   4475  HA  ALA A 290      -0.590  30.511  41.437  1.00  0.00           H  
ATOM   4476 1HB  ALA A 290       1.250  29.009  42.152  1.00  0.00           H  
ATOM   4477 2HB  ALA A 290       1.434  29.485  40.456  1.00  0.00           H  
ATOM   4478 3HB  ALA A 290       2.434  30.257  41.702  1.00  0.00           H  
ATOM   4479  N   GLU A 291       1.161  32.449  43.385  1.00  0.00           N  
ATOM   4480  CA  GLU A 291       1.284  32.993  44.723  1.00  0.00           C  
ATOM   4481  C   GLU A 291       0.044  33.755  45.210  1.00  0.00           C  
ATOM   4482  O   GLU A 291      -0.225  33.774  46.422  1.00  0.00           O  
ATOM   4483  CB  GLU A 291       2.544  33.862  44.840  1.00  0.00           C  
ATOM   4484  CG  GLU A 291       2.730  34.501  46.211  1.00  0.00           C  
ATOM   4485  CD  GLU A 291       2.817  33.504  47.283  1.00  0.00           C  
ATOM   4486  OE1 GLU A 291       3.232  32.405  47.020  1.00  0.00           O  
ATOM   4487  OE2 GLU A 291       2.416  33.828  48.396  1.00  0.00           O  
ATOM   4488  H   GLU A 291       1.626  32.955  42.618  1.00  0.00           H  
ATOM   4489  HA  GLU A 291       1.425  32.149  45.398  1.00  0.00           H  
ATOM   4490 1HB  GLU A 291       3.424  33.261  44.613  1.00  0.00           H  
ATOM   4491 2HB  GLU A 291       2.500  34.663  44.102  1.00  0.00           H  
ATOM   4492 1HG  GLU A 291       3.652  35.084  46.205  1.00  0.00           H  
ATOM   4493 2HG  GLU A 291       1.900  35.182  46.403  1.00  0.00           H  
ATOM   4494  N   GLN A 292      -0.650  34.466  44.308  1.00  0.00           N  
ATOM   4495  CA  GLN A 292      -1.771  35.316  44.734  1.00  0.00           C  
ATOM   4496  C   GLN A 292      -3.133  34.847  44.240  1.00  0.00           C  
ATOM   4497  O   GLN A 292      -4.151  35.087  44.889  1.00  0.00           O  
ATOM   4498  CB  GLN A 292      -1.590  36.754  44.268  1.00  0.00           C  
ATOM   4499  CG  GLN A 292      -0.384  37.472  44.816  1.00  0.00           C  
ATOM   4500  CD  GLN A 292      -0.303  38.909  44.299  1.00  0.00           C  
ATOM   4501  OE1 GLN A 292      -0.859  39.842  44.898  1.00  0.00           O  
ATOM   4502  NE2 GLN A 292       0.367  39.084  43.168  1.00  0.00           N  
ATOM   4503  H   GLN A 292      -0.419  34.375  43.320  1.00  0.00           H  
ATOM   4504  HA  GLN A 292      -1.802  35.313  45.821  1.00  0.00           H  
ATOM   4505 1HB  GLN A 292      -1.526  36.778  43.178  1.00  0.00           H  
ATOM   4506 2HB  GLN A 292      -2.459  37.319  44.563  1.00  0.00           H  
ATOM   4507 1HG  GLN A 292      -0.441  37.487  45.902  1.00  0.00           H  
ATOM   4508 2HG  GLN A 292       0.517  36.939  44.489  1.00  0.00           H  
ATOM   4509 1HE2 GLN A 292       0.454  39.992  42.766  1.00  0.00           H  
ATOM   4510 2HE2 GLN A 292       0.792  38.267  42.695  1.00  0.00           H  
ATOM   4511  N   GLY A 293      -3.164  34.204  43.076  1.00  0.00           N  
ATOM   4512  CA  GLY A 293      -4.414  33.756  42.481  1.00  0.00           C  
ATOM   4513  C   GLY A 293      -5.021  34.741  41.499  1.00  0.00           C  
ATOM   4514  O   GLY A 293      -6.185  34.601  41.124  1.00  0.00           O  
ATOM   4515  H   GLY A 293      -2.303  33.998  42.582  1.00  0.00           H  
ATOM   4516 1HA  GLY A 293      -4.238  32.807  41.972  1.00  0.00           H  
ATOM   4517 2HA  GLY A 293      -5.128  33.557  43.274  1.00  0.00           H  
ATOM   4518  N   HIS A 294      -4.257  35.753  41.118  1.00  0.00           N  
ATOM   4519  CA  HIS A 294      -4.720  36.745  40.161  1.00  0.00           C  
ATOM   4520  C   HIS A 294      -4.115  36.494  38.791  1.00  0.00           C  
ATOM   4521  O   HIS A 294      -3.024  35.931  38.683  1.00  0.00           O  
ATOM   4522  CB  HIS A 294      -4.347  38.149  40.608  1.00  0.00           C  
ATOM   4523  CG  HIS A 294      -5.019  38.592  41.872  1.00  0.00           C  
ATOM   4524  ND1 HIS A 294      -6.385  38.781  41.965  1.00  0.00           N  
ATOM   4525  CD2 HIS A 294      -4.512  38.918  43.082  1.00  0.00           C  
ATOM   4526  CE1 HIS A 294      -6.687  39.183  43.187  1.00  0.00           C  
ATOM   4527  NE2 HIS A 294      -5.569  39.276  43.882  1.00  0.00           N  
ATOM   4528  H   HIS A 294      -3.322  35.819  41.490  1.00  0.00           H  
ATOM   4529  HA  HIS A 294      -5.804  36.692  40.064  1.00  0.00           H  
ATOM   4530 1HB  HIS A 294      -3.270  38.196  40.765  1.00  0.00           H  
ATOM   4531 2HB  HIS A 294      -4.592  38.857  39.814  1.00  0.00           H  
ATOM   4532  HD2 HIS A 294      -3.465  38.907  43.365  1.00  0.00           H  
ATOM   4533  HE1 HIS A 294      -7.689  39.410  43.555  1.00  0.00           H  
ATOM   4534  HE2 HIS A 294      -5.494  39.567  44.846  1.00  0.00           H  
ATOM   4535  N   TRP A 295      -4.784  36.950  37.735  1.00  0.00           N  
ATOM   4536  CA  TRP A 295      -4.196  36.811  36.406  1.00  0.00           C  
ATOM   4537  C   TRP A 295      -3.074  37.804  36.224  1.00  0.00           C  
ATOM   4538  O   TRP A 295      -3.178  38.948  36.671  1.00  0.00           O  
ATOM   4539  CB  TRP A 295      -5.220  37.024  35.277  1.00  0.00           C  
ATOM   4540  CG  TRP A 295      -6.194  35.951  35.164  1.00  0.00           C  
ATOM   4541  CD1 TRP A 295      -7.469  35.971  35.555  1.00  0.00           C  
ATOM   4542  CD2 TRP A 295      -5.957  34.635  34.644  1.00  0.00           C  
ATOM   4543  NE1 TRP A 295      -8.037  34.778  35.323  1.00  0.00           N  
ATOM   4544  CE2 TRP A 295      -7.123  33.936  34.786  1.00  0.00           C  
ATOM   4545  CE3 TRP A 295      -4.869  34.024  34.104  1.00  0.00           C  
ATOM   4546  CZ2 TRP A 295      -7.229  32.597  34.421  1.00  0.00           C  
ATOM   4547  CZ3 TRP A 295      -4.941  32.702  33.729  1.00  0.00           C  
ATOM   4548  CH2 TRP A 295      -6.080  31.999  33.895  1.00  0.00           C  
ATOM   4549  H   TRP A 295      -5.683  37.396  37.858  1.00  0.00           H  
ATOM   4550  HA  TRP A 295      -3.790  35.810  36.306  1.00  0.00           H  
ATOM   4551 1HB  TRP A 295      -5.746  37.967  35.426  1.00  0.00           H  
ATOM   4552 2HB  TRP A 295      -4.690  37.096  34.336  1.00  0.00           H  
ATOM   4553  HD1 TRP A 295      -7.973  36.816  36.000  1.00  0.00           H  
ATOM   4554  HE1 TRP A 295      -8.994  34.549  35.548  1.00  0.00           H  
ATOM   4555  HE3 TRP A 295      -3.978  34.583  33.987  1.00  0.00           H  
ATOM   4556  HZ2 TRP A 295      -8.156  32.026  34.545  1.00  0.00           H  
ATOM   4557  HZ3 TRP A 295      -4.051  32.231  33.307  1.00  0.00           H  
ATOM   4558  HH2 TRP A 295      -6.079  30.961  33.604  1.00  0.00           H  
ATOM   4559  N   ILE A 296      -2.010  37.373  35.561  1.00  0.00           N  
ATOM   4560  CA  ILE A 296      -0.928  38.274  35.202  1.00  0.00           C  
ATOM   4561  C   ILE A 296      -1.113  38.689  33.766  1.00  0.00           C  
ATOM   4562  O   ILE A 296      -1.093  39.877  33.439  1.00  0.00           O  
ATOM   4563  CB  ILE A 296       0.445  37.646  35.420  1.00  0.00           C  
ATOM   4564  CG1 ILE A 296       0.664  37.397  36.912  1.00  0.00           C  
ATOM   4565  CG2 ILE A 296       1.542  38.519  34.834  1.00  0.00           C  
ATOM   4566  CD1 ILE A 296       1.887  36.586  37.193  1.00  0.00           C  
ATOM   4567  H   ILE A 296      -1.971  36.409  35.229  1.00  0.00           H  
ATOM   4568  HA  ILE A 296      -0.990  39.166  35.822  1.00  0.00           H  
ATOM   4569  HB  ILE A 296       0.470  36.676  34.923  1.00  0.00           H  
ATOM   4570 1HG1 ILE A 296       0.764  38.359  37.415  1.00  0.00           H  
ATOM   4571 2HG1 ILE A 296      -0.204  36.882  37.324  1.00  0.00           H  
ATOM   4572 1HG2 ILE A 296       2.509  38.035  34.983  1.00  0.00           H  
ATOM   4573 2HG2 ILE A 296       1.367  38.647  33.765  1.00  0.00           H  
ATOM   4574 3HG2 ILE A 296       1.539  39.490  35.323  1.00  0.00           H  
ATOM   4575 1HD1 ILE A 296       2.030  36.441  38.254  1.00  0.00           H  
ATOM   4576 2HD1 ILE A 296       1.768  35.643  36.724  1.00  0.00           H  
ATOM   4577 3HD1 ILE A 296       2.757  37.095  36.790  1.00  0.00           H  
ATOM   4578  N   GLY A 297      -1.297  37.712  32.891  1.00  0.00           N  
ATOM   4579  CA  GLY A 297      -1.566  38.083  31.526  1.00  0.00           C  
ATOM   4580  C   GLY A 297      -2.996  38.587  31.538  1.00  0.00           C  
ATOM   4581  O   GLY A 297      -3.820  38.061  32.280  1.00  0.00           O  
ATOM   4582  H   GLY A 297      -1.291  36.734  33.183  1.00  0.00           H  
ATOM   4583 1HA  GLY A 297      -0.879  38.862  31.197  1.00  0.00           H  
ATOM   4584 2HA  GLY A 297      -1.461  37.220  30.869  1.00  0.00           H  
ATOM   4585  N   THR A 298      -3.321  39.542  30.685  1.00  0.00           N  
ATOM   4586  CA  THR A 298      -4.697  40.018  30.615  1.00  0.00           C  
ATOM   4587  C   THR A 298      -5.339  39.532  29.342  1.00  0.00           C  
ATOM   4588  O   THR A 298      -6.480  39.878  29.037  1.00  0.00           O  
ATOM   4589  CB  THR A 298      -4.776  41.546  30.723  1.00  0.00           C  
ATOM   4590  OG1 THR A 298      -4.022  42.148  29.664  1.00  0.00           O  
ATOM   4591  CG2 THR A 298      -4.219  41.991  32.065  1.00  0.00           C  
ATOM   4592  H   THR A 298      -2.613  39.961  30.099  1.00  0.00           H  
ATOM   4593  HA  THR A 298      -5.260  39.602  31.450  1.00  0.00           H  
ATOM   4594  HB  THR A 298      -5.819  41.861  30.637  1.00  0.00           H  
ATOM   4595  HG1 THR A 298      -4.401  41.900  28.815  1.00  0.00           H  
ATOM   4596 1HG2 THR A 298      -4.279  43.075  32.144  1.00  0.00           H  
ATOM   4597 2HG2 THR A 298      -4.800  41.533  32.867  1.00  0.00           H  
ATOM   4598 3HG2 THR A 298      -3.177  41.677  32.152  1.00  0.00           H  
ATOM   4599  N   TYR A 299      -4.596  38.719  28.605  1.00  0.00           N  
ATOM   4600  CA  TYR A 299      -5.092  38.215  27.351  1.00  0.00           C  
ATOM   4601  C   TYR A 299      -5.402  36.733  27.477  1.00  0.00           C  
ATOM   4602  O   TYR A 299      -4.685  35.996  28.169  1.00  0.00           O  
ATOM   4603  CB  TYR A 299      -4.060  38.428  26.230  1.00  0.00           C  
ATOM   4604  CG  TYR A 299      -3.705  39.902  25.968  1.00  0.00           C  
ATOM   4605  CD1 TYR A 299      -2.448  40.238  25.494  1.00  0.00           C  
ATOM   4606  CD2 TYR A 299      -4.614  40.901  26.240  1.00  0.00           C  
ATOM   4607  CE1 TYR A 299      -2.117  41.568  25.288  1.00  0.00           C  
ATOM   4608  CE2 TYR A 299      -4.298  42.227  26.043  1.00  0.00           C  
ATOM   4609  CZ  TYR A 299      -3.051  42.567  25.567  1.00  0.00           C  
ATOM   4610  OH  TYR A 299      -2.719  43.890  25.372  1.00  0.00           O  
ATOM   4611  H   TYR A 299      -3.676  38.463  28.928  1.00  0.00           H  
ATOM   4612  HA  TYR A 299      -6.006  38.734  27.101  1.00  0.00           H  
ATOM   4613 1HB  TYR A 299      -3.144  37.887  26.471  1.00  0.00           H  
ATOM   4614 2HB  TYR A 299      -4.454  38.005  25.303  1.00  0.00           H  
ATOM   4615  HD1 TYR A 299      -1.716  39.455  25.282  1.00  0.00           H  
ATOM   4616  HD2 TYR A 299      -5.573  40.638  26.614  1.00  0.00           H  
ATOM   4617  HE1 TYR A 299      -1.125  41.830  24.914  1.00  0.00           H  
ATOM   4618  HE2 TYR A 299      -5.033  43.002  26.267  1.00  0.00           H  
ATOM   4619  HH  TYR A 299      -1.850  43.945  24.964  1.00  0.00           H  
ATOM   4620  N   SER A 300      -6.463  36.329  26.787  1.00  0.00           N  
ATOM   4621  CA  SER A 300      -6.884  34.943  26.637  1.00  0.00           C  
ATOM   4622  C   SER A 300      -6.543  34.617  25.211  1.00  0.00           C  
ATOM   4623  O   SER A 300      -6.944  35.322  24.278  1.00  0.00           O  
ATOM   4624  CB  SER A 300      -8.355  34.747  26.910  1.00  0.00           C  
ATOM   4625  OG  SER A 300      -8.729  33.413  26.697  1.00  0.00           O  
ATOM   4626  H   SER A 300      -6.979  37.047  26.285  1.00  0.00           H  
ATOM   4627  HA  SER A 300      -6.299  34.293  27.285  1.00  0.00           H  
ATOM   4628 1HB  SER A 300      -8.572  35.011  27.936  1.00  0.00           H  
ATOM   4629 2HB  SER A 300      -8.929  35.400  26.274  1.00  0.00           H  
ATOM   4630  HG  SER A 300      -8.285  32.895  27.421  1.00  0.00           H  
ATOM   4631  N   VAL A 301      -5.750  33.591  25.031  1.00  0.00           N  
ATOM   4632  CA  VAL A 301      -5.215  33.333  23.721  1.00  0.00           C  
ATOM   4633  C   VAL A 301      -5.537  31.960  23.203  1.00  0.00           C  
ATOM   4634  O   VAL A 301      -6.023  31.099  23.925  1.00  0.00           O  
ATOM   4635  CB  VAL A 301      -3.687  33.516  23.775  1.00  0.00           C  
ATOM   4636  CG1 VAL A 301      -3.339  34.955  24.212  1.00  0.00           C  
ATOM   4637  CG2 VAL A 301      -3.085  32.488  24.767  1.00  0.00           C  
ATOM   4638  H   VAL A 301      -5.481  33.018  25.818  1.00  0.00           H  
ATOM   4639  HA  VAL A 301      -5.633  34.060  23.030  1.00  0.00           H  
ATOM   4640  HB  VAL A 301      -3.272  33.363  22.779  1.00  0.00           H  
ATOM   4641 1HG1 VAL A 301      -2.260  35.072  24.230  1.00  0.00           H  
ATOM   4642 2HG1 VAL A 301      -3.764  35.665  23.515  1.00  0.00           H  
ATOM   4643 3HG1 VAL A 301      -3.733  35.148  25.207  1.00  0.00           H  
ATOM   4644 1HG2 VAL A 301      -2.003  32.608  24.802  1.00  0.00           H  
ATOM   4645 2HG2 VAL A 301      -3.500  32.659  25.762  1.00  0.00           H  
ATOM   4646 3HG2 VAL A 301      -3.326  31.475  24.447  1.00  0.00           H  
ATOM   4647  N   ILE A 302      -5.236  31.748  21.937  1.00  0.00           N  
ATOM   4648  CA  ILE A 302      -5.446  30.433  21.356  1.00  0.00           C  
ATOM   4649  C   ILE A 302      -4.133  29.678  21.283  1.00  0.00           C  
ATOM   4650  O   ILE A 302      -4.059  28.613  20.679  1.00  0.00           O  
ATOM   4651  CB  ILE A 302      -5.996  30.524  19.943  1.00  0.00           C  
ATOM   4652  CG1 ILE A 302      -4.963  31.158  19.042  1.00  0.00           C  
ATOM   4653  CG2 ILE A 302      -7.230  31.370  19.929  1.00  0.00           C  
ATOM   4654  CD1 ILE A 302      -5.306  31.062  17.597  1.00  0.00           C  
ATOM   4655  H   ILE A 302      -4.892  32.531  21.379  1.00  0.00           H  
ATOM   4656  HA  ILE A 302      -6.138  29.870  21.979  1.00  0.00           H  
ATOM   4657  HB  ILE A 302      -6.221  29.526  19.564  1.00  0.00           H  
ATOM   4658 1HG1 ILE A 302      -4.863  32.212  19.302  1.00  0.00           H  
ATOM   4659 2HG1 ILE A 302      -4.003  30.668  19.202  1.00  0.00           H  
ATOM   4660 1HG2 ILE A 302      -7.590  31.441  18.919  1.00  0.00           H  
ATOM   4661 2HG2 ILE A 302      -7.986  30.919  20.563  1.00  0.00           H  
ATOM   4662 3HG2 ILE A 302      -6.987  32.373  20.296  1.00  0.00           H  
ATOM   4663 1HD1 ILE A 302      -4.531  31.532  17.033  1.00  0.00           H  
ATOM   4664 2HD1 ILE A 302      -5.388  30.014  17.309  1.00  0.00           H  
ATOM   4665 3HD1 ILE A 302      -6.250  31.566  17.411  1.00  0.00           H  
ATOM   4666  N   GLY A 303      -3.083  30.243  21.866  1.00  0.00           N  
ATOM   4667  CA  GLY A 303      -1.805  29.565  21.876  1.00  0.00           C  
ATOM   4668  C   GLY A 303      -1.832  28.547  23.004  1.00  0.00           C  
ATOM   4669  O   GLY A 303      -2.814  28.471  23.752  1.00  0.00           O  
ATOM   4670  H   GLY A 303      -3.192  31.133  22.326  1.00  0.00           H  
ATOM   4671 1HA  GLY A 303      -1.648  29.067  20.921  1.00  0.00           H  
ATOM   4672 2HA  GLY A 303      -0.997  30.281  22.020  1.00  0.00           H  
ATOM   4673  N   ALA A 304      -0.736  27.818  23.184  1.00  0.00           N  
ATOM   4674  CA  ALA A 304      -0.688  26.741  24.175  1.00  0.00           C  
ATOM   4675  C   ALA A 304      -0.974  27.190  25.586  1.00  0.00           C  
ATOM   4676  O   ALA A 304      -1.638  26.465  26.328  1.00  0.00           O  
ATOM   4677  CB  ALA A 304       0.671  26.072  24.185  1.00  0.00           C  
ATOM   4678  H   ALA A 304       0.053  27.963  22.572  1.00  0.00           H  
ATOM   4679  HA  ALA A 304      -1.442  26.004  23.892  1.00  0.00           H  
ATOM   4680 1HB  ALA A 304       0.667  25.249  24.903  1.00  0.00           H  
ATOM   4681 2HB  ALA A 304       0.888  25.682  23.204  1.00  0.00           H  
ATOM   4682 3HB  ALA A 304       1.434  26.791  24.472  1.00  0.00           H  
ATOM   4683  N   GLY A 305      -0.543  28.405  25.938  1.00  0.00           N  
ATOM   4684  CA  GLY A 305      -0.687  28.921  27.296  1.00  0.00           C  
ATOM   4685  C   GLY A 305      -2.119  28.860  27.818  1.00  0.00           C  
ATOM   4686  O   GLY A 305      -2.318  28.737  29.032  1.00  0.00           O  
ATOM   4687  H   GLY A 305      -0.060  28.964  25.252  1.00  0.00           H  
ATOM   4688 1HA  GLY A 305      -0.035  28.355  27.958  1.00  0.00           H  
ATOM   4689 2HA  GLY A 305      -0.338  29.953  27.327  1.00  0.00           H  
ATOM   4690  N   ALA A 306      -3.112  28.978  26.917  1.00  0.00           N  
ATOM   4691  CA  ALA A 306      -4.513  28.912  27.326  1.00  0.00           C  
ATOM   4692  C   ALA A 306      -5.225  27.729  26.657  1.00  0.00           C  
ATOM   4693  O   ALA A 306      -6.049  27.068  27.293  1.00  0.00           O  
ATOM   4694  CB  ALA A 306      -5.234  30.210  27.030  1.00  0.00           C  
ATOM   4695  H   ALA A 306      -2.883  29.044  25.926  1.00  0.00           H  
ATOM   4696  HA  ALA A 306      -4.546  28.751  28.398  1.00  0.00           H  
ATOM   4697 1HB  ALA A 306      -6.264  30.148  27.374  1.00  0.00           H  
ATOM   4698 2HB  ALA A 306      -4.740  31.030  27.542  1.00  0.00           H  
ATOM   4699 3HB  ALA A 306      -5.216  30.381  25.980  1.00  0.00           H  
ATOM   4700  N   ASP A 307      -4.880  27.397  25.400  1.00  0.00           N  
ATOM   4701  CA  ASP A 307      -5.589  26.320  24.699  1.00  0.00           C  
ATOM   4702  C   ASP A 307      -5.431  25.018  25.446  1.00  0.00           C  
ATOM   4703  O   ASP A 307      -6.355  24.200  25.504  1.00  0.00           O  
ATOM   4704  CB  ASP A 307      -5.057  26.096  23.279  1.00  0.00           C  
ATOM   4705  CG  ASP A 307      -5.927  25.120  22.478  1.00  0.00           C  
ATOM   4706  OD1 ASP A 307      -7.047  25.465  22.177  1.00  0.00           O  
ATOM   4707  OD2 ASP A 307      -5.480  24.027  22.221  1.00  0.00           O  
ATOM   4708  H   ASP A 307      -4.156  27.904  24.900  1.00  0.00           H  
ATOM   4709  HA  ASP A 307      -6.648  26.570  24.651  1.00  0.00           H  
ATOM   4710 1HB  ASP A 307      -5.014  27.047  22.749  1.00  0.00           H  
ATOM   4711 2HB  ASP A 307      -4.037  25.707  23.327  1.00  0.00           H  
ATOM   4712  N   SER A 308      -4.274  24.845  26.073  1.00  0.00           N  
ATOM   4713  CA  SER A 308      -4.018  23.647  26.817  1.00  0.00           C  
ATOM   4714  C   SER A 308      -5.045  23.526  27.957  1.00  0.00           C  
ATOM   4715  O   SER A 308      -5.449  22.432  28.303  1.00  0.00           O  
ATOM   4716  CB  SER A 308      -2.629  23.698  27.346  1.00  0.00           C  
ATOM   4717  OG  SER A 308      -1.693  23.761  26.321  1.00  0.00           O  
ATOM   4718  H   SER A 308      -3.529  25.543  26.017  1.00  0.00           H  
ATOM   4719  HA  SER A 308      -4.116  22.788  26.152  1.00  0.00           H  
ATOM   4720 1HB  SER A 308      -2.563  24.533  27.970  1.00  0.00           H  
ATOM   4721 2HB  SER A 308      -2.441  22.838  27.910  1.00  0.00           H  
ATOM   4722  HG  SER A 308      -1.699  24.697  26.044  1.00  0.00           H  
ATOM   4723  N   PHE A 309      -5.502  24.640  28.545  1.00  0.00           N  
ATOM   4724  CA  PHE A 309      -6.482  24.544  29.626  1.00  0.00           C  
ATOM   4725  C   PHE A 309      -7.671  23.749  29.158  1.00  0.00           C  
ATOM   4726  O   PHE A 309      -8.163  22.855  29.857  1.00  0.00           O  
ATOM   4727  CB  PHE A 309      -7.004  25.893  30.103  1.00  0.00           C  
ATOM   4728  CG  PHE A 309      -8.147  25.703  31.112  1.00  0.00           C  
ATOM   4729  CD1 PHE A 309      -7.901  25.455  32.462  1.00  0.00           C  
ATOM   4730  CD2 PHE A 309      -9.479  25.730  30.679  1.00  0.00           C  
ATOM   4731  CE1 PHE A 309      -8.955  25.254  33.349  1.00  0.00           C  
ATOM   4732  CE2 PHE A 309     -10.521  25.524  31.563  1.00  0.00           C  
ATOM   4733  CZ  PHE A 309     -10.252  25.287  32.897  1.00  0.00           C  
ATOM   4734  H   PHE A 309      -5.222  25.556  28.213  1.00  0.00           H  
ATOM   4735  HA  PHE A 309      -6.026  24.035  30.469  1.00  0.00           H  
ATOM   4736 1HB  PHE A 309      -6.201  26.459  30.579  1.00  0.00           H  
ATOM   4737 2HB  PHE A 309      -7.375  26.475  29.272  1.00  0.00           H  
ATOM   4738  HD1 PHE A 309      -6.869  25.417  32.817  1.00  0.00           H  
ATOM   4739  HD2 PHE A 309      -9.691  25.914  29.626  1.00  0.00           H  
ATOM   4740  HE1 PHE A 309      -8.758  25.060  34.406  1.00  0.00           H  
ATOM   4741  HE2 PHE A 309     -11.555  25.546  31.207  1.00  0.00           H  
ATOM   4742  HZ  PHE A 309     -11.068  25.118  33.593  1.00  0.00           H  
ATOM   4743  N   PHE A 310      -8.141  24.104  27.967  1.00  0.00           N  
ATOM   4744  CA  PHE A 310      -9.320  23.467  27.399  1.00  0.00           C  
ATOM   4745  C   PHE A 310      -9.006  21.992  27.196  1.00  0.00           C  
ATOM   4746  O   PHE A 310      -9.828  21.119  27.490  1.00  0.00           O  
ATOM   4747  CB  PHE A 310      -9.659  24.144  26.085  1.00  0.00           C  
ATOM   4748  CG  PHE A 310     -10.003  25.558  26.325  1.00  0.00           C  
ATOM   4749  CD1 PHE A 310      -8.991  26.401  26.710  1.00  0.00           C  
ATOM   4750  CD2 PHE A 310     -11.252  26.064  26.176  1.00  0.00           C  
ATOM   4751  CE1 PHE A 310      -9.195  27.726  26.964  1.00  0.00           C  
ATOM   4752  CE2 PHE A 310     -11.461  27.397  26.415  1.00  0.00           C  
ATOM   4753  CZ  PHE A 310     -10.438  28.232  26.817  1.00  0.00           C  
ATOM   4754  H   PHE A 310      -7.638  24.852  27.469  1.00  0.00           H  
ATOM   4755  HA  PHE A 310     -10.153  23.566  28.096  1.00  0.00           H  
ATOM   4756 1HB  PHE A 310      -8.816  24.104  25.402  1.00  0.00           H  
ATOM   4757 2HB  PHE A 310     -10.506  23.648  25.611  1.00  0.00           H  
ATOM   4758  HD1 PHE A 310      -8.009  25.972  26.814  1.00  0.00           H  
ATOM   4759  HD2 PHE A 310     -12.073  25.419  25.862  1.00  0.00           H  
ATOM   4760  HE1 PHE A 310      -8.363  28.365  27.273  1.00  0.00           H  
ATOM   4761  HE2 PHE A 310     -12.443  27.811  26.281  1.00  0.00           H  
ATOM   4762  HZ  PHE A 310     -10.633  29.285  27.001  1.00  0.00           H  
ATOM   4763  N   GLU A 311      -7.778  21.708  26.760  1.00  0.00           N  
ATOM   4764  CA  GLU A 311      -7.357  20.325  26.608  1.00  0.00           C  
ATOM   4765  C   GLU A 311      -7.488  19.541  27.883  1.00  0.00           C  
ATOM   4766  O   GLU A 311      -8.011  18.423  27.889  1.00  0.00           O  
ATOM   4767  CB  GLU A 311      -5.888  20.216  26.193  1.00  0.00           C  
ATOM   4768  CG  GLU A 311      -5.415  18.843  26.118  1.00  0.00           C  
ATOM   4769  CD  GLU A 311      -4.011  18.734  25.777  1.00  0.00           C  
ATOM   4770  OE1 GLU A 311      -3.250  19.573  26.163  1.00  0.00           O  
ATOM   4771  OE2 GLU A 311      -3.687  17.833  25.064  1.00  0.00           O  
ATOM   4772  H   GLU A 311      -7.142  22.473  26.517  1.00  0.00           H  
ATOM   4773  HA  GLU A 311      -7.992  19.855  25.883  1.00  0.00           H  
ATOM   4774 1HB  GLU A 311      -5.715  20.724  25.265  1.00  0.00           H  
ATOM   4775 2HB  GLU A 311      -5.256  20.658  26.912  1.00  0.00           H  
ATOM   4776 1HG  GLU A 311      -5.550  18.413  27.100  1.00  0.00           H  
ATOM   4777 2HG  GLU A 311      -6.008  18.290  25.428  1.00  0.00           H  
ATOM   4778  N   TYR A 312      -7.037  20.133  28.969  1.00  0.00           N  
ATOM   4779  CA  TYR A 312      -7.023  19.421  30.213  1.00  0.00           C  
ATOM   4780  C   TYR A 312      -8.417  19.259  30.740  1.00  0.00           C  
ATOM   4781  O   TYR A 312      -8.730  18.222  31.307  1.00  0.00           O  
ATOM   4782  CB  TYR A 312      -6.154  20.141  31.200  1.00  0.00           C  
ATOM   4783  CG  TYR A 312      -4.810  20.235  30.686  1.00  0.00           C  
ATOM   4784  CD1 TYR A 312      -4.234  21.444  30.648  1.00  0.00           C  
ATOM   4785  CD2 TYR A 312      -4.168  19.138  30.188  1.00  0.00           C  
ATOM   4786  CE1 TYR A 312      -3.013  21.610  30.161  1.00  0.00           C  
ATOM   4787  CE2 TYR A 312      -2.925  19.287  29.666  1.00  0.00           C  
ATOM   4788  CZ  TYR A 312      -2.339  20.556  29.661  1.00  0.00           C  
ATOM   4789  OH  TYR A 312      -1.087  20.765  29.166  1.00  0.00           O  
ATOM   4790  H   TYR A 312      -6.640  21.070  28.891  1.00  0.00           H  
ATOM   4791  HA  TYR A 312      -6.609  18.429  30.039  1.00  0.00           H  
ATOM   4792 1HB  TYR A 312      -6.536  21.152  31.371  1.00  0.00           H  
ATOM   4793 2HB  TYR A 312      -6.133  19.609  32.153  1.00  0.00           H  
ATOM   4794  HD1 TYR A 312      -4.779  22.294  31.027  1.00  0.00           H  
ATOM   4795  HD2 TYR A 312      -4.650  18.171  30.199  1.00  0.00           H  
ATOM   4796  HE1 TYR A 312      -2.568  22.587  30.156  1.00  0.00           H  
ATOM   4797  HE2 TYR A 312      -2.401  18.424  29.265  1.00  0.00           H  
ATOM   4798  HH  TYR A 312      -0.869  20.056  28.571  1.00  0.00           H  
ATOM   4799  N   ALA A 313      -9.274  20.253  30.547  1.00  0.00           N  
ATOM   4800  CA  ALA A 313     -10.644  20.122  31.012  1.00  0.00           C  
ATOM   4801  C   ALA A 313     -11.336  18.944  30.310  1.00  0.00           C  
ATOM   4802  O   ALA A 313     -12.031  18.135  30.939  1.00  0.00           O  
ATOM   4803  CB  ALA A 313     -11.391  21.417  30.738  1.00  0.00           C  
ATOM   4804  H   ALA A 313      -8.963  21.114  30.092  1.00  0.00           H  
ATOM   4805  HA  ALA A 313     -10.629  19.918  32.080  1.00  0.00           H  
ATOM   4806 1HB  ALA A 313     -12.419  21.330  31.095  1.00  0.00           H  
ATOM   4807 2HB  ALA A 313     -10.904  22.248  31.233  1.00  0.00           H  
ATOM   4808 3HB  ALA A 313     -11.392  21.599  29.671  1.00  0.00           H  
ATOM   4809  N   LEU A 314     -11.074  18.804  29.006  1.00  0.00           N  
ATOM   4810  CA  LEU A 314     -11.691  17.753  28.202  1.00  0.00           C  
ATOM   4811  C   LEU A 314     -11.148  16.375  28.593  1.00  0.00           C  
ATOM   4812  O   LEU A 314     -11.903  15.417  28.806  1.00  0.00           O  
ATOM   4813  CB  LEU A 314     -11.399  18.038  26.720  1.00  0.00           C  
ATOM   4814  CG  LEU A 314     -12.006  17.131  25.682  1.00  0.00           C  
ATOM   4815  CD1 LEU A 314     -13.534  17.190  25.799  1.00  0.00           C  
ATOM   4816  CD2 LEU A 314     -11.553  17.611  24.302  1.00  0.00           C  
ATOM   4817  H   LEU A 314     -10.474  19.488  28.539  1.00  0.00           H  
ATOM   4818  HA  LEU A 314     -12.766  17.774  28.374  1.00  0.00           H  
ATOM   4819 1HB  LEU A 314     -11.703  19.027  26.495  1.00  0.00           H  
ATOM   4820 2HB  LEU A 314     -10.316  17.999  26.583  1.00  0.00           H  
ATOM   4821  HG  LEU A 314     -11.686  16.102  25.844  1.00  0.00           H  
ATOM   4822 1HD1 LEU A 314     -13.977  16.543  25.049  1.00  0.00           H  
ATOM   4823 2HD1 LEU A 314     -13.837  16.859  26.789  1.00  0.00           H  
ATOM   4824 3HD1 LEU A 314     -13.872  18.217  25.639  1.00  0.00           H  
ATOM   4825 1HD2 LEU A 314     -11.989  16.981  23.547  1.00  0.00           H  
ATOM   4826 2HD2 LEU A 314     -11.880  18.641  24.142  1.00  0.00           H  
ATOM   4827 3HD2 LEU A 314     -10.470  17.563  24.233  1.00  0.00           H  
ATOM   4828  N   LYS A 315      -9.827  16.284  28.709  1.00  0.00           N  
ATOM   4829  CA  LYS A 315      -9.170  15.029  29.018  1.00  0.00           C  
ATOM   4830  C   LYS A 315      -9.366  14.617  30.455  1.00  0.00           C  
ATOM   4831  O   LYS A 315      -9.488  13.429  30.746  1.00  0.00           O  
ATOM   4832  CB  LYS A 315      -7.719  15.137  28.641  1.00  0.00           C  
ATOM   4833  CG  LYS A 315      -7.574  15.188  27.144  1.00  0.00           C  
ATOM   4834  CD  LYS A 315      -6.192  15.344  26.737  1.00  0.00           C  
ATOM   4835  CE  LYS A 315      -6.086  15.454  25.250  1.00  0.00           C  
ATOM   4836  NZ  LYS A 315      -6.216  14.188  24.630  1.00  0.00           N  
ATOM   4837  H   LYS A 315      -9.250  17.109  28.537  1.00  0.00           H  
ATOM   4838  HA  LYS A 315      -9.615  14.258  28.395  1.00  0.00           H  
ATOM   4839 1HB  LYS A 315      -7.309  16.059  29.057  1.00  0.00           H  
ATOM   4840 2HB  LYS A 315      -7.154  14.310  29.048  1.00  0.00           H  
ATOM   4841 1HG  LYS A 315      -7.978  14.282  26.701  1.00  0.00           H  
ATOM   4842 2HG  LYS A 315      -8.142  16.041  26.763  1.00  0.00           H  
ATOM   4843 1HD  LYS A 315      -5.760  16.202  27.212  1.00  0.00           H  
ATOM   4844 2HD  LYS A 315      -5.644  14.473  27.046  1.00  0.00           H  
ATOM   4845 1HE  LYS A 315      -6.874  16.111  24.879  1.00  0.00           H  
ATOM   4846 2HE  LYS A 315      -5.121  15.867  24.984  1.00  0.00           H  
ATOM   4847 1HZ  LYS A 315      -6.125  14.301  23.635  1.00  0.00           H  
ATOM   4848 2HZ  LYS A 315      -5.435  13.640  24.994  1.00  0.00           H  
ATOM   4849 3HZ  LYS A 315      -7.099  13.768  24.856  1.00  0.00           H  
ATOM   4850  N   SER A 316      -9.409  15.583  31.366  1.00  0.00           N  
ATOM   4851  CA  SER A 316      -9.630  15.263  32.757  1.00  0.00           C  
ATOM   4852  C   SER A 316     -11.011  14.650  32.854  1.00  0.00           C  
ATOM   4853  O   SER A 316     -11.184  13.606  33.466  1.00  0.00           O  
ATOM   4854  CB  SER A 316      -9.518  16.492  33.615  1.00  0.00           C  
ATOM   4855  OG  SER A 316      -8.221  16.995  33.578  1.00  0.00           O  
ATOM   4856  H   SER A 316      -9.284  16.552  31.104  1.00  0.00           H  
ATOM   4857  HA  SER A 316      -8.889  14.536  33.081  1.00  0.00           H  
ATOM   4858 1HB  SER A 316     -10.206  17.235  33.236  1.00  0.00           H  
ATOM   4859 2HB  SER A 316      -9.797  16.255  34.634  1.00  0.00           H  
ATOM   4860  HG  SER A 316      -8.144  17.424  32.703  1.00  0.00           H  
ATOM   4861  N   HIS A 317     -11.994  15.201  32.134  1.00  0.00           N  
ATOM   4862  CA  HIS A 317     -13.308  14.577  32.175  1.00  0.00           C  
ATOM   4863  C   HIS A 317     -13.185  13.096  31.824  1.00  0.00           C  
ATOM   4864  O   HIS A 317     -13.705  12.240  32.544  1.00  0.00           O  
ATOM   4865  CB  HIS A 317     -14.298  15.229  31.207  1.00  0.00           C  
ATOM   4866  CG  HIS A 317     -15.617  14.504  31.198  1.00  0.00           C  
ATOM   4867  ND1 HIS A 317     -16.519  14.610  32.220  1.00  0.00           N  
ATOM   4868  CD2 HIS A 317     -16.169  13.666  30.292  1.00  0.00           C  
ATOM   4869  CE1 HIS A 317     -17.582  13.875  31.954  1.00  0.00           C  
ATOM   4870  NE2 HIS A 317     -17.398  13.283  30.786  1.00  0.00           N  
ATOM   4871  H   HIS A 317     -11.855  16.069  31.608  1.00  0.00           H  
ATOM   4872  HA  HIS A 317     -13.719  14.654  33.180  1.00  0.00           H  
ATOM   4873 1HB  HIS A 317     -14.470  16.271  31.499  1.00  0.00           H  
ATOM   4874 2HB  HIS A 317     -13.901  15.228  30.203  1.00  0.00           H  
ATOM   4875  HD1 HIS A 317     -16.412  15.198  33.035  1.00  0.00           H  
ATOM   4876  HD2 HIS A 317     -15.817  13.290  29.331  1.00  0.00           H  
ATOM   4877  HE1 HIS A 317     -18.415  13.840  32.657  1.00  0.00           H  
ATOM   4878  N   ILE A 318     -12.471  12.784  30.739  1.00  0.00           N  
ATOM   4879  CA  ILE A 318     -12.327  11.393  30.321  1.00  0.00           C  
ATOM   4880  C   ILE A 318     -11.623  10.540  31.391  1.00  0.00           C  
ATOM   4881  O   ILE A 318     -12.069   9.436  31.702  1.00  0.00           O  
ATOM   4882  CB  ILE A 318     -11.513  11.288  29.012  1.00  0.00           C  
ATOM   4883  CG1 ILE A 318     -12.285  11.903  27.843  1.00  0.00           C  
ATOM   4884  CG2 ILE A 318     -11.213   9.809  28.727  1.00  0.00           C  
ATOM   4885  CD1 ILE A 318     -11.423  12.099  26.599  1.00  0.00           C  
ATOM   4886  H   ILE A 318     -12.060  13.539  30.182  1.00  0.00           H  
ATOM   4887  HA  ILE A 318     -13.321  10.983  30.154  1.00  0.00           H  
ATOM   4888  HB  ILE A 318     -10.577  11.834  29.111  1.00  0.00           H  
ATOM   4889 1HG1 ILE A 318     -13.125  11.257  27.591  1.00  0.00           H  
ATOM   4890 2HG1 ILE A 318     -12.675  12.878  28.151  1.00  0.00           H  
ATOM   4891 1HG2 ILE A 318     -10.645   9.723  27.808  1.00  0.00           H  
ATOM   4892 2HG2 ILE A 318     -10.642   9.385  29.551  1.00  0.00           H  
ATOM   4893 3HG2 ILE A 318     -12.151   9.264  28.620  1.00  0.00           H  
ATOM   4894 1HD1 ILE A 318     -12.024  12.544  25.805  1.00  0.00           H  
ATOM   4895 2HD1 ILE A 318     -10.593  12.760  26.837  1.00  0.00           H  
ATOM   4896 3HD1 ILE A 318     -11.036  11.136  26.269  1.00  0.00           H  
ATOM   4897  N   LEU A 319     -10.529  11.061  31.952  1.00  0.00           N  
ATOM   4898  CA  LEU A 319      -9.724  10.369  32.968  1.00  0.00           C  
ATOM   4899  C   LEU A 319     -10.405  10.193  34.334  1.00  0.00           C  
ATOM   4900  O   LEU A 319     -10.053   9.291  35.114  1.00  0.00           O  
ATOM   4901  CB  LEU A 319      -8.421  11.114  33.191  1.00  0.00           C  
ATOM   4902  CG  LEU A 319      -7.428  11.119  32.043  1.00  0.00           C  
ATOM   4903  CD1 LEU A 319      -6.286  12.020  32.393  1.00  0.00           C  
ATOM   4904  CD2 LEU A 319      -6.946   9.715  31.796  1.00  0.00           C  
ATOM   4905  H   LEU A 319     -10.231  11.986  31.643  1.00  0.00           H  
ATOM   4906  HA  LEU A 319      -9.482   9.400  32.576  1.00  0.00           H  
ATOM   4907 1HB  LEU A 319      -8.656  12.145  33.441  1.00  0.00           H  
ATOM   4908 2HB  LEU A 319      -7.920  10.658  34.035  1.00  0.00           H  
ATOM   4909  HG  LEU A 319      -7.898  11.505  31.144  1.00  0.00           H  
ATOM   4910 1HD1 LEU A 319      -5.576  12.012  31.574  1.00  0.00           H  
ATOM   4911 2HD1 LEU A 319      -6.655  13.033  32.557  1.00  0.00           H  
ATOM   4912 3HD1 LEU A 319      -5.800  11.667  33.296  1.00  0.00           H  
ATOM   4913 1HD2 LEU A 319      -6.227   9.711  30.985  1.00  0.00           H  
ATOM   4914 2HD2 LEU A 319      -6.474   9.328  32.692  1.00  0.00           H  
ATOM   4915 3HD2 LEU A 319      -7.795   9.094  31.529  1.00  0.00           H  
ATOM   4916  N   LEU A 320     -11.319  11.101  34.646  1.00  0.00           N  
ATOM   4917  CA  LEU A 320     -12.034  11.123  35.908  1.00  0.00           C  
ATOM   4918  C   LEU A 320     -13.385  10.394  35.847  1.00  0.00           C  
ATOM   4919  O   LEU A 320     -13.843   9.840  36.854  1.00  0.00           O  
ATOM   4920  CB  LEU A 320     -12.248  12.579  36.302  1.00  0.00           C  
ATOM   4921  CG  LEU A 320     -11.002  13.414  36.510  1.00  0.00           C  
ATOM   4922  CD1 LEU A 320     -11.441  14.836  36.748  1.00  0.00           C  
ATOM   4923  CD2 LEU A 320     -10.212  12.848  37.628  1.00  0.00           C  
ATOM   4924  H   LEU A 320     -11.513  11.842  33.975  1.00  0.00           H  
ATOM   4925  HA  LEU A 320     -11.424  10.642  36.655  1.00  0.00           H  
ATOM   4926 1HB  LEU A 320     -12.817  13.059  35.504  1.00  0.00           H  
ATOM   4927 2HB  LEU A 320     -12.835  12.616  37.215  1.00  0.00           H
[truncated: 1,024,863 more chars]
