# Supplementary material for: The transformative power of transformers in protein structure prediction
Source: Proc Natl Acad Sci U S A. 2023 Jul 31;120(32):e2303499120. doi: 10.1073/pnas.2303499120 (PMC10410766; doi:10.1073/pnas.2303499120)
Supplement: Supplementary file 2 — Dataset S01 (GZ) [file pnas.2303499120.sd01.gz › SI_Data/predicted_structures/RoseTTAFold/T1121.pdb]

HEADER                                            24-DEC-22   XXXX              
EXPDTA    THEORETICAL MODEL                                                     
REMARK 220                                                                      
REMARK 220 EXPERIMENTAL DETAILS                                                 
REMARK 220  EXPERIMENT TYPE                : THEORETICAL MODELLING              
REMARK 220  DATE OF DATA COLLECTION        : 24-DEC-22                          
REMARK 220                                                                      
REMARK 220 REMARK: MODEL GENERATED BY ROSETTA                                   
REMARK 220  VERSION 2022.39+release.d8d9982                                     
ATOM      1  N   MET A   1       2.181  -1.232  -0.945  1.00  0.00           N  
ATOM      2  CA  MET A   1       3.426  -0.624  -1.395  1.00  0.00           C  
ATOM      3  C   MET A   1       3.543   0.807  -0.886  1.00  0.00           C  
ATOM      4  O   MET A   1       2.533   1.487  -0.698  1.00  0.00           O  
ATOM      5  CB  MET A   1       3.490  -0.607  -2.922  1.00  0.00           C  
ATOM      6  CG  MET A   1       3.500  -1.967  -3.595  1.00  0.00           C  
ATOM      7  SD  MET A   1       3.713  -1.844  -5.404  1.00  0.00           S  
ATOM      8  CE  MET A   1       2.176  -1.089  -5.836  1.00  0.00           C  
ATOM      9 1H   MET A   1       2.385  -2.060  -0.403  1.00  0.00           H  
ATOM     10 2H   MET A   1       1.676  -0.572  -0.373  1.00  0.00           H  
ATOM     11 3H   MET A   1       1.620  -1.485  -1.744  1.00  0.00           H  
ATOM     12  HA  MET A   1       4.264  -1.198  -0.999  1.00  0.00           H  
ATOM     13 1HB  MET A   1       2.616  -0.079  -3.300  1.00  0.00           H  
ATOM     14 2HB  MET A   1       4.349  -0.040  -3.240  1.00  0.00           H  
ATOM     15 1HG  MET A   1       4.306  -2.579  -3.181  1.00  0.00           H  
ATOM     16 2HG  MET A   1       2.559  -2.478  -3.392  1.00  0.00           H  
ATOM     17 1HE  MET A   1       2.121  -0.970  -6.910  1.00  0.00           H  
ATOM     18 2HE  MET A   1       1.357  -1.708  -5.495  1.00  0.00           H  
ATOM     19 3HE  MET A   1       2.104  -0.112  -5.355  1.00  0.00           H  
ATOM     20  N   LYS A   2       4.777   1.268  -0.700  1.00  0.00           N  
ATOM     21  CA  LYS A   2       5.066   2.642  -0.260  1.00  0.00           C  
ATOM     22  C   LYS A   2       6.118   3.271  -1.167  1.00  0.00           C  
ATOM     23  O   LYS A   2       7.217   2.737  -1.265  1.00  0.00           O  
ATOM     24  CB  LYS A   2       5.590   2.649   1.175  1.00  0.00           C  
ATOM     25  CG  LYS A   2       4.608   2.177   2.223  1.00  0.00           C  
ATOM     26  CD  LYS A   2       5.207   2.295   3.605  1.00  0.00           C  
ATOM     27  CE  LYS A   2       4.230   1.844   4.682  1.00  0.00           C  
ATOM     28  NZ  LYS A   2       3.923   0.407   4.556  1.00  0.00           N  
ATOM     29  H   LYS A   2       5.554   0.640  -0.859  1.00  0.00           H  
ATOM     30  HA  LYS A   2       4.158   3.244  -0.327  1.00  0.00           H  
ATOM     31 1HB  LYS A   2       6.479   2.019   1.240  1.00  0.00           H  
ATOM     32 2HB  LYS A   2       5.896   3.666   1.439  1.00  0.00           H  
ATOM     33 1HG  LYS A   2       3.692   2.768   2.162  1.00  0.00           H  
ATOM     34 2HG  LYS A   2       4.361   1.129   2.044  1.00  0.00           H  
ATOM     35 1HD  LYS A   2       6.101   1.670   3.664  1.00  0.00           H  
ATOM     36 2HD  LYS A   2       5.496   3.325   3.790  1.00  0.00           H  
ATOM     37 1HE  LYS A   2       4.677   2.024   5.658  1.00  0.00           H  
ATOM     38 2HE  LYS A   2       3.307   2.415   4.603  1.00  0.00           H  
ATOM     39 1HZ  LYS A   2       3.293   0.116   5.282  1.00  0.00           H  
ATOM     40 2HZ  LYS A   2       3.512   0.222   3.659  1.00  0.00           H  
ATOM     41 3HZ  LYS A   2       4.807  -0.112   4.632  1.00  0.00           H  
ATOM     42  N   SER A   3       5.793   4.378  -1.834  1.00  0.00           N  
ATOM     43  CA  SER A   3       6.735   4.988  -2.777  1.00  0.00           C  
ATOM     44  C   SER A   3       7.823   5.711  -1.993  1.00  0.00           C  
ATOM     45  O   SER A   3       7.594   6.000  -0.821  1.00  0.00           O  
ATOM     46  CB  SER A   3       5.990   5.983  -3.636  1.00  0.00           C  
ATOM     47  OG  SER A   3       5.579   7.081  -2.854  1.00  0.00           O  
ATOM     48  H   SER A   3       4.880   4.840  -1.679  1.00  0.00           H  
ATOM     49  HA  SER A   3       7.159   4.199  -3.394  1.00  0.00           H  
ATOM     50 1HB  SER A   3       6.597   6.324  -4.454  1.00  0.00           H  
ATOM     51 2HB  SER A   3       5.112   5.501  -4.065  1.00  0.00           H  
ATOM     52  HG  SER A   3       4.804   6.760  -2.332  1.00  0.00           H  
ATOM     53  N   PRO A   4       8.984   6.080  -2.579  1.00  0.00           N  
ATOM     54  CA  PRO A   4      10.008   6.890  -1.935  1.00  0.00           C  
ATOM     55  C   PRO A   4       9.400   8.154  -1.319  1.00  0.00           C  
ATOM     56  O   PRO A   4       9.843   8.613  -0.263  1.00  0.00           O  
ATOM     57  CB  PRO A   4      10.951   7.206  -3.095  1.00  0.00           C  
ATOM     58  CG  PRO A   4      10.815   6.018  -4.014  1.00  0.00           C  
ATOM     59  CD  PRO A   4       9.334   5.673  -3.964  1.00  0.00           C  
ATOM     60  HA  PRO A   4      10.519   6.295  -1.173  1.00  0.00           H  
ATOM     61 1HB  PRO A   4      10.656   8.150  -3.576  1.00  0.00           H  
ATOM     62 2HB  PRO A   4      11.970   7.350  -2.717  1.00  0.00           H  
ATOM     63 1HG  PRO A   4      11.173   6.287  -5.016  1.00  0.00           H  
ATOM     64 2HG  PRO A   4      11.454   5.198  -3.670  1.00  0.00           H  
ATOM     65 1HD  PRO A   4       8.806   6.280  -4.702  1.00  0.00           H  
ATOM     66 2HD  PRO A   4       9.194   4.608  -4.130  1.00  0.00           H  
ATOM     67  N   THR A   5       8.351   8.693  -1.958  1.00  0.00           N  
ATOM     68  CA  THR A   5       7.647   9.863  -1.454  1.00  0.00           C  
ATOM     69  C   THR A   5       6.955   9.520  -0.144  1.00  0.00           C  
ATOM     70  O   THR A   5       7.018  10.277   0.825  1.00  0.00           O  
ATOM     71  CB  THR A   5       6.613  10.397  -2.454  1.00  0.00           C  
ATOM     72  OG1 THR A   5       7.270  10.796  -3.668  1.00  0.00           O  
ATOM     73  CG2 THR A   5       5.881  11.573  -1.849  1.00  0.00           C  
ATOM     74  H   THR A   5       8.021   8.278  -2.818  1.00  0.00           H  
ATOM     75  HA  THR A   5       8.375  10.651  -1.257  1.00  0.00           H  
ATOM     76  HB  THR A   5       5.892   9.615  -2.682  1.00  0.00           H  
ATOM     77  HG1 THR A   5       6.620  11.163  -4.275  1.00  0.00           H  
ATOM     78 1HG2 THR A   5       5.142  11.945  -2.555  1.00  0.00           H  
ATOM     79 2HG2 THR A   5       5.387  11.247  -0.938  1.00  0.00           H  
ATOM     80 3HG2 THR A   5       6.592  12.368  -1.614  1.00  0.00           H  
ATOM     81  N   ASP A   6       6.353   8.336  -0.082  1.00  0.00           N  
ATOM     82  CA  ASP A   6       5.607   7.977   1.117  1.00  0.00           C  
ATOM     83  C   ASP A   6       6.603   7.609   2.206  1.00  0.00           C  
ATOM     84  O   ASP A   6       6.383   7.901   3.382  1.00  0.00           O  
ATOM     85  CB  ASP A   6       4.707   6.781   0.843  1.00  0.00           C  
ATOM     86  CG  ASP A   6       3.602   7.057  -0.168  1.00  0.00           C  
ATOM     87  OD1 ASP A   6       2.842   7.988   0.015  1.00  0.00           O  
ATOM     88  OD2 ASP A   6       3.573   6.343  -1.179  1.00  0.00           O  
ATOM     89  H   ASP A   6       6.349   7.728  -0.905  1.00  0.00           H  
ATOM     90  HA  ASP A   6       5.013   8.826   1.445  1.00  0.00           H  
ATOM     91 1HB  ASP A   6       5.321   5.959   0.486  1.00  0.00           H  
ATOM     92 2HB  ASP A   6       4.253   6.456   1.779  1.00  0.00           H  
ATOM     93  N   ILE A   7       7.734   7.035   1.814  1.00  0.00           N  
ATOM     94  CA  ILE A   7       8.758   6.707   2.786  1.00  0.00           C  
ATOM     95  C   ILE A   7       9.264   8.006   3.417  1.00  0.00           C  
ATOM     96  O   ILE A   7       9.312   8.116   4.642  1.00  0.00           O  
ATOM     97  CB  ILE A   7       9.912   5.921   2.131  1.00  0.00           C  
ATOM     98  CG1 ILE A   7       9.404   4.504   1.696  1.00  0.00           C  
ATOM     99  CG2 ILE A   7      11.104   5.829   3.061  1.00  0.00           C  
ATOM    100  CD1 ILE A   7      10.359   3.738   0.780  1.00  0.00           C  
ATOM    101  H   ILE A   7       7.862   6.807   0.830  1.00  0.00           H  
ATOM    102  HA  ILE A   7       8.318   6.089   3.567  1.00  0.00           H  
ATOM    103  HB  ILE A   7      10.216   6.441   1.229  1.00  0.00           H  
ATOM    104 1HG1 ILE A   7       9.232   3.905   2.591  1.00  0.00           H  
ATOM    105 2HG1 ILE A   7       8.453   4.621   1.168  1.00  0.00           H  
ATOM    106 1HG2 ILE A   7      11.896   5.292   2.550  1.00  0.00           H  
ATOM    107 2HG2 ILE A   7      11.450   6.830   3.318  1.00  0.00           H  
ATOM    108 3HG2 ILE A   7      10.833   5.303   3.958  1.00  0.00           H  
ATOM    109 1HD1 ILE A   7       9.923   2.775   0.525  1.00  0.00           H  
ATOM    110 2HD1 ILE A   7      10.523   4.298  -0.129  1.00  0.00           H  
ATOM    111 3HD1 ILE A   7      11.310   3.585   1.288  1.00  0.00           H  
ATOM    112  N   GLY A   8       9.575   9.014   2.591  1.00  0.00           N  
ATOM    113  CA  GLY A   8      10.057  10.297   3.098  1.00  0.00           C  
ATOM    114  C   GLY A   8       9.053  10.946   4.054  1.00  0.00           C  
ATOM    115  O   GLY A   8       9.434  11.472   5.111  1.00  0.00           O  
ATOM    116  H   GLY A   8       9.514   8.879   1.582  1.00  0.00           H  
ATOM    117 1HA  GLY A   8      11.009  10.152   3.599  1.00  0.00           H  
ATOM    118 2HA  GLY A   8      10.243  10.963   2.252  1.00  0.00           H  
ATOM    119  N   ARG A   9       7.761  10.887   3.699  1.00  0.00           N  
ATOM    120  CA  ARG A   9       6.713  11.447   4.545  1.00  0.00           C  
ATOM    121  C   ARG A   9       6.611  10.707   5.871  1.00  0.00           C  
ATOM    122  O   ARG A   9       6.459  11.331   6.926  1.00  0.00           O  
ATOM    123  CB  ARG A   9       5.373  11.378   3.835  1.00  0.00           C  
ATOM    124  CG  ARG A   9       5.210  12.332   2.659  1.00  0.00           C  
ATOM    125  CD  ARG A   9       3.948  12.066   1.921  1.00  0.00           C  
ATOM    126  NE  ARG A   9       3.766  12.964   0.798  1.00  0.00           N  
ATOM    127  CZ  ARG A   9       2.895  12.749  -0.208  1.00  0.00           C  
ATOM    128  NH1 ARG A   9       2.152  11.662  -0.214  1.00  0.00           N  
ATOM    129  NH2 ARG A   9       2.792  13.628  -1.190  1.00  0.00           N  
ATOM    130  H   ARG A   9       7.504  10.469   2.802  1.00  0.00           H  
ATOM    131  HA  ARG A   9       6.952  12.492   4.743  1.00  0.00           H  
ATOM    132 1HB  ARG A   9       5.223  10.366   3.458  1.00  0.00           H  
ATOM    133 2HB  ARG A   9       4.574  11.579   4.547  1.00  0.00           H  
ATOM    134 1HG  ARG A   9       5.182  13.358   3.025  1.00  0.00           H  
ATOM    135 2HG  ARG A   9       6.048  12.226   1.975  1.00  0.00           H  
ATOM    136 1HD  ARG A   9       3.970  11.046   1.537  1.00  0.00           H  
ATOM    137 2HD  ARG A   9       3.100  12.181   2.592  1.00  0.00           H  
ATOM    138  HE  ARG A   9       4.330  13.807   0.770  1.00  0.00           H  
ATOM    139 1HH1 ARG A   9       2.239  10.984   0.538  1.00  0.00           H  
ATOM    140 2HH1 ARG A   9       1.502  11.495  -0.967  1.00  0.00           H  
ATOM    141 1HH2 ARG A   9       3.366  14.461  -1.185  1.00  0.00           H  
ATOM    142 2HH2 ARG A   9       2.141  13.468  -1.945  1.00  0.00           H  
ATOM    143  N   ASN A  10       6.742   9.381   5.837  1.00  0.00           N  
ATOM    144  CA  ASN A  10       6.655   8.601   7.059  1.00  0.00           C  
ATOM    145  C   ASN A  10       7.821   8.920   7.971  1.00  0.00           C  
ATOM    146  O   ASN A  10       7.658   9.023   9.191  1.00  0.00           O  
ATOM    147  CB  ASN A  10       6.612   7.131   6.728  1.00  0.00           C  
ATOM    148  CG  ASN A  10       5.291   6.742   6.128  1.00  0.00           C  
ATOM    149  OD1 ASN A  10       4.269   7.412   6.337  1.00  0.00           O  
ATOM    150  ND2 ASN A  10       5.288   5.685   5.372  1.00  0.00           N  
ATOM    151  H   ASN A  10       6.860   8.898   4.945  1.00  0.00           H  
ATOM    152  HA  ASN A  10       5.740   8.872   7.582  1.00  0.00           H  
ATOM    153 1HB  ASN A  10       7.405   6.897   6.015  1.00  0.00           H  
ATOM    154 2HB  ASN A  10       6.789   6.543   7.625  1.00  0.00           H  
ATOM    155 1HD2 ASN A  10       4.437   5.400   4.936  1.00  0.00           H  
ATOM    156 2HD2 ASN A  10       6.138   5.185   5.224  1.00  0.00           H  
ATOM    157  N   LEU A  11       8.994   9.140   7.383  1.00  0.00           N  
ATOM    158  CA  LEU A  11      10.151   9.465   8.187  1.00  0.00           C  
ATOM    159  C   LEU A  11       9.926  10.813   8.865  1.00  0.00           C  
ATOM    160  O   LEU A  11      10.219  10.979  10.050  1.00  0.00           O  
ATOM    161  CB  LEU A  11      11.390   9.530   7.302  1.00  0.00           C  
ATOM    162  CG  LEU A  11      11.820   8.231   6.699  1.00  0.00           C  
ATOM    163  CD1 LEU A  11      12.877   8.497   5.763  1.00  0.00           C  
ATOM    164  CD2 LEU A  11      12.282   7.348   7.697  1.00  0.00           C  
ATOM    165  H   LEU A  11       9.083   9.031   6.371  1.00  0.00           H  
ATOM    166  HA  LEU A  11      10.282   8.696   8.946  1.00  0.00           H  
ATOM    167 1HB  LEU A  11      11.193  10.217   6.485  1.00  0.00           H  
ATOM    168 2HB  LEU A  11      12.219   9.923   7.878  1.00  0.00           H  
ATOM    169  HG  LEU A  11      11.001   7.777   6.187  1.00  0.00           H  
ATOM    170 1HD1 LEU A  11      13.188   7.586   5.313  1.00  0.00           H  
ATOM    171 2HD1 LEU A  11      12.509   9.171   5.000  1.00  0.00           H  
ATOM    172 3HD1 LEU A  11      13.712   8.957   6.294  1.00  0.00           H  
ATOM    173 1HD2 LEU A  11      12.600   6.442   7.228  1.00  0.00           H  
ATOM    174 2HD2 LEU A  11      13.102   7.808   8.174  1.00  0.00           H  
ATOM    175 3HD2 LEU A  11      11.490   7.144   8.415  1.00  0.00           H  
ATOM    176  N   ALA A  12       9.347  11.773   8.134  1.00  0.00           N  
ATOM    177  CA  ALA A  12       9.074  13.079   8.724  1.00  0.00           C  
ATOM    178  C   ALA A  12       8.093  12.952   9.885  1.00  0.00           C  
ATOM    179  O   ALA A  12       8.278  13.550  10.947  1.00  0.00           O  
ATOM    180  CB  ALA A  12       8.506  14.019   7.679  1.00  0.00           C  
ATOM    181  H   ALA A  12       9.126  11.599   7.151  1.00  0.00           H  
ATOM    182  HA  ALA A  12      10.011  13.481   9.103  1.00  0.00           H  
ATOM    183 1HB  ALA A  12       8.325  14.998   8.126  1.00  0.00           H  
ATOM    184 2HB  ALA A  12       9.210  14.120   6.859  1.00  0.00           H  
ATOM    185 3HB  ALA A  12       7.570  13.616   7.302  1.00  0.00           H  
ATOM    186  N   ARG A  13       7.072  12.115   9.713  1.00  0.00           N  
ATOM    187  CA  ARG A  13       6.082  11.940  10.764  1.00  0.00           C  
ATOM    188  C   ARG A  13       6.697  11.329  12.013  1.00  0.00           C  
ATOM    189  O   ARG A  13       6.351  11.701  13.137  1.00  0.00           O  
ATOM    190  CB  ARG A  13       4.950  11.069  10.267  1.00  0.00           C  
ATOM    191  CG  ARG A  13       4.051  11.738   9.242  1.00  0.00           C  
ATOM    192  CD  ARG A  13       3.060  10.793   8.678  1.00  0.00           C  
ATOM    193  NE  ARG A  13       2.203  11.430   7.691  1.00  0.00           N  
ATOM    194  CZ  ARG A  13       1.380  10.768   6.857  1.00  0.00           C  
ATOM    195  NH1 ARG A  13       1.314   9.456   6.902  1.00  0.00           N  
ATOM    196  NH2 ARG A  13       0.638  11.438   5.992  1.00  0.00           N  
ATOM    197  H   ARG A  13       6.955  11.636   8.819  1.00  0.00           H  
ATOM    198  HA  ARG A  13       5.678  12.921  11.020  1.00  0.00           H  
ATOM    199 1HB  ARG A  13       5.361  10.173   9.807  1.00  0.00           H  
ATOM    200 2HB  ARG A  13       4.334  10.754  11.106  1.00  0.00           H  
ATOM    201 1HG  ARG A  13       3.510  12.552   9.723  1.00  0.00           H  
ATOM    202 2HG  ARG A  13       4.653  12.139   8.432  1.00  0.00           H  
ATOM    203 1HD  ARG A  13       3.584   9.970   8.190  1.00  0.00           H  
ATOM    204 2HD  ARG A  13       2.432  10.403   9.475  1.00  0.00           H  
ATOM    205  HE  ARG A  13       2.227  12.440   7.629  1.00  0.00           H  
ATOM    206 1HH1 ARG A  13       1.881   8.945   7.568  1.00  0.00           H  
ATOM    207 2HH1 ARG A  13       0.698   8.959   6.277  1.00  0.00           H  
ATOM    208 1HH2 ARG A  13       0.687  12.448   5.959  1.00  0.00           H  
ATOM    209 2HH2 ARG A  13       0.019  10.943   5.368  1.00  0.00           H  
ATOM    210  N   GLN A  14       7.612  10.378  11.831  1.00  0.00           N  
ATOM    211  CA  GLN A  14       8.267   9.781  12.981  1.00  0.00           C  
ATOM    212  C   GLN A  14       9.242  10.773  13.632  1.00  0.00           C  
ATOM    213  O   GLN A  14       9.310  10.877  14.852  1.00  0.00           O  
ATOM    214  CB  GLN A  14       8.956   8.473  12.589  1.00  0.00           C  
ATOM    215  CG  GLN A  14       7.991   7.342  12.242  1.00  0.00           C  
ATOM    216  CD  GLN A  14       8.702   6.055  11.818  1.00  0.00           C  
ATOM    217  OE1 GLN A  14       9.735   5.653  12.384  1.00  0.00           O  
ATOM    218  NE2 GLN A  14       8.143   5.388  10.812  1.00  0.00           N  
ATOM    219  H   GLN A  14       7.840  10.065  10.885  1.00  0.00           H  
ATOM    220  HA  GLN A  14       7.503   9.541  13.715  1.00  0.00           H  
ATOM    221 1HB  GLN A  14       9.540   8.649  11.699  1.00  0.00           H  
ATOM    222 2HB  GLN A  14       9.615   8.146  13.378  1.00  0.00           H  
ATOM    223 1HG  GLN A  14       7.380   7.121  13.116  1.00  0.00           H  
ATOM    224 2HG  GLN A  14       7.355   7.671  11.417  1.00  0.00           H  
ATOM    225 1HE2 GLN A  14       8.552   4.531  10.486  1.00  0.00           H  
ATOM    226 2HE2 GLN A  14       7.304   5.737  10.392  1.00  0.00           H  
ATOM    227  N   TRP A  15       9.954  11.556  12.818  1.00  0.00           N  
ATOM    228  CA  TRP A  15      10.892  12.581  13.292  1.00  0.00           C  
ATOM    229  C   TRP A  15      10.240  13.552  14.255  1.00  0.00           C  
ATOM    230  O   TRP A  15      10.787  13.890  15.301  1.00  0.00           O  
ATOM    231  CB  TRP A  15      11.446  13.409  12.157  1.00  0.00           C  
ATOM    232  CG  TRP A  15      12.316  14.509  12.634  1.00  0.00           C  
ATOM    233  CD1 TRP A  15      11.908  15.781  12.915  1.00  0.00           C  
ATOM    234  CD2 TRP A  15      13.741  14.489  12.855  1.00  0.00           C  
ATOM    235  NE1 TRP A  15      12.974  16.547  13.299  1.00  0.00           N  
ATOM    236  CE2 TRP A  15      14.106  15.779  13.260  1.00  0.00           C  
ATOM    237  CE3 TRP A  15      14.726  13.501  12.738  1.00  0.00           C  
ATOM    238  CZ2 TRP A  15      15.401  16.105  13.550  1.00  0.00           C  
ATOM    239  CZ3 TRP A  15      16.030  13.837  13.046  1.00  0.00           C  
ATOM    240  CH2 TRP A  15      16.343  15.110  13.442  1.00  0.00           C  
ATOM    241  H   TRP A  15       9.861  11.431  11.810  1.00  0.00           H  
ATOM    242  HA  TRP A  15      11.714  12.083  13.805  1.00  0.00           H  
ATOM    243 1HB  TRP A  15      11.999  12.783  11.479  1.00  0.00           H  
ATOM    244 2HB  TRP A  15      10.637  13.850  11.596  1.00  0.00           H  
ATOM    245  HD1 TRP A  15      10.881  16.137  12.841  1.00  0.00           H  
ATOM    246  HE1 TRP A  15      12.919  17.550  13.578  1.00  0.00           H  
ATOM    247  HE3 TRP A  15      14.468  12.491  12.424  1.00  0.00           H  
ATOM    248  HZ2 TRP A  15      15.687  17.106  13.869  1.00  0.00           H  
ATOM    249  HZ3 TRP A  15      16.797  13.065  12.967  1.00  0.00           H  
ATOM    250  HH2 TRP A  15      17.357  15.349  13.684  1.00  0.00           H  
ATOM    251  N   GLN A  16       9.069  14.029  13.870  1.00  0.00           N  
ATOM    252  CA  GLN A  16       8.303  15.006  14.624  1.00  0.00           C  
ATOM    253  C   GLN A  16       7.957  14.504  16.047  1.00  0.00           C  
ATOM    254  O   GLN A  16       7.667  15.301  16.950  1.00  0.00           O  
ATOM    255  CB  GLN A  16       7.074  15.367  13.789  1.00  0.00           C  
ATOM    256  CG  GLN A  16       7.449  16.173  12.504  1.00  0.00           C  
ATOM    257  CD  GLN A  16       6.297  16.331  11.500  1.00  0.00           C  
ATOM    258  OE1 GLN A  16       5.292  15.611  11.552  1.00  0.00           O  
ATOM    259  NE2 GLN A  16       6.445  17.264  10.559  1.00  0.00           N  
ATOM    260  H   GLN A  16       8.693  13.709  12.974  1.00  0.00           H  
ATOM    261  HA  GLN A  16       8.914  15.902  14.730  1.00  0.00           H  
ATOM    262 1HB  GLN A  16       6.568  14.447  13.477  1.00  0.00           H  
ATOM    263 2HB  GLN A  16       6.374  15.949  14.383  1.00  0.00           H  
ATOM    264 1HG  GLN A  16       7.749  17.173  12.815  1.00  0.00           H  
ATOM    265 2HG  GLN A  16       8.283  15.694  12.008  1.00  0.00           H  
ATOM    266 1HE2 GLN A  16       5.733  17.388   9.868  1.00  0.00           H  
ATOM    267 2HE2 GLN A  16       7.271  17.832  10.525  1.00  0.00           H  
ATOM    268  N   ARG A  17       8.014  13.186  16.280  1.00  0.00           N  
ATOM    269  CA  ARG A  17       7.738  12.631  17.596  1.00  0.00           C  
ATOM    270  C   ARG A  17       9.005  12.836  18.430  1.00  0.00           C  
ATOM    271  O   ARG A  17       9.795  11.910  18.639  1.00  0.00           O  
ATOM    272  CB  ARG A  17       7.418  11.149  17.493  1.00  0.00           C  
ATOM    273  CG  ARG A  17       6.187  10.823  16.686  1.00  0.00           C  
ATOM    274  CD  ARG A  17       5.996   9.361  16.543  1.00  0.00           C  
ATOM    275  NE  ARG A  17       4.849   9.049  15.705  1.00  0.00           N  
ATOM    276  CZ  ARG A  17       4.434   7.804  15.399  1.00  0.00           C  
ATOM    277  NH1 ARG A  17       5.077   6.758  15.871  1.00  0.00           N  
ATOM    278  NH2 ARG A  17       3.377   7.635  14.624  1.00  0.00           N  
ATOM    279  H   ARG A  17       8.294  12.541  15.543  1.00  0.00           H  
ATOM    280  HA  ARG A  17       6.903  13.162  18.051  1.00  0.00           H  
ATOM    281 1HB  ARG A  17       8.260  10.622  17.057  1.00  0.00           H  
ATOM    282 2HB  ARG A  17       7.271  10.743  18.493  1.00  0.00           H  
ATOM    283 1HG  ARG A  17       5.308  11.248  17.166  1.00  0.00           H  
ATOM    284 2HG  ARG A  17       6.299  11.249  15.687  1.00  0.00           H  
ATOM    285 1HD  ARG A  17       6.886   8.926  16.085  1.00  0.00           H  
ATOM    286 2HD  ARG A  17       5.838   8.915  17.523  1.00  0.00           H  
ATOM    287  HE  ARG A  17       4.331   9.827  15.316  1.00  0.00           H  
ATOM    288 1HH1 ARG A  17       5.884   6.887  16.466  1.00  0.00           H  
ATOM    289 2HH1 ARG A  17       4.762   5.827  15.642  1.00  0.00           H  
ATOM    290 1HH2 ARG A  17       2.883   8.441  14.262  1.00  0.00           H  
ATOM    291 2HH2 ARG A  17       3.062   6.705  14.393  1.00  0.00           H  
ATOM    292  N   SER A  18       9.170  14.074  18.910  1.00  0.00           N  
ATOM    293  CA  SER A  18      10.390  14.598  19.542  1.00  0.00           C  
ATOM    294  C   SER A  18      11.129  13.654  20.494  1.00  0.00           C  
ATOM    295  O   SER A  18      12.363  13.625  20.505  1.00  0.00           O  
ATOM    296  CB  SER A  18      10.041  15.868  20.300  1.00  0.00           C  
ATOM    297  OG  SER A  18       9.619  16.881  19.420  1.00  0.00           O  
ATOM    298  H   SER A  18       8.421  14.729  18.680  1.00  0.00           H  
ATOM    299  HA  SER A  18      11.075  14.865  18.737  1.00  0.00           H  
ATOM    300 1HB  SER A  18       9.255  15.656  21.023  1.00  0.00           H  
ATOM    301 2HB  SER A  18      10.912  16.208  20.857  1.00  0.00           H  
ATOM    302  HG  SER A  18       8.892  16.502  18.899  1.00  0.00           H  
ATOM    303  N   SER A  19      10.410  12.867  21.287  1.00  0.00           N  
ATOM    304  CA  SER A  19      11.083  11.974  22.229  1.00  0.00           C  
ATOM    305  C   SER A  19      11.938  10.935  21.507  1.00  0.00           C  
ATOM    306  O   SER A  19      13.040  10.586  21.952  1.00  0.00           O  
ATOM    307  CB  SER A  19      10.069  11.259  23.094  1.00  0.00           C  
ATOM    308  OG  SER A  19       9.390  12.156  23.936  1.00  0.00           O  
ATOM    309  H   SER A  19       9.402  12.898  21.237  1.00  0.00           H  
ATOM    310  HA  SER A  19      11.735  12.566  22.862  1.00  0.00           H  
ATOM    311 1HB  SER A  19       9.352  10.744  22.455  1.00  0.00           H  
ATOM    312 2HB  SER A  19      10.574  10.503  23.692  1.00  0.00           H  
ATOM    313  HG  SER A  19       8.772  11.624  24.447  1.00  0.00           H  
ATOM    314  N   VAL A  20      11.409  10.434  20.390  1.00  0.00           N  
ATOM    315  CA  VAL A  20      12.040   9.384  19.611  1.00  0.00           C  
ATOM    316  C   VAL A  20      13.181  10.002  18.857  1.00  0.00           C  
ATOM    317  O   VAL A  20      14.279   9.447  18.771  1.00  0.00           O  
ATOM    318  CB  VAL A  20      11.057   8.774  18.609  1.00  0.00           C  
ATOM    319  CG1 VAL A  20      11.773   7.776  17.773  1.00  0.00           C  
ATOM    320  CG2 VAL A  20       9.877   8.169  19.343  1.00  0.00           C  
ATOM    321  H   VAL A  20      10.543  10.834  20.042  1.00  0.00           H  
ATOM    322  HA  VAL A  20      12.419   8.611  20.281  1.00  0.00           H  
ATOM    323  HB  VAL A  20      10.695   9.559  17.939  1.00  0.00           H  
ATOM    324 1HG1 VAL A  20      11.084   7.360  17.042  1.00  0.00           H  
ATOM    325 2HG1 VAL A  20      12.588   8.275  17.274  1.00  0.00           H  
ATOM    326 3HG1 VAL A  20      12.163   6.978  18.406  1.00  0.00           H  
ATOM    327 1HG2 VAL A  20       9.177   7.750  18.620  1.00  0.00           H  
ATOM    328 2HG2 VAL A  20      10.229   7.383  20.011  1.00  0.00           H  
ATOM    329 3HG2 VAL A  20       9.378   8.947  19.925  1.00  0.00           H  
ATOM    330  N   ARG A  21      12.907  11.177  18.299  1.00  0.00           N  
ATOM    331  CA  ARG A  21      13.910  11.924  17.566  1.00  0.00           C  
ATOM    332  C   ARG A  21      15.169  12.055  18.368  1.00  0.00           C  
ATOM    333  O   ARG A  21      16.254  11.698  17.918  1.00  0.00           O  
ATOM    334  CB  ARG A  21      13.448  13.336  17.305  1.00  0.00           C  
ATOM    335  CG  ARG A  21      14.433  14.214  16.634  1.00  0.00           C  
ATOM    336  CD  ARG A  21      14.068  15.654  16.774  1.00  0.00           C  
ATOM    337  NE  ARG A  21      14.137  16.122  18.164  1.00  0.00           N  
ATOM    338  CZ  ARG A  21      13.668  17.317  18.581  1.00  0.00           C  
ATOM    339  NH1 ARG A  21      13.111  18.131  17.706  1.00  0.00           N  
ATOM    340  NH2 ARG A  21      13.764  17.672  19.857  1.00  0.00           N  
ATOM    341  H   ARG A  21      11.962  11.554  18.413  1.00  0.00           H  
ATOM    342  HA  ARG A  21      14.124  11.412  16.628  1.00  0.00           H  
ATOM    343 1HB  ARG A  21      12.563  13.306  16.711  1.00  0.00           H  
ATOM    344 2HB  ARG A  21      13.196  13.815  18.230  1.00  0.00           H  
ATOM    345 1HG  ARG A  21      15.405  14.064  17.080  1.00  0.00           H  
ATOM    346 2HG  ARG A  21      14.472  13.959  15.597  1.00  0.00           H  
ATOM    347 1HD  ARG A  21      14.743  16.260  16.198  1.00  0.00           H  
ATOM    348 2HD  ARG A  21      13.048  15.800  16.410  1.00  0.00           H  
ATOM    349  HE  ARG A  21      14.555  15.507  18.853  1.00  0.00           H  
ATOM    350 1HH1 ARG A  21      13.031  17.846  16.729  1.00  0.00           H  
ATOM    351 2HH1 ARG A  21      12.751  19.030  17.993  1.00  0.00           H  
ATOM    352 1HH2 ARG A  21      14.186  17.044  20.527  1.00  0.00           H  
ATOM    353 2HH2 ARG A  21      13.408  18.569  20.163  1.00  0.00           H  
ATOM    354  N   LEU A  22      15.022  12.553  19.583  1.00  0.00           N  
ATOM    355  CA  LEU A  22      16.197  12.797  20.366  1.00  0.00           C  
ATOM    356  C   LEU A  22      16.903  11.507  20.741  1.00  0.00           C  
ATOM    357  O   LEU A  22      18.127  11.432  20.649  1.00  0.00           O  
ATOM    358  CB  LEU A  22      15.853  13.591  21.596  1.00  0.00           C  
ATOM    359  CG  LEU A  22      17.027  13.970  22.383  1.00  0.00           C  
ATOM    360  CD1 LEU A  22      17.937  14.789  21.477  1.00  0.00           C  
ATOM    361  CD2 LEU A  22      16.598  14.759  23.581  1.00  0.00           C  
ATOM    362  H   LEU A  22      14.097  12.801  19.939  1.00  0.00           H  
ATOM    363  HA  LEU A  22      16.880  13.391  19.764  1.00  0.00           H  
ATOM    364 1HB  LEU A  22      15.325  14.494  21.299  1.00  0.00           H  
ATOM    365 2HB  LEU A  22      15.197  12.984  22.224  1.00  0.00           H  
ATOM    366  HG  LEU A  22      17.556  13.080  22.703  1.00  0.00           H  
ATOM    367 1HD1 LEU A  22      18.816  15.080  22.014  1.00  0.00           H  
ATOM    368 2HD1 LEU A  22      18.229  14.196  20.614  1.00  0.00           H  
ATOM    369 3HD1 LEU A  22      17.408  15.676  21.139  1.00  0.00           H  
ATOM    370 1HD2 LEU A  22      17.471  15.038  24.164  1.00  0.00           H  
ATOM    371 2HD2 LEU A  22      16.068  15.653  23.257  1.00  0.00           H  
ATOM    372 3HD2 LEU A  22      15.939  14.150  24.174  1.00  0.00           H  
ATOM    373  N   GLU A  23      16.158  10.471  21.147  1.00  0.00           N  
ATOM    374  CA  GLU A  23      16.833   9.230  21.507  1.00  0.00           C  
ATOM    375  C   GLU A  23      17.670   8.742  20.321  1.00  0.00           C  
ATOM    376  O   GLU A  23      18.833   8.358  20.476  1.00  0.00           O  
ATOM    377  CB  GLU A  23      15.811   8.172  21.941  1.00  0.00           C  
ATOM    378  CG  GLU A  23      16.420   6.858  22.455  1.00  0.00           C  
ATOM    379  CD  GLU A  23      15.378   5.889  23.006  1.00  0.00           C  
ATOM    380  OE1 GLU A  23      14.510   5.465  22.276  1.00  0.00           O  
ATOM    381  OE2 GLU A  23      15.435   5.625  24.191  1.00  0.00           O  
ATOM    382  H   GLU A  23      15.141  10.541  21.225  1.00  0.00           H  
ATOM    383  HA  GLU A  23      17.507   9.430  22.339  1.00  0.00           H  
ATOM    384 1HB  GLU A  23      15.177   8.585  22.727  1.00  0.00           H  
ATOM    385 2HB  GLU A  23      15.162   7.937  21.094  1.00  0.00           H  
ATOM    386 1HG  GLU A  23      16.951   6.374  21.629  1.00  0.00           H  
ATOM    387 2HG  GLU A  23      17.149   7.083  23.229  1.00  0.00           H  
ATOM    388  N   ARG A  24      17.091   8.815  19.118  1.00  0.00           N  
ATOM    389  CA  ARG A  24      17.800   8.429  17.909  1.00  0.00           C  
ATOM    390  C   ARG A  24      19.026   9.296  17.620  1.00  0.00           C  
ATOM    391  O   ARG A  24      20.055   8.803  17.155  1.00  0.00           O  
ATOM    392  CB  ARG A  24      16.871   8.494  16.716  1.00  0.00           C  
ATOM    393  CG  ARG A  24      15.835   7.398  16.583  1.00  0.00           C  
ATOM    394  CD  ARG A  24      14.926   7.708  15.451  1.00  0.00           C  
ATOM    395  NE  ARG A  24      13.994   6.644  15.152  1.00  0.00           N  
ATOM    396  CZ  ARG A  24      12.777   6.841  14.623  1.00  0.00           C  
ATOM    397  NH1 ARG A  24      12.358   8.064  14.423  1.00  0.00           N  
ATOM    398  NH2 ARG A  24      12.014   5.808  14.305  1.00  0.00           N  
ATOM    399  H   ARG A  24      16.127   9.142  19.042  1.00  0.00           H  
ATOM    400  HA  ARG A  24      18.130   7.398  18.031  1.00  0.00           H  
ATOM    401 1HB  ARG A  24      16.328   9.436  16.743  1.00  0.00           H  
ATOM    402 2HB  ARG A  24      17.450   8.498  15.854  1.00  0.00           H  
ATOM    403 1HG  ARG A  24      16.332   6.444  16.381  1.00  0.00           H  
ATOM    404 2HG  ARG A  24      15.252   7.325  17.504  1.00  0.00           H  
ATOM    405 1HD  ARG A  24      14.358   8.606  15.688  1.00  0.00           H  
ATOM    406 2HD  ARG A  24      15.517   7.889  14.560  1.00  0.00           H  
ATOM    407  HE  ARG A  24      14.296   5.689  15.297  1.00  0.00           H  
ATOM    408 1HH1 ARG A  24      12.951   8.843  14.662  1.00  0.00           H  
ATOM    409 2HH1 ARG A  24      11.443   8.222  14.038  1.00  0.00           H  
ATOM    410 1HH2 ARG A  24      12.377   4.860  14.425  1.00  0.00           H  
ATOM    411 2HH2 ARG A  24      11.095   5.941  13.862  1.00  0.00           H  
ATOM    412  N   LEU A  25      18.938  10.592  17.876  1.00  0.00           N  
ATOM    413  CA  LEU A  25      20.067  11.465  17.593  1.00  0.00           C  
ATOM    414  C   LEU A  25      21.215  11.272  18.566  1.00  0.00           C  
ATOM    415  O   LEU A  25      22.381  11.446  18.205  1.00  0.00           O  
ATOM    416  CB  LEU A  25      19.627  12.920  17.623  1.00  0.00           C  
ATOM    417  CG  LEU A  25      18.692  13.319  16.508  1.00  0.00           C  
ATOM    418  CD1 LEU A  25      18.233  14.693  16.750  1.00  0.00           C  
ATOM    419  CD2 LEU A  25      19.399  13.197  15.205  1.00  0.00           C  
ATOM    420  H   LEU A  25      18.066  10.982  18.238  1.00  0.00           H  
ATOM    421  HA  LEU A  25      20.428  11.233  16.594  1.00  0.00           H  
ATOM    422 1HB  LEU A  25      19.116  13.095  18.567  1.00  0.00           H  
ATOM    423 2HB  LEU A  25      20.510  13.556  17.584  1.00  0.00           H  
ATOM    424  HG  LEU A  25      17.838  12.668  16.497  1.00  0.00           H  
ATOM    425 1HD1 LEU A  25      17.558  15.001  15.972  1.00  0.00           H  
ATOM    426 2HD1 LEU A  25      17.726  14.738  17.713  1.00  0.00           H  
ATOM    427 3HD1 LEU A  25      19.092  15.336  16.760  1.00  0.00           H  
ATOM    428 1HD2 LEU A  25      18.728  13.470  14.407  1.00  0.00           H  
ATOM    429 2HD2 LEU A  25      20.270  13.853  15.193  1.00  0.00           H  
ATOM    430 3HD2 LEU A  25      19.714  12.168  15.082  1.00  0.00           H  
ATOM    431  N   LEU A  26      20.894  10.915  19.803  1.00  0.00           N  
ATOM    432  CA  LEU A  26      21.930  10.786  20.803  1.00  0.00           C  
ATOM    433  C   LEU A  26      22.517   9.377  20.951  1.00  0.00           C  
ATOM    434  O   LEU A  26      23.684   9.236  21.329  1.00  0.00           O  
ATOM    435  CB  LEU A  26      21.400  11.244  22.151  1.00  0.00           C  
ATOM    436  CG  LEU A  26      20.913  12.668  22.203  1.00  0.00           C  
ATOM    437  CD1 LEU A  26      20.375  13.003  23.605  1.00  0.00           C  
ATOM    438  CD2 LEU A  26      22.024  13.546  21.818  1.00  0.00           C  
ATOM    439  H   LEU A  26      19.911  10.798  20.058  1.00  0.00           H  
ATOM    440  HA  LEU A  26      22.736  11.453  20.519  1.00  0.00           H  
ATOM    441 1HB  LEU A  26      20.591  10.580  22.463  1.00  0.00           H  
ATOM    442 2HB  LEU A  26      22.221  11.166  22.835  1.00  0.00           H  
ATOM    443  HG  LEU A  26      20.101  12.786  21.494  1.00  0.00           H  
ATOM    444 1HD1 LEU A  26      20.018  14.020  23.638  1.00  0.00           H  
ATOM    445 2HD1 LEU A  26      19.559  12.327  23.857  1.00  0.00           H  
ATOM    446 3HD1 LEU A  26      21.173  12.896  24.324  1.00  0.00           H  
ATOM    447 1HD2 LEU A  26      21.695  14.545  21.811  1.00  0.00           H  
ATOM    448 2HD2 LEU A  26      22.845  13.434  22.527  1.00  0.00           H  
ATOM    449 3HD2 LEU A  26      22.352  13.271  20.824  1.00  0.00           H  
ATOM    450  N   ASN A  27      21.740   8.329  20.670  1.00  0.00           N  
ATOM    451  CA  ASN A  27      22.233   6.967  20.870  1.00  0.00           C  
ATOM    452  C   ASN A  27      22.302   6.147  19.563  1.00  0.00           C  
ATOM    453  O   ASN A  27      21.301   5.540  19.178  1.00  0.00           O  
ATOM    454  CB  ASN A  27      21.358   6.244  21.868  1.00  0.00           C  
ATOM    455  CG  ASN A  27      21.894   4.860  22.236  1.00  0.00           C  
ATOM    456  OD1 ASN A  27      22.596   4.160  21.475  1.00  0.00           O  
ATOM    457  ND2 ASN A  27      21.560   4.445  23.434  1.00  0.00           N  
ATOM    458  H   ASN A  27      20.773   8.468  20.370  1.00  0.00           H  
ATOM    459  HA  ASN A  27      23.216   7.024  21.324  1.00  0.00           H  
ATOM    460 1HB  ASN A  27      21.273   6.845  22.775  1.00  0.00           H  
ATOM    461 2HB  ASN A  27      20.351   6.139  21.454  1.00  0.00           H  
ATOM    462 1HD2 ASN A  27      21.867   3.549  23.759  1.00  0.00           H  
ATOM    463 2HD2 ASN A  27      20.995   5.024  24.024  1.00  0.00           H  
ATOM    464  N   PRO A  28      23.491   5.999  18.927  1.00  0.00           N  
ATOM    465  CA  PRO A  28      23.743   5.327  17.651  1.00  0.00           C  
ATOM    466  C   PRO A  28      23.285   3.866  17.617  1.00  0.00           C  
ATOM    467  O   PRO A  28      23.092   3.290  16.542  1.00  0.00           O  
ATOM    468  CB  PRO A  28      25.271   5.393  17.530  1.00  0.00           C  
ATOM    469  CG  PRO A  28      25.673   6.581  18.346  1.00  0.00           C  
ATOM    470  CD  PRO A  28      24.715   6.597  19.505  1.00  0.00           C  
ATOM    471  HA  PRO A  28      23.272   5.903  16.847  1.00  0.00           H  
ATOM    472 1HB  PRO A  28      25.712   4.455  17.898  1.00  0.00           H  
ATOM    473 2HB  PRO A  28      25.558   5.486  16.471  1.00  0.00           H  
ATOM    474 1HG  PRO A  28      26.721   6.480  18.664  1.00  0.00           H  
ATOM    475 2HG  PRO A  28      25.609   7.497  17.742  1.00  0.00           H  
ATOM    476 1HD  PRO A  28      25.094   5.995  20.349  1.00  0.00           H  
ATOM    477 2HD  PRO A  28      24.572   7.643  19.757  1.00  0.00           H  
ATOM    478  N   GLY A  29      23.092   3.251  18.788  1.00  0.00           N  
ATOM    479  CA  GLY A  29      22.678   1.852  18.860  1.00  0.00           C  
ATOM    480  C   GLY A  29      21.209   1.706  18.476  1.00  0.00           C  
ATOM    481  O   GLY A  29      20.694   0.601  18.311  1.00  0.00           O  
ATOM    482  H   GLY A  29      23.194   3.747  19.670  1.00  0.00           H  
ATOM    483 1HA  GLY A  29      23.299   1.250  18.195  1.00  0.00           H  
ATOM    484 2HA  GLY A  29      22.827   1.484  19.873  1.00  0.00           H  
ATOM    485  N   SER A  30      20.559   2.849  18.274  1.00  0.00           N  
ATOM    486  CA  SER A  30      19.181   2.942  17.876  1.00  0.00           C  
ATOM    487  C   SER A  30      19.041   2.948  16.365  1.00  0.00           C  
ATOM    488  O   SER A  30      17.921   3.036  15.859  1.00  0.00           O  
ATOM    489  CB  SER A  30      18.572   4.213  18.412  1.00  0.00           C  
ATOM    490  OG  SER A  30      18.647   4.255  19.798  1.00  0.00           O  
ATOM    491  H   SER A  30      21.040   3.731  18.446  1.00  0.00           H  
ATOM    492  HA  SER A  30      18.643   2.080  18.279  1.00  0.00           H  
ATOM    493 1HB  SER A  30      19.087   5.078  17.985  1.00  0.00           H  
ATOM    494 2HB  SER A  30      17.533   4.270  18.103  1.00  0.00           H  
ATOM    495  HG  SER A  30      19.540   4.602  19.986  1.00  0.00           H  
ATOM    496  N   TRP A  31      20.149   2.830  15.604  1.00  0.00           N  
ATOM    497  CA  TRP A  31      19.966   2.923  14.155  1.00  0.00           C  
ATOM    498  C   TRP A  31      20.189   1.759  13.201  1.00  0.00           C  
ATOM    499  O   TRP A  31      21.061   1.821  12.342  1.00  0.00           O  
ATOM    500  CB  TRP A  31      20.836   4.041  13.635  1.00  0.00           C  
ATOM    501  CG  TRP A  31      20.320   5.269  13.975  1.00  0.00           C  
ATOM    502  CD1 TRP A  31      20.583   6.014  15.050  1.00  0.00           C  
ATOM    503  CD2 TRP A  31      19.383   5.977  13.195  1.00  0.00           C  
ATOM    504  NE1 TRP A  31      19.875   7.139  15.001  1.00  0.00           N  
ATOM    505  CE2 TRP A  31      19.117   7.135  13.853  1.00  0.00           C  
ATOM    506  CE3 TRP A  31      18.763   5.713  11.995  1.00  0.00           C  
ATOM    507  CZ2 TRP A  31      18.236   8.065  13.353  1.00  0.00           C  
ATOM    508  CZ3 TRP A  31      17.896   6.619  11.498  1.00  0.00           C  
ATOM    509  CH2 TRP A  31      17.632   7.775  12.170  1.00  0.00           C  
ATOM    510  H   TRP A  31      21.082   2.755  16.013  1.00  0.00           H  
ATOM    511  HA  TRP A  31      18.946   3.237  13.993  1.00  0.00           H  
ATOM    512 1HB  TRP A  31      21.851   3.950  14.028  1.00  0.00           H  
ATOM    513 2HB  TRP A  31      20.885   3.978  12.556  1.00  0.00           H  
ATOM    514  HD1 TRP A  31      21.268   5.743  15.844  1.00  0.00           H  
ATOM    515  HE1 TRP A  31      19.933   7.855  15.724  1.00  0.00           H  
ATOM    516  HE3 TRP A  31      18.973   4.797  11.459  1.00  0.00           H  
ATOM    517  HZ2 TRP A  31      18.017   9.005  13.853  1.00  0.00           H  
ATOM    518  HZ3 TRP A  31      17.435   6.392  10.554  1.00  0.00           H  
ATOM    519  HH2 TRP A  31      16.938   8.491  11.764  1.00  0.00           H  
ATOM    520  N   PRO A  32      19.467   0.652  13.375  1.00  0.00           N  
ATOM    521  CA  PRO A  32      19.051  -0.260  12.345  1.00  0.00           C  
ATOM    522  C   PRO A  32      17.592   0.076  12.035  1.00  0.00           C  
ATOM    523  O   PRO A  32      16.724  -0.772  12.240  1.00  0.00           O  
ATOM    524  CB  PRO A  32      19.194  -1.604  13.017  1.00  0.00           C  
ATOM    525  CG  PRO A  32      18.804  -1.315  14.455  1.00  0.00           C  
ATOM    526  CD  PRO A  32      19.263   0.118  14.724  1.00  0.00           C  
ATOM    527  HA  PRO A  32      19.691  -0.149  11.458  1.00  0.00           H  
ATOM    528 1HB  PRO A  32      18.538  -2.340  12.531  1.00  0.00           H  
ATOM    529 2HB  PRO A  32      20.226  -1.971  12.917  1.00  0.00           H  
ATOM    530 1HG  PRO A  32      17.719  -1.432  14.584  1.00  0.00           H  
ATOM    531 2HG  PRO A  32      19.283  -2.040  15.128  1.00  0.00           H  
ATOM    532 1HD  PRO A  32      18.436   0.625  15.211  1.00  0.00           H  
ATOM    533 2HD  PRO A  32      20.193   0.134  15.317  1.00  0.00           H  
ATOM    534  N   GLN A  33      17.270   1.321  11.682  1.00  0.00           N  
ATOM    535  CA  GLN A  33      15.846   1.664  11.613  1.00  0.00           C  
ATOM    536  C   GLN A  33      15.270   1.091  10.357  1.00  0.00           C  
ATOM    537  O   GLN A  33      15.970   0.995   9.349  1.00  0.00           O  
ATOM    538  CB  GLN A  33      15.583   3.183  11.678  1.00  0.00           C  
ATOM    539  CG  GLN A  33      15.830   3.863  13.032  1.00  0.00           C  
ATOM    540  CD  GLN A  33      14.780   3.463  14.098  1.00  0.00           C  
ATOM    541  OE1 GLN A  33      13.568   3.543  13.846  1.00  0.00           O  
ATOM    542  NE2 GLN A  33      15.220   3.062  15.279  1.00  0.00           N  
ATOM    543  H   GLN A  33      17.980   2.005  11.421  1.00  0.00           H  
ATOM    544  HA  GLN A  33      15.335   1.202  12.458  1.00  0.00           H  
ATOM    545 1HB  GLN A  33      16.230   3.678  10.965  1.00  0.00           H  
ATOM    546 2HB  GLN A  33      14.557   3.385  11.375  1.00  0.00           H  
ATOM    547 1HG  GLN A  33      16.804   3.568  13.396  1.00  0.00           H  
ATOM    548 2HG  GLN A  33      15.794   4.945  12.903  1.00  0.00           H  
ATOM    549 1HE2 GLN A  33      14.576   2.797  15.996  1.00  0.00           H  
ATOM    550 2HE2 GLN A  33      16.217   3.021  15.468  1.00  0.00           H  
ATOM    551  N   SER A  34      13.993   0.731  10.380  1.00  0.00           N  
ATOM    552  CA  SER A  34      13.429   0.204   9.154  1.00  0.00           C  
ATOM    553  C   SER A  34      11.983   0.557   8.943  1.00  0.00           C  
ATOM    554  O   SER A  34      11.210   0.743   9.888  1.00  0.00           O  
ATOM    555  CB  SER A  34      13.526  -1.308   9.161  1.00  0.00           C  
ATOM    556  OG  SER A  34      12.691  -1.857  10.149  1.00  0.00           O  
ATOM    557  H   SER A  34      13.439   0.814  11.222  1.00  0.00           H  
ATOM    558  HA  SER A  34      13.995   0.605   8.320  1.00  0.00           H  
ATOM    559 1HB  SER A  34      13.260  -1.703   8.176  1.00  0.00           H  
ATOM    560 2HB  SER A  34      14.545  -1.586   9.365  1.00  0.00           H  
ATOM    561  HG  SER A  34      11.794  -1.615   9.896  1.00  0.00           H  
ATOM    562  N   LEU A  35      11.631   0.597   7.670  1.00  0.00           N  
ATOM    563  CA  LEU A  35      10.275   0.795   7.229  1.00  0.00           C  
ATOM    564  C   LEU A  35       9.881  -0.380   6.338  1.00  0.00           C  
ATOM    565  O   LEU A  35      10.670  -0.850   5.512  1.00  0.00           O  
ATOM    566  CB  LEU A  35      10.164   2.158   6.511  1.00  0.00           C  
ATOM    567  CG  LEU A  35      10.304   3.419   7.463  1.00  0.00           C  
ATOM    568  CD1 LEU A  35      11.784   3.798   7.626  1.00  0.00           C  
ATOM    569  CD2 LEU A  35       9.496   4.615   6.895  1.00  0.00           C  
ATOM    570  H   LEU A  35      12.366   0.468   6.975  1.00  0.00           H  
ATOM    571  HA  LEU A  35       9.615   0.804   8.095  1.00  0.00           H  
ATOM    572 1HB  LEU A  35      10.946   2.220   5.754  1.00  0.00           H  
ATOM    573 2HB  LEU A  35       9.195   2.214   6.013  1.00  0.00           H  
ATOM    574  HG  LEU A  35       9.919   3.155   8.450  1.00  0.00           H  
ATOM    575 1HD1 LEU A  35      11.854   4.631   8.308  1.00  0.00           H  
ATOM    576 2HD1 LEU A  35      12.356   2.993   8.023  1.00  0.00           H  
ATOM    577 3HD1 LEU A  35      12.184   4.068   6.668  1.00  0.00           H  
ATOM    578 1HD2 LEU A  35       9.586   5.473   7.567  1.00  0.00           H  
ATOM    579 2HD2 LEU A  35       9.874   4.887   5.923  1.00  0.00           H  
ATOM    580 3HD2 LEU A  35       8.448   4.335   6.807  1.00  0.00           H  
ATOM    581  N   ASN A  36       8.654  -0.857   6.497  1.00  0.00           N  
ATOM    582  CA  ASN A  36       8.158  -1.983   5.703  1.00  0.00           C  
ATOM    583  C   ASN A  36       7.408  -1.511   4.464  1.00  0.00           C  
ATOM    584  O   ASN A  36       6.414  -0.785   4.575  1.00  0.00           O  
ATOM    585  CB  ASN A  36       7.300  -2.899   6.556  1.00  0.00           C  
ATOM    586  CG  ASN A  36       8.095  -3.566   7.660  1.00  0.00           C  
ATOM    587  OD1 ASN A  36       9.182  -4.113   7.430  1.00  0.00           O  
ATOM    588  ND2 ASN A  36       7.568  -3.528   8.858  1.00  0.00           N  
ATOM    589  H   ASN A  36       8.051  -0.436   7.190  1.00  0.00           H  
ATOM    590  HA  ASN A  36       9.012  -2.563   5.351  1.00  0.00           H  
ATOM    591 1HB  ASN A  36       6.485  -2.328   7.001  1.00  0.00           H  
ATOM    592 2HB  ASN A  36       6.856  -3.669   5.922  1.00  0.00           H  
ATOM    593 1HD2 ASN A  36       8.045  -3.953   9.630  1.00  0.00           H  
ATOM    594 2HD2 ASN A  36       6.686  -3.079   9.005  1.00  0.00           H  
ATOM    595  N   ILE A  37       7.911  -1.888   3.289  1.00  0.00           N  
ATOM    596  CA  ILE A  37       7.343  -1.465   2.012  1.00  0.00           C  
ATOM    597  C   ILE A  37       6.226  -2.408   1.576  1.00  0.00           C  
ATOM    598  O   ILE A  37       5.124  -1.974   1.220  1.00  0.00           O  
ATOM    599  CB  ILE A  37       8.436  -1.402   0.927  1.00  0.00           C  
ATOM    600  CG1 ILE A  37       9.464  -0.340   1.268  1.00  0.00           C  
ATOM    601  CG2 ILE A  37       7.831  -1.108  -0.418  1.00  0.00           C  
ATOM    602  CD1 ILE A  37      10.679  -0.398   0.377  1.00  0.00           C  
ATOM    603  H   ILE A  37       8.700  -2.531   3.266  1.00  0.00           H  
ATOM    604  HA  ILE A  37       6.924  -0.469   2.131  1.00  0.00           H  
ATOM    605  HB  ILE A  37       8.949  -2.362   0.874  1.00  0.00           H  
ATOM    606 1HG1 ILE A  37       8.994   0.636   1.155  1.00  0.00           H  
ATOM    607 2HG1 ILE A  37       9.784  -0.455   2.308  1.00  0.00           H  
ATOM    608 1HG2 ILE A  37       8.622  -1.087  -1.163  1.00  0.00           H  
ATOM    609 2HG2 ILE A  37       7.113  -1.886  -0.678  1.00  0.00           H  
ATOM    610 3HG2 ILE A  37       7.336  -0.145  -0.384  1.00  0.00           H  
ATOM    611 1HD1 ILE A  37      11.356   0.392   0.647  1.00  0.00           H  
ATOM    612 2HD1 ILE A  37      11.163  -1.362   0.507  1.00  0.00           H  
ATOM    613 3HD1 ILE A  37      10.379  -0.270  -0.666  1.00  0.00           H  
ATOM    614  N   GLY A  38       6.516  -3.703   1.625  1.00  0.00           N  
ATOM    615  CA  GLY A  38       5.573  -4.735   1.228  1.00  0.00           C  
ATOM    616  C   GLY A  38       5.527  -4.934  -0.279  1.00  0.00           C  
ATOM    617  O   GLY A  38       6.323  -4.365  -1.022  1.00  0.00           O  
ATOM    618  H   GLY A  38       7.441  -3.980   1.948  1.00  0.00           H  
ATOM    619 1HA  GLY A  38       5.856  -5.674   1.703  1.00  0.00           H  
ATOM    620 2HA  GLY A  38       4.580  -4.480   1.595  1.00  0.00           H  
ATOM    621  N   LYS A  39       4.558  -5.721  -0.725  1.00  0.00           N  
ATOM    622  CA  LYS A  39       4.433  -6.093  -2.125  1.00  0.00           C  
ATOM    623  C   LYS A  39       3.002  -5.817  -2.597  1.00  0.00           C  
ATOM    624  O   LYS A  39       2.102  -5.716  -1.763  1.00  0.00           O  
ATOM    625  CB  LYS A  39       4.782  -7.581  -2.252  1.00  0.00           C  
ATOM    626  CG  LYS A  39       3.840  -8.502  -1.519  1.00  0.00           C  
ATOM    627  CD  LYS A  39       4.286  -9.954  -1.645  1.00  0.00           C  
ATOM    628  CE  LYS A  39       3.303 -10.900  -0.957  1.00  0.00           C  
ATOM    629  NZ  LYS A  39       3.732 -12.326  -1.053  1.00  0.00           N  
ATOM    630  H   LYS A  39       3.910  -6.116  -0.057  1.00  0.00           H  
ATOM    631  HA  LYS A  39       5.139  -5.498  -2.702  1.00  0.00           H  
ATOM    632 1HB  LYS A  39       4.811  -7.904  -3.280  1.00  0.00           H  
ATOM    633 2HB  LYS A  39       5.765  -7.743  -1.836  1.00  0.00           H  
ATOM    634 1HG  LYS A  39       3.801  -8.225  -0.467  1.00  0.00           H  
ATOM    635 2HG  LYS A  39       2.836  -8.397  -1.947  1.00  0.00           H  
ATOM    636 1HD  LYS A  39       4.339 -10.209  -2.698  1.00  0.00           H  
ATOM    637 2HD  LYS A  39       5.279 -10.077  -1.208  1.00  0.00           H  
ATOM    638 1HE  LYS A  39       3.222 -10.626   0.095  1.00  0.00           H  
ATOM    639 2HE  LYS A  39       2.324 -10.795  -1.426  1.00  0.00           H  
ATOM    640 1HZ  LYS A  39       3.054 -12.915  -0.587  1.00  0.00           H  
ATOM    641 2HZ  LYS A  39       3.798 -12.593  -2.025  1.00  0.00           H  
ATOM    642 3HZ  LYS A  39       4.633 -12.437  -0.611  1.00  0.00           H  
ATOM    643  N   PRO A  40       2.762  -5.617  -3.902  1.00  0.00           N  
ATOM    644  CA  PRO A  40       1.461  -5.447  -4.498  1.00  0.00           C  
ATOM    645  C   PRO A  40       0.672  -6.735  -4.514  1.00  0.00           C  
ATOM    646  O   PRO A  40       1.237  -7.837  -4.600  1.00  0.00           O  
ATOM    647  CB  PRO A  40       1.797  -4.984  -5.903  1.00  0.00           C  
ATOM    648  CG  PRO A  40       3.139  -5.546  -6.188  1.00  0.00           C  
ATOM    649  CD  PRO A  40       3.853  -5.563  -4.864  1.00  0.00           C  
ATOM    650  HA  PRO A  40       0.913  -4.666  -3.951  1.00  0.00           H  
ATOM    651 1HB  PRO A  40       1.029  -5.362  -6.603  1.00  0.00           H  
ATOM    652 2HB  PRO A  40       1.763  -3.921  -5.956  1.00  0.00           H  
ATOM    653 1HG  PRO A  40       3.049  -6.530  -6.658  1.00  0.00           H  
ATOM    654 2HG  PRO A  40       3.646  -4.915  -6.901  1.00  0.00           H  
ATOM    655 1HD  PRO A  40       4.392  -6.460  -4.831  1.00  0.00           H  
ATOM    656 2HD  PRO A  40       4.483  -4.675  -4.731  1.00  0.00           H  
ATOM    657  N   SER A  41      -0.648  -6.589  -4.538  1.00  0.00           N  
ATOM    658  CA  SER A  41      -1.524  -7.735  -4.681  1.00  0.00           C  
ATOM    659  C   SER A  41      -1.381  -8.329  -6.060  1.00  0.00           C  
ATOM    660  O   SER A  41      -1.014  -7.626  -7.010  1.00  0.00           O  
ATOM    661  CB  SER A  41      -2.970  -7.315  -4.463  1.00  0.00           C  
ATOM    662  OG  SER A  41      -3.435  -6.434  -5.495  1.00  0.00           O  
ATOM    663  H   SER A  41      -1.050  -5.666  -4.449  1.00  0.00           H  
ATOM    664  HA  SER A  41      -1.244  -8.487  -3.942  1.00  0.00           H  
ATOM    665 1HB  SER A  41      -3.605  -8.199  -4.423  1.00  0.00           H  
ATOM    666 2HB  SER A  41      -3.050  -6.816  -3.500  1.00  0.00           H  
ATOM    667  HG  SER A  41      -4.247  -6.034  -5.148  1.00  0.00           H  
ATOM    668  N   ALA A  42      -1.760  -9.601  -6.191  1.00  0.00           N  
ATOM    669  CA  ALA A  42      -1.728 -10.255  -7.487  1.00  0.00           C  
ATOM    670  C   ALA A  42      -2.617  -9.544  -8.471  1.00  0.00           C  
ATOM    671  O   ALA A  42      -2.307  -9.516  -9.662  1.00  0.00           O  
ATOM    672  CB  ALA A  42      -2.135 -11.712  -7.372  1.00  0.00           C  
ATOM    673  H   ALA A  42      -2.051 -10.122  -5.376  1.00  0.00           H  
ATOM    674  HA  ALA A  42      -0.719 -10.186  -7.865  1.00  0.00           H  
ATOM    675 1HB  ALA A  42      -2.078 -12.180  -8.351  1.00  0.00           H  
ATOM    676 2HB  ALA A  42      -1.463 -12.225  -6.684  1.00  0.00           H  
ATOM    677 3HB  ALA A  42      -3.156 -11.777  -7.000  1.00  0.00           H  
ATOM    678  N   ARG A  43      -3.739  -8.988  -8.004  1.00  0.00           N  
ATOM    679  CA  ARG A  43      -4.606  -8.283  -8.925  1.00  0.00           C  
ATOM    680  C   ARG A  43      -3.922  -7.052  -9.472  1.00  0.00           C  
ATOM    681  O   ARG A  43      -3.919  -6.831 -10.677  1.00  0.00           O  
ATOM    682  CB  ARG A  43      -5.914  -7.846  -8.309  1.00  0.00           C  
ATOM    683  CG  ARG A  43      -6.789  -7.153  -9.336  1.00  0.00           C  
ATOM    684  CD  ARG A  43      -8.122  -6.760  -8.859  1.00  0.00           C  
ATOM    685  NE  ARG A  43      -8.838  -6.101  -9.933  1.00  0.00           N  
ATOM    686  CZ  ARG A  43     -10.053  -5.533  -9.836  1.00  0.00           C  
ATOM    687  NH1 ARG A  43     -10.703  -5.538  -8.688  1.00  0.00           N  
ATOM    688  NH2 ARG A  43     -10.591  -4.968 -10.901  1.00  0.00           N  
ATOM    689  H   ARG A  43      -3.960  -9.035  -7.019  1.00  0.00           H  
ATOM    690  HA  ARG A  43      -4.829  -8.941  -9.762  1.00  0.00           H  
ATOM    691 1HB  ARG A  43      -6.452  -8.702  -7.915  1.00  0.00           H  
ATOM    692 2HB  ARG A  43      -5.728  -7.150  -7.490  1.00  0.00           H  
ATOM    693 1HG  ARG A  43      -6.283  -6.247  -9.681  1.00  0.00           H  
ATOM    694 2HG  ARG A  43      -6.926  -7.816 -10.193  1.00  0.00           H  
ATOM    695 1HD  ARG A  43      -8.687  -7.639  -8.554  1.00  0.00           H  
ATOM    696 2HD  ARG A  43      -8.033  -6.067  -8.025  1.00  0.00           H  
ATOM    697  HE  ARG A  43      -8.359  -6.078 -10.855  1.00  0.00           H  
ATOM    698 1HH1 ARG A  43     -10.289  -5.972  -7.875  1.00  0.00           H  
ATOM    699 2HH1 ARG A  43     -11.615  -5.109  -8.622  1.00  0.00           H  
ATOM    700 1HH2 ARG A  43     -10.085  -4.968 -11.784  1.00  0.00           H  
ATOM    701 2HH2 ARG A  43     -11.499  -4.539 -10.841  1.00  0.00           H  
ATOM    702  N   LEU A  44      -3.301  -6.240  -8.612  1.00  0.00           N  
ATOM    703  CA  LEU A  44      -2.672  -5.051  -9.177  1.00  0.00           C  
ATOM    704  C   LEU A  44      -1.629  -5.443 -10.183  1.00  0.00           C  
ATOM    705  O   LEU A  44      -1.568  -4.889 -11.276  1.00  0.00           O  
ATOM    706  CB  LEU A  44      -1.988  -4.166  -8.144  1.00  0.00           C  
ATOM    707  CG  LEU A  44      -1.249  -2.956  -8.774  1.00  0.00           C  
ATOM    708  CD1 LEU A  44      -2.244  -2.063  -9.483  1.00  0.00           C  
ATOM    709  CD2 LEU A  44      -0.514  -2.207  -7.720  1.00  0.00           C  
ATOM    710  H   LEU A  44      -3.271  -6.429  -7.606  1.00  0.00           H  
ATOM    711  HA  LEU A  44      -3.437  -4.465  -9.684  1.00  0.00           H  
ATOM    712 1HB  LEU A  44      -2.734  -3.790  -7.449  1.00  0.00           H  
ATOM    713 2HB  LEU A  44      -1.264  -4.768  -7.588  1.00  0.00           H  
ATOM    714  HG  LEU A  44      -0.539  -3.320  -9.520  1.00  0.00           H  
ATOM    715 1HD1 LEU A  44      -1.717  -1.225  -9.944  1.00  0.00           H  
ATOM    716 2HD1 LEU A  44      -2.759  -2.635 -10.252  1.00  0.00           H  
ATOM    717 3HD1 LEU A  44      -2.970  -1.687  -8.765  1.00  0.00           H  
ATOM    718 1HD2 LEU A  44       0.013  -1.368  -8.176  1.00  0.00           H  
ATOM    719 2HD2 LEU A  44      -1.216  -1.837  -6.974  1.00  0.00           H  
ATOM    720 3HD2 LEU A  44       0.191  -2.874  -7.257  1.00  0.00           H  
ATOM    721  N   PHE A  45      -0.782  -6.389  -9.804  1.00  0.00           N  
ATOM    722  CA  PHE A  45       0.302  -6.785 -10.666  1.00  0.00           C  
ATOM    723  C   PHE A  45      -0.248  -7.325 -11.988  1.00  0.00           C  
ATOM    724  O   PHE A  45       0.203  -6.930 -13.051  1.00  0.00           O  
ATOM    725  CB  PHE A  45       1.165  -7.818  -9.953  1.00  0.00           C  
ATOM    726  CG  PHE A  45       2.418  -8.174 -10.663  1.00  0.00           C  
ATOM    727  CD1 PHE A  45       3.461  -7.314 -10.614  1.00  0.00           C  
ATOM    728  CD2 PHE A  45       2.579  -9.336 -11.327  1.00  0.00           C  
ATOM    729  CE1 PHE A  45       4.648  -7.585 -11.203  1.00  0.00           C  
ATOM    730  CE2 PHE A  45       3.793  -9.639 -11.924  1.00  0.00           C  
ATOM    731  CZ  PHE A  45       4.824  -8.753 -11.849  1.00  0.00           C  
ATOM    732  H   PHE A  45      -0.894  -6.833  -8.890  1.00  0.00           H  
ATOM    733  HA  PHE A  45       0.910  -5.905 -10.884  1.00  0.00           H  
ATOM    734 1HB  PHE A  45       1.426  -7.448  -8.956  1.00  0.00           H  
ATOM    735 2HB  PHE A  45       0.586  -8.730  -9.810  1.00  0.00           H  
ATOM    736  HD1 PHE A  45       3.326  -6.402 -10.090  1.00  0.00           H  
ATOM    737  HD2 PHE A  45       1.749 -10.025 -11.359  1.00  0.00           H  
ATOM    738  HE1 PHE A  45       5.451  -6.869 -11.143  1.00  0.00           H  
ATOM    739  HE2 PHE A  45       3.939 -10.579 -12.442  1.00  0.00           H  
ATOM    740  HZ  PHE A  45       5.786  -8.986 -12.303  1.00  0.00           H  
ATOM    741  N   THR A  46      -1.247  -8.208 -11.926  1.00  0.00           N  
ATOM    742  CA  THR A  46      -1.819  -8.821 -13.120  1.00  0.00           C  
ATOM    743  C   THR A  46      -2.478  -7.801 -14.040  1.00  0.00           C  
ATOM    744  O   THR A  46      -2.288  -7.836 -15.259  1.00  0.00           O  
ATOM    745  CB  THR A  46      -2.887  -9.859 -12.723  1.00  0.00           C  
ATOM    746  OG1 THR A  46      -2.302 -10.862 -11.898  1.00  0.00           O  
ATOM    747  CG2 THR A  46      -3.455 -10.525 -13.953  1.00  0.00           C  
ATOM    748  H   THR A  46      -1.616  -8.493 -11.024  1.00  0.00           H  
ATOM    749  HA  THR A  46      -1.027  -9.298 -13.683  1.00  0.00           H  
ATOM    750  HB  THR A  46      -3.689  -9.359 -12.171  1.00  0.00           H  
ATOM    751  HG1 THR A  46      -2.032 -10.433 -11.054  1.00  0.00           H  
ATOM    752 1HG2 THR A  46      -4.207 -11.255 -13.656  1.00  0.00           H  
ATOM    753 2HG2 THR A  46      -3.915  -9.767 -14.591  1.00  0.00           H  
ATOM    754 3HG2 THR A  46      -2.656 -11.025 -14.497  1.00  0.00           H  
ATOM    755  N   ASP A  47      -3.267  -6.901 -13.456  1.00  0.00           N  
ATOM    756  CA  ASP A  47      -3.990  -5.889 -14.207  1.00  0.00           C  
ATOM    757  C   ASP A  47      -3.113  -4.713 -14.636  1.00  0.00           C  
ATOM    758  O   ASP A  47      -3.415  -4.041 -15.626  1.00  0.00           O  
ATOM    759  CB  ASP A  47      -5.176  -5.361 -13.386  1.00  0.00           C  
ATOM    760  CG  ASP A  47      -6.286  -6.417 -13.161  1.00  0.00           C  
ATOM    761  OD1 ASP A  47      -6.266  -7.420 -13.837  1.00  0.00           O  
ATOM    762  OD2 ASP A  47      -7.154  -6.198 -12.326  1.00  0.00           O  
ATOM    763  H   ASP A  47      -3.381  -6.923 -12.444  1.00  0.00           H  
ATOM    764  HA  ASP A  47      -4.383  -6.359 -15.108  1.00  0.00           H  
ATOM    765 1HB  ASP A  47      -4.808  -5.030 -12.409  1.00  0.00           H  
ATOM    766 2HB  ASP A  47      -5.604  -4.494 -13.884  1.00  0.00           H  
ATOM    767  N   ASN A  48      -2.043  -4.445 -13.885  1.00  0.00           N  
ATOM    768  CA  ASN A  48      -1.209  -3.286 -14.131  1.00  0.00           C  
ATOM    769  C   ASN A  48       0.260  -3.475 -13.743  1.00  0.00           C  
ATOM    770  O   ASN A  48       0.776  -2.810 -12.828  1.00  0.00           O  
ATOM    771  CB  ASN A  48      -1.809  -2.117 -13.380  1.00  0.00           C  
ATOM    772  CG  ASN A  48      -1.211  -0.808 -13.708  1.00  0.00           C  
ATOM    773  OD1 ASN A  48      -0.170  -0.707 -14.373  1.00  0.00           O  
ATOM    774  ND2 ASN A  48      -1.861   0.236 -13.256  1.00  0.00           N  
ATOM    775  H   ASN A  48      -1.820  -5.024 -13.081  1.00  0.00           H  
ATOM    776  HA  ASN A  48      -1.233  -3.075 -15.199  1.00  0.00           H  
ATOM    777 1HB  ASN A  48      -2.882  -2.073 -13.570  1.00  0.00           H  
ATOM    778 2HB  ASN A  48      -1.675  -2.295 -12.322  1.00  0.00           H  
ATOM    779 1HD2 ASN A  48      -1.523   1.159 -13.439  1.00  0.00           H  
ATOM    780 2HD2 ASN A  48      -2.699   0.110 -12.725  1.00  0.00           H  
ATOM    781  N   ILE A  49       0.976  -4.293 -14.523  1.00  0.00           N  
ATOM    782  CA  ILE A  49       2.379  -4.530 -14.217  1.00  0.00           C  
ATOM    783  C   ILE A  49       3.189  -3.259 -14.371  1.00  0.00           C  
ATOM    784  O   ILE A  49       4.215  -3.111 -13.720  1.00  0.00           O  
ATOM    785  CB  ILE A  49       3.033  -5.623 -15.122  1.00  0.00           C  
ATOM    786  CG1 ILE A  49       3.003  -5.187 -16.624  1.00  0.00           C  
ATOM    787  CG2 ILE A  49       2.411  -6.995 -14.928  1.00  0.00           C  
ATOM    788  CD1 ILE A  49       3.787  -6.081 -17.558  1.00  0.00           C  
ATOM    789  H   ILE A  49       0.521  -4.804 -15.267  1.00  0.00           H  
ATOM    790  HA  ILE A  49       2.450  -4.866 -13.180  1.00  0.00           H  
ATOM    791  HB  ILE A  49       4.081  -5.683 -14.845  1.00  0.00           H  
ATOM    792 1HG1 ILE A  49       1.963  -5.161 -16.951  1.00  0.00           H  
ATOM    793 2HG1 ILE A  49       3.430  -4.207 -16.729  1.00  0.00           H  
ATOM    794 1HG2 ILE A  49       2.922  -7.728 -15.546  1.00  0.00           H  
ATOM    795 2HG2 ILE A  49       2.500  -7.286 -13.883  1.00  0.00           H  
ATOM    796 3HG2 ILE A  49       1.359  -6.960 -15.210  1.00  0.00           H  
ATOM    797 1HD1 ILE A  49       3.704  -5.700 -18.574  1.00  0.00           H  
ATOM    798 2HD1 ILE A  49       4.831  -6.085 -17.267  1.00  0.00           H  
ATOM    799 3HD1 ILE A  49       3.391  -7.095 -17.517  1.00  0.00           H  
ATOM    800  N   GLN A  50       2.724  -2.304 -15.191  1.00  0.00           N  
ATOM    801  CA  GLN A  50       3.500  -1.091 -15.357  1.00  0.00           C  
ATOM    802  C   GLN A  50       3.562  -0.307 -14.066  1.00  0.00           C  
ATOM    803  O   GLN A  50       4.625   0.185 -13.697  1.00  0.00           O  
ATOM    804  CB  GLN A  50       2.942  -0.194 -16.463  1.00  0.00           C  
ATOM    805  CG  GLN A  50       3.108  -0.730 -17.871  1.00  0.00           C  
ATOM    806  CD  GLN A  50       2.550   0.235 -18.918  1.00  0.00           C  
ATOM    807  OE1 GLN A  50       1.720   1.105 -18.622  1.00  0.00           O  
ATOM    808  NE2 GLN A  50       3.009   0.085 -20.156  1.00  0.00           N  
ATOM    809  H   GLN A  50       1.858  -2.438 -15.689  1.00  0.00           H  
ATOM    810  HA  GLN A  50       4.517  -1.367 -15.627  1.00  0.00           H  
ATOM    811 1HB  GLN A  50       1.879  -0.026 -16.286  1.00  0.00           H  
ATOM    812 2HB  GLN A  50       3.433   0.771 -16.417  1.00  0.00           H  
ATOM    813 1HG  GLN A  50       4.169  -0.879 -18.070  1.00  0.00           H  
ATOM    814 2HG  GLN A  50       2.575  -1.678 -17.954  1.00  0.00           H  
ATOM    815 1HE2 GLN A  50       2.683   0.683 -20.890  1.00  0.00           H  
ATOM    816 2HE2 GLN A  50       3.678  -0.631 -20.357  1.00  0.00           H  
ATOM    817  N   ALA A  51       2.451  -0.218 -13.329  1.00  0.00           N  
ATOM    818  CA  ALA A  51       2.521   0.523 -12.081  1.00  0.00           C  
ATOM    819  C   ALA A  51       3.507  -0.132 -11.150  1.00  0.00           C  
ATOM    820  O   ALA A  51       4.327   0.542 -10.522  1.00  0.00           O  
ATOM    821  CB  ALA A  51       1.172   0.591 -11.403  1.00  0.00           C  
ATOM    822  H   ALA A  51       1.571  -0.624 -13.646  1.00  0.00           H  
ATOM    823  HA  ALA A  51       2.868   1.531 -12.297  1.00  0.00           H  
ATOM    824 1HB  ALA A  51       1.257   1.153 -10.477  1.00  0.00           H  
ATOM    825 2HB  ALA A  51       0.471   1.084 -12.062  1.00  0.00           H  
ATOM    826 3HB  ALA A  51       0.822  -0.423 -11.186  1.00  0.00           H  
ATOM    827  N   VAL A  52       3.484  -1.458 -11.102  1.00  0.00           N  
ATOM    828  CA  VAL A  52       4.386  -2.128 -10.188  1.00  0.00           C  
ATOM    829  C   VAL A  52       5.834  -1.946 -10.604  1.00  0.00           C  
ATOM    830  O   VAL A  52       6.689  -1.661  -9.763  1.00  0.00           O  
ATOM    831  CB  VAL A  52       4.039  -3.600 -10.042  1.00  0.00           C  
ATOM    832  CG1 VAL A  52       5.154  -4.280  -9.187  1.00  0.00           C  
ATOM    833  CG2 VAL A  52       2.625  -3.686  -9.387  1.00  0.00           C  
ATOM    834  H   VAL A  52       2.808  -1.978 -11.671  1.00  0.00           H  
ATOM    835  HA  VAL A  52       4.260  -1.677  -9.204  1.00  0.00           H  
ATOM    836  HB  VAL A  52       4.021  -4.088 -11.023  1.00  0.00           H  
ATOM    837 1HG1 VAL A  52       4.951  -5.331  -9.045  1.00  0.00           H  
ATOM    838 2HG1 VAL A  52       6.114  -4.172  -9.695  1.00  0.00           H  
ATOM    839 3HG1 VAL A  52       5.208  -3.794  -8.214  1.00  0.00           H  
ATOM    840 1HG2 VAL A  52       2.317  -4.708  -9.244  1.00  0.00           H  
ATOM    841 2HG2 VAL A  52       2.647  -3.186  -8.421  1.00  0.00           H  
ATOM    842 3HG2 VAL A  52       1.903  -3.184 -10.037  1.00  0.00           H  
ATOM    843  N   LEU A  53       6.109  -2.082 -11.896  1.00  0.00           N  
ATOM    844  CA  LEU A  53       7.460  -1.921 -12.400  1.00  0.00           C  
ATOM    845  C   LEU A  53       7.963  -0.506 -12.132  1.00  0.00           C  
ATOM    846  O   LEU A  53       9.120  -0.322 -11.755  1.00  0.00           O  
ATOM    847  CB  LEU A  53       7.463  -2.225 -13.901  1.00  0.00           C  
ATOM    848  CG  LEU A  53       7.232  -3.710 -14.275  1.00  0.00           C  
ATOM    849  CD1 LEU A  53       6.973  -3.825 -15.777  1.00  0.00           C  
ATOM    850  CD2 LEU A  53       8.451  -4.499 -13.873  1.00  0.00           C  
ATOM    851  H   LEU A  53       5.361  -2.313 -12.547  1.00  0.00           H  
ATOM    852  HA  LEU A  53       8.107  -2.630 -11.889  1.00  0.00           H  
ATOM    853 1HB  LEU A  53       6.672  -1.638 -14.368  1.00  0.00           H  
ATOM    854 2HB  LEU A  53       8.418  -1.912 -14.319  1.00  0.00           H  
ATOM    855  HG  LEU A  53       6.375  -4.097 -13.740  1.00  0.00           H  
ATOM    856 1HD1 LEU A  53       6.808  -4.856 -16.046  1.00  0.00           H  
ATOM    857 2HD1 LEU A  53       6.086  -3.246 -16.032  1.00  0.00           H  
ATOM    858 3HD1 LEU A  53       7.828  -3.440 -16.326  1.00  0.00           H  
ATOM    859 1HD2 LEU A  53       8.308  -5.549 -14.116  1.00  0.00           H  
ATOM    860 2HD2 LEU A  53       9.320  -4.119 -14.405  1.00  0.00           H  
ATOM    861 3HD2 LEU A  53       8.606  -4.390 -12.808  1.00  0.00           H  
ATOM    862  N   ARG A  54       7.090   0.494 -12.285  1.00  0.00           N  
ATOM    863  CA  ARG A  54       7.447   1.885 -12.024  1.00  0.00           C  
ATOM    864  C   ARG A  54       7.756   2.089 -10.543  1.00  0.00           C  
ATOM    865  O   ARG A  54       8.704   2.795 -10.190  1.00  0.00           O  
ATOM    866  CB  ARG A  54       6.325   2.792 -12.496  1.00  0.00           C  
ATOM    867  CG  ARG A  54       6.216   2.857 -14.026  1.00  0.00           C  
ATOM    868  CD  ARG A  54       4.986   3.537 -14.499  1.00  0.00           C  
ATOM    869  NE  ARG A  54       4.901   3.517 -15.961  1.00  0.00           N  
ATOM    870  CZ  ARG A  54       3.768   3.693 -16.673  1.00  0.00           C  
ATOM    871  NH1 ARG A  54       2.627   3.906 -16.059  1.00  0.00           N  
ATOM    872  NH2 ARG A  54       3.802   3.643 -17.992  1.00  0.00           N  
ATOM    873  H   ARG A  54       6.146   0.291 -12.617  1.00  0.00           H  
ATOM    874  HA  ARG A  54       8.341   2.124 -12.601  1.00  0.00           H  
ATOM    875 1HB  ARG A  54       5.375   2.430 -12.106  1.00  0.00           H  
ATOM    876 2HB  ARG A  54       6.479   3.801 -12.117  1.00  0.00           H  
ATOM    877 1HG  ARG A  54       7.070   3.416 -14.410  1.00  0.00           H  
ATOM    878 2HG  ARG A  54       6.243   1.854 -14.440  1.00  0.00           H  
ATOM    879 1HD  ARG A  54       4.115   3.014 -14.100  1.00  0.00           H  
ATOM    880 2HD  ARG A  54       4.979   4.572 -14.166  1.00  0.00           H  
ATOM    881  HE  ARG A  54       5.756   3.352 -16.474  1.00  0.00           H  
ATOM    882 1HH1 ARG A  54       2.596   3.941 -15.050  1.00  0.00           H  
ATOM    883 2HH1 ARG A  54       1.781   4.031 -16.598  1.00  0.00           H  
ATOM    884 1HH2 ARG A  54       4.675   3.475 -18.469  1.00  0.00           H  
ATOM    885 2HH2 ARG A  54       2.949   3.762 -18.522  1.00  0.00           H  
ATOM    886  N   HIS A  55       7.020   1.405  -9.660  1.00  0.00           N  
ATOM    887  CA  HIS A  55       7.319   1.512  -8.238  1.00  0.00           C  
ATOM    888  C   HIS A  55       8.694   0.905  -7.976  1.00  0.00           C  
ATOM    889  O   HIS A  55       9.499   1.480  -7.238  1.00  0.00           O  
ATOM    890  CB  HIS A  55       6.244   0.826  -7.376  1.00  0.00           C  
ATOM    891  CG  HIS A  55       4.963   1.610  -7.229  1.00  0.00           C  
ATOM    892  ND1 HIS A  55       4.907   2.815  -6.553  1.00  0.00           N  
ATOM    893  CD2 HIS A  55       3.703   1.368  -7.659  1.00  0.00           C  
ATOM    894  CE1 HIS A  55       3.669   3.272  -6.574  1.00  0.00           C  
ATOM    895  NE2 HIS A  55       2.920   2.416  -7.238  1.00  0.00           N  
ATOM    896  H   HIS A  55       6.226   0.844  -9.976  1.00  0.00           H  
ATOM    897  HA  HIS A  55       7.358   2.559  -7.949  1.00  0.00           H  
ATOM    898 1HB  HIS A  55       6.003  -0.149  -7.797  1.00  0.00           H  
ATOM    899 2HB  HIS A  55       6.641   0.665  -6.397  1.00  0.00           H  
ATOM    900  HD2 HIS A  55       3.370   0.508  -8.227  1.00  0.00           H  
ATOM    901  HE1 HIS A  55       3.323   4.201  -6.119  1.00  0.00           H  
ATOM    902  HE2 HIS A  55       1.930   2.511  -7.412  1.00  0.00           H  
ATOM    903  N   VAL A  56       9.001  -0.209  -8.646  1.00  0.00           N  
ATOM    904  CA  VAL A  56      10.302  -0.842  -8.487  1.00  0.00           C  
ATOM    905  C   VAL A  56      11.422   0.056  -8.977  1.00  0.00           C  
ATOM    906  O   VAL A  56      12.429   0.218  -8.282  1.00  0.00           O  
ATOM    907  CB  VAL A  56      10.334  -2.206  -9.182  1.00  0.00           C  
ATOM    908  CG1 VAL A  56      11.731  -2.760  -9.185  1.00  0.00           C  
ATOM    909  CG2 VAL A  56       9.414  -3.148  -8.454  1.00  0.00           C  
ATOM    910  H   VAL A  56       8.295  -0.643  -9.243  1.00  0.00           H  
ATOM    911  HA  VAL A  56      10.480  -1.016  -7.448  1.00  0.00           H  
ATOM    912  HB  VAL A  56      10.012  -2.095 -10.212  1.00  0.00           H  
ATOM    913 1HG1 VAL A  56      11.734  -3.729  -9.685  1.00  0.00           H  
ATOM    914 2HG1 VAL A  56      12.386  -2.074  -9.716  1.00  0.00           H  
ATOM    915 3HG1 VAL A  56      12.081  -2.882  -8.159  1.00  0.00           H  
ATOM    916 1HG2 VAL A  56       9.434  -4.111  -8.955  1.00  0.00           H  
ATOM    917 2HG2 VAL A  56       9.756  -3.259  -7.428  1.00  0.00           H  
ATOM    918 3HG2 VAL A  56       8.404  -2.761  -8.455  1.00  0.00           H  
ATOM    919  N   GLU A  57      11.261   0.676 -10.143  1.00  0.00           N  
ATOM    920  CA  GLU A  57      12.316   1.565 -10.603  1.00  0.00           C  
ATOM    921  C   GLU A  57      12.500   2.743  -9.644  1.00  0.00           C  
ATOM    922  O   GLU A  57      13.637   3.136  -9.347  1.00  0.00           O  
ATOM    923  CB  GLU A  57      12.042   2.072 -12.022  1.00  0.00           C  
ATOM    924  CG  GLU A  57      12.200   1.012 -13.128  1.00  0.00           C  
ATOM    925  CD  GLU A  57      11.946   1.551 -14.537  1.00  0.00           C  
ATOM    926  OE1 GLU A  57      11.538   2.684 -14.665  1.00  0.00           O  
ATOM    927  OE2 GLU A  57      12.177   0.824 -15.479  1.00  0.00           O  
ATOM    928  H   GLU A  57      10.423   0.510 -10.702  1.00  0.00           H  
ATOM    929  HA  GLU A  57      13.246   1.002 -10.626  1.00  0.00           H  
ATOM    930 1HB  GLU A  57      11.018   2.452 -12.070  1.00  0.00           H  
ATOM    931 2HB  GLU A  57      12.710   2.902 -12.246  1.00  0.00           H  
ATOM    932 1HG  GLU A  57      13.210   0.606 -13.081  1.00  0.00           H  
ATOM    933 2HG  GLU A  57      11.504   0.195 -12.924  1.00  0.00           H  
ATOM    934  N   ASN A  58      11.397   3.281  -9.113  1.00  0.00           N  
ATOM    935  CA  ASN A  58      11.501   4.398  -8.191  1.00  0.00           C  
ATOM    936  C   ASN A  58      12.232   3.985  -6.919  1.00  0.00           C  
ATOM    937  O   ASN A  58      13.098   4.707  -6.425  1.00  0.00           O  
ATOM    938  CB  ASN A  58      10.126   4.940  -7.868  1.00  0.00           C  
ATOM    939  CG  ASN A  58       9.517   5.699  -9.026  1.00  0.00           C  
ATOM    940  OD1 ASN A  58      10.216   6.156  -9.940  1.00  0.00           O  
ATOM    941  ND2 ASN A  58       8.219   5.843  -9.003  1.00  0.00           N  
ATOM    942  H   ASN A  58      10.475   2.935  -9.385  1.00  0.00           H  
ATOM    943  HA  ASN A  58      12.085   5.187  -8.667  1.00  0.00           H  
ATOM    944 1HB  ASN A  58       9.465   4.114  -7.600  1.00  0.00           H  
ATOM    945 2HB  ASN A  58      10.184   5.599  -7.016  1.00  0.00           H  
ATOM    946 1HD2 ASN A  58       7.758   6.332  -9.743  1.00  0.00           H  
ATOM    947 2HD2 ASN A  58       7.688   5.458  -8.253  1.00  0.00           H  
ATOM    948  N   TRP A  59      11.964   2.778  -6.429  1.00  0.00           N  
ATOM    949  CA  TRP A  59      12.648   2.285  -5.242  1.00  0.00           C  
ATOM    950  C   TRP A  59      14.139   2.123  -5.515  1.00  0.00           C  
ATOM    951  O   TRP A  59      14.980   2.515  -4.705  1.00  0.00           O  
ATOM    952  CB  TRP A  59      12.024   0.957  -4.833  1.00  0.00           C  
ATOM    953  CG  TRP A  59      10.698   1.134  -4.166  1.00  0.00           C  
ATOM    954  CD1 TRP A  59      10.346   2.155  -3.366  1.00  0.00           C  
ATOM    955  CD2 TRP A  59       9.512   0.304  -4.283  1.00  0.00           C  
ATOM    956  NE1 TRP A  59       9.067   2.004  -2.967  1.00  0.00           N  
ATOM    957  CE2 TRP A  59       8.547   0.886  -3.524  1.00  0.00           C  
ATOM    958  CE3 TRP A  59       9.213  -0.869  -4.965  1.00  0.00           C  
ATOM    959  CZ2 TRP A  59       7.298   0.345  -3.411  1.00  0.00           C  
ATOM    960  CZ3 TRP A  59       7.976  -1.422  -4.848  1.00  0.00           C  
ATOM    961  CH2 TRP A  59       7.050  -0.832  -4.090  1.00  0.00           C  
ATOM    962  H   TRP A  59      11.239   2.207  -6.865  1.00  0.00           H  
ATOM    963  HA  TRP A  59      12.516   3.008  -4.439  1.00  0.00           H  
ATOM    964 1HB  TRP A  59      11.882   0.336  -5.716  1.00  0.00           H  
ATOM    965 2HB  TRP A  59      12.692   0.430  -4.156  1.00  0.00           H  
ATOM    966  HD1 TRP A  59      10.996   2.972  -3.073  1.00  0.00           H  
ATOM    967  HE1 TRP A  59       8.540   2.606  -2.345  1.00  0.00           H  
ATOM    968  HE3 TRP A  59       9.952  -1.347  -5.547  1.00  0.00           H  
ATOM    969  HZ2 TRP A  59       6.531   0.806  -2.807  1.00  0.00           H  
ATOM    970  HZ3 TRP A  59       7.764  -2.352  -5.378  1.00  0.00           H  
ATOM    971  HH2 TRP A  59       6.102  -1.290  -4.013  1.00  0.00           H  
ATOM    972  N   ARG A  60      14.473   1.610  -6.697  1.00  0.00           N  
ATOM    973  CA  ARG A  60      15.859   1.414  -7.101  1.00  0.00           C  
ATOM    974  C   ARG A  60      16.613   2.732  -7.254  1.00  0.00           C  
ATOM    975  O   ARG A  60      17.836   2.767  -7.096  1.00  0.00           O  
ATOM    976  CB  ARG A  60      15.934   0.614  -8.385  1.00  0.00           C  
ATOM    977  CG  ARG A  60      15.563  -0.857  -8.232  1.00  0.00           C  
ATOM    978  CD  ARG A  60      15.543  -1.555  -9.531  1.00  0.00           C  
ATOM    979  NE  ARG A  60      15.215  -2.961  -9.382  1.00  0.00           N  
ATOM    980  CZ  ARG A  60      14.916  -3.789 -10.398  1.00  0.00           C  
ATOM    981  NH1 ARG A  60      14.901  -3.338 -11.632  1.00  0.00           N  
ATOM    982  NH2 ARG A  60      14.635  -5.054 -10.152  1.00  0.00           N  
ATOM    983  H   ARG A  60      13.734   1.307  -7.334  1.00  0.00           H  
ATOM    984  HA  ARG A  60      16.353   0.833  -6.320  1.00  0.00           H  
ATOM    985 1HB  ARG A  60      15.254   1.047  -9.114  1.00  0.00           H  
ATOM    986 2HB  ARG A  60      16.939   0.672  -8.797  1.00  0.00           H  
ATOM    987 1HG  ARG A  60      16.294  -1.349  -7.593  1.00  0.00           H  
ATOM    988 2HG  ARG A  60      14.578  -0.941  -7.780  1.00  0.00           H  
ATOM    989 1HD  ARG A  60      14.789  -1.094 -10.172  1.00  0.00           H  
ATOM    990 2HD  ARG A  60      16.520  -1.478 -10.004  1.00  0.00           H  
ATOM    991  HE  ARG A  60      15.211  -3.345  -8.445  1.00  0.00           H  
ATOM    992 1HH1 ARG A  60      15.113  -2.367 -11.817  1.00  0.00           H  
ATOM    993 2HH1 ARG A  60      14.676  -3.961 -12.394  1.00  0.00           H  
ATOM    994 1HH2 ARG A  60      14.648  -5.396  -9.199  1.00  0.00           H  
ATOM    995 2HH2 ARG A  60      14.410  -5.677 -10.911  1.00  0.00           H  
ATOM    996  N   SER A  61      15.897   3.825  -7.540  1.00  0.00           N  
ATOM    997  CA  SER A  61      16.523   5.132  -7.697  1.00  0.00           C  
ATOM    998  C   SER A  61      16.911   5.759  -6.347  1.00  0.00           C  
ATOM    999  O   SER A  61      17.580   6.797  -6.318  1.00  0.00           O  
ATOM   1000  CB  SER A  61      15.625   6.108  -8.447  1.00  0.00           C  
ATOM   1001  OG  SER A  61      14.549   6.568  -7.662  1.00  0.00           O  
ATOM   1002  H   SER A  61      14.891   3.730  -7.703  1.00  0.00           H  
ATOM   1003  HA  SER A  61      17.437   4.997  -8.276  1.00  0.00           H  
ATOM   1004 1HB  SER A  61      16.215   6.955  -8.789  1.00  0.00           H  
ATOM   1005 2HB  SER A  61      15.231   5.606  -9.331  1.00  0.00           H  
ATOM   1006  HG  SER A  61      14.136   5.788  -7.249  1.00  0.00           H  
ATOM   1007  N   VAL A  62      16.467   5.175  -5.226  1.00  0.00           N  
ATOM   1008  CA  VAL A  62      16.792   5.748  -3.929  1.00  0.00           C  
ATOM   1009  C   VAL A  62      18.202   5.343  -3.536  1.00  0.00           C  
ATOM   1010  O   VAL A  62      18.532   4.162  -3.485  1.00  0.00           O  
ATOM   1011  CB  VAL A  62      15.792   5.284  -2.847  1.00  0.00           C  
ATOM   1012  CG1 VAL A  62      16.201   5.830  -1.453  1.00  0.00           C  
ATOM   1013  CG2 VAL A  62      14.405   5.751  -3.223  1.00  0.00           C  
ATOM   1014  H   VAL A  62      15.925   4.310  -5.261  1.00  0.00           H  
ATOM   1015  HA  VAL A  62      16.740   6.833  -4.006  1.00  0.00           H  
ATOM   1016  HB  VAL A  62      15.800   4.192  -2.795  1.00  0.00           H  
ATOM   1017 1HG1 VAL A  62      15.485   5.486  -0.709  1.00  0.00           H  
ATOM   1018 2HG1 VAL A  62      17.179   5.463  -1.203  1.00  0.00           H  
ATOM   1019 3HG1 VAL A  62      16.208   6.920  -1.471  1.00  0.00           H  
ATOM   1020 1HG2 VAL A  62      13.693   5.409  -2.472  1.00  0.00           H  
ATOM   1021 2HG2 VAL A  62      14.389   6.838  -3.277  1.00  0.00           H  
ATOM   1022 3HG2 VAL A  62      14.138   5.334  -4.193  1.00  0.00           H  
ATOM   1023  N   ASN A  63      19.024   6.331  -3.214  1.00  0.00           N  
ATOM   1024  CA  ASN A  63      20.419   6.100  -2.860  1.00  0.00           C  
ATOM   1025  C   ASN A  63      20.712   6.622  -1.472  1.00  0.00           C  
ATOM   1026  O   ASN A  63      21.760   7.217  -1.224  1.00  0.00           O  
ATOM   1027  CB  ASN A  63      21.334   6.755  -3.871  1.00  0.00           C  
ATOM   1028  CG  ASN A  63      21.247   6.123  -5.238  1.00  0.00           C  
ATOM   1029  OD1 ASN A  63      21.829   5.059  -5.480  1.00  0.00           O  
ATOM   1030  ND2 ASN A  63      20.531   6.757  -6.131  1.00  0.00           N  
ATOM   1031  H   ASN A  63      18.682   7.280  -3.264  1.00  0.00           H  
ATOM   1032  HA  ASN A  63      20.609   5.025  -2.850  1.00  0.00           H  
ATOM   1033 1HB  ASN A  63      21.082   7.812  -3.956  1.00  0.00           H  
ATOM   1034 2HB  ASN A  63      22.365   6.692  -3.521  1.00  0.00           H  
ATOM   1035 1HD2 ASN A  63      20.429   6.382  -7.052  1.00  0.00           H  
ATOM   1036 2HD2 ASN A  63      20.068   7.613  -5.893  1.00  0.00           H  
ATOM   1037  N   VAL A  64      19.758   6.427  -0.581  1.00  0.00           N  
ATOM   1038  CA  VAL A  64      19.896   6.885   0.783  1.00  0.00           C  
ATOM   1039  C   VAL A  64      20.026   5.733   1.761  1.00  0.00           C  
ATOM   1040  O   VAL A  64      21.065   5.575   2.391  1.00  0.00           O  
ATOM   1041  CB  VAL A  64      18.687   7.732   1.171  1.00  0.00           C  
ATOM   1042  CG1 VAL A  64      18.828   8.141   2.571  1.00  0.00           C  
ATOM   1043  CG2 VAL A  64      18.595   8.946   0.269  1.00  0.00           C  
ATOM   1044  H   VAL A  64      18.934   5.924  -0.866  1.00  0.00           H  
ATOM   1045  HA  VAL A  64      20.791   7.502   0.857  1.00  0.00           H  
ATOM   1046  HB  VAL A  64      17.782   7.152   1.080  1.00  0.00           H  
ATOM   1047 1HG1 VAL A  64      17.995   8.738   2.839  1.00  0.00           H  
ATOM   1048 2HG1 VAL A  64      18.873   7.274   3.214  1.00  0.00           H  
ATOM   1049 3HG1 VAL A  64      19.736   8.719   2.685  1.00  0.00           H  
ATOM   1050 1HG2 VAL A  64      17.736   9.551   0.561  1.00  0.00           H  
ATOM   1051 2HG2 VAL A  64      19.505   9.540   0.369  1.00  0.00           H  
ATOM   1052 3HG2 VAL A  64      18.481   8.632  -0.765  1.00  0.00           H  
ATOM   1053  N   GLY A  65      18.988   4.917   1.873  1.00  0.00           N  
ATOM   1054  CA  GLY A  65      19.031   3.793   2.792  1.00  0.00           C  
ATOM   1055  C   GLY A  65      19.410   2.527   2.043  1.00  0.00           C  
ATOM   1056  O   GLY A  65      19.791   2.580   0.871  1.00  0.00           O  
ATOM   1057  H   GLY A  65      18.157   5.076   1.333  1.00  0.00           H  
ATOM   1058 1HA  GLY A  65      19.749   3.985   3.592  1.00  0.00           H  
ATOM   1059 2HA  GLY A  65      18.057   3.666   3.263  1.00  0.00           H  
ATOM   1060  N   LYS A  66      19.283   1.398   2.720  1.00  0.00           N  
ATOM   1061  CA  LYS A  66      19.576   0.082   2.155  1.00  0.00           C  
ATOM   1062  C   LYS A  66      18.258  -0.588   1.865  1.00  0.00           C  
ATOM   1063  O   LYS A  66      17.327  -0.475   2.659  1.00  0.00           O  
ATOM   1064  CB  LYS A  66      20.428  -0.780   3.094  1.00  0.00           C  
ATOM   1065  CG  LYS A  66      20.836  -2.166   2.532  1.00  0.00           C  
ATOM   1066  CD  LYS A  66      21.829  -2.874   3.475  1.00  0.00           C  
ATOM   1067  CE  LYS A  66      21.141  -3.482   4.716  1.00  0.00           C  
ATOM   1068  NZ  LYS A  66      20.477  -4.816   4.432  1.00  0.00           N  
ATOM   1069  H   LYS A  66      18.954   1.482   3.679  1.00  0.00           H  
ATOM   1070  HA  LYS A  66      20.109   0.204   1.212  1.00  0.00           H  
ATOM   1071 1HB  LYS A  66      21.343  -0.242   3.346  1.00  0.00           H  
ATOM   1072 2HB  LYS A  66      19.891  -0.950   4.016  1.00  0.00           H  
ATOM   1073 1HG  LYS A  66      19.944  -2.800   2.430  1.00  0.00           H  
ATOM   1074 2HG  LYS A  66      21.290  -2.049   1.551  1.00  0.00           H  
ATOM   1075 1HD  LYS A  66      22.327  -3.676   2.927  1.00  0.00           H  
ATOM   1076 2HD  LYS A  66      22.585  -2.162   3.805  1.00  0.00           H  
ATOM   1077 1HE  LYS A  66      21.884  -3.621   5.498  1.00  0.00           H  
ATOM   1078 2HE  LYS A  66      20.379  -2.786   5.071  1.00  0.00           H  
ATOM   1079 1HZ  LYS A  66      20.040  -5.164   5.273  1.00  0.00           H  
ATOM   1080 2HZ  LYS A  66      19.745  -4.758   3.710  1.00  0.00           H  
ATOM   1081 3HZ  LYS A  66      21.163  -5.476   4.120  1.00  0.00           H  
ATOM   1082  N   VAL A  67      18.142  -1.257   0.735  1.00  0.00           N  
ATOM   1083  CA  VAL A  67      16.871  -1.893   0.457  1.00  0.00           C  
ATOM   1084  C   VAL A  67      17.050  -3.395   0.353  1.00  0.00           C  
ATOM   1085  O   VAL A  67      17.983  -3.882  -0.291  1.00  0.00           O  
ATOM   1086  CB  VAL A  67      16.296  -1.320  -0.841  1.00  0.00           C  
ATOM   1087  CG1 VAL A  67      17.236  -1.613  -1.990  1.00  0.00           C  
ATOM   1088  CG2 VAL A  67      14.940  -1.858  -1.072  1.00  0.00           C  
ATOM   1089  H   VAL A  67      18.914  -1.334   0.090  1.00  0.00           H  
ATOM   1090  HA  VAL A  67      16.172  -1.689   1.265  1.00  0.00           H  
ATOM   1091  HB  VAL A  67      16.239  -0.245  -0.752  1.00  0.00           H  
ATOM   1092 1HG1 VAL A  67      16.836  -1.179  -2.908  1.00  0.00           H  
ATOM   1093 2HG1 VAL A  67      18.214  -1.180  -1.780  1.00  0.00           H  
ATOM   1094 3HG1 VAL A  67      17.332  -2.694  -2.112  1.00  0.00           H  
ATOM   1095 1HG2 VAL A  67      14.552  -1.409  -1.981  1.00  0.00           H  
ATOM   1096 2HG2 VAL A  67      14.984  -2.941  -1.178  1.00  0.00           H  
ATOM   1097 3HG2 VAL A  67      14.294  -1.600  -0.226  1.00  0.00           H  
ATOM   1098  N   ASP A  68      16.138  -4.112   1.002  1.00  0.00           N  
ATOM   1099  CA  ASP A  68      16.135  -5.564   1.029  1.00  0.00           C  
ATOM   1100  C   ASP A  68      14.994  -6.107   0.190  1.00  0.00           C  
ATOM   1101  O   ASP A  68      13.823  -5.839   0.487  1.00  0.00           O  
ATOM   1102  CB  ASP A  68      16.023  -6.087   2.460  1.00  0.00           C  
ATOM   1103  CG  ASP A  68      17.267  -5.772   3.347  1.00  0.00           C  
ATOM   1104  OD1 ASP A  68      18.309  -5.387   2.828  1.00  0.00           O  
ATOM   1105  OD2 ASP A  68      17.176  -5.960   4.548  1.00  0.00           O  
ATOM   1106  H   ASP A  68      15.390  -3.610   1.484  1.00  0.00           H  
ATOM   1107  HA  ASP A  68      17.071  -5.924   0.601  1.00  0.00           H  
ATOM   1108 1HB  ASP A  68      15.161  -5.644   2.918  1.00  0.00           H  
ATOM   1109 2HB  ASP A  68      15.866  -7.166   2.438  1.00  0.00           H  
ATOM   1110  N   TRP A  69      15.345  -6.826  -0.874  1.00  0.00           N  
ATOM   1111  CA  TRP A  69      14.375  -7.364  -1.821  1.00  0.00           C  
ATOM   1112  C   TRP A  69      14.199  -8.867  -1.753  1.00  0.00           C  
ATOM   1113  O   TRP A  69      15.070  -9.589  -1.262  1.00  0.00           O  
ATOM   1114  CB  TRP A  69      14.750  -6.947  -3.249  1.00  0.00           C  
ATOM   1115  CG  TRP A  69      16.077  -7.420  -3.705  1.00  0.00           C  
ATOM   1116  CD1 TRP A  69      17.267  -6.766  -3.574  1.00  0.00           C  
ATOM   1117  CD2 TRP A  69      16.368  -8.650  -4.414  1.00  0.00           C  
ATOM   1118  NE1 TRP A  69      18.278  -7.509  -4.140  1.00  0.00           N  
ATOM   1119  CE2 TRP A  69      17.743  -8.662  -4.662  1.00  0.00           C  
ATOM   1120  CE3 TRP A  69      15.584  -9.720  -4.857  1.00  0.00           C  
ATOM   1121  CZ2 TRP A  69      18.357  -9.708  -5.332  1.00  0.00           C  
ATOM   1122  CZ3 TRP A  69      16.196 -10.763  -5.534  1.00  0.00           C  
ATOM   1123  CH2 TRP A  69      17.546 -10.760  -5.764  1.00  0.00           C  
ATOM   1124  H   TRP A  69      16.328  -6.997  -1.037  1.00  0.00           H  
ATOM   1125  HA  TRP A  69      13.410  -6.959  -1.576  1.00  0.00           H  
ATOM   1126 1HB  TRP A  69      14.002  -7.334  -3.944  1.00  0.00           H  
ATOM   1127 2HB  TRP A  69      14.727  -5.860  -3.324  1.00  0.00           H  
ATOM   1128  HD1 TRP A  69      17.399  -5.796  -3.088  1.00  0.00           H  
ATOM   1129  HE1 TRP A  69      19.252  -7.246  -4.173  1.00  0.00           H  
ATOM   1130  HE3 TRP A  69      14.511  -9.727  -4.682  1.00  0.00           H  
ATOM   1131  HZ2 TRP A  69      19.429  -9.722  -5.527  1.00  0.00           H  
ATOM   1132  HZ3 TRP A  69      15.576 -11.587  -5.884  1.00  0.00           H  
ATOM   1133  HH2 TRP A  69      17.995 -11.597  -6.300  1.00  0.00           H  
ATOM   1134  N   GLU A  70      13.057  -9.311  -2.262  1.00  0.00           N  
ATOM   1135  CA  GLU A  70      12.717 -10.719  -2.362  1.00  0.00           C  
ATOM   1136  C   GLU A  70      12.003 -10.945  -3.703  1.00  0.00           C  
ATOM   1137  O   GLU A  70      11.194 -10.102  -4.097  1.00  0.00           O  
ATOM   1138  CB  GLU A  70      11.805 -11.098  -1.180  1.00  0.00           C  
ATOM   1139  CG  GLU A  70      11.426 -12.568  -1.050  1.00  0.00           C  
ATOM   1140  CD  GLU A  70      10.592 -12.873   0.179  1.00  0.00           C  
ATOM   1141  OE1 GLU A  70      10.340 -11.978   0.944  1.00  0.00           O  
ATOM   1142  OE2 GLU A  70      10.224 -14.012   0.356  1.00  0.00           O  
ATOM   1143  H   GLU A  70      12.403  -8.609  -2.606  1.00  0.00           H  
ATOM   1144  HA  GLU A  70      13.638 -11.289  -2.306  1.00  0.00           H  
ATOM   1145 1HB  GLU A  70      12.280 -10.789  -0.249  1.00  0.00           H  
ATOM   1146 2HB  GLU A  70      10.877 -10.548  -1.267  1.00  0.00           H  
ATOM   1147 1HG  GLU A  70      10.871 -12.873  -1.941  1.00  0.00           H  
ATOM   1148 2HG  GLU A  70      12.333 -13.157  -0.995  1.00  0.00           H  
ATOM   1149  N   PRO A  71      12.307 -12.015  -4.456  1.00  0.00           N  
ATOM   1150  CA  PRO A  71      11.622 -12.354  -5.686  1.00  0.00           C  
ATOM   1151  C   PRO A  71      10.215 -12.809  -5.368  1.00  0.00           C  
ATOM   1152  O   PRO A  71      10.028 -13.661  -4.495  1.00  0.00           O  
ATOM   1153  CB  PRO A  71      12.495 -13.471  -6.256  1.00  0.00           C  
ATOM   1154  CG  PRO A  71      13.186 -14.090  -5.053  1.00  0.00           C  
ATOM   1155  CD  PRO A  71      13.374 -12.954  -4.067  1.00  0.00           C  
ATOM   1156  HA  PRO A  71      11.603 -11.501  -6.365  1.00  0.00           H  
ATOM   1157 1HB  PRO A  71      11.862 -14.180  -6.808  1.00  0.00           H  
ATOM   1158 2HB  PRO A  71      13.198 -13.044  -6.991  1.00  0.00           H  
ATOM   1159 1HG  PRO A  71      12.568 -14.904  -4.643  1.00  0.00           H  
ATOM   1160 2HG  PRO A  71      14.142 -14.542  -5.359  1.00  0.00           H  
ATOM   1161 1HD  PRO A  71      13.212 -13.350  -3.070  1.00  0.00           H  
ATOM   1162 2HD  PRO A  71      14.357 -12.499  -4.173  1.00  0.00           H  
ATOM   1163  N   VAL A  72       9.236 -12.311  -6.105  1.00  0.00           N  
ATOM   1164  CA  VAL A  72       7.863 -12.710  -5.875  1.00  0.00           C  
ATOM   1165  C   VAL A  72       7.202 -13.204  -7.152  1.00  0.00           C  
ATOM   1166  O   VAL A  72       7.088 -12.470  -8.131  1.00  0.00           O  
ATOM   1167  CB  VAL A  72       7.054 -11.531  -5.296  1.00  0.00           C  
ATOM   1168  CG1 VAL A  72       5.619 -11.967  -5.078  1.00  0.00           C  
ATOM   1169  CG2 VAL A  72       7.688 -11.049  -3.968  1.00  0.00           C  
ATOM   1170  H   VAL A  72       9.448 -11.604  -6.806  1.00  0.00           H  
ATOM   1171  HA  VAL A  72       7.854 -13.520  -5.148  1.00  0.00           H  
ATOM   1172  HB  VAL A  72       7.050 -10.713  -6.017  1.00  0.00           H  
ATOM   1173 1HG1 VAL A  72       5.044 -11.133  -4.694  1.00  0.00           H  
ATOM   1174 2HG1 VAL A  72       5.185 -12.299  -6.020  1.00  0.00           H  
ATOM   1175 3HG1 VAL A  72       5.592 -12.786  -4.366  1.00  0.00           H  
ATOM   1176 1HG2 VAL A  72       7.111 -10.221  -3.567  1.00  0.00           H  
ATOM   1177 2HG2 VAL A  72       7.697 -11.866  -3.247  1.00  0.00           H  
ATOM   1178 3HG2 VAL A  72       8.709 -10.715  -4.143  1.00  0.00           H  
ATOM   1179  N   SER A  73       6.742 -14.443  -7.128  1.00  0.00           N  
ATOM   1180  CA  SER A  73       6.073 -15.010  -8.287  1.00  0.00           C  
ATOM   1181  C   SER A  73       4.603 -14.623  -8.278  1.00  0.00           C  
ATOM   1182  O   SER A  73       3.959 -14.642  -7.227  1.00  0.00           O  
ATOM   1183  CB  SER A  73       6.221 -16.515  -8.303  1.00  0.00           C  
ATOM   1184  OG  SER A  73       5.503 -17.073  -9.362  1.00  0.00           O  
ATOM   1185  H   SER A  73       6.861 -15.001  -6.294  1.00  0.00           H  
ATOM   1186  HA  SER A  73       6.522 -14.603  -9.192  1.00  0.00           H  
ATOM   1187 1HB  SER A  73       7.277 -16.777  -8.396  1.00  0.00           H  
ATOM   1188 2HB  SER A  73       5.861 -16.926  -7.362  1.00  0.00           H  
ATOM   1189  HG  SER A  73       4.602 -16.741  -9.270  1.00  0.00           H  
ATOM   1190  N   TYR A  74       4.085 -14.281  -9.448  1.00  0.00           N  
ATOM   1191  CA  TYR A  74       2.685 -13.921  -9.624  1.00  0.00           C  
ATOM   1192  C   TYR A  74       2.020 -14.699 -10.748  1.00  0.00           C  
ATOM   1193  O   TYR A  74       2.664 -15.082 -11.726  1.00  0.00           O  
ATOM   1194  CB  TYR A  74       2.523 -12.433  -9.901  1.00  0.00           C  
ATOM   1195  CG  TYR A  74       2.901 -11.466  -8.773  1.00  0.00           C  
ATOM   1196  CD1 TYR A  74       4.175 -10.932  -8.633  1.00  0.00           C  
ATOM   1197  CD2 TYR A  74       1.917 -11.105  -7.898  1.00  0.00           C  
ATOM   1198  CE1 TYR A  74       4.422 -10.027  -7.602  1.00  0.00           C  
ATOM   1199  CE2 TYR A  74       2.153 -10.214  -6.877  1.00  0.00           C  
ATOM   1200  CZ  TYR A  74       3.388  -9.672  -6.719  1.00  0.00           C  
ATOM   1201  OH  TYR A  74       3.614  -8.784  -5.681  1.00  0.00           O  
ATOM   1202  H   TYR A  74       4.693 -14.278 -10.257  1.00  0.00           H  
ATOM   1203  HA  TYR A  74       2.152 -14.159  -8.702  1.00  0.00           H  
ATOM   1204 1HB  TYR A  74       3.137 -12.191 -10.763  1.00  0.00           H  
ATOM   1205 2HB  TYR A  74       1.488 -12.231 -10.181  1.00  0.00           H  
ATOM   1206  HD1 TYR A  74       4.972 -11.209  -9.324  1.00  0.00           H  
ATOM   1207  HD2 TYR A  74       0.936 -11.539  -8.023  1.00  0.00           H  
ATOM   1208  HE1 TYR A  74       5.412  -9.606  -7.485  1.00  0.00           H  
ATOM   1209  HE2 TYR A  74       1.350  -9.940  -6.189  1.00  0.00           H  
ATOM   1210  HH  TYR A  74       2.744  -8.513  -5.266  1.00  0.00           H  
ATOM   1211  N   ARG A  75       0.695 -14.826 -10.660  1.00  0.00           N  
ATOM   1212  CA  ARG A  75      -0.130 -15.474 -11.687  1.00  0.00           C  
ATOM   1213  C   ARG A  75      -0.008 -14.789 -13.052  1.00  0.00           C  
ATOM   1214  O   ARG A  75      -0.286 -15.384 -14.090  1.00  0.00           O  
ATOM   1215  CB  ARG A  75      -1.586 -15.464 -11.268  1.00  0.00           C  
ATOM   1216  CG  ARG A  75      -2.233 -14.087 -11.232  1.00  0.00           C  
ATOM   1217  CD  ARG A  75      -3.608 -14.150 -10.696  1.00  0.00           C  
ATOM   1218  NE  ARG A  75      -4.250 -12.854 -10.688  1.00  0.00           N  
ATOM   1219  CZ  ARG A  75      -5.517 -12.652 -10.264  1.00  0.00           C  
ATOM   1220  NH1 ARG A  75      -6.219 -13.671  -9.809  1.00  0.00           N  
ATOM   1221  NH2 ARG A  75      -6.072 -11.457 -10.301  1.00  0.00           N  
ATOM   1222  H   ARG A  75       0.234 -14.479  -9.829  1.00  0.00           H  
ATOM   1223  HA  ARG A  75       0.199 -16.510 -11.788  1.00  0.00           H  
ATOM   1224 1HB  ARG A  75      -2.163 -16.079 -11.954  1.00  0.00           H  
ATOM   1225 2HB  ARG A  75      -1.683 -15.900 -10.275  1.00  0.00           H  
ATOM   1226 1HG  ARG A  75      -1.647 -13.416 -10.607  1.00  0.00           H  
ATOM   1227 2HG  ARG A  75      -2.294 -13.677 -12.242  1.00  0.00           H  
ATOM   1228 1HD  ARG A  75      -4.202 -14.822 -11.312  1.00  0.00           H  
ATOM   1229 2HD  ARG A  75      -3.577 -14.523  -9.674  1.00  0.00           H  
ATOM   1230  HE  ARG A  75      -3.709 -12.064 -11.050  1.00  0.00           H  
ATOM   1231 1HH1 ARG A  75      -5.808 -14.593  -9.777  1.00  0.00           H  
ATOM   1232 2HH1 ARG A  75      -7.169 -13.532  -9.493  1.00  0.00           H  
ATOM   1233 1HH2 ARG A  75      -5.559 -10.665 -10.653  1.00  0.00           H  
ATOM   1234 2HH2 ARG A  75      -7.025 -11.340  -9.985  1.00  0.00           H  
ATOM   1235  N   ALA A  76       0.411 -13.524 -13.031  1.00  0.00           N  
ATOM   1236  CA  ALA A  76       0.611 -12.695 -14.209  1.00  0.00           C  
ATOM   1237  C   ALA A  76       1.642 -13.299 -15.160  1.00  0.00           C  
ATOM   1238  O   ALA A  76       1.619 -13.032 -16.361  1.00  0.00           O  
ATOM   1239  CB  ALA A  76       1.083 -11.325 -13.785  1.00  0.00           C  
ATOM   1240  H   ALA A  76       0.607 -13.122 -12.130  1.00  0.00           H  
ATOM   1241  HA  ALA A  76      -0.340 -12.614 -14.731  1.00  0.00           H  
ATOM   1242 1HB  ALA A  76       1.210 -10.680 -14.655  1.00  0.00           H  
ATOM   1243 2HB  ALA A  76       0.359 -10.896 -13.110  1.00  0.00           H  
ATOM   1244 3HB  ALA A  76       2.020 -11.441 -13.280  1.00  0.00           H  
ATOM   1245  N   GLY A  77       2.606 -14.040 -14.605  1.00  0.00           N  
ATOM   1246  CA  GLY A  77       3.667 -14.652 -15.391  1.00  0.00           C  
ATOM   1247  C   GLY A  77       4.860 -13.745 -15.692  1.00  0.00           C  
ATOM   1248  O   GLY A  77       5.820 -14.180 -16.331  1.00  0.00           O  
ATOM   1249  H   GLY A  77       2.569 -14.252 -13.607  1.00  0.00           H  
ATOM   1250 1HA  GLY A  77       4.018 -15.538 -14.864  1.00  0.00           H  
ATOM   1251 2HA  GLY A  77       3.242 -15.007 -16.330  1.00  0.00           H  
ATOM   1252  N   LEU A  78       4.869 -12.505 -15.197  1.00  0.00           N  
ATOM   1253  CA  LEU A  78       5.984 -11.604 -15.511  1.00  0.00           C  
ATOM   1254  C   LEU A  78       7.203 -11.826 -14.622  1.00  0.00           C  
ATOM   1255  O   LEU A  78       7.632 -10.920 -13.904  1.00  0.00           O  
ATOM   1256  CB  LEU A  78       5.578 -10.144 -15.315  1.00  0.00           C  
ATOM   1257  CG  LEU A  78       6.615  -9.120 -15.772  1.00  0.00           C  
ATOM   1258  CD1 LEU A  78       6.668  -9.120 -17.283  1.00  0.00           C  
ATOM   1259  CD2 LEU A  78       6.283  -7.769 -15.209  1.00  0.00           C  
ATOM   1260  H   LEU A  78       4.087 -12.183 -14.652  1.00  0.00           H  
ATOM   1261  HA  LEU A  78       6.276 -11.765 -16.547  1.00  0.00           H  
ATOM   1262 1HB  LEU A  78       4.654  -9.957 -15.862  1.00  0.00           H  
ATOM   1263 2HB  LEU A  78       5.394  -9.985 -14.284  1.00  0.00           H  
ATOM   1264  HG  LEU A  78       7.601  -9.416 -15.412  1.00  0.00           H  
ATOM   1265 1HD1 LEU A  78       7.421  -8.409 -17.621  1.00  0.00           H  
ATOM   1266 2HD1 LEU A  78       6.928 -10.120 -17.635  1.00  0.00           H  
ATOM   1267 3HD1 LEU A  78       5.694  -8.835 -17.679  1.00  0.00           H  
ATOM   1268 1HD2 LEU A  78       7.027  -7.060 -15.541  1.00  0.00           H  
ATOM   1269 2HD2 LEU A  78       5.324  -7.480 -15.557  1.00  0.00           H  
ATOM   1270 3HD2 LEU A  78       6.279  -7.800 -14.134  1.00  0.00           H  
ATOM   1271  N   ALA A  79       7.799 -13.003 -14.778  1.00  0.00           N  
ATOM   1272  CA  ALA A  79       8.956 -13.485 -14.029  1.00  0.00           C  
ATOM   1273  C   ALA A  79       8.771 -13.336 -12.501  1.00  0.00           C  
ATOM   1274  O   ALA A  79       7.840 -12.682 -12.036  1.00  0.00           O  
ATOM   1275  CB  ALA A  79      10.192 -12.704 -14.472  1.00  0.00           C  
ATOM   1276  H   ALA A  79       7.351 -13.624 -15.451  1.00  0.00           H  
ATOM   1277  HA  ALA A  79       9.077 -14.530 -14.282  1.00  0.00           H  
ATOM   1278 1HB  ALA A  79      11.079 -13.058 -13.970  1.00  0.00           H  
ATOM   1279 2HB  ALA A  79      10.322 -12.825 -15.546  1.00  0.00           H  
ATOM   1280 3HB  ALA A  79      10.057 -11.650 -14.240  1.00  0.00           H  
ATOM   1281  N   PRO A  80       9.599 -13.981 -11.665  1.00  0.00           N  
ATOM   1282  CA  PRO A  80       9.627 -13.768 -10.234  1.00  0.00           C  
ATOM   1283  C   PRO A  80      10.211 -12.394  -9.956  1.00  0.00           C  
ATOM   1284  O   PRO A  80      11.380 -12.280  -9.585  1.00  0.00           O  
ATOM   1285  CB  PRO A  80      10.541 -14.882  -9.721  1.00  0.00           C  
ATOM   1286  CG  PRO A  80      10.604 -15.898 -10.842  1.00  0.00           C  
ATOM   1287  CD  PRO A  80      10.472 -15.091 -12.115  1.00  0.00           C  
ATOM   1288  HA  PRO A  80       8.609 -13.846  -9.831  1.00  0.00           H  
ATOM   1289 1HB  PRO A  80      11.526 -14.464  -9.470  1.00  0.00           H  
ATOM   1290 2HB  PRO A  80      10.125 -15.296  -8.789  1.00  0.00           H  
ATOM   1291 1HG  PRO A  80      11.553 -16.452 -10.789  1.00  0.00           H  
ATOM   1292 2HG  PRO A  80       9.797 -16.640 -10.721  1.00  0.00           H  
ATOM   1293 1HD  PRO A  80      11.452 -14.720 -12.437  1.00  0.00           H  
ATOM   1294 2HD  PRO A  80      10.002 -15.740 -12.852  1.00  0.00           H  
ATOM   1295  N   ILE A  81       9.421 -11.362 -10.198  1.00  0.00           N  
ATOM   1296  CA  ILE A  81       9.872  -9.983 -10.073  1.00  0.00           C  
ATOM   1297  C   ILE A  81      10.491  -9.698  -8.718  1.00  0.00           C  
ATOM   1298  O   ILE A  81       9.965 -10.105  -7.681  1.00  0.00           O  
ATOM   1299  CB  ILE A  81       8.700  -9.002 -10.302  1.00  0.00           C  
ATOM   1300  CG1 ILE A  81       9.238  -7.539 -10.343  1.00  0.00           C  
ATOM   1301  CG2 ILE A  81       7.640  -9.197  -9.236  1.00  0.00           C  
ATOM   1302  CD1 ILE A  81       8.235  -6.521 -10.816  1.00  0.00           C  
ATOM   1303  H   ILE A  81       8.473 -11.565 -10.521  1.00  0.00           H  
ATOM   1304  HA  ILE A  81      10.626  -9.803 -10.837  1.00  0.00           H  
ATOM   1305  HB  ILE A  81       8.253  -9.204 -11.282  1.00  0.00           H  
ATOM   1306 1HG1 ILE A  81       9.558  -7.251  -9.341  1.00  0.00           H  
ATOM   1307 2HG1 ILE A  81      10.100  -7.502 -11.006  1.00  0.00           H  
ATOM   1308 1HG2 ILE A  81       6.811  -8.517  -9.407  1.00  0.00           H  
ATOM   1309 2HG2 ILE A  81       7.283 -10.223  -9.278  1.00  0.00           H  
ATOM   1310 3HG2 ILE A  81       8.060  -9.013  -8.277  1.00  0.00           H  
ATOM   1311 1HD1 ILE A  81       8.695  -5.538 -10.806  1.00  0.00           H  
ATOM   1312 2HD1 ILE A  81       7.909  -6.768 -11.827  1.00  0.00           H  
ATOM   1313 3HD1 ILE A  81       7.388  -6.525 -10.148  1.00  0.00           H  
ATOM   1314  N   SER A  82      11.624  -8.994  -8.720  1.00  0.00           N  
ATOM   1315  CA  SER A  82      12.295  -8.676  -7.470  1.00  0.00           C  
ATOM   1316  C   SER A  82      11.726  -7.409  -6.878  1.00  0.00           C  
ATOM   1317  O   SER A  82      11.831  -6.334  -7.472  1.00  0.00           O  
ATOM   1318  CB  SER A  82      13.778  -8.505  -7.705  1.00  0.00           C  
ATOM   1319  OG  SER A  82      14.362  -9.706  -8.131  1.00  0.00           O  
ATOM   1320  H   SER A  82      12.019  -8.691  -9.598  1.00  0.00           H  
ATOM   1321  HA  SER A  82      12.136  -9.472  -6.757  1.00  0.00           H  
ATOM   1322 1HB  SER A  82      13.939  -7.735  -8.455  1.00  0.00           H  
ATOM   1323 2HB  SER A  82      14.247  -8.164  -6.788  1.00  0.00           H  
ATOM   1324  HG  SER A  82      15.313  -9.577  -8.069  1.00  0.00           H  
ATOM   1325  N   LEU A  83      11.107  -7.542  -5.718  1.00  0.00           N  
ATOM   1326  CA  LEU A  83      10.471  -6.402  -5.098  1.00  0.00           C  
ATOM   1327  C   LEU A  83      11.136  -6.115  -3.773  1.00  0.00           C  
ATOM   1328  O   LEU A  83      11.541  -7.047  -3.082  1.00  0.00           O  
ATOM   1329  CB  LEU A  83       9.005  -6.720  -4.852  1.00  0.00           C  
ATOM   1330  CG  LEU A  83       8.215  -7.073  -6.038  1.00  0.00           C  
ATOM   1331  CD1 LEU A  83       6.885  -7.454  -5.601  1.00  0.00           C  
ATOM   1332  CD2 LEU A  83       8.152  -5.917  -6.956  1.00  0.00           C  
ATOM   1333  H   LEU A  83      11.061  -8.460  -5.270  1.00  0.00           H  
ATOM   1334  HA  LEU A  83      10.557  -5.558  -5.774  1.00  0.00           H  
ATOM   1335 1HB  LEU A  83       8.964  -7.581  -4.206  1.00  0.00           H  
ATOM   1336 2HB  LEU A  83       8.527  -5.881  -4.340  1.00  0.00           H  
ATOM   1337  HG  LEU A  83       8.668  -7.915  -6.534  1.00  0.00           H  
ATOM   1338 1HD1 LEU A  83       6.268  -7.715  -6.456  1.00  0.00           H  
ATOM   1339 2HD1 LEU A  83       6.944  -8.298  -4.925  1.00  0.00           H  
ATOM   1340 3HD1 LEU A  83       6.484  -6.606  -5.092  1.00  0.00           H  
ATOM   1341 1HD2 LEU A  83       7.564  -6.179  -7.828  1.00  0.00           H  
ATOM   1342 2HD2 LEU A  83       7.695  -5.064  -6.455  1.00  0.00           H  
ATOM   1343 3HD2 LEU A  83       9.162  -5.673  -7.255  1.00  0.00           H  
ATOM   1344  N   PRO A  84      11.284  -4.865  -3.368  1.00  0.00           N  
ATOM   1345  CA  PRO A  84      11.796  -4.519  -2.082  1.00  0.00           C  
ATOM   1346  C   PRO A  84      10.747  -4.875  -1.072  1.00  0.00           C  
ATOM   1347  O   PRO A  84       9.576  -4.576  -1.279  1.00  0.00           O  
ATOM   1348  CB  PRO A  84      12.013  -3.039  -2.208  1.00  0.00           C  
ATOM   1349  CG  PRO A  84      11.063  -2.601  -3.190  1.00  0.00           C  
ATOM   1350  CD  PRO A  84      10.912  -3.749  -4.184  1.00  0.00           C  
ATOM   1351  HA  PRO A  84      12.742  -5.009  -1.882  1.00  0.00           H  
ATOM   1352 1HB  PRO A  84      11.939  -2.561  -1.235  1.00  0.00           H  
ATOM   1353 2HB  PRO A  84      13.006  -2.888  -2.579  1.00  0.00           H  
ATOM   1354 1HG  PRO A  84      10.120  -2.328  -2.695  1.00  0.00           H  
ATOM   1355 2HG  PRO A  84      11.471  -1.702  -3.643  1.00  0.00           H  
ATOM   1356 1HD  PRO A  84       9.864  -3.823  -4.497  1.00  0.00           H  
ATOM   1357 2HD  PRO A  84      11.605  -3.627  -5.037  1.00  0.00           H  
ATOM   1358  N   MET A  85      11.148  -5.479   0.020  1.00  0.00           N  
ATOM   1359  CA  MET A  85      10.207  -5.796   1.072  1.00  0.00           C  
ATOM   1360  C   MET A  85      10.259  -4.696   2.104  1.00  0.00           C  
ATOM   1361  O   MET A  85       9.236  -4.281   2.663  1.00  0.00           O  
ATOM   1362  CB  MET A  85      10.565  -7.127   1.712  1.00  0.00           C  
ATOM   1363  CG  MET A  85      10.450  -8.357   0.795  1.00  0.00           C  
ATOM   1364  SD  MET A  85       8.773  -8.686   0.152  1.00  0.00           S  
ATOM   1365  CE  MET A  85       8.884  -8.078  -1.517  1.00  0.00           C  
ATOM   1366  H   MET A  85      12.123  -5.720   0.124  1.00  0.00           H  
ATOM   1367  HA  MET A  85       9.200  -5.838   0.657  1.00  0.00           H  
ATOM   1368 1HB  MET A  85      11.597  -7.084   2.065  1.00  0.00           H  
ATOM   1369 2HB  MET A  85       9.930  -7.295   2.580  1.00  0.00           H  
ATOM   1370 1HG  MET A  85      11.115  -8.211  -0.060  1.00  0.00           H  
ATOM   1371 2HG  MET A  85      10.788  -9.250   1.329  1.00  0.00           H  
ATOM   1372 1HE  MET A  85       7.949  -8.237  -2.025  1.00  0.00           H  
ATOM   1373 2HE  MET A  85       9.107  -7.031  -1.509  1.00  0.00           H  
ATOM   1374 3HE  MET A  85       9.673  -8.614  -2.048  1.00  0.00           H  
ATOM   1375  N   ARG A  86      11.476  -4.218   2.344  1.00  0.00           N  
ATOM   1376  CA  ARG A  86      11.725  -3.228   3.383  1.00  0.00           C  
ATOM   1377  C   ARG A  86      12.923  -2.355   3.065  1.00  0.00           C  
ATOM   1378  O   ARG A  86      13.732  -2.666   2.180  1.00  0.00           O  
ATOM   1379  CB  ARG A  86      11.937  -3.918   4.724  1.00  0.00           C  
ATOM   1380  CG  ARG A  86      13.169  -4.766   4.784  1.00  0.00           C  
ATOM   1381  CD  ARG A  86      13.289  -5.523   6.048  1.00  0.00           C  
ATOM   1382  NE  ARG A  86      14.542  -6.258   6.093  1.00  0.00           N  
ATOM   1383  CZ  ARG A  86      14.856  -7.220   6.957  1.00  0.00           C  
ATOM   1384  NH1 ARG A  86      14.000  -7.632   7.875  1.00  0.00           N  
ATOM   1385  NH2 ARG A  86      16.055  -7.735   6.852  1.00  0.00           N  
ATOM   1386  H   ARG A  86      12.260  -4.600   1.811  1.00  0.00           H  
ATOM   1387  HA  ARG A  86      10.853  -2.581   3.466  1.00  0.00           H  
ATOM   1388 1HB  ARG A  86      12.018  -3.166   5.510  1.00  0.00           H  
ATOM   1389 2HB  ARG A  86      11.077  -4.544   4.962  1.00  0.00           H  
ATOM   1390 1HG  ARG A  86      13.131  -5.487   3.971  1.00  0.00           H  
ATOM   1391 2HG  ARG A  86      14.056  -4.137   4.675  1.00  0.00           H  
ATOM   1392 1HD  ARG A  86      13.268  -4.828   6.890  1.00  0.00           H  
ATOM   1393 2HD  ARG A  86      12.470  -6.231   6.135  1.00  0.00           H  
ATOM   1394  HE  ARG A  86      15.296  -5.996   5.431  1.00  0.00           H  
ATOM   1395 1HH1 ARG A  86      13.083  -7.212   7.931  1.00  0.00           H  
ATOM   1396 2HH1 ARG A  86      14.264  -8.363   8.518  1.00  0.00           H  
ATOM   1397 1HH2 ARG A  86      16.671  -7.348   6.114  1.00  0.00           H  
ATOM   1398 2HH2 ARG A  86      16.363  -8.465   7.472  1.00  0.00           H  
ATOM   1399  N   TRP A  87      13.034  -1.262   3.807  1.00  0.00           N  
ATOM   1400  CA  TRP A  87      14.107  -0.302   3.615  1.00  0.00           C  
ATOM   1401  C   TRP A  87      14.689   0.141   4.957  1.00  0.00           C  
ATOM   1402  O   TRP A  87      13.964   0.366   5.931  1.00  0.00           O  
ATOM   1403  CB  TRP A  87      13.511   0.831   2.780  1.00  0.00           C  
ATOM   1404  CG  TRP A  87      14.353   1.941   2.381  1.00  0.00           C  
ATOM   1405  CD1 TRP A  87      15.146   2.035   1.277  1.00  0.00           C  
ATOM   1406  CD2 TRP A  87      14.401   3.192   3.021  1.00  0.00           C  
ATOM   1407  NE1 TRP A  87      15.703   3.274   1.206  1.00  0.00           N  
ATOM   1408  CE2 TRP A  87      15.247   4.006   2.269  1.00  0.00           C  
ATOM   1409  CE3 TRP A  87      13.791   3.694   4.143  1.00  0.00           C  
ATOM   1410  CZ2 TRP A  87      15.485   5.302   2.623  1.00  0.00           C  
ATOM   1411  CZ3 TRP A  87      14.026   4.969   4.490  1.00  0.00           C  
ATOM   1412  CH2 TRP A  87      14.844   5.753   3.755  1.00  0.00           C  
ATOM   1413  H   TRP A  87      12.313  -1.076   4.504  1.00  0.00           H  
ATOM   1414  HA  TRP A  87      14.899  -0.775   3.044  1.00  0.00           H  
ATOM   1415 1HB  TRP A  87      13.156   0.392   1.870  1.00  0.00           H  
ATOM   1416 2HB  TRP A  87      12.643   1.238   3.302  1.00  0.00           H  
ATOM   1417  HD1 TRP A  87      15.296   1.246   0.560  1.00  0.00           H  
ATOM   1418  HE1 TRP A  87      16.324   3.586   0.473  1.00  0.00           H  
ATOM   1419  HE3 TRP A  87      13.124   3.067   4.732  1.00  0.00           H  
ATOM   1420  HZ2 TRP A  87      16.131   5.959   2.057  1.00  0.00           H  
ATOM   1421  HZ3 TRP A  87      13.538   5.351   5.371  1.00  0.00           H  
ATOM   1422  HH2 TRP A  87      14.997   6.756   4.083  1.00  0.00           H  
ATOM   1423  N   HIS A  88      16.021   0.237   5.003  1.00  0.00           N  
ATOM   1424  CA  HIS A  88      16.751   0.521   6.232  1.00  0.00           C  
ATOM   1425  C   HIS A  88      17.589   1.786   6.259  1.00  0.00           C  
ATOM   1426  O   HIS A  88      18.234   2.168   5.279  1.00  0.00           O  
ATOM   1427  CB  HIS A  88      17.706  -0.633   6.535  1.00  0.00           C  
ATOM   1428  CG  HIS A  88      17.060  -1.906   6.872  1.00  0.00           C  
ATOM   1429  ND1 HIS A  88      16.905  -2.328   8.173  1.00  0.00           N  
ATOM   1430  CD2 HIS A  88      16.520  -2.868   6.098  1.00  0.00           C  
ATOM   1431  CE1 HIS A  88      16.299  -3.491   8.184  1.00  0.00           C  
ATOM   1432  NE2 HIS A  88      16.054  -3.837   6.942  1.00  0.00           N  
ATOM   1433  H   HIS A  88      16.547   0.061   4.155  1.00  0.00           H  
ATOM   1434  HA  HIS A  88      16.037   0.591   7.040  1.00  0.00           H  
ATOM   1435 1HB  HIS A  88      18.336  -0.802   5.673  1.00  0.00           H  
ATOM   1436 2HB  HIS A  88      18.354  -0.351   7.364  1.00  0.00           H  
ATOM   1437  HD1 HIS A  88      17.204  -1.840   8.996  1.00  0.00           H  
ATOM   1438  HD2 HIS A  88      16.409  -2.980   5.015  1.00  0.00           H  
ATOM   1439  HE1 HIS A  88      16.081  -3.995   9.123  1.00  0.00           H  
ATOM   1440  N   LEU A  89      17.635   2.383   7.445  1.00  0.00           N  
ATOM   1441  CA  LEU A  89      18.435   3.565   7.725  1.00  0.00           C  
ATOM   1442  C   LEU A  89      19.480   3.331   8.814  1.00  0.00           C  
ATOM   1443  O   LEU A  89      19.168   2.922   9.942  1.00  0.00           O  
ATOM   1444  CB  LEU A  89      17.497   4.700   8.089  1.00  0.00           C  
ATOM   1445  CG  LEU A  89      16.624   5.178   6.978  1.00  0.00           C  
ATOM   1446  CD1 LEU A  89      15.622   6.085   7.531  1.00  0.00           C  
ATOM   1447  CD2 LEU A  89      17.513   5.899   6.013  1.00  0.00           C  
ATOM   1448  H   LEU A  89      17.075   1.978   8.197  1.00  0.00           H  
ATOM   1449  HA  LEU A  89      18.963   3.844   6.812  1.00  0.00           H  
ATOM   1450 1HB  LEU A  89      16.863   4.381   8.898  1.00  0.00           H  
ATOM   1451 2HB  LEU A  89      18.099   5.547   8.424  1.00  0.00           H  
ATOM   1452  HG  LEU A  89      16.121   4.355   6.479  1.00  0.00           H  
ATOM   1453 1HD1 LEU A  89      15.008   6.490   6.746  1.00  0.00           H  
ATOM   1454 2HD1 LEU A  89      14.999   5.544   8.241  1.00  0.00           H  
ATOM   1455 3HD1 LEU A  89      16.132   6.870   8.029  1.00  0.00           H  
ATOM   1456 1HD2 LEU A  89      16.975   6.313   5.198  1.00  0.00           H  
ATOM   1457 2HD2 LEU A  89      17.986   6.689   6.551  1.00  0.00           H  
ATOM   1458 3HD2 LEU A  89      18.272   5.211   5.627  1.00  0.00           H  
ATOM   1459  N   ARG A  90      20.737   3.581   8.445  1.00  0.00           N  
ATOM   1460  CA  ARG A  90      21.892   3.372   9.315  1.00  0.00           C  
ATOM   1461  C   ARG A  90      22.268   4.584  10.169  1.00  0.00           C  
ATOM   1462  O   ARG A  90      23.089   4.474  11.081  1.00  0.00           O  
ATOM   1463  CB  ARG A  90      23.099   2.979   8.477  1.00  0.00           C  
ATOM   1464  CG  ARG A  90      22.944   1.663   7.726  1.00  0.00           C  
ATOM   1465  CD  ARG A  90      24.137   1.341   6.878  1.00  0.00           C  
ATOM   1466  NE  ARG A  90      24.337   2.313   5.807  1.00  0.00           N  
ATOM   1467  CZ  ARG A  90      25.326   2.279   4.903  1.00  0.00           C  
ATOM   1468  NH1 ARG A  90      26.215   1.305   4.895  1.00  0.00           N  
ATOM   1469  NH2 ARG A  90      25.377   3.252   4.027  1.00  0.00           N  
ATOM   1470  H   ARG A  90      20.911   3.929   7.496  1.00  0.00           H  
ATOM   1471  HA  ARG A  90      21.659   2.545   9.986  1.00  0.00           H  
ATOM   1472 1HB  ARG A  90      23.299   3.760   7.743  1.00  0.00           H  
ATOM   1473 2HB  ARG A  90      23.975   2.898   9.119  1.00  0.00           H  
ATOM   1474 1HG  ARG A  90      22.791   0.855   8.440  1.00  0.00           H  
ATOM   1475 2HG  ARG A  90      22.072   1.737   7.069  1.00  0.00           H  
ATOM   1476 1HD  ARG A  90      25.031   1.329   7.498  1.00  0.00           H  
ATOM   1477 2HD  ARG A  90      24.000   0.362   6.422  1.00  0.00           H  
ATOM   1478  HE  ARG A  90      23.699   3.124   5.739  1.00  0.00           H  
ATOM   1479 1HH1 ARG A  90      26.158   0.564   5.580  1.00  0.00           H  
ATOM   1480 2HH1 ARG A  90      26.950   1.300   4.204  1.00  0.00           H  
ATOM   1481 1HH2 ARG A  90      24.657   3.991   4.100  1.00  0.00           H  
ATOM   1482 2HH2 ARG A  90      26.095   3.281   3.324  1.00  0.00           H  
ATOM   1483  N   SER A  91      21.716   5.748   9.852  1.00  0.00           N  
ATOM   1484  CA  SER A  91      22.092   6.948  10.588  1.00  0.00           C  
ATOM   1485  C   SER A  91      21.060   8.056  10.454  1.00  0.00           C  
ATOM   1486  O   SER A  91      20.314   8.073   9.468  1.00  0.00           O  
ATOM   1487  CB  SER A  91      23.412   7.465  10.039  1.00  0.00           C  
ATOM   1488  OG  SER A  91      23.264   7.948   8.709  1.00  0.00           O  
ATOM   1489  H   SER A  91      21.043   5.783   9.100  1.00  0.00           H  
ATOM   1490  HA  SER A  91      22.210   6.655  11.626  1.00  0.00           H  
ATOM   1491 1HB  SER A  91      23.818   8.244  10.661  1.00  0.00           H  
ATOM   1492 2HB  SER A  91      24.139   6.653  10.042  1.00  0.00           H  
ATOM   1493  HG  SER A  91      24.159   7.964   8.338  1.00  0.00           H  
ATOM   1494  N   PRO A  92      21.022   9.034  11.384  1.00  0.00           N  
ATOM   1495  CA  PRO A  92      20.234  10.242  11.291  1.00  0.00           C  
ATOM   1496  C   PRO A  92      20.466  10.981   9.988  1.00  0.00           C  
ATOM   1497  O   PRO A  92      19.556  11.570   9.424  1.00  0.00           O  
ATOM   1498  CB  PRO A  92      20.749  11.053  12.459  1.00  0.00           C  
ATOM   1499  CG  PRO A  92      21.226  10.061  13.463  1.00  0.00           C  
ATOM   1500  CD  PRO A  92      21.837   8.959  12.633  1.00  0.00           C  
ATOM   1501  HA  PRO A  92      19.168  10.005  11.414  1.00  0.00           H  
ATOM   1502 1HB  PRO A  92      21.574  11.679  12.105  1.00  0.00           H  
ATOM   1503 2HB  PRO A  92      19.958  11.706  12.819  1.00  0.00           H  
ATOM   1504 1HG  PRO A  92      21.957  10.531  14.139  1.00  0.00           H  
ATOM   1505 2HG  PRO A  92      20.402   9.738  14.094  1.00  0.00           H  
ATOM   1506 1HD  PRO A  92      22.886   9.194  12.446  1.00  0.00           H  
ATOM   1507 2HD  PRO A  92      21.714   8.025  13.157  1.00  0.00           H  
ATOM   1508  N   SER A  93      21.691  10.912   9.460  1.00  0.00           N  
ATOM   1509  CA  SER A  93      21.965  11.600   8.213  1.00  0.00           C  
ATOM   1510  C   SER A  93      21.194  10.968   7.062  1.00  0.00           C  
ATOM   1511  O   SER A  93      20.610  11.686   6.242  1.00  0.00           O  
ATOM   1512  CB  SER A  93      23.448  11.587   7.913  1.00  0.00           C  
ATOM   1513  OG  SER A  93      24.190  12.386   8.813  1.00  0.00           O  
ATOM   1514  H   SER A  93      22.431  10.410   9.925  1.00  0.00           H  
ATOM   1515  HA  SER A  93      21.641  12.637   8.317  1.00  0.00           H  
ATOM   1516 1HB  SER A  93      23.798  10.559   7.979  1.00  0.00           H  
ATOM   1517 2HB  SER A  93      23.624  11.923   6.892  1.00  0.00           H  
ATOM   1518  HG  SER A  93      23.611  12.647   9.548  1.00  0.00           H  
ATOM   1519  N   GLU A  94      21.161   9.626   7.006  1.00  0.00           N  
ATOM   1520  CA  GLU A  94      20.414   8.980   5.923  1.00  0.00           C  
ATOM   1521  C   GLU A  94      18.919   9.283   6.073  1.00  0.00           C  
ATOM   1522  O   GLU A  94      18.217   9.557   5.099  1.00  0.00           O  
ATOM   1523  CB  GLU A  94      20.642   7.460   5.913  1.00  0.00           C  
ATOM   1524  CG  GLU A  94      22.030   6.994   5.515  1.00  0.00           C  
ATOM   1525  CD  GLU A  94      22.182   5.463   5.529  1.00  0.00           C  
ATOM   1526  OE1 GLU A  94      21.255   4.772   5.925  1.00  0.00           O  
ATOM   1527  OE2 GLU A  94      23.242   4.991   5.172  1.00  0.00           O  
ATOM   1528  H   GLU A  94      21.669   9.067   7.703  1.00  0.00           H  
ATOM   1529  HA  GLU A  94      20.753   9.391   4.973  1.00  0.00           H  
ATOM   1530 1HB  GLU A  94      20.425   7.056   6.902  1.00  0.00           H  
ATOM   1531 2HB  GLU A  94      19.967   7.004   5.214  1.00  0.00           H  
ATOM   1532 1HG  GLU A  94      22.237   7.352   4.505  1.00  0.00           H  
ATOM   1533 2HG  GLU A  94      22.760   7.436   6.185  1.00  0.00           H  
ATOM   1534  N   TRP A  95      18.444   9.278   7.314  1.00  0.00           N  
ATOM   1535  CA  TRP A  95      17.043   9.555   7.606  1.00  0.00           C  
ATOM   1536  C   TRP A  95      16.635  10.891   7.013  1.00  0.00           C  
ATOM   1537  O   TRP A  95      15.661  10.998   6.256  1.00  0.00           O  
ATOM   1538  CB  TRP A  95      16.860   9.572   9.120  1.00  0.00           C  
ATOM   1539  CG  TRP A  95      15.505   9.816   9.618  1.00  0.00           C  
ATOM   1540  CD1 TRP A  95      14.897  11.018   9.699  1.00  0.00           C  
ATOM   1541  CD2 TRP A  95      14.576   8.864  10.184  1.00  0.00           C  
ATOM   1542  NE1 TRP A  95      13.668  10.883  10.234  1.00  0.00           N  
ATOM   1543  CE2 TRP A  95      13.456   9.571  10.540  1.00  0.00           C  
ATOM   1544  CE3 TRP A  95      14.611   7.481  10.417  1.00  0.00           C  
ATOM   1545  CZ2 TRP A  95      12.381   8.966  11.093  1.00  0.00           C  
ATOM   1546  CZ3 TRP A  95      13.523   6.872  10.965  1.00  0.00           C  
ATOM   1547  CH2 TRP A  95      12.435   7.596  11.285  1.00  0.00           C  
ATOM   1548  H   TRP A  95      19.079   9.039   8.081  1.00  0.00           H  
ATOM   1549  HA  TRP A  95      16.427   8.794   7.147  1.00  0.00           H  
ATOM   1550 1HB  TRP A  95      17.206   8.627   9.499  1.00  0.00           H  
ATOM   1551 2HB  TRP A  95      17.488  10.328   9.548  1.00  0.00           H  
ATOM   1552  HD1 TRP A  95      15.333  11.955   9.375  1.00  0.00           H  
ATOM   1553  HE1 TRP A  95      13.020  11.635  10.384  1.00  0.00           H  
ATOM   1554  HE3 TRP A  95      15.462   6.905  10.163  1.00  0.00           H  
ATOM   1555  HZ2 TRP A  95      11.509   9.523  11.373  1.00  0.00           H  
ATOM   1556  HZ3 TRP A  95      13.553   5.794  11.132  1.00  0.00           H  
ATOM   1557  HH2 TRP A  95      11.587   7.090  11.713  1.00  0.00           H  
ATOM   1558  N   ILE A  96      17.413  11.906   7.343  1.00  0.00           N  
ATOM   1559  CA  ILE A  96      17.171  13.250   6.881  1.00  0.00           C  
ATOM   1560  C   ILE A  96      17.285  13.373   5.380  1.00  0.00           C  
ATOM   1561  O   ILE A  96      16.478  14.058   4.762  1.00  0.00           O  
ATOM   1562  CB  ILE A  96      18.153  14.183   7.550  1.00  0.00           C  
ATOM   1563  CG1 ILE A  96      17.870  14.172   8.997  1.00  0.00           C  
ATOM   1564  CG2 ILE A  96      18.016  15.574   6.982  1.00  0.00           C  
ATOM   1565  CD1 ILE A  96      16.579  14.724   9.334  1.00  0.00           C  
ATOM   1566  H   ILE A  96      18.205  11.740   7.966  1.00  0.00           H  
ATOM   1567  HA  ILE A  96      16.163  13.538   7.170  1.00  0.00           H  
ATOM   1568  HB  ILE A  96      19.172  13.813   7.405  1.00  0.00           H  
ATOM   1569 1HG1 ILE A  96      17.859  13.160   9.346  1.00  0.00           H  
ATOM   1570 2HG1 ILE A  96      18.624  14.675   9.483  1.00  0.00           H  
ATOM   1571 1HG2 ILE A  96      18.717  16.242   7.480  1.00  0.00           H  
ATOM   1572 2HG2 ILE A  96      18.229  15.553   5.914  1.00  0.00           H  
ATOM   1573 3HG2 ILE A  96      16.999  15.919   7.140  1.00  0.00           H  
ATOM   1574 1HD1 ILE A  96      16.418  14.672  10.396  1.00  0.00           H  
ATOM   1575 2HD1 ILE A  96      16.548  15.761   9.015  1.00  0.00           H  
ATOM   1576 3HD1 ILE A  96      15.811  14.156   8.827  1.00  0.00           H  
ATOM   1577  N   ALA A  97      18.271  12.714   4.777  1.00  0.00           N  
ATOM   1578  CA  ALA A  97      18.407  12.771   3.332  1.00  0.00           C  
ATOM   1579  C   ALA A  97      17.155  12.229   2.641  1.00  0.00           C  
ATOM   1580  O   ALA A  97      16.745  12.740   1.597  1.00  0.00           O  
ATOM   1581  CB  ALA A  97      19.620  11.976   2.907  1.00  0.00           C  
ATOM   1582  H   ALA A  97      18.942  12.176   5.325  1.00  0.00           H  
ATOM   1583  HA  ALA A  97      18.532  13.811   3.042  1.00  0.00           H  
ATOM   1584 1HB  ALA A  97      19.734  12.032   1.828  1.00  0.00           H  
ATOM   1585 2HB  ALA A  97      20.509  12.380   3.394  1.00  0.00           H  
ATOM   1586 3HB  ALA A  97      19.487  10.949   3.207  1.00  0.00           H  
ATOM   1587  N   ALA A  98      16.558  11.179   3.210  1.00  0.00           N  
ATOM   1588  CA  ALA A  98      15.336  10.596   2.670  1.00  0.00           C  
ATOM   1589  C   ALA A  98      14.116  11.519   2.809  1.00  0.00           C  
ATOM   1590  O   ALA A  98      13.278  11.590   1.907  1.00  0.00           O  
ATOM   1591  CB  ALA A  98      15.053   9.296   3.369  1.00  0.00           C  
ATOM   1592  H   ALA A  98      16.972  10.770   4.050  1.00  0.00           H  
ATOM   1593  HA  ALA A  98      15.493  10.410   1.610  1.00  0.00           H  
ATOM   1594 1HB  ALA A  98      14.155   8.844   2.955  1.00  0.00           H  
ATOM   1595 2HB  ALA A  98      15.881   8.630   3.247  1.00  0.00           H  
ATOM   1596 3HB  ALA A  98      14.924   9.504   4.406  1.00  0.00           H  
ATOM   1597  N   SER A  99      13.986  12.194   3.953  1.00  0.00           N  
ATOM   1598  CA  SER A  99      12.831  13.066   4.192  1.00  0.00           C  
ATOM   1599  C   SER A  99      12.797  14.269   3.256  1.00  0.00           C  
ATOM   1600  O   SER A  99      13.815  14.912   3.022  1.00  0.00           O  
ATOM   1601  CB  SER A  99      12.817  13.578   5.617  1.00  0.00           C  
ATOM   1602  OG  SER A  99      11.731  14.481   5.805  1.00  0.00           O  
ATOM   1603  H   SER A  99      14.697  12.080   4.679  1.00  0.00           H  
ATOM   1604  HA  SER A  99      11.927  12.483   4.030  1.00  0.00           H  
ATOM   1605 1HB  SER A  99      12.723  12.736   6.308  1.00  0.00           H  
ATOM   1606 2HB  SER A  99      13.763  14.081   5.836  1.00  0.00           H  
ATOM   1607  HG  SER A  99      10.936  13.964   5.624  1.00  0.00           H  
ATOM   1608  N   ASP A 100      11.608  14.633   2.767  1.00  0.00           N  
ATOM   1609  CA  ASP A 100      11.509  15.843   1.954  1.00  0.00           C  
ATOM   1610  C   ASP A 100      10.982  17.056   2.735  1.00  0.00           C  
ATOM   1611  O   ASP A 100      10.620  18.067   2.134  1.00  0.00           O  
ATOM   1612  CB  ASP A 100      10.675  15.618   0.676  1.00  0.00           C  
ATOM   1613  CG  ASP A 100       9.197  15.208   0.872  1.00  0.00           C  
ATOM   1614  OD1 ASP A 100       8.785  14.978   1.982  1.00  0.00           O  
ATOM   1615  OD2 ASP A 100       8.499  15.137  -0.121  1.00  0.00           O  
ATOM   1616  H   ASP A 100      10.787  14.080   2.959  1.00  0.00           H  
ATOM   1617  HA  ASP A 100      12.511  16.099   1.615  1.00  0.00           H  
ATOM   1618 1HB  ASP A 100      10.690  16.533   0.084  1.00  0.00           H  
ATOM   1619 2HB  ASP A 100      11.159  14.847   0.075  1.00  0.00           H  
ATOM   1620  N   ASP A 101      10.923  16.959   4.071  1.00  0.00           N  
ATOM   1621  CA  ASP A 101      10.425  18.083   4.869  1.00  0.00           C  
ATOM   1622  C   ASP A 101      11.603  18.952   5.349  1.00  0.00           C  
ATOM   1623  O   ASP A 101      12.366  18.530   6.219  1.00  0.00           O  
ATOM   1624  CB  ASP A 101       9.555  17.587   6.033  1.00  0.00           C  
ATOM   1625  CG  ASP A 101       8.877  18.709   6.929  1.00  0.00           C  
ATOM   1626  OD1 ASP A 101       9.361  19.842   7.016  1.00  0.00           O  
ATOM   1627  OD2 ASP A 101       7.844  18.403   7.509  1.00  0.00           O  
ATOM   1628  H   ASP A 101      11.234  16.101   4.535  1.00  0.00           H  
ATOM   1629  HA  ASP A 101       9.763  18.646   4.227  1.00  0.00           H  
ATOM   1630 1HB  ASP A 101       8.759  16.963   5.624  1.00  0.00           H  
ATOM   1631 2HB  ASP A 101      10.156  16.942   6.663  1.00  0.00           H  
ATOM   1632  N   PRO A 102      11.760  20.194   4.862  1.00  0.00           N  
ATOM   1633  CA  PRO A 102      12.888  21.049   5.151  1.00  0.00           C  
ATOM   1634  C   PRO A 102      12.980  21.405   6.626  1.00  0.00           C  
ATOM   1635  O   PRO A 102      14.051  21.777   7.097  1.00  0.00           O  
ATOM   1636  CB  PRO A 102      12.611  22.291   4.301  1.00  0.00           C  
ATOM   1637  CG  PRO A 102      11.112  22.300   4.111  1.00  0.00           C  
ATOM   1638  CD  PRO A 102      10.710  20.839   4.051  1.00  0.00           C  
ATOM   1639  HA  PRO A 102      13.807  20.547   4.817  1.00  0.00           H  
ATOM   1640 1HB  PRO A 102      12.978  23.188   4.825  1.00  0.00           H  
ATOM   1641 2HB  PRO A 102      13.162  22.226   3.351  1.00  0.00           H  
ATOM   1642 1HG  PRO A 102      10.633  22.828   4.949  1.00  0.00           H  
ATOM   1643 2HG  PRO A 102      10.846  22.848   3.197  1.00  0.00           H  
ATOM   1644 1HD  PRO A 102       9.725  20.754   4.536  1.00  0.00           H  
ATOM   1645 2HD  PRO A 102      10.719  20.461   3.016  1.00  0.00           H  
ATOM   1646  N   ARG A 103      11.880  21.278   7.382  1.00  0.00           N  
ATOM   1647  CA  ARG A 103      11.949  21.660   8.785  1.00  0.00           C  
ATOM   1648  C   ARG A 103      12.602  20.547   9.578  1.00  0.00           C  
ATOM   1649  O   ARG A 103      13.171  20.764  10.646  1.00  0.00           O  
ATOM   1650  CB  ARG A 103      10.562  21.889   9.324  1.00  0.00           C  
ATOM   1651  CG  ARG A 103       9.825  23.027   8.685  1.00  0.00           C  
ATOM   1652  CD  ARG A 103       8.435  23.058   9.153  1.00  0.00           C  
ATOM   1653  NE  ARG A 103       7.744  21.843   8.755  1.00  0.00           N  
ATOM   1654  CZ  ARG A 103       6.471  21.536   9.069  1.00  0.00           C  
ATOM   1655  NH1 ARG A 103       5.725  22.380   9.767  1.00  0.00           N  
ATOM   1656  NH2 ARG A 103       5.979  20.381   8.675  1.00  0.00           N  
ATOM   1657  H   ARG A 103      10.990  20.908   7.019  1.00  0.00           H  
ATOM   1658  HA  ARG A 103      12.537  22.573   8.878  1.00  0.00           H  
ATOM   1659 1HB  ARG A 103       9.967  20.985   9.182  1.00  0.00           H  
ATOM   1660 2HB  ARG A 103      10.616  22.083  10.395  1.00  0.00           H  
ATOM   1661 1HG  ARG A 103      10.310  23.971   8.932  1.00  0.00           H  
ATOM   1662 2HG  ARG A 103       9.822  22.884   7.602  1.00  0.00           H  
ATOM   1663 1HD  ARG A 103       8.411  23.127  10.239  1.00  0.00           H  
ATOM   1664 2HD  ARG A 103       7.914  23.908   8.717  1.00  0.00           H  
ATOM   1665  HE  ARG A 103       8.285  21.141   8.201  1.00  0.00           H  
ATOM   1666 1HH1 ARG A 103       6.111  23.264  10.067  1.00  0.00           H  
ATOM   1667 2HH1 ARG A 103       4.773  22.140   9.998  1.00  0.00           H  
ATOM   1668 1HH2 ARG A 103       6.592  19.724   8.149  1.00  0.00           H  
ATOM   1669 2HH2 ARG A 103       5.034  20.128   8.894  1.00  0.00           H  
ATOM   1670  N   VAL A 104      12.552  19.342   9.023  1.00  0.00           N  
ATOM   1671  CA  VAL A 104      13.150  18.176   9.632  1.00  0.00           C  
ATOM   1672  C   VAL A 104      14.638  18.300   9.437  1.00  0.00           C  
ATOM   1673  O   VAL A 104      15.431  18.147  10.368  1.00  0.00           O  
ATOM   1674  CB  VAL A 104      12.567  16.904   8.991  1.00  0.00           C  
ATOM   1675  CG1 VAL A 104      13.269  15.738   9.428  1.00  0.00           C  
ATOM   1676  CG2 VAL A 104      11.094  16.802   9.368  1.00  0.00           C  
ATOM   1677  H   VAL A 104      12.109  19.226   8.113  1.00  0.00           H  
ATOM   1678  HA  VAL A 104      12.929  18.170  10.701  1.00  0.00           H  
ATOM   1679  HB  VAL A 104      12.670  16.952   7.923  1.00  0.00           H  
ATOM   1680 1HG1 VAL A 104      12.848  14.844   8.966  1.00  0.00           H  
ATOM   1681 2HG1 VAL A 104      14.265  15.865   9.133  1.00  0.00           H  
ATOM   1682 3HG1 VAL A 104      13.211  15.669  10.454  1.00  0.00           H  
ATOM   1683 1HG2 VAL A 104      10.664  15.916   8.915  1.00  0.00           H  
ATOM   1684 2HG2 VAL A 104      10.995  16.742  10.438  1.00  0.00           H  
ATOM   1685 3HG2 VAL A 104      10.568  17.684   9.011  1.00  0.00           H  
ATOM   1686  N   SER A 105      15.008  18.672   8.218  1.00  0.00           N  
ATOM   1687  CA  SER A 105      16.407  18.895   7.900  1.00  0.00           C  
ATOM   1688  C   SER A 105      17.002  20.018   8.764  1.00  0.00           C  
ATOM   1689  O   SER A 105      18.099  19.872   9.311  1.00  0.00           O  
ATOM   1690  CB  SER A 105      16.557  19.205   6.429  1.00  0.00           C  
ATOM   1691  OG  SER A 105      17.900  19.423   6.094  1.00  0.00           O  
ATOM   1692  H   SER A 105      14.282  18.780   7.504  1.00  0.00           H  
ATOM   1693  HA  SER A 105      16.958  17.989   8.122  1.00  0.00           H  
ATOM   1694 1HB  SER A 105      16.158  18.375   5.843  1.00  0.00           H  
ATOM   1695 2HB  SER A 105      15.971  20.090   6.184  1.00  0.00           H  
ATOM   1696  HG  SER A 105      18.163  20.219   6.563  1.00  0.00           H  
ATOM   1697  N   GLN A 106      16.275  21.137   8.910  1.00  0.00           N  
ATOM   1698  CA  GLN A 106      16.775  22.244   9.722  1.00  0.00           C  
ATOM   1699  C   GLN A 106      16.924  21.880  11.202  1.00  0.00           C  
ATOM   1700  O   GLN A 106      17.973  22.167  11.796  1.00  0.00           O  
ATOM   1701  CB  GLN A 106      15.838  23.445   9.592  1.00  0.00           C  
ATOM   1702  CG  GLN A 106      15.871  24.118   8.228  1.00  0.00           C  
ATOM   1703  CD  GLN A 106      14.769  25.154   8.054  1.00  0.00           C  
ATOM   1704  OE1 GLN A 106      13.808  25.218   8.832  1.00  0.00           O  
ATOM   1705  NE2 GLN A 106      14.901  25.974   7.019  1.00  0.00           N  
ATOM   1706  H   GLN A 106      15.382  21.235   8.423  1.00  0.00           H  
ATOM   1707  HA  GLN A 106      17.756  22.526   9.345  1.00  0.00           H  
ATOM   1708 1HB  GLN A 106      14.813  23.119   9.778  1.00  0.00           H  
ATOM   1709 2HB  GLN A 106      16.086  24.188  10.347  1.00  0.00           H  
ATOM   1710 1HG  GLN A 106      16.824  24.635   8.135  1.00  0.00           H  
ATOM   1711 2HG  GLN A 106      15.788  23.377   7.448  1.00  0.00           H  
ATOM   1712 1HE2 GLN A 106      14.211  26.675   6.845  1.00  0.00           H  
ATOM   1713 2HE2 GLN A 106      15.691  25.887   6.413  1.00  0.00           H  
ATOM   1714  N   GLU A 107      15.929  21.190  11.794  1.00  0.00           N  
ATOM   1715  CA  GLU A 107      16.093  20.807  13.196  1.00  0.00           C  
ATOM   1716  C   GLU A 107      17.262  19.857  13.319  1.00  0.00           C  
ATOM   1717  O   GLU A 107      18.074  19.979  14.234  1.00  0.00           O  
ATOM   1718  CB  GLU A 107      14.836  20.150  13.788  1.00  0.00           C  
ATOM   1719  CG  GLU A 107      13.666  21.097  14.049  1.00  0.00           C  
ATOM   1720  CD  GLU A 107      12.453  20.400  14.648  1.00  0.00           C  
ATOM   1721  OE1 GLU A 107      12.406  19.178  14.635  1.00  0.00           O  
ATOM   1722  OE2 GLU A 107      11.586  21.087  15.145  1.00  0.00           O  
ATOM   1723  H   GLU A 107      15.066  20.961  11.297  1.00  0.00           H  
ATOM   1724  HA  GLU A 107      16.322  21.701  13.778  1.00  0.00           H  
ATOM   1725 1HB  GLU A 107      14.485  19.377  13.098  1.00  0.00           H  
ATOM   1726 2HB  GLU A 107      15.090  19.656  14.727  1.00  0.00           H  
ATOM   1727 1HG  GLU A 107      13.998  21.881  14.730  1.00  0.00           H  
ATOM   1728 2HG  GLU A 107      13.382  21.570  13.110  1.00  0.00           H  
ATOM   1729  N   TYR A 108      17.389  18.943  12.364  1.00  0.00           N  
ATOM   1730  CA  TYR A 108      18.487  18.015  12.398  1.00  0.00           C  
ATOM   1731  C   TYR A 108      19.800  18.705  12.421  1.00  0.00           C  
ATOM   1732  O   TYR A 108      20.633  18.370  13.248  1.00  0.00           O  
ATOM   1733  CB  TYR A 108      18.468  17.050  11.249  1.00  0.00           C  
ATOM   1734  CG  TYR A 108      19.730  16.226  11.184  1.00  0.00           C  
ATOM   1735  CD1 TYR A 108      19.925  15.221  12.080  1.00  0.00           C  
ATOM   1736  CD2 TYR A 108      20.676  16.449  10.185  1.00  0.00           C  
ATOM   1737  CE1 TYR A 108      21.031  14.451  12.028  1.00  0.00           C  
ATOM   1738  CE2 TYR A 108      21.806  15.647  10.121  1.00  0.00           C  
ATOM   1739  CZ  TYR A 108      21.978  14.639  11.050  1.00  0.00           C  
ATOM   1740  OH  TYR A 108      23.100  13.824  11.031  1.00  0.00           O  
ATOM   1741  H   TYR A 108      16.698  18.865  11.617  1.00  0.00           H  
ATOM   1742  HA  TYR A 108      18.410  17.442  13.322  1.00  0.00           H  
ATOM   1743 1HB  TYR A 108      17.625  16.400  11.340  1.00  0.00           H  
ATOM   1744 2HB  TYR A 108      18.363  17.585  10.316  1.00  0.00           H  
ATOM   1745  HD1 TYR A 108      19.210  15.046  12.845  1.00  0.00           H  
ATOM   1746  HD2 TYR A 108      20.524  17.247   9.457  1.00  0.00           H  
ATOM   1747  HE1 TYR A 108      21.165  13.689  12.766  1.00  0.00           H  
ATOM   1748  HE2 TYR A 108      22.558  15.806   9.347  1.00  0.00           H  
ATOM   1749  HH  TYR A 108      23.886  14.357  10.757  1.00  0.00           H  
ATOM   1750  N   ALA A 109      20.013  19.651  11.512  1.00  0.00           N  
ATOM   1751  CA  ALA A 109      21.289  20.330  11.456  1.00  0.00           C  
ATOM   1752  C   ALA A 109      21.604  21.010  12.786  1.00  0.00           C  
ATOM   1753  O   ALA A 109      22.728  20.935  13.276  1.00  0.00           O  
ATOM   1754  CB  ALA A 109      21.271  21.343  10.338  1.00  0.00           C  
ATOM   1755  H   ALA A 109      19.278  19.882  10.841  1.00  0.00           H  
ATOM   1756  HA  ALA A 109      22.063  19.586  11.262  1.00  0.00           H  
ATOM   1757 1HB  ALA A 109      22.233  21.839  10.277  1.00  0.00           H  
ATOM   1758 2HB  ALA A 109      21.060  20.833   9.398  1.00  0.00           H  
ATOM   1759 3HB  ALA A 109      20.490  22.080  10.535  1.00  0.00           H  
ATOM   1760  N   GLN A 110      20.609  21.611  13.434  1.00  0.00           N  
ATOM   1761  CA  GLN A 110      20.904  22.266  14.705  1.00  0.00           C  
ATOM   1762  C   GLN A 110      21.347  21.257  15.767  1.00  0.00           C  
ATOM   1763  O   GLN A 110      22.297  21.498  16.529  1.00  0.00           O  
ATOM   1764  CB  GLN A 110      19.660  22.997  15.211  1.00  0.00           C  
ATOM   1765  CG  GLN A 110      19.254  24.220  14.400  1.00  0.00           C  
ATOM   1766  CD  GLN A 110      17.931  24.809  14.887  1.00  0.00           C  
ATOM   1767  OE1 GLN A 110      17.065  24.081  15.387  1.00  0.00           O  
ATOM   1768  NE2 GLN A 110      17.767  26.120  14.745  1.00  0.00           N  
ATOM   1769  H   GLN A 110      19.670  21.652  13.025  1.00  0.00           H  
ATOM   1770  HA  GLN A 110      21.712  22.981  14.548  1.00  0.00           H  
ATOM   1771 1HB  GLN A 110      18.815  22.303  15.205  1.00  0.00           H  
ATOM   1772 2HB  GLN A 110      19.815  23.306  16.245  1.00  0.00           H  
ATOM   1773 1HG  GLN A 110      20.025  24.981  14.490  1.00  0.00           H  
ATOM   1774 2HG  GLN A 110      19.134  23.924  13.356  1.00  0.00           H  
ATOM   1775 1HE2 GLN A 110      16.912  26.555  15.048  1.00  0.00           H  
ATOM   1776 2HE2 GLN A 110      18.488  26.679  14.339  1.00  0.00           H  
ATOM   1777  N   LEU A 111      20.675  20.112  15.777  1.00  0.00           N  
ATOM   1778  CA  LEU A 111      20.908  19.072  16.760  1.00  0.00           C  
ATOM   1779  C   LEU A 111      22.224  18.342  16.438  1.00  0.00           C  
ATOM   1780  O   LEU A 111      22.972  17.967  17.343  1.00  0.00           O  
ATOM   1781  CB  LEU A 111      19.687  18.148  16.716  1.00  0.00           C  
ATOM   1782  CG  LEU A 111      18.317  18.872  17.127  1.00  0.00           C  
ATOM   1783  CD1 LEU A 111      17.122  18.009  16.777  1.00  0.00           C  
ATOM   1784  CD2 LEU A 111      18.280  19.137  18.580  1.00  0.00           C  
ATOM   1785  H   LEU A 111      19.920  19.983  15.098  1.00  0.00           H  
ATOM   1786  HA  LEU A 111      20.991  19.528  17.744  1.00  0.00           H  
ATOM   1787 1HB  LEU A 111      19.580  17.746  15.707  1.00  0.00           H  
ATOM   1788 2HB  LEU A 111      19.859  17.336  17.412  1.00  0.00           H  
ATOM   1789  HG  LEU A 111      18.247  19.810  16.594  1.00  0.00           H  
ATOM   1790 1HD1 LEU A 111      16.209  18.536  17.047  1.00  0.00           H  
ATOM   1791 2HD1 LEU A 111      17.121  17.809  15.708  1.00  0.00           H  
ATOM   1792 3HD1 LEU A 111      17.173  17.092  17.324  1.00  0.00           H  
ATOM   1793 1HD2 LEU A 111      17.348  19.637  18.831  1.00  0.00           H  
ATOM   1794 2HD2 LEU A 111      18.321  18.186  19.084  1.00  0.00           H  
ATOM   1795 3HD2 LEU A 111      19.124  19.765  18.867  1.00  0.00           H  
ATOM   1796  N   GLU A 112      22.516  18.174  15.141  1.00  0.00           N  
ATOM   1797  CA  GLU A 112      23.737  17.533  14.668  1.00  0.00           C  
ATOM   1798  C   GLU A 112      24.935  18.348  15.086  1.00  0.00           C  
ATOM   1799  O   GLU A 112      25.908  17.827  15.629  1.00  0.00           O  
ATOM   1800  CB  GLU A 112      23.763  17.390  13.144  1.00  0.00           C  
ATOM   1801  CG  GLU A 112      25.040  16.704  12.598  1.00  0.00           C  
ATOM   1802  CD  GLU A 112      25.063  16.520  11.079  1.00  0.00           C  
ATOM   1803  OE1 GLU A 112      24.937  17.481  10.360  1.00  0.00           O  
ATOM   1804  OE2 GLU A 112      25.217  15.397  10.649  1.00  0.00           O  
ATOM   1805  H   GLU A 112      21.856  18.500  14.452  1.00  0.00           H  
ATOM   1806  HA  GLU A 112      23.802  16.542  15.103  1.00  0.00           H  
ATOM   1807 1HB  GLU A 112      22.894  16.829  12.822  1.00  0.00           H  
ATOM   1808 2HB  GLU A 112      23.697  18.379  12.692  1.00  0.00           H  
ATOM   1809 1HG  GLU A 112      25.903  17.307  12.889  1.00  0.00           H  
ATOM   1810 2HG  GLU A 112      25.141  15.731  13.078  1.00  0.00           H  
ATOM   1811  N   TYR A 113      24.846  19.663  14.886  1.00  0.00           N  
ATOM   1812  CA  TYR A 113      25.965  20.503  15.223  1.00  0.00           C  
ATOM   1813  C   TYR A 113      26.239  20.374  16.709  1.00  0.00           C  
ATOM   1814  O   TYR A 113      27.392  20.216  17.112  1.00  0.00           O  
ATOM   1815  CB  TYR A 113      25.649  21.959  14.866  1.00  0.00           C  
ATOM   1816  CG  TYR A 113      25.481  22.180  13.368  1.00  0.00           C  
ATOM   1817  CD1 TYR A 113      24.754  23.274  12.903  1.00  0.00           C  
ATOM   1818  CD2 TYR A 113      26.011  21.268  12.462  1.00  0.00           C  
ATOM   1819  CE1 TYR A 113      24.572  23.460  11.546  1.00  0.00           C  
ATOM   1820  CE2 TYR A 113      25.825  21.456  11.103  1.00  0.00           C  
ATOM   1821  CZ  TYR A 113      25.110  22.550  10.645  1.00  0.00           C  
ATOM   1822  OH  TYR A 113      24.926  22.740   9.292  1.00  0.00           O  
ATOM   1823  H   TYR A 113      24.020  20.061  14.438  1.00  0.00           H  
ATOM   1824  HA  TYR A 113      26.843  20.174  14.680  1.00  0.00           H  
ATOM   1825 1HB  TYR A 113      24.722  22.265  15.362  1.00  0.00           H  
ATOM   1826 2HB  TYR A 113      26.447  22.605  15.226  1.00  0.00           H  
ATOM   1827  HD1 TYR A 113      24.326  23.981  13.611  1.00  0.00           H  
ATOM   1828  HD2 TYR A 113      26.569  20.401  12.819  1.00  0.00           H  
ATOM   1829  HE1 TYR A 113      24.003  24.317  11.188  1.00  0.00           H  
ATOM   1830  HE2 TYR A 113      26.239  20.740  10.392  1.00  0.00           H  
ATOM   1831  HH  TYR A 113      24.358  23.501   9.151  1.00  0.00           H  
ATOM   1832  N   LEU A 114      25.179  20.310  17.516  1.00  0.00           N  
ATOM   1833  CA  LEU A 114      25.366  20.185  18.945  1.00  0.00           C  
ATOM   1834  C   LEU A 114      26.152  18.938  19.301  1.00  0.00           C  
ATOM   1835  O   LEU A 114      27.180  19.018  19.984  1.00  0.00           O  
ATOM   1836  CB  LEU A 114      24.031  20.020  19.667  1.00  0.00           C  
ATOM   1837  CG  LEU A 114      24.128  20.113  21.163  1.00  0.00           C  
ATOM   1838  CD1 LEU A 114      22.807  20.406  21.714  1.00  0.00           C  
ATOM   1839  CD2 LEU A 114      24.668  18.844  21.733  1.00  0.00           C  
ATOM   1840  H   LEU A 114      24.236  20.432  17.139  1.00  0.00           H  
ATOM   1841  HA  LEU A 114      25.894  21.062  19.313  1.00  0.00           H  
ATOM   1842 1HB  LEU A 114      23.322  20.722  19.290  1.00  0.00           H  
ATOM   1843 2HB  LEU A 114      23.646  19.032  19.456  1.00  0.00           H  
ATOM   1844  HG  LEU A 114      24.792  20.935  21.426  1.00  0.00           H  
ATOM   1845 1HD1 LEU A 114      22.900  20.483  22.787  1.00  0.00           H  
ATOM   1846 2HD1 LEU A 114      22.421  21.322  21.311  1.00  0.00           H  
ATOM   1847 3HD1 LEU A 114      22.140  19.618  21.463  1.00  0.00           H  
ATOM   1848 1HD2 LEU A 114      24.732  18.961  22.782  1.00  0.00           H  
ATOM   1849 2HD2 LEU A 114      24.013  18.015  21.489  1.00  0.00           H  
ATOM   1850 3HD2 LEU A 114      25.651  18.653  21.343  1.00  0.00           H  
ATOM   1851  N   VAL A 115      25.689  17.782  18.813  1.00  0.00           N  
ATOM   1852  CA  VAL A 115      26.310  16.536  19.230  1.00  0.00           C  
ATOM   1853  C   VAL A 115      27.736  16.393  18.707  1.00  0.00           C  
ATOM   1854  O   VAL A 115      28.572  15.764  19.355  1.00  0.00           O  
ATOM   1855  CB  VAL A 115      25.429  15.335  18.826  1.00  0.00           C  
ATOM   1856  CG1 VAL A 115      24.059  15.451  19.522  1.00  0.00           C  
ATOM   1857  CG2 VAL A 115      25.239  15.299  17.359  1.00  0.00           C  
ATOM   1858  H   VAL A 115      24.866  17.782  18.203  1.00  0.00           H  
ATOM   1859  HA  VAL A 115      26.349  16.531  20.315  1.00  0.00           H  
ATOM   1860  HB  VAL A 115      25.905  14.420  19.152  1.00  0.00           H  
ATOM   1861 1HG1 VAL A 115      23.443  14.598  19.243  1.00  0.00           H  
ATOM   1862 2HG1 VAL A 115      24.202  15.465  20.602  1.00  0.00           H  
ATOM   1863 3HG1 VAL A 115      23.570  16.369  19.208  1.00  0.00           H  
ATOM   1864 1HG2 VAL A 115      24.609  14.454  17.091  1.00  0.00           H  
ATOM   1865 2HG2 VAL A 115      24.760  16.207  17.082  1.00  0.00           H  
ATOM   1866 3HG2 VAL A 115      26.191  15.211  16.842  1.00  0.00           H  
ATOM   1867  N   GLU A 116      28.045  17.023  17.572  1.00  0.00           N  
ATOM   1868  CA  GLU A 116      29.411  16.996  17.074  1.00  0.00           C  
ATOM   1869  C   GLU A 116      30.337  17.904  17.904  1.00  0.00           C  
ATOM   1870  O   GLU A 116      31.508  17.579  18.114  1.00  0.00           O  
ATOM   1871  CB  GLU A 116      29.443  17.402  15.599  1.00  0.00           C  
ATOM   1872  CG  GLU A 116      28.792  16.382  14.629  1.00  0.00           C  
ATOM   1873  CD  GLU A 116      29.523  15.054  14.560  1.00  0.00           C  
ATOM   1874  OE1 GLU A 116      30.712  15.070  14.344  1.00  0.00           O  
ATOM   1875  OE2 GLU A 116      28.895  14.029  14.714  1.00  0.00           O  
ATOM   1876  H   GLU A 116      27.318  17.508  17.041  1.00  0.00           H  
ATOM   1877  HA  GLU A 116      29.781  15.976  17.156  1.00  0.00           H  
ATOM   1878 1HB  GLU A 116      28.915  18.353  15.479  1.00  0.00           H  
ATOM   1879 2HB  GLU A 116      30.473  17.557  15.286  1.00  0.00           H  
ATOM   1880 1HG  GLU A 116      27.773  16.193  14.961  1.00  0.00           H  
ATOM   1881 2HG  GLU A 116      28.738  16.821  13.633  1.00  0.00           H  
ATOM   1882  N   GLN A 117      29.819  19.050  18.365  1.00  0.00           N  
ATOM   1883  CA  GLN A 117      30.612  20.004  19.143  1.00  0.00           C  
ATOM   1884  C   GLN A 117      30.921  19.583  20.579  1.00  0.00           C  
ATOM   1885  O   GLN A 117      32.013  19.854  21.084  1.00  0.00           O  
ATOM   1886  CB  GLN A 117      29.914  21.366  19.171  1.00  0.00           C  
ATOM   1887  CG  GLN A 117      29.898  22.066  17.828  1.00  0.00           C  
ATOM   1888  CD  GLN A 117      29.110  23.360  17.832  1.00  0.00           C  
ATOM   1889  OE1 GLN A 117      28.460  23.738  18.822  1.00  0.00           O  
ATOM   1890  NE2 GLN A 117      29.158  24.056  16.700  1.00  0.00           N  
ATOM   1891  H   GLN A 117      28.850  19.285  18.144  1.00  0.00           H  
ATOM   1892  HA  GLN A 117      31.564  20.127  18.631  1.00  0.00           H  
ATOM   1893 1HB  GLN A 117      28.872  21.223  19.481  1.00  0.00           H  
ATOM   1894 2HB  GLN A 117      30.390  22.012  19.902  1.00  0.00           H  
ATOM   1895 1HG  GLN A 117      30.927  22.305  17.564  1.00  0.00           H  
ATOM   1896 2HG  GLN A 117      29.481  21.404  17.080  1.00  0.00           H  
ATOM   1897 1HE2 GLN A 117      28.666  24.919  16.611  1.00  0.00           H  
ATOM   1898 2HE2 GLN A 117      29.694  23.711  15.929  1.00  0.00           H  
ATOM   1899  N   VAL A 118      29.968  18.951  21.253  1.00  0.00           N  
ATOM   1900  CA  VAL A 118      30.167  18.617  22.664  1.00  0.00           C  
ATOM   1901  C   VAL A 118      31.140  17.495  22.951  1.00  0.00           C  
ATOM   1902  O   VAL A 118      31.248  16.518  22.213  1.00  0.00           O  
ATOM   1903  CB  VAL A 118      28.853  18.214  23.342  1.00  0.00           C  
ATOM   1904  CG1 VAL A 118      27.905  19.316  23.314  1.00  0.00           C  
ATOM   1905  CG2 VAL A 118      28.288  17.002  22.656  1.00  0.00           C  
ATOM   1906  H   VAL A 118      29.079  18.747  20.789  1.00  0.00           H  
ATOM   1907  HA  VAL A 118      30.537  19.516  23.162  1.00  0.00           H  
ATOM   1908  HB  VAL A 118      29.049  17.975  24.386  1.00  0.00           H  
ATOM   1909 1HG1 VAL A 118      27.004  18.986  23.812  1.00  0.00           H  
ATOM   1910 2HG1 VAL A 118      28.330  20.177  23.838  1.00  0.00           H  
ATOM   1911 3HG1 VAL A 118      27.684  19.592  22.294  1.00  0.00           H  
ATOM   1912 1HG2 VAL A 118      27.360  16.699  23.137  1.00  0.00           H  
ATOM   1913 2HG2 VAL A 118      28.100  17.245  21.621  1.00  0.00           H  
ATOM   1914 3HG2 VAL A 118      29.009  16.186  22.710  1.00  0.00           H  
ATOM   1915  N   ASP A 119      31.808  17.617  24.093  1.00  0.00           N  
ATOM   1916  CA  ASP A 119      32.679  16.569  24.605  1.00  0.00           C  
ATOM   1917  C   ASP A 119      31.829  15.331  24.785  1.00  0.00           C  
ATOM   1918  O   ASP A 119      30.678  15.439  25.223  1.00  0.00           O  
ATOM   1919  CB  ASP A 119      33.306  16.938  25.952  1.00  0.00           C  
ATOM   1920  CG  ASP A 119      34.400  15.944  26.406  1.00  0.00           C  
ATOM   1921  OD1 ASP A 119      35.540  16.184  26.096  1.00  0.00           O  
ATOM   1922  OD2 ASP A 119      34.077  14.936  27.024  1.00  0.00           O  
ATOM   1923  H   ASP A 119      31.692  18.468  24.627  1.00  0.00           H  
ATOM   1924  HA  ASP A 119      33.463  16.360  23.875  1.00  0.00           H  
ATOM   1925 1HB  ASP A 119      33.740  17.937  25.892  1.00  0.00           H  
ATOM   1926 2HB  ASP A 119      32.535  16.963  26.712  1.00  0.00           H  
ATOM   1927  N   SER A 120      32.389  14.158  24.515  1.00  0.00           N  
ATOM   1928  CA  SER A 120      31.642  12.919  24.701  1.00  0.00           C  
ATOM   1929  C   SER A 120      31.021  12.844  26.105  1.00  0.00           C  
ATOM   1930  O   SER A 120      29.918  12.303  26.279  1.00  0.00           O  
ATOM   1931  CB  SER A 120      32.553  11.722  24.484  1.00  0.00           C  
ATOM   1932  OG  SER A 120      32.983  11.642  23.147  1.00  0.00           O  
ATOM   1933  H   SER A 120      33.342  14.128  24.179  1.00  0.00           H  
ATOM   1934  HA  SER A 120      30.840  12.892  23.963  1.00  0.00           H  
ATOM   1935 1HB  SER A 120      33.418  11.806  25.143  1.00  0.00           H  
ATOM   1936 2HB  SER A 120      32.023  10.811  24.755  1.00  0.00           H  
ATOM   1937  HG  SER A 120      33.527  10.853  23.090  1.00  0.00           H  
ATOM   1938  N   ALA A 121      31.714  13.356  27.129  1.00  0.00           N  
ATOM   1939  CA  ALA A 121      31.140  13.305  28.460  1.00  0.00           C  
ATOM   1940  C   ALA A 121      29.840  14.106  28.521  1.00  0.00           C  
ATOM   1941  O   ALA A 121      28.875  13.686  29.156  1.00  0.00           O  
ATOM   1942  CB  ALA A 121      32.118  13.839  29.469  1.00  0.00           C  
ATOM   1943  H   ALA A 121      32.619  13.824  26.985  1.00  0.00           H  
ATOM   1944  HA  ALA A 121      30.911  12.266  28.692  1.00  0.00           H  
ATOM   1945 1HB  ALA A 121      31.678  13.768  30.453  1.00  0.00           H  
ATOM   1946 2HB  ALA A 121      33.037  13.256  29.432  1.00  0.00           H  
ATOM   1947 3HB  ALA A 121      32.337  14.875  29.221  1.00  0.00           H  
ATOM   1948  N   PHE A 122      29.795  15.262  27.851  1.00  0.00           N  
ATOM   1949  CA  PHE A 122      28.588  16.074  27.907  1.00  0.00           C  
ATOM   1950  C   PHE A 122      27.507  15.455  27.053  1.00  0.00           C  
ATOM   1951  O   PHE A 122      26.320  15.600  27.333  1.00  0.00           O  
ATOM   1952  CB  PHE A 122      28.849  17.542  27.585  1.00  0.00           C  
ATOM   1953  CG  PHE A 122      29.445  18.289  28.775  1.00  0.00           C  
ATOM   1954  CD1 PHE A 122      30.761  18.721  28.790  1.00  0.00           C  
ATOM   1955  CD2 PHE A 122      28.654  18.546  29.905  1.00  0.00           C  
ATOM   1956  CE1 PHE A 122      31.269  19.395  29.887  1.00  0.00           C  
ATOM   1957  CE2 PHE A 122      29.165  19.214  31.000  1.00  0.00           C  
ATOM   1958  CZ  PHE A 122      30.477  19.643  30.980  1.00  0.00           C  
ATOM   1959  H   PHE A 122      30.568  15.549  27.260  1.00  0.00           H  
ATOM   1960  HA  PHE A 122      28.243  16.069  28.933  1.00  0.00           H  
ATOM   1961 1HB  PHE A 122      29.550  17.609  26.750  1.00  0.00           H  
ATOM   1962 2HB  PHE A 122      27.923  18.033  27.286  1.00  0.00           H  
ATOM   1963  HD1 PHE A 122      31.392  18.534  27.928  1.00  0.00           H  
ATOM   1964  HD2 PHE A 122      27.616  18.206  29.912  1.00  0.00           H  
ATOM   1965  HE1 PHE A 122      32.305  19.739  29.882  1.00  0.00           H  
ATOM   1966  HE2 PHE A 122      28.534  19.406  31.872  1.00  0.00           H  
ATOM   1967  HZ  PHE A 122      30.892  20.177  31.823  1.00  0.00           H  
ATOM   1968  N   HIS A 123      27.911  14.715  26.030  1.00  0.00           N  
ATOM   1969  CA  HIS A 123      26.948  14.033  25.184  1.00  0.00           C  
ATOM   1970  C   HIS A 123      26.142  13.080  26.071  1.00  0.00           C  
ATOM   1971  O   HIS A 123      24.906  13.077  26.050  1.00  0.00           O  
ATOM   1972  CB  HIS A 123      27.638  13.239  24.084  1.00  0.00           C  
ATOM   1973  CG  HIS A 123      26.716  12.627  23.128  1.00  0.00           C  
ATOM   1974  ND1 HIS A 123      26.149  13.337  22.102  1.00  0.00           N  
ATOM   1975  CD2 HIS A 123      26.223  11.375  23.048  1.00  0.00           C  
ATOM   1976  CE1 HIS A 123      25.362  12.530  21.414  1.00  0.00           C  
ATOM   1977  NE2 HIS A 123      25.389  11.344  21.977  1.00  0.00           N  
ATOM   1978  H   HIS A 123      28.911  14.655  25.825  1.00  0.00           H  
ATOM   1979  HA  HIS A 123      26.265  14.752  24.731  1.00  0.00           H  
ATOM   1980 1HB  HIS A 123      28.328  13.888  23.542  1.00  0.00           H  
ATOM   1981 2HB  HIS A 123      28.220  12.443  24.522  1.00  0.00           H  
ATOM   1982  HD2 HIS A 123      26.447  10.543  23.716  1.00  0.00           H  
ATOM   1983  HE1 HIS A 123      24.777  12.788  20.540  1.00  0.00           H  
ATOM   1984  HE2 HIS A 123      24.861  10.524  21.670  1.00  0.00           H  
ATOM   1985  N   THR A 124      26.860  12.277  26.870  1.00  0.00           N  
ATOM   1986  CA  THR A 124      26.223  11.318  27.766  1.00  0.00           C  
ATOM   1987  C   THR A 124      25.285  12.035  28.728  1.00  0.00           C  
ATOM   1988  O   THR A 124      24.153  11.604  28.950  1.00  0.00           O  
ATOM   1989  CB  THR A 124      27.261  10.526  28.576  1.00  0.00           C  
ATOM   1990  OG1 THR A 124      28.097   9.770  27.688  1.00  0.00           O  
ATOM   1991  CG2 THR A 124      26.555   9.596  29.545  1.00  0.00           C  
ATOM   1992  H   THR A 124      27.882  12.336  26.833  1.00  0.00           H  
ATOM   1993  HA  THR A 124      25.634  10.621  27.172  1.00  0.00           H  
ATOM   1994  HB  THR A 124      27.888  11.222  29.139  1.00  0.00           H  
ATOM   1995  HG1 THR A 124      28.628  10.379  27.153  1.00  0.00           H  
ATOM   1996 1HG2 THR A 124      27.295   9.044  30.121  1.00  0.00           H  
ATOM   1997 2HG2 THR A 124      25.931  10.183  30.221  1.00  0.00           H  
ATOM   1998 3HG2 THR A 124      25.931   8.896  28.989  1.00  0.00           H  
ATOM   1999  N   LEU A 125      25.747  13.139  29.297  1.00  0.00           N  
ATOM   2000  CA  LEU A 125      24.912  13.923  30.185  1.00  0.00           C  
ATOM   2001  C   LEU A 125      23.645  14.441  29.543  1.00  0.00           C  
ATOM   2002  O   LEU A 125      22.587  14.427  30.167  1.00  0.00           O  
ATOM   2003  CB  LEU A 125      25.703  15.079  30.673  1.00  0.00           C  
ATOM   2004  CG  LEU A 125      26.345  14.893  31.919  1.00  0.00           C  
ATOM   2005  CD1 LEU A 125      27.103  13.571  31.989  1.00  0.00           C  
ATOM   2006  CD2 LEU A 125      27.263  15.999  32.083  1.00  0.00           C  
ATOM   2007  H   LEU A 125      26.708  13.436  29.109  1.00  0.00           H  
ATOM   2008  HA  LEU A 125      24.641  13.292  31.031  1.00  0.00           H  
ATOM   2009 1HB  LEU A 125      26.449  15.303  29.948  1.00  0.00           H  
ATOM   2010 2HB  LEU A 125      25.050  15.925  30.760  1.00  0.00           H  
ATOM   2011  HG  LEU A 125      25.600  14.903  32.675  1.00  0.00           H  
ATOM   2012 1HD1 LEU A 125      27.583  13.482  32.965  1.00  0.00           H  
ATOM   2013 2HD1 LEU A 125      26.407  12.747  31.848  1.00  0.00           H  
ATOM   2014 3HD1 LEU A 125      27.850  13.537  31.232  1.00  0.00           H  
ATOM   2015 1HD2 LEU A 125      27.722  15.900  33.025  1.00  0.00           H  
ATOM   2016 2HD2 LEU A 125      28.013  15.973  31.299  1.00  0.00           H  
ATOM   2017 3HD2 LEU A 125      26.714  16.931  32.032  1.00  0.00           H  
ATOM   2018  N   LEU A 126      23.740  14.871  28.294  1.00  0.00           N  
ATOM   2019  CA  LEU A 126      22.581  15.358  27.575  1.00  0.00           C  
ATOM   2020  C   LEU A 126      21.567  14.234  27.382  1.00  0.00           C  
ATOM   2021  O   LEU A 126      20.363  14.488  27.380  1.00  0.00           O  
ATOM   2022  CB  LEU A 126      23.023  16.001  26.270  1.00  0.00           C  
ATOM   2023  CG  LEU A 126      23.778  17.360  26.433  1.00  0.00           C  
ATOM   2024  CD1 LEU A 126      24.383  17.756  25.133  1.00  0.00           C  
ATOM   2025  CD2 LEU A 126      22.788  18.441  26.875  1.00  0.00           C  
ATOM   2026  H   LEU A 126      24.652  14.887  27.835  1.00  0.00           H  
ATOM   2027  HA  LEU A 126      22.109  16.134  28.176  1.00  0.00           H  
ATOM   2028 1HB  LEU A 126      23.666  15.305  25.732  1.00  0.00           H  
ATOM   2029 2HB  LEU A 126      22.161  16.172  25.711  1.00  0.00           H  
ATOM   2030  HG  LEU A 126      24.562  17.259  27.174  1.00  0.00           H  
ATOM   2031 1HD1 LEU A 126      24.905  18.701  25.254  1.00  0.00           H  
ATOM   2032 2HD1 LEU A 126      25.090  16.990  24.810  1.00  0.00           H  
ATOM   2033 3HD1 LEU A 126      23.595  17.862  24.400  1.00  0.00           H  
ATOM   2034 1HD2 LEU A 126      23.312  19.393  26.988  1.00  0.00           H  
ATOM   2035 2HD2 LEU A 126      22.002  18.550  26.123  1.00  0.00           H  
ATOM   2036 3HD2 LEU A 126      22.341  18.158  27.827  1.00  0.00           H  
ATOM   2037  N   VAL A 127      22.045  12.989  27.249  1.00  0.00           N  
ATOM   2038  CA  VAL A 127      21.135  11.848  27.180  1.00  0.00           C  
ATOM   2039  C   VAL A 127      20.445  11.694  28.532  1.00  0.00           C  
ATOM   2040  O   VAL A 127      19.225  11.564  28.618  1.00  0.00           O  
ATOM   2041  CB  VAL A 127      21.870  10.523  26.890  1.00  0.00           C  
ATOM   2042  CG1 VAL A 127      20.888   9.379  27.009  1.00  0.00           C  
ATOM   2043  CG2 VAL A 127      22.466  10.544  25.542  1.00  0.00           C  
ATOM   2044  H   VAL A 127      23.056  12.847  27.192  1.00  0.00           H  
ATOM   2045  HA  VAL A 127      20.387  12.030  26.414  1.00  0.00           H  
ATOM   2046  HB  VAL A 127      22.640  10.371  27.623  1.00  0.00           H  
ATOM   2047 1HG1 VAL A 127      21.403   8.437  26.823  1.00  0.00           H  
ATOM   2048 2HG1 VAL A 127      20.466   9.369  28.014  1.00  0.00           H  
ATOM   2049 3HG1 VAL A 127      20.093   9.510  26.279  1.00  0.00           H  
ATOM   2050 1HG2 VAL A 127      22.977   9.604  25.345  1.00  0.00           H  
ATOM   2051 2HG2 VAL A 127      21.662  10.666  24.858  1.00  0.00           H  
ATOM   2052 3HG2 VAL A 127      23.172  11.368  25.455  1.00  0.00           H  
ATOM   2053  N   ALA A 128      21.236  11.754  29.604  1.00  0.00           N  
ATOM   2054  CA  ALA A 128      20.722  11.619  30.964  1.00  0.00           C  
ATOM   2055  C   ALA A 128      19.680  12.697  31.283  1.00  0.00           C  
ATOM   2056  O   ALA A 128      18.710  12.444  31.999  1.00  0.00           O  
ATOM   2057  CB  ALA A 128      21.869  11.691  31.958  1.00  0.00           C  
ATOM   2058  H   ALA A 128      22.239  11.870  29.457  1.00  0.00           H  
ATOM   2059  HA  ALA A 128      20.239  10.647  31.045  1.00  0.00           H  
ATOM   2060 1HB  ALA A 128      21.487  11.559  32.968  1.00  0.00           H  
ATOM   2061 2HB  ALA A 128      22.593  10.909  31.734  1.00  0.00           H  
ATOM   2062 3HB  ALA A 128      22.355  12.656  31.887  1.00  0.00           H  
ATOM   2063  N   GLN A 129      19.884  13.889  30.724  1.00  0.00           N  
ATOM   2064  CA  GLN A 129      19.023  15.051  30.902  1.00  0.00           C  
ATOM   2065  C   GLN A 129      18.122  15.274  29.677  1.00  0.00           C  
ATOM   2066  O   GLN A 129      17.603  16.383  29.469  1.00  0.00           O  
ATOM   2067  CB  GLN A 129      19.868  16.308  31.160  1.00  0.00           C  
ATOM   2068  CG  GLN A 129      20.771  16.248  32.420  1.00  0.00           C  
ATOM   2069  CD  GLN A 129      20.014  16.098  33.730  1.00  0.00           C  
ATOM   2070  OE1 GLN A 129      19.162  16.918  34.082  1.00  0.00           O  
ATOM   2071  NE2 GLN A 129      20.327  15.041  34.474  1.00  0.00           N  
ATOM   2072  H   GLN A 129      20.732  14.012  30.174  1.00  0.00           H  
ATOM   2073  HA  GLN A 129      18.381  14.877  31.764  1.00  0.00           H  
ATOM   2074 1HB  GLN A 129      20.526  16.470  30.302  1.00  0.00           H  
ATOM   2075 2HB  GLN A 129      19.217  17.175  31.241  1.00  0.00           H  
ATOM   2076 1HG  GLN A 129      21.452  15.400  32.320  1.00  0.00           H  
ATOM   2077 2HG  GLN A 129      21.342  17.174  32.477  1.00  0.00           H  
ATOM   2078 1HE2 GLN A 129      19.868  14.887  35.351  1.00  0.00           H  
ATOM   2079 2HE2 GLN A 129      21.024  14.394  34.159  1.00  0.00           H  
ATOM   2080  N   ARG A 130      17.903  14.221  28.872  1.00  0.00           N  
ATOM   2081  CA  ARG A 130      17.080  14.332  27.671  1.00  0.00           C  
ATOM   2082  C   ARG A 130      15.664  14.815  27.969  1.00  0.00           C  
ATOM   2083  O   ARG A 130      15.037  15.457  27.129  1.00  0.00           O  
ATOM   2084  CB  ARG A 130      17.005  12.990  26.945  1.00  0.00           C  
ATOM   2085  CG  ARG A 130      16.273  11.872  27.672  1.00  0.00           C  
ATOM   2086  CD  ARG A 130      16.404  10.589  26.928  1.00  0.00           C  
ATOM   2087  NE  ARG A 130      15.706   9.488  27.582  1.00  0.00           N  
ATOM   2088  CZ  ARG A 130      15.582   8.253  27.052  1.00  0.00           C  
ATOM   2089  NH1 ARG A 130      16.115   8.000  25.886  1.00  0.00           N  
ATOM   2090  NH2 ARG A 130      14.920   7.309  27.699  1.00  0.00           N  
ATOM   2091  H   ARG A 130      18.351  13.323  29.058  1.00  0.00           H  
ATOM   2092  HA  ARG A 130      17.565  15.042  27.002  1.00  0.00           H  
ATOM   2093 1HB  ARG A 130      16.492  13.118  26.019  1.00  0.00           H  
ATOM   2094 2HB  ARG A 130      18.007  12.651  26.709  1.00  0.00           H  
ATOM   2095 1HG  ARG A 130      16.688  11.747  28.673  1.00  0.00           H  
ATOM   2096 2HG  ARG A 130      15.213  12.112  27.741  1.00  0.00           H  
ATOM   2097 1HD  ARG A 130      15.994  10.705  25.924  1.00  0.00           H  
ATOM   2098 2HD  ARG A 130      17.463  10.330  26.862  1.00  0.00           H  
ATOM   2099  HE  ARG A 130      15.287   9.664  28.485  1.00  0.00           H  
ATOM   2100 1HH1 ARG A 130      16.616   8.723  25.401  1.00  0.00           H  
ATOM   2101 2HH1 ARG A 130      16.009   7.070  25.448  1.00  0.00           H  
ATOM   2102 1HH2 ARG A 130      14.505   7.507  28.596  1.00  0.00           H  
ATOM   2103 2HH2 ARG A 130      14.828   6.386  27.291  1.00  0.00           H  
ATOM   2104  N   SER A 131      15.163  14.564  29.184  1.00  0.00           N  
ATOM   2105  CA  SER A 131      13.812  14.990  29.541  1.00  0.00           C  
ATOM   2106  C   SER A 131      13.690  16.512  29.604  1.00  0.00           C  
ATOM   2107  O   SER A 131      12.583  17.047  29.571  1.00  0.00           O  
ATOM   2108  CB  SER A 131      13.385  14.386  30.867  1.00  0.00           C  
ATOM   2109  OG  SER A 131      14.119  14.915  31.937  1.00  0.00           O  
ATOM   2110  H   SER A 131      15.725  14.054  29.851  1.00  0.00           H  
ATOM   2111  HA  SER A 131      13.130  14.632  28.769  1.00  0.00           H  
ATOM   2112 1HB  SER A 131      12.324  14.574  31.024  1.00  0.00           H  
ATOM   2113 2HB  SER A 131      13.522  13.307  30.831  1.00  0.00           H  
ATOM   2114  HG  SER A 131      13.871  15.844  31.990  1.00  0.00           H  
ATOM   2115  N   LEU A 132      14.826  17.208  29.701  1.00  0.00           N  
ATOM   2116  CA  LEU A 132      14.823  18.657  29.738  1.00  0.00           C  
ATOM   2117  C   LEU A 132      15.053  19.155  28.317  1.00  0.00           C  
ATOM   2118  O   LEU A 132      14.381  20.082  27.856  1.00  0.00           O  
ATOM   2119  CB  LEU A 132      15.912  19.149  30.694  1.00  0.00           C  
ATOM   2120  CG  LEU A 132      15.727  18.661  32.138  1.00  0.00           C  
ATOM   2121  CD1 LEU A 132      16.887  19.116  32.998  1.00  0.00           C  
ATOM   2122  CD2 LEU A 132      14.404  19.176  32.668  1.00  0.00           C  
ATOM   2123  H   LEU A 132      15.721  16.724  29.722  1.00  0.00           H  
ATOM   2124  HA  LEU A 132      13.852  19.010  30.084  1.00  0.00           H  
ATOM   2125 1HB  LEU A 132      16.881  18.791  30.341  1.00  0.00           H  
ATOM   2126 2HB  LEU A 132      15.923  20.237  30.694  1.00  0.00           H  
ATOM   2127  HG  LEU A 132      15.722  17.570  32.145  1.00  0.00           H  
ATOM   2128 1HD1 LEU A 132      16.758  18.744  34.011  1.00  0.00           H  
ATOM   2129 2HD1 LEU A 132      17.816  18.720  32.590  1.00  0.00           H  
ATOM   2130 3HD1 LEU A 132      16.923  20.202  33.013  1.00  0.00           H  
ATOM   2131 1HD2 LEU A 132      14.257  18.818  33.686  1.00  0.00           H  
ATOM   2132 2HD2 LEU A 132      14.406  20.266  32.662  1.00  0.00           H  
ATOM   2133 3HD2 LEU A 132      13.591  18.812  32.034  1.00  0.00           H  
ATOM   2134  N   TRP A 133      15.983  18.509  27.603  1.00  0.00           N  
ATOM   2135  CA  TRP A 133      16.290  18.857  26.207  1.00  0.00           C  
ATOM   2136  C   TRP A 133      15.014  18.912  25.368  1.00  0.00           C  
ATOM   2137  O   TRP A 133      14.766  19.863  24.630  1.00  0.00           O  
ATOM   2138  CB  TRP A 133      17.270  17.838  25.623  1.00  0.00           C  
ATOM   2139  CG  TRP A 133      17.653  18.028  24.178  1.00  0.00           C  
ATOM   2140  CD1 TRP A 133      16.933  18.616  23.175  1.00  0.00           C  
ATOM   2141  CD2 TRP A 133      18.909  17.630  23.590  1.00  0.00           C  
ATOM   2142  NE1 TRP A 133      17.666  18.611  22.005  1.00  0.00           N  
ATOM   2143  CE2 TRP A 133      18.879  18.011  22.249  1.00  0.00           C  
ATOM   2144  CE3 TRP A 133      20.037  17.007  24.084  1.00  0.00           C  
ATOM   2145  CZ2 TRP A 133      19.959  17.781  21.408  1.00  0.00           C  
ATOM   2146  CZ3 TRP A 133      21.099  16.788  23.220  1.00  0.00           C  
ATOM   2147  CH2 TRP A 133      21.047  17.166  21.933  1.00  0.00           C  
ATOM   2148  H   TRP A 133      16.497  17.749  28.054  1.00  0.00           H  
ATOM   2149  HA  TRP A 133      16.755  19.843  26.192  1.00  0.00           H  
ATOM   2150 1HB  TRP A 133      18.183  17.834  26.222  1.00  0.00           H  
ATOM   2151 2HB  TRP A 133      16.829  16.857  25.711  1.00  0.00           H  
ATOM   2152  HD1 TRP A 133      15.933  19.037  23.286  1.00  0.00           H  
ATOM   2153  HE1 TRP A 133      17.364  18.994  21.121  1.00  0.00           H  
ATOM   2154  HE3 TRP A 133      20.079  16.697  25.129  1.00  0.00           H  
ATOM   2155  HZ2 TRP A 133      19.987  18.061  20.379  1.00  0.00           H  
ATOM   2156  HZ3 TRP A 133      21.988  16.293  23.586  1.00  0.00           H  
ATOM   2157  HH2 TRP A 133      21.905  16.971  21.292  1.00  0.00           H  
ATOM   2158  N   LEU A 134      14.167  17.906  25.557  1.00  0.00           N  
ATOM   2159  CA  LEU A 134      12.905  17.755  24.845  1.00  0.00           C  
ATOM   2160  C   LEU A 134      11.880  18.861  25.074  1.00  0.00           C  
ATOM   2161  O   LEU A 134      10.912  18.964  24.317  1.00  0.00           O  
ATOM   2162  CB  LEU A 134      12.286  16.418  25.221  1.00  0.00           C  
ATOM   2163  CG  LEU A 134      13.030  15.222  24.688  1.00  0.00           C  
ATOM   2164  CD1 LEU A 134      12.468  13.951  25.286  1.00  0.00           C  
ATOM   2165  CD2 LEU A 134      12.898  15.219  23.194  1.00  0.00           C  
ATOM   2166  H   LEU A 134      14.439  17.161  26.202  1.00  0.00           H  
ATOM   2167  HA  LEU A 134      13.135  17.735  23.781  1.00  0.00           H  
ATOM   2168 1HB  LEU A 134      12.267  16.343  26.313  1.00  0.00           H  
ATOM   2169 2HB  LEU A 134      11.263  16.381  24.851  1.00  0.00           H  
ATOM   2170  HG  LEU A 134      14.065  15.292  24.954  1.00  0.00           H  
ATOM   2171 1HD1 LEU A 134      13.016  13.094  24.896  1.00  0.00           H  
ATOM   2172 2HD1 LEU A 134      12.579  13.988  26.370  1.00  0.00           H  
ATOM   2173 3HD1 LEU A 134      11.414  13.861  25.028  1.00  0.00           H  
ATOM   2174 1HD2 LEU A 134      13.419  14.370  22.795  1.00  0.00           H  
ATOM   2175 2HD2 LEU A 134      11.848  15.152  22.934  1.00  0.00           H  
ATOM   2176 3HD2 LEU A 134      13.318  16.133  22.782  1.00  0.00           H  
ATOM   2177  N   THR A 135      12.036  19.650  26.134  1.00  0.00           N  
ATOM   2178  CA  THR A 135      11.082  20.699  26.442  1.00  0.00           C  
ATOM   2179  C   THR A 135      11.609  22.072  26.026  1.00  0.00           C  
ATOM   2180  O   THR A 135      10.958  23.093  26.269  1.00  0.00           O  
ATOM   2181  CB  THR A 135      10.768  20.715  27.946  1.00  0.00           C  
ATOM   2182  OG1 THR A 135      11.949  21.054  28.689  1.00  0.00           O  
ATOM   2183  CG2 THR A 135      10.319  19.325  28.363  1.00  0.00           C  
ATOM   2184  H   THR A 135      12.857  19.559  26.729  1.00  0.00           H  
ATOM   2185  HA  THR A 135      10.161  20.509  25.893  1.00  0.00           H  
ATOM   2186  HB  THR A 135       9.985  21.438  28.160  1.00  0.00           H  
ATOM   2187  HG1 THR A 135      12.730  20.604  28.298  1.00  0.00           H  
ATOM   2188 1HG2 THR A 135      10.102  19.315  29.430  1.00  0.00           H  
ATOM   2189 2HG2 THR A 135       9.425  19.049  27.807  1.00  0.00           H  
ATOM   2190 3HG2 THR A 135      11.115  18.611  28.149  1.00  0.00           H  
ATOM   2191  N   ARG A 136      12.802  22.103  25.430  1.00  0.00           N  
ATOM   2192  CA  ARG A 136      13.452  23.356  25.076  1.00  0.00           C  
ATOM   2193  C   ARG A 136      13.678  23.513  23.573  1.00  0.00           C  
ATOM   2194  O   ARG A 136      13.813  22.536  22.838  1.00  0.00           O  
ATOM   2195  CB  ARG A 136      14.782  23.431  25.800  1.00  0.00           C  
ATOM   2196  CG  ARG A 136      14.683  23.513  27.316  1.00  0.00           C  
ATOM   2197  CD  ARG A 136      16.018  23.488  27.949  1.00  0.00           C  
ATOM   2198  NE  ARG A 136      15.931  23.503  29.402  1.00  0.00           N  
ATOM   2199  CZ  ARG A 136      15.902  24.617  30.157  1.00  0.00           C  
ATOM   2200  NH1 ARG A 136      15.949  25.793  29.584  1.00  0.00           N  
ATOM   2201  NH2 ARG A 136      15.831  24.519  31.474  1.00  0.00           N  
ATOM   2202  H   ARG A 136      13.299  21.236  25.224  1.00  0.00           H  
ATOM   2203  HA  ARG A 136      12.826  24.181  25.414  1.00  0.00           H  
ATOM   2204 1HB  ARG A 136      15.348  22.535  25.571  1.00  0.00           H  
ATOM   2205 2HB  ARG A 136      15.354  24.292  25.442  1.00  0.00           H  
ATOM   2206 1HG  ARG A 136      14.181  24.439  27.597  1.00  0.00           H  
ATOM   2207 2HG  ARG A 136      14.111  22.663  27.691  1.00  0.00           H  
ATOM   2208 1HD  ARG A 136      16.542  22.577  27.650  1.00  0.00           H  
ATOM   2209 2HD  ARG A 136      16.592  24.359  27.628  1.00  0.00           H  
ATOM   2210  HE  ARG A 136      15.891  22.612  29.878  1.00  0.00           H  
ATOM   2211 1HH1 ARG A 136      16.004  25.862  28.576  1.00  0.00           H  
ATOM   2212 2HH1 ARG A 136      15.939  26.642  30.151  1.00  0.00           H  
ATOM   2213 1HH2 ARG A 136      15.797  23.609  31.911  1.00  0.00           H  
ATOM   2214 2HH2 ARG A 136      15.806  25.354  32.047  1.00  0.00           H  
ATOM   2215  N   THR A 137      13.740  24.759  23.118  1.00  0.00           N  
ATOM   2216  CA  THR A 137      14.054  25.050  21.727  1.00  0.00           C  
ATOM   2217  C   THR A 137      15.484  24.561  21.465  1.00  0.00           C  
ATOM   2218  O   THR A 137      16.371  24.883  22.256  1.00  0.00           O  
ATOM   2219  CB  THR A 137      13.933  26.566  21.444  1.00  0.00           C  
ATOM   2220  OG1 THR A 137      12.599  26.998  21.729  1.00  0.00           O  
ATOM   2221  CG2 THR A 137      14.269  26.898  20.002  1.00  0.00           C  
ATOM   2222  H   THR A 137      13.603  25.532  23.767  1.00  0.00           H  
ATOM   2223  HA  THR A 137      13.338  24.529  21.100  1.00  0.00           H  
ATOM   2224  HB  THR A 137      14.622  27.102  22.097  1.00  0.00           H  
ATOM   2225  HG1 THR A 137      12.468  27.024  22.684  1.00  0.00           H  
ATOM   2226 1HG2 THR A 137      14.179  27.972  19.847  1.00  0.00           H  
ATOM   2227 2HG2 THR A 137      15.269  26.595  19.780  1.00  0.00           H  
ATOM   2228 3HG2 THR A 137      13.580  26.382  19.341  1.00  0.00           H  
ATOM   2229  N   PRO A 138      15.779  23.806  20.389  1.00  0.00           N  
ATOM   2230  CA  PRO A 138      17.112  23.330  20.064  1.00  0.00           C  
ATOM   2231  C   PRO A 138      18.176  24.407  20.189  1.00  0.00           C  
ATOM   2232  O   PRO A 138      19.280  24.129  20.624  1.00  0.00           O  
ATOM   2233  CB  PRO A 138      16.950  22.855  18.624  1.00  0.00           C  
ATOM   2234  CG  PRO A 138      15.511  22.404  18.540  1.00  0.00           C  
ATOM   2235  CD  PRO A 138      14.740  23.384  19.416  1.00  0.00           C  
ATOM   2236  HA  PRO A 138      17.348  22.475  20.730  1.00  0.00           H  
ATOM   2237 1HB  PRO A 138      17.164  23.695  17.940  1.00  0.00           H  
ATOM   2238 2HB  PRO A 138      17.677  22.072  18.387  1.00  0.00           H  
ATOM   2239 1HG  PRO A 138      15.181  22.411  17.486  1.00  0.00           H  
ATOM   2240 2HG  PRO A 138      15.424  21.366  18.892  1.00  0.00           H  
ATOM   2241 1HD  PRO A 138      14.371  24.221  18.821  1.00  0.00           H  
ATOM   2242 2HD  PRO A 138      13.935  22.827  19.923  1.00  0.00           H  
ATOM   2243  N   GLU A 139      17.850  25.656  19.857  1.00  0.00           N  
ATOM   2244  CA  GLU A 139      18.820  26.742  19.950  1.00  0.00           C  
ATOM   2245  C   GLU A 139      19.311  26.969  21.384  1.00  0.00           C  
ATOM   2246  O   GLU A 139      20.472  27.325  21.604  1.00  0.00           O  
ATOM   2247  CB  GLU A 139      18.210  28.025  19.405  1.00  0.00           C  
ATOM   2248  CG  GLU A 139      17.965  27.997  17.901  1.00  0.00           C  
ATOM   2249  CD  GLU A 139      17.299  29.242  17.375  1.00  0.00           C  
ATOM   2250  OE1 GLU A 139      16.889  30.061  18.162  1.00  0.00           O  
ATOM   2251  OE2 GLU A 139      17.201  29.368  16.175  1.00  0.00           O  
ATOM   2252  H   GLU A 139      16.924  25.857  19.511  1.00  0.00           H  
ATOM   2253  HA  GLU A 139      19.686  26.475  19.336  1.00  0.00           H  
ATOM   2254 1HB  GLU A 139      17.256  28.211  19.902  1.00  0.00           H  
ATOM   2255 2HB  GLU A 139      18.865  28.864  19.629  1.00  0.00           H  
ATOM   2256 1HG  GLU A 139      18.921  27.866  17.393  1.00  0.00           H  
ATOM   2257 2HG  GLU A 139      17.344  27.131  17.670  1.00  0.00           H  
ATOM   2258  N   GLU A 140      18.401  26.804  22.353  1.00  0.00           N  
ATOM   2259  CA  GLU A 140      18.709  27.000  23.763  1.00  0.00           C  
ATOM   2260  C   GLU A 140      19.522  25.820  24.233  1.00  0.00           C  
ATOM   2261  O   GLU A 140      20.424  25.939  25.065  1.00  0.00           O  
ATOM   2262  CB  GLU A 140      17.426  27.091  24.589  1.00  0.00           C  
ATOM   2263  CG  GLU A 140      16.577  28.318  24.327  1.00  0.00           C  
ATOM   2264  CD  GLU A 140      15.243  28.247  25.036  1.00  0.00           C  
ATOM   2265  OE1 GLU A 140      14.849  27.152  25.391  1.00  0.00           O  
ATOM   2266  OE2 GLU A 140      14.631  29.268  25.233  1.00  0.00           O  
ATOM   2267  H   GLU A 140      17.479  26.465  22.106  1.00  0.00           H  
ATOM   2268  HA  GLU A 140      19.297  27.910  23.880  1.00  0.00           H  
ATOM   2269 1HB  GLU A 140      16.811  26.216  24.394  1.00  0.00           H  
ATOM   2270 2HB  GLU A 140      17.678  27.077  25.648  1.00  0.00           H  
ATOM   2271 1HG  GLU A 140      17.116  29.202  24.665  1.00  0.00           H  
ATOM   2272 2HG  GLU A 140      16.416  28.408  23.253  1.00  0.00           H  
ATOM   2273  N   VAL A 141      19.193  24.662  23.684  1.00  0.00           N  
ATOM   2274  CA  VAL A 141      19.885  23.454  24.064  1.00  0.00           C  
ATOM   2275  C   VAL A 141      21.319  23.531  23.552  1.00  0.00           C  
ATOM   2276  O   VAL A 141      22.255  23.167  24.263  1.00  0.00           O  
ATOM   2277  CB  VAL A 141      19.191  22.221  23.526  1.00  0.00           C  
ATOM   2278  CG1 VAL A 141      20.024  21.069  23.869  1.00  0.00           C  
ATOM   2279  CG2 VAL A 141      17.780  22.123  24.109  1.00  0.00           C  
ATOM   2280  H   VAL A 141      18.422  24.633  23.013  1.00  0.00           H  
ATOM   2281  HA  VAL A 141      19.901  23.387  25.151  1.00  0.00           H  
ATOM   2282  HB  VAL A 141      19.140  22.277  22.442  1.00  0.00           H  
ATOM   2283 1HG1 VAL A 141      19.594  20.214  23.484  1.00  0.00           H  
ATOM   2284 2HG1 VAL A 141      20.973  21.216  23.447  1.00  0.00           H  
ATOM   2285 3HG1 VAL A 141      20.119  20.979  24.950  1.00  0.00           H  
ATOM   2286 1HG2 VAL A 141      17.277  21.251  23.731  1.00  0.00           H  
ATOM   2287 2HG2 VAL A 141      17.837  22.065  25.192  1.00  0.00           H  
ATOM   2288 3HG2 VAL A 141      17.212  23.009  23.821  1.00  0.00           H  
ATOM   2289  N   VAL A 142      21.496  24.023  22.323  1.00  0.00           N  
ATOM   2290  CA  VAL A 142      22.826  24.212  21.768  1.00  0.00           C  
ATOM   2291  C   VAL A 142      23.594  25.206  22.615  1.00  0.00           C  
ATOM   2292  O   VAL A 142      24.727  24.936  23.007  1.00  0.00           O  
ATOM   2293  CB  VAL A 142      22.758  24.724  20.317  1.00  0.00           C  
ATOM   2294  CG1 VAL A 142      24.133  25.125  19.875  1.00  0.00           C  
ATOM   2295  CG2 VAL A 142      22.249  23.630  19.388  1.00  0.00           C  
ATOM   2296  H   VAL A 142      20.683  24.266  21.764  1.00  0.00           H  
ATOM   2297  HA  VAL A 142      23.361  23.270  21.786  1.00  0.00           H  
ATOM   2298  HB  VAL A 142      22.099  25.591  20.272  1.00  0.00           H  
ATOM   2299 1HG1 VAL A 142      24.095  25.497  18.853  1.00  0.00           H  
ATOM   2300 2HG1 VAL A 142      24.498  25.910  20.533  1.00  0.00           H  
ATOM   2301 3HG1 VAL A 142      24.800  24.263  19.924  1.00  0.00           H  
ATOM   2302 1HG2 VAL A 142      22.210  24.000  18.365  1.00  0.00           H  
ATOM   2303 2HG2 VAL A 142      22.924  22.814  19.438  1.00  0.00           H  
ATOM   2304 3HG2 VAL A 142      21.270  23.302  19.681  1.00  0.00           H  
ATOM   2305  N   ALA A 143      22.967  26.334  22.966  1.00  0.00           N  
ATOM   2306  CA  ALA A 143      23.633  27.311  23.815  1.00  0.00           C  
ATOM   2307  C   ALA A 143      24.023  26.685  25.160  1.00  0.00           C  
ATOM   2308  O   ALA A 143      25.115  26.938  25.676  1.00  0.00           O  
ATOM   2309  CB  ALA A 143      22.721  28.503  24.025  1.00  0.00           C  
ATOM   2310  H   ALA A 143      22.033  26.541  22.612  1.00  0.00           H  
ATOM   2311  HA  ALA A 143      24.545  27.638  23.314  1.00  0.00           H  
ATOM   2312 1HB  ALA A 143      23.209  29.247  24.641  1.00  0.00           H  
ATOM   2313 2HB  ALA A 143      22.469  28.942  23.061  1.00  0.00           H  
ATOM   2314 3HB  ALA A 143      21.819  28.169  24.509  1.00  0.00           H  
ATOM   2315  N   THR A 144      23.159  25.821  25.709  1.00  0.00           N  
ATOM   2316  CA  THR A 144      23.444  25.149  26.969  1.00  0.00           C  
ATOM   2317  C   THR A 144      24.634  24.228  26.845  1.00  0.00           C  
ATOM   2318  O   THR A 144      25.541  24.239  27.677  1.00  0.00           O  
ATOM   2319  CB  THR A 144      22.288  24.242  27.413  1.00  0.00           C  
ATOM   2320  OG1 THR A 144      21.098  24.987  27.634  1.00  0.00           O  
ATOM   2321  CG2 THR A 144      22.695  23.519  28.635  1.00  0.00           C  
ATOM   2322  H   THR A 144      22.259  25.656  25.261  1.00  0.00           H  
ATOM   2323  HA  THR A 144      23.658  25.892  27.731  1.00  0.00           H  
ATOM   2324  HB  THR A 144      22.091  23.511  26.646  1.00  0.00           H  
ATOM   2325  HG1 THR A 144      20.815  25.383  26.773  1.00  0.00           H  
ATOM   2326 1HG2 THR A 144      21.917  22.855  28.928  1.00  0.00           H  
ATOM   2327 2HG2 THR A 144      23.593  22.947  28.420  1.00  0.00           H  
ATOM   2328 3HG2 THR A 144      22.895  24.213  29.419  1.00  0.00           H  
ATOM   2329  N   ALA A 145      24.612  23.404  25.806  1.00  0.00           N  
ATOM   2330  CA  ALA A 145      25.641  22.423  25.559  1.00  0.00           C  
ATOM   2331  C   ALA A 145      26.998  23.068  25.323  1.00  0.00           C  
ATOM   2332  O   ALA A 145      28.027  22.598  25.831  1.00  0.00           O  
ATOM   2333  CB  ALA A 145      25.228  21.611  24.365  1.00  0.00           C  
ATOM   2334  H   ALA A 145      23.826  23.453  25.161  1.00  0.00           H  
ATOM   2335  HA  ALA A 145      25.718  21.779  26.433  1.00  0.00           H  
ATOM   2336 1HB  ALA A 145      25.941  20.875  24.180  1.00  0.00           H  
ATOM   2337 2HB  ALA A 145      24.264  21.148  24.567  1.00  0.00           H  
ATOM   2338 3HB  ALA A 145      25.143  22.265  23.496  1.00  0.00           H  
ATOM   2339  N   GLN A 146      27.009  24.170  24.565  1.00  0.00           N  
ATOM   2340  CA  GLN A 146      28.251  24.869  24.281  1.00  0.00           C  
ATOM   2341  C   GLN A 146      28.790  25.486  25.551  1.00  0.00           C  
ATOM   2342  O   GLN A 146      29.984  25.387  25.846  1.00  0.00           O  
ATOM   2343  CB  GLN A 146      28.014  25.968  23.238  1.00  0.00           C  
ATOM   2344  CG  GLN A 146      27.702  25.454  21.843  1.00  0.00           C  
ATOM   2345  CD  GLN A 146      27.269  26.561  20.897  1.00  0.00           C  
ATOM   2346  OE1 GLN A 146      26.845  27.647  21.322  1.00  0.00           O  
ATOM   2347  NE2 GLN A 146      27.367  26.294  19.600  1.00  0.00           N  
ATOM   2348  H   GLN A 146      26.141  24.515  24.156  1.00  0.00           H  
ATOM   2349  HA  GLN A 146      28.980  24.156  23.901  1.00  0.00           H  
ATOM   2350 1HB  GLN A 146      27.167  26.582  23.560  1.00  0.00           H  
ATOM   2351 2HB  GLN A 146      28.886  26.617  23.183  1.00  0.00           H  
ATOM   2352 1HG  GLN A 146      28.597  24.989  21.429  1.00  0.00           H  
ATOM   2353 2HG  GLN A 146      26.906  24.719  21.898  1.00  0.00           H  
ATOM   2354 1HE2 GLN A 146      27.095  26.974  18.927  1.00  0.00           H  
ATOM   2355 2HE2 GLN A 146      27.719  25.386  19.293  1.00  0.00           H  
ATOM   2356  N   LEU A 147      27.889  26.065  26.337  1.00  0.00           N  
ATOM   2357  CA  LEU A 147      28.254  26.714  27.569  1.00  0.00           C  
ATOM   2358  C   LEU A 147      28.807  25.703  28.555  1.00  0.00           C  
ATOM   2359  O   LEU A 147      29.892  25.907  29.077  1.00  0.00           O  
ATOM   2360  CB  LEU A 147      27.024  27.436  28.112  1.00  0.00           C  
ATOM   2361  CG  LEU A 147      27.135  28.170  29.402  1.00  0.00           C  
ATOM   2362  CD1 LEU A 147      28.195  29.268  29.287  1.00  0.00           C  
ATOM   2363  CD2 LEU A 147      25.771  28.769  29.717  1.00  0.00           C  
ATOM   2364  H   LEU A 147      26.911  26.111  26.051  1.00  0.00           H  
ATOM   2365  HA  LEU A 147      29.026  27.453  27.357  1.00  0.00           H  
ATOM   2366 1HB  LEU A 147      26.695  28.127  27.367  1.00  0.00           H  
ATOM   2367 2HB  LEU A 147      26.236  26.702  28.231  1.00  0.00           H  
ATOM   2368  HG  LEU A 147      27.417  27.482  30.177  1.00  0.00           H  
ATOM   2369 1HD1 LEU A 147      28.275  29.805  30.228  1.00  0.00           H  
ATOM   2370 2HD1 LEU A 147      29.159  28.823  29.046  1.00  0.00           H  
ATOM   2371 3HD1 LEU A 147      27.922  29.959  28.500  1.00  0.00           H  
ATOM   2372 1HD2 LEU A 147      25.805  29.301  30.658  1.00  0.00           H  
ATOM   2373 2HD2 LEU A 147      25.490  29.442  28.928  1.00  0.00           H  
ATOM   2374 3HD2 LEU A 147      25.041  27.982  29.773  1.00  0.00           H  
ATOM   2375  N   ALA A 148      28.116  24.583  28.772  1.00  0.00           N  
ATOM   2376  CA  ALA A 148      28.600  23.584  29.720  1.00  0.00           C  
ATOM   2377  C   ALA A 148      29.969  23.055  29.312  1.00  0.00           C  
ATOM   2378  O   ALA A 148      30.857  22.878  30.156  1.00  0.00           O  
ATOM   2379  CB  ALA A 148      27.628  22.430  29.806  1.00  0.00           C  
ATOM   2380  H   ALA A 148      27.229  24.437  28.297  1.00  0.00           H  
ATOM   2381  HA  ALA A 148      28.686  24.058  30.696  1.00  0.00           H  
ATOM   2382 1HB  ALA A 148      27.984  21.713  30.530  1.00  0.00           H  
ATOM   2383 2HB  ALA A 148      26.653  22.789  30.108  1.00  0.00           H  
ATOM   2384 3HB  ALA A 148      27.546  21.955  28.826  1.00  0.00           H  
ATOM   2385  N   THR A 149      30.161  22.858  28.003  1.00  0.00           N  
ATOM   2386  CA  THR A 149      31.413  22.346  27.482  1.00  0.00           C  
ATOM   2387  C   THR A 149      32.549  23.322  27.765  1.00  0.00           C  
ATOM   2388  O   THR A 149      33.644  22.909  28.147  1.00  0.00           O  
ATOM   2389  CB  THR A 149      31.305  22.052  25.973  1.00  0.00           C  
ATOM   2390  OG1 THR A 149      30.273  21.073  25.749  1.00  0.00           O  
ATOM   2391  CG2 THR A 149      32.616  21.505  25.447  1.00  0.00           C  
ATOM   2392  H   THR A 149      29.400  23.020  27.341  1.00  0.00           H  
ATOM   2393  HA  THR A 149      31.642  21.416  27.987  1.00  0.00           H  
ATOM   2394  HB  THR A 149      31.048  22.968  25.441  1.00  0.00           H  
ATOM   2395  HG1 THR A 149      29.399  21.486  25.958  1.00  0.00           H  
ATOM   2396 1HG2 THR A 149      32.519  21.298  24.380  1.00  0.00           H  
ATOM   2397 2HG2 THR A 149      33.403  22.245  25.605  1.00  0.00           H  
ATOM   2398 3HG2 THR A 149      32.867  20.587  25.975  1.00  0.00           H  
ATOM   2399  N   GLN A 150      32.302  24.620  27.570  1.00  0.00           N  
ATOM   2400  CA  GLN A 150      33.337  25.614  27.831  1.00  0.00           C  
ATOM   2401  C   GLN A 150      33.509  25.901  29.330  1.00  0.00           C  
ATOM   2402  O   GLN A 150      34.620  26.179  29.788  1.00  0.00           O  
ATOM   2403  CB  GLN A 150      33.029  26.914  27.083  1.00  0.00           C  
ATOM   2404  CG  GLN A 150      33.083  26.791  25.555  1.00  0.00           C  
ATOM   2405  CD  GLN A 150      34.449  26.352  25.033  1.00  0.00           C  
ATOM   2406  OE1 GLN A 150      35.493  26.866  25.448  1.00  0.00           O  
ATOM   2407  NE2 GLN A 150      34.451  25.395  24.106  1.00  0.00           N  
ATOM   2408  H   GLN A 150      31.391  24.919  27.218  1.00  0.00           H  
ATOM   2409  HA  GLN A 150      34.281  25.223  27.459  1.00  0.00           H  
ATOM   2410 1HB  GLN A 150      32.018  27.250  27.348  1.00  0.00           H  
ATOM   2411 2HB  GLN A 150      33.720  27.696  27.393  1.00  0.00           H  
ATOM   2412 1HG  GLN A 150      32.345  26.059  25.237  1.00  0.00           H  
ATOM   2413 2HG  GLN A 150      32.846  27.769  25.124  1.00  0.00           H  
ATOM   2414 1HE2 GLN A 150      35.318  25.068  23.726  1.00  0.00           H  
ATOM   2415 2HE2 GLN A 150      33.589  25.002  23.789  1.00  0.00           H  
ATOM   2416  N   LEU A 151      32.421  25.835  30.104  1.00  0.00           N  
ATOM   2417  CA  LEU A 151      32.520  26.107  31.529  1.00  0.00           C  
ATOM   2418  C   LEU A 151      33.352  25.054  32.242  1.00  0.00           C  
ATOM   2419  O   LEU A 151      34.200  25.389  33.068  1.00  0.00           O  
ATOM   2420  CB  LEU A 151      31.139  26.167  32.182  1.00  0.00           C  
ATOM   2421  CG  LEU A 151      30.233  27.385  31.845  1.00  0.00           C  
ATOM   2422  CD1 LEU A 151      28.870  27.182  32.537  1.00  0.00           C  
ATOM   2423  CD2 LEU A 151      30.916  28.673  32.249  1.00  0.00           C  
ATOM   2424  H   LEU A 151      31.521  25.617  29.697  1.00  0.00           H  
ATOM   2425  HA  LEU A 151      32.991  27.073  31.655  1.00  0.00           H  
ATOM   2426 1HB  LEU A 151      30.592  25.285  31.856  1.00  0.00           H  
ATOM   2427 2HB  LEU A 151      31.262  26.093  33.217  1.00  0.00           H  
ATOM   2428  HG  LEU A 151      30.061  27.431  30.799  1.00  0.00           H  
ATOM   2429 1HD1 LEU A 151      28.210  28.010  32.304  1.00  0.00           H  
ATOM   2430 2HD1 LEU A 151      28.424  26.254  32.182  1.00  0.00           H  
ATOM   2431 3HD1 LEU A 151      29.009  27.129  33.609  1.00  0.00           H  
ATOM   2432 1HD2 LEU A 151      30.278  29.523  32.002  1.00  0.00           H  
ATOM   2433 2HD2 LEU A 151      31.108  28.664  33.289  1.00  0.00           H  
ATOM   2434 3HD2 LEU A 151      31.853  28.762  31.711  1.00  0.00           H  
ATOM   2435  N   ALA A 152      33.140  23.788  31.855  1.00  0.00           N  
ATOM   2436  CA  ALA A 152      33.818  22.599  32.371  1.00  0.00           C  
ATOM   2437  C   ALA A 152      34.403  22.906  33.795  1.00  0.00           C  
ATOM   2438  O   ALA A 152      33.636  23.444  34.593  1.00  0.00           O  
ATOM   2439  CB  ALA A 152      34.762  22.159  31.263  1.00  0.00           C  
ATOM   2440  H   ALA A 152      32.416  23.622  31.154  1.00  0.00           H  
ATOM   2441  HA  ALA A 152      33.072  21.818  32.486  1.00  0.00           H  
ATOM   2442 1HB  ALA A 152      35.245  21.240  31.445  1.00  0.00           H  
ATOM   2443 2HB  ALA A 152      34.163  22.022  30.370  1.00  0.00           H  
ATOM   2444 3HB  ALA A 152      35.499  22.941  31.081  1.00  0.00           H  
ATOM   2445  N   PRO A 153      35.601  22.453  34.273  1.00  0.00           N  
ATOM   2446  CA  PRO A 153      36.139  22.913  35.534  1.00  0.00           C  
ATOM   2447  C   PRO A 153      36.965  24.172  35.285  1.00  0.00           C  
ATOM   2448  O   PRO A 153      37.597  24.283  34.235  1.00  0.00           O  
ATOM   2449  CB  PRO A 153      37.020  21.742  35.950  1.00  0.00           C  
ATOM   2450  CG  PRO A 153      37.588  21.249  34.641  1.00  0.00           C  
ATOM   2451  CD  PRO A 153      36.516  21.508  33.593  1.00  0.00           C  
ATOM   2452  HA  PRO A 153      35.323  23.096  36.250  1.00  0.00           H  
ATOM   2453 1HB  PRO A 153      37.793  22.079  36.656  1.00  0.00           H  
ATOM   2454 2HB  PRO A 153      36.416  20.978  36.468  1.00  0.00           H  
ATOM   2455 1HG  PRO A 153      38.522  21.786  34.419  1.00  0.00           H  
ATOM   2456 2HG  PRO A 153      37.848  20.184  34.718  1.00  0.00           H  
ATOM   2457 1HD  PRO A 153      37.010  22.000  32.749  1.00  0.00           H  
ATOM   2458 2HD  PRO A 153      36.069  20.576  33.335  1.00  0.00           H  
ATOM   2459  N   GLY A 154      37.094  25.046  36.276  1.00  0.00           N  
ATOM   2460  CA  GLY A 154      38.131  26.085  36.220  1.00  0.00           C  
ATOM   2461  C   GLY A 154      37.912  27.239  35.228  1.00  0.00           C  
ATOM   2462  O   GLY A 154      38.863  27.941  34.886  1.00  0.00           O  
ATOM   2463  H   GLY A 154      36.514  24.958  37.098  1.00  0.00           H  
ATOM   2464 1HA  GLY A 154      38.251  26.503  37.220  1.00  0.00           H  
ATOM   2465 2HA  GLY A 154      39.080  25.603  35.987  1.00  0.00           H  
ATOM   2466  N   CYS A 155      36.697  27.432  34.734  1.00  0.00           N  
ATOM   2467  CA  CYS A 155      36.498  28.487  33.737  1.00  0.00           C  
ATOM   2468  C   CYS A 155      36.518  29.932  34.193  1.00  0.00           C  
ATOM   2469  O   CYS A 155      37.143  30.772  33.537  1.00  0.00           O  
ATOM   2470  CB  CYS A 155      35.179  28.305  33.015  1.00  0.00           C  
ATOM   2471  SG  CYS A 155      34.788  29.616  31.818  1.00  0.00           S  
ATOM   2472  H   CYS A 155      35.934  26.829  35.010  1.00  0.00           H  
ATOM   2473  HA  CYS A 155      37.288  28.372  32.991  1.00  0.00           H  
ATOM   2474 1HB  CYS A 155      35.244  27.389  32.452  1.00  0.00           H  
ATOM   2475 2HB  CYS A 155      34.362  28.221  33.721  1.00  0.00           H  
ATOM   2476  HG  CYS A 155      33.899  28.902  31.127  1.00  0.00           H  
ATOM   2477  N   ALA A 156      35.785  30.275  35.241  1.00  0.00           N  
ATOM   2478  CA  ALA A 156      35.699  31.701  35.500  1.00  0.00           C  
ATOM   2479  C   ALA A 156      36.999  32.314  35.975  1.00  0.00           C  
ATOM   2480  O   ALA A 156      37.338  33.432  35.582  1.00  0.00           O  
ATOM   2481  CB  ALA A 156      34.637  31.988  36.505  1.00  0.00           C  
ATOM   2482  H   ALA A 156      35.323  29.594  35.848  1.00  0.00           H  
ATOM   2483  HA  ALA A 156      35.441  32.169  34.559  1.00  0.00           H  
ATOM   2484 1HB  ALA A 156      34.568  33.052  36.630  1.00  0.00           H  
ATOM   2485 2HB  ALA A 156      33.696  31.595  36.166  1.00  0.00           H  
ATOM   2486 3HB  ALA A 156      34.895  31.544  37.430  1.00  0.00           H  
ATOM   2487  N   GLN A 157      37.717  31.614  36.846  1.00  0.00           N  
ATOM   2488  CA  GLN A 157      38.967  32.131  37.401  1.00  0.00           C  
ATOM   2489  C   GLN A 157      38.804  33.541  37.959  1.00  0.00           C  
ATOM   2490  O   GLN A 157      39.613  34.431  37.688  1.00  0.00           O  
ATOM   2491  CB  GLN A 157      40.059  32.091  36.335  1.00  0.00           C  
ATOM   2492  CG  GLN A 157      40.369  30.692  35.897  1.00  0.00           C  
ATOM   2493  CD  GLN A 157      41.363  30.604  34.777  1.00  0.00           C  
ATOM   2494  OE1 GLN A 157      42.346  31.353  34.684  1.00  0.00           O  
ATOM   2495  NE2 GLN A 157      41.111  29.640  33.902  1.00  0.00           N  
ATOM   2496  H   GLN A 157      37.386  30.706  37.137  1.00  0.00           H  
ATOM   2497  HA  GLN A 157      39.264  31.478  38.226  1.00  0.00           H  
ATOM   2498 1HB  GLN A 157      39.755  32.662  35.457  1.00  0.00           H  
ATOM   2499 2HB  GLN A 157      40.974  32.543  36.720  1.00  0.00           H  
ATOM   2500 1HG  GLN A 157      40.741  30.117  36.739  1.00  0.00           H  
ATOM   2501 2HG  GLN A 157      39.435  30.261  35.540  1.00  0.00           H  
ATOM   2502 1HE2 GLN A 157      41.716  29.489  33.121  1.00  0.00           H  
ATOM   2503 2HE2 GLN A 157      40.299  29.031  34.059  1.00  0.00           H  
ATOM   2504  N   GLY A 158      37.739  33.743  38.720  1.00  0.00           N  
ATOM   2505  CA  GLY A 158      37.426  35.012  39.336  1.00  0.00           C  
ATOM   2506  C   GLY A 158      36.504  35.921  38.525  1.00  0.00           C  
ATOM   2507  O   GLY A 158      35.991  36.913  39.049  1.00  0.00           O  
ATOM   2508  H   GLY A 158      37.110  32.974  38.938  1.00  0.00           H  
ATOM   2509 1HA  GLY A 158      36.943  34.788  40.274  1.00  0.00           H  
ATOM   2510 2HA  GLY A 158      38.351  35.535  39.560  1.00  0.00           H  
ATOM   2511  N   ARG A 159      36.260  35.611  37.256  1.00  0.00           N  
ATOM   2512  CA  ARG A 159      35.378  36.471  36.486  1.00  0.00           C  
ATOM   2513  C   ARG A 159      33.912  36.283  36.905  1.00  0.00           C  
ATOM   2514  O   ARG A 159      33.468  35.149  36.996  1.00  0.00           O  
ATOM   2515  CB  ARG A 159      35.486  36.145  35.011  1.00  0.00           C  
ATOM   2516  CG  ARG A 159      36.782  36.499  34.343  1.00  0.00           C  
ATOM   2517  CD  ARG A 159      36.781  36.063  32.918  1.00  0.00           C  
ATOM   2518  NE  ARG A 159      36.822  34.606  32.780  1.00  0.00           N  
ATOM   2519  CZ  ARG A 159      36.593  33.945  31.616  1.00  0.00           C  
ATOM   2520  NH1 ARG A 159      36.288  34.614  30.525  1.00  0.00           N  
ATOM   2521  NH2 ARG A 159      36.671  32.632  31.553  1.00  0.00           N  
ATOM   2522  H   ARG A 159      36.699  34.805  36.806  1.00  0.00           H  
ATOM   2523  HA  ARG A 159      35.719  37.489  36.617  1.00  0.00           H  
ATOM   2524 1HB  ARG A 159      35.366  35.073  34.888  1.00  0.00           H  
ATOM   2525 2HB  ARG A 159      34.681  36.612  34.479  1.00  0.00           H  
ATOM   2526 1HG  ARG A 159      36.927  37.579  34.374  1.00  0.00           H  
ATOM   2527 2HG  ARG A 159      37.602  36.001  34.865  1.00  0.00           H  
ATOM   2528 1HD  ARG A 159      35.870  36.422  32.431  1.00  0.00           H  
ATOM   2529 2HD  ARG A 159      37.649  36.476  32.410  1.00  0.00           H  
ATOM   2530  HE  ARG A 159      37.062  34.050  33.620  1.00  0.00           H  
ATOM   2531 1HH1 ARG A 159      36.208  35.621  30.546  1.00  0.00           H  
ATOM   2532 2HH1 ARG A 159      36.118  34.113  29.665  1.00  0.00           H  
ATOM   2533 1HH2 ARG A 159      36.906  32.076  32.386  1.00  0.00           H  
ATOM   2534 2HH2 ARG A 159      36.501  32.161  30.681  1.00  0.00           H  
ATOM   2535  N   PRO A 160      33.123  37.355  37.104  1.00  0.00           N  
ATOM   2536  CA  PRO A 160      31.691  37.343  37.372  1.00  0.00           C  
ATOM   2537  C   PRO A 160      30.986  36.637  36.240  1.00  0.00           C  
ATOM   2538  O   PRO A 160      31.492  36.635  35.115  1.00  0.00           O  
ATOM   2539  CB  PRO A 160      31.337  38.832  37.422  1.00  0.00           C  
ATOM   2540  CG  PRO A 160      32.617  39.517  37.812  1.00  0.00           C  
ATOM   2541  CD  PRO A 160      33.712  38.707  37.177  1.00  0.00           C  
ATOM   2542  HA  PRO A 160      31.496  36.841  38.338  1.00  0.00           H  
ATOM   2543 1HB  PRO A 160      30.951  39.159  36.446  1.00  0.00           H  
ATOM   2544 2HB  PRO A 160      30.547  39.001  38.151  1.00  0.00           H  
ATOM   2545 1HG  PRO A 160      32.606  40.566  37.473  1.00  0.00           H  
ATOM   2546 2HG  PRO A 160      32.702  39.541  38.913  1.00  0.00           H  
ATOM   2547 1HD  PRO A 160      33.938  39.089  36.201  1.00  0.00           H  
ATOM   2548 2HD  PRO A 160      34.566  38.737  37.869  1.00  0.00           H  
ATOM   2549  N   LEU A 161      29.787  36.086  36.476  1.00  0.00           N  
ATOM   2550  CA  LEU A 161      29.100  35.375  35.382  1.00  0.00           C  
ATOM   2551  C   LEU A 161      28.845  36.288  34.183  1.00  0.00           C  
ATOM   2552  O   LEU A 161      28.710  35.835  33.044  1.00  0.00           O  
ATOM   2553  CB  LEU A 161      27.754  34.805  35.840  1.00  0.00           C  
ATOM   2554  CG  LEU A 161      26.623  35.817  36.113  1.00  0.00           C  
ATOM   2555  CD1 LEU A 161      25.851  36.090  34.795  1.00  0.00           C  
ATOM   2556  CD2 LEU A 161      25.691  35.274  37.176  1.00  0.00           C  
ATOM   2557  H   LEU A 161      29.369  36.123  37.417  1.00  0.00           H  
ATOM   2558  HA  LEU A 161      29.721  34.555  35.071  1.00  0.00           H  
ATOM   2559 1HB  LEU A 161      27.413  34.152  35.057  1.00  0.00           H  
ATOM   2560 2HB  LEU A 161      27.909  34.219  36.748  1.00  0.00           H  
ATOM   2561  HG  LEU A 161      27.052  36.749  36.466  1.00  0.00           H  
ATOM   2562 1HD1 LEU A 161      25.060  36.812  34.984  1.00  0.00           H  
ATOM   2563 2HD1 LEU A 161      26.504  36.474  34.040  1.00  0.00           H  
ATOM   2564 3HD1 LEU A 161      25.411  35.166  34.434  1.00  0.00           H  
ATOM   2565 1HD2 LEU A 161      24.901  36.004  37.367  1.00  0.00           H  
ATOM   2566 2HD2 LEU A 161      25.249  34.345  36.838  1.00  0.00           H  
ATOM   2567 3HD2 LEU A 161      26.252  35.095  38.096  1.00  0.00           H  
ATOM   2568  N   ARG A 162      28.827  37.591  34.433  1.00  0.00           N  
ATOM   2569  CA  ARG A 162      28.572  38.597  33.429  1.00  0.00           C  
ATOM   2570  C   ARG A 162      29.655  38.611  32.342  1.00  0.00           C  
ATOM   2571  O   ARG A 162      29.440  39.128  31.245  1.00  0.00           O  
ATOM   2572  CB  ARG A 162      28.448  39.943  34.112  1.00  0.00           C  
ATOM   2573  CG  ARG A 162      27.253  40.002  35.091  1.00  0.00           C  
ATOM   2574  CD  ARG A 162      25.938  40.017  34.388  1.00  0.00           C  
ATOM   2575  NE  ARG A 162      24.806  39.914  35.315  1.00  0.00           N  
ATOM   2576  CZ  ARG A 162      24.244  40.927  35.988  1.00  0.00           C  
ATOM   2577  NH1 ARG A 162      24.700  42.161  35.886  1.00  0.00           N  
ATOM   2578  NH2 ARG A 162      23.217  40.647  36.759  1.00  0.00           N  
ATOM   2579  H   ARG A 162      28.974  37.884  35.386  1.00  0.00           H  
ATOM   2580  HA  ARG A 162      27.617  38.371  32.971  1.00  0.00           H  
ATOM   2581 1HB  ARG A 162      29.360  40.167  34.665  1.00  0.00           H  
ATOM   2582 2HB  ARG A 162      28.312  40.725  33.364  1.00  0.00           H  
ATOM   2583 1HG  ARG A 162      27.281  39.127  35.743  1.00  0.00           H  
ATOM   2584 2HG  ARG A 162      27.325  40.904  35.699  1.00  0.00           H  
ATOM   2585 1HD  ARG A 162      25.834  40.941  33.824  1.00  0.00           H  
ATOM   2586 2HD  ARG A 162      25.892  39.180  33.712  1.00  0.00           H  
ATOM   2587  HE  ARG A 162      24.363  38.991  35.461  1.00  0.00           H  
ATOM   2588 1HH1 ARG A 162      25.491  42.360  35.289  1.00  0.00           H  
ATOM   2589 2HH1 ARG A 162      24.259  42.906  36.406  1.00  0.00           H  
ATOM   2590 1HH2 ARG A 162      22.892  39.664  36.793  1.00  0.00           H  
ATOM   2591 2HH2 ARG A 162      22.755  41.369  37.288  1.00  0.00           H  
ATOM   2592  N   LEU A 163      30.841  38.076  32.657  1.00  0.00           N  
ATOM   2593  CA  LEU A 163      31.943  38.024  31.713  1.00  0.00           C  
ATOM   2594  C   LEU A 163      32.172  36.621  31.141  1.00  0.00           C  
ATOM   2595  O   LEU A 163      33.181  36.387  30.468  1.00  0.00           O  
ATOM   2596  CB  LEU A 163      33.240  38.476  32.372  1.00  0.00           C  
ATOM   2597  CG  LEU A 163      33.279  39.876  32.935  1.00  0.00           C  
ATOM   2598  CD1 LEU A 163      34.670  40.114  33.529  1.00  0.00           C  
ATOM   2599  CD2 LEU A 163      32.940  40.877  31.853  1.00  0.00           C  
ATOM   2600  H   LEU A 163      30.978  37.653  33.575  1.00  0.00           H  
ATOM   2601  HA  LEU A 163      31.718  38.697  30.886  1.00  0.00           H  
ATOM   2602 1HB  LEU A 163      33.420  37.806  33.189  1.00  0.00           H  
ATOM   2603 2HB  LEU A 163      34.050  38.375  31.653  1.00  0.00           H  
ATOM   2604  HG  LEU A 163      32.552  39.957  33.746  1.00  0.00           H  
ATOM   2605 1HD1 LEU A 163      34.716  41.110  33.969  1.00  0.00           H  
ATOM   2606 2HD1 LEU A 163      34.880  39.377  34.283  1.00  0.00           H  
ATOM   2607 3HD1 LEU A 163      35.417  40.031  32.741  1.00  0.00           H  
ATOM   2608 1HD2 LEU A 163      32.967  41.886  32.266  1.00  0.00           H  
ATOM   2609 2HD2 LEU A 163      33.666  40.798  31.044  1.00  0.00           H  
ATOM   2610 3HD2 LEU A 163      31.941  40.672  31.465  1.00  0.00           H  
ATOM   2611  N   LEU A 164      31.270  35.671  31.412  1.00  0.00           N  
ATOM   2612  CA  LEU A 164      31.476  34.293  30.947  1.00  0.00           C  
ATOM   2613  C   LEU A 164      30.663  34.005  29.693  1.00  0.00           C  
ATOM   2614  O   LEU A 164      30.515  32.857  29.277  1.00  0.00           O  
ATOM   2615  CB  LEU A 164      31.076  33.291  32.033  1.00  0.00           C  
ATOM   2616  CG  LEU A 164      31.811  33.444  33.361  1.00  0.00           C  
ATOM   2617  CD1 LEU A 164      31.325  32.367  34.321  1.00  0.00           C  
ATOM   2618  CD2 LEU A 164      33.284  33.402  33.160  1.00  0.00           C  
ATOM   2619  H   LEU A 164      30.432  35.881  31.960  1.00  0.00           H  
ATOM   2620  HA  LEU A 164      32.532  34.155  30.721  1.00  0.00           H  
ATOM   2621 1HB  LEU A 164      30.003  33.406  32.231  1.00  0.00           H  
ATOM   2622 2HB  LEU A 164      31.250  32.282  31.658  1.00  0.00           H  
ATOM   2623  HG  LEU A 164      31.562  34.412  33.781  1.00  0.00           H  
ATOM   2624 1HD1 LEU A 164      31.812  32.497  35.279  1.00  0.00           H  
ATOM   2625 2HD1 LEU A 164      30.251  32.439  34.450  1.00  0.00           H  
ATOM   2626 3HD1 LEU A 164      31.573  31.391  33.911  1.00  0.00           H  
ATOM   2627 1HD2 LEU A 164      33.751  33.548  34.120  1.00  0.00           H  
ATOM   2628 2HD2 LEU A 164      33.576  32.442  32.741  1.00  0.00           H  
ATOM   2629 3HD2 LEU A 164      33.589  34.201  32.486  1.00  0.00           H  
ATOM   2630  N   ALA A 165      30.091  35.054  29.139  1.00  0.00           N  
ATOM   2631  CA  ALA A 165      29.212  34.969  27.990  1.00  0.00           C  
ATOM   2632  C   ALA A 165      29.845  34.391  26.737  1.00  0.00           C  
ATOM   2633  O   ALA A 165      30.954  34.756  26.348  1.00  0.00           O  
ATOM   2634  CB  ALA A 165      28.729  36.362  27.645  1.00  0.00           C  
ATOM   2635  H   ALA A 165      30.276  35.962  29.541  1.00  0.00           H  
ATOM   2636  HA  ALA A 165      28.372  34.335  28.265  1.00  0.00           H  
ATOM   2637 1HB  ALA A 165      28.042  36.296  26.813  1.00  0.00           H  
ATOM   2638 2HB  ALA A 165      28.231  36.798  28.509  1.00  0.00           H  
ATOM   2639 3HB  ALA A 165      29.576  36.984  27.372  1.00  0.00           H  
ATOM   2640  N   GLU A 166      29.061  33.566  26.062  1.00  0.00           N  
ATOM   2641  CA  GLU A 166      29.398  33.009  24.758  1.00  0.00           C  
ATOM   2642  C   GLU A 166      28.532  33.782  23.755  1.00  0.00           C  
ATOM   2643  O   GLU A 166      27.489  34.341  24.127  1.00  0.00           O  
ATOM   2644  CB  GLU A 166      29.105  31.504  24.679  1.00  0.00           C  
ATOM   2645  CG  GLU A 166      29.785  30.616  25.762  1.00  0.00           C  
ATOM   2646  CD  GLU A 166      31.292  30.446  25.623  1.00  0.00           C  
ATOM   2647  OE1 GLU A 166      31.791  30.537  24.528  1.00  0.00           O  
ATOM   2648  OE2 GLU A 166      31.936  30.198  26.619  1.00  0.00           O  
ATOM   2649  H   GLU A 166      28.188  33.311  26.493  1.00  0.00           H  
ATOM   2650  HA  GLU A 166      30.451  33.189  24.537  1.00  0.00           H  
ATOM   2651 1HB  GLU A 166      28.060  31.342  24.702  1.00  0.00           H  
ATOM   2652 2HB  GLU A 166      29.451  31.132  23.710  1.00  0.00           H  
ATOM   2653 1HG  GLU A 166      29.579  31.059  26.738  1.00  0.00           H  
ATOM   2654 2HG  GLU A 166      29.316  29.627  25.748  1.00  0.00           H  
ATOM   2655  N   HIS A 167      28.879  33.751  22.476  1.00  0.00           N  
ATOM   2656  CA  HIS A 167      28.083  34.471  21.475  1.00  0.00           C  
ATOM   2657  C   HIS A 167      26.605  34.037  21.399  1.00  0.00           C  
ATOM   2658  O   HIS A 167      25.748  34.820  20.990  1.00  0.00           O  
ATOM   2659  CB  HIS A 167      28.724  34.294  20.096  1.00  0.00           C  
ATOM   2660  CG  HIS A 167      28.650  32.890  19.583  1.00  0.00           C  
ATOM   2661  ND1 HIS A 167      29.494  31.893  20.025  1.00  0.00           N  
ATOM   2662  CD2 HIS A 167      27.838  32.316  18.662  1.00  0.00           C  
ATOM   2663  CE1 HIS A 167      29.200  30.763  19.401  1.00  0.00           C  
ATOM   2664  NE2 HIS A 167      28.201  30.995  18.569  1.00  0.00           N  
ATOM   2665  H   HIS A 167      29.720  33.265  22.198  1.00  0.00           H  
ATOM   2666  HA  HIS A 167      28.092  35.532  21.715  1.00  0.00           H  
ATOM   2667 1HB  HIS A 167      28.224  34.946  19.377  1.00  0.00           H  
ATOM   2668 2HB  HIS A 167      29.769  34.592  20.137  1.00  0.00           H  
ATOM   2669  HD2 HIS A 167      27.046  32.812  18.102  1.00  0.00           H  
ATOM   2670  HE1 HIS A 167      29.697  29.804  19.550  1.00  0.00           H  
ATOM   2671  HE2 HIS A 167      27.768  30.316  17.961  1.00  0.00           H  
ATOM   2672  N   GLY A 168      26.308  32.796  21.795  1.00  0.00           N  
ATOM   2673  CA  GLY A 168      24.941  32.273  21.780  1.00  0.00           C  
ATOM   2674  C   GLY A 168      24.304  32.225  23.177  1.00  0.00           C  
ATOM   2675  O   GLY A 168      23.237  31.638  23.355  1.00  0.00           O  
ATOM   2676  H   GLY A 168      27.060  32.199  22.110  1.00  0.00           H  
ATOM   2677 1HA  GLY A 168      24.327  32.885  21.120  1.00  0.00           H  
ATOM   2678 2HA  GLY A 168      24.954  31.269  21.356  1.00  0.00           H  
ATOM   2679  N   VAL A 169      24.988  32.802  24.163  1.00  0.00           N  
ATOM   2680  CA  VAL A 169      24.594  32.767  25.574  1.00  0.00           C  
ATOM   2681  C   VAL A 169      24.303  34.131  26.215  1.00  0.00           C  
ATOM   2682  O   VAL A 169      23.335  34.274  26.967  1.00  0.00           O  
ATOM   2683  CB  VAL A 169      25.697  32.053  26.365  1.00  0.00           C  
ATOM   2684  CG1 VAL A 169      25.452  32.094  27.854  1.00  0.00           C  
ATOM   2685  CG2 VAL A 169      25.752  30.596  25.936  1.00  0.00           C  
ATOM   2686  H   VAL A 169      25.843  33.301  23.935  1.00  0.00           H  
ATOM   2687  HA  VAL A 169      23.688  32.165  25.646  1.00  0.00           H  
ATOM   2688  HB  VAL A 169      26.611  32.543  26.169  1.00  0.00           H  
ATOM   2689 1HG1 VAL A 169      26.264  31.601  28.367  1.00  0.00           H  
ATOM   2690 2HG1 VAL A 169      25.392  33.108  28.190  1.00  0.00           H  
ATOM   2691 3HG1 VAL A 169      24.555  31.598  28.070  1.00  0.00           H  
ATOM   2692 1HG2 VAL A 169      26.545  30.115  26.473  1.00  0.00           H  
ATOM   2693 2HG2 VAL A 169      24.805  30.111  26.166  1.00  0.00           H  
ATOM   2694 3HG2 VAL A 169      25.943  30.515  24.871  1.00  0.00           H  
ATOM   2695  N   ASP A 170      25.149  35.126  25.955  1.00  0.00           N  
ATOM   2696  CA  ASP A 170      25.045  36.400  26.675  1.00  0.00           C  
ATOM   2697  C   ASP A 170      25.263  36.106  28.160  1.00  0.00           C  
ATOM   2698  O   ASP A 170      26.154  35.342  28.505  1.00  0.00           O  
ATOM   2699  CB  ASP A 170      23.645  37.059  26.410  1.00  0.00           C  
ATOM   2700  CG  ASP A 170      23.455  38.542  26.871  1.00  0.00           C  
ATOM   2701  OD1 ASP A 170      23.199  38.687  28.079  1.00  0.00           O  
ATOM   2702  OD2 ASP A 170      23.533  39.456  26.083  1.00  0.00           O  
ATOM   2703  H   ASP A 170      25.913  34.968  25.298  1.00  0.00           H  
ATOM   2704  HA  ASP A 170      25.826  37.076  26.327  1.00  0.00           H  
ATOM   2705 1HB  ASP A 170      23.438  37.017  25.339  1.00  0.00           H  
ATOM   2706 2HB  ASP A 170      22.858  36.510  26.897  1.00  0.00           H  
ATOM   2707  N   THR A 171      24.479  36.698  29.037  1.00  0.00           N  
ATOM   2708  CA  THR A 171      24.618  36.502  30.449  1.00  0.00           C  
ATOM   2709  C   THR A 171      23.251  36.126  30.915  1.00  0.00           C  
ATOM   2710  O   THR A 171      23.064  35.397  31.893  1.00  0.00           O  
ATOM   2711  CB  THR A 171      25.086  37.803  31.099  1.00  0.00           C  
ATOM   2712  OG1 THR A 171      24.098  38.835  30.871  1.00  0.00           O  
ATOM   2713  CG2 THR A 171      26.394  38.247  30.487  1.00  0.00           C  
ATOM   2714  H   THR A 171      23.751  37.336  28.749  1.00  0.00           H  
ATOM   2715  HA  THR A 171      25.317  35.691  30.659  1.00  0.00           H  
ATOM   2716  HB  THR A 171      25.208  37.648  32.160  1.00  0.00           H  
ATOM   2717  HG1 THR A 171      23.798  38.818  29.913  1.00  0.00           H  
ATOM   2718 1HG2 THR A 171      26.716  39.178  30.948  1.00  0.00           H  
ATOM   2719 2HG2 THR A 171      27.150  37.476  30.648  1.00  0.00           H  
ATOM   2720 3HG2 THR A 171      26.266  38.411  29.421  1.00  0.00           H  
ATOM   2721  N   LYS A 172      22.281  36.595  30.133  1.00  0.00           N  
ATOM   2722  CA  LYS A 172      20.881  36.380  30.474  1.00  0.00           C  
ATOM   2723  C   LYS A 172      20.548  34.896  30.425  1.00  0.00           C  
ATOM   2724  O   LYS A 172      19.829  34.393  31.288  1.00  0.00           O  
ATOM   2725  CB  LYS A 172      19.981  37.162  29.516  1.00  0.00           C  
ATOM   2726  CG  LYS A 172      20.049  38.671  29.704  1.00  0.00           C  
ATOM   2727  CD  LYS A 172      19.201  39.405  28.681  1.00  0.00           C  
ATOM   2728  CE  LYS A 172      19.327  40.916  28.845  1.00  0.00           C  
ATOM   2729  NZ  LYS A 172      18.580  41.654  27.790  1.00  0.00           N  
ATOM   2730  H   LYS A 172      22.558  37.183  29.332  1.00  0.00           H  
ATOM   2731  HA  LYS A 172      20.709  36.734  31.492  1.00  0.00           H  
ATOM   2732 1HB  LYS A 172      20.269  36.942  28.487  1.00  0.00           H  
ATOM   2733 2HB  LYS A 172      18.946  36.846  29.646  1.00  0.00           H  
ATOM   2734 1HG  LYS A 172      19.706  38.929  30.707  1.00  0.00           H  
ATOM   2735 2HG  LYS A 172      21.088  38.995  29.599  1.00  0.00           H  
ATOM   2736 1HD  LYS A 172      19.531  39.130  27.677  1.00  0.00           H  
ATOM   2737 2HD  LYS A 172      18.158  39.117  28.797  1.00  0.00           H  
ATOM   2738 1HE  LYS A 172      18.936  41.201  29.821  1.00  0.00           H  
ATOM   2739 2HE  LYS A 172      20.382  41.192  28.792  1.00  0.00           H  
ATOM   2740 1HZ  LYS A 172      18.688  42.649  27.930  1.00  0.00           H  
ATOM   2741 2HZ  LYS A 172      18.952  41.398  26.883  1.00  0.00           H  
ATOM   2742 3HZ  LYS A 172      17.601  41.414  27.833  1.00  0.00           H  
ATOM   2743  N   PHE A 173      21.089  34.184  29.434  1.00  0.00           N  
ATOM   2744  CA  PHE A 173      20.848  32.762  29.298  1.00  0.00           C  
ATOM   2745  C   PHE A 173      21.378  32.027  30.515  1.00  0.00           C  
ATOM   2746  O   PHE A 173      20.691  31.196  31.103  1.00  0.00           O  
ATOM   2747  CB  PHE A 173      21.559  32.251  28.077  1.00  0.00           C  
ATOM   2748  CG  PHE A 173      21.395  30.842  27.783  1.00  0.00           C  
ATOM   2749  CD1 PHE A 173      20.347  30.431  27.010  1.00  0.00           C  
ATOM   2750  CD2 PHE A 173      22.271  29.904  28.292  1.00  0.00           C  
ATOM   2751  CE1 PHE A 173      20.180  29.121  26.737  1.00  0.00           C  
ATOM   2752  CE2 PHE A 173      22.102  28.600  28.021  1.00  0.00           C  
ATOM   2753  CZ  PHE A 173      21.055  28.214  27.244  1.00  0.00           C  
ATOM   2754  H   PHE A 173      21.706  34.611  28.740  1.00  0.00           H  
ATOM   2755  HA  PHE A 173      19.774  32.589  29.211  1.00  0.00           H  
ATOM   2756 1HB  PHE A 173      21.247  32.821  27.204  1.00  0.00           H  
ATOM   2757 2HB  PHE A 173      22.585  32.427  28.218  1.00  0.00           H  
ATOM   2758  HD1 PHE A 173      19.653  31.170  26.611  1.00  0.00           H  
ATOM   2759  HD2 PHE A 173      23.095  30.217  28.919  1.00  0.00           H  
ATOM   2760  HE1 PHE A 173      19.349  28.794  26.121  1.00  0.00           H  
ATOM   2761  HE2 PHE A 173      22.789  27.870  28.419  1.00  0.00           H  
ATOM   2762  HZ  PHE A 173      20.910  27.198  27.026  1.00  0.00           H  
ATOM   2763  N   PHE A 174      22.625  32.348  30.876  1.00  0.00           N  
ATOM   2764  CA  PHE A 174      23.341  31.717  31.977  1.00  0.00           C  
ATOM   2765  C   PHE A 174      22.519  31.829  33.253  1.00  0.00           C  
ATOM   2766  O   PHE A 174      22.306  30.835  33.944  1.00  0.00           O  
ATOM   2767  CB  PHE A 174      24.680  32.434  32.205  1.00  0.00           C  
ATOM   2768  CG  PHE A 174      25.594  31.896  33.294  1.00  0.00           C  
ATOM   2769  CD1 PHE A 174      26.676  31.070  32.983  1.00  0.00           C  
ATOM   2770  CD2 PHE A 174      25.364  32.199  34.626  1.00  0.00           C  
ATOM   2771  CE1 PHE A 174      27.511  30.605  33.974  1.00  0.00           C  
ATOM   2772  CE2 PHE A 174      26.192  31.721  35.614  1.00  0.00           C  
ATOM   2773  CZ  PHE A 174      27.267  30.939  35.288  1.00  0.00           C  
ATOM   2774  H   PHE A 174      23.097  33.069  30.353  1.00  0.00           H  
ATOM   2775  HA  PHE A 174      23.504  30.665  31.745  1.00  0.00           H  
ATOM   2776 1HB  PHE A 174      25.240  32.432  31.269  1.00  0.00           H  
ATOM   2777 2HB  PHE A 174      24.487  33.471  32.443  1.00  0.00           H  
ATOM   2778  HD1 PHE A 174      26.870  30.817  31.947  1.00  0.00           H  
ATOM   2779  HD2 PHE A 174      24.516  32.833  34.887  1.00  0.00           H  
ATOM   2780  HE1 PHE A 174      28.362  29.977  33.721  1.00  0.00           H  
ATOM   2781  HE2 PHE A 174      26.001  31.975  36.657  1.00  0.00           H  
ATOM   2782  HZ  PHE A 174      27.914  30.583  36.072  1.00  0.00           H  
ATOM   2783  N   GLU A 175      22.056  33.046  33.576  1.00  0.00           N  
ATOM   2784  CA  GLU A 175      21.279  33.220  34.799  1.00  0.00           C  
ATOM   2785  C   GLU A 175      19.921  32.498  34.765  1.00  0.00           C  
ATOM   2786  O   GLU A 175      19.486  31.937  35.774  1.00  0.00           O  
ATOM   2787  CB  GLU A 175      21.041  34.711  35.094  1.00  0.00           C  
ATOM   2788  CG  GLU A 175      22.291  35.510  35.494  1.00  0.00           C  
ATOM   2789  CD  GLU A 175      21.993  36.986  35.866  1.00  0.00           C  
ATOM   2790  OE1 GLU A 175      20.860  37.390  35.742  1.00  0.00           O  
ATOM   2791  OE2 GLU A 175      22.907  37.694  36.270  1.00  0.00           O  
ATOM   2792  H   GLU A 175      22.257  33.846  32.971  1.00  0.00           H  
ATOM   2793  HA  GLU A 175      21.857  32.800  35.622  1.00  0.00           H  
ATOM   2794 1HB  GLU A 175      20.622  35.183  34.201  1.00  0.00           H  
ATOM   2795 2HB  GLU A 175      20.307  34.811  35.891  1.00  0.00           H  
ATOM   2796 1HG  GLU A 175      22.770  35.018  36.334  1.00  0.00           H  
ATOM   2797 2HG  GLU A 175      22.976  35.487  34.652  1.00  0.00           H  
ATOM   2798  N   ARG A 176      19.243  32.514  33.610  1.00  0.00           N  
ATOM   2799  CA  ARG A 176      17.911  31.915  33.484  1.00  0.00           C  
ATOM   2800  C   ARG A 176      17.900  30.391  33.468  1.00  0.00           C  
ATOM   2801  O   ARG A 176      17.007  29.758  34.035  1.00  0.00           O  
ATOM   2802  CB  ARG A 176      17.260  32.412  32.206  1.00  0.00           C  
ATOM   2803  CG  ARG A 176      16.858  33.874  32.229  1.00  0.00           C  
ATOM   2804  CD  ARG A 176      16.404  34.339  30.898  1.00  0.00           C  
ATOM   2805  NE  ARG A 176      16.028  35.743  30.914  1.00  0.00           N  
ATOM   2806  CZ  ARG A 176      15.757  36.475  29.817  1.00  0.00           C  
ATOM   2807  NH1 ARG A 176      15.832  35.926  28.624  1.00  0.00           N  
ATOM   2808  NH2 ARG A 176      15.416  37.745  29.941  1.00  0.00           N  
ATOM   2809  H   ARG A 176      19.637  32.996  32.798  1.00  0.00           H  
ATOM   2810  HA  ARG A 176      17.314  32.253  34.329  1.00  0.00           H  
ATOM   2811 1HB  ARG A 176      17.961  32.279  31.377  1.00  0.00           H  
ATOM   2812 2HB  ARG A 176      16.377  31.815  31.986  1.00  0.00           H  
ATOM   2813 1HG  ARG A 176      16.036  34.006  32.930  1.00  0.00           H  
ATOM   2814 2HG  ARG A 176      17.700  34.486  32.549  1.00  0.00           H  
ATOM   2815 1HD  ARG A 176      17.218  34.213  30.181  1.00  0.00           H  
ATOM   2816 2HD  ARG A 176      15.542  33.756  30.579  1.00  0.00           H  
ATOM   2817  HE  ARG A 176      15.958  36.200  31.814  1.00  0.00           H  
ATOM   2818 1HH1 ARG A 176      16.093  34.953  28.533  1.00  0.00           H  
ATOM   2819 2HH1 ARG A 176      15.628  36.474  27.802  1.00  0.00           H  
ATOM   2820 1HH2 ARG A 176      15.357  38.165  30.859  1.00  0.00           H  
ATOM   2821 2HH2 ARG A 176      15.209  38.294  29.120  1.00  0.00           H  
ATOM   2822  N   ASN A 177      18.899  29.806  32.824  1.00  0.00           N  
ATOM   2823  CA  ASN A 177      19.008  28.368  32.653  1.00  0.00           C  
ATOM   2824  C   ASN A 177      20.092  27.778  33.535  1.00  0.00           C  
ATOM   2825  O   ASN A 177      20.559  26.654  33.306  1.00  0.00           O  
ATOM   2826  CB  ASN A 177      19.226  28.051  31.191  1.00  0.00           C  
ATOM   2827  CG  ASN A 177      17.989  28.387  30.391  1.00  0.00           C  
ATOM   2828  OD1 ASN A 177      16.861  28.110  30.837  1.00  0.00           O  
ATOM   2829  ND2 ASN A 177      18.163  28.971  29.247  1.00  0.00           N  
ATOM   2830  H   ASN A 177      19.611  30.389  32.382  1.00  0.00           H  
ATOM   2831  HA  ASN A 177      18.066  27.916  32.960  1.00  0.00           H  
ATOM   2832 1HB  ASN A 177      20.070  28.632  30.807  1.00  0.00           H  
ATOM   2833 2HB  ASN A 177      19.465  26.994  31.066  1.00  0.00           H  
ATOM   2834 1HD2 ASN A 177      17.377  29.219  28.679  1.00  0.00           H  
ATOM   2835 2HD2 ASN A 177      19.094  29.171  28.929  1.00  0.00           H  
ATOM   2836  N   ALA A 178      20.435  28.503  34.595  1.00  0.00           N  
ATOM   2837  CA  ALA A 178      21.473  28.083  35.519  1.00  0.00           C  
ATOM   2838  C   ALA A 178      21.172  26.713  36.093  1.00  0.00           C  
ATOM   2839  O   ALA A 178      22.089  25.935  36.328  1.00  0.00           O  
ATOM   2840  CB  ALA A 178      21.619  29.082  36.651  1.00  0.00           C  
ATOM   2841  H   ALA A 178      19.992  29.405  34.735  1.00  0.00           H  
ATOM   2842  HA  ALA A 178      22.408  28.034  34.967  1.00  0.00           H  
ATOM   2843 1HB  ALA A 178      22.418  28.762  37.319  1.00  0.00           H  
ATOM   2844 2HB  ALA A 178      21.857  30.064  36.248  1.00  0.00           H  
ATOM   2845 3HB  ALA A 178      20.684  29.139  37.203  1.00  0.00           H  
ATOM   2846  N   THR A 179      19.896  26.389  36.311  1.00  0.00           N  
ATOM   2847  CA  THR A 179      19.552  25.079  36.859  1.00  0.00           C  
ATOM   2848  C   THR A 179      20.021  23.953  35.935  1.00  0.00           C  
ATOM   2849  O   THR A 179      20.598  22.966  36.393  1.00  0.00           O  
ATOM   2850  CB  THR A 179      18.041  24.947  37.094  1.00  0.00           C  
ATOM   2851  OG1 THR A 179      17.614  25.912  38.068  1.00  0.00           O  
ATOM   2852  CG2 THR A 179      17.715  23.544  37.577  1.00  0.00           C  
ATOM   2853  H   THR A 179      19.171  27.061  36.099  1.00  0.00           H  
ATOM   2854  HA  THR A 179      20.059  24.962  37.817  1.00  0.00           H  
ATOM   2855  HB  THR A 179      17.513  25.134  36.159  1.00  0.00           H  
ATOM   2856  HG1 THR A 179      16.677  25.788  38.252  1.00  0.00           H  
ATOM   2857 1HG2 THR A 179      16.641  23.455  37.736  1.00  0.00           H  
ATOM   2858 2HG2 THR A 179      18.034  22.821  36.827  1.00  0.00           H  
ATOM   2859 3HG2 THR A 179      18.237  23.351  38.513  1.00  0.00           H  
ATOM   2860  N   LEU A 180      19.779  24.096  34.631  1.00  0.00           N  
ATOM   2861  CA  LEU A 180      20.209  23.080  33.675  1.00  0.00           C  
ATOM   2862  C   LEU A 180      21.716  23.008  33.602  1.00  0.00           C  
ATOM   2863  O   LEU A 180      22.293  21.917  33.577  1.00  0.00           O  
ATOM   2864  CB  LEU A 180      19.624  23.315  32.287  1.00  0.00           C  
ATOM   2865  CG  LEU A 180      20.092  22.303  31.217  1.00  0.00           C  
ATOM   2866  CD1 LEU A 180      19.775  20.898  31.640  1.00  0.00           C  
ATOM   2867  CD2 LEU A 180      19.375  22.602  29.922  1.00  0.00           C  
ATOM   2868  H   LEU A 180      19.323  24.936  34.298  1.00  0.00           H  
ATOM   2869  HA  LEU A 180      19.845  22.115  34.021  1.00  0.00           H  
ATOM   2870 1HB  LEU A 180      18.542  23.269  32.347  1.00  0.00           H  
ATOM   2871 2HB  LEU A 180      19.915  24.316  31.951  1.00  0.00           H  
ATOM   2872  HG  LEU A 180      21.167  22.391  31.089  1.00  0.00           H  
ATOM   2873 1HD1 LEU A 180      20.110  20.197  30.872  1.00  0.00           H  
ATOM   2874 2HD1 LEU A 180      20.277  20.669  32.581  1.00  0.00           H  
ATOM   2875 3HD1 LEU A 180      18.716  20.816  31.761  1.00  0.00           H  
ATOM   2876 1HD2 LEU A 180      19.694  21.900  29.151  1.00  0.00           H  
ATOM   2877 2HD2 LEU A 180      18.316  22.495  30.085  1.00  0.00           H  
ATOM   2878 3HD2 LEU A 180      19.599  23.623  29.602  1.00  0.00           H  
ATOM   2879  N   LEU A 181      22.368  24.166  33.602  1.00  0.00           N  
ATOM   2880  CA  LEU A 181      23.813  24.155  33.493  1.00  0.00           C  
ATOM   2881  C   LEU A 181      24.420  23.566  34.756  1.00  0.00           C  
ATOM   2882  O   LEU A 181      25.398  22.820  34.683  1.00  0.00           O  
ATOM   2883  CB  LEU A 181      24.340  25.574  33.310  1.00  0.00           C  
ATOM   2884  CG  LEU A 181      24.443  26.072  31.897  1.00  0.00           C  
ATOM   2885  CD1 LEU A 181      25.270  25.092  31.079  1.00  0.00           C  
ATOM   2886  CD2 LEU A 181      23.038  26.266  31.344  1.00  0.00           C  
ATOM   2887  H   LEU A 181      21.847  25.045  33.639  1.00  0.00           H  
ATOM   2888  HA  LEU A 181      24.099  23.541  32.642  1.00  0.00           H  
ATOM   2889 1HB  LEU A 181      23.649  26.234  33.817  1.00  0.00           H  
ATOM   2890 2HB  LEU A 181      25.320  25.655  33.776  1.00  0.00           H  
ATOM   2891  HG  LEU A 181      24.964  27.022  31.888  1.00  0.00           H  
ATOM   2892 1HD1 LEU A 181      25.360  25.449  30.057  1.00  0.00           H  
ATOM   2893 2HD1 LEU A 181      26.264  24.997  31.517  1.00  0.00           H  
ATOM   2894 3HD1 LEU A 181      24.784  24.121  31.075  1.00  0.00           H  
ATOM   2895 1HD2 LEU A 181      23.086  26.630  30.327  1.00  0.00           H  
ATOM   2896 2HD2 LEU A 181      22.494  25.325  31.367  1.00  0.00           H  
ATOM   2897 3HD2 LEU A 181      22.523  26.992  31.958  1.00  0.00           H  
ATOM   2898  N   THR A 182      23.794  23.827  35.904  1.00  0.00           N  
ATOM   2899  CA  THR A 182      24.259  23.292  37.165  1.00  0.00           C  
ATOM   2900  C   THR A 182      24.162  21.779  37.115  1.00  0.00           C  
ATOM   2901  O   THR A 182      25.130  21.093  37.427  1.00  0.00           O  
ATOM   2902  CB  THR A 182      23.426  23.832  38.349  1.00  0.00           C  
ATOM   2903  OG1 THR A 182      23.546  25.257  38.413  1.00  0.00           O  
ATOM   2904  CG2 THR A 182      23.914  23.234  39.651  1.00  0.00           C  
ATOM   2905  H   THR A 182      22.994  24.448  35.911  1.00  0.00           H  
ATOM   2906  HA  THR A 182      25.302  23.564  37.311  1.00  0.00           H  
ATOM   2907  HB  THR A 182      22.381  23.570  38.202  1.00  0.00           H  
ATOM   2908  HG1 THR A 182      23.130  25.633  37.609  1.00  0.00           H  
ATOM   2909 1HG2 THR A 182      23.316  23.619  40.474  1.00  0.00           H  
ATOM   2910 2HG2 THR A 182      23.825  22.144  39.619  1.00  0.00           H  
ATOM   2911 3HG2 THR A 182      24.940  23.505  39.804  1.00  0.00           H  
ATOM   2912  N   LYS A 183      23.017  21.252  36.653  1.00  0.00           N  
ATOM   2913  CA  LYS A 183      22.838  19.805  36.575  1.00  0.00           C  
ATOM   2914  C   LYS A 183      23.823  19.148  35.613  1.00  0.00           C  
ATOM   2915  O   LYS A 183      24.406  18.106  35.926  1.00  0.00           O  
ATOM   2916  CB  LYS A 183      21.403  19.475  36.153  1.00  0.00           C  
ATOM   2917  CG  LYS A 183      20.354  19.739  37.224  1.00  0.00           C  
ATOM   2918  CD  LYS A 183      18.949  19.462  36.710  1.00  0.00           C  
ATOM   2919  CE  LYS A 183      17.922  19.640  37.818  1.00  0.00           C  
ATOM   2920  NZ  LYS A 183      16.530  19.447  37.334  1.00  0.00           N  
ATOM   2921  H   LYS A 183      22.244  21.868  36.395  1.00  0.00           H  
ATOM   2922  HA  LYS A 183      23.012  19.390  37.568  1.00  0.00           H  
ATOM   2923 1HB  LYS A 183      21.140  20.070  35.275  1.00  0.00           H  
ATOM   2924 2HB  LYS A 183      21.336  18.425  35.865  1.00  0.00           H  
ATOM   2925 1HG  LYS A 183      20.552  19.101  38.084  1.00  0.00           H  
ATOM   2926 2HG  LYS A 183      20.418  20.774  37.546  1.00  0.00           H  
ATOM   2927 1HD  LYS A 183      18.721  20.155  35.896  1.00  0.00           H  
ATOM   2928 2HD  LYS A 183      18.892  18.444  36.323  1.00  0.00           H  
ATOM   2929 1HE  LYS A 183      18.125  18.910  38.599  1.00  0.00           H  
ATOM   2930 2HE  LYS A 183      18.016  20.638  38.238  1.00  0.00           H  
ATOM   2931 1HZ  LYS A 183      15.886  19.566  38.104  1.00  0.00           H  
ATOM   2932 2HZ  LYS A 183      16.326  20.130  36.619  1.00  0.00           H  
ATOM   2933 3HZ  LYS A 183      16.430  18.516  36.951  1.00  0.00           H  
ATOM   2934  N   LEU A 184      24.078  19.770  34.466  1.00  0.00           N  
ATOM   2935  CA  LEU A 184      25.033  19.175  33.547  1.00  0.00           C  
ATOM   2936  C   LEU A 184      26.427  19.167  34.169  1.00  0.00           C  
ATOM   2937  O   LEU A 184      27.156  18.175  34.101  1.00  0.00           O  
ATOM   2938  CB  LEU A 184      25.030  19.957  32.231  1.00  0.00           C  
ATOM   2939  CG  LEU A 184      23.753  19.812  31.388  1.00  0.00           C  
ATOM   2940  CD1 LEU A 184      23.801  20.794  30.258  1.00  0.00           C  
ATOM   2941  CD2 LEU A 184      23.647  18.386  30.859  1.00  0.00           C  
ATOM   2942  H   LEU A 184      23.586  20.631  34.221  1.00  0.00           H  
ATOM   2943  HA  LEU A 184      24.735  18.146  33.350  1.00  0.00           H  
ATOM   2944 1HB  LEU A 184      25.157  21.018  32.464  1.00  0.00           H  
ATOM   2945 2HB  LEU A 184      25.875  19.633  31.628  1.00  0.00           H  
ATOM   2946  HG  LEU A 184      22.882  20.036  32.002  1.00  0.00           H  
ATOM   2947 1HD1 LEU A 184      22.892  20.700  29.665  1.00  0.00           H  
ATOM   2948 2HD1 LEU A 184      23.868  21.799  30.671  1.00  0.00           H  
ATOM   2949 3HD1 LEU A 184      24.668  20.597  29.629  1.00  0.00           H  
ATOM   2950 1HD2 LEU A 184      22.740  18.281  30.265  1.00  0.00           H  
ATOM   2951 2HD2 LEU A 184      24.514  18.166  30.235  1.00  0.00           H  
ATOM   2952 3HD2 LEU A 184      23.613  17.692  31.698  1.00  0.00           H  
ATOM   2953  N   LEU A 185      26.792  20.250  34.836  1.00  0.00           N  
ATOM   2954  CA  LEU A 185      28.100  20.289  35.441  1.00  0.00           C  
ATOM   2955  C   LEU A 185      28.171  19.301  36.617  1.00  0.00           C  
ATOM   2956  O   LEU A 185      29.183  18.628  36.763  1.00  0.00           O  
ATOM   2957  CB  LEU A 185      28.437  21.740  35.794  1.00  0.00           C  
ATOM   2958  CG  LEU A 185      28.638  22.661  34.502  1.00  0.00           C  
ATOM   2959  CD1 LEU A 185      28.716  24.082  34.887  1.00  0.00           C  
ATOM   2960  CD2 LEU A 185      29.899  22.270  33.767  1.00  0.00           C  
ATOM   2961  H   LEU A 185      26.178  21.063  34.899  1.00  0.00           H  
ATOM   2962  HA  LEU A 185      28.825  19.969  34.696  1.00  0.00           H  
ATOM   2963 1HB  LEU A 185      27.613  22.155  36.381  1.00  0.00           H  
ATOM   2964 2HB  LEU A 185      29.346  21.767  36.393  1.00  0.00           H  
ATOM   2965  HG  LEU A 185      27.779  22.531  33.842  1.00  0.00           H  
ATOM   2966 1HD1 LEU A 185      28.825  24.686  34.001  1.00  0.00           H  
ATOM   2967 2HD1 LEU A 185      27.806  24.316  35.380  1.00  0.00           H  
ATOM   2968 3HD1 LEU A 185      29.545  24.253  35.542  1.00  0.00           H  
ATOM   2969 1HD2 LEU A 185      30.019  22.891  32.873  1.00  0.00           H  
ATOM   2970 2HD2 LEU A 185      30.760  22.409  34.420  1.00  0.00           H  
ATOM   2971 3HD2 LEU A 185      29.816  21.233  33.483  1.00  0.00           H  
ATOM   2972  N   ASP A 186      27.094  19.138  37.409  1.00  0.00           N  
ATOM   2973  CA  ASP A 186      27.116  18.157  38.506  1.00  0.00           C  
ATOM   2974  C   ASP A 186      27.314  16.734  38.045  1.00  0.00           C  
ATOM   2975  O   ASP A 186      28.010  15.961  38.703  1.00  0.00           O  
ATOM   2976  CB  ASP A 186      25.825  18.150  39.316  1.00  0.00           C  
ATOM   2977  CG  ASP A 186      25.691  19.233  40.261  1.00  0.00           C  
ATOM   2978  OD1 ASP A 186      26.672  19.883  40.555  1.00  0.00           O  
ATOM   2979  OD2 ASP A 186      24.614  19.419  40.770  1.00  0.00           O  
ATOM   2980  H   ASP A 186      26.269  19.711  37.262  1.00  0.00           H  
ATOM   2981  HA  ASP A 186      27.941  18.417  39.169  1.00  0.00           H  
ATOM   2982 1HB  ASP A 186      24.985  18.202  38.621  1.00  0.00           H  
ATOM   2983 2HB  ASP A 186      25.735  17.204  39.844  1.00  0.00           H  
ATOM   2984  N   GLU A 187      26.685  16.367  36.942  1.00  0.00           N  
ATOM   2985  CA  GLU A 187      26.828  15.014  36.443  1.00  0.00           C  
ATOM   2986  C   GLU A 187      28.247  14.780  35.922  1.00  0.00           C  
ATOM   2987  O   GLU A 187      28.804  13.691  36.065  1.00  0.00           O  
ATOM   2988  CB  GLU A 187      25.776  14.747  35.385  1.00  0.00           C  
ATOM   2989  CG  GLU A 187      24.321  14.629  35.886  1.00  0.00           C  
ATOM   2990  CD  GLU A 187      24.074  13.430  36.786  1.00  0.00           C  
ATOM   2991  OE1 GLU A 187      24.413  12.338  36.391  1.00  0.00           O  
ATOM   2992  OE2 GLU A 187      23.542  13.607  37.859  1.00  0.00           O  
ATOM   2993  H   GLU A 187      26.084  17.037  36.454  1.00  0.00           H  
ATOM   2994  HA  GLU A 187      26.657  14.326  37.270  1.00  0.00           H  
ATOM   2995 1HB  GLU A 187      25.780  15.599  34.716  1.00  0.00           H  
ATOM   2996 2HB  GLU A 187      26.027  13.855  34.823  1.00  0.00           H  
ATOM   2997 1HG  GLU A 187      24.077  15.535  36.439  1.00  0.00           H  
ATOM   2998 2HG  GLU A 187      23.659  14.576  35.021  1.00  0.00           H  
ATOM   2999  N   ARG A 188      28.852  15.828  35.360  1.00  0.00           N  
ATOM   3000  CA  ARG A 188      30.194  15.753  34.797  1.00  0.00           C  
ATOM   3001  C   ARG A 188      31.270  15.806  35.892  1.00  0.00           C  
ATOM   3002  O   ARG A 188      32.299  15.134  35.800  1.00  0.00           O  
ATOM   3003  CB  ARG A 188      30.405  16.934  33.853  1.00  0.00           C  
ATOM   3004  CG  ARG A 188      31.717  17.031  33.158  1.00  0.00           C  
ATOM   3005  CD  ARG A 188      31.911  16.014  32.168  1.00  0.00           C  
ATOM   3006  NE  ARG A 188      33.198  16.176  31.496  1.00  0.00           N  
ATOM   3007  CZ  ARG A 188      34.381  15.730  31.953  1.00  0.00           C  
ATOM   3008  NH1 ARG A 188      34.454  15.093  33.096  1.00  0.00           N  
ATOM   3009  NH2 ARG A 188      35.476  15.935  31.243  1.00  0.00           N  
ATOM   3010  H   ARG A 188      28.334  16.703  35.254  1.00  0.00           H  
ATOM   3011  HA  ARG A 188      30.289  14.819  34.245  1.00  0.00           H  
ATOM   3012 1HB  ARG A 188      29.677  16.917  33.076  1.00  0.00           H  
ATOM   3013 2HB  ARG A 188      30.246  17.855  34.400  1.00  0.00           H  
ATOM   3014 1HG  ARG A 188      31.819  17.981  32.685  1.00  0.00           H  
ATOM   3015 2HG  ARG A 188      32.498  16.901  33.899  1.00  0.00           H  
ATOM   3016 1HD  ARG A 188      31.886  15.034  32.639  1.00  0.00           H  
ATOM   3017 2HD  ARG A 188      31.116  16.084  31.417  1.00  0.00           H  
ATOM   3018  HE  ARG A 188      33.198  16.660  30.606  1.00  0.00           H  
ATOM   3019 1HH1 ARG A 188      33.617  14.937  33.642  1.00  0.00           H  
ATOM   3020 2HH1 ARG A 188      35.346  14.760  33.431  1.00  0.00           H  
ATOM   3021 1HH2 ARG A 188      35.422  16.424  30.357  1.00  0.00           H  
ATOM   3022 2HH2 ARG A 188      36.364  15.600  31.578  1.00  0.00           H  
ATOM   3023  N   PHE A 189      31.019  16.598  36.939  1.00  0.00           N  
ATOM   3024  CA  PHE A 189      31.990  16.835  38.001  1.00  0.00           C  
ATOM   3025  C   PHE A 189      31.585  16.295  39.382  1.00  0.00           C  
ATOM   3026  O   PHE A 189      31.845  16.920  40.410  1.00  0.00           O  
ATOM   3027  CB  PHE A 189      32.314  18.325  38.044  1.00  0.00           C  
ATOM   3028  CG  PHE A 189      32.859  18.764  36.725  1.00  0.00           C  
ATOM   3029  CD1 PHE A 189      32.099  19.531  35.878  1.00  0.00           C  
ATOM   3030  CD2 PHE A 189      34.106  18.357  36.299  1.00  0.00           C  
ATOM   3031  CE1 PHE A 189      32.556  19.886  34.659  1.00  0.00           C  
ATOM   3032  CE2 PHE A 189      34.563  18.712  35.061  1.00  0.00           C  
ATOM   3033  CZ  PHE A 189      33.770  19.476  34.244  1.00  0.00           C  
ATOM   3034  H   PHE A 189      30.146  17.114  36.964  1.00  0.00           H  
ATOM   3035  HA  PHE A 189      32.909  16.323  37.721  1.00  0.00           H  
ATOM   3036 1HB  PHE A 189      31.409  18.899  38.260  1.00  0.00           H  
ATOM   3037 2HB  PHE A 189      33.048  18.533  38.819  1.00  0.00           H  
ATOM   3038  HD1 PHE A 189      31.119  19.854  36.196  1.00  0.00           H  
ATOM   3039  HD2 PHE A 189      34.718  17.736  36.952  1.00  0.00           H  
ATOM   3040  HE1 PHE A 189      31.946  20.477  34.010  1.00  0.00           H  
ATOM   3041  HE2 PHE A 189      35.545  18.379  34.723  1.00  0.00           H  
ATOM   3042  HZ  PHE A 189      34.104  19.748  33.258  1.00  0.00           H  
ATOM   3043  N   GLU A 190      30.903  15.156  39.394  1.00  0.00           N  
ATOM   3044  CA  GLU A 190      30.529  14.421  40.613  1.00  0.00           C  
ATOM   3045  C   GLU A 190      29.834  15.219  41.731  1.00  0.00           C  
ATOM   3046  O   GLU A 190      30.174  15.071  42.906  1.00  0.00           O  
ATOM   3047  CB  GLU A 190      31.775  13.740  41.194  1.00  0.00           C  
ATOM   3048  CG  GLU A 190      32.430  12.718  40.254  1.00  0.00           C  
ATOM   3049  CD  GLU A 190      33.592  11.969  40.884  1.00  0.00           C  
ATOM   3050  OE1 GLU A 190      33.944  12.274  41.999  1.00  0.00           O  
ATOM   3051  OE2 GLU A 190      34.121  11.091  40.242  1.00  0.00           O  
ATOM   3052  H   GLU A 190      30.667  14.748  38.498  1.00  0.00           H  
ATOM   3053  HA  GLU A 190      29.836  13.636  40.307  1.00  0.00           H  
ATOM   3054 1HB  GLU A 190      32.522  14.493  41.448  1.00  0.00           H  
ATOM   3055 2HB  GLU A 190      31.508  13.224  42.116  1.00  0.00           H  
ATOM   3056 1HG  GLU A 190      31.676  11.999  39.938  1.00  0.00           H  
ATOM   3057 2HG  GLU A 190      32.784  13.242  39.366  1.00  0.00           H  
ATOM   3058  N   GLY A 191      28.853  16.042  41.371  1.00  0.00           N  
ATOM   3059  CA  GLY A 191      28.075  16.813  42.341  1.00  0.00           C  
ATOM   3060  C   GLY A 191      28.748  18.090  42.846  1.00  0.00           C  
ATOM   3061  O   GLY A 191      28.289  18.684  43.822  1.00  0.00           O  
ATOM   3062  H   GLY A 191      28.627  16.111  40.386  1.00  0.00           H  
ATOM   3063 1HA  GLY A 191      27.122  17.077  41.886  1.00  0.00           H  
ATOM   3064 2HA  GLY A 191      27.842  16.174  43.190  1.00  0.00           H  
ATOM   3065  N   ALA A 192      29.830  18.514  42.196  1.00  0.00           N  
ATOM   3066  CA  ALA A 192      30.584  19.699  42.597  1.00  0.00           C  
ATOM   3067  C   ALA A 192      29.811  21.031  42.642  1.00  0.00           C  
ATOM   3068  O   ALA A 192      30.227  21.924  43.382  1.00  0.00           O  
ATOM   3069  CB  ALA A 192      31.754  19.882  41.664  1.00  0.00           C  
ATOM   3070  H   ALA A 192      30.203  17.958  41.426  1.00  0.00           H  
ATOM   3071  HA  ALA A 192      30.962  19.511  43.602  1.00  0.00           H  
ATOM   3072 1HB  ALA A 192      32.355  20.726  41.991  1.00  0.00           H  
ATOM   3073 2HB  ALA A 192      32.364  18.983  41.665  1.00  0.00           H  
ATOM   3074 3HB  ALA A 192      31.372  20.061  40.666  1.00  0.00           H  
ATOM   3075  N   ALA A 193      28.775  21.245  41.812  1.00  0.00           N  
ATOM   3076  CA  ALA A 193      28.112  22.551  41.845  1.00  0.00           C  
ATOM   3077  C   ALA A 193      26.942  22.543  42.818  1.00  0.00           C  
ATOM   3078  O   ALA A 193      26.856  23.375  43.730  1.00  0.00           O  
ATOM   3079  CB  ALA A 193      27.644  22.931  40.440  1.00  0.00           C  
ATOM   3080  H   ALA A 193      28.375  20.518  41.213  1.00  0.00           H  
ATOM   3081  HA  ALA A 193      28.823  23.280  42.211  1.00  0.00           H  
ATOM   3082 1HB  ALA A 193      27.182  23.917  40.473  1.00  0.00           H  
ATOM   3083 2HB  ALA A 193      28.486  22.948  39.762  1.00  0.00           H  
ATOM   3084 3HB  ALA A 193      26.923  22.203  40.081  1.00  0.00           H  
ATOM   3085  N   SER A 194      26.067  21.578  42.639  1.00  0.00           N  
ATOM   3086  CA  SER A 194      24.906  21.390  43.480  1.00  0.00           C  
ATOM   3087  C   SER A 194      24.150  22.682  43.772  1.00  0.00           C  
ATOM   3088  O   SER A 194      24.030  23.594  42.949  1.00  0.00           O  
ATOM   3089  CB  SER A 194      25.344  20.751  44.783  1.00  0.00           C  
ATOM   3090  OG  SER A 194      24.240  20.383  45.569  1.00  0.00           O  
ATOM   3091  H   SER A 194      26.221  20.929  41.865  1.00  0.00           H  
ATOM   3092  HA  SER A 194      24.231  20.706  42.962  1.00  0.00           H  
ATOM   3093 1HB  SER A 194      25.951  19.871  44.561  1.00  0.00           H  
ATOM   3094 2HB  SER A 194      25.977  21.446  45.336  1.00  0.00           H  
ATOM   3095  HG  SER A 194      23.790  19.689  45.070  1.00  0.00           H  
ATOM   3096  N   GLU A 195      23.724  22.798  45.017  1.00  0.00           N  
ATOM   3097  CA  GLU A 195      22.964  23.939  45.492  1.00  0.00           C  
ATOM   3098  C   GLU A 195      23.853  25.135  45.823  1.00  0.00           C  
ATOM   3099  O   GLU A 195      23.377  26.133  46.363  1.00  0.00           O  
ATOM   3100  CB  GLU A 195      22.127  23.544  46.714  1.00  0.00           C  
ATOM   3101  CG  GLU A 195      21.023  22.520  46.416  1.00  0.00           C  
ATOM   3102  CD  GLU A 195      20.197  22.141  47.635  1.00  0.00           C  
ATOM   3103  OE1 GLU A 195      20.470  22.640  48.702  1.00  0.00           O  
ATOM   3104  OE2 GLU A 195      19.291  21.352  47.488  1.00  0.00           O  
ATOM   3105  H   GLU A 195      23.889  22.025  45.653  1.00  0.00           H  
ATOM   3106  HA  GLU A 195      22.281  24.243  44.698  1.00  0.00           H  
ATOM   3107 1HB  GLU A 195      22.779  23.119  47.476  1.00  0.00           H  
ATOM   3108 2HB  GLU A 195      21.659  24.431  47.137  1.00  0.00           H  
ATOM   3109 1HG  GLU A 195      20.359  22.931  45.657  1.00  0.00           H  
ATOM   3110 2HG  GLU A 195      21.485  21.622  46.005  1.00  0.00           H  
ATOM   3111  N   GLN A 196      25.156  25.035  45.524  1.00  0.00           N  
ATOM   3112  CA  GLN A 196      26.076  26.129  45.781  1.00  0.00           C  
ATOM   3113  C   GLN A 196      26.061  27.057  44.557  1.00  0.00           C  
ATOM   3114  O   GLN A 196      26.588  28.182  44.586  1.00  0.00           O  
ATOM   3115  CB  GLN A 196      27.484  25.586  45.999  1.00  0.00           C  
ATOM   3116  CG  GLN A 196      27.622  24.636  47.162  1.00  0.00           C  
ATOM   3117  CD  GLN A 196      29.038  24.092  47.290  1.00  0.00           C  
ATOM   3118  OE1 GLN A 196      29.961  24.797  47.715  1.00  0.00           O  
ATOM   3119  NE2 GLN A 196      29.220  22.834  46.901  1.00  0.00           N  
ATOM   3120  H   GLN A 196      25.526  24.204  45.063  1.00  0.00           H  
ATOM   3121  HA  GLN A 196      25.747  26.687  46.655  1.00  0.00           H  
ATOM   3122 1HB  GLN A 196      27.847  25.105  45.097  1.00  0.00           H  
ATOM   3123 2HB  GLN A 196      28.134  26.417  46.203  1.00  0.00           H  
ATOM   3124 1HG  GLN A 196      27.363  25.156  48.083  1.00  0.00           H  
ATOM   3125 2HG  GLN A 196      26.945  23.793  46.999  1.00  0.00           H  
ATOM   3126 1HE2 GLN A 196      30.129  22.421  46.943  1.00  0.00           H  
ATOM   3127 2HE2 GLN A 196      28.448  22.301  46.543  1.00  0.00           H  
ATOM   3128  N   GLY A 197      25.448  26.561  43.470  1.00  0.00           N  
ATOM   3129  CA  GLY A 197      25.292  27.300  42.231  1.00  0.00           C  
ATOM   3130  C   GLY A 197      26.511  27.286  41.326  1.00  0.00           C  
ATOM   3131  O   GLY A 197      27.616  26.878  41.715  1.00  0.00           O  
ATOM   3132  H   GLY A 197      25.044  25.621  43.498  1.00  0.00           H  
ATOM   3133 1HA  GLY A 197      24.444  26.881  41.687  1.00  0.00           H  
ATOM   3134 2HA  GLY A 197      25.029  28.330  42.466  1.00  0.00           H  
ATOM   3135  N   LEU A 198      26.305  27.798  40.112  1.00  0.00           N  
ATOM   3136  CA  LEU A 198      27.358  27.888  39.117  1.00  0.00           C  
ATOM   3137  C   LEU A 198      28.453  28.841  39.546  1.00  0.00           C  
ATOM   3138  O   LEU A 198      29.626  28.582  39.317  1.00  0.00           O  
ATOM   3139  CB  LEU A 198      26.789  28.376  37.792  1.00  0.00           C  
ATOM   3140  CG  LEU A 198      25.873  27.438  37.106  1.00  0.00           C  
ATOM   3141  CD1 LEU A 198      25.277  28.087  35.888  1.00  0.00           C  
ATOM   3142  CD2 LEU A 198      26.636  26.240  36.734  1.00  0.00           C  
ATOM   3143  H   LEU A 198      25.375  28.114  39.869  1.00  0.00           H  
ATOM   3144  HA  LEU A 198      27.790  26.898  38.979  1.00  0.00           H  
ATOM   3145 1HB  LEU A 198      26.258  29.311  37.954  1.00  0.00           H  
ATOM   3146 2HB  LEU A 198      27.613  28.558  37.123  1.00  0.00           H  
ATOM   3147  HG  LEU A 198      25.061  27.171  37.773  1.00  0.00           H  
ATOM   3148 1HD1 LEU A 198      24.615  27.390  35.428  1.00  0.00           H  
ATOM   3149 2HD1 LEU A 198      24.721  28.977  36.173  1.00  0.00           H  
ATOM   3150 3HD1 LEU A 198      26.061  28.355  35.191  1.00  0.00           H  
ATOM   3151 1HD2 LEU A 198      25.980  25.551  36.232  1.00  0.00           H  
ATOM   3152 2HD2 LEU A 198      27.444  26.535  36.065  1.00  0.00           H  
ATOM   3153 3HD2 LEU A 198      27.051  25.768  37.625  1.00  0.00           H  
ATOM   3154  N   THR A 199      28.080  29.927  40.216  1.00  0.00           N  
ATOM   3155  CA  THR A 199      29.070  30.913  40.621  1.00  0.00           C  
ATOM   3156  C   THR A 199      30.120  30.261  41.511  1.00  0.00           C  
ATOM   3157  O   THR A 199      31.328  30.441  41.315  1.00  0.00           O  
ATOM   3158  CB  THR A 199      28.404  32.092  41.371  1.00  0.00           C  
ATOM   3159  OG1 THR A 199      27.471  32.748  40.495  1.00  0.00           O  
ATOM   3160  CG2 THR A 199      29.450  33.104  41.835  1.00  0.00           C  
ATOM   3161  H   THR A 199      27.102  30.079  40.415  1.00  0.00           H  
ATOM   3162  HA  THR A 199      29.561  31.296  39.730  1.00  0.00           H  
ATOM   3163  HB  THR A 199      27.872  31.712  42.243  1.00  0.00           H  
ATOM   3164  HG1 THR A 199      27.330  33.663  40.800  1.00  0.00           H  
ATOM   3165 1HG2 THR A 199      28.959  33.924  42.359  1.00  0.00           H  
ATOM   3166 2HG2 THR A 199      30.164  32.626  42.503  1.00  0.00           H  
ATOM   3167 3HG2 THR A 199      29.973  33.505  40.984  1.00  0.00           H  
ATOM   3168  N   THR A 200      29.672  29.454  42.473  1.00  0.00           N  
ATOM   3169  CA  THR A 200      30.618  28.800  43.353  1.00  0.00           C  
ATOM   3170  C   THR A 200      31.468  27.800  42.574  1.00  0.00           C  
ATOM   3171  O   THR A 200      32.697  27.836  42.619  1.00  0.00           O  
ATOM   3172  CB  THR A 200      29.905  28.036  44.478  1.00  0.00           C  
ATOM   3173  OG1 THR A 200      29.113  28.933  45.276  1.00  0.00           O  
ATOM   3174  CG2 THR A 200      30.934  27.354  45.358  1.00  0.00           C  
ATOM   3175  H   THR A 200      28.680  29.299  42.592  1.00  0.00           H  
ATOM   3176  HA  THR A 200      31.274  29.554  43.789  1.00  0.00           H  
ATOM   3177  HB  THR A 200      29.247  27.275  44.047  1.00  0.00           H  
ATOM   3178  HG1 THR A 200      28.159  28.832  45.010  1.00  0.00           H  
ATOM   3179 1HG2 THR A 200      30.438  26.809  46.150  1.00  0.00           H  
ATOM   3180 2HG2 THR A 200      31.519  26.660  44.758  1.00  0.00           H  
ATOM   3181 3HG2 THR A 200      31.589  28.102  45.794  1.00  0.00           H  
ATOM   3182  N   PHE A 201      30.806  26.951  41.792  1.00  0.00           N  
ATOM   3183  CA  PHE A 201      31.473  25.903  41.028  1.00  0.00           C  
ATOM   3184  C   PHE A 201      32.566  26.388  40.095  1.00  0.00           C  
ATOM   3185  O   PHE A 201      33.657  25.818  40.039  1.00  0.00           O  
ATOM   3186  CB  PHE A 201      30.469  25.110  40.224  1.00  0.00           C  
ATOM   3187  CG  PHE A 201      31.127  24.144  39.312  1.00  0.00           C  
ATOM   3188  CD1 PHE A 201      31.715  22.987  39.771  1.00  0.00           C  
ATOM   3189  CD2 PHE A 201      31.159  24.402  37.982  1.00  0.00           C  
ATOM   3190  CE1 PHE A 201      32.355  22.137  38.882  1.00  0.00           C  
ATOM   3191  CE2 PHE A 201      31.783  23.572  37.110  1.00  0.00           C  
ATOM   3192  CZ  PHE A 201      32.388  22.450  37.553  1.00  0.00           C  
ATOM   3193  H   PHE A 201      29.785  27.005  41.753  1.00  0.00           H  
ATOM   3194  HA  PHE A 201      31.927  25.219  41.745  1.00  0.00           H  
ATOM   3195 1HB  PHE A 201      29.843  24.599  40.885  1.00  0.00           H  
ATOM   3196 2HB  PHE A 201      29.853  25.785  39.633  1.00  0.00           H  
ATOM   3197  HD1 PHE A 201      31.690  22.766  40.838  1.00  0.00           H  
ATOM   3198  HD2 PHE A 201      30.685  25.295  37.622  1.00  0.00           H  
ATOM   3199  HE1 PHE A 201      32.843  21.234  39.237  1.00  0.00           H  
ATOM   3200  HE2 PHE A 201      31.806  23.820  36.053  1.00  0.00           H  
ATOM   3201  HZ  PHE A 201      32.901  21.816  36.849  1.00  0.00           H  
ATOM   3202  N   LEU A 202      32.256  27.425  39.343  1.00  0.00           N  
ATOM   3203  CA  LEU A 202      33.115  27.969  38.314  1.00  0.00           C  
ATOM   3204  C   LEU A 202      34.210  28.877  38.868  1.00  0.00           C  
ATOM   3205  O   LEU A 202      35.071  29.331  38.106  1.00  0.00           O  
ATOM   3206  CB  LEU A 202      32.232  28.800  37.387  1.00  0.00           C  
ATOM   3207  CG  LEU A 202      31.170  28.042  36.677  1.00  0.00           C  
ATOM   3208  CD1 LEU A 202      30.296  29.013  35.986  1.00  0.00           C  
ATOM   3209  CD2 LEU A 202      31.782  27.078  35.744  1.00  0.00           C  
ATOM   3210  H   LEU A 202      31.337  27.847  39.465  1.00  0.00           H  
ATOM   3211  HA  LEU A 202      33.573  27.147  37.772  1.00  0.00           H  
ATOM   3212 1HB  LEU A 202      31.745  29.580  37.978  1.00  0.00           H  
ATOM   3213 2HB  LEU A 202      32.852  29.272  36.634  1.00  0.00           H  
ATOM   3214  HG  LEU A 202      30.568  27.501  37.392  1.00  0.00           H  
ATOM   3215 1HD1 LEU A 202      29.495  28.492  35.474  1.00  0.00           H  
ATOM   3216 2HD1 LEU A 202      29.878  29.681  36.734  1.00  0.00           H  
ATOM   3217 3HD1 LEU A 202      30.878  29.579  35.286  1.00  0.00           H  
ATOM   3218 1HD2 LEU A 202      30.985  26.533  35.272  1.00  0.00           H  
ATOM   3219 2HD2 LEU A 202      32.379  27.603  35.007  1.00  0.00           H  
ATOM   3220 3HD2 LEU A 202      32.417  26.393  36.296  1.00  0.00           H  
ATOM   3221  N   ASP A 203      34.175  29.136  40.193  1.00  0.00           N  
ATOM   3222  CA  ASP A 203      35.047  30.088  40.885  1.00  0.00           C  
ATOM   3223  C   ASP A 203      34.873  31.495  40.326  1.00  0.00           C  
ATOM   3224  O   ASP A 203      35.847  32.236  40.175  1.00  0.00           O  
ATOM   3225  CB  ASP A 203      36.535  29.701  40.756  1.00  0.00           C  
ATOM   3226  CG  ASP A 203      37.463  30.418  41.804  1.00  0.00           C  
ATOM   3227  OD1 ASP A 203      37.011  30.697  42.893  1.00  0.00           O  
ATOM   3228  OD2 ASP A 203      38.597  30.695  41.472  1.00  0.00           O  
ATOM   3229  H   ASP A 203      33.486  28.659  40.780  1.00  0.00           H  
ATOM   3230  HA  ASP A 203      34.772  30.092  41.944  1.00  0.00           H  
ATOM   3231 1HB  ASP A 203      36.637  28.622  40.878  1.00  0.00           H  
ATOM   3232 2HB  ASP A 203      36.891  29.946  39.754  1.00  0.00           H  
ATOM   3233  N   ALA A 204      33.623  31.900  40.062  1.00  0.00           N  
ATOM   3234  CA  ALA A 204      33.325  33.234  39.525  1.00  0.00           C  
ATOM   3235  C   ALA A 204      33.147  34.248  40.644  1.00  0.00           C  
ATOM   3236  O   ALA A 204      32.133  34.937  40.699  1.00  0.00           O  
ATOM   3237  CB  ALA A 204      32.053  33.152  38.679  1.00  0.00           C  
ATOM   3238  H   ALA A 204      32.842  31.271  40.267  1.00  0.00           H  
ATOM   3239  HA  ALA A 204      34.164  33.565  38.915  1.00  0.00           H  
ATOM   3240 1HB  ALA A 204      31.799  34.117  38.269  1.00  0.00           H  
ATOM   3241 2HB  ALA A 204      32.186  32.447  37.873  1.00  0.00           H  
ATOM   3242 3HB  ALA A 204      31.250  32.820  39.299  1.00  0.00           H  
ATOM   3243  N   PHE A 205      34.155  34.351  41.514  1.00  0.00           N  
ATOM   3244  CA  PHE A 205      34.121  35.202  42.714  1.00  0.00           C  
ATOM   3245  C   PHE A 205      32.696  35.537  43.168  1.00  0.00           C  
ATOM   3246  O   PHE A 205      31.971  34.651  43.629  1.00  0.00           O  
ATOM   3247  CB  PHE A 205      34.961  36.469  42.548  1.00  0.00           C  
ATOM   3248  CG  PHE A 205      36.432  36.194  42.544  1.00  0.00           C  
ATOM   3249  CD1 PHE A 205      36.923  34.955  42.963  1.00  0.00           C  
ATOM   3250  CD2 PHE A 205      37.338  37.165  42.141  1.00  0.00           C  
ATOM   3251  CE1 PHE A 205      38.278  34.698  42.961  1.00  0.00           C  
ATOM   3252  CE2 PHE A 205      38.699  36.909  42.146  1.00  0.00           C  
ATOM   3253  CZ  PHE A 205      39.168  35.671  42.553  1.00  0.00           C  
ATOM   3254  H   PHE A 205      34.961  33.756  41.324  1.00  0.00           H  
ATOM   3255  HA  PHE A 205      34.583  34.637  43.525  1.00  0.00           H  
ATOM   3256 1HB  PHE A 205      34.705  36.962  41.603  1.00  0.00           H  
ATOM   3257 2HB  PHE A 205      34.757  37.163  43.361  1.00  0.00           H  
ATOM   3258  HD1 PHE A 205      36.228  34.175  43.283  1.00  0.00           H  
ATOM   3259  HD2 PHE A 205      36.964  38.138  41.814  1.00  0.00           H  
ATOM   3260  HE1 PHE A 205      38.642  33.714  43.281  1.00  0.00           H  
ATOM   3261  HE2 PHE A 205      39.400  37.677  41.823  1.00  0.00           H  
ATOM   3262  HZ  PHE A 205      40.237  35.466  42.550  1.00  0.00           H  
ATOM   3263  N   GLU A 206      32.311  36.814  43.095  1.00  0.00           N  
ATOM   3264  CA  GLU A 206      30.952  37.183  43.468  1.00  0.00           C  
ATOM   3265  C   GLU A 206      30.525  38.488  42.781  1.00  0.00           C  
ATOM   3266  O   GLU A 206      31.237  39.499  42.840  1.00  0.00           O  
ATOM   3267  CB  GLU A 206      30.852  37.311  44.998  1.00  0.00           C  
ATOM   3268  CG  GLU A 206      29.447  37.509  45.544  1.00  0.00           C  
ATOM   3269  CD  GLU A 206      29.385  37.613  47.059  1.00  0.00           C  
ATOM   3270  OE1 GLU A 206      30.390  37.430  47.698  1.00  0.00           O  
ATOM   3271  OE2 GLU A 206      28.324  37.932  47.566  1.00  0.00           O  
ATOM   3272  H   GLU A 206      32.938  37.510  42.726  1.00  0.00           H  
ATOM   3273  HA  GLU A 206      30.278  36.391  43.133  1.00  0.00           H  
ATOM   3274 1HB  GLU A 206      31.263  36.418  45.467  1.00  0.00           H  
ATOM   3275 2HB  GLU A 206      31.456  38.157  45.326  1.00  0.00           H  
ATOM   3276 1HG  GLU A 206      29.020  38.373  45.124  1.00  0.00           H  
ATOM   3277 2HG  GLU A 206      28.841  36.662  45.225  1.00  0.00           H  
ATOM   3278  N   GLU A 207      29.319  38.489  42.218  1.00  0.00           N  
ATOM   3279  CA  GLU A 207      28.724  39.647  41.533  1.00  0.00           C  
ATOM   3280  C   GLU A 207      28.493  40.868  42.441  1.00  0.00           C  
ATOM   3281  O   GLU A 207      28.324  41.985  41.960  1.00  0.00           O  
ATOM   3282  CB  GLU A 207      27.438  39.222  40.812  1.00  0.00           C  
ATOM   3283  CG  GLU A 207      27.693  38.286  39.583  1.00  0.00           C  
ATOM   3284  CD  GLU A 207      27.864  36.818  39.909  1.00  0.00           C  
ATOM   3285  OE1 GLU A 207      27.393  36.390  40.939  1.00  0.00           O  
ATOM   3286  OE2 GLU A 207      28.520  36.130  39.137  1.00  0.00           O  
ATOM   3287  H   GLU A 207      28.795  37.624  42.234  1.00  0.00           H  
ATOM   3288  HA  GLU A 207      29.426  39.961  40.759  1.00  0.00           H  
ATOM   3289 1HB  GLU A 207      26.784  38.697  41.511  1.00  0.00           H  
ATOM   3290 2HB  GLU A 207      26.903  40.107  40.464  1.00  0.00           H  
ATOM   3291 1HG  GLU A 207      26.849  38.385  38.895  1.00  0.00           H  
ATOM   3292 2HG  GLU A 207      28.565  38.634  39.066  1.00  0.00           H  
ATOM   3293  N   SER A 208      28.502  40.640  43.755  1.00  0.00           N  
ATOM   3294  CA  SER A 208      28.331  41.663  44.790  1.00  0.00           C  
ATOM   3295  C   SER A 208      29.453  42.715  44.763  1.00  0.00           C  
ATOM   3296  O   SER A 208      29.313  43.806  45.323  1.00  0.00           O  
ATOM   3297  CB  SER A 208      28.303  41.013  46.158  1.00  0.00           C  
ATOM   3298  OG  SER A 208      27.178  40.173  46.304  1.00  0.00           O  
ATOM   3299  H   SER A 208      28.644  39.688  44.051  1.00  0.00           H  
ATOM   3300  HA  SER A 208      27.380  42.170  44.617  1.00  0.00           H  
ATOM   3301 1HB  SER A 208      29.213  40.437  46.289  1.00  0.00           H  
ATOM   3302 2HB  SER A 208      28.294  41.778  46.932  1.00  0.00           H  
ATOM   3303  HG  SER A 208      27.479  39.410  46.861  1.00  0.00           H  
ATOM   3304  N   SER A 209      30.588  42.397  44.138  1.00  0.00           N  
ATOM   3305  CA  SER A 209      31.692  43.351  44.078  1.00  0.00           C  
ATOM   3306  C   SER A 209      31.418  44.396  42.994  1.00  0.00           C  
ATOM   3307  O   SER A 209      31.961  44.327  41.892  1.00  0.00           O  
ATOM   3308  CB  SER A 209      32.994  42.639  43.788  1.00  0.00           C  
ATOM   3309  OG  SER A 209      33.298  41.710  44.791  1.00  0.00           O  
ATOM   3310  H   SER A 209      30.689  41.485  43.685  1.00  0.00           H  
ATOM   3311  HA  SER A 209      31.772  43.863  45.038  1.00  0.00           H  
ATOM   3312 1HB  SER A 209      32.929  42.133  42.823  1.00  0.00           H  
ATOM   3313 2HB  SER A 209      33.789  43.375  43.725  1.00  0.00           H  
ATOM   3314  HG  SER A 209      32.712  40.956  44.631  1.00  0.00           H  
ATOM   3315  N   HIS A 210      30.519  45.328  43.303  1.00  0.00           N  
ATOM   3316  CA  HIS A 210      30.043  46.316  42.336  1.00  0.00           C  
ATOM   3317  C   HIS A 210      31.175  47.217  41.878  1.00  0.00           C  
ATOM   3318  O   HIS A 210      32.019  47.628  42.675  1.00  0.00           O  
ATOM   3319  CB  HIS A 210      28.961  47.214  42.959  1.00  0.00           C  
ATOM   3320  CG  HIS A 210      27.713  46.504  43.365  1.00  0.00           C  
ATOM   3321  ND1 HIS A 210      26.613  47.165  43.871  1.00  0.00           N  
ATOM   3322  CD2 HIS A 210      27.387  45.197  43.340  1.00  0.00           C  
ATOM   3323  CE1 HIS A 210      25.673  46.282  44.166  1.00  0.00           C  
ATOM   3324  NE2 HIS A 210      26.121  45.078  43.855  1.00  0.00           N  
ATOM   3325  H   HIS A 210      30.125  45.285  44.242  1.00  0.00           H  
ATOM   3326  HA  HIS A 210      29.629  45.812  41.463  1.00  0.00           H  
ATOM   3327 1HB  HIS A 210      29.369  47.708  43.845  1.00  0.00           H  
ATOM   3328 2HB  HIS A 210      28.682  47.998  42.252  1.00  0.00           H  
ATOM   3329  HD1 HIS A 210      26.517  48.176  43.955  1.00  0.00           H  
ATOM   3330  HD2 HIS A 210      27.929  44.316  43.018  1.00  0.00           H  
ATOM   3331  HE1 HIS A 210      24.723  46.598  44.597  1.00  0.00           H  
ATOM   3332  N   TRP A 211      31.152  47.602  40.606  1.00  0.00           N  
ATOM   3333  CA  TRP A 211      32.172  48.492  40.049  1.00  0.00           C  
ATOM   3334  C   TRP A 211      32.125  49.911  40.610  1.00  0.00           C  
ATOM   3335  O   TRP A 211      33.096  50.662  40.504  1.00  0.00           O  
ATOM   3336  CB  TRP A 211      32.064  48.552  38.537  1.00  0.00           C  
ATOM   3337  CG  TRP A 211      32.519  47.336  37.844  1.00  0.00           C  
ATOM   3338  CD1 TRP A 211      31.767  46.426  37.171  1.00  0.00           C  
ATOM   3339  CD2 TRP A 211      33.886  46.887  37.744  1.00  0.00           C  
ATOM   3340  NE1 TRP A 211      32.575  45.437  36.658  1.00  0.00           N  
ATOM   3341  CE2 TRP A 211      33.877  45.707  37.003  1.00  0.00           C  
ATOM   3342  CE3 TRP A 211      35.099  47.390  38.216  1.00  0.00           C  
ATOM   3343  CZ2 TRP A 211      35.042  45.012  36.719  1.00  0.00           C  
ATOM   3344  CZ3 TRP A 211      36.266  46.698  37.936  1.00  0.00           C  
ATOM   3345  CH2 TRP A 211      36.239  45.539  37.207  1.00  0.00           C  
ATOM   3346  H   TRP A 211      30.435  47.237  39.995  1.00  0.00           H  
ATOM   3347  HA  TRP A 211      33.145  48.071  40.289  1.00  0.00           H  
ATOM   3348 1HB  TRP A 211      31.041  48.776  38.236  1.00  0.00           H  
ATOM   3349 2HB  TRP A 211      32.689  49.339  38.198  1.00  0.00           H  
ATOM   3350  HD1 TRP A 211      30.685  46.475  37.047  1.00  0.00           H  
ATOM   3351  HE1 TRP A 211      32.257  44.646  36.115  1.00  0.00           H  
ATOM   3352  HE3 TRP A 211      35.124  48.314  38.794  1.00  0.00           H  
ATOM   3353  HZ2 TRP A 211      35.041  44.089  36.137  1.00  0.00           H  
ATOM   3354  HZ3 TRP A 211      37.207  47.102  38.310  1.00  0.00           H  
ATOM   3355  HH2 TRP A 211      37.176  45.019  37.004  1.00  0.00           H  
ATOM   3356  N   VAL A 212      30.963  50.284  41.144  1.00  0.00           N  
ATOM   3357  CA  VAL A 212      30.654  51.577  41.771  1.00  0.00           C  
ATOM   3358  C   VAL A 212      30.638  52.766  40.804  1.00  0.00           C  
ATOM   3359  O   VAL A 212      29.608  53.425  40.680  1.00  0.00           O  
ATOM   3360  CB  VAL A 212      31.635  51.887  42.918  1.00  0.00           C  
ATOM   3361  CG1 VAL A 212      31.375  53.259  43.472  1.00  0.00           C  
ATOM   3362  CG2 VAL A 212      31.502  50.856  44.004  1.00  0.00           C  
ATOM   3363  H   VAL A 212      30.237  49.585  41.149  1.00  0.00           H  
ATOM   3364  HA  VAL A 212      29.667  51.492  42.220  1.00  0.00           H  
ATOM   3365  HB  VAL A 212      32.644  51.888  42.538  1.00  0.00           H  
ATOM   3366 1HG1 VAL A 212      32.088  53.474  44.268  1.00  0.00           H  
ATOM   3367 2HG1 VAL A 212      31.467  53.978  42.707  1.00  0.00           H  
ATOM   3368 3HG1 VAL A 212      30.385  53.297  43.861  1.00  0.00           H  
ATOM   3369 1HG2 VAL A 212      32.205  51.104  44.770  1.00  0.00           H  
ATOM   3370 2HG2 VAL A 212      30.497  50.859  44.410  1.00  0.00           H  
ATOM   3371 3HG2 VAL A 212      31.727  49.875  43.615  1.00  0.00           H  
ATOM   3372  N   LEU A 213      31.777  53.007  40.131  1.00  0.00           N  
ATOM   3373  CA  LEU A 213      32.018  54.106  39.174  1.00  0.00           C  
ATOM   3374  C   LEU A 213      31.829  55.525  39.719  1.00  0.00           C  
ATOM   3375  O   LEU A 213      31.346  56.418  39.023  1.00  0.00           O  
ATOM   3376  CB  LEU A 213      31.113  53.951  37.966  1.00  0.00           C  
ATOM   3377  CG  LEU A 213      31.522  53.041  36.927  1.00  0.00           C  
ATOM   3378  CD1 LEU A 213      31.524  51.668  37.442  1.00  0.00           C  
ATOM   3379  CD2 LEU A 213      30.572  53.151  35.840  1.00  0.00           C  
ATOM   3380  H   LEU A 213      32.531  52.351  40.311  1.00  0.00           H  
ATOM   3381  HA  LEU A 213      33.045  54.025  38.833  1.00  0.00           H  
ATOM   3382 1HB  LEU A 213      30.147  53.600  38.288  1.00  0.00           H  
ATOM   3383 2HB  LEU A 213      31.009  54.924  37.498  1.00  0.00           H  
ATOM   3384  HG  LEU A 213      32.509  53.300  36.575  1.00  0.00           H  
ATOM   3385 1HD1 LEU A 213      31.819  50.988  36.643  1.00  0.00           H  
ATOM   3386 2HD1 LEU A 213      32.225  51.608  38.257  1.00  0.00           H  
ATOM   3387 3HD1 LEU A 213      30.525  51.404  37.794  1.00  0.00           H  
ATOM   3388 1HD2 LEU A 213      30.869  52.482  35.074  1.00  0.00           H  
ATOM   3389 2HD2 LEU A 213      29.593  52.874  36.187  1.00  0.00           H  
ATOM   3390 3HD2 LEU A 213      30.554  54.171  35.455  1.00  0.00           H  
ATOM   3391  N   VAL A 214      32.220  55.727  40.959  1.00  0.00           N  
ATOM   3392  CA  VAL A 214      32.152  57.030  41.598  1.00  0.00           C  
ATOM   3393  C   VAL A 214      33.046  58.037  40.871  1.00  0.00           C  
ATOM   3394  O   VAL A 214      34.142  57.686  40.430  1.00  0.00           O  
ATOM   3395  CB  VAL A 214      32.579  56.914  43.073  1.00  0.00           C  
ATOM   3396  CG1 VAL A 214      34.072  56.599  43.175  1.00  0.00           C  
ATOM   3397  CG2 VAL A 214      32.224  58.164  43.809  1.00  0.00           C  
ATOM   3398  H   VAL A 214      32.588  54.945  41.475  1.00  0.00           H  
ATOM   3399  HA  VAL A 214      31.120  57.381  41.562  1.00  0.00           H  
ATOM   3400  HB  VAL A 214      32.036  56.094  43.523  1.00  0.00           H  
ATOM   3401 1HG1 VAL A 214      34.350  56.497  44.225  1.00  0.00           H  
ATOM   3402 2HG1 VAL A 214      34.290  55.671  42.650  1.00  0.00           H  
ATOM   3403 3HG1 VAL A 214      34.641  57.420  42.727  1.00  0.00           H  
ATOM   3404 1HG2 VAL A 214      32.489  58.044  44.851  1.00  0.00           H  
ATOM   3405 2HG2 VAL A 214      32.750  59.020  43.403  1.00  0.00           H  
ATOM   3406 3HG2 VAL A 214      31.165  58.306  43.718  1.00  0.00           H  
ATOM   3407  N   VAL A 215      32.586  59.280  40.761  1.00  0.00           N  
ATOM   3408  CA  VAL A 215      33.362  60.349  40.152  1.00  0.00           C  
ATOM   3409  C   VAL A 215      34.649  60.484  40.961  1.00  0.00           C  
ATOM   3410  O   VAL A 215      34.616  60.225  42.156  1.00  0.00           O  
ATOM   3411  CB  VAL A 215      32.598  61.674  40.262  1.00  0.00           C  
ATOM   3412  CG1 VAL A 215      31.290  61.609  39.516  1.00  0.00           C  
ATOM   3413  CG2 VAL A 215      32.363  61.948  41.721  1.00  0.00           C  
ATOM   3414  H   VAL A 215      31.669  59.490  41.122  1.00  0.00           H  
ATOM   3415  HA  VAL A 215      33.543  60.096  39.113  1.00  0.00           H  
ATOM   3416  HB  VAL A 215      33.188  62.481  39.825  1.00  0.00           H  
ATOM   3417 1HG1 VAL A 215      30.771  62.571  39.620  1.00  0.00           H  
ATOM   3418 2HG1 VAL A 215      31.469  61.411  38.458  1.00  0.00           H  
ATOM   3419 3HG1 VAL A 215      30.673  60.815  39.935  1.00  0.00           H  
ATOM   3420 1HG2 VAL A 215      31.823  62.877  41.834  1.00  0.00           H  
ATOM   3421 2HG2 VAL A 215      31.774  61.145  42.159  1.00  0.00           H  
ATOM   3422 3HG2 VAL A 215      33.324  62.013  42.223  1.00  0.00           H  
ATOM   3423  N   PRO A 216      35.786  60.878  40.374  1.00  0.00           N  
ATOM   3424  CA  PRO A 216      37.038  61.081  41.087  1.00  0.00           C  
ATOM   3425  C   PRO A 216      36.816  61.998  42.278  1.00  0.00           C  
ATOM   3426  O   PRO A 216      36.173  63.040  42.138  1.00  0.00           O  
ATOM   3427  CB  PRO A 216      37.905  61.745  40.012  1.00  0.00           C  
ATOM   3428  CG  PRO A 216      37.355  61.211  38.703  1.00  0.00           C  
ATOM   3429  CD  PRO A 216      35.859  61.122  38.918  1.00  0.00           C  
ATOM   3430  HA  PRO A 216      37.444  60.103  41.402  1.00  0.00           H  
ATOM   3431 1HB  PRO A 216      37.819  62.842  40.091  1.00  0.00           H  
ATOM   3432 2HB  PRO A 216      38.964  61.494  40.166  1.00  0.00           H  
ATOM   3433 1HG  PRO A 216      37.616  61.883  37.868  1.00  0.00           H  
ATOM   3434 2HG  PRO A 216      37.804  60.229  38.473  1.00  0.00           H  
ATOM   3435 1HD  PRO A 216      35.355  62.059  38.641  1.00  0.00           H  
ATOM   3436 2HD  PRO A 216      35.506  60.259  38.338  1.00  0.00           H  
ATOM   3437  N   LEU A 217      37.358  61.630  43.441  1.00  0.00           N  
ATOM   3438  CA  LEU A 217      37.129  62.422  44.646  1.00  0.00           C  
ATOM   3439  C   LEU A 217      38.378  63.031  45.278  1.00  0.00           C  
ATOM   3440  O   LEU A 217      38.396  64.210  45.636  1.00  0.00           O  
ATOM   3441  CB  LEU A 217      36.491  61.511  45.690  1.00  0.00           C  
ATOM   3442  CG  LEU A 217      35.187  60.895  45.286  1.00  0.00           C  
ATOM   3443  CD1 LEU A 217      34.743  59.981  46.350  1.00  0.00           C  
ATOM   3444  CD2 LEU A 217      34.163  61.985  45.021  1.00  0.00           C  
ATOM   3445  H   LEU A 217      37.892  60.777  43.487  1.00  0.00           H  
ATOM   3446  HA  LEU A 217      36.441  63.230  44.401  1.00  0.00           H  
ATOM   3447 1HB  LEU A 217      37.173  60.728  45.946  1.00  0.00           H  
ATOM   3448 2HB  LEU A 217      36.307  62.104  46.579  1.00  0.00           H  
ATOM   3449  HG  LEU A 217      35.338  60.306  44.399  1.00  0.00           H  
ATOM   3450 1HD1 LEU A 217      33.828  59.510  46.060  1.00  0.00           H  
ATOM   3451 2HD1 LEU A 217      35.501  59.217  46.516  1.00  0.00           H  
ATOM   3452 3HD1 LEU A 217      34.593  60.550  47.237  1.00  0.00           H  
ATOM   3453 1HD2 LEU A 217      33.228  61.548  44.711  1.00  0.00           H  
ATOM   3454 2HD2 LEU A 217      34.007  62.574  45.925  1.00  0.00           H  
ATOM   3455 3HD2 LEU A 217      34.523  62.638  44.229  1.00  0.00           H  
ATOM   3456  N   GLN A 218      39.399  62.198  45.476  1.00  0.00           N  
ATOM   3457  CA  GLN A 218      40.596  62.595  46.203  1.00  0.00           C  
ATOM   3458  C   GLN A 218      41.886  62.116  45.523  1.00  0.00           C  
ATOM   3459  O   GLN A 218      41.905  61.040  44.931  1.00  0.00           O  
ATOM   3460  CB  GLN A 218      40.516  62.054  47.644  1.00  0.00           C  
ATOM   3461  CG  GLN A 218      39.391  62.658  48.480  1.00  0.00           C  
ATOM   3462  CD  GLN A 218      39.397  62.167  49.906  1.00  0.00           C  
ATOM   3463  OE1 GLN A 218      39.216  60.975  50.167  1.00  0.00           O  
ATOM   3464  NE2 GLN A 218      39.601  63.083  50.844  1.00  0.00           N  
ATOM   3465  H   GLN A 218      39.330  61.256  45.134  1.00  0.00           H  
ATOM   3466  HA  GLN A 218      40.593  63.681  46.239  1.00  0.00           H  
ATOM   3467 1HB  GLN A 218      40.334  60.988  47.611  1.00  0.00           H  
ATOM   3468 2HB  GLN A 218      41.451  62.198  48.171  1.00  0.00           H  
ATOM   3469 1HG  GLN A 218      39.496  63.743  48.485  1.00  0.00           H  
ATOM   3470 2HG  GLN A 218      38.435  62.382  48.049  1.00  0.00           H  
ATOM   3471 1HE2 GLN A 218      39.617  62.819  51.809  1.00  0.00           H  
ATOM   3472 2HE2 GLN A 218      39.741  64.039  50.585  1.00  0.00           H  
ATOM   3473  N   PRO A 219      43.012  62.842  45.678  1.00  0.00           N  
ATOM   3474  CA  PRO A 219      44.335  62.509  45.155  1.00  0.00           C  
ATOM   3475  C   PRO A 219      44.908  61.224  45.750  1.00  0.00           C  
ATOM   3476  O   PRO A 219      45.847  60.647  45.207  1.00  0.00           O  
ATOM   3477  CB  PRO A 219      45.173  63.736  45.539  1.00  0.00           C  
ATOM   3478  CG  PRO A 219      44.454  64.353  46.715  1.00  0.00           C  
ATOM   3479  CD  PRO A 219      42.987  64.120  46.439  1.00  0.00           C  
ATOM   3480  HA  PRO A 219      44.269  62.418  44.060  1.00  0.00           H  
ATOM   3481 1HB  PRO A 219      46.198  63.423  45.786  1.00  0.00           H  
ATOM   3482 2HB  PRO A 219      45.248  64.420  44.681  1.00  0.00           H  
ATOM   3483 1HG  PRO A 219      44.791  63.878  47.650  1.00  0.00           H  
ATOM   3484 2HG  PRO A 219      44.707  65.422  46.796  1.00  0.00           H  
ATOM   3485 1HD  PRO A 219      42.478  64.041  47.398  1.00  0.00           H  
ATOM   3486 2HD  PRO A 219      42.579  64.931  45.814  1.00  0.00           H  
ATOM   3487  N   GLY A 220      44.352  60.783  46.881  1.00  0.00           N  
ATOM   3488  CA  GLY A 220      44.800  59.563  47.536  1.00  0.00           C  
ATOM   3489  C   GLY A 220      44.160  58.303  46.935  1.00  0.00           C  
ATOM   3490  O   GLY A 220      44.452  57.188  47.371  1.00  0.00           O  
ATOM   3491  H   GLY A 220      43.594  61.296  47.296  1.00  0.00           H  
ATOM   3492 1HA  GLY A 220      45.884  59.492  47.457  1.00  0.00           H  
ATOM   3493 2HA  GLY A 220      44.564  59.619  48.598  1.00  0.00           H  
ATOM   3494  N   LEU A 221      43.277  58.478  45.950  1.00  0.00           N  
ATOM   3495  CA  LEU A 221      42.607  57.356  45.307  1.00  0.00           C  
ATOM   3496  C   LEU A 221      43.346  56.952  44.044  1.00  0.00           C  
ATOM   3497  O   LEU A 221      44.055  57.751  43.436  1.00  0.00           O  
ATOM   3498  CB  LEU A 221      41.158  57.714  44.993  1.00  0.00           C  
ATOM   3499  CG  LEU A 221      40.327  58.085  46.215  1.00  0.00           C  
ATOM   3500  CD1 LEU A 221      38.942  58.534  45.791  1.00  0.00           C  
ATOM   3501  CD2 LEU A 221      40.249  56.885  47.136  1.00  0.00           C  
ATOM   3502  H   LEU A 221      43.049  59.418  45.625  1.00  0.00           H  
ATOM   3503  HA  LEU A 221      42.614  56.507  45.989  1.00  0.00           H  
ATOM   3504 1HB  LEU A 221      41.150  58.562  44.308  1.00  0.00           H  
ATOM   3505 2HB  LEU A 221      40.693  56.867  44.501  1.00  0.00           H  
ATOM   3506  HG  LEU A 221      40.806  58.907  46.735  1.00  0.00           H  
ATOM   3507 1HD1 LEU A 221      38.368  58.806  46.678  1.00  0.00           H  
ATOM   3508 2HD1 LEU A 221      39.034  59.384  45.138  1.00  0.00           H  
ATOM   3509 3HD1 LEU A 221      38.439  57.736  45.271  1.00  0.00           H  
ATOM   3510 1HD2 LEU A 221      39.668  57.142  48.024  1.00  0.00           H  
ATOM   3511 2HD2 LEU A 221      39.770  56.056  46.616  1.00  0.00           H  
ATOM   3512 3HD2 LEU A 221      41.258  56.592  47.435  1.00  0.00           H  
ATOM   3513  N   LEU A 222      43.185  55.706  43.635  1.00  0.00           N  
ATOM   3514  CA  LEU A 222      43.845  55.259  42.421  1.00  0.00           C  
ATOM   3515  C   LEU A 222      43.291  56.041  41.229  1.00  0.00           C  
ATOM   3516  O   LEU A 222      42.082  56.264  41.161  1.00  0.00           O  
ATOM   3517  CB  LEU A 222      43.636  53.756  42.268  1.00  0.00           C  
ATOM   3518  CG  LEU A 222      44.330  52.935  43.352  1.00  0.00           C  
ATOM   3519  CD1 LEU A 222      43.970  51.475  43.234  1.00  0.00           C  
ATOM   3520  CD2 LEU A 222      45.820  53.127  43.207  1.00  0.00           C  
ATOM   3521  H   LEU A 222      42.606  55.070  44.165  1.00  0.00           H  
ATOM   3522  HA  LEU A 222      44.905  55.447  42.545  1.00  0.00           H  
ATOM   3523 1HB  LEU A 222      42.571  53.536  42.297  1.00  0.00           H  
ATOM   3524 2HB  LEU A 222      44.026  53.445  41.312  1.00  0.00           H  
ATOM   3525  HG  LEU A 222      44.006  53.283  44.332  1.00  0.00           H  
ATOM   3526 1HD1 LEU A 222      44.473  50.913  44.023  1.00  0.00           H  
ATOM   3527 2HD1 LEU A 222      42.892  51.352  43.333  1.00  0.00           H  
ATOM   3528 3HD1 LEU A 222      44.295  51.102  42.278  1.00  0.00           H  
ATOM   3529 1HD2 LEU A 222      46.340  52.559  43.979  1.00  0.00           H  
ATOM   3530 2HD2 LEU A 222      46.135  52.775  42.222  1.00  0.00           H  
ATOM   3531 3HD2 LEU A 222      46.060  54.186  43.308  1.00  0.00           H  
ATOM   3532  N   PRO A 223      44.121  56.402  40.227  1.00  0.00           N  
ATOM   3533  CA  PRO A 223      43.766  57.210  39.061  1.00  0.00           C  
ATOM   3534  C   PRO A 223      42.984  56.425  38.032  1.00  0.00           C  
ATOM   3535  O   PRO A 223      43.416  56.246  36.893  1.00  0.00           O  
ATOM   3536  CB  PRO A 223      45.142  57.601  38.520  1.00  0.00           C  
ATOM   3537  CG  PRO A 223      46.022  56.412  38.869  1.00  0.00           C  
ATOM   3538  CD  PRO A 223      45.529  55.959  40.237  1.00  0.00           C  
ATOM   3539  HA  PRO A 223      43.198  58.092  39.392  1.00  0.00           H  
ATOM   3540 1HB  PRO A 223      45.080  57.785  37.436  1.00  0.00           H  
ATOM   3541 2HB  PRO A 223      45.478  58.537  38.989  1.00  0.00           H  
ATOM   3542 1HG  PRO A 223      45.917  55.627  38.104  1.00  0.00           H  
ATOM   3543 2HG  PRO A 223      47.083  56.710  38.876  1.00  0.00           H  
ATOM   3544 1HD  PRO A 223      45.605  54.867  40.316  1.00  0.00           H  
ATOM   3545 2HD  PRO A 223      46.099  56.485  41.020  1.00  0.00           H  
ATOM   3546  N   PHE A 224      41.834  55.944  38.459  1.00  0.00           N  
ATOM   3547  CA  PHE A 224      40.963  55.108  37.665  1.00  0.00           C  
ATOM   3548  C   PHE A 224      39.661  55.822  37.376  1.00  0.00           C  
ATOM   3549  O   PHE A 224      39.288  56.763  38.075  1.00  0.00           O  
ATOM   3550  CB  PHE A 224      40.649  53.813  38.410  1.00  0.00           C  
ATOM   3551  CG  PHE A 224      41.834  52.950  38.730  1.00  0.00           C  
ATOM   3552  CD1 PHE A 224      43.046  53.089  38.072  1.00  0.00           C  
ATOM   3553  CD2 PHE A 224      41.718  51.968  39.677  1.00  0.00           C  
ATOM   3554  CE1 PHE A 224      44.113  52.285  38.376  1.00  0.00           C  
ATOM   3555  CE2 PHE A 224      42.773  51.150  39.975  1.00  0.00           C  
ATOM   3556  CZ  PHE A 224      43.981  51.312  39.327  1.00  0.00           C  
ATOM   3557  H   PHE A 224      41.563  56.161  39.415  1.00  0.00           H  
ATOM   3558  HA  PHE A 224      41.455  54.877  36.719  1.00  0.00           H  
ATOM   3559 1HB  PHE A 224      40.157  54.062  39.353  1.00  0.00           H  
ATOM   3560 2HB  PHE A 224      39.948  53.217  37.836  1.00  0.00           H  
ATOM   3561  HD1 PHE A 224      43.154  53.842  37.306  1.00  0.00           H  
ATOM   3562  HD2 PHE A 224      40.765  51.838  40.190  1.00  0.00           H  
ATOM   3563  HE1 PHE A 224      45.060  52.420  37.852  1.00  0.00           H  
ATOM   3564  HE2 PHE A 224      42.655  50.373  40.726  1.00  0.00           H  
ATOM   3565  HZ  PHE A 224      44.823  50.665  39.568  1.00  0.00           H  
ATOM   3566  N   LYS A 225      38.925  55.338  36.382  1.00  0.00           N  
ATOM   3567  CA  LYS A 225      37.596  55.888  36.128  1.00  0.00           C  
ATOM   3568  C   LYS A 225      36.537  55.158  36.954  1.00  0.00           C  
ATOM   3569  O   LYS A 225      35.355  55.494  36.913  1.00  0.00           O  
ATOM   3570  CB  LYS A 225      37.262  55.861  34.643  1.00  0.00           C  
ATOM   3571  CG  LYS A 225      38.201  56.718  33.789  1.00  0.00           C  
ATOM   3572  CD  LYS A 225      38.129  58.185  34.249  1.00  0.00           C  
ATOM   3573  CE  LYS A 225      38.887  59.142  33.331  1.00  0.00           C  
ATOM   3574  NZ  LYS A 225      38.894  60.551  33.873  1.00  0.00           N  
ATOM   3575  H   LYS A 225      39.278  54.588  35.805  1.00  0.00           H  
ATOM   3576  HA  LYS A 225      37.589  56.932  36.444  1.00  0.00           H  
ATOM   3577 1HB  LYS A 225      37.304  54.835  34.276  1.00  0.00           H  
ATOM   3578 2HB  LYS A 225      36.244  56.224  34.492  1.00  0.00           H  
ATOM   3579 1HG  LYS A 225      39.225  56.356  33.889  1.00  0.00           H  
ATOM   3580 2HG  LYS A 225      37.905  56.655  32.742  1.00  0.00           H  
ATOM   3581 1HD  LYS A 225      37.087  58.494  34.282  1.00  0.00           H  
ATOM   3582 2HD  LYS A 225      38.539  58.271  35.257  1.00  0.00           H  
ATOM   3583 1HE  LYS A 225      39.913  58.801  33.216  1.00  0.00           H  
ATOM   3584 2HE  LYS A 225      38.403  59.147  32.355  1.00  0.00           H  
ATOM   3585 1HZ  LYS A 225      39.391  61.156  33.244  1.00  0.00           H  
ATOM   3586 2HZ  LYS A 225      37.924  60.917  33.998  1.00  0.00           H  
ATOM   3587 3HZ  LYS A 225      39.347  60.556  34.771  1.00  0.00           H  
ATOM   3588  N   ARG A 226      36.969  54.132  37.681  1.00  0.00           N  
ATOM   3589  CA  ARG A 226      36.087  53.394  38.563  1.00  0.00           C  
ATOM   3590  C   ARG A 226      36.863  52.682  39.666  1.00  0.00           C  
ATOM   3591  O   ARG A 226      37.952  52.149  39.443  1.00  0.00           O  
ATOM   3592  CB  ARG A 226      35.261  52.405  37.762  1.00  0.00           C  
ATOM   3593  CG  ARG A 226      36.027  51.309  37.048  1.00  0.00           C  
ATOM   3594  CD  ARG A 226      35.103  50.489  36.222  1.00  0.00           C  
ATOM   3595  NE  ARG A 226      35.772  49.407  35.532  1.00  0.00           N  
ATOM   3596  CZ  ARG A 226      35.136  48.524  34.742  1.00  0.00           C  
ATOM   3597  NH1 ARG A 226      33.840  48.629  34.573  1.00  0.00           N  
ATOM   3598  NH2 ARG A 226      35.805  47.556  34.144  1.00  0.00           N  
ATOM   3599  H   ARG A 226      37.945  53.893  37.649  1.00  0.00           H  
ATOM   3600  HA  ARG A 226      35.409  54.104  39.036  1.00  0.00           H  
ATOM   3601 1HB  ARG A 226      34.554  51.914  38.429  1.00  0.00           H  
ATOM   3602 2HB  ARG A 226      34.694  52.936  37.012  1.00  0.00           H  
ATOM   3603 1HG  ARG A 226      36.783  51.745  36.397  1.00  0.00           H  
ATOM   3604 2HG  ARG A 226      36.502  50.656  37.782  1.00  0.00           H  
ATOM   3605 1HD  ARG A 226      34.347  50.062  36.858  1.00  0.00           H  
ATOM   3606 2HD  ARG A 226      34.623  51.123  35.477  1.00  0.00           H  
ATOM   3607  HE  ARG A 226      36.771  49.307  35.653  1.00  0.00           H  
ATOM   3608 1HH1 ARG A 226      33.328  49.369  35.032  1.00  0.00           H  
ATOM   3609 2HH1 ARG A 226      33.342  47.974  33.982  1.00  0.00           H  
ATOM   3610 1HH2 ARG A 226      36.802  47.471  34.277  1.00  0.00           H  
ATOM   3611 2HH2 ARG A 226      35.313  46.900  33.556  1.00  0.00           H  
ATOM   3612  N   LEU A 227      36.270  52.653  40.853  1.00  0.00           N  
ATOM   3613  CA  LEU A 227      36.838  51.977  42.010  1.00  0.00           C  
ATOM   3614  C   LEU A 227      35.902  50.888  42.518  1.00  0.00           C  
ATOM   3615  O   LEU A 227      34.924  51.195  43.188  1.00  0.00           O  
ATOM   3616  CB  LEU A 227      37.082  53.001  43.129  1.00  0.00           C  
ATOM   3617  CG  LEU A 227      38.004  54.208  42.772  1.00  0.00           C  
ATOM   3618  CD1 LEU A 227      38.002  55.184  43.926  1.00  0.00           C  
ATOM   3619  CD2 LEU A 227      39.438  53.724  42.472  1.00  0.00           C  
ATOM   3620  H   LEU A 227      35.384  53.118  40.961  1.00  0.00           H  
ATOM   3621  HA  LEU A 227      37.784  51.519  41.724  1.00  0.00           H  
ATOM   3622 1HB  LEU A 227      36.117  53.402  43.441  1.00  0.00           H  
ATOM   3623 2HB  LEU A 227      37.523  52.481  43.981  1.00  0.00           H  
ATOM   3624  HG  LEU A 227      37.608  54.722  41.895  1.00  0.00           H  
ATOM   3625 1HD1 LEU A 227      38.627  56.030  43.667  1.00  0.00           H  
ATOM   3626 2HD1 LEU A 227      36.985  55.529  44.115  1.00  0.00           H  
ATOM   3627 3HD1 LEU A 227      38.393  54.700  44.820  1.00  0.00           H  
ATOM   3628 1HD2 LEU A 227      40.073  54.580  42.217  1.00  0.00           H  
ATOM   3629 2HD2 LEU A 227      39.846  53.218  43.345  1.00  0.00           H  
ATOM   3630 3HD2 LEU A 227      39.412  53.034  41.633  1.00  0.00           H  
ATOM   3631  N   ARG A 228      36.203  49.629  42.215  1.00  0.00           N  
ATOM   3632  CA  ARG A 228      35.329  48.529  42.633  1.00  0.00           C  
ATOM   3633  C   ARG A 228      35.356  48.388  44.148  1.00  0.00           C  
ATOM   3634  O   ARG A 228      36.437  48.379  44.740  1.00  0.00           O  
ATOM   3635  CB  ARG A 228      35.775  47.233  41.966  1.00  0.00           C  
ATOM   3636  CG  ARG A 228      34.923  46.008  42.221  1.00  0.00           C  
ATOM   3637  CD  ARG A 228      35.225  44.907  41.270  1.00  0.00           C  
ATOM   3638  NE  ARG A 228      36.601  44.444  41.370  1.00  0.00           N  
ATOM   3639  CZ  ARG A 228      37.146  43.511  40.566  1.00  0.00           C  
ATOM   3640  NH1 ARG A 228      36.404  42.930  39.649  1.00  0.00           N  
ATOM   3641  NH2 ARG A 228      38.419  43.176  40.703  1.00  0.00           N  
ATOM   3642  H   ARG A 228      37.032  49.435  41.672  1.00  0.00           H  
ATOM   3643  HA  ARG A 228      34.308  48.755  42.330  1.00  0.00           H  
ATOM   3644 1HB  ARG A 228      35.818  47.380  40.907  1.00  0.00           H  
ATOM   3645 2HB  ARG A 228      36.782  46.991  42.299  1.00  0.00           H  
ATOM   3646 1HG  ARG A 228      35.077  45.651  43.237  1.00  0.00           H  
ATOM   3647 2HG  ARG A 228      33.892  46.257  42.087  1.00  0.00           H  
ATOM   3648 1HD  ARG A 228      34.569  44.066  41.473  1.00  0.00           H  
ATOM   3649 2HD  ARG A 228      35.049  45.247  40.256  1.00  0.00           H  
ATOM   3650  HE  ARG A 228      37.194  44.874  42.067  1.00  0.00           H  
ATOM   3651 1HH1 ARG A 228      35.424  43.175  39.572  1.00  0.00           H  
ATOM   3652 2HH1 ARG A 228      36.804  42.228  39.044  1.00  0.00           H  
ATOM   3653 1HH2 ARG A 228      38.986  43.623  41.411  1.00  0.00           H  
ATOM   3654 2HH2 ARG A 228      38.824  42.476  40.100  1.00  0.00           H  
ATOM   3655  N   LEU A 229      34.173  48.325  44.766  1.00  0.00           N  
ATOM   3656  CA  LEU A 229      34.078  48.228  46.229  1.00  0.00           C  
ATOM   3657  C   LEU A 229      32.995  47.255  46.680  1.00  0.00           C  
ATOM   3658  O   LEU A 229      31.905  47.215  46.106  1.00  0.00           O  
ATOM   3659  CB  LEU A 229      33.767  49.608  46.848  1.00  0.00           C  
ATOM   3660  CG  LEU A 229      34.837  50.721  46.638  1.00  0.00           C  
ATOM   3661  CD1 LEU A 229      34.287  52.054  47.057  1.00  0.00           C  
ATOM   3662  CD2 LEU A 229      36.059  50.395  47.444  1.00  0.00           C  
ATOM   3663  H   LEU A 229      33.332  48.308  44.187  1.00  0.00           H  
ATOM   3664  HA  LEU A 229      35.034  47.872  46.617  1.00  0.00           H  
ATOM   3665 1HB  LEU A 229      32.820  49.946  46.490  1.00  0.00           H  
ATOM   3666 2HB  LEU A 229      33.669  49.463  47.929  1.00  0.00           H  
ATOM   3667  HG  LEU A 229      35.095  50.782  45.596  1.00  0.00           H  
ATOM   3668 1HD1 LEU A 229      35.042  52.823  46.897  1.00  0.00           H  
ATOM   3669 2HD1 LEU A 229      33.404  52.290  46.468  1.00  0.00           H  
ATOM   3670 3HD1 LEU A 229      34.029  52.013  48.111  1.00  0.00           H  
ATOM   3671 1HD2 LEU A 229      36.812  51.167  47.293  1.00  0.00           H  
ATOM   3672 2HD2 LEU A 229      35.791  50.352  48.490  1.00  0.00           H  
ATOM   3673 3HD2 LEU A 229      36.464  49.428  47.132  1.00  0.00           H  
ATOM   3674  N   THR A 230      33.271  46.530  47.753  1.00  0.00           N  
ATOM   3675  CA  THR A 230      32.285  45.677  48.400  1.00  0.00           C  
ATOM   3676  C   THR A 230      31.460  46.506  49.365  1.00  0.00           C  
ATOM   3677  O   THR A 230      31.843  47.632  49.685  1.00  0.00           O  
ATOM   3678  CB  THR A 230      32.976  44.547  49.159  1.00  0.00           C  
ATOM   3679  OG1 THR A 230      33.818  45.137  50.181  1.00  0.00           O  
ATOM   3680  CG2 THR A 230      33.825  43.715  48.205  1.00  0.00           C  
ATOM   3681  H   THR A 230      34.214  46.581  48.159  1.00  0.00           H  
ATOM   3682  HA  THR A 230      31.622  45.254  47.643  1.00  0.00           H  
ATOM   3683  HB  THR A 230      32.229  43.916  49.633  1.00  0.00           H  
ATOM   3684  HG1 THR A 230      34.588  45.577  49.720  1.00  0.00           H  
ATOM   3685 1HG2 THR A 230      34.323  42.920  48.756  1.00  0.00           H  
ATOM   3686 2HG2 THR A 230      33.188  43.281  47.433  1.00  0.00           H  
ATOM   3687 3HG2 THR A 230      34.576  44.358  47.738  1.00  0.00           H  
ATOM   3688  N   THR A 231      30.372  45.941  49.883  1.00  0.00           N  
ATOM   3689  CA  THR A 231      29.558  46.670  50.847  1.00  0.00           C  
ATOM   3690  C   THR A 231      30.356  47.046  52.080  1.00  0.00           C  
ATOM   3691  O   THR A 231      30.226  48.159  52.593  1.00  0.00           O  
ATOM   3692  CB  THR A 231      28.346  45.869  51.303  1.00  0.00           C  
ATOM   3693  OG1 THR A 231      27.513  45.579  50.181  1.00  0.00           O  
ATOM   3694  CG2 THR A 231      27.576  46.704  52.328  1.00  0.00           C  
ATOM   3695  H   THR A 231      30.097  45.013  49.591  1.00  0.00           H  
ATOM   3696  HA  THR A 231      29.209  47.588  50.377  1.00  0.00           H  
ATOM   3697  HB  THR A 231      28.664  44.933  51.760  1.00  0.00           H  
ATOM   3698  HG1 THR A 231      26.750  45.045  50.481  1.00  0.00           H  
ATOM   3699 1HG2 THR A 231      26.703  46.157  52.665  1.00  0.00           H  
ATOM   3700 2HG2 THR A 231      28.222  46.917  53.180  1.00  0.00           H  
ATOM   3701 3HG2 THR A 231      27.268  47.636  51.876  1.00  0.00           H  
ATOM   3702  N   SER A 232      31.163  46.107  52.578  1.00  0.00           N  
ATOM   3703  CA  SER A 232      31.949  46.383  53.767  1.00  0.00           C  
ATOM   3704  C   SER A 232      32.916  47.526  53.491  1.00  0.00           C  
ATOM   3705  O   SER A 232      33.065  48.425  54.321  1.00  0.00           O  
ATOM   3706  CB  SER A 232      32.706  45.143  54.203  1.00  0.00           C  
ATOM   3707  OG  SER A 232      31.826  44.134  54.629  1.00  0.00           O  
ATOM   3708  H   SER A 232      31.233  45.213  52.118  1.00  0.00           H  
ATOM   3709  HA  SER A 232      31.276  46.684  54.569  1.00  0.00           H  
ATOM   3710 1HB  SER A 232      33.310  44.778  53.369  1.00  0.00           H  
ATOM   3711 2HB  SER A 232      33.390  45.403  55.011  1.00  0.00           H  
ATOM   3712  HG  SER A 232      32.381  43.396  54.900  1.00  0.00           H  
ATOM   3713  N   GLU A 233      33.546  47.529  52.314  1.00  0.00           N  
ATOM   3714  CA  GLU A 233      34.453  48.625  52.000  1.00  0.00           C  
ATOM   3715  C   GLU A 233      33.705  49.955  51.895  1.00  0.00           C  
ATOM   3716  O   GLU A 233      34.210  50.985  52.361  1.00  0.00           O  
ATOM   3717  CB  GLU A 233      35.224  48.314  50.732  1.00  0.00           C  
ATOM   3718  CG  GLU A 233      36.252  47.211  50.901  1.00  0.00           C  
ATOM   3719  CD  GLU A 233      36.775  46.704  49.611  1.00  0.00           C  
ATOM   3720  OE1 GLU A 233      35.955  46.450  48.749  1.00  0.00           O  
ATOM   3721  OE2 GLU A 233      37.966  46.567  49.463  1.00  0.00           O  
ATOM   3722  H   GLU A 233      33.415  46.769  51.639  1.00  0.00           H  
ATOM   3723  HA  GLU A 233      35.173  48.712  52.814  1.00  0.00           H  
ATOM   3724 1HB  GLU A 233      34.533  48.034  49.939  1.00  0.00           H  
ATOM   3725 2HB  GLU A 233      35.751  49.202  50.418  1.00  0.00           H  
ATOM   3726 1HG  GLU A 233      37.085  47.599  51.489  1.00  0.00           H  
ATOM   3727 2HG  GLU A 233      35.803  46.392  51.460  1.00  0.00           H  
ATOM   3728  N   LEU A 234      32.480  49.942  51.341  1.00  0.00           N  
ATOM   3729  CA  LEU A 234      31.711  51.180  51.272  1.00  0.00           C  
ATOM   3730  C   LEU A 234      31.425  51.661  52.695  1.00  0.00           C  
ATOM   3731  O   LEU A 234      31.541  52.846  52.988  1.00  0.00           O  
ATOM   3732  CB  LEU A 234      30.358  50.976  50.533  1.00  0.00           C  
ATOM   3733  CG  LEU A 234      30.388  50.716  48.980  1.00  0.00           C  
ATOM   3734  CD1 LEU A 234      28.975  50.323  48.492  1.00  0.00           C  
ATOM   3735  CD2 LEU A 234      30.836  51.978  48.256  1.00  0.00           C  
ATOM   3736  H   LEU A 234      32.106  49.077  50.949  1.00  0.00           H  
ATOM   3737  HA  LEU A 234      32.298  51.936  50.756  1.00  0.00           H  
ATOM   3738 1HB  LEU A 234      29.849  50.131  50.993  1.00  0.00           H  
ATOM   3739 2HB  LEU A 234      29.751  51.856  50.701  1.00  0.00           H  
ATOM   3740  HG  LEU A 234      31.078  49.897  48.761  1.00  0.00           H  
ATOM   3741 1HD1 LEU A 234      28.998  50.140  47.415  1.00  0.00           H  
ATOM   3742 2HD1 LEU A 234      28.648  49.422  49.000  1.00  0.00           H  
ATOM   3743 3HD1 LEU A 234      28.279  51.131  48.706  1.00  0.00           H  
ATOM   3744 1HD2 LEU A 234      30.859  51.793  47.181  1.00  0.00           H  
ATOM   3745 2HD2 LEU A 234      30.139  52.787  48.471  1.00  0.00           H  
ATOM   3746 3HD2 LEU A 234      31.820  52.252  48.601  1.00  0.00           H  
ATOM   3747  N   ALA A 235      31.082  50.724  53.590  1.00  0.00           N  
ATOM   3748  CA  ALA A 235      30.769  51.045  54.981  1.00  0.00           C  
ATOM   3749  C   ALA A 235      31.948  51.643  55.749  1.00  0.00           C  
ATOM   3750  O   ALA A 235      31.766  52.538  56.578  1.00  0.00           O  
ATOM   3751  CB  ALA A 235      30.276  49.801  55.695  1.00  0.00           C  
ATOM   3752  H   ALA A 235      30.998  49.757  53.283  1.00  0.00           H  
ATOM   3753  HA  ALA A 235      29.976  51.776  54.980  1.00  0.00           H  
ATOM   3754 1HB  ALA A 235      30.000  50.055  56.714  1.00  0.00           H  
ATOM   3755 2HB  ALA A 235      29.409  49.403  55.166  1.00  0.00           H  
ATOM   3756 3HB  ALA A 235      31.063  49.056  55.709  1.00  0.00           H  
ATOM   3757  N   GLU A 236      33.160  51.146  55.494  1.00  0.00           N  
ATOM   3758  CA  GLU A 236      34.329  51.661  56.206  1.00  0.00           C  
ATOM   3759  C   GLU A 236      34.864  52.969  55.622  1.00  0.00           C  
ATOM   3760  O   GLU A 236      35.425  53.795  56.348  1.00  0.00           O  
ATOM   3761  CB  GLU A 236      35.461  50.627  56.242  1.00  0.00           C  
ATOM   3762  CG  GLU A 236      35.173  49.377  57.089  1.00  0.00           C  
ATOM   3763  CD  GLU A 236      36.356  48.411  57.168  1.00  0.00           C  
ATOM   3764  OE1 GLU A 236      37.348  48.649  56.514  1.00  0.00           O  
ATOM   3765  OE2 GLU A 236      36.264  47.448  57.898  1.00  0.00           O  
ATOM   3766  H   GLU A 236      33.256  50.380  54.827  1.00  0.00           H  
ATOM   3767  HA  GLU A 236      34.029  51.859  57.234  1.00  0.00           H  
ATOM   3768 1HB  GLU A 236      35.667  50.292  55.222  1.00  0.00           H  
ATOM   3769 2HB  GLU A 236      36.367  51.094  56.623  1.00  0.00           H  
ATOM   3770 1HG  GLU A 236      34.903  49.692  58.096  1.00  0.00           H  
ATOM   3771 2HG  GLU A 236      34.314  48.860  56.659  1.00  0.00           H  
ATOM   3772  N   THR A 237      34.710  53.153  54.317  1.00  0.00           N  
ATOM   3773  CA  THR A 237      35.236  54.324  53.642  1.00  0.00           C  
ATOM   3774  C   THR A 237      34.399  55.586  53.934  1.00  0.00           C  
ATOM   3775  O   THR A 237      33.187  55.569  53.735  1.00  0.00           O  
ATOM   3776  CB  THR A 237      35.241  54.058  52.121  1.00  0.00           C  
ATOM   3777  OG1 THR A 237      36.050  52.913  51.847  1.00  0.00           O  
ATOM   3778  CG2 THR A 237      35.756  55.234  51.344  1.00  0.00           C  
ATOM   3779  H   THR A 237      34.249  52.434  53.757  1.00  0.00           H  
ATOM   3780  HA  THR A 237      36.258  54.447  53.974  1.00  0.00           H  
ATOM   3781  HB  THR A 237      34.217  53.844  51.799  1.00  0.00           H  
ATOM   3782  HG1 THR A 237      35.549  52.108  52.120  1.00  0.00           H  
ATOM   3783 1HG2 THR A 237      35.735  55.002  50.282  1.00  0.00           H  
ATOM   3784 2HG2 THR A 237      35.126  56.082  51.536  1.00  0.00           H  
ATOM   3785 3HG2 THR A 237      36.773  55.458  51.644  1.00  0.00           H  
ATOM   3786  N   PRO A 238      34.992  56.696  54.415  1.00  0.00           N  
ATOM   3787  CA  PRO A 238      34.292  57.940  54.645  1.00  0.00           C  
ATOM   3788  C   PRO A 238      33.976  58.500  53.284  1.00  0.00           C  
ATOM   3789  O   PRO A 238      34.752  58.287  52.356  1.00  0.00           O  
ATOM   3790  CB  PRO A 238      35.307  58.782  55.415  1.00  0.00           C  
ATOM   3791  CG  PRO A 238      36.655  58.240  54.972  1.00  0.00           C  
ATOM   3792  CD  PRO A 238      36.429  56.743  54.730  1.00  0.00           C  
ATOM   3793  HA  PRO A 238      33.375  57.753  55.226  1.00  0.00           H  
ATOM   3794 1HB  PRO A 238      35.169  59.847  55.168  1.00  0.00           H  
ATOM   3795 2HB  PRO A 238      35.137  58.677  56.497  1.00  0.00           H  
ATOM   3796 1HG  PRO A 238      36.989  58.768  54.064  1.00  0.00           H  
ATOM   3797 2HG  PRO A 238      37.411  58.435  55.748  1.00  0.00           H  
ATOM   3798 1HD  PRO A 238      37.042  56.452  53.871  1.00  0.00           H  
ATOM   3799 2HD  PRO A 238      36.645  56.146  55.634  1.00  0.00           H  
ATOM   3800  N   LEU A 239      32.896  59.244  53.151  1.00  0.00           N  
ATOM   3801  CA  LEU A 239      32.588  59.818  51.850  1.00  0.00           C  
ATOM   3802  C   LEU A 239      32.873  61.341  51.759  1.00  0.00           C  
ATOM   3803  O   LEU A 239      32.239  62.122  52.480  1.00  0.00           O  
ATOM   3804  CB  LEU A 239      31.142  59.537  51.524  1.00  0.00           C  
ATOM   3805  CG  LEU A 239      30.724  58.089  51.502  1.00  0.00           C  
ATOM   3806  CD1 LEU A 239      29.263  58.044  51.075  1.00  0.00           C  
ATOM   3807  CD2 LEU A 239      31.635  57.260  50.597  1.00  0.00           C  
ATOM   3808  H   LEU A 239      32.282  59.394  53.941  1.00  0.00           H  
ATOM   3809  HA  LEU A 239      33.151  59.264  51.115  1.00  0.00           H  
ATOM   3810 1HB  LEU A 239      30.571  59.963  52.313  1.00  0.00           H  
ATOM   3811 2HB  LEU A 239      30.873  60.015  50.604  1.00  0.00           H  
ATOM   3812  HG  LEU A 239      30.792  57.685  52.511  1.00  0.00           H  
ATOM   3813 1HD1 LEU A 239      28.918  57.024  51.069  1.00  0.00           H  
ATOM   3814 2HD1 LEU A 239      28.666  58.628  51.776  1.00  0.00           H  
ATOM   3815 3HD1 LEU A 239      29.160  58.460  50.074  1.00  0.00           H  
ATOM   3816 1HD2 LEU A 239      31.310  56.218  50.615  1.00  0.00           H  
ATOM   3817 2HD2 LEU A 239      31.590  57.627  49.593  1.00  0.00           H  
ATOM   3818 3HD2 LEU A 239      32.663  57.316  50.953  1.00  0.00           H  
ATOM   3819  N   PRO A 240      33.834  61.782  50.909  1.00  0.00           N  
ATOM   3820  CA  PRO A 240      34.251  63.164  50.640  1.00  0.00           C  
ATOM   3821  C   PRO A 240      33.206  64.176  50.145  1.00  0.00           C  
ATOM   3822  O   PRO A 240      33.412  65.379  50.295  1.00  0.00           O  
ATOM   3823  CB  PRO A 240      35.295  62.972  49.535  1.00  0.00           C  
ATOM   3824  CG  PRO A 240      35.831  61.607  49.748  1.00  0.00           C  
ATOM   3825  CD  PRO A 240      34.685  60.795  50.224  1.00  0.00           C  
ATOM   3826  HA  PRO A 240      34.736  63.556  51.549  1.00  0.00           H  
ATOM   3827 1HB  PRO A 240      34.816  63.090  48.548  1.00  0.00           H  
ATOM   3828 2HB  PRO A 240      36.070  63.748  49.606  1.00  0.00           H  
ATOM   3829 1HG  PRO A 240      36.292  61.211  48.836  1.00  0.00           H  
ATOM   3830 2HG  PRO A 240      36.625  61.644  50.501  1.00  0.00           H  
ATOM   3831 1HD  PRO A 240      34.163  60.304  49.411  1.00  0.00           H  
ATOM   3832 2HD  PRO A 240      35.119  60.098  50.931  1.00  0.00           H  
ATOM   3833  N   GLY A 241      32.116  63.716  49.531  1.00  0.00           N  
ATOM   3834  CA  GLY A 241      31.119  64.650  48.991  1.00  0.00           C  
ATOM   3835  C   GLY A 241      29.973  64.941  49.949  1.00  0.00           C  
ATOM   3836  O   GLY A 241      30.100  64.769  51.164  1.00  0.00           O  
ATOM   3837  H   GLY A 241      31.973  62.726  49.417  1.00  0.00           H  
ATOM   3838 1HA  GLY A 241      31.613  65.587  48.727  1.00  0.00           H  
ATOM   3839 2HA  GLY A 241      30.716  64.255  48.065  1.00  0.00           H  
ATOM   3840  N   SER A 242      28.850  65.401  49.407  1.00  0.00           N  
ATOM   3841  CA  SER A 242      27.687  65.739  50.233  1.00  0.00           C  
ATOM   3842  C   SER A 242      26.467  64.916  49.837  1.00  0.00           C  
ATOM   3843  O   SER A 242      25.487  64.817  50.595  1.00  0.00           O  
ATOM   3844  CB  SER A 242      27.367  67.214  50.119  1.00  0.00           C  
ATOM   3845  OG  SER A 242      27.015  67.551  48.804  1.00  0.00           O  
ATOM   3846  H   SER A 242      28.801  65.498  48.393  1.00  0.00           H  
ATOM   3847  HA  SER A 242      27.920  65.519  51.275  1.00  0.00           H  
ATOM   3848 1HB  SER A 242      26.543  67.454  50.789  1.00  0.00           H  
ATOM   3849 2HB  SER A 242      28.227  67.802  50.430  1.00  0.00           H  
ATOM   3850  HG  SER A 242      26.437  66.841  48.498  1.00  0.00           H  
ATOM   3851  N   ARG A 243      26.549  64.324  48.649  1.00  0.00           N  
ATOM   3852  CA  ARG A 243      25.451  63.576  48.079  1.00  0.00           C  
ATOM   3853  C   ARG A 243      25.882  62.221  47.530  1.00  0.00           C  
ATOM   3854  O   ARG A 243      26.941  62.102  46.925  1.00  0.00           O  
ATOM   3855  CB  ARG A 243      24.812  64.371  46.949  1.00  0.00           C  
ATOM   3856  CG  ARG A 243      23.572  63.749  46.355  1.00  0.00           C  
ATOM   3857  CD  ARG A 243      23.047  64.584  45.294  1.00  0.00           C  
ATOM   3858  NE  ARG A 243      21.809  64.075  44.758  1.00  0.00           N  
ATOM   3859  CZ  ARG A 243      20.604  64.514  45.161  1.00  0.00           C  
ATOM   3860  NH1 ARG A 243      20.510  65.457  46.056  1.00  0.00           N  
ATOM   3861  NH2 ARG A 243      19.500  64.038  44.672  1.00  0.00           N  
ATOM   3862  H   ARG A 243      27.384  64.447  48.081  1.00  0.00           H  
ATOM   3863  HA  ARG A 243      24.712  63.416  48.858  1.00  0.00           H  
ATOM   3864 1HB  ARG A 243      24.533  65.356  47.317  1.00  0.00           H  
ATOM   3865 2HB  ARG A 243      25.528  64.517  46.146  1.00  0.00           H  
ATOM   3866 1HG  ARG A 243      23.813  62.783  45.918  1.00  0.00           H  
ATOM   3867 2HG  ARG A 243      22.808  63.620  47.127  1.00  0.00           H  
ATOM   3868 1HD  ARG A 243      22.863  65.583  45.691  1.00  0.00           H  
ATOM   3869 2HD  ARG A 243      23.775  64.644  44.482  1.00  0.00           H  
ATOM   3870  HE  ARG A 243      21.852  63.352  44.053  1.00  0.00           H  
ATOM   3871 1HH1 ARG A 243      21.337  65.876  46.453  1.00  0.00           H  
ATOM   3872 2HH1 ARG A 243      19.565  65.785  46.313  1.00  0.00           H  
ATOM   3873 1HH2 ARG A 243      19.510  63.328  43.965  1.00  0.00           H  
ATOM   3874 2HH2 ARG A 243      18.615  64.428  45.037  1.00  0.00           H  
ATOM   3875  N   LEU A 244      25.042  61.224  47.754  1.00  0.00           N  
ATOM   3876  CA  LEU A 244      25.156  59.877  47.186  1.00  0.00           C  
ATOM   3877  C   LEU A 244      24.139  59.708  46.081  1.00  0.00           C  
ATOM   3878  O   LEU A 244      22.994  60.090  46.280  1.00  0.00           O  
ATOM   3879  CB  LEU A 244      24.854  58.805  48.246  1.00  0.00           C  
ATOM   3880  CG  LEU A 244      24.620  57.339  47.691  1.00  0.00           C  
ATOM   3881  CD1 LEU A 244      25.847  56.784  47.135  1.00  0.00           C  
ATOM   3882  CD2 LEU A 244      24.127  56.445  48.752  1.00  0.00           C  
ATOM   3883  H   LEU A 244      24.221  61.441  48.325  1.00  0.00           H  
ATOM   3884  HA  LEU A 244      26.158  59.736  46.777  1.00  0.00           H  
ATOM   3885 1HB  LEU A 244      25.679  58.768  48.955  1.00  0.00           H  
ATOM   3886 2HB  LEU A 244      23.968  59.106  48.772  1.00  0.00           H  
ATOM   3887  HG  LEU A 244      23.874  57.385  46.900  1.00  0.00           H  
ATOM   3888 1HD1 LEU A 244      25.633  55.802  46.753  1.00  0.00           H  
ATOM   3889 2HD1 LEU A 244      26.189  57.403  46.349  1.00  0.00           H  
ATOM   3890 3HD1 LEU A 244      26.611  56.719  47.907  1.00  0.00           H  
ATOM   3891 1HD2 LEU A 244      23.954  55.472  48.333  1.00  0.00           H  
ATOM   3892 2HD2 LEU A 244      24.863  56.376  49.500  1.00  0.00           H  
ATOM   3893 3HD2 LEU A 244      23.215  56.813  49.178  1.00  0.00           H  
ATOM   3894  N   LEU A 245      24.522  59.201  44.914  1.00  0.00           N  
ATOM   3895  CA  LEU A 245      23.469  58.928  43.930  1.00  0.00           C  
ATOM   3896  C   LEU A 245      23.409  57.431  43.650  1.00  0.00           C  
ATOM   3897  O   LEU A 245      24.356  56.855  43.109  1.00  0.00           O  
ATOM   3898  CB  LEU A 245      23.654  59.687  42.602  1.00  0.00           C  
ATOM   3899  CG  LEU A 245      22.522  59.388  41.577  1.00  0.00           C  
ATOM   3900  CD1 LEU A 245      21.248  59.883  42.165  1.00  0.00           C  
ATOM   3901  CD2 LEU A 245      22.803  60.036  40.237  1.00  0.00           C  
ATOM   3902  H   LEU A 245      25.499  58.941  44.761  1.00  0.00           H  
ATOM   3903  HA  LEU A 245      22.506  59.217  44.346  1.00  0.00           H  
ATOM   3904 1HB  LEU A 245      23.655  60.755  42.806  1.00  0.00           H  
ATOM   3905 2HB  LEU A 245      24.605  59.416  42.153  1.00  0.00           H  
ATOM   3906  HG  LEU A 245      22.422  58.315  41.450  1.00  0.00           H  
ATOM   3907 1HD1 LEU A 245      20.422  59.666  41.517  1.00  0.00           H  
ATOM   3908 2HD1 LEU A 245      21.105  59.381  43.098  1.00  0.00           H  
ATOM   3909 3HD1 LEU A 245      21.303  60.953  42.328  1.00  0.00           H  
ATOM   3910 1HD2 LEU A 245      21.988  59.815  39.545  1.00  0.00           H  
ATOM   3911 2HD2 LEU A 245      22.894  61.115  40.357  1.00  0.00           H  
ATOM   3912 3HD2 LEU A 245      23.723  59.625  39.851  1.00  0.00           H  
ATOM   3913  N   VAL A 246      22.295  56.795  43.993  1.00  0.00           N  
ATOM   3914  CA  VAL A 246      22.176  55.357  43.772  1.00  0.00           C  
ATOM   3915  C   VAL A 246      21.744  55.119  42.337  1.00  0.00           C  
ATOM   3916  O   VAL A 246      20.717  55.654  41.916  1.00  0.00           O  
ATOM   3917  CB  VAL A 246      21.134  54.788  44.728  1.00  0.00           C  
ATOM   3918  CG1 VAL A 246      20.937  53.295  44.504  1.00  0.00           C  
ATOM   3919  CG2 VAL A 246      21.534  55.138  46.119  1.00  0.00           C  
ATOM   3920  H   VAL A 246      21.526  57.294  44.448  1.00  0.00           H  
ATOM   3921  HA  VAL A 246      23.143  54.880  43.945  1.00  0.00           H  
ATOM   3922  HB  VAL A 246      20.198  55.255  44.530  1.00  0.00           H  
ATOM   3923 1HG1 VAL A 246      20.172  52.926  45.183  1.00  0.00           H  
ATOM   3924 2HG1 VAL A 246      20.625  53.115  43.475  1.00  0.00           H  
ATOM   3925 3HG1 VAL A 246      21.862  52.783  44.690  1.00  0.00           H  
ATOM   3926 1HG2 VAL A 246      20.785  54.786  46.813  1.00  0.00           H  
ATOM   3927 2HG2 VAL A 246      22.480  54.696  46.338  1.00  0.00           H  
ATOM   3928 3HG2 VAL A 246      21.618  56.220  46.208  1.00  0.00           H  
ATOM   3929  N   VAL A 247      22.522  54.342  41.578  1.00  0.00           N  
ATOM   3930  CA  VAL A 247      22.198  54.168  40.155  1.00  0.00           C  
ATOM   3931  C   VAL A 247      22.002  52.703  39.752  1.00  0.00           C  
ATOM   3932  O   VAL A 247      22.796  51.825  40.094  1.00  0.00           O  
ATOM   3933  CB  VAL A 247      23.299  54.801  39.289  1.00  0.00           C  
ATOM   3934  CG1 VAL A 247      22.975  54.659  37.795  1.00  0.00           C  
ATOM   3935  CG2 VAL A 247      23.485  56.271  39.681  1.00  0.00           C  
ATOM   3936  H   VAL A 247      23.359  53.918  41.989  1.00  0.00           H  
ATOM   3937  HA  VAL A 247      21.266  54.696  39.948  1.00  0.00           H  
ATOM   3938  HB  VAL A 247      24.214  54.269  39.473  1.00  0.00           H  
ATOM   3939 1HG1 VAL A 247      23.770  55.099  37.204  1.00  0.00           H  
ATOM   3940 2HG1 VAL A 247      22.885  53.627  37.539  1.00  0.00           H  
ATOM   3941 3HG1 VAL A 247      22.039  55.175  37.574  1.00  0.00           H  
ATOM   3942 1HG2 VAL A 247      24.275  56.722  39.086  1.00  0.00           H  
ATOM   3943 2HG2 VAL A 247      22.561  56.799  39.514  1.00  0.00           H  
ATOM   3944 3HG2 VAL A 247      23.751  56.334  40.726  1.00  0.00           H  
ATOM   3945  N   GLU A 248      20.938  52.437  39.009  1.00  0.00           N  
ATOM   3946  CA  GLU A 248      20.637  51.063  38.582  1.00  0.00           C  
ATOM   3947  C   GLU A 248      21.678  50.334  37.703  1.00  0.00           C  
ATOM   3948  O   GLU A 248      21.848  49.121  37.870  1.00  0.00           O  
ATOM   3949  CB  GLU A 248      19.292  51.035  37.862  1.00  0.00           C  
ATOM   3950  CG  GLU A 248      18.141  51.268  38.792  1.00  0.00           C  
ATOM   3951  CD  GLU A 248      16.789  51.294  38.158  1.00  0.00           C  
ATOM   3952  OE1 GLU A 248      16.672  51.202  36.975  1.00  0.00           O  
ATOM   3953  OE2 GLU A 248      15.848  51.513  38.868  1.00  0.00           O  
ATOM   3954  H   GLU A 248      20.297  53.206  38.782  1.00  0.00           H  
ATOM   3955  HA  GLU A 248      20.521  50.470  39.491  1.00  0.00           H  
ATOM   3956 1HB  GLU A 248      19.263  51.808  37.087  1.00  0.00           H  
ATOM   3957 2HB  GLU A 248      19.149  50.070  37.373  1.00  0.00           H  
ATOM   3958 1HG  GLU A 248      18.161  50.489  39.521  1.00  0.00           H  
ATOM   3959 2HG  GLU A 248      18.309  52.211  39.314  1.00  0.00           H  
ATOM   3960  N   ASN A 249      22.387  51.044  36.806  1.00  0.00           N  
ATOM   3961  CA  ASN A 249      23.311  50.384  35.865  1.00  0.00           C  
ATOM   3962  C   ASN A 249      24.600  51.160  35.574  1.00  0.00           C  
ATOM   3963  O   ASN A 249      24.621  52.391  35.499  1.00  0.00           O  
ATOM   3964  CB  ASN A 249      22.611  50.092  34.545  1.00  0.00           C  
ATOM   3965  CG  ASN A 249      23.415  49.163  33.623  1.00  0.00           C  
ATOM   3966  OD1 ASN A 249      24.360  49.537  32.894  1.00  0.00           O  
ATOM   3967  ND2 ASN A 249      23.032  47.911  33.658  1.00  0.00           N  
ATOM   3968  H   ASN A 249      22.233  52.037  36.744  1.00  0.00           H  
ATOM   3969  HA  ASN A 249      23.608  49.430  36.300  1.00  0.00           H  
ATOM   3970 1HB  ASN A 249      21.644  49.629  34.746  1.00  0.00           H  
ATOM   3971 2HB  ASN A 249      22.418  51.029  34.015  1.00  0.00           H  
ATOM   3972 1HD2 ASN A 249      23.495  47.228  33.095  1.00  0.00           H  
ATOM   3973 2HD2 ASN A 249      22.274  47.639  34.253  1.00  0.00           H  
ATOM   3974  N   GLU A 250      25.678  50.398  35.357  1.00  0.00           N  
ATOM   3975  CA  GLU A 250      27.011  50.924  35.073  1.00  0.00           C  
ATOM   3976  C   GLU A 250      27.023  51.975  33.975  1.00  0.00           C  
ATOM   3977  O   GLU A 250      27.703  52.998  34.087  1.00  0.00           O  
ATOM   3978  CB  GLU A 250      27.933  49.784  34.633  1.00  0.00           C  
ATOM   3979  CG  GLU A 250      29.327  50.234  34.355  1.00  0.00           C  
ATOM   3980  CD  GLU A 250      30.274  49.195  33.808  1.00  0.00           C  
ATOM   3981  OE1 GLU A 250      30.021  48.026  33.974  1.00  0.00           O  
ATOM   3982  OE2 GLU A 250      31.257  49.586  33.173  1.00  0.00           O  
ATOM   3983  H   GLU A 250      25.570  49.395  35.412  1.00  0.00           H  
ATOM   3984  HA  GLU A 250      27.407  51.379  35.981  1.00  0.00           H  
ATOM   3985 1HB  GLU A 250      27.970  49.020  35.409  1.00  0.00           H  
ATOM   3986 2HB  GLU A 250      27.537  49.323  33.727  1.00  0.00           H  
ATOM   3987 1HG  GLU A 250      29.290  51.080  33.694  1.00  0.00           H  
ATOM   3988 2HG  GLU A 250      29.716  50.551  35.301  1.00  0.00           H  
ATOM   3989  N   GLN A 251      26.267  51.733  32.908  1.00  0.00           N  
ATOM   3990  CA  GLN A 251      26.293  52.636  31.772  1.00  0.00           C  
ATOM   3991  C   GLN A 251      25.718  53.980  32.141  1.00  0.00           C  
ATOM   3992  O   GLN A 251      26.096  55.015  31.583  1.00  0.00           O  
ATOM   3993  CB  GLN A 251      25.541  52.037  30.595  1.00  0.00           C  
ATOM   3994  CG  GLN A 251      26.205  50.786  30.040  1.00  0.00           C  
ATOM   3995  CD  GLN A 251      27.628  51.043  29.561  1.00  0.00           C  
ATOM   3996  OE1 GLN A 251      27.888  51.997  28.824  1.00  0.00           O  
ATOM   3997  NE2 GLN A 251      28.556  50.192  29.984  1.00  0.00           N  
ATOM   3998  H   GLN A 251      25.674  50.906  32.884  1.00  0.00           H  
ATOM   3999  HA  GLN A 251      27.320  52.784  31.469  1.00  0.00           H  
ATOM   4000 1HB  GLN A 251      24.525  51.775  30.907  1.00  0.00           H  
ATOM   4001 2HB  GLN A 251      25.461  52.772  29.797  1.00  0.00           H  
ATOM   4002 1HG  GLN A 251      26.240  50.030  30.828  1.00  0.00           H  
ATOM   4003 2HG  GLN A 251      25.619  50.418  29.196  1.00  0.00           H  
ATOM   4004 1HE2 GLN A 251      29.512  50.307  29.710  1.00  0.00           H  
ATOM   4005 2HE2 GLN A 251      28.305  49.432  30.591  1.00  0.00           H  
ATOM   4006  N   CYS A 252      24.788  53.973  33.074  1.00  0.00           N  
ATOM   4007  CA  CYS A 252      24.140  55.192  33.436  1.00  0.00           C  
ATOM   4008  C   CYS A 252      25.005  55.934  34.414  1.00  0.00           C  
ATOM   4009  O   CYS A 252      25.041  57.160  34.421  1.00  0.00           O  
ATOM   4010  CB  CYS A 252      22.794  54.859  33.989  1.00  0.00           C  
ATOM   4011  SG  CYS A 252      21.796  54.067  32.705  1.00  0.00           S  
ATOM   4012  H   CYS A 252      24.551  53.122  33.574  1.00  0.00           H  
ATOM   4013  HA  CYS A 252      24.010  55.797  32.547  1.00  0.00           H  
ATOM   4014 1HB  CYS A 252      22.882  54.182  34.832  1.00  0.00           H  
ATOM   4015 2HB  CYS A 252      22.293  55.752  34.322  1.00  0.00           H  
ATOM   4016  HG  CYS A 252      20.622  54.325  33.314  1.00  0.00           H  
ATOM   4017  N   VAL A 253      25.814  55.199  35.170  1.00  0.00           N  
ATOM   4018  CA  VAL A 253      26.710  55.893  36.066  1.00  0.00           C  
ATOM   4019  C   VAL A 253      27.737  56.628  35.200  1.00  0.00           C  
ATOM   4020  O   VAL A 253      28.068  57.777  35.470  1.00  0.00           O  
ATOM   4021  CB  VAL A 253      27.455  55.008  37.053  1.00  0.00           C  
ATOM   4022  CG1 VAL A 253      28.380  55.909  37.786  1.00  0.00           C  
ATOM   4023  CG2 VAL A 253      26.554  54.341  38.009  1.00  0.00           C  
ATOM   4024  H   VAL A 253      25.751  54.180  35.152  1.00  0.00           H  
ATOM   4025  HA  VAL A 253      26.141  56.627  36.637  1.00  0.00           H  
ATOM   4026  HB  VAL A 253      28.009  54.271  36.528  1.00  0.00           H  
ATOM   4027 1HG1 VAL A 253      28.924  55.371  38.525  1.00  0.00           H  
ATOM   4028 2HG1 VAL A 253      29.067  56.388  37.090  1.00  0.00           H  
ATOM   4029 3HG1 VAL A 253      27.795  56.662  38.277  1.00  0.00           H  
ATOM   4030 1HG2 VAL A 253      27.145  53.749  38.704  1.00  0.00           H  
ATOM   4031 2HG2 VAL A 253      26.026  55.104  38.540  1.00  0.00           H  
ATOM   4032 3HG2 VAL A 253      25.859  53.692  37.471  1.00  0.00           H  
ATOM   4033  N   HIS A 254      28.202  55.979  34.113  1.00  0.00           N  
ATOM   4034  CA  HIS A 254      29.162  56.606  33.194  1.00  0.00           C  
ATOM   4035  C   HIS A 254      28.611  57.941  32.647  1.00  0.00           C  
ATOM   4036  O   HIS A 254      29.371  58.886  32.429  1.00  0.00           O  
ATOM   4037  CB  HIS A 254      29.533  55.681  32.005  1.00  0.00           C  
ATOM   4038  CG  HIS A 254      30.494  54.517  32.303  1.00  0.00           C  
ATOM   4039  ND1 HIS A 254      31.791  54.710  32.756  1.00  0.00           N  
ATOM   4040  CD2 HIS A 254      30.341  53.175  32.173  1.00  0.00           C  
ATOM   4041  CE1 HIS A 254      32.381  53.523  32.909  1.00  0.00           C  
ATOM   4042  NE2 HIS A 254      31.516  52.580  32.562  1.00  0.00           N  
ATOM   4043  H   HIS A 254      27.902  55.017  33.951  1.00  0.00           H  
ATOM   4044  HA  HIS A 254      30.082  56.829  33.734  1.00  0.00           H  
ATOM   4045 1HB  HIS A 254      28.622  55.252  31.594  1.00  0.00           H  
ATOM   4046 2HB  HIS A 254      29.979  56.284  31.215  1.00  0.00           H  
ATOM   4047  HD2 HIS A 254      29.464  52.650  31.838  1.00  0.00           H  
ATOM   4048  HE1 HIS A 254      33.397  53.356  33.268  1.00  0.00           H  
ATOM   4049  HE2 HIS A 254      31.659  51.547  32.588  1.00  0.00           H  
ATOM   4050  N   LEU A 255      27.290  58.032  32.439  1.00  0.00           N  
ATOM   4051  CA  LEU A 255      26.660  59.277  31.970  1.00  0.00           C  
ATOM   4052  C   LEU A 255      26.795  60.462  32.961  1.00  0.00           C  
ATOM   4053  O   LEU A 255      26.650  61.618  32.552  1.00  0.00           O  
ATOM   4054  CB  LEU A 255      25.157  59.080  31.715  1.00  0.00           C  
ATOM   4055  CG  LEU A 255      24.751  58.169  30.560  1.00  0.00           C  
ATOM   4056  CD1 LEU A 255      23.229  57.957  30.593  1.00  0.00           C  
ATOM   4057  CD2 LEU A 255      25.165  58.816  29.248  1.00  0.00           C  
ATOM   4058  H   LEU A 255      26.714  57.200  32.580  1.00  0.00           H  
ATOM   4059  HA  LEU A 255      27.139  59.559  31.037  1.00  0.00           H  
ATOM   4060 1HB  LEU A 255      24.696  58.707  32.614  1.00  0.00           H  
ATOM   4061 2HB  LEU A 255      24.734  60.058  31.507  1.00  0.00           H  
ATOM   4062  HG  LEU A 255      25.237  57.202  30.666  1.00  0.00           H  
ATOM   4063 1HD1 LEU A 255      22.932  57.303  29.772  1.00  0.00           H  
ATOM   4064 2HD1 LEU A 255      22.932  57.504  31.533  1.00  0.00           H  
ATOM   4065 3HD1 LEU A 255      22.741  58.907  30.487  1.00  0.00           H  
ATOM   4066 1HD2 LEU A 255      24.877  58.171  28.417  1.00  0.00           H  
ATOM   4067 2HD2 LEU A 255      24.668  59.778  29.147  1.00  0.00           H  
ATOM   4068 3HD2 LEU A 255      26.244  58.959  29.238  1.00  0.00           H  
ATOM   4069  N   LEU A 256      26.984  60.189  34.261  1.00  0.00           N  
ATOM   4070  CA  LEU A 256      27.074  61.248  35.271  1.00  0.00           C  
ATOM   4071  C   LEU A 256      28.441  61.961  35.196  1.00  0.00           C  
ATOM   4072  O   LEU A 256      29.473  61.305  35.320  1.00  0.00           O  
ATOM   4073  CB  LEU A 256      26.847  60.664  36.675  1.00  0.00           C  
ATOM   4074  CG  LEU A 256      26.752  61.704  37.830  1.00  0.00           C  
ATOM   4075  CD1 LEU A 256      25.843  61.204  38.899  1.00  0.00           C  
ATOM   4076  CD2 LEU A 256      28.097  61.915  38.421  1.00  0.00           C  
ATOM   4077  H   LEU A 256      27.129  59.225  34.560  1.00  0.00           H  
ATOM   4078  HA  LEU A 256      26.256  61.927  35.095  1.00  0.00           H  
ATOM   4079 1HB  LEU A 256      25.926  60.082  36.665  1.00  0.00           H  
ATOM   4080 2HB  LEU A 256      27.674  59.987  36.900  1.00  0.00           H  
ATOM   4081  HG  LEU A 256      26.376  62.633  37.447  1.00  0.00           H  
ATOM   4082 1HD1 LEU A 256      25.785  61.936  39.705  1.00  0.00           H  
ATOM   4083 2HD1 LEU A 256      24.861  61.050  38.483  1.00  0.00           H  
ATOM   4084 3HD1 LEU A 256      26.213  60.286  39.277  1.00  0.00           H  
ATOM   4085 1HD2 LEU A 256      28.039  62.643  39.232  1.00  0.00           H  
ATOM   4086 2HD2 LEU A 256      28.464  60.968  38.811  1.00  0.00           H  
ATOM   4087 3HD2 LEU A 256      28.769  62.278  37.660  1.00  0.00           H  
ATOM   4088  N   PRO A 257      28.495  63.297  35.014  1.00  0.00           N  
ATOM   4089  CA  PRO A 257      29.714  64.083  34.876  1.00  0.00           C  
ATOM   4090  C   PRO A 257      30.734  63.958  36.004  1.00  0.00           C  
ATOM   4091  O   PRO A 257      30.411  64.047  37.190  1.00  0.00           O  
ATOM   4092  CB  PRO A 257      29.176  65.515  34.833  1.00  0.00           C  
ATOM   4093  CG  PRO A 257      27.782  65.397  34.308  1.00  0.00           C  
ATOM   4094  CD  PRO A 257      27.251  64.102  34.851  1.00  0.00           C  
ATOM   4095  HA  PRO A 257      30.187  63.819  33.913  1.00  0.00           H  
ATOM   4096 1HB  PRO A 257      29.211  65.951  35.831  1.00  0.00           H  
ATOM   4097 2HB  PRO A 257      29.814  66.141  34.190  1.00  0.00           H  
ATOM   4098 1HG  PRO A 257      27.203  66.261  34.653  1.00  0.00           H  
ATOM   4099 2HG  PRO A 257      27.779  65.436  33.203  1.00  0.00           H  
ATOM   4100 1HD  PRO A 257      26.723  64.248  35.793  1.00  0.00           H  
ATOM   4101 2HD  PRO A 257      26.605  63.700  34.056  1.00  0.00           H  
ATOM   4102  N   GLU A 258      32.007  63.962  35.620  1.00  0.00           N  
ATOM   4103  CA  GLU A 258      33.127  63.885  36.563  1.00  0.00           C  
ATOM   4104  C   GLU A 258      33.425  65.269  37.134  1.00  0.00           C  
ATOM   4105  O   GLU A 258      34.336  65.460  37.933  1.00  0.00           O  
ATOM   4106  CB  GLU A 258      34.363  63.295  35.878  1.00  0.00           C  
ATOM   4107  CG  GLU A 258      34.166  61.847  35.445  1.00  0.00           C  
ATOM   4108  CD  GLU A 258      35.364  61.209  34.766  1.00  0.00           C  
ATOM   4109  OE1 GLU A 258      36.393  61.835  34.611  1.00  0.00           O  
ATOM   4110  OE2 GLU A 258      35.241  60.077  34.392  1.00  0.00           O  
ATOM   4111  H   GLU A 258      32.213  63.939  34.629  1.00  0.00           H  
ATOM   4112  HA  GLU A 258      32.844  63.230  37.385  1.00  0.00           H  
ATOM   4113 1HB  GLU A 258      34.610  63.884  34.994  1.00  0.00           H  
ATOM   4114 2HB  GLU A 258      35.215  63.338  36.552  1.00  0.00           H  
ATOM   4115 1HG  GLU A 258      33.912  61.258  36.328  1.00  0.00           H  
ATOM   4116 2HG  GLU A 258      33.312  61.804  34.768  1.00  0.00           H  
ATOM   4117  N   THR A 259      32.596  66.221  36.722  1.00  0.00           N  
ATOM   4118  CA  THR A 259      32.632  67.607  37.132  1.00  0.00           C  
ATOM   4119  C   THR A 259      31.737  67.804  38.361  1.00  0.00           C  
ATOM   4120  O   THR A 259      31.583  68.925  38.850  1.00  0.00           O  
ATOM   4121  CB  THR A 259      32.170  68.523  35.991  1.00  0.00           C  
ATOM   4122  OG1 THR A 259      30.833  68.192  35.651  1.00  0.00           O  
ATOM   4123  CG2 THR A 259      33.050  68.318  34.773  1.00  0.00           C  
ATOM   4124  H   THR A 259      31.884  65.951  36.065  1.00  0.00           H  
ATOM   4125  HA  THR A 259      33.654  67.869  37.405  1.00  0.00           H  
ATOM   4126  HB  THR A 259      32.215  69.562  36.316  1.00  0.00           H  
ATOM   4127  HG1 THR A 259      30.364  67.956  36.463  1.00  0.00           H  
ATOM   4128 1HG2 THR A 259      32.710  68.964  33.963  1.00  0.00           H  
ATOM   4129 2HG2 THR A 259      34.081  68.564  35.026  1.00  0.00           H  
ATOM   4130 3HG2 THR A 259      32.992  67.277  34.455  1.00  0.00           H  
ATOM   4131  N   LEU A 260      31.189  66.697  38.884  1.00  0.00           N  
ATOM   4132  CA  LEU A 260      30.363  66.705  40.085  1.00  0.00           C  
ATOM   4133  C   LEU A 260      30.992  65.877  41.228  1.00  0.00           C  
ATOM   4134  O   LEU A 260      30.374  64.928  41.690  1.00  0.00           O  
ATOM   4135  CB  LEU A 260      28.998  66.065  39.766  1.00  0.00           C  
ATOM   4136  CG  LEU A 260      28.119  66.750  38.735  1.00  0.00           C  
ATOM   4137  CD1 LEU A 260      26.948  65.834  38.389  1.00  0.00           C  
ATOM   4138  CD2 LEU A 260      27.611  68.046  39.319  1.00  0.00           C  
ATOM   4139  H   LEU A 260      31.315  65.803  38.406  1.00  0.00           H  
ATOM   4140  HA  LEU A 260      30.209  67.732  40.405  1.00  0.00           H  
ATOM   4141 1HB  LEU A 260      29.177  65.046  39.411  1.00  0.00           H  
ATOM   4142 2HB  LEU A 260      28.424  66.005  40.686  1.00  0.00           H  
ATOM   4143  HG  LEU A 260      28.684  66.948  37.834  1.00  0.00           H  
ATOM   4144 1HD1 LEU A 260      26.305  66.315  37.650  1.00  0.00           H  
ATOM   4145 2HD1 LEU A 260      27.340  64.905  37.981  1.00  0.00           H  
ATOM   4146 3HD1 LEU A 260      26.374  65.624  39.290  1.00  0.00           H  
ATOM   4147 1HD2 LEU A 260      26.981  68.535  38.611  1.00  0.00           H  
ATOM   4148 2HD2 LEU A 260      27.037  67.837  40.225  1.00  0.00           H  
ATOM   4149 3HD2 LEU A 260      28.458  68.690  39.562  1.00  0.00           H  
ATOM   4150  N   PRO A 261      32.156  66.278  41.806  1.00  0.00           N  
ATOM   4151  CA  PRO A 261      32.902  65.564  42.845  1.00  0.00           C  
ATOM   4152  C   PRO A 261      32.131  65.452  44.156  1.00  0.00           C  
ATOM   4153  O   PRO A 261      32.441  64.626  45.011  1.00  0.00           O  
ATOM   4154  CB  PRO A 261      34.147  66.431  43.034  1.00  0.00           C  
ATOM   4155  CG  PRO A 261      33.729  67.805  42.577  1.00  0.00           C  
ATOM   4156  CD  PRO A 261      32.783  67.558  41.433  1.00  0.00           C  
ATOM   4157  HA  PRO A 261      33.197  64.575  42.473  1.00  0.00           H  
ATOM   4158 1HB  PRO A 261      34.453  66.411  44.093  1.00  0.00           H  
ATOM   4159 2HB  PRO A 261      34.983  66.010  42.449  1.00  0.00           H  
ATOM   4160 1HG  PRO A 261      33.251  68.349  43.414  1.00  0.00           H  
ATOM   4161 2HG  PRO A 261      34.609  68.392  42.279  1.00  0.00           H  
ATOM   4162 1HD  PRO A 261      32.066  68.381  41.375  1.00  0.00           H  
ATOM   4163 2HD  PRO A 261      33.373  67.440  40.517  1.00  0.00           H  
ATOM   4164  N   ASP A 262      31.119  66.299  44.317  1.00  0.00           N  
ATOM   4165  CA  ASP A 262      30.327  66.304  45.528  1.00  0.00           C  
ATOM   4166  C   ASP A 262      29.204  65.263  45.485  1.00  0.00           C  
ATOM   4167  O   ASP A 262      28.577  64.999  46.527  1.00  0.00           O  
ATOM   4168  CB  ASP A 262      29.744  67.694  45.756  1.00  0.00           C  
ATOM   4169  CG  ASP A 262      30.819  68.730  46.039  1.00  0.00           C  
ATOM   4170  OD1 ASP A 262      31.750  68.424  46.741  1.00  0.00           O  
ATOM   4171  OD2 ASP A 262      30.707  69.818  45.533  1.00  0.00           O  
ATOM   4172  H   ASP A 262      30.900  66.963  43.592  1.00  0.00           H  
ATOM   4173  HA  ASP A 262      30.984  66.068  46.360  1.00  0.00           H  
ATOM   4174 1HB  ASP A 262      29.189  68.002  44.871  1.00  0.00           H  
ATOM   4175 2HB  ASP A 262      29.043  67.670  46.593  1.00  0.00           H  
ATOM   4176  N   THR A 263      28.957  64.682  44.291  1.00  0.00           N  
ATOM   4177  CA  THR A 263      27.924  63.665  44.100  1.00  0.00           C  
ATOM   4178  C   THR A 263      28.578  62.325  43.817  1.00  0.00           C  
ATOM   4179  O   THR A 263      29.146  62.093  42.748  1.00  0.00           O  
ATOM   4180  CB  THR A 263      26.980  63.984  42.919  1.00  0.00           C  
ATOM   4181  OG1 THR A 263      26.316  65.237  43.140  1.00  0.00           O  
ATOM   4182  CG2 THR A 263      25.920  62.860  42.765  1.00  0.00           C  
ATOM   4183  H   THR A 263      29.526  64.921  43.479  1.00  0.00           H  
ATOM   4184  HA  THR A 263      27.341  63.574  45.009  1.00  0.00           H  
ATOM   4185  HB  THR A 263      27.566  64.052  41.999  1.00  0.00           H  
ATOM   4186  HG1 THR A 263      26.957  65.949  43.088  1.00  0.00           H  
ATOM   4187 1HG2 THR A 263      25.261  63.089  41.927  1.00  0.00           H  
ATOM   4188 2HG2 THR A 263      26.421  61.906  42.583  1.00  0.00           H  
ATOM   4189 3HG2 THR A 263      25.332  62.786  43.678  1.00  0.00           H  
ATOM   4190  N   LEU A 264      28.475  61.414  44.755  1.00  0.00           N  
ATOM   4191  CA  LEU A 264      29.162  60.164  44.613  1.00  0.00           C  
ATOM   4192  C   LEU A 264      28.250  59.117  44.068  1.00  0.00           C  
ATOM   4193  O   LEU A 264      27.425  58.566  44.786  1.00  0.00           O  
ATOM   4194  CB  LEU A 264      29.688  59.699  45.974  1.00  0.00           C  
ATOM   4195  CG  LEU A 264      30.965  60.373  46.458  1.00  0.00           C  
ATOM   4196  CD1 LEU A 264      30.756  61.848  46.657  1.00  0.00           C  
ATOM   4197  CD2 LEU A 264      31.368  59.742  47.728  1.00  0.00           C  
ATOM   4198  H   LEU A 264      27.955  61.621  45.598  1.00  0.00           H  
ATOM   4199  HA  LEU A 264      29.998  60.304  43.928  1.00  0.00           H  
ATOM   4200 1HB  LEU A 264      28.914  59.888  46.721  1.00  0.00           H  
ATOM   4201 2HB  LEU A 264      29.867  58.624  45.931  1.00  0.00           H  
ATOM   4202  HG  LEU A 264      31.729  60.249  45.727  1.00  0.00           H  
ATOM   4203 1HD1 LEU A 264      31.686  62.295  47.002  1.00  0.00           H  
ATOM   4204 2HD1 LEU A 264      30.478  62.313  45.729  1.00  0.00           H  
ATOM   4205 3HD1 LEU A 264      29.968  62.011  47.396  1.00  0.00           H  
ATOM   4206 1HD2 LEU A 264      32.273  60.198  48.097  1.00  0.00           H  
ATOM   4207 2HD2 LEU A 264      30.568  59.881  48.437  1.00  0.00           H  
ATOM   4208 3HD2 LEU A 264      31.532  58.680  47.557  1.00  0.00           H  
ATOM   4209  N   ALA A 265      28.352  58.851  42.789  1.00  0.00           N  
ATOM   4210  CA  ALA A 265      27.483  57.840  42.253  1.00  0.00           C  
ATOM   4211  C   ALA A 265      27.934  56.508  42.770  1.00  0.00           C  
ATOM   4212  O   ALA A 265      29.139  56.266  42.852  1.00  0.00           O  
ATOM   4213  CB  ALA A 265      27.514  57.828  40.755  1.00  0.00           C  
ATOM   4214  H   ALA A 265      29.015  59.342  42.207  1.00  0.00           H  
ATOM   4215  HA  ALA A 265      26.472  58.028  42.599  1.00  0.00           H  
ATOM   4216 1HB  ALA A 265      26.843  57.045  40.395  1.00  0.00           H  
ATOM   4217 2HB  ALA A 265      27.197  58.773  40.392  1.00  0.00           H  
ATOM   4218 3HB  ALA A 265      28.531  57.628  40.412  1.00  0.00           H  
ATOM   4219  N   VAL A 266      26.989  55.658  43.106  1.00  0.00           N  
ATOM   4220  CA  VAL A 266      27.316  54.293  43.441  1.00  0.00           C  
ATOM   4221  C   VAL A 266      26.388  53.344  42.727  1.00  0.00           C  
ATOM   4222  O   VAL A 266      25.176  53.291  42.980  1.00  0.00           O  
ATOM   4223  CB  VAL A 266      27.276  54.022  44.955  1.00  0.00           C  
ATOM   4224  CG1 VAL A 266      27.611  52.545  45.236  1.00  0.00           C  
ATOM   4225  CG2 VAL A 266      28.295  54.911  45.684  1.00  0.00           C  
ATOM   4226  H   VAL A 266      26.020  55.968  43.077  1.00  0.00           H  
ATOM   4227  HA  VAL A 266      28.327  54.089  43.092  1.00  0.00           H  
ATOM   4228  HB  VAL A 266      26.300  54.227  45.312  1.00  0.00           H  
ATOM   4229 1HG1 VAL A 266      27.574  52.358  46.305  1.00  0.00           H  
ATOM   4230 2HG1 VAL A 266      26.890  51.901  44.732  1.00  0.00           H  
ATOM   4231 3HG1 VAL A 266      28.598  52.317  44.873  1.00  0.00           H  
ATOM   4232 1HG2 VAL A 266      28.250  54.708  46.751  1.00  0.00           H  
ATOM   4233 2HG2 VAL A 266      29.294  54.704  45.320  1.00  0.00           H  
ATOM   4234 3HG2 VAL A 266      28.071  55.960  45.510  1.00  0.00           H  
ATOM   4235  N   LEU A 267      26.978  52.535  41.892  1.00  0.00           N  
ATOM   4236  CA  LEU A 267      26.242  51.526  41.183  1.00  0.00           C  
ATOM   4237  C   LEU A 267      25.583  50.526  42.129  1.00  0.00           C  
ATOM   4238  O   LEU A 267      26.259  49.914  42.965  1.00  0.00           O  
ATOM   4239  CB  LEU A 267      27.224  50.825  40.252  1.00  0.00           C  
ATOM   4240  CG  LEU A 267      26.709  49.735  39.452  1.00  0.00           C  
ATOM   4241  CD1 LEU A 267      25.678  50.262  38.558  1.00  0.00           C  
ATOM   4242  CD2 LEU A 267      27.883  49.138  38.659  1.00  0.00           C  
ATOM   4243  H   LEU A 267      27.964  52.688  41.685  1.00  0.00           H  
ATOM   4244  HA  LEU A 267      25.466  52.017  40.590  1.00  0.00           H  
ATOM   4245 1HB  LEU A 267      27.653  51.561  39.573  1.00  0.00           H  
ATOM   4246 2HB  LEU A 267      28.022  50.419  40.855  1.00  0.00           H  
ATOM   4247  HG  LEU A 267      26.271  48.975  40.087  1.00  0.00           H  
ATOM   4248 1HD1 LEU A 267      25.302  49.451  37.950  1.00  0.00           H  
ATOM   4249 2HD1 LEU A 267      24.863  50.693  39.130  1.00  0.00           H  
ATOM   4250 3HD1 LEU A 267      26.121  51.029  37.946  1.00  0.00           H  
ATOM   4251 1HD2 LEU A 267      27.527  48.317  38.038  1.00  0.00           H  
ATOM   4252 2HD2 LEU A 267      28.326  49.911  38.023  1.00  0.00           H  
ATOM   4253 3HD2 LEU A 267      28.635  48.769  39.352  1.00  0.00           H  
ATOM   4254  N   GLY A 268      24.263  50.376  41.972  1.00  0.00           N  
ATOM   4255  CA  GLY A 268      23.442  49.453  42.748  1.00  0.00           C  
ATOM   4256  C   GLY A 268      23.407  48.089  42.087  1.00  0.00           C  
ATOM   4257  O   GLY A 268      23.157  47.082  42.736  1.00  0.00           O  
ATOM   4258  H   GLY A 268      23.802  50.948  41.274  1.00  0.00           H  
ATOM   4259 1HA  GLY A 268      23.850  49.357  43.750  1.00  0.00           H  
ATOM   4260 2HA  GLY A 268      22.431  49.849  42.836  1.00  0.00           H  
ATOM   4261  N   ALA A 269      23.671  48.072  40.784  1.00  0.00           N  
ATOM   4262  CA  ALA A 269      23.685  46.857  39.970  1.00  0.00           C  
ATOM   4263  C   ALA A 269      22.415  46.016  40.148  1.00  0.00           C  
ATOM   4264  O   ALA A 269      22.488  44.804  40.364  1.00  0.00           O  
ATOM   4265  CB  ALA A 269      24.909  46.024  40.321  1.00  0.00           C  
ATOM   4266  H   ALA A 269      23.859  48.955  40.336  1.00  0.00           H  
ATOM   4267  HA  ALA A 269      23.739  47.162  38.923  1.00  0.00           H  
ATOM   4268 1HB  ALA A 269      24.940  45.141  39.690  1.00  0.00           H  
ATOM   4269 2HB  ALA A 269      25.811  46.610  40.165  1.00  0.00           H  
ATOM   4270 3HB  ALA A 269      24.859  45.716  41.361  1.00  0.00           H  
ATOM   4271  N   GLY A 270      21.253  46.657  40.051  1.00  0.00           N  
ATOM   4272  CA  GLY A 270      19.979  45.962  40.255  1.00  0.00           C  
ATOM   4273  C   GLY A 270      19.408  46.099  41.678  1.00  0.00           C  
ATOM   4274  O   GLY A 270      19.872  46.899  42.480  1.00  0.00           O  
ATOM   4275  H   GLY A 270      21.268  47.642  39.798  1.00  0.00           H  
ATOM   4276 1HA  GLY A 270      19.246  46.342  39.541  1.00  0.00           H  
ATOM   4277 2HA  GLY A 270      20.117  44.908  40.033  1.00  0.00           H  
ATOM   4278  N   LEU A 271      18.365  45.307  41.971  1.00  0.00           N  
ATOM   4279  CA  LEU A 271      17.549  45.392  43.203  1.00  0.00           C  
ATOM   4280  C   LEU A 271      18.258  45.316  44.552  1.00  0.00           C  
ATOM   4281  O   LEU A 271      17.766  45.852  45.554  1.00  0.00           O  
ATOM   4282  CB  LEU A 271      16.414  44.355  43.164  1.00  0.00           C  
ATOM   4283  CG  LEU A 271      15.422  44.353  44.377  1.00  0.00           C  
ATOM   4284  CD1 LEU A 271      14.762  45.714  44.530  1.00  0.00           C  
ATOM   4285  CD2 LEU A 271      14.349  43.290  44.137  1.00  0.00           C  
ATOM   4286  H   LEU A 271      18.077  44.634  41.275  1.00  0.00           H  
ATOM   4287  HA  LEU A 271      17.071  46.342  43.176  1.00  0.00           H  
ATOM   4288 1HB  LEU A 271      15.822  44.529  42.266  1.00  0.00           H  
ATOM   4289 2HB  LEU A 271      16.854  43.361  43.098  1.00  0.00           H  
ATOM   4290  HG  LEU A 271      15.964  44.126  45.296  1.00  0.00           H  
ATOM   4291 1HD1 LEU A 271      14.076  45.681  45.365  1.00  0.00           H  
ATOM   4292 2HD1 LEU A 271      15.523  46.456  44.718  1.00  0.00           H  
ATOM   4293 3HD1 LEU A 271      14.214  45.963  43.623  1.00  0.00           H  
ATOM   4294 1HD2 LEU A 271      13.659  43.279  44.976  1.00  0.00           H  
ATOM   4295 2HD2 LEU A 271      13.806  43.522  43.221  1.00  0.00           H  
ATOM   4296 3HD2 LEU A 271      14.823  42.314  44.040  1.00  0.00           H  
ATOM   4297  N   ASP A 272      19.362  44.603  44.637  1.00  0.00           N  
ATOM   4298  CA  ASP A 272      19.963  44.450  45.945  1.00  0.00           C  
ATOM   4299  C   ASP A 272      20.716  45.691  46.416  1.00  0.00           C  
ATOM   4300  O   ASP A 272      21.925  45.839  46.241  1.00  0.00           O  
ATOM   4301  CB  ASP A 272      20.894  43.252  45.968  1.00  0.00           C  
ATOM   4302  CG  ASP A 272      21.466  42.995  47.343  1.00  0.00           C  
ATOM   4303  OD1 ASP A 272      21.402  43.880  48.206  1.00  0.00           O  
ATOM   4304  OD2 ASP A 272      21.963  41.909  47.544  1.00  0.00           O  
ATOM   4305  H   ASP A 272      19.778  44.190  43.815  1.00  0.00           H  
ATOM   4306  HA  ASP A 272      19.161  44.260  46.660  1.00  0.00           H  
ATOM   4307 1HB  ASP A 272      20.352  42.365  45.639  1.00  0.00           H  
ATOM   4308 2HB  ASP A 272      21.715  43.420  45.267  1.00  0.00           H  
ATOM   4309  N   LEU A 273      19.965  46.535  47.106  1.00  0.00           N  
ATOM   4310  CA  LEU A 273      20.429  47.798  47.664  1.00  0.00           C  
ATOM   4311  C   LEU A 273      20.684  47.724  49.175  1.00  0.00           C  
ATOM   4312  O   LEU A 273      20.570  48.737  49.874  1.00  0.00           O  
ATOM   4313  CB  LEU A 273      19.415  48.915  47.401  1.00  0.00           C  
ATOM   4314  CG  LEU A 273      19.122  49.267  45.949  1.00  0.00           C  
ATOM   4315  CD1 LEU A 273      18.030  50.332  45.913  1.00  0.00           C  
ATOM   4316  CD2 LEU A 273      20.401  49.772  45.296  1.00  0.00           C  
ATOM   4317  H   LEU A 273      18.978  46.299  47.145  1.00  0.00           H  
ATOM   4318  HA  LEU A 273      21.358  48.061  47.172  1.00  0.00           H  
ATOM   4319 1HB  LEU A 273      18.469  48.647  47.874  1.00  0.00           H  
ATOM   4320 2HB  LEU A 273      19.790  49.800  47.871  1.00  0.00           H  
ATOM   4321  HG  LEU A 273      18.757  48.384  45.413  1.00  0.00           H  
ATOM   4322 1HD1 LEU A 273      17.814  50.590  44.896  1.00  0.00           H  
ATOM   4323 2HD1 LEU A 273      17.121  49.953  46.387  1.00  0.00           H  
ATOM   4324 3HD1 LEU A 273      18.367  51.214  46.440  1.00  0.00           H  
ATOM   4325 1HD2 LEU A 273      20.204  50.035  44.257  1.00  0.00           H  
ATOM   4326 2HD2 LEU A 273      20.762  50.645  45.833  1.00  0.00           H  
ATOM   4327 3HD2 LEU A 273      21.159  48.987  45.332  1.00  0.00           H  
ATOM   4328  N   HIS A 274      21.040  46.539  49.708  1.00  0.00           N  
ATOM   4329  CA  HIS A 274      21.276  46.438  51.168  1.00  0.00           C  
ATOM   4330  C   HIS A 274      22.375  47.372  51.661  1.00  0.00           C  
ATOM   4331  O   HIS A 274      22.395  47.768  52.824  1.00  0.00           O  
ATOM   4332  CB  HIS A 274      21.692  45.028  51.607  1.00  0.00           C  
ATOM   4333  CG  HIS A 274      23.086  44.623  51.166  1.00  0.00           C  
ATOM   4334  ND1 HIS A 274      23.341  44.184  49.912  1.00  0.00           N  
ATOM   4335  CD2 HIS A 274      24.273  44.590  51.824  1.00  0.00           C  
ATOM   4336  CE1 HIS A 274      24.610  43.887  49.781  1.00  0.00           C  
ATOM   4337  NE2 HIS A 274      25.223  44.121  50.930  1.00  0.00           N  
ATOM   4338  H   HIS A 274      21.137  45.698  49.105  1.00  0.00           H  
ATOM   4339  HA  HIS A 274      20.359  46.700  51.698  1.00  0.00           H  
ATOM   4340 1HB  HIS A 274      21.642  44.953  52.693  1.00  0.00           H  
ATOM   4341 2HB  HIS A 274      20.992  44.301  51.193  1.00  0.00           H  
ATOM   4342  HD1 HIS A 274      22.639  44.051  49.197  1.00  0.00           H  
ATOM   4343  HD2 HIS A 274      24.558  44.847  52.843  1.00  0.00           H  
ATOM   4344  HE1 HIS A 274      24.982  43.516  48.826  1.00  0.00           H  
ATOM   4345  N   TRP A 275      23.280  47.750  50.772  1.00  0.00           N  
ATOM   4346  CA  TRP A 275      24.387  48.635  51.084  1.00  0.00           C  
ATOM   4347  C   TRP A 275      23.949  50.040  51.516  1.00  0.00           C  
ATOM   4348  O   TRP A 275      24.760  50.792  52.060  1.00  0.00           O  
ATOM   4349  CB  TRP A 275      25.368  48.663  49.913  1.00  0.00           C  
ATOM   4350  CG  TRP A 275      24.805  49.076  48.611  1.00  0.00           C  
ATOM   4351  CD1 TRP A 275      24.279  48.244  47.670  1.00  0.00           C  
ATOM   4352  CD2 TRP A 275      24.764  50.399  48.046  1.00  0.00           C  
ATOM   4353  NE1 TRP A 275      23.898  48.954  46.573  1.00  0.00           N  
ATOM   4354  CE2 TRP A 275      24.184  50.280  46.782  1.00  0.00           C  
ATOM   4355  CE3 TRP A 275      25.178  51.656  48.495  1.00  0.00           C  
ATOM   4356  CZ2 TRP A 275      23.995  51.364  45.970  1.00  0.00           C  
ATOM   4357  CZ3 TRP A 275      24.992  52.737  47.669  1.00  0.00           C  
ATOM   4358  CH2 TRP A 275      24.406  52.588  46.440  1.00  0.00           C  
ATOM   4359  H   TRP A 275      23.198  47.382  49.834  1.00  0.00           H  
ATOM   4360  HA  TRP A 275      24.918  48.197  51.926  1.00  0.00           H  
ATOM   4361 1HB  TRP A 275      26.193  49.333  50.152  1.00  0.00           H  
ATOM   4362 2HB  TRP A 275      25.791  47.667  49.784  1.00  0.00           H  
ATOM   4363  HD1 TRP A 275      24.179  47.159  47.775  1.00  0.00           H  
ATOM   4364  HE1 TRP A 275      23.483  48.543  45.739  1.00  0.00           H  
ATOM   4365  HE3 TRP A 275      25.641  51.774  49.474  1.00  0.00           H  
ATOM   4366  HZ2 TRP A 275      23.552  51.284  44.986  1.00  0.00           H  
ATOM   4367  HZ3 TRP A 275      25.323  53.709  48.019  1.00  0.00           H  
ATOM   4368  HH2 TRP A 275      24.271  53.456  45.804  1.00  0.00           H  
ATOM   4369  N   LEU A 276      22.675  50.394  51.280  1.00  0.00           N  
ATOM   4370  CA  LEU A 276      22.149  51.687  51.701  1.00  0.00           C  
ATOM   4371  C   LEU A 276      21.686  51.672  53.156  1.00  0.00           C  
ATOM   4372  O   LEU A 276      21.307  52.707  53.704  1.00  0.00           O  
ATOM   4373  CB  LEU A 276      20.947  52.091  50.850  1.00  0.00           C  
ATOM   4374  CG  LEU A 276      21.222  52.319  49.416  1.00  0.00           C  
ATOM   4375  CD1 LEU A 276      19.934  52.591  48.690  1.00  0.00           C  
ATOM   4376  CD2 LEU A 276      22.142  53.470  49.307  1.00  0.00           C  
ATOM   4377  H   LEU A 276      22.043  49.743  50.814  1.00  0.00           H  
ATOM   4378  HA  LEU A 276      22.935  52.423  51.587  1.00  0.00           H  
ATOM   4379 1HB  LEU A 276      20.200  51.294  50.922  1.00  0.00           H  
ATOM   4380 2HB  LEU A 276      20.517  53.002  51.262  1.00  0.00           H  
ATOM   4381  HG  LEU A 276      21.683  51.422  48.982  1.00  0.00           H  
ATOM   4382 1HD1 LEU A 276      20.134  52.749  47.639  1.00  0.00           H  
ATOM   4383 2HD1 LEU A 276      19.265  51.748  48.807  1.00  0.00           H  
ATOM   4384 3HD1 LEU A 276      19.469  53.477  49.113  1.00  0.00           H  
ATOM   4385 1HD2 LEU A 276      22.358  53.638  48.285  1.00  0.00           H  
ATOM   4386 2HD2 LEU A 276      21.678  54.359  49.738  1.00  0.00           H  
ATOM   4387 3HD2 LEU A 276      23.058  53.245  49.840  1.00  0.00           H  
ATOM   4388  N   ALA A 277      21.649  50.493  53.761  1.00  0.00           N  
ATOM   4389  CA  ALA A 277      21.176  50.314  55.126  1.00  0.00           C  
ATOM   4390  C   ALA A 277      22.001  51.061  56.185  1.00  0.00           C  
ATOM   4391  O   ALA A 277      21.464  51.475  57.212  1.00  0.00           O  
ATOM   4392  CB  ALA A 277      21.173  48.839  55.449  1.00  0.00           C  
ATOM   4393  H   ALA A 277      21.980  49.660  53.275  1.00  0.00           H  
ATOM   4394  HA  ALA A 277      20.156  50.687  55.176  1.00  0.00           H  
ATOM   4395 1HB  ALA A 277      20.773  48.684  56.447  1.00  0.00           H  
ATOM   4396 2HB  ALA A 277      20.555  48.313  54.720  1.00  0.00           H  
ATOM   4397 3HB  ALA A 277      22.194  48.463  55.397  1.00  0.00           H  
ATOM   4398  N   SER A 278      23.309  51.185  55.962  1.00  0.00           N  
ATOM   4399  CA  SER A 278      24.677  51.557  56.303  1.00  0.00           C  
ATOM   4400  C   SER A 278      24.819  52.967  56.880  1.00  0.00           C  
ATOM   4401  O   SER A 278      24.399  53.965  56.290  1.00  0.00           O  
ATOM   4402  CB  SER A 278      25.530  51.475  55.072  1.00  0.00           C  
ATOM   4403  OG  SER A 278      25.554  50.187  54.548  1.00  0.00           O  
ATOM   4404  H   SER A 278      23.189  51.606  56.872  1.00  0.00           H  
ATOM   4405  HA  SER A 278      25.047  50.847  57.039  1.00  0.00           H  
ATOM   4406 1HB  SER A 278      25.156  52.179  54.324  1.00  0.00           H  
ATOM   4407 2HB  SER A 278      26.525  51.762  55.335  1.00  0.00           H  
ATOM   4408  HG  SER A 278      25.489  50.316  53.573  1.00  0.00           H  
ATOM   4409  N   ALA A 279      25.506  53.018  58.022  1.00  0.00           N  
ATOM   4410  CA  ALA A 279      25.777  54.222  58.806  1.00  0.00           C  
ATOM   4411  C   ALA A 279      26.568  55.299  58.077  1.00  0.00           C  
ATOM   4412  O   ALA A 279      26.384  56.486  58.343  1.00  0.00           O  
ATOM   4413  CB  ALA A 279      26.533  53.845  60.061  1.00  0.00           C  
ATOM   4414  H   ALA A 279      25.836  52.140  58.400  1.00  0.00           H  
ATOM   4415  HA  ALA A 279      24.813  54.651  59.087  1.00  0.00           H  
ATOM   4416 1HB  ALA A 279      26.690  54.734  60.672  1.00  0.00           H  
ATOM   4417 2HB  ALA A 279      25.959  53.113  60.628  1.00  0.00           H  
ATOM   4418 3HB  ALA A 279      27.498  53.418  59.790  1.00  0.00           H  
ATOM   4419  N   HIS A 280      27.436  54.909  57.146  1.00  0.00           N  
ATOM   4420  CA  HIS A 280      28.302  55.884  56.476  1.00  0.00           C  
ATOM   4421  C   HIS A 280      27.510  56.864  55.610  1.00  0.00           C  
ATOM   4422  O   HIS A 280      28.035  57.895  55.187  1.00  0.00           O  
ATOM   4423  CB  HIS A 280      29.378  55.175  55.623  1.00  0.00           C  
ATOM   4424  CG  HIS A 280      28.900  54.544  54.327  1.00  0.00           C  
ATOM   4425  ND1 HIS A 280      28.142  53.414  54.282  1.00  0.00           N  
ATOM   4426  CD2 HIS A 280      29.144  54.875  53.051  1.00  0.00           C  
ATOM   4427  CE1 HIS A 280      27.918  53.082  53.016  1.00  0.00           C  
ATOM   4428  NE2 HIS A 280      28.515  53.957  52.253  1.00  0.00           N  
ATOM   4429  H   HIS A 280      27.526  53.929  56.929  1.00  0.00           H  
ATOM   4430  HA  HIS A 280      28.825  56.469  57.232  1.00  0.00           H  
ATOM   4431 1HB  HIS A 280      30.162  55.891  55.365  1.00  0.00           H  
ATOM   4432 2HB  HIS A 280      29.849  54.390  56.216  1.00  0.00           H  
ATOM   4433  HD2 HIS A 280      29.734  55.700  52.734  1.00  0.00           H  
ATOM   4434  HE1 HIS A 280      27.339  52.223  52.669  1.00  0.00           H  
ATOM   4435  HE2 HIS A 280      28.523  53.956  51.246  1.00  0.00           H  
ATOM   4436  N   LEU A 281      26.247  56.541  55.341  1.00  0.00           N  
ATOM   4437  CA  LEU A 281      25.394  57.392  54.549  1.00  0.00           C  
ATOM   4438  C   LEU A 281      24.452  58.242  55.389  1.00  0.00           C  
ATOM   4439  O   LEU A 281      23.715  59.071  54.856  1.00  0.00           O  
ATOM   4440  CB  LEU A 281      24.570  56.519  53.644  1.00  0.00           C  
ATOM   4441  CG  LEU A 281      25.328  55.709  52.735  1.00  0.00           C  
ATOM   4442  CD1 LEU A 281      24.385  54.852  51.954  1.00  0.00           C  
ATOM   4443  CD2 LEU A 281      26.149  56.631  51.889  1.00  0.00           C  
ATOM   4444  H   LEU A 281      25.845  55.675  55.706  1.00  0.00           H  
ATOM   4445  HA  LEU A 281      26.020  58.052  53.951  1.00  0.00           H  
ATOM   4446 1HB  LEU A 281      23.938  55.866  54.254  1.00  0.00           H  
ATOM   4447 2HB  LEU A 281      23.961  57.151  53.057  1.00  0.00           H  
ATOM   4448  HG  LEU A 281      25.975  55.048  53.284  1.00  0.00           H  
ATOM   4449 1HD1 LEU A 281      24.946  54.221  51.263  1.00  0.00           H  
ATOM   4450 2HD1 LEU A 281      23.831  54.228  52.655  1.00  0.00           H  
ATOM   4451 3HD1 LEU A 281      23.693  55.476  51.403  1.00  0.00           H  
ATOM   4452 1HD2 LEU A 281      26.738  56.052  51.183  1.00  0.00           H  
ATOM   4453 2HD2 LEU A 281      25.500  57.315  51.358  1.00  0.00           H  
ATOM   4454 3HD2 LEU A 281      26.810  57.204  52.536  1.00  0.00           H  
ATOM   4455  N   ALA A 282      24.480  58.055  56.705  1.00  0.00           N  
ATOM   4456  CA  ALA A 282      23.536  58.708  57.606  1.00  0.00           C  
ATOM   4457  C   ALA A 282      23.586  60.231  57.538  1.00  0.00           C  
ATOM   4458  O   ALA A 282      22.575  60.899  57.743  1.00  0.00           O  
ATOM   4459  CB  ALA A 282      23.804  58.248  59.024  1.00  0.00           C  
ATOM   4460  H   ALA A 282      25.158  57.413  57.115  1.00  0.00           H  
ATOM   4461  HA  ALA A 282      22.532  58.398  57.315  1.00  0.00           H  
ATOM   4462 1HB  ALA A 282      23.077  58.697  59.697  1.00  0.00           H  
ATOM   4463 2HB  ALA A 282      23.727  57.162  59.069  1.00  0.00           H  
ATOM   4464 3HB  ALA A 282      24.809  58.551  59.316  1.00  0.00           H  
ATOM   4465  N   GLY A 283      24.766  60.786  57.291  1.00  0.00           N  
ATOM   4466  CA  GLY A 283      24.928  62.230  57.228  1.00  0.00           C  
ATOM   4467  C   GLY A 283      24.816  62.805  55.813  1.00  0.00           C  
ATOM   4468  O   GLY A 283      25.117  63.983  55.611  1.00  0.00           O  
ATOM   4469  H   GLY A 283      25.564  60.190  57.128  1.00  0.00           H  
ATOM   4470 1HA  GLY A 283      24.178  62.699  57.864  1.00  0.00           H  
ATOM   4471 2HA  GLY A 283      25.898  62.496  57.645  1.00  0.00           H  
ATOM   4472  N   LYS A 284      24.442  61.982  54.825  1.00  0.00           N  
ATOM   4473  CA  LYS A 284      24.396  62.450  53.436  1.00  0.00           C  
ATOM   4474  C   LYS A 284      22.986  62.610  52.885  1.00  0.00           C  
ATOM   4475  O   LYS A 284      22.038  61.995  53.369  1.00  0.00           O  
ATOM   4476  CB  LYS A 284      25.133  61.491  52.503  1.00  0.00           C  
ATOM   4477  CG  LYS A 284      26.576  61.199  52.861  1.00  0.00           C  
ATOM   4478  CD  LYS A 284      27.446  62.455  52.881  1.00  0.00           C  
ATOM   4479  CE  LYS A 284      28.895  62.061  53.016  1.00  0.00           C  
ATOM   4480  NZ  LYS A 284      29.821  63.190  53.256  1.00  0.00           N  
ATOM   4481  H   LYS A 284      24.183  61.015  55.022  1.00  0.00           H  
ATOM   4482  HA  LYS A 284      24.878  63.426  53.380  1.00  0.00           H  
ATOM   4483 1HB  LYS A 284      24.601  60.536  52.488  1.00  0.00           H  
ATOM   4484 2HB  LYS A 284      25.110  61.891  51.484  1.00  0.00           H  
ATOM   4485 1HG  LYS A 284      26.616  60.721  53.844  1.00  0.00           H  
ATOM   4486 2HG  LYS A 284      26.984  60.503  52.130  1.00  0.00           H  
ATOM   4487 1HD  LYS A 284      27.313  63.006  51.953  1.00  0.00           H  
ATOM   4488 2HD  LYS A 284      27.163  63.099  53.713  1.00  0.00           H  
ATOM   4489 1HE  LYS A 284      29.004  61.331  53.815  1.00  0.00           H  
ATOM   4490 2HE  LYS A 284      29.171  61.609  52.076  1.00  0.00           H  
ATOM   4491 1HZ  LYS A 284      30.779  62.820  53.258  1.00  0.00           H  
ATOM   4492 2HZ  LYS A 284      29.762  63.856  52.498  1.00  0.00           H  
ATOM   4493 3HZ  LYS A 284      29.617  63.652  54.122  1.00  0.00           H  
ATOM   4494  N   GLN A 285      22.861  63.414  51.829  1.00  0.00           N  
ATOM   4495  CA  GLN A 285      21.611  63.489  51.073  1.00  0.00           C  
ATOM   4496  C   GLN A 285      21.690  62.367  50.059  1.00  0.00           C  
ATOM   4497  O   GLN A 285      22.738  62.220  49.420  1.00  0.00           O  
ATOM   4498  CB  GLN A 285      21.426  64.836  50.371  1.00  0.00           C  
ATOM   4499  CG  GLN A 285      20.131  64.947  49.549  1.00  0.00           C  
ATOM   4500  CD  GLN A 285      18.864  64.990  50.405  1.00  0.00           C  
ATOM   4501  OE1 GLN A 285      18.747  65.828  51.310  1.00  0.00           O  
ATOM   4502  NE2 GLN A 285      17.913  64.104  50.119  1.00  0.00           N  
ATOM   4503  H   GLN A 285      23.677  63.934  51.495  1.00  0.00           H  
ATOM   4504  HA  GLN A 285      20.764  63.303  51.735  1.00  0.00           H  
ATOM   4505 1HB  GLN A 285      21.425  65.632  51.112  1.00  0.00           H  
ATOM   4506 2HB  GLN A 285      22.272  65.012  49.702  1.00  0.00           H  
ATOM   4507 1HG  GLN A 285      20.167  65.863  48.964  1.00  0.00           H  
ATOM   4508 2HG  GLN A 285      20.053  64.087  48.875  1.00  0.00           H  
ATOM   4509 1HE2 GLN A 285      17.059  64.102  50.633  1.00  0.00           H  
ATOM   4510 2HE2 GLN A 285      18.045  63.445  49.370  1.00  0.00           H  
ATOM   4511  N   ILE A 286      20.664  61.536  49.954  1.00  0.00           N  
ATOM   4512  CA  ILE A 286      20.766  60.434  49.026  1.00  0.00           C  
ATOM   4513  C   ILE A 286      19.813  60.573  47.860  1.00  0.00           C  
ATOM   4514  O   ILE A 286      18.647  60.896  48.028  1.00  0.00           O  
ATOM   4515  CB  ILE A 286      20.514  59.119  49.766  1.00  0.00           C  
ATOM   4516  CG1 ILE A 286      21.576  58.965  50.861  1.00  0.00           C  
ATOM   4517  CG2 ILE A 286      20.540  57.935  48.793  1.00  0.00           C  
ATOM   4518  CD1 ILE A 286      21.299  57.866  51.765  1.00  0.00           C  
ATOM   4519  H   ILE A 286      19.801  61.639  50.497  1.00  0.00           H  
ATOM   4520  HA  ILE A 286      21.774  60.402  48.619  1.00  0.00           H  
ATOM   4521  HB  ILE A 286      19.548  59.167  50.268  1.00  0.00           H  
ATOM   4522 1HG1 ILE A 286      22.542  58.813  50.425  1.00  0.00           H  
ATOM   4523 2HG1 ILE A 286      21.606  59.875  51.460  1.00  0.00           H  
ATOM   4524 1HG2 ILE A 286      20.367  57.007  49.337  1.00  0.00           H  
ATOM   4525 2HG2 ILE A 286      19.767  58.058  48.047  1.00  0.00           H  
ATOM   4526 3HG2 ILE A 286      21.497  57.896  48.294  1.00  0.00           H  
ATOM   4527 1HD1 ILE A 286      22.043  57.826  52.527  1.00  0.00           H  
ATOM   4528 2HD1 ILE A 286      20.344  58.045  52.223  1.00  0.00           H  
ATOM   4529 3HD1 ILE A 286      21.285  56.932  51.211  1.00  0.00           H  
ATOM   4530  N   GLY A 287      20.316  60.408  46.671  1.00  0.00           N  
ATOM   4531  CA  GLY A 287      19.447  60.414  45.536  1.00  0.00           C  
ATOM   4532  C   GLY A 287      19.283  58.985  45.066  1.00  0.00           C  
ATOM   4533  O   GLY A 287      19.941  58.066  45.560  1.00  0.00           O  
ATOM   4534  H   GLY A 287      21.299  60.219  46.557  1.00  0.00           H  
ATOM   4535 1HA  GLY A 287      18.484  60.844  45.791  1.00  0.00           H  
ATOM   4536 2HA  GLY A 287      19.876  61.020  44.742  1.00  0.00           H  
ATOM   4537  N   TYR A 288      18.511  58.826  44.038  1.00  0.00           N  
ATOM   4538  CA  TYR A 288      18.267  57.555  43.409  1.00  0.00           C  
ATOM   4539  C   TYR A 288      18.048  57.857  41.966  1.00  0.00           C  
ATOM   4540  O   TYR A 288      17.544  58.910  41.653  1.00  0.00           O  
ATOM   4541  CB  TYR A 288      17.040  56.846  43.989  1.00  0.00           C  
ATOM   4542  CG  TYR A 288      16.793  55.545  43.319  1.00  0.00           C  
ATOM   4543  CD1 TYR A 288      17.476  54.440  43.743  1.00  0.00           C  
ATOM   4544  CD2 TYR A 288      15.933  55.473  42.219  1.00  0.00           C  
ATOM   4545  CE1 TYR A 288      17.335  53.271  43.093  1.00  0.00           C  
ATOM   4546  CE2 TYR A 288      15.786  54.278  41.556  1.00  0.00           C  
ATOM   4547  CZ  TYR A 288      16.500  53.184  41.993  1.00  0.00           C  
ATOM   4548  OH  TYR A 288      16.427  51.999  41.360  1.00  0.00           O  
ATOM   4549  H   TYR A 288      17.984  59.636  43.715  1.00  0.00           H  
ATOM   4550  HA  TYR A 288      19.145  56.924  43.489  1.00  0.00           H  
ATOM   4551 1HB  TYR A 288      17.188  56.666  45.056  1.00  0.00           H  
ATOM   4552 2HB  TYR A 288      16.187  57.465  43.876  1.00  0.00           H  
ATOM   4553  HD1 TYR A 288      18.140  54.510  44.594  1.00  0.00           H  
ATOM   4554  HD2 TYR A 288      15.401  56.366  41.878  1.00  0.00           H  
ATOM   4555  HE1 TYR A 288      17.892  52.405  43.424  1.00  0.00           H  
ATOM   4556  HE2 TYR A 288      15.132  54.203  40.684  1.00  0.00           H  
ATOM   4557  HH  TYR A 288      16.069  52.083  40.459  1.00  0.00           H  
ATOM   4558  N   TRP A 289      18.514  57.017  41.077  1.00  0.00           N  
ATOM   4559  CA  TRP A 289      18.227  57.235  39.680  1.00  0.00           C  
ATOM   4560  C   TRP A 289      17.987  55.890  38.989  1.00  0.00           C  
ATOM   4561  O   TRP A 289      18.855  55.006  39.011  1.00  0.00           O  
ATOM   4562  CB  TRP A 289      19.385  58.005  39.062  1.00  0.00           C  
ATOM   4563  CG  TRP A 289      19.202  58.429  37.693  1.00  0.00           C  
ATOM   4564  CD1 TRP A 289      18.061  58.838  37.074  1.00  0.00           C  
ATOM   4565  CD2 TRP A 289      20.231  58.467  36.717  1.00  0.00           C  
ATOM   4566  NE1 TRP A 289      18.323  59.118  35.761  1.00  0.00           N  
ATOM   4567  CE2 TRP A 289      19.651  58.877  35.526  1.00  0.00           C  
ATOM   4568  CE3 TRP A 289      21.578  58.176  36.756  1.00  0.00           C  
ATOM   4569  CZ2 TRP A 289      20.374  58.972  34.377  1.00  0.00           C  
ATOM   4570  CZ3 TRP A 289      22.307  58.285  35.628  1.00  0.00           C  
ATOM   4571  CH2 TRP A 289      21.734  58.662  34.452  1.00  0.00           C  
ATOM   4572  H   TRP A 289      19.043  56.208  41.383  1.00  0.00           H  
ATOM   4573  HA  TRP A 289      17.318  57.835  39.594  1.00  0.00           H  
ATOM   4574 1HB  TRP A 289      19.556  58.884  39.641  1.00  0.00           H  
ATOM   4575 2HB  TRP A 289      20.286  57.399  39.120  1.00  0.00           H  
ATOM   4576  HD1 TRP A 289      17.083  58.920  37.553  1.00  0.00           H  
ATOM   4577  HE1 TRP A 289      17.647  59.431  35.079  1.00  0.00           H  
ATOM   4578  HE3 TRP A 289      22.041  57.865  37.675  1.00  0.00           H  
ATOM   4579  HZ2 TRP A 289      19.921  59.273  33.434  1.00  0.00           H  
ATOM   4580  HZ3 TRP A 289      23.353  58.056  35.694  1.00  0.00           H  
ATOM   4581  HH2 TRP A 289      22.355  58.722  33.565  1.00  0.00           H  
ATOM   4582  N   GLY A 290      16.828  55.748  38.342  1.00  0.00           N  
ATOM   4583  CA  GLY A 290      16.495  54.477  37.700  1.00  0.00           C  
ATOM   4584  C   GLY A 290      15.561  54.608  36.497  1.00  0.00           C  
ATOM   4585  O   GLY A 290      15.287  55.723  36.043  1.00  0.00           O  
ATOM   4586  H   GLY A 290      16.160  56.508  38.340  1.00  0.00           H  
ATOM   4587 1HA  GLY A 290      17.405  53.960  37.400  1.00  0.00           H  
ATOM   4588 2HA  GLY A 290      16.007  53.857  38.442  1.00  0.00           H  
ATOM   4589  N   ASP A 291      15.135  53.470  35.951  1.00  0.00           N  
ATOM   4590  CA  ASP A 291      14.260  53.431  34.775  1.00  0.00           C  
ATOM   4591  C   ASP A 291      12.787  53.591  35.154  1.00  0.00           C  
ATOM   4592  O   ASP A 291      12.385  53.339  36.294  1.00  0.00           O  
ATOM   4593  CB  ASP A 291      14.468  52.122  34.015  1.00  0.00           C  
ATOM   4594  CG  ASP A 291      15.857  52.019  33.281  1.00  0.00           C  
ATOM   4595  OD1 ASP A 291      16.455  53.042  32.966  1.00  0.00           O  
ATOM   4596  OD2 ASP A 291      16.292  50.924  33.042  1.00  0.00           O  
ATOM   4597  H   ASP A 291      15.453  52.581  36.365  1.00  0.00           H  
ATOM   4598  HA  ASP A 291      14.527  54.257  34.115  1.00  0.00           H  
ATOM   4599 1HB  ASP A 291      14.378  51.282  34.718  1.00  0.00           H  
ATOM   4600 2HB  ASP A 291      13.671  52.007  33.277  1.00  0.00           H  
ATOM   4601  N   MET A 292      11.949  53.997  34.199  1.00  0.00           N  
ATOM   4602  CA  MET A 292      10.540  54.129  34.535  1.00  0.00           C  
ATOM   4603  C   MET A 292       9.774  52.855  34.373  1.00  0.00           C  
ATOM   4604  O   MET A 292       9.088  52.653  33.365  1.00  0.00           O  
ATOM   4605  CB  MET A 292       9.862  55.190  33.729  1.00  0.00           C  
ATOM   4606  CG  MET A 292      10.488  56.431  33.871  1.00  0.00           C  
ATOM   4607  SD  MET A 292      10.607  56.924  35.560  1.00  0.00           S  
ATOM   4608  CE  MET A 292       8.949  57.281  36.077  1.00  0.00           C  
ATOM   4609  H   MET A 292      12.273  54.191  33.253  1.00  0.00           H  
ATOM   4610  HA  MET A 292      10.467  54.408  35.585  1.00  0.00           H  
ATOM   4611 1HB  MET A 292       9.868  54.922  32.681  1.00  0.00           H  
ATOM   4612 2HB  MET A 292       8.849  55.301  34.039  1.00  0.00           H  
ATOM   4613 1HG  MET A 292      11.469  56.327  33.497  1.00  0.00           H  
ATOM   4614 2HG  MET A 292       9.958  57.197  33.302  1.00  0.00           H  
ATOM   4615 1HE  MET A 292       8.951  57.602  37.115  1.00  0.00           H  
ATOM   4616 2HE  MET A 292       8.519  58.061  35.452  1.00  0.00           H  
ATOM   4617 3HE  MET A 292       8.367  56.391  35.982  1.00  0.00           H  
ATOM   4618  N   ASP A 293       9.917  52.003  35.362  1.00  0.00           N  
ATOM   4619  CA  ASP A 293       9.262  50.708  35.389  1.00  0.00           C  
ATOM   4620  C   ASP A 293       8.911  50.384  36.823  1.00  0.00           C  
ATOM   4621  O   ASP A 293       9.305  51.106  37.746  1.00  0.00           O  
ATOM   4622  CB  ASP A 293      10.189  49.617  34.850  1.00  0.00           C  
ATOM   4623  CG  ASP A 293      11.361  49.433  35.657  1.00  0.00           C  
ATOM   4624  OD1 ASP A 293      11.288  49.881  36.750  1.00  0.00           O  
ATOM   4625  OD2 ASP A 293      12.329  48.817  35.248  1.00  0.00           O  
ATOM   4626  H   ASP A 293      10.546  52.294  36.110  1.00  0.00           H  
ATOM   4627  HA  ASP A 293       8.361  50.740  34.782  1.00  0.00           H  
ATOM   4628 1HB  ASP A 293       9.672  48.679  34.741  1.00  0.00           H  
ATOM   4629 2HB  ASP A 293      10.529  49.907  33.931  1.00  0.00           H  
ATOM   4630  N   THR A 294       8.286  49.246  37.044  1.00  0.00           N  
ATOM   4631  CA  THR A 294       7.933  48.903  38.394  1.00  0.00           C  
ATOM   4632  C   THR A 294       9.099  48.300  39.201  1.00  0.00           C  
ATOM   4633  O   THR A 294       9.047  48.259  40.434  1.00  0.00           O  
ATOM   4634  CB  THR A 294       6.669  48.034  38.373  1.00  0.00           C  
ATOM   4635  OG1 THR A 294       6.869  46.929  37.543  1.00  0.00           O  
ATOM   4636  CG2 THR A 294       5.466  48.832  37.884  1.00  0.00           C  
ATOM   4637  H   THR A 294       7.996  48.639  36.276  1.00  0.00           H  
ATOM   4638  HA  THR A 294       7.646  49.820  38.898  1.00  0.00           H  
ATOM   4639  HB  THR A 294       6.499  47.675  39.350  1.00  0.00           H  
ATOM   4640  HG1 THR A 294       7.124  47.230  36.650  1.00  0.00           H  
ATOM   4641 1HG2 THR A 294       4.578  48.216  37.901  1.00  0.00           H  
ATOM   4642 2HG2 THR A 294       5.304  49.693  38.509  1.00  0.00           H  
ATOM   4643 3HG2 THR A 294       5.661  49.151  36.877  1.00  0.00           H  
ATOM   4644  N   TRP A 295      10.189  47.889  38.540  1.00  0.00           N  
ATOM   4645  CA  TRP A 295      11.324  47.372  39.302  1.00  0.00           C  
ATOM   4646  C   TRP A 295      12.098  48.545  39.901  1.00  0.00           C  
ATOM   4647  O   TRP A 295      12.570  48.477  41.034  1.00  0.00           O  
ATOM   4648  CB  TRP A 295      12.289  46.543  38.455  1.00  0.00           C  
ATOM   4649  CG  TRP A 295      11.784  45.212  38.018  1.00  0.00           C  
ATOM   4650  CD1 TRP A 295      11.587  44.800  36.736  1.00  0.00           C  
ATOM   4651  CD2 TRP A 295      11.372  44.111  38.865  1.00  0.00           C  
ATOM   4652  NE1 TRP A 295      11.119  43.514  36.722  1.00  0.00           N  
ATOM   4653  CE2 TRP A 295      10.972  43.077  38.021  1.00  0.00           C  
ATOM   4654  CE3 TRP A 295      11.312  43.928  40.249  1.00  0.00           C  
ATOM   4655  CZ2 TRP A 295      10.506  41.861  38.511  1.00  0.00           C  
ATOM   4656  CZ3 TRP A 295      10.844  42.716  40.745  1.00  0.00           C  
ATOM   4657  CH2 TRP A 295      10.450  41.710  39.896  1.00  0.00           C  
ATOM   4658  H   TRP A 295      10.231  47.963  37.530  1.00  0.00           H  
ATOM   4659  HA  TRP A 295      10.948  46.749  40.113  1.00  0.00           H  
ATOM   4660 1HB  TRP A 295      12.543  47.115  37.555  1.00  0.00           H  
ATOM   4661 2HB  TRP A 295      13.215  46.394  39.008  1.00  0.00           H  
ATOM   4662  HD1 TRP A 295      11.790  45.404  35.851  1.00  0.00           H  
ATOM   4663  HE1 TRP A 295      10.902  42.979  35.895  1.00  0.00           H  
ATOM   4664  HE3 TRP A 295      11.622  44.724  40.923  1.00  0.00           H  
ATOM   4665  HZ2 TRP A 295      10.185  41.054  37.851  1.00  0.00           H  
ATOM   4666  HZ3 TRP A 295      10.798  42.584  41.828  1.00  0.00           H  
ATOM   4667  HH2 TRP A 295      10.086  40.776  40.315  1.00  0.00           H  
ATOM   4668  N   GLY A 296      12.189  49.628  39.138  1.00  0.00           N  
ATOM   4669  CA  GLY A 296      12.844  50.866  39.512  1.00  0.00           C  
ATOM   4670  C   GLY A 296      12.092  51.497  40.661  1.00  0.00           C  
ATOM   4671  O   GLY A 296      12.691  51.951  41.632  1.00  0.00           O  
ATOM   4672  H   GLY A 296      11.787  49.598  38.212  1.00  0.00           H  
ATOM   4673 1HA  GLY A 296      13.871  50.664  39.803  1.00  0.00           H  
ATOM   4674 2HA  GLY A 296      12.865  51.540  38.652  1.00  0.00           H  
ATOM   4675  N   LEU A 297      10.759  51.505  40.566  1.00  0.00           N  
ATOM   4676  CA  LEU A 297       9.948  52.032  41.653  1.00  0.00           C  
ATOM   4677  C   LEU A 297      10.142  51.163  42.901  1.00  0.00           C  
ATOM   4678  O   LEU A 297      10.232  51.684  44.014  1.00  0.00           O  
ATOM   4679  CB  LEU A 297       8.496  52.116  41.209  1.00  0.00           C  
ATOM   4680  CG  LEU A 297       8.236  53.192  40.121  1.00  0.00           C  
ATOM   4681  CD1 LEU A 297       6.839  53.070  39.599  1.00  0.00           C  
ATOM   4682  CD2 LEU A 297       8.433  54.577  40.718  1.00  0.00           C  
ATOM   4683  H   LEU A 297      10.310  51.163  39.711  1.00  0.00           H  
ATOM   4684  HA  LEU A 297      10.287  53.041  41.881  1.00  0.00           H  
ATOM   4685 1HB  LEU A 297       8.208  51.150  40.807  1.00  0.00           H  
ATOM   4686 2HB  LEU A 297       7.875  52.336  42.068  1.00  0.00           H  
ATOM   4687  HG  LEU A 297       8.934  53.042  39.296  1.00  0.00           H  
ATOM   4688 1HD1 LEU A 297       6.669  53.817  38.847  1.00  0.00           H  
ATOM   4689 2HD1 LEU A 297       6.688  52.081  39.170  1.00  0.00           H  
ATOM   4690 3HD1 LEU A 297       6.168  53.229  40.414  1.00  0.00           H  
ATOM   4691 1HD2 LEU A 297       8.256  55.331  39.951  1.00  0.00           H  
ATOM   4692 2HD2 LEU A 297       7.725  54.712  41.520  1.00  0.00           H  
ATOM   4693 3HD2 LEU A 297       9.448  54.678  41.100  1.00  0.00           H  
ATOM   4694  N   LEU A 298      10.284  49.839  42.722  1.00  0.00           N  
ATOM   4695  CA  LEU A 298      10.581  48.970  43.860  1.00  0.00           C  
ATOM   4696  C   LEU A 298      11.917  49.355  44.476  1.00  0.00           C  
ATOM   4697  O   LEU A 298      12.009  49.540  45.687  1.00  0.00           O  
ATOM   4698  CB  LEU A 298      10.594  47.487  43.465  1.00  0.00           C  
ATOM   4699  CG  LEU A 298      10.977  46.529  44.596  1.00  0.00           C  
ATOM   4700  CD1 LEU A 298       9.969  46.660  45.717  1.00  0.00           C  
ATOM   4701  CD2 LEU A 298      11.032  45.113  44.055  1.00  0.00           C  
ATOM   4702  H   LEU A 298      10.157  49.418  41.800  1.00  0.00           H  
ATOM   4703  HA  LEU A 298       9.833  49.105  44.619  1.00  0.00           H  
ATOM   4704 1HB  LEU A 298       9.606  47.214  43.096  1.00  0.00           H  
ATOM   4705 2HB  LEU A 298      11.300  47.334  42.672  1.00  0.00           H  
ATOM   4706  HG  LEU A 298      11.952  46.804  44.989  1.00  0.00           H  
ATOM   4707 1HD1 LEU A 298      10.234  45.992  46.525  1.00  0.00           H  
ATOM   4708 2HD1 LEU A 298       9.964  47.689  46.081  1.00  0.00           H  
ATOM   4709 3HD1 LEU A 298       8.980  46.401  45.340  1.00  0.00           H  
ATOM   4710 1HD2 LEU A 298      11.309  44.430  44.852  1.00  0.00           H  
ATOM   4711 2HD2 LEU A 298      10.054  44.837  43.659  1.00  0.00           H  
ATOM   4712 3HD2 LEU A 298      11.771  45.066  43.261  1.00  0.00           H  
ATOM   4713  N   MET A 299      12.953  49.494  43.656  1.00  0.00           N  
ATOM   4714  CA  MET A 299      14.262  49.879  44.167  1.00  0.00           C  
ATOM   4715  C   MET A 299      14.253  51.222  44.859  1.00  0.00           C  
ATOM   4716  O   MET A 299      14.867  51.382  45.919  1.00  0.00           O  
ATOM   4717  CB  MET A 299      15.265  49.886  43.057  1.00  0.00           C  
ATOM   4718  CG  MET A 299      15.600  48.595  42.586  1.00  0.00           C  
ATOM   4719  SD  MET A 299      16.713  48.613  41.223  1.00  0.00           S  
ATOM   4720  CE  MET A 299      18.120  49.280  42.110  1.00  0.00           C  
ATOM   4721  H   MET A 299      12.830  49.318  42.659  1.00  0.00           H  
ATOM   4722  HA  MET A 299      14.566  49.131  44.899  1.00  0.00           H  
ATOM   4723 1HB  MET A 299      14.834  50.415  42.219  1.00  0.00           H  
ATOM   4724 2HB  MET A 299      16.159  50.397  43.358  1.00  0.00           H  
ATOM   4725 1HG  MET A 299      16.087  48.153  43.414  1.00  0.00           H  
ATOM   4726 2HG  MET A 299      14.715  48.021  42.328  1.00  0.00           H  
ATOM   4727 1HE  MET A 299      18.983  49.348  41.450  1.00  0.00           H  
ATOM   4728 2HE  MET A 299      17.877  50.257  42.486  1.00  0.00           H  
ATOM   4729 3HE  MET A 299      18.351  48.639  42.946  1.00  0.00           H  
ATOM   4730  N   LEU A 300      13.533  52.178  44.296  1.00  0.00           N  
ATOM   4731  CA  LEU A 300      13.409  53.475  44.909  1.00  0.00           C  
ATOM   4732  C   LEU A 300      12.787  53.314  46.272  1.00  0.00           C  
ATOM   4733  O   LEU A 300      13.291  53.845  47.259  1.00  0.00           O  
ATOM   4734  CB  LEU A 300      12.556  54.395  44.059  1.00  0.00           C  
ATOM   4735  CG  LEU A 300      12.268  55.718  44.665  1.00  0.00           C  
ATOM   4736  CD1 LEU A 300      13.545  56.475  44.902  1.00  0.00           C  
ATOM   4737  CD2 LEU A 300      11.396  56.446  43.748  1.00  0.00           C  
ATOM   4738  H   LEU A 300      13.065  52.002  43.410  1.00  0.00           H  
ATOM   4739  HA  LEU A 300      14.403  53.907  45.023  1.00  0.00           H  
ATOM   4740 1HB  LEU A 300      13.050  54.549  43.104  1.00  0.00           H  
ATOM   4741 2HB  LEU A 300      11.604  53.904  43.875  1.00  0.00           H  
ATOM   4742  HG  LEU A 300      11.766  55.582  45.621  1.00  0.00           H  
ATOM   4743 1HD1 LEU A 300      13.319  57.449  45.340  1.00  0.00           H  
ATOM   4744 2HD1 LEU A 300      14.192  55.916  45.577  1.00  0.00           H  
ATOM   4745 3HD1 LEU A 300      14.031  56.613  43.957  1.00  0.00           H  
ATOM   4746 1HD2 LEU A 300      11.178  57.398  44.182  1.00  0.00           H  
ATOM   4747 2HD2 LEU A 300      11.906  56.578  42.810  1.00  0.00           H  
ATOM   4748 3HD2 LEU A 300      10.471  55.893  43.588  1.00  0.00           H  
ATOM   4749  N   ALA A 301      11.676  52.577  46.334  1.00  0.00           N  
ATOM   4750  CA  ALA A 301      10.997  52.357  47.591  1.00  0.00           C  
ATOM   4751  C   ALA A 301      11.920  51.673  48.594  1.00  0.00           C  
ATOM   4752  O   ALA A 301      11.937  52.050  49.760  1.00  0.00           O  
ATOM   4753  CB  ALA A 301       9.768  51.513  47.363  1.00  0.00           C  
ATOM   4754  H   ALA A 301      11.293  52.163  45.486  1.00  0.00           H  
ATOM   4755  HA  ALA A 301      10.699  53.323  47.993  1.00  0.00           H  
ATOM   4756 1HB  ALA A 301       9.249  51.372  48.293  1.00  0.00           H  
ATOM   4757 2HB  ALA A 301       9.124  52.022  46.664  1.00  0.00           H  
ATOM   4758 3HB  ALA A 301      10.053  50.550  46.956  1.00  0.00           H  
ATOM   4759  N   ARG A 302      12.735  50.713  48.140  1.00  0.00           N  
ATOM   4760  CA  ARG A 302      13.640  50.041  49.060  1.00  0.00           C  
ATOM   4761  C   ARG A 302      14.652  51.044  49.593  1.00  0.00           C  
ATOM   4762  O   ARG A 302      14.957  51.070  50.794  1.00  0.00           O  
ATOM   4763  CB  ARG A 302      14.372  48.895  48.368  1.00  0.00           C  
ATOM   4764  CG  ARG A 302      13.501  47.703  47.929  1.00  0.00           C  
ATOM   4765  CD  ARG A 302      13.103  46.818  49.040  1.00  0.00           C  
ATOM   4766  NE  ARG A 302      12.285  45.706  48.557  1.00  0.00           N  
ATOM   4767  CZ  ARG A 302      12.771  44.532  48.096  1.00  0.00           C  
ATOM   4768  NH1 ARG A 302      14.067  44.321  48.071  1.00  0.00           N  
ATOM   4769  NH2 ARG A 302      11.945  43.593  47.672  1.00  0.00           N  
ATOM   4770  H   ARG A 302      12.687  50.426  47.164  1.00  0.00           H  
ATOM   4771  HA  ARG A 302      13.064  49.641  49.891  1.00  0.00           H  
ATOM   4772 1HB  ARG A 302      14.866  49.277  47.478  1.00  0.00           H  
ATOM   4773 2HB  ARG A 302      15.150  48.513  49.028  1.00  0.00           H  
ATOM   4774 1HG  ARG A 302      12.586  48.072  47.492  1.00  0.00           H  
ATOM   4775 2HG  ARG A 302      14.041  47.118  47.195  1.00  0.00           H  
ATOM   4776 1HD  ARG A 302      13.989  46.409  49.527  1.00  0.00           H  
ATOM   4777 2HD  ARG A 302      12.516  47.385  49.762  1.00  0.00           H  
ATOM   4778  HE  ARG A 302      11.284  45.829  48.560  1.00  0.00           H  
ATOM   4779 1HH1 ARG A 302      14.701  45.037  48.394  1.00  0.00           H  
ATOM   4780 2HH1 ARG A 302      14.433  43.441  47.735  1.00  0.00           H  
ATOM   4781 1HH2 ARG A 302      10.947  43.748  47.694  1.00  0.00           H  
ATOM   4782 2HH2 ARG A 302      12.311  42.717  47.330  1.00  0.00           H  
ATOM   4783  N   ALA A 303      15.156  51.913  48.712  1.00  0.00           N  
ATOM   4784  CA  ALA A 303      16.106  52.915  49.146  1.00  0.00           C  
ATOM   4785  C   ALA A 303      15.450  53.821  50.179  1.00  0.00           C  
ATOM   4786  O   ALA A 303      16.042  54.084  51.223  1.00  0.00           O  
ATOM   4787  CB  ALA A 303      16.606  53.730  47.954  1.00  0.00           C  
ATOM   4788  H   ALA A 303      14.887  51.857  47.730  1.00  0.00           H  
ATOM   4789  HA  ALA A 303      16.947  52.409  49.617  1.00  0.00           H  
ATOM   4790 1HB  ALA A 303      17.327  54.471  48.289  1.00  0.00           H  
ATOM   4791 2HB  ALA A 303      17.073  53.068  47.231  1.00  0.00           H  
ATOM   4792 3HB  ALA A 303      15.767  54.235  47.482  1.00  0.00           H  
ATOM   4793  N   ARG A 304      14.184  54.205  49.933  1.00  0.00           N  
ATOM   4794  CA  ARG A 304      13.434  55.072  50.840  1.00  0.00           C  
ATOM   4795  C   ARG A 304      13.178  54.413  52.196  1.00  0.00           C  
ATOM   4796  O   ARG A 304      13.185  55.087  53.222  1.00  0.00           O  
ATOM   4797  CB  ARG A 304      12.083  55.477  50.246  1.00  0.00           C  
ATOM   4798  CG  ARG A 304      12.131  56.453  49.048  1.00  0.00           C  
ATOM   4799  CD  ARG A 304      10.757  56.899  48.638  1.00  0.00           C  
ATOM   4800  NE  ARG A 304      10.766  57.774  47.472  1.00  0.00           N  
ATOM   4801  CZ  ARG A 304      11.293  59.000  47.497  1.00  0.00           C  
ATOM   4802  NH1 ARG A 304      11.918  59.400  48.578  1.00  0.00           N  
ATOM   4803  NH2 ARG A 304      11.189  59.798  46.459  1.00  0.00           N  
ATOM   4804  H   ARG A 304      13.753  53.928  49.054  1.00  0.00           H  
ATOM   4805  HA  ARG A 304      14.019  55.978  51.001  1.00  0.00           H  
ATOM   4806 1HB  ARG A 304      11.547  54.588  49.923  1.00  0.00           H  
ATOM   4807 2HB  ARG A 304      11.481  55.948  51.019  1.00  0.00           H  
ATOM   4808 1HG  ARG A 304      12.674  57.333  49.351  1.00  0.00           H  
ATOM   4809 2HG  ARG A 304      12.627  55.998  48.200  1.00  0.00           H  
ATOM   4810 1HD  ARG A 304      10.175  56.019  48.375  1.00  0.00           H  
ATOM   4811 2HD  ARG A 304      10.270  57.425  49.459  1.00  0.00           H  
ATOM   4812  HE  ARG A 304      10.233  57.506  46.627  1.00  0.00           H  
ATOM   4813 1HH1 ARG A 304      11.999  58.788  49.376  1.00  0.00           H  
ATOM   4814 2HH1 ARG A 304      12.359  60.318  48.598  1.00  0.00           H  
ATOM   4815 1HH2 ARG A 304      10.644  59.503  45.637  1.00  0.00           H  
ATOM   4816 2HH2 ARG A 304      11.568  60.728  46.493  1.00  0.00           H  
ATOM   4817  N   LEU A 305      12.928  53.104  52.207  1.00  0.00           N  
ATOM   4818  CA  LEU A 305      12.686  52.397  53.460  1.00  0.00           C  
ATOM   4819  C   LEU A 305      13.935  52.386  54.339  1.00  0.00           C  
ATOM   4820  O   LEU A 305      13.840  52.535  55.558  1.00  0.00           O  
ATOM   4821  CB  LEU A 305      12.207  50.971  53.178  1.00  0.00           C  
ATOM   4822  CG  LEU A 305      10.779  50.868  52.558  1.00  0.00           C  
ATOM   4823  CD1 LEU A 305      10.510  49.437  52.129  1.00  0.00           C  
ATOM   4824  CD2 LEU A 305       9.751  51.335  53.572  1.00  0.00           C  
ATOM   4825  H   LEU A 305      12.883  52.596  51.324  1.00  0.00           H  
ATOM   4826  HA  LEU A 305      11.898  52.920  53.997  1.00  0.00           H  
ATOM   4827 1HB  LEU A 305      12.907  50.509  52.480  1.00  0.00           H  
ATOM   4828 2HB  LEU A 305      12.219  50.406  54.106  1.00  0.00           H  
ATOM   4829  HG  LEU A 305      10.712  51.496  51.688  1.00  0.00           H  
ATOM   4830 1HD1 LEU A 305       9.519  49.377  51.685  1.00  0.00           H  
ATOM   4831 2HD1 LEU A 305      11.251  49.136  51.395  1.00  0.00           H  
ATOM   4832 3HD1 LEU A 305      10.566  48.783  52.994  1.00  0.00           H  
ATOM   4833 1HD2 LEU A 305       8.760  51.270  53.135  1.00  0.00           H  
ATOM   4834 2HD2 LEU A 305       9.800  50.705  54.457  1.00  0.00           H  
ATOM   4835 3HD2 LEU A 305       9.960  52.368  53.848  1.00  0.00           H  
ATOM   4836  N   HIS A 306      15.113  52.241  53.723  1.00  0.00           N  
ATOM   4837  CA  HIS A 306      16.355  52.263  54.496  1.00  0.00           C  
ATOM   4838  C   HIS A 306      16.756  53.692  54.864  1.00  0.00           C  
ATOM   4839  O   HIS A 306      17.227  53.963  55.972  1.00  0.00           O  
ATOM   4840  CB  HIS A 306      17.533  51.678  53.701  1.00  0.00           C  
ATOM   4841  CG  HIS A 306      17.504  50.209  53.432  1.00  0.00           C  
ATOM   4842  ND1 HIS A 306      17.615  49.262  54.431  1.00  0.00           N  
ATOM   4843  CD2 HIS A 306      17.419  49.522  52.268  1.00  0.00           C  
ATOM   4844  CE1 HIS A 306      17.584  48.055  53.889  1.00  0.00           C  
ATOM   4845  NE2 HIS A 306      17.464  48.187  52.581  1.00  0.00           N  
ATOM   4846  H   HIS A 306      15.136  52.087  52.710  1.00  0.00           H  
ATOM   4847  HA  HIS A 306      16.228  51.696  55.417  1.00  0.00           H  
ATOM   4848 1HB  HIS A 306      17.579  52.183  52.731  1.00  0.00           H  
ATOM   4849 2HB  HIS A 306      18.457  51.916  54.216  1.00  0.00           H  
ATOM   4850  HD2 HIS A 306      17.333  49.950  51.265  1.00  0.00           H  
ATOM   4851  HE1 HIS A 306      17.650  47.113  54.433  1.00  0.00           H  
ATOM   4852  HE2 HIS A 306      17.417  47.432  51.916  1.00  0.00           H  
ATOM   4853  N   GLN A 307      16.573  54.590  53.902  1.00  0.00           N  
ATOM   4854  CA  GLN A 307      16.988  55.976  53.955  1.00  0.00           C  
ATOM   4855  C   GLN A 307      15.869  56.923  53.538  1.00  0.00           C  
ATOM   4856  O   GLN A 307      15.797  57.289  52.379  1.00  0.00           O  
ATOM   4857  CB  GLN A 307      18.175  56.190  53.010  1.00  0.00           C  
ATOM   4858  CG  GLN A 307      19.453  55.412  53.367  1.00  0.00           C  
ATOM   4859  CD  GLN A 307      20.174  55.943  54.609  1.00  0.00           C  
ATOM   4860  OE1 GLN A 307      19.966  57.087  55.038  1.00  0.00           O  
ATOM   4861  NE2 GLN A 307      21.028  55.107  55.170  1.00  0.00           N  
ATOM   4862  H   GLN A 307      16.154  54.283  53.030  1.00  0.00           H  
ATOM   4863  HA  GLN A 307      17.306  56.206  54.969  1.00  0.00           H  
ATOM   4864 1HB  GLN A 307      17.884  55.893  51.999  1.00  0.00           H  
ATOM   4865 2HB  GLN A 307      18.401  57.249  52.979  1.00  0.00           H  
ATOM   4866 1HG  GLN A 307      19.188  54.382  53.570  1.00  0.00           H  
ATOM   4867 2HG  GLN A 307      20.140  55.426  52.536  1.00  0.00           H  
ATOM   4868 1HE2 GLN A 307      21.541  55.365  55.985  1.00  0.00           H  
ATOM   4869 2HE2 GLN A 307      21.152  54.183  54.753  1.00  0.00           H  
ATOM   4870  N   PRO A 308      14.955  57.330  54.414  1.00  0.00           N  
ATOM   4871  CA  PRO A 308      13.837  58.200  54.078  1.00  0.00           C  
ATOM   4872  C   PRO A 308      14.260  59.456  53.288  1.00  0.00           C  
ATOM   4873  O   PRO A 308      13.511  59.952  52.440  1.00  0.00           O  
ATOM   4874  CB  PRO A 308      13.303  58.560  55.466  1.00  0.00           C  
ATOM   4875  CG  PRO A 308      13.642  57.343  56.317  1.00  0.00           C  
ATOM   4876  CD  PRO A 308      15.001  56.891  55.815  1.00  0.00           C  
ATOM   4877  HA  PRO A 308      13.096  57.621  53.509  1.00  0.00           H  
ATOM   4878 1HB  PRO A 308      13.779  59.485  55.826  1.00  0.00           H  
ATOM   4879 2HB  PRO A 308      12.223  58.756  55.410  1.00  0.00           H  
ATOM   4880 1HG  PRO A 308      13.646  57.608  57.382  1.00  0.00           H  
ATOM   4881 2HG  PRO A 308      12.873  56.564  56.181  1.00  0.00           H  
ATOM   4882 1HD  PRO A 308      15.813  57.388  56.357  1.00  0.00           H  
ATOM   4883 2HD  PRO A 308      15.058  55.795  55.878  1.00  0.00           H  
ATOM   4884  N   ALA A 309      15.478  59.967  53.523  1.00  0.00           N  
ATOM   4885  CA  ALA A 309      15.948  61.172  52.832  1.00  0.00           C  
ATOM   4886  C   ALA A 309      16.458  60.886  51.417  1.00  0.00           C  
ATOM   4887  O   ALA A 309      17.645  61.097  51.123  1.00  0.00           O  
ATOM   4888  CB  ALA A 309      17.058  61.830  53.631  1.00  0.00           C  
ATOM   4889  H   ALA A 309      16.086  59.528  54.197  1.00  0.00           H  
ATOM   4890  HA  ALA A 309      15.105  61.862  52.754  1.00  0.00           H  
ATOM   4891 1HB  ALA A 309      17.379  62.745  53.129  1.00  0.00           H  
ATOM   4892 2HB  ALA A 309      16.694  62.072  54.629  1.00  0.00           H  
ATOM   4893 3HB  ALA A 309      17.905  61.144  53.710  1.00  0.00           H  
ATOM   4894  N   VAL A 310      15.533  60.455  50.555  1.00  0.00           N  
ATOM   4895  CA  VAL A 310      15.824  60.094  49.167  1.00  0.00           C  
ATOM   4896  C   VAL A 310      15.089  60.886  48.079  1.00  0.00           C  
ATOM   4897  O   VAL A 310      13.875  61.111  48.124  1.00  0.00           O  
ATOM   4898  CB  VAL A 310      15.671  58.575  48.931  1.00  0.00           C  
ATOM   4899  CG1 VAL A 310      15.770  58.210  47.436  1.00  0.00           C  
ATOM   4900  CG2 VAL A 310      16.829  57.881  49.577  1.00  0.00           C  
ATOM   4901  H   VAL A 310      14.596  60.337  50.933  1.00  0.00           H  
ATOM   4902  HA  VAL A 310      16.857  60.264  49.057  1.00  0.00           H  
ATOM   4903  HB  VAL A 310      14.735  58.239  49.346  1.00  0.00           H  
ATOM   4904 1HG1 VAL A 310      15.690  57.129  47.329  1.00  0.00           H  
ATOM   4905 2HG1 VAL A 310      14.963  58.687  46.883  1.00  0.00           H  
ATOM   4906 3HG1 VAL A 310      16.732  58.545  47.043  1.00  0.00           H  
ATOM   4907 1HG2 VAL A 310      16.747  56.804  49.437  1.00  0.00           H  
ATOM   4908 2HG2 VAL A 310      17.719  58.243  49.111  1.00  0.00           H  
ATOM   4909 3HG2 VAL A 310      16.868  58.107  50.599  1.00  0.00           H  
ATOM   4910  N   GLU A 311      15.872  61.301  47.084  1.00  0.00           N  
ATOM   4911  CA  GLU A 311      15.390  62.026  45.902  1.00  0.00           C  
ATOM   4912  C   GLU A 311      15.530  61.156  44.640  1.00  0.00           C  
ATOM   4913  O   GLU A 311      16.630  60.852  44.183  1.00  0.00           O  
ATOM   4914  CB  GLU A 311      16.109  63.357  45.790  1.00  0.00           C  
ATOM   4915  CG  GLU A 311      15.769  64.314  46.931  1.00  0.00           C  
ATOM   4916  CD  GLU A 311      16.488  65.632  46.876  1.00  0.00           C  
ATOM   4917  OE1 GLU A 311      17.487  65.731  46.193  1.00  0.00           O  
ATOM   4918  OE2 GLU A 311      16.025  66.553  47.510  1.00  0.00           O  
ATOM   4919  H   GLU A 311      16.869  61.098  47.181  1.00  0.00           H  
ATOM   4920  HA  GLU A 311      14.330  62.240  46.041  1.00  0.00           H  
ATOM   4921 1HB  GLU A 311      17.175  63.183  45.818  1.00  0.00           H  
ATOM   4922 2HB  GLU A 311      15.872  63.817  44.844  1.00  0.00           H  
ATOM   4923 1HG  GLU A 311      14.696  64.503  46.915  1.00  0.00           H  
ATOM   4924 2HG  GLU A 311      16.006  63.825  47.871  1.00  0.00           H  
ATOM   4925  N   ALA A 312      14.379  60.747  44.113  1.00  0.00           N  
ATOM   4926  CA  ALA A 312      14.190  59.788  43.009  1.00  0.00           C  
ATOM   4927  C   ALA A 312      14.819  60.079  41.625  1.00  0.00           C  
ATOM   4928  O   ALA A 312      15.088  59.136  40.883  1.00  0.00           O  
ATOM   4929  CB  ALA A 312      12.700  59.622  42.816  1.00  0.00           C
[truncated: 144,520 more chars]
