# Supplementary material for: The transformative power of transformers in protein structure prediction
Source: Proc Natl Acad Sci U S A. 2023 Jul 31;120(32):e2303499120. doi: 10.1073/pnas.2303499120 (PMC10410766; doi:10.1073/pnas.2303499120)
Supplement: Supplementary file 2 — Dataset S01 (GZ) [file pnas.2303499120.sd01.gz › SI_Data/predicted_structures/RoseTTAFold/T1109.pdb]

HEADER                                            24-DEC-22   XXXX              
EXPDTA    THEORETICAL MODEL                                                     
REMARK 220                                                                      
REMARK 220 EXPERIMENTAL DETAILS                                                 
REMARK 220  EXPERIMENT TYPE                : THEORETICAL MODELLING              
REMARK 220  DATE OF DATA COLLECTION        : 24-DEC-22                          
REMARK 220                                                                      
REMARK 220 REMARK: MODEL GENERATED BY ROSETTA                                   
REMARK 220  VERSION 2022.39+release.d8d9982                                     
SSBOND     CYS A  150    CYS A  223                                       2.02  
ATOM      1  N   GLY A   1       2.565   2.575   1.423  1.00  0.00           N  
ATOM      2  CA  GLY A   1       2.290   2.316   0.014  1.00  0.00           C  
ATOM      3  C   GLY A   1       1.752   3.551  -0.705  1.00  0.00           C  
ATOM      4  O   GLY A   1       0.974   4.324  -0.144  1.00  0.00           O  
ATOM      5  H   GLY A   1       1.879   3.064   1.979  1.00  0.00           H  
ATOM      6 1HA  GLY A   1       3.202   1.975  -0.475  1.00  0.00           H  
ATOM      7 2HA  GLY A   1       1.567   1.505  -0.067  1.00  0.00           H  
ATOM      8  N   SER A   2       2.224   3.755  -1.938  1.00  0.00           N  
ATOM      9  CA  SER A   2       1.815   4.849  -2.835  1.00  0.00           C  
ATOM     10  C   SER A   2       1.894   6.253  -2.230  1.00  0.00           C  
ATOM     11  O   SER A   2       1.120   7.134  -2.592  1.00  0.00           O  
ATOM     12  CB  SER A   2       0.398   4.605  -3.315  1.00  0.00           C  
ATOM     13  OG  SER A   2       0.311   3.393  -4.016  1.00  0.00           O  
ATOM     14  H   SER A   2       2.884   3.080  -2.298  1.00  0.00           H  
ATOM     15  HA  SER A   2       2.477   4.829  -3.702  1.00  0.00           H  
ATOM     16 1HB  SER A   2      -0.283   4.588  -2.465  1.00  0.00           H  
ATOM     17 2HB  SER A   2       0.090   5.426  -3.960  1.00  0.00           H  
ATOM     18  HG  SER A   2      -0.601   3.324  -4.314  1.00  0.00           H  
ATOM     19  N   HIS A   3       2.848   6.466  -1.333  1.00  0.00           N  
ATOM     20  CA  HIS A   3       3.054   7.746  -0.653  1.00  0.00           C  
ATOM     21  C   HIS A   3       1.828   8.216   0.143  1.00  0.00           C  
ATOM     22  O   HIS A   3       1.633   9.421   0.339  1.00  0.00           O  
ATOM     23  CB  HIS A   3       3.444   8.845  -1.653  1.00  0.00           C  
ATOM     24  CG  HIS A   3       4.652   8.511  -2.464  1.00  0.00           C  
ATOM     25  ND1 HIS A   3       5.924   8.451  -1.926  1.00  0.00           N  
ATOM     26  CD2 HIS A   3       4.783   8.211  -3.775  1.00  0.00           C  
ATOM     27  CE1 HIS A   3       6.784   8.130  -2.877  1.00  0.00           C  
ATOM     28  NE2 HIS A   3       6.118   7.978  -4.007  1.00  0.00           N  
ATOM     29  H   HIS A   3       3.446   5.690  -1.094  1.00  0.00           H  
ATOM     30  HA  HIS A   3       3.873   7.639   0.058  1.00  0.00           H  
ATOM     31 1HB  HIS A   3       2.619   9.063  -2.330  1.00  0.00           H  
ATOM     32 2HB  HIS A   3       3.655   9.763  -1.107  1.00  0.00           H  
ATOM     33  HD2 HIS A   3       3.977   8.163  -4.508  1.00  0.00           H  
ATOM     34  HE1 HIS A   3       7.860   8.010  -2.750  1.00  0.00           H  
ATOM     35  HE2 HIS A   3       6.518   7.730  -4.900  1.00  0.00           H  
ATOM     36  N   MET A   4       1.028   7.280   0.654  1.00  0.00           N  
ATOM     37  CA  MET A   4      -0.109   7.659   1.476  1.00  0.00           C  
ATOM     38  C   MET A   4       0.330   7.899   2.908  1.00  0.00           C  
ATOM     39  O   MET A   4       1.239   7.235   3.411  1.00  0.00           O  
ATOM     40  CB  MET A   4      -1.179   6.571   1.447  1.00  0.00           C  
ATOM     41  CG  MET A   4      -1.803   6.311   0.081  1.00  0.00           C  
ATOM     42  SD  MET A   4      -2.772   7.701  -0.528  1.00  0.00           S  
ATOM     43  CE  MET A   4      -1.656   8.423  -1.712  1.00  0.00           C  
ATOM     44  H   MET A   4       1.183   6.294   0.439  1.00  0.00           H  
ATOM     45  HA  MET A   4      -0.529   8.586   1.091  1.00  0.00           H  
ATOM     46 1HB  MET A   4      -0.735   5.631   1.776  1.00  0.00           H  
ATOM     47 2HB  MET A   4      -1.974   6.822   2.151  1.00  0.00           H  
ATOM     48 1HG  MET A   4      -1.005   6.110  -0.636  1.00  0.00           H  
ATOM     49 2HG  MET A   4      -2.444   5.432   0.129  1.00  0.00           H  
ATOM     50 1HE  MET A   4      -2.125   9.298  -2.172  1.00  0.00           H  
ATOM     51 2HE  MET A   4      -0.738   8.725  -1.212  1.00  0.00           H  
ATOM     52 3HE  MET A   4      -1.418   7.689  -2.483  1.00  0.00           H  
ATOM     53  N   ALA A   5      -0.328   8.832   3.579  1.00  0.00           N  
ATOM     54  CA  ALA A   5      -0.071   9.065   4.991  1.00  0.00           C  
ATOM     55  C   ALA A   5      -1.100   8.318   5.815  1.00  0.00           C  
ATOM     56  O   ALA A   5      -2.244   8.151   5.390  1.00  0.00           O  
ATOM     57  CB  ALA A   5      -0.097  10.539   5.308  1.00  0.00           C  
ATOM     58  H   ALA A   5      -1.037   9.378   3.109  1.00  0.00           H  
ATOM     59  HA  ALA A   5       0.915   8.670   5.239  1.00  0.00           H  
ATOM     60 1HB  ALA A   5       0.104  10.691   6.368  1.00  0.00           H  
ATOM     61 2HB  ALA A   5       0.665  11.045   4.721  1.00  0.00           H  
ATOM     62 3HB  ALA A   5      -1.071  10.938   5.064  1.00  0.00           H  
ATOM     63  N   GLN A   6      -0.702   7.874   6.995  1.00  0.00           N  
ATOM     64  CA  GLN A   6      -1.621   7.199   7.896  1.00  0.00           C  
ATOM     65  C   GLN A   6      -2.285   8.205   8.835  1.00  0.00           C  
ATOM     66  O   GLN A   6      -1.667   9.211   9.192  1.00  0.00           O  
ATOM     67  CB  GLN A   6      -0.877   6.119   8.690  1.00  0.00           C  
ATOM     68  CG  GLN A   6      -0.352   4.994   7.831  1.00  0.00           C  
ATOM     69  CD  GLN A   6       0.287   3.873   8.639  1.00  0.00           C  
ATOM     70  OE1 GLN A   6       0.805   4.078   9.752  1.00  0.00           O  
ATOM     71  NE2 GLN A   6       0.252   2.665   8.082  1.00  0.00           N  
ATOM     72  H   GLN A   6       0.258   8.021   7.275  1.00  0.00           H  
ATOM     73  HA  GLN A   6      -2.376   6.715   7.283  1.00  0.00           H  
ATOM     74 1HB  GLN A   6      -0.012   6.571   9.165  1.00  0.00           H  
ATOM     75 2HB  GLN A   6      -1.499   5.709   9.478  1.00  0.00           H  
ATOM     76 1HG  GLN A   6      -1.184   4.576   7.261  1.00  0.00           H  
ATOM     77 2HG  GLN A   6       0.399   5.396   7.149  1.00  0.00           H  
ATOM     78 1HE2 GLN A   6       0.652   1.880   8.558  1.00  0.00           H  
ATOM     79 2HE2 GLN A   6      -0.175   2.538   7.184  1.00  0.00           H  
ATOM     80  N   PRO A   7      -3.507   7.942   9.325  1.00  0.00           N  
ATOM     81  CA  PRO A   7      -4.242   8.770  10.270  1.00  0.00           C  
ATOM     82  C   PRO A   7      -3.676   8.635  11.682  1.00  0.00           C  
ATOM     83  O   PRO A   7      -4.291   8.061  12.583  1.00  0.00           O  
ATOM     84  CB  PRO A   7      -5.662   8.219  10.145  1.00  0.00           C  
ATOM     85  CG  PRO A   7      -5.470   6.763   9.803  1.00  0.00           C  
ATOM     86  CD  PRO A   7      -4.257   6.744   8.877  1.00  0.00           C  
ATOM     87  HA  PRO A   7      -4.199   9.820   9.939  1.00  0.00           H  
ATOM     88 1HB  PRO A   7      -6.203   8.373  11.092  1.00  0.00           H  
ATOM     89 2HB  PRO A   7      -6.213   8.770   9.370  1.00  0.00           H  
ATOM     90 1HG  PRO A   7      -5.307   6.179  10.722  1.00  0.00           H  
ATOM     91 2HG  PRO A   7      -6.379   6.359   9.328  1.00  0.00           H  
ATOM     92 1HD  PRO A   7      -3.702   5.819   9.038  1.00  0.00           H  
ATOM     93 2HD  PRO A   7      -4.584   6.863   7.830  1.00  0.00           H  
ATOM     94  N   ARG A   8      -2.465   9.145  11.826  1.00  0.00           N  
ATOM     95  CA  ARG A   8      -1.679   9.146  13.047  1.00  0.00           C  
ATOM     96  C   ARG A   8      -2.200  10.245  13.981  1.00  0.00           C  
ATOM     97  O   ARG A   8      -2.977  11.086  13.534  1.00  0.00           O  
ATOM     98  CB  ARG A   8      -0.210   9.381  12.708  1.00  0.00           C  
ATOM     99  CG  ARG A   8       0.464   8.338  11.839  1.00  0.00           C  
ATOM    100  CD  ARG A   8       0.606   7.042  12.543  1.00  0.00           C  
ATOM    101  NE  ARG A   8       1.356   6.065  11.757  1.00  0.00           N  
ATOM    102  CZ  ARG A   8       2.688   5.881  11.819  1.00  0.00           C  
ATOM    103  NH1 ARG A   8       3.440   6.598  12.627  1.00  0.00           N  
ATOM    104  NH2 ARG A   8       3.219   4.958  11.051  1.00  0.00           N  
ATOM    105  H   ARG A   8      -2.056   9.563  10.994  1.00  0.00           H  
ATOM    106  HA  ARG A   8      -1.787   8.168  13.503  1.00  0.00           H  
ATOM    107 1HB  ARG A   8      -0.167  10.278  12.129  1.00  0.00           H  
ATOM    108 2HB  ARG A   8       0.398   9.546  13.576  1.00  0.00           H  
ATOM    109 1HG  ARG A   8      -0.135   8.177  10.956  1.00  0.00           H  
ATOM    110 2HG  ARG A   8       1.454   8.686  11.547  1.00  0.00           H  
ATOM    111 1HD  ARG A   8       1.126   7.194  13.487  1.00  0.00           H  
ATOM    112 2HD  ARG A   8      -0.385   6.631  12.737  1.00  0.00           H  
ATOM    113  HE  ARG A   8       0.855   5.464  11.091  1.00  0.00           H  
ATOM    114 1HH1 ARG A   8       3.020   7.303  13.214  1.00  0.00           H  
ATOM    115 2HH1 ARG A   8       4.436   6.443  12.658  1.00  0.00           H  
ATOM    116 1HH2 ARG A   8       2.583   4.425  10.448  1.00  0.00           H  
ATOM    117 2HH2 ARG A   8       4.210   4.782  11.063  1.00  0.00           H  
ATOM    118  N   PRO A   9      -1.874  10.219  15.288  1.00  0.00           N  
ATOM    119  CA  PRO A   9      -2.226  11.239  16.261  1.00  0.00           C  
ATOM    120  C   PRO A   9      -1.755  12.614  15.775  1.00  0.00           C  
ATOM    121  O   PRO A   9      -0.840  12.674  14.948  1.00  0.00           O  
ATOM    122  CB  PRO A   9      -1.481  10.776  17.520  1.00  0.00           C  
ATOM    123  CG  PRO A   9      -1.339   9.279  17.354  1.00  0.00           C  
ATOM    124  CD  PRO A   9      -1.147   9.058  15.879  1.00  0.00           C  
ATOM    125  HA  PRO A   9      -3.310  11.184  16.389  1.00  0.00           H  
ATOM    126 1HB  PRO A   9      -0.514  11.299  17.597  1.00  0.00           H  
ATOM    127 2HB  PRO A   9      -2.055  11.039  18.418  1.00  0.00           H  
ATOM    128 1HG  PRO A   9      -0.488   8.913  17.949  1.00  0.00           H  
ATOM    129 2HG  PRO A   9      -2.235   8.771  17.743  1.00  0.00           H  
ATOM    130 1HD  PRO A   9      -0.080   9.080  15.654  1.00  0.00           H  
ATOM    131 2HD  PRO A   9      -1.617   8.103  15.626  1.00  0.00           H  
ATOM    132  N   PRO A  10      -2.325  13.719  16.299  1.00  0.00           N  
ATOM    133  CA  PRO A  10      -2.048  15.095  15.921  1.00  0.00           C  
ATOM    134  C   PRO A  10      -0.568  15.407  15.936  1.00  0.00           C  
ATOM    135  O   PRO A  10       0.176  14.951  16.805  1.00  0.00           O  
ATOM    136  CB  PRO A  10      -2.770  15.893  17.009  1.00  0.00           C  
ATOM    137  CG  PRO A  10      -3.913  15.010  17.423  1.00  0.00           C  
ATOM    138  CD  PRO A  10      -3.346  13.605  17.379  1.00  0.00           C  
ATOM    139  HA  PRO A  10      -2.479  15.287  14.928  1.00  0.00           H  
ATOM    140 1HB  PRO A  10      -2.075  16.118  17.829  1.00  0.00           H  
ATOM    141 2HB  PRO A  10      -3.099  16.861  16.595  1.00  0.00           H  
ATOM    142 1HG  PRO A  10      -4.269  15.297  18.425  1.00  0.00           H  
ATOM    143 2HG  PRO A  10      -4.760  15.149  16.734  1.00  0.00           H  
ATOM    144 1HD  PRO A  10      -2.877  13.343  18.336  1.00  0.00           H  
ATOM    145 2HD  PRO A  10      -4.170  12.943  17.115  1.00  0.00           H  
ATOM    146  N   PHE A  11      -0.161  16.188  14.945  1.00  0.00           N  
ATOM    147  CA  PHE A  11       1.230  16.555  14.721  1.00  0.00           C  
ATOM    148  C   PHE A  11       1.583  17.827  15.481  1.00  0.00           C  
ATOM    149  O   PHE A  11       1.072  18.908  15.184  1.00  0.00           O  
ATOM    150  CB  PHE A  11       1.425  16.737  13.205  1.00  0.00           C  
ATOM    151  CG  PHE A  11       2.807  16.944  12.661  1.00  0.00           C  
ATOM    152  CD1 PHE A  11       3.784  15.995  12.819  1.00  0.00           C  
ATOM    153  CD2 PHE A  11       3.103  18.064  11.921  1.00  0.00           C  
ATOM    154  CE1 PHE A  11       5.031  16.171  12.253  1.00  0.00           C  
ATOM    155  CE2 PHE A  11       4.340  18.240  11.351  1.00  0.00           C  
ATOM    156  CZ  PHE A  11       5.292  17.297  11.518  1.00  0.00           C  
ATOM    157  H   PHE A  11      -0.875  16.561  14.318  1.00  0.00           H  
ATOM    158  HA  PHE A  11       1.868  15.744  15.076  1.00  0.00           H  
ATOM    159 1HB  PHE A  11       1.008  15.872  12.700  1.00  0.00           H  
ATOM    160 2HB  PHE A  11       0.824  17.586  12.888  1.00  0.00           H  
ATOM    161  HD1 PHE A  11       3.562  15.095  13.390  1.00  0.00           H  
ATOM    162  HD2 PHE A  11       2.333  18.806  11.773  1.00  0.00           H  
ATOM    163  HE1 PHE A  11       5.802  15.410  12.380  1.00  0.00           H  
ATOM    164  HE2 PHE A  11       4.554  19.127  10.756  1.00  0.00           H  
ATOM    165  HZ  PHE A  11       6.263  17.430  11.052  1.00  0.00           H  
ATOM    166  N   HIS A  12       2.437  17.700  16.489  1.00  0.00           N  
ATOM    167  CA  HIS A  12       2.804  18.864  17.287  1.00  0.00           C  
ATOM    168  C   HIS A  12       4.103  19.452  16.747  1.00  0.00           C  
ATOM    169  O   HIS A  12       5.131  18.759  16.646  1.00  0.00           O  
ATOM    170  CB  HIS A  12       2.944  18.510  18.769  1.00  0.00           C  
ATOM    171  CG  HIS A  12       3.134  19.714  19.675  1.00  0.00           C  
ATOM    172  ND1 HIS A  12       2.088  20.557  20.004  1.00  0.00           N  
ATOM    173  CD2 HIS A  12       4.224  20.212  20.312  1.00  0.00           C  
ATOM    174  CE1 HIS A  12       2.528  21.516  20.795  1.00  0.00           C  
ATOM    175  NE2 HIS A  12       3.817  21.330  20.999  1.00  0.00           N  
ATOM    176  H   HIS A  12       2.814  16.783  16.727  1.00  0.00           H  
ATOM    177  HA  HIS A  12       2.035  19.634  17.202  1.00  0.00           H  
ATOM    178 1HB  HIS A  12       2.055  17.971  19.098  1.00  0.00           H  
ATOM    179 2HB  HIS A  12       3.777  17.841  18.890  1.00  0.00           H  
ATOM    180  HD2 HIS A  12       5.229  19.816  20.291  1.00  0.00           H  
ATOM    181  HE1 HIS A  12       1.927  22.321  21.209  1.00  0.00           H  
ATOM    182  HE2 HIS A  12       4.416  21.914  21.564  1.00  0.00           H  
ATOM    183  N   ILE A  13       4.046  20.726  16.391  1.00  0.00           N  
ATOM    184  CA  ILE A  13       5.191  21.420  15.836  1.00  0.00           C  
ATOM    185  C   ILE A  13       5.677  22.514  16.762  1.00  0.00           C  
ATOM    186  O   ILE A  13       4.883  23.354  17.196  1.00  0.00           O  
ATOM    187  CB  ILE A  13       4.825  22.085  14.517  1.00  0.00           C  
ATOM    188  CG1 ILE A  13       4.339  21.064  13.558  1.00  0.00           C  
ATOM    189  CG2 ILE A  13       6.025  22.881  13.947  1.00  0.00           C  
ATOM    190  CD1 ILE A  13       3.834  21.671  12.380  1.00  0.00           C  
ATOM    191  H   ILE A  13       3.161  21.230  16.479  1.00  0.00           H  
ATOM    192  HA  ILE A  13       5.995  20.707  15.677  1.00  0.00           H  
ATOM    193  HB  ILE A  13       4.006  22.760  14.685  1.00  0.00           H  
ATOM    194 1HG1 ILE A  13       5.109  20.415  13.294  1.00  0.00           H  
ATOM    195 2HG1 ILE A  13       3.536  20.484  14.016  1.00  0.00           H  
ATOM    196 1HG2 ILE A  13       5.739  23.358  13.009  1.00  0.00           H  
ATOM    197 2HG2 ILE A  13       6.328  23.645  14.657  1.00  0.00           H  
ATOM    198 3HG2 ILE A  13       6.860  22.206  13.776  1.00  0.00           H  
ATOM    199 1HD1 ILE A  13       3.481  20.931  11.690  1.00  0.00           H  
ATOM    200 2HD1 ILE A  13       3.034  22.325  12.632  1.00  0.00           H  
ATOM    201 3HD1 ILE A  13       4.634  22.229  11.938  1.00  0.00           H  
ATOM    202  N   THR A  14       6.968  22.511  17.062  1.00  0.00           N  
ATOM    203  CA  THR A  14       7.510  23.563  17.900  1.00  0.00           C  
ATOM    204  C   THR A  14       8.513  24.414  17.124  1.00  0.00           C  
ATOM    205  O   THR A  14       9.398  23.880  16.445  1.00  0.00           O  
ATOM    206  CB  THR A  14       8.194  23.025  19.173  1.00  0.00           C  
ATOM    207  OG1 THR A  14       7.240  22.268  19.993  1.00  0.00           O  
ATOM    208  CG2 THR A  14       8.684  24.246  19.988  1.00  0.00           C  
ATOM    209  H   THR A  14       7.567  21.777  16.681  1.00  0.00           H  
ATOM    210  HA  THR A  14       6.697  24.211  18.214  1.00  0.00           H  
ATOM    211  HB  THR A  14       9.040  22.389  18.916  1.00  0.00           H  
ATOM    212  HG1 THR A  14       7.435  21.293  19.992  1.00  0.00           H  
ATOM    213 1HG2 THR A  14       9.143  23.916  20.882  1.00  0.00           H  
ATOM    214 2HG2 THR A  14       9.407  24.819  19.417  1.00  0.00           H  
ATOM    215 3HG2 THR A  14       7.830  24.883  20.237  1.00  0.00           H  
ATOM    216  N   ILE A  15       8.351  25.737  17.208  1.00  0.00           N  
ATOM    217  CA  ILE A  15       9.282  26.660  16.567  1.00  0.00           C  
ATOM    218  C   ILE A  15       9.930  27.599  17.605  1.00  0.00           C  
ATOM    219  O   ILE A  15       9.264  28.523  18.078  1.00  0.00           O  
ATOM    220  CB  ILE A  15       8.577  27.552  15.537  1.00  0.00           C  
ATOM    221  CG1 ILE A  15       7.878  26.741  14.458  1.00  0.00           C  
ATOM    222  CG2 ILE A  15       9.612  28.474  14.902  1.00  0.00           C  
ATOM    223  CD1 ILE A  15       7.012  27.572  13.532  1.00  0.00           C  
ATOM    224  H   ILE A  15       7.562  26.094  17.753  1.00  0.00           H  
ATOM    225  HA  ILE A  15      10.024  26.077  16.039  1.00  0.00           H  
ATOM    226  HB  ILE A  15       7.845  28.131  16.029  1.00  0.00           H  
ATOM    227 1HG1 ILE A  15       8.619  26.268  13.865  1.00  0.00           H  
ATOM    228 2HG1 ILE A  15       7.256  25.980  14.924  1.00  0.00           H  
ATOM    229 1HG2 ILE A  15       9.137  29.124  14.184  1.00  0.00           H  
ATOM    230 2HG2 ILE A  15      10.099  29.073  15.673  1.00  0.00           H  
ATOM    231 3HG2 ILE A  15      10.353  27.868  14.397  1.00  0.00           H  
ATOM    232 1HD1 ILE A  15       6.552  26.929  12.780  1.00  0.00           H  
ATOM    233 2HD1 ILE A  15       6.236  28.058  14.115  1.00  0.00           H  
ATOM    234 3HD1 ILE A  15       7.625  28.330  13.035  1.00  0.00           H  
ATOM    235  N   PRO A  16      11.193  27.404  18.010  1.00  0.00           N  
ATOM    236  CA  PRO A  16      11.857  28.256  18.968  1.00  0.00           C  
ATOM    237  C   PRO A  16      12.076  29.642  18.361  1.00  0.00           C  
ATOM    238  O   PRO A  16      12.538  29.762  17.226  1.00  0.00           O  
ATOM    239  CB  PRO A  16      13.151  27.487  19.254  1.00  0.00           C  
ATOM    240  CG  PRO A  16      13.367  26.617  18.056  1.00  0.00           C  
ATOM    241  CD  PRO A  16      11.992  26.296  17.523  1.00  0.00           C  
ATOM    242  HA  PRO A  16      11.241  28.323  19.873  1.00  0.00           H  
ATOM    243 1HB  PRO A  16      13.966  28.198  19.400  1.00  0.00           H  
ATOM    244 2HB  PRO A  16      13.053  26.924  20.180  1.00  0.00           H  
ATOM    245 1HG  PRO A  16      14.010  27.127  17.329  1.00  0.00           H  
ATOM    246 2HG  PRO A  16      13.884  25.712  18.353  1.00  0.00           H  
ATOM    247 1HD  PRO A  16      12.075  26.326  16.462  1.00  0.00           H  
ATOM    248 2HD  PRO A  16      11.607  25.337  17.895  1.00  0.00           H  
ATOM    249  N   ILE A  17      11.763  30.664  19.132  1.00  0.00           N  
ATOM    250  CA  ILE A  17      11.860  32.063  18.756  1.00  0.00           C  
ATOM    251  C   ILE A  17      12.936  32.763  19.574  1.00  0.00           C  
ATOM    252  O   ILE A  17      13.016  32.603  20.794  1.00  0.00           O  
ATOM    253  CB  ILE A  17      10.500  32.766  18.954  1.00  0.00           C  
ATOM    254  CG1 ILE A  17       9.429  32.027  18.208  1.00  0.00           C  
ATOM    255  CG2 ILE A  17      10.538  34.199  18.460  1.00  0.00           C  
ATOM    256  CD1 ILE A  17       9.676  31.964  16.749  1.00  0.00           C  
ATOM    257  H   ILE A  17      11.397  30.454  20.043  1.00  0.00           H  
ATOM    258  HA  ILE A  17      12.135  32.126  17.704  1.00  0.00           H  
ATOM    259  HB  ILE A  17      10.246  32.750  20.017  1.00  0.00           H  
ATOM    260 1HG1 ILE A  17       9.358  31.014  18.603  1.00  0.00           H  
ATOM    261 2HG1 ILE A  17       8.482  32.530  18.369  1.00  0.00           H  
ATOM    262 1HG2 ILE A  17       9.566  34.666  18.618  1.00  0.00           H  
ATOM    263 2HG2 ILE A  17      11.290  34.759  18.985  1.00  0.00           H  
ATOM    264 3HG2 ILE A  17      10.765  34.191  17.413  1.00  0.00           H  
ATOM    265 1HD1 ILE A  17       8.882  31.427  16.272  1.00  0.00           H  
ATOM    266 2HD1 ILE A  17       9.723  32.971  16.364  1.00  0.00           H  
ATOM    267 3HD1 ILE A  17      10.616  31.457  16.551  1.00  0.00           H  
ATOM    268  N   TYR A  18      13.768  33.517  18.896  1.00  0.00           N  
ATOM    269  CA  TYR A  18      14.839  34.259  19.525  1.00  0.00           C  
ATOM    270  C   TYR A  18      14.916  35.676  18.938  1.00  0.00           C  
ATOM    271  O   TYR A  18      14.401  35.904  17.847  1.00  0.00           O  
ATOM    272  CB  TYR A  18      16.121  33.447  19.404  1.00  0.00           C  
ATOM    273  CG  TYR A  18      16.500  33.090  17.983  1.00  0.00           C  
ATOM    274  CD1 TYR A  18      17.259  33.934  17.217  1.00  0.00           C  
ATOM    275  CD2 TYR A  18      16.120  31.854  17.478  1.00  0.00           C  
ATOM    276  CE1 TYR A  18      17.642  33.569  15.965  1.00  0.00           C  
ATOM    277  CE2 TYR A  18      16.512  31.482  16.222  1.00  0.00           C  
ATOM    278  CZ  TYR A  18      17.272  32.331  15.474  1.00  0.00           C  
ATOM    279  OH  TYR A  18      17.686  31.956  14.245  1.00  0.00           O  
ATOM    280  H   TYR A  18      13.649  33.582  17.895  1.00  0.00           H  
ATOM    281  HA  TYR A  18      14.598  34.327  20.578  1.00  0.00           H  
ATOM    282 1HB  TYR A  18      16.954  33.983  19.842  1.00  0.00           H  
ATOM    283 2HB  TYR A  18      16.010  32.518  19.966  1.00  0.00           H  
ATOM    284  HD1 TYR A  18      17.553  34.879  17.604  1.00  0.00           H  
ATOM    285  HD2 TYR A  18      15.525  31.169  18.083  1.00  0.00           H  
ATOM    286  HE1 TYR A  18      18.250  34.245  15.366  1.00  0.00           H  
ATOM    287  HE2 TYR A  18      16.230  30.506  15.821  1.00  0.00           H  
ATOM    288  HH  TYR A  18      17.316  31.080  14.020  1.00  0.00           H  
ATOM    289  N   PRO A  19      15.487  36.670  19.634  1.00  0.00           N  
ATOM    290  CA  PRO A  19      15.578  38.024  19.144  1.00  0.00           C  
ATOM    291  C   PRO A  19      16.313  38.004  17.831  1.00  0.00           C  
ATOM    292  O   PRO A  19      17.227  37.216  17.649  1.00  0.00           O  
ATOM    293  CB  PRO A  19      16.395  38.728  20.227  1.00  0.00           C  
ATOM    294  CG  PRO A  19      16.187  37.899  21.475  1.00  0.00           C  
ATOM    295  CD  PRO A  19      16.117  36.467  20.966  1.00  0.00           C  
ATOM    296  HA  PRO A  19      14.569  38.459  19.034  1.00  0.00           H  
ATOM    297 1HB  PRO A  19      17.451  38.780  19.917  1.00  0.00           H  
ATOM    298 2HB  PRO A  19      16.045  39.765  20.338  1.00  0.00           H  
ATOM    299 1HG  PRO A  19      17.020  38.059  22.175  1.00  0.00           H  
ATOM    300 2HG  PRO A  19      15.272  38.221  21.994  1.00  0.00           H  
ATOM    301 1HD  PRO A  19      17.130  36.060  20.857  1.00  0.00           H  
ATOM    302 2HD  PRO A  19      15.511  35.887  21.656  1.00  0.00           H  
ATOM    303  N   GLY A  20      15.921  38.836  16.895  1.00  0.00           N  
ATOM    304  CA  GLY A  20      16.639  38.900  15.632  1.00  0.00           C  
ATOM    305  C   GLY A  20      16.228  37.809  14.648  1.00  0.00           C  
ATOM    306  O   GLY A  20      16.715  37.799  13.514  1.00  0.00           O  
ATOM    307  H   GLY A  20      15.130  39.461  17.058  1.00  0.00           H  
ATOM    308 1HA  GLY A  20      16.466  39.876  15.178  1.00  0.00           H  
ATOM    309 2HA  GLY A  20      17.708  38.828  15.825  1.00  0.00           H  
ATOM    310  N   VAL A  21      15.332  36.907  15.070  1.00  0.00           N  
ATOM    311  CA  VAL A  21      14.850  35.812  14.235  1.00  0.00           C  
ATOM    312  C   VAL A  21      14.189  36.390  13.003  1.00  0.00           C  
ATOM    313  O   VAL A  21      13.588  37.470  13.058  1.00  0.00           O  
ATOM    314  CB  VAL A  21      13.848  34.920  14.992  1.00  0.00           C  
ATOM    315  CG1 VAL A  21      12.600  35.682  15.245  1.00  0.00           C  
ATOM    316  CG2 VAL A  21      13.560  33.663  14.244  1.00  0.00           C  
ATOM    317  H   VAL A  21      14.995  36.938  16.035  1.00  0.00           H  
ATOM    318  HA  VAL A  21      15.684  35.189  13.940  1.00  0.00           H  
ATOM    319  HB  VAL A  21      14.280  34.640  15.927  1.00  0.00           H  
ATOM    320 1HG1 VAL A  21      11.918  35.067  15.788  1.00  0.00           H  
ATOM    321 2HG1 VAL A  21      12.834  36.576  15.827  1.00  0.00           H  
ATOM    322 3HG1 VAL A  21      12.154  35.966  14.290  1.00  0.00           H  
ATOM    323 1HG2 VAL A  21      12.874  33.055  14.826  1.00  0.00           H  
ATOM    324 2HG2 VAL A  21      13.114  33.884  13.281  1.00  0.00           H  
ATOM    325 3HG2 VAL A  21      14.489  33.117  14.097  1.00  0.00           H  
ATOM    326  N   ASP A  22      14.356  35.729  11.875  1.00  0.00           N  
ATOM    327  CA  ASP A  22      13.700  36.221  10.679  1.00  0.00           C  
ATOM    328  C   ASP A  22      12.213  35.849  10.703  1.00  0.00           C  
ATOM    329  O   ASP A  22      11.835  34.675  10.673  1.00  0.00           O  
ATOM    330  CB  ASP A  22      14.399  35.720   9.416  1.00  0.00           C  
ATOM    331  CG  ASP A  22      13.821  36.295   8.114  1.00  0.00           C  
ATOM    332  OD1 ASP A  22      12.612  36.486   8.013  1.00  0.00           O  
ATOM    333  OD2 ASP A  22      14.621  36.614   7.251  1.00  0.00           O  
ATOM    334  H   ASP A  22      14.901  34.865  11.881  1.00  0.00           H  
ATOM    335  HA  ASP A  22      13.768  37.305  10.677  1.00  0.00           H  
ATOM    336 1HB  ASP A  22      15.459  35.964   9.469  1.00  0.00           H  
ATOM    337 2HB  ASP A  22      14.330  34.632   9.377  1.00  0.00           H  
ATOM    338  N   LEU A  23      11.364  36.864  10.795  1.00  0.00           N  
ATOM    339  CA  LEU A  23       9.924  36.674  10.868  1.00  0.00           C  
ATOM    340  C   LEU A  23       9.383  35.807   9.750  1.00  0.00           C  
ATOM    341  O   LEU A  23       8.439  35.055   9.977  1.00  0.00           O  
ATOM    342  CB  LEU A  23       9.156  37.993  10.863  1.00  0.00           C  
ATOM    343  CG  LEU A  23       7.640  37.843  11.068  1.00  0.00           C  
ATOM    344  CD1 LEU A  23       7.109  39.059  11.796  1.00  0.00           C  
ATOM    345  CD2 LEU A  23       6.961  37.704   9.712  1.00  0.00           C  
ATOM    346  H   LEU A  23      11.737  37.802  10.806  1.00  0.00           H  
ATOM    347  HA  LEU A  23       9.707  36.174  11.810  1.00  0.00           H  
ATOM    348 1HB  LEU A  23       9.545  38.641  11.636  1.00  0.00           H  
ATOM    349 2HB  LEU A  23       9.313  38.483   9.898  1.00  0.00           H  
ATOM    350  HG  LEU A  23       7.437  36.962  11.668  1.00  0.00           H  
ATOM    351 1HD1 LEU A  23       6.034  38.959  11.944  1.00  0.00           H  
ATOM    352 2HD1 LEU A  23       7.599  39.154  12.765  1.00  0.00           H  
ATOM    353 3HD1 LEU A  23       7.310  39.925  11.203  1.00  0.00           H  
ATOM    354 1HD2 LEU A  23       5.885  37.601   9.852  1.00  0.00           H  
ATOM    355 2HD2 LEU A  23       7.167  38.591   9.110  1.00  0.00           H  
ATOM    356 3HD2 LEU A  23       7.338  36.830   9.202  1.00  0.00           H  
ATOM    357  N   LEU A  24       9.873  36.000   8.515  1.00  0.00           N  
ATOM    358  CA  LEU A  24       9.298  35.280   7.386  1.00  0.00           C  
ATOM    359  C   LEU A  24       9.561  33.810   7.538  1.00  0.00           C  
ATOM    360  O   LEU A  24       8.735  32.974   7.176  1.00  0.00           O  
ATOM    361  CB  LEU A  24       9.881  35.751   6.074  1.00  0.00           C  
ATOM    362  CG  LEU A  24       9.540  37.160   5.685  1.00  0.00           C  
ATOM    363  CD1 LEU A  24      10.303  37.510   4.417  1.00  0.00           C  
ATOM    364  CD2 LEU A  24       8.036  37.282   5.509  1.00  0.00           C  
ATOM    365  H   LEU A  24      10.715  36.573   8.377  1.00  0.00           H  
ATOM    366  HA  LEU A  24       8.222  35.443   7.374  1.00  0.00           H  
ATOM    367 1HB  LEU A  24      10.971  35.667   6.124  1.00  0.00           H  
ATOM    368 2HB  LEU A  24       9.512  35.100   5.296  1.00  0.00           H  
ATOM    369  HG  LEU A  24       9.868  37.846   6.472  1.00  0.00           H  
ATOM    370 1HD1 LEU A  24      10.081  38.537   4.131  1.00  0.00           H  
ATOM    371 2HD1 LEU A  24      11.376  37.408   4.607  1.00  0.00           H  
ATOM    372 3HD1 LEU A  24      10.009  36.837   3.616  1.00  0.00           H  
ATOM    373 1HD2 LEU A  24       7.785  38.307   5.232  1.00  0.00           H  
ATOM    374 2HD2 LEU A  24       7.706  36.602   4.725  1.00  0.00           H  
ATOM    375 3HD2 LEU A  24       7.539  37.027   6.446  1.00  0.00           H  
ATOM    376  N   ASP A  25      10.731  33.500   8.078  1.00  0.00           N  
ATOM    377  CA  ASP A  25      11.122  32.136   8.334  1.00  0.00           C  
ATOM    378  C   ASP A  25      10.163  31.503   9.306  1.00  0.00           C  
ATOM    379  O   ASP A  25       9.717  30.393   9.079  1.00  0.00           O  
ATOM    380  CB  ASP A  25      12.545  32.003   8.830  1.00  0.00           C  
ATOM    381  CG  ASP A  25      12.863  30.587   9.126  1.00  0.00           C  
ATOM    382  OD1 ASP A  25      11.982  29.742   9.013  1.00  0.00           O  
ATOM    383  OD2 ASP A  25      13.987  30.312   9.434  1.00  0.00           O  
ATOM    384  H   ASP A  25      11.358  34.256   8.347  1.00  0.00           H  
ATOM    385  HA  ASP A  25      11.056  31.583   7.395  1.00  0.00           H  
ATOM    386 1HB  ASP A  25      13.242  32.384   8.090  1.00  0.00           H  
ATOM    387 2HB  ASP A  25      12.675  32.586   9.737  1.00  0.00           H  
ATOM    388  N   VAL A  26       9.904  32.177  10.427  1.00  0.00           N  
ATOM    389  CA  VAL A  26       8.974  31.637  11.415  1.00  0.00           C  
ATOM    390  C   VAL A  26       7.543  31.557  10.880  1.00  0.00           C  
ATOM    391  O   VAL A  26       6.860  30.545  11.027  1.00  0.00           O  
ATOM    392  CB  VAL A  26       8.940  32.536  12.658  1.00  0.00           C  
ATOM    393  CG1 VAL A  26       7.821  32.066  13.614  1.00  0.00           C  
ATOM    394  CG2 VAL A  26      10.301  32.522  13.307  1.00  0.00           C  
ATOM    395  H   VAL A  26      10.353  33.086  10.563  1.00  0.00           H  
ATOM    396  HA  VAL A  26       9.311  30.637  11.691  1.00  0.00           H  
ATOM    397  HB  VAL A  26       8.702  33.560  12.350  1.00  0.00           H  
ATOM    398 1HG1 VAL A  26       7.781  32.713  14.480  1.00  0.00           H  
ATOM    399 2HG1 VAL A  26       6.864  32.107  13.097  1.00  0.00           H  
ATOM    400 3HG1 VAL A  26       8.010  31.054  13.933  1.00  0.00           H  
ATOM    401 1HG2 VAL A  26      10.304  33.178  14.163  1.00  0.00           H  
ATOM    402 2HG2 VAL A  26      10.543  31.511  13.615  1.00  0.00           H  
ATOM    403 3HG2 VAL A  26      11.039  32.873  12.580  1.00  0.00           H  
ATOM    404  N   ALA A  27       7.084  32.642  10.272  1.00  0.00           N  
ATOM    405  CA  ALA A  27       5.729  32.732   9.767  1.00  0.00           C  
ATOM    406  C   ALA A  27       5.415  31.709   8.683  1.00  0.00           C  
ATOM    407  O   ALA A  27       4.319  31.145   8.663  1.00  0.00           O  
ATOM    408  CB  ALA A  27       5.505  34.131   9.231  1.00  0.00           C  
ATOM    409  H   ALA A  27       7.691  33.445  10.158  1.00  0.00           H  
ATOM    410  HA  ALA A  27       5.052  32.555  10.601  1.00  0.00           H  
ATOM    411 1HB  ALA A  27       4.480  34.232   8.885  1.00  0.00           H  
ATOM    412 2HB  ALA A  27       5.700  34.854  10.022  1.00  0.00           H  
ATOM    413 3HB  ALA A  27       6.190  34.308   8.402  1.00  0.00           H  
ATOM    414  N   ALA A  28       6.370  31.442   7.791  1.00  0.00           N  
ATOM    415  CA  ALA A  28       6.151  30.515   6.691  1.00  0.00           C  
ATOM    416  C   ALA A  28       5.636  29.122   7.140  1.00  0.00           C  
ATOM    417  O   ALA A  28       4.578  28.721   6.649  1.00  0.00           O  
ATOM    418  CB  ALA A  28       7.437  30.423   5.869  1.00  0.00           C  
ATOM    419  H   ALA A  28       7.267  31.928   7.834  1.00  0.00           H  
ATOM    420  HA  ALA A  28       5.375  30.934   6.048  1.00  0.00           H  
ATOM    421 1HB  ALA A  28       7.286  29.785   5.042  1.00  0.00           H  
ATOM    422 2HB  ALA A  28       7.700  31.417   5.513  1.00  0.00           H  
ATOM    423 3HB  ALA A  28       8.264  30.051   6.437  1.00  0.00           H  
ATOM    424  N   PRO A  29       6.296  28.337   8.035  1.00  0.00           N  
ATOM    425  CA  PRO A  29       5.797  27.076   8.514  1.00  0.00           C  
ATOM    426  C   PRO A  29       4.565  27.242   9.374  1.00  0.00           C  
ATOM    427  O   PRO A  29       3.717  26.361   9.403  1.00  0.00           O  
ATOM    428  CB  PRO A  29       6.955  26.566   9.363  1.00  0.00           C  
ATOM    429  CG  PRO A  29       7.658  27.771   9.753  1.00  0.00           C  
ATOM    430  CD  PRO A  29       7.559  28.664   8.578  1.00  0.00           C  
ATOM    431  HA  PRO A  29       5.603  26.406   7.664  1.00  0.00           H  
ATOM    432 1HB  PRO A  29       6.587  26.015  10.230  1.00  0.00           H  
ATOM    433 2HB  PRO A  29       7.570  25.882   8.779  1.00  0.00           H  
ATOM    434 1HG  PRO A  29       7.171  28.192  10.623  1.00  0.00           H  
ATOM    435 2HG  PRO A  29       8.665  27.588  10.052  1.00  0.00           H  
ATOM    436 1HD  PRO A  29       7.580  29.635   8.915  1.00  0.00           H  
ATOM    437 2HD  PRO A  29       8.374  28.429   7.890  1.00  0.00           H  
ATOM    438  N   VAL A  30       4.363  28.402   9.999  1.00  0.00           N  
ATOM    439  CA  VAL A  30       3.150  28.493  10.792  1.00  0.00           C  
ATOM    440  C   VAL A  30       1.964  28.456   9.844  1.00  0.00           C  
ATOM    441  O   VAL A  30       1.013  27.687  10.036  1.00  0.00           O  
ATOM    442  CB  VAL A  30       3.120  29.773  11.644  1.00  0.00           C  
ATOM    443  CG1 VAL A  30       1.761  29.913  12.306  1.00  0.00           C  
ATOM    444  CG2 VAL A  30       4.191  29.722  12.705  1.00  0.00           C  
ATOM    445  H   VAL A  30       5.044  29.169  10.002  1.00  0.00           H  
ATOM    446  HA  VAL A  30       3.098  27.632  11.459  1.00  0.00           H  
ATOM    447  HB  VAL A  30       3.283  30.632  10.996  1.00  0.00           H  
ATOM    448 1HG1 VAL A  30       1.739  30.828  12.897  1.00  0.00           H  
ATOM    449 2HG1 VAL A  30       0.987  29.959  11.538  1.00  0.00           H  
ATOM    450 3HG1 VAL A  30       1.581  29.055  12.956  1.00  0.00           H  
ATOM    451 1HG2 VAL A  30       4.169  30.638  13.292  1.00  0.00           H  
ATOM    452 2HG2 VAL A  30       4.016  28.883  13.349  1.00  0.00           H  
ATOM    453 3HG2 VAL A  30       5.143  29.614  12.244  1.00  0.00           H  
ATOM    454  N   GLU A  31       2.041  29.257   8.781  1.00  0.00           N  
ATOM    455  CA  GLU A  31       0.972  29.274   7.798  1.00  0.00           C  
ATOM    456  C   GLU A  31       0.815  27.931   7.088  1.00  0.00           C  
ATOM    457  O   GLU A  31      -0.292  27.388   7.002  1.00  0.00           O  
ATOM    458  CB  GLU A  31       1.202  30.369   6.750  1.00  0.00           C  
ATOM    459  CG  GLU A  31       0.113  30.374   5.676  1.00  0.00           C  
ATOM    460  CD  GLU A  31       0.210  31.436   4.601  1.00  0.00           C  
ATOM    461  OE1 GLU A  31       1.084  32.270   4.647  1.00  0.00           O  
ATOM    462  OE2 GLU A  31      -0.613  31.375   3.705  1.00  0.00           O  
ATOM    463  H   GLU A  31       2.857  29.864   8.668  1.00  0.00           H  
ATOM    464  HA  GLU A  31       0.039  29.489   8.318  1.00  0.00           H  
ATOM    465 1HB  GLU A  31       1.226  31.345   7.234  1.00  0.00           H  
ATOM    466 2HB  GLU A  31       2.170  30.214   6.266  1.00  0.00           H  
ATOM    467 1HG  GLU A  31       0.175  29.415   5.186  1.00  0.00           H  
ATOM    468 2HG  GLU A  31      -0.860  30.439   6.160  1.00  0.00           H  
ATOM    469  N   LEU A  32       1.916  27.373   6.590  1.00  0.00           N  
ATOM    470  CA  LEU A  32       1.820  26.138   5.828  1.00  0.00           C  
ATOM    471  C   LEU A  32       1.338  24.955   6.656  1.00  0.00           C  
ATOM    472  O   LEU A  32       0.519  24.155   6.186  1.00  0.00           O  
ATOM    473  CB  LEU A  32       3.170  25.849   5.196  1.00  0.00           C  
ATOM    474  CG  LEU A  32       3.558  26.849   4.077  1.00  0.00           C  
ATOM    475  CD1 LEU A  32       4.938  26.613   3.645  1.00  0.00           C  
ATOM    476  CD2 LEU A  32       2.658  26.669   2.936  1.00  0.00           C  
ATOM    477  H   LEU A  32       2.823  27.831   6.706  1.00  0.00           H  
ATOM    478  HA  LEU A  32       1.103  26.296   5.026  1.00  0.00           H  
ATOM    479 1HB  LEU A  32       3.931  25.904   5.973  1.00  0.00           H  
ATOM    480 2HB  LEU A  32       3.167  24.842   4.780  1.00  0.00           H  
ATOM    481  HG  LEU A  32       3.474  27.874   4.451  1.00  0.00           H  
ATOM    482 1HD1 LEU A  32       5.185  27.293   2.854  1.00  0.00           H  
ATOM    483 2HD1 LEU A  32       5.606  26.768   4.490  1.00  0.00           H  
ATOM    484 3HD1 LEU A  32       5.025  25.601   3.277  1.00  0.00           H  
ATOM    485 1HD2 LEU A  32       2.919  27.369   2.140  1.00  0.00           H  
ATOM    486 2HD2 LEU A  32       2.776  25.664   2.581  1.00  0.00           H  
ATOM    487 3HD2 LEU A  32       1.633  26.840   3.255  1.00  0.00           H  
ATOM    488  N   PHE A  33       1.794  24.856   7.903  1.00  0.00           N  
ATOM    489  CA  PHE A  33       1.361  23.758   8.737  1.00  0.00           C  
ATOM    490  C   PHE A  33      -0.084  23.973   9.196  1.00  0.00           C  
ATOM    491  O   PHE A  33      -0.833  23.003   9.358  1.00  0.00           O  
ATOM    492  CB  PHE A  33       2.338  23.541   9.880  1.00  0.00           C  
ATOM    493  CG  PHE A  33       3.669  22.930   9.370  1.00  0.00           C  
ATOM    494  CD1 PHE A  33       4.886  23.546   9.598  1.00  0.00           C  
ATOM    495  CD2 PHE A  33       3.677  21.747   8.641  1.00  0.00           C  
ATOM    496  CE1 PHE A  33       6.066  23.006   9.133  1.00  0.00           C  
ATOM    497  CE2 PHE A  33       4.859  21.203   8.173  1.00  0.00           C  
ATOM    498  CZ  PHE A  33       6.054  21.840   8.425  1.00  0.00           C  
ATOM    499  H   PHE A  33       2.461  25.525   8.283  1.00  0.00           H  
ATOM    500  HA  PHE A  33       1.383  22.849   8.136  1.00  0.00           H  
ATOM    501 1HB  PHE A  33       2.545  24.479  10.383  1.00  0.00           H  
ATOM    502 2HB  PHE A  33       1.905  22.882  10.594  1.00  0.00           H  
ATOM    503  HD1 PHE A  33       4.902  24.460  10.168  1.00  0.00           H  
ATOM    504  HD2 PHE A  33       2.739  21.253   8.434  1.00  0.00           H  
ATOM    505  HE1 PHE A  33       7.005  23.508   9.334  1.00  0.00           H  
ATOM    506  HE2 PHE A  33       4.844  20.276   7.601  1.00  0.00           H  
ATOM    507  HZ  PHE A  33       6.985  21.425   8.064  1.00  0.00           H  
ATOM    508  N   SER A  34      -0.503  25.239   9.355  1.00  0.00           N  
ATOM    509  CA  SER A  34      -1.889  25.510   9.700  1.00  0.00           C  
ATOM    510  C   SER A  34      -2.778  25.057   8.538  1.00  0.00           C  
ATOM    511  O   SER A  34      -3.815  24.424   8.753  1.00  0.00           O  
ATOM    512  CB  SER A  34      -2.109  26.987   9.978  1.00  0.00           C  
ATOM    513  OG  SER A  34      -1.402  27.396  11.117  1.00  0.00           O  
ATOM    514  H   SER A  34       0.138  26.028   9.261  1.00  0.00           H  
ATOM    515  HA  SER A  34      -2.151  24.937  10.590  1.00  0.00           H  
ATOM    516 1HB  SER A  34      -1.784  27.571   9.119  1.00  0.00           H  
ATOM    517 2HB  SER A  34      -3.171  27.173  10.118  1.00  0.00           H  
ATOM    518  HG  SER A  34      -0.455  27.331  10.866  1.00  0.00           H  
ATOM    519  N   TRP A  35      -2.345  25.320   7.291  1.00  0.00           N  
ATOM    520  CA  TRP A  35      -3.152  24.881   6.159  1.00  0.00           C  
ATOM    521  C   TRP A  35      -3.235  23.366   6.141  1.00  0.00           C  
ATOM    522  O   TRP A  35      -4.303  22.817   5.875  1.00  0.00           O  
ATOM    523  CB  TRP A  35      -2.612  25.340   4.804  1.00  0.00           C  
ATOM    524  CG  TRP A  35      -2.804  26.778   4.467  1.00  0.00           C  
ATOM    525  CD1 TRP A  35      -1.839  27.690   4.227  1.00  0.00           C  
ATOM    526  CD2 TRP A  35      -4.056  27.484   4.358  1.00  0.00           C  
ATOM    527  NE1 TRP A  35      -2.401  28.917   3.952  1.00  0.00           N  
ATOM    528  CE2 TRP A  35      -3.751  28.807   4.026  1.00  0.00           C  
ATOM    529  CE3 TRP A  35      -5.393  27.109   4.516  1.00  0.00           C  
ATOM    530  CZ2 TRP A  35      -4.731  29.758   3.839  1.00  0.00           C  
ATOM    531  CZ3 TRP A  35      -6.380  28.069   4.335  1.00  0.00           C  
ATOM    532  CH2 TRP A  35      -6.056  29.359   4.001  1.00  0.00           C  
ATOM    533  H   TRP A  35      -1.490  25.858   7.146  1.00  0.00           H  
ATOM    534  HA  TRP A  35      -4.159  25.279   6.279  1.00  0.00           H  
ATOM    535 1HB  TRP A  35      -1.541  25.129   4.761  1.00  0.00           H  
ATOM    536 2HB  TRP A  35      -3.088  24.758   4.021  1.00  0.00           H  
ATOM    537  HD1 TRP A  35      -0.774  27.485   4.244  1.00  0.00           H  
ATOM    538  HE1 TRP A  35      -1.871  29.790   3.743  1.00  0.00           H  
ATOM    539  HE3 TRP A  35      -5.655  26.084   4.778  1.00  0.00           H  
ATOM    540  HZ2 TRP A  35      -4.490  30.789   3.579  1.00  0.00           H  
ATOM    541  HZ3 TRP A  35      -7.420  27.770   4.462  1.00  0.00           H  
ATOM    542  HH2 TRP A  35      -6.855  30.087   3.863  1.00  0.00           H  
ATOM    543  N   MET A  36      -2.128  22.684   6.463  1.00  0.00           N  
ATOM    544  CA  MET A  36      -2.133  21.227   6.509  1.00  0.00           C  
ATOM    545  C   MET A  36      -3.189  20.723   7.489  1.00  0.00           C  
ATOM    546  O   MET A  36      -3.941  19.802   7.159  1.00  0.00           O  
ATOM    547  CB  MET A  36      -0.753  20.689   6.887  1.00  0.00           C  
ATOM    548  CG  MET A  36      -0.652  19.156   6.959  1.00  0.00           C  
ATOM    549  SD  MET A  36       1.041  18.543   7.322  1.00  0.00           S  
ATOM    550  CE  MET A  36       1.316  18.817   9.008  1.00  0.00           C  
ATOM    551  H   MET A  36      -1.260  23.191   6.645  1.00  0.00           H  
ATOM    552  HA  MET A  36      -2.388  20.853   5.518  1.00  0.00           H  
ATOM    553 1HB  MET A  36      -0.016  21.056   6.175  1.00  0.00           H  
ATOM    554 2HB  MET A  36      -0.475  21.068   7.864  1.00  0.00           H  
ATOM    555 1HG  MET A  36      -1.326  18.789   7.737  1.00  0.00           H  
ATOM    556 2HG  MET A  36      -0.969  18.740   6.017  1.00  0.00           H  
ATOM    557 1HE  MET A  36       2.323  18.507   9.249  1.00  0.00           H  
ATOM    558 2HE  MET A  36       1.185  19.871   9.245  1.00  0.00           H  
ATOM    559 3HE  MET A  36       0.611  18.224   9.576  1.00  0.00           H  
ATOM    560  N   ALA A  37      -3.272  21.357   8.676  1.00  0.00           N  
ATOM    561  CA  ALA A  37      -4.248  20.957   9.697  1.00  0.00           C  
ATOM    562  C   ALA A  37      -5.674  21.037   9.188  1.00  0.00           C  
ATOM    563  O   ALA A  37      -6.503  20.166   9.462  1.00  0.00           O  
ATOM    564  CB  ALA A  37      -4.179  21.882  10.905  1.00  0.00           C  
ATOM    565  H   ALA A  37      -2.608  22.107   8.882  1.00  0.00           H  
ATOM    566  HA  ALA A  37      -4.025  19.929   9.986  1.00  0.00           H  
ATOM    567 1HB  ALA A  37      -4.902  21.556  11.649  1.00  0.00           H  
ATOM    568 2HB  ALA A  37      -3.216  21.890  11.332  1.00  0.00           H  
ATOM    569 3HB  ALA A  37      -4.425  22.894  10.594  1.00  0.00           H  
ATOM    570  N   ASP A  38      -5.963  22.096   8.440  1.00  0.00           N  
ATOM    571  CA  ASP A  38      -7.299  22.279   7.906  1.00  0.00           C  
ATOM    572  C   ASP A  38      -7.567  21.371   6.710  1.00  0.00           C  
ATOM    573  O   ASP A  38      -8.680  20.867   6.535  1.00  0.00           O  
ATOM    574  CB  ASP A  38      -7.523  23.746   7.531  1.00  0.00           C  
ATOM    575  CG  ASP A  38      -7.607  24.670   8.758  1.00  0.00           C  
ATOM    576  OD1 ASP A  38      -7.734  24.171   9.856  1.00  0.00           O  
ATOM    577  OD2 ASP A  38      -7.562  25.863   8.580  1.00  0.00           O  
ATOM    578  H   ASP A  38      -5.235  22.795   8.266  1.00  0.00           H  
ATOM    579  HA  ASP A  38      -8.012  22.021   8.687  1.00  0.00           H  
ATOM    580 1HB  ASP A  38      -6.691  24.080   6.902  1.00  0.00           H  
ATOM    581 2HB  ASP A  38      -8.436  23.839   6.948  1.00  0.00           H  
ATOM    582  N   ALA A  39      -6.552  21.194   5.867  1.00  0.00           N  
ATOM    583  CA  ALA A  39      -6.665  20.392   4.660  1.00  0.00           C  
ATOM    584  C   ALA A  39      -6.925  18.922   4.946  1.00  0.00           C  
ATOM    585  O   ALA A  39      -7.752  18.296   4.278  1.00  0.00           O  
ATOM    586  CB  ALA A  39      -5.397  20.518   3.858  1.00  0.00           C  
ATOM    587  H   ALA A  39      -5.665  21.646   6.063  1.00  0.00           H  
ATOM    588  HA  ALA A  39      -7.501  20.781   4.080  1.00  0.00           H  
ATOM    589 1HB  ALA A  39      -5.487  19.953   2.932  1.00  0.00           H  
ATOM    590 2HB  ALA A  39      -5.224  21.563   3.639  1.00  0.00           H  
ATOM    591 3HB  ALA A  39      -4.567  20.132   4.445  1.00  0.00           H  
ATOM    592  N   TRP A  40      -6.219  18.355   5.927  1.00  0.00           N  
ATOM    593  CA  TRP A  40      -6.440  16.953   6.234  1.00  0.00           C  
ATOM    594  C   TRP A  40      -6.897  16.834   7.679  1.00  0.00           C  
ATOM    595  O   TRP A  40      -6.074  16.742   8.589  1.00  0.00           O  
ATOM    596  CB  TRP A  40      -5.155  16.153   6.049  1.00  0.00           C  
ATOM    597  CG  TRP A  40      -5.385  14.667   5.920  1.00  0.00           C  
ATOM    598  CD1 TRP A  40      -6.499  14.081   5.395  1.00  0.00           C  
ATOM    599  CD2 TRP A  40      -4.511  13.581   6.309  1.00  0.00           C  
ATOM    600  NE1 TRP A  40      -6.374  12.713   5.422  1.00  0.00           N  
ATOM    601  CE2 TRP A  40      -5.166  12.389   5.982  1.00  0.00           C  
ATOM    602  CE3 TRP A  40      -3.267  13.519   6.894  1.00  0.00           C  
ATOM    603  CZ2 TRP A  40      -4.605  11.149   6.237  1.00  0.00           C  
ATOM    604  CZ3 TRP A  40      -2.710  12.274   7.155  1.00  0.00           C  
ATOM    605  CH2 TRP A  40      -3.367  11.130   6.835  1.00  0.00           C  
ATOM    606  H   TRP A  40      -5.530  18.899   6.450  1.00  0.00           H  
ATOM    607  HA  TRP A  40      -7.216  16.554   5.583  1.00  0.00           H  
ATOM    608 1HB  TRP A  40      -4.635  16.506   5.174  1.00  0.00           H  
ATOM    609 2HB  TRP A  40      -4.499  16.328   6.904  1.00  0.00           H  
ATOM    610  HD1 TRP A  40      -7.361  14.622   5.006  1.00  0.00           H  
ATOM    611  HE1 TRP A  40      -7.062  12.051   5.090  1.00  0.00           H  
ATOM    612  HE3 TRP A  40      -2.737  14.430   7.149  1.00  0.00           H  
ATOM    613  HZ2 TRP A  40      -5.109  10.215   5.990  1.00  0.00           H  
ATOM    614  HZ3 TRP A  40      -1.724  12.231   7.625  1.00  0.00           H  
ATOM    615  HH2 TRP A  40      -2.902  10.183   7.048  1.00  0.00           H  
ATOM    616  N   LYS A  41      -8.203  16.737   7.899  1.00  0.00           N  
ATOM    617  CA  LYS A  41      -8.730  16.713   9.265  1.00  0.00           C  
ATOM    618  C   LYS A  41      -8.262  15.494  10.057  1.00  0.00           C  
ATOM    619  O   LYS A  41      -8.219  15.510  11.287  1.00  0.00           O  
ATOM    620  CB  LYS A  41     -10.253  16.791   9.248  1.00  0.00           C  
ATOM    621  CG  LYS A  41     -10.773  18.153   8.798  1.00  0.00           C  
ATOM    622  CD  LYS A  41     -12.291  18.214   8.789  1.00  0.00           C  
ATOM    623  CE  LYS A  41     -12.776  19.591   8.348  1.00  0.00           C  
ATOM    624  NZ  LYS A  41     -14.261  19.668   8.306  1.00  0.00           N  
ATOM    625  H   LYS A  41      -8.837  16.773   7.113  1.00  0.00           H  
ATOM    626  HA  LYS A  41      -8.357  17.601   9.783  1.00  0.00           H  
ATOM    627 1HB  LYS A  41     -10.653  16.031   8.577  1.00  0.00           H  
ATOM    628 2HB  LYS A  41     -10.641  16.590  10.246  1.00  0.00           H  
ATOM    629 1HG  LYS A  41     -10.392  18.921   9.473  1.00  0.00           H  
ATOM    630 2HG  LYS A  41     -10.398  18.371   7.794  1.00  0.00           H  
ATOM    631 1HD  LYS A  41     -12.684  17.461   8.105  1.00  0.00           H  
ATOM    632 2HD  LYS A  41     -12.671  18.007   9.789  1.00  0.00           H  
ATOM    633 1HE  LYS A  41     -12.402  20.339   9.045  1.00  0.00           H  
ATOM    634 2HE  LYS A  41     -12.382  19.806   7.355  1.00  0.00           H  
ATOM    635 1HZ  LYS A  41     -14.542  20.593   8.011  1.00  0.00           H  
ATOM    636 2HZ  LYS A  41     -14.616  18.985   7.653  1.00  0.00           H  
ATOM    637 3HZ  LYS A  41     -14.634  19.481   9.226  1.00  0.00           H  
ATOM    638  N   ALA A  42      -7.915  14.424   9.342  1.00  0.00           N  
ATOM    639  CA  ALA A  42      -7.430  13.191   9.950  1.00  0.00           C  
ATOM    640  C   ALA A  42      -6.150  13.414  10.751  1.00  0.00           C  
ATOM    641  O   ALA A  42      -5.858  12.649  11.669  1.00  0.00           O  
ATOM    642  CB  ALA A  42      -7.164  12.148   8.899  1.00  0.00           C  
ATOM    643  H   ALA A  42      -7.978  14.481   8.338  1.00  0.00           H  
ATOM    644  HA  ALA A  42      -8.201  12.829  10.630  1.00  0.00           H  
ATOM    645 1HB  ALA A  42      -6.824  11.230   9.370  1.00  0.00           H  
ATOM    646 2HB  ALA A  42      -8.067  11.954   8.323  1.00  0.00           H  
ATOM    647 3HB  ALA A  42      -6.407  12.526   8.272  1.00  0.00           H  
ATOM    648  N   ARG A  43      -5.346  14.412  10.366  1.00  0.00           N  
ATOM    649  CA  ARG A  43      -4.088  14.662  11.055  1.00  0.00           C  
ATOM    650  C   ARG A  43      -3.996  16.123  11.445  1.00  0.00           C  
ATOM    651  O   ARG A  43      -3.298  16.914  10.806  1.00  0.00           O  
ATOM    652  CB  ARG A  43      -2.901  14.339  10.178  1.00  0.00           C  
ATOM    653  CG  ARG A  43      -1.552  14.401  10.862  1.00  0.00           C  
ATOM    654  CD  ARG A  43      -1.372  13.183  11.673  1.00  0.00           C  
ATOM    655  NE  ARG A  43      -0.130  13.143  12.400  1.00  0.00           N  
ATOM    656  CZ  ARG A  43       1.049  12.751  11.878  1.00  0.00           C  
ATOM    657  NH1 ARG A  43       1.128  12.416  10.602  1.00  0.00           N  
ATOM    658  NH2 ARG A  43       2.119  12.688  12.643  1.00  0.00           N  
ATOM    659  H   ARG A  43      -5.634  15.051   9.625  1.00  0.00           H  
ATOM    660  HA  ARG A  43      -4.045  14.053  11.959  1.00  0.00           H  
ATOM    661 1HB  ARG A  43      -3.019  13.336   9.787  1.00  0.00           H  
ATOM    662 2HB  ARG A  43      -2.878  15.035   9.345  1.00  0.00           H  
ATOM    663 1HG  ARG A  43      -0.753  14.460  10.122  1.00  0.00           H  
ATOM    664 2HG  ARG A  43      -1.511  15.271  11.527  1.00  0.00           H  
ATOM    665 1HD  ARG A  43      -2.178  13.145  12.402  1.00  0.00           H  
ATOM    666 2HD  ARG A  43      -1.424  12.301  11.035  1.00  0.00           H  
ATOM    667  HE  ARG A  43      -0.179  13.343  13.410  1.00  0.00           H  
ATOM    668 1HH1 ARG A  43       0.303  12.459  10.013  1.00  0.00           H  
ATOM    669 2HH1 ARG A  43       2.008  12.111  10.205  1.00  0.00           H  
ATOM    670 1HH2 ARG A  43       2.056  12.927  13.626  1.00  0.00           H  
ATOM    671 2HH2 ARG A  43       3.000  12.388  12.253  1.00  0.00           H  
ATOM    672  N   ALA A  44      -4.692  16.485  12.506  1.00  0.00           N  
ATOM    673  CA  ALA A  44      -4.693  17.873  12.933  1.00  0.00           C  
ATOM    674  C   ALA A  44      -3.276  18.264  13.289  1.00  0.00           C  
ATOM    675  O   ALA A  44      -2.494  17.411  13.719  1.00  0.00           O  
ATOM    676  CB  ALA A  44      -5.616  18.080  14.117  1.00  0.00           C  
ATOM    677  H   ALA A  44      -5.250  15.796  12.992  1.00  0.00           H  
ATOM    678  HA  ALA A  44      -5.026  18.495  12.100  1.00  0.00           H  
ATOM    679 1HB  ALA A  44      -5.595  19.130  14.410  1.00  0.00           H  
ATOM    680 2HB  ALA A  44      -6.632  17.798  13.835  1.00  0.00           H  
ATOM    681 3HB  ALA A  44      -5.284  17.461  14.949  1.00  0.00           H  
ATOM    682  N   THR A  45      -2.941  19.526  13.072  1.00  0.00           N  
ATOM    683  CA  THR A  45      -1.622  20.026  13.416  1.00  0.00           C  
ATOM    684  C   THR A  45      -1.714  21.237  14.334  1.00  0.00           C  
ATOM    685  O   THR A  45      -2.522  22.144  14.120  1.00  0.00           O  
ATOM    686  CB  THR A  45      -0.810  20.347  12.151  1.00  0.00           C  
ATOM    687  OG1 THR A  45      -0.656  19.159  11.380  1.00  0.00           O  
ATOM    688  CG2 THR A  45       0.521  20.891  12.480  1.00  0.00           C  
ATOM    689  H   THR A  45      -3.623  20.160  12.686  1.00  0.00           H  
ATOM    690  HA  THR A  45      -1.089  19.248  13.958  1.00  0.00           H  
ATOM    691  HB  THR A  45      -1.306  21.073  11.559  1.00  0.00           H  
ATOM    692  HG1 THR A  45      -1.516  18.756  11.208  1.00  0.00           H  
ATOM    693 1HG2 THR A  45       1.040  21.082  11.557  1.00  0.00           H  
ATOM    694 2HG2 THR A  45       0.420  21.812  13.041  1.00  0.00           H  
ATOM    695 3HG2 THR A  45       1.075  20.179  13.067  1.00  0.00           H  
ATOM    696  N   THR A  46      -0.891  21.211  15.370  1.00  0.00           N  
ATOM    697  CA  THR A  46      -0.801  22.282  16.353  1.00  0.00           C  
ATOM    698  C   THR A  46       0.580  22.893  16.286  1.00  0.00           C  
ATOM    699  O   THR A  46       1.568  22.160  16.260  1.00  0.00           O  
ATOM    700  CB  THR A  46      -1.080  21.763  17.786  1.00  0.00           C  
ATOM    701  OG1 THR A  46      -2.423  21.244  17.853  1.00  0.00           O  
ATOM    702  CG2 THR A  46      -0.897  22.874  18.813  1.00  0.00           C  
ATOM    703  H   THR A  46      -0.261  20.412  15.445  1.00  0.00           H  
ATOM    704  HA  THR A  46      -1.529  23.055  16.109  1.00  0.00           H  
ATOM    705  HB  THR A  46      -0.381  20.956  18.017  1.00  0.00           H  
ATOM    706  HG1 THR A  46      -3.039  21.912  17.536  1.00  0.00           H  
ATOM    707 1HG2 THR A  46      -1.093  22.478  19.809  1.00  0.00           H  
ATOM    708 2HG2 THR A  46       0.129  23.247  18.774  1.00  0.00           H  
ATOM    709 3HG2 THR A  46      -1.588  23.686  18.603  1.00  0.00           H  
ATOM    710  N   ILE A  47       0.648  24.223  16.235  1.00  0.00           N  
ATOM    711  CA  ILE A  47       1.944  24.877  16.166  1.00  0.00           C  
ATOM    712  C   ILE A  47       2.163  25.798  17.357  1.00  0.00           C  
ATOM    713  O   ILE A  47       1.371  26.706  17.618  1.00  0.00           O  
ATOM    714  CB  ILE A  47       2.112  25.676  14.859  1.00  0.00           C  
ATOM    715  CG1 ILE A  47       1.879  24.765  13.646  1.00  0.00           C  
ATOM    716  CG2 ILE A  47       3.545  26.218  14.792  1.00  0.00           C  
ATOM    717  CD1 ILE A  47       0.486  24.843  13.048  1.00  0.00           C  
ATOM    718  H   ILE A  47      -0.198  24.773  16.249  1.00  0.00           H  
ATOM    719  HA  ILE A  47       2.720  24.118  16.193  1.00  0.00           H  
ATOM    720  HB  ILE A  47       1.398  26.498  14.817  1.00  0.00           H  
ATOM    721 1HG1 ILE A  47       2.606  25.014  12.872  1.00  0.00           H  
ATOM    722 2HG1 ILE A  47       2.038  23.750  13.961  1.00  0.00           H  
ATOM    723 1HG2 ILE A  47       3.675  26.756  13.871  1.00  0.00           H  
ATOM    724 2HG2 ILE A  47       3.734  26.882  15.636  1.00  0.00           H  
ATOM    725 3HG2 ILE A  47       4.249  25.385  14.826  1.00  0.00           H  
ATOM    726 1HD1 ILE A  47       0.412  24.158  12.208  1.00  0.00           H  
ATOM    727 2HD1 ILE A  47      -0.257  24.572  13.795  1.00  0.00           H  
ATOM    728 3HD1 ILE A  47       0.296  25.859  12.698  1.00  0.00           H  
ATOM    729  N   THR A  48       3.248  25.537  18.071  1.00  0.00           N  
ATOM    730  CA  THR A  48       3.644  26.299  19.244  1.00  0.00           C  
ATOM    731  C   THR A  48       4.936  27.053  19.032  1.00  0.00           C  
ATOM    732  O   THR A  48       5.943  26.472  18.620  1.00  0.00           O  
ATOM    733  CB  THR A  48       3.814  25.355  20.459  1.00  0.00           C  
ATOM    734  OG1 THR A  48       2.555  24.749  20.762  1.00  0.00           O  
ATOM    735  CG2 THR A  48       4.364  26.077  21.685  1.00  0.00           C  
ATOM    736  H   THR A  48       3.834  24.754  17.778  1.00  0.00           H  
ATOM    737  HA  THR A  48       2.864  27.029  19.467  1.00  0.00           H  
ATOM    738  HB  THR A  48       4.518  24.563  20.183  1.00  0.00           H  
ATOM    739  HG1 THR A  48       1.877  25.433  20.795  1.00  0.00           H  
ATOM    740 1HG2 THR A  48       4.478  25.363  22.494  1.00  0.00           H  
ATOM    741 2HG2 THR A  48       5.334  26.511  21.455  1.00  0.00           H  
ATOM    742 3HG2 THR A  48       3.687  26.850  21.985  1.00  0.00           H  
ATOM    743  N   LEU A  49       4.922  28.332  19.363  1.00  0.00           N  
ATOM    744  CA  LEU A  49       6.143  29.104  19.309  1.00  0.00           C  
ATOM    745  C   LEU A  49       6.728  29.047  20.717  1.00  0.00           C  
ATOM    746  O   LEU A  49       5.971  29.107  21.699  1.00  0.00           O  
ATOM    747  CB  LEU A  49       5.881  30.544  18.881  1.00  0.00           C  
ATOM    748  CG  LEU A  49       5.207  30.776  17.519  1.00  0.00           C  
ATOM    749  CD1 LEU A  49       5.145  32.289  17.270  1.00  0.00           C  
ATOM    750  CD2 LEU A  49       5.933  30.031  16.443  1.00  0.00           C  
ATOM    751  H   LEU A  49       4.049  28.780  19.642  1.00  0.00           H  
ATOM    752  HA  LEU A  49       6.841  28.645  18.612  1.00  0.00           H  
ATOM    753 1HB  LEU A  49       5.210  30.980  19.602  1.00  0.00           H  
ATOM    754 2HB  LEU A  49       6.807  31.085  18.904  1.00  0.00           H  
ATOM    755  HG  LEU A  49       4.178  30.412  17.558  1.00  0.00           H  
ATOM    756 1HD1 LEU A  49       4.645  32.485  16.324  1.00  0.00           H  
ATOM    757 2HD1 LEU A  49       4.590  32.766  18.083  1.00  0.00           H  
ATOM    758 3HD1 LEU A  49       6.157  32.693  17.236  1.00  0.00           H  
ATOM    759 1HD2 LEU A  49       5.445  30.195  15.486  1.00  0.00           H  
ATOM    760 2HD2 LEU A  49       6.952  30.369  16.389  1.00  0.00           H  
ATOM    761 3HD2 LEU A  49       5.907  28.972  16.686  1.00  0.00           H  
ATOM    762  N   ALA A  50       8.052  28.984  20.836  1.00  0.00           N  
ATOM    763  CA  ALA A  50       8.625  28.859  22.181  1.00  0.00           C  
ATOM    764  C   ALA A  50       9.863  29.724  22.411  1.00  0.00           C  
ATOM    765  O   ALA A  50      10.597  30.019  21.482  1.00  0.00           O  
ATOM    766  CB  ALA A  50       8.964  27.387  22.422  1.00  0.00           C  
ATOM    767  H   ALA A  50       8.628  28.947  19.990  1.00  0.00           H  
ATOM    768  HA  ALA A  50       7.872  29.175  22.887  1.00  0.00           H  
ATOM    769 1HB  ALA A  50       9.335  27.270  23.435  1.00  0.00           H  
ATOM    770 2HB  ALA A  50       8.061  26.789  22.299  1.00  0.00           H  
ATOM    771 3HB  ALA A  50       9.712  27.055  21.708  1.00  0.00           H  
ATOM    772  N   ALA A  51      10.135  30.096  23.666  1.00  0.00           N  
ATOM    773  CA  ALA A  51      11.361  30.891  23.937  1.00  0.00           C  
ATOM    774  C   ALA A  51      11.952  30.612  25.317  1.00  0.00           C  
ATOM    775  O   ALA A  51      11.225  30.286  26.252  1.00  0.00           O  
ATOM    776  CB  ALA A  51      11.073  32.378  23.805  1.00  0.00           C  
ATOM    777  H   ALA A  51       9.475  29.833  24.404  1.00  0.00           H  
ATOM    778  HA  ALA A  51      12.110  30.620  23.195  1.00  0.00           H  
ATOM    779 1HB  ALA A  51      11.989  32.945  23.966  1.00  0.00           H  
ATOM    780 2HB  ALA A  51      10.702  32.584  22.800  1.00  0.00           H  
ATOM    781 3HB  ALA A  51      10.334  32.679  24.531  1.00  0.00           H  
ATOM    782  N   GLU A  52      13.253  30.895  25.491  1.00  0.00           N  
ATOM    783  CA  GLU A  52      13.926  30.649  26.776  1.00  0.00           C  
ATOM    784  C   GLU A  52      13.274  31.363  27.951  1.00  0.00           C  
ATOM    785  O   GLU A  52      13.227  30.813  29.057  1.00  0.00           O  
ATOM    786  CB  GLU A  52      15.410  31.112  26.742  1.00  0.00           C  
ATOM    787  CG  GLU A  52      16.445  30.250  25.944  1.00  0.00           C  
ATOM    788  CD  GLU A  52      17.892  30.827  25.980  1.00  0.00           C  
ATOM    789  OE1 GLU A  52      18.015  32.026  25.930  1.00  0.00           O  
ATOM    790  OE2 GLU A  52      18.862  30.057  26.082  1.00  0.00           O  
ATOM    791  H   GLU A  52      13.798  31.207  24.699  1.00  0.00           H  
ATOM    792  HA  GLU A  52      13.897  29.585  26.982  1.00  0.00           H  
ATOM    793 1HB  GLU A  52      15.452  32.119  26.329  1.00  0.00           H  
ATOM    794 2HB  GLU A  52      15.777  31.178  27.767  1.00  0.00           H  
ATOM    795 1HG  GLU A  52      16.468  29.247  26.352  1.00  0.00           H  
ATOM    796 2HG  GLU A  52      16.125  30.199  24.913  1.00  0.00           H  
ATOM    797  N   HIS A  53      12.790  32.575  27.708  1.00  0.00           N  
ATOM    798  CA  HIS A  53      12.183  33.406  28.733  1.00  0.00           C  
ATOM    799  C   HIS A  53      10.815  33.929  28.339  1.00  0.00           C  
ATOM    800  O   HIS A  53      10.380  34.945  28.870  1.00  0.00           O  
ATOM    801  CB  HIS A  53      13.091  34.600  29.012  1.00  0.00           C  
ATOM    802  CG  HIS A  53      14.453  34.205  29.508  1.00  0.00           C  
ATOM    803  ND1 HIS A  53      14.673  33.712  30.776  1.00  0.00           N  
ATOM    804  CD2 HIS A  53      15.658  34.211  28.893  1.00  0.00           C  
ATOM    805  CE1 HIS A  53      15.958  33.436  30.920  1.00  0.00           C  
ATOM    806  NE2 HIS A  53      16.576  33.729  29.791  1.00  0.00           N  
ATOM    807  H   HIS A  53      12.863  32.939  26.770  1.00  0.00           H  
ATOM    808  HA  HIS A  53      12.069  32.838  29.647  1.00  0.00           H  
ATOM    809 1HB  HIS A  53      13.209  35.188  28.100  1.00  0.00           H  
ATOM    810 2HB  HIS A  53      12.624  35.244  29.757  1.00  0.00           H  
ATOM    811  HD2 HIS A  53      15.863  34.531  27.871  1.00  0.00           H  
ATOM    812  HE1 HIS A  53      16.425  33.031  31.817  1.00  0.00           H  
ATOM    813  HE2 HIS A  53      17.564  33.617  29.606  1.00  0.00           H  
ATOM    814  N   LEU A  54      10.138  33.286  27.394  1.00  0.00           N  
ATOM    815  CA  LEU A  54       8.894  33.890  26.894  1.00  0.00           C  
ATOM    816  C   LEU A  54       9.188  35.318  26.410  1.00  0.00           C  
ATOM    817  O   LEU A  54      10.180  35.529  25.712  1.00  0.00           O  
ATOM    818  CB  LEU A  54       7.781  33.925  27.964  1.00  0.00           C  
ATOM    819  CG  LEU A  54       7.360  32.634  28.496  1.00  0.00           C  
ATOM    820  CD1 LEU A  54       6.407  32.843  29.638  1.00  0.00           C  
ATOM    821  CD2 LEU A  54       6.665  31.881  27.379  1.00  0.00           C  
ATOM    822  H   LEU A  54      10.483  32.398  27.021  1.00  0.00           H  
ATOM    823  HA  LEU A  54       8.535  33.305  26.048  1.00  0.00           H  
ATOM    824 1HB  LEU A  54       8.055  34.559  28.799  1.00  0.00           H  
ATOM    825 2HB  LEU A  54       6.886  34.335  27.498  1.00  0.00           H  
ATOM    826  HG  LEU A  54       8.213  32.090  28.857  1.00  0.00           H  
ATOM    827 1HD1 LEU A  54       6.087  31.873  30.025  1.00  0.00           H  
ATOM    828 2HD1 LEU A  54       6.910  33.401  30.429  1.00  0.00           H  
ATOM    829 3HD1 LEU A  54       5.540  33.401  29.292  1.00  0.00           H  
ATOM    830 1HD2 LEU A  54       6.321  30.937  27.759  1.00  0.00           H  
ATOM    831 2HD2 LEU A  54       5.805  32.455  27.028  1.00  0.00           H  
ATOM    832 3HD2 LEU A  54       7.355  31.724  26.550  1.00  0.00           H  
ATOM    833  N   THR A  55       8.330  36.276  26.825  1.00  0.00           N  
ATOM    834  CA  THR A  55       8.313  37.705  26.465  1.00  0.00           C  
ATOM    835  C   THR A  55       8.078  37.839  24.960  1.00  0.00           C  
ATOM    836  O   THR A  55       8.327  36.890  24.236  1.00  0.00           O  
ATOM    837  CB  THR A  55       9.606  38.492  26.863  1.00  0.00           C  
ATOM    838  OG1 THR A  55      10.760  38.029  26.136  1.00  0.00           O  
ATOM    839  CG2 THR A  55       9.864  38.360  28.345  1.00  0.00           C  
ATOM    840  H   THR A  55       7.594  35.982  27.441  1.00  0.00           H  
ATOM    841  HA  THR A  55       7.501  38.159  27.015  1.00  0.00           H  
ATOM    842  HB  THR A  55       9.465  39.545  26.637  1.00  0.00           H  
ATOM    843  HG1 THR A  55      10.661  37.107  25.894  1.00  0.00           H  
ATOM    844 1HG2 THR A  55      10.751  38.932  28.610  1.00  0.00           H  
ATOM    845 2HG2 THR A  55       9.006  38.741  28.896  1.00  0.00           H  
ATOM    846 3HG2 THR A  55      10.019  37.325  28.596  1.00  0.00           H  
ATOM    847  N   PRO A  56       7.470  38.923  24.469  1.00  0.00           N  
ATOM    848  CA  PRO A  56       7.425  39.261  23.062  1.00  0.00           C  
ATOM    849  C   PRO A  56       8.855  39.426  22.555  1.00  0.00           C  
ATOM    850  O   PRO A  56       9.692  39.983  23.272  1.00  0.00           O  
ATOM    851  CB  PRO A  56       6.649  40.575  23.064  1.00  0.00           C  
ATOM    852  CG  PRO A  56       5.831  40.545  24.335  1.00  0.00           C  
ATOM    853  CD  PRO A  56       6.693  39.826  25.340  1.00  0.00           C  
ATOM    854  HA  PRO A  56       6.896  38.476  22.504  1.00  0.00           H  
ATOM    855 1HB  PRO A  56       7.336  41.428  22.984  1.00  0.00           H  
ATOM    856 2HB  PRO A  56       5.998  40.594  22.193  1.00  0.00           H  
ATOM    857 1HG  PRO A  56       5.578  41.571  24.646  1.00  0.00           H  
ATOM    858 2HG  PRO A  56       4.877  40.026  24.148  1.00  0.00           H  
ATOM    859 1HD  PRO A  56       7.346  40.527  25.878  1.00  0.00           H  
ATOM    860 2HD  PRO A  56       6.015  39.275  26.001  1.00  0.00           H  
ATOM    861  N   LEU A  57       9.133  39.013  21.323  1.00  0.00           N  
ATOM    862  CA  LEU A  57      10.480  39.163  20.790  1.00  0.00           C  
ATOM    863  C   LEU A  57      10.517  40.005  19.534  1.00  0.00           C  
ATOM    864  O   LEU A  57       9.659  39.888  18.655  1.00  0.00           O  
ATOM    865  CB  LEU A  57      11.100  37.797  20.502  1.00  0.00           C  
ATOM    866  CG  LEU A  57      11.318  36.945  21.733  1.00  0.00           C  
ATOM    867  CD1 LEU A  57      10.149  36.072  21.923  1.00  0.00           C  
ATOM    868  CD2 LEU A  57      12.540  36.157  21.591  1.00  0.00           C  
ATOM    869  H   LEU A  57       8.408  38.560  20.773  1.00  0.00           H  
ATOM    870  HA  LEU A  57      11.094  39.660  21.541  1.00  0.00           H  
ATOM    871 1HB  LEU A  57      10.440  37.250  19.827  1.00  0.00           H  
ATOM    872 2HB  LEU A  57      12.064  37.940  20.007  1.00  0.00           H  
ATOM    873  HG  LEU A  57      11.397  37.593  22.611  1.00  0.00           H  
ATOM    874 1HD1 LEU A  57      10.291  35.480  22.828  1.00  0.00           H  
ATOM    875 2HD1 LEU A  57       9.269  36.679  22.022  1.00  0.00           H  
ATOM    876 3HD1 LEU A  57      10.038  35.417  21.073  1.00  0.00           H  
ATOM    877 1HD2 LEU A  57      12.692  35.551  22.483  1.00  0.00           H  
ATOM    878 2HD2 LEU A  57      12.458  35.519  20.735  1.00  0.00           H  
ATOM    879 3HD2 LEU A  57      13.355  36.839  21.465  1.00  0.00           H  
ATOM    880  N   LYS A  58      11.545  40.839  19.433  1.00  0.00           N  
ATOM    881  CA  LYS A  58      11.719  41.688  18.263  1.00  0.00           C  
ATOM    882  C   LYS A  58      12.542  40.974  17.199  1.00  0.00           C  
ATOM    883  O   LYS A  58      13.669  40.534  17.470  1.00  0.00           O  
ATOM    884  CB  LYS A  58      12.375  43.003  18.676  1.00  0.00           C  
ATOM    885  CG  LYS A  58      12.514  44.050  17.579  1.00  0.00           C  
ATOM    886  CD  LYS A  58      13.137  45.338  18.153  1.00  0.00           C  
ATOM    887  CE  LYS A  58      13.305  46.420  17.100  1.00  0.00           C  
ATOM    888  NZ  LYS A  58      13.929  47.652  17.666  1.00  0.00           N  
ATOM    889  H   LYS A  58      12.217  40.889  20.188  1.00  0.00           H  
ATOM    890  HA  LYS A  58      10.739  41.907  17.834  1.00  0.00           H  
ATOM    891 1HB  LYS A  58      11.800  43.452  19.485  1.00  0.00           H  
ATOM    892 2HB  LYS A  58      13.374  42.801  19.059  1.00  0.00           H  
ATOM    893 1HG  LYS A  58      13.146  43.661  16.774  1.00  0.00           H  
ATOM    894 2HG  LYS A  58      11.528  44.272  17.164  1.00  0.00           H  
ATOM    895 1HD  LYS A  58      12.499  45.722  18.950  1.00  0.00           H  
ATOM    896 2HD  LYS A  58      14.113  45.105  18.574  1.00  0.00           H  
ATOM    897 1HE  LYS A  58      13.934  46.040  16.295  1.00  0.00           H  
ATOM    898 2HE  LYS A  58      12.326  46.678  16.695  1.00  0.00           H  
ATOM    899 1HZ  LYS A  58      14.024  48.348  16.940  1.00  0.00           H  
ATOM    900 2HZ  LYS A  58      13.346  48.017  18.407  1.00  0.00           H  
ATOM    901 3HZ  LYS A  58      14.842  47.428  18.037  1.00  0.00           H  
ATOM    902  N   THR A  59      11.952  40.861  16.018  1.00  0.00           N  
ATOM    903  CA  THR A  59      12.519  40.204  14.849  1.00  0.00           C  
ATOM    904  C   THR A  59      13.442  41.136  14.092  1.00  0.00           C  
ATOM    905  O   THR A  59      13.477  42.340  14.363  1.00  0.00           O  
ATOM    906  CB  THR A  59      11.411  39.756  13.904  1.00  0.00           C  
ATOM    907  OG1 THR A  59      10.727  40.909  13.432  1.00  0.00           O  
ATOM    908  CG2 THR A  59      10.432  38.854  14.619  1.00  0.00           C  
ATOM    909  H   THR A  59      11.016  41.257  15.914  1.00  0.00           H  
ATOM    910  HA  THR A  59      13.092  39.331  15.170  1.00  0.00           H  
ATOM    911  HB  THR A  59      11.839  39.228  13.059  1.00  0.00           H  
ATOM    912  HG1 THR A  59      10.188  41.257  14.181  1.00  0.00           H  
ATOM    913 1HG2 THR A  59       9.649  38.556  13.941  1.00  0.00           H  
ATOM    914 2HG2 THR A  59      10.947  37.980  14.980  1.00  0.00           H  
ATOM    915 3HG2 THR A  59       9.993  39.385  15.465  1.00  0.00           H  
ATOM    916  N   ARG A  60      14.141  40.601  13.093  1.00  0.00           N  
ATOM    917  CA  ARG A  60      15.060  41.417  12.289  1.00  0.00           C  
ATOM    918  C   ARG A  60      14.357  42.584  11.561  1.00  0.00           C  
ATOM    919  O   ARG A  60      14.999  43.575  11.219  1.00  0.00           O  
ATOM    920  CB  ARG A  60      15.762  40.591  11.218  1.00  0.00           C  
ATOM    921  CG  ARG A  60      14.877  40.170  10.046  1.00  0.00           C  
ATOM    922  CD  ARG A  60      15.568  39.260   9.085  1.00  0.00           C  
ATOM    923  NE  ARG A  60      16.700  39.901   8.431  1.00  0.00           N  
ATOM    924  CZ  ARG A  60      17.472  39.331   7.476  1.00  0.00           C  
ATOM    925  NH1 ARG A  60      17.209  38.114   7.024  1.00  0.00           N  
ATOM    926  NH2 ARG A  60      18.503  40.003   6.983  1.00  0.00           N  
ATOM    927  H   ARG A  60      14.051  39.593  12.932  1.00  0.00           H  
ATOM    928  HA  ARG A  60      15.813  41.831  12.958  1.00  0.00           H  
ATOM    929 1HB  ARG A  60      16.599  41.156  10.812  1.00  0.00           H  
ATOM    930 2HB  ARG A  60      16.166  39.680  11.668  1.00  0.00           H  
ATOM    931 1HG  ARG A  60      13.985  39.672  10.421  1.00  0.00           H  
ATOM    932 2HG  ARG A  60      14.579  41.056   9.483  1.00  0.00           H  
ATOM    933 1HD  ARG A  60      15.932  38.382   9.610  1.00  0.00           H  
ATOM    934 2HD  ARG A  60      14.860  38.962   8.315  1.00  0.00           H  
ATOM    935  HE  ARG A  60      16.940  40.834   8.733  1.00  0.00           H  
ATOM    936 1HH1 ARG A  60      16.386  37.578   7.361  1.00  0.00           H  
ATOM    937 2HH1 ARG A  60      17.791  37.708   6.310  1.00  0.00           H  
ATOM    938 1HH2 ARG A  60      18.710  40.933   7.321  1.00  0.00           H  
ATOM    939 2HH2 ARG A  60      19.082  39.586   6.269  1.00  0.00           H  
ATOM    940  N   ASP A  61      13.040  42.470  11.337  1.00  0.00           N  
ATOM    941  CA  ASP A  61      12.278  43.509  10.641  1.00  0.00           C  
ATOM    942  C   ASP A  61      11.681  44.544  11.592  1.00  0.00           C  
ATOM    943  O   ASP A  61      10.969  45.451  11.160  1.00  0.00           O  
ATOM    944  CB  ASP A  61      11.134  42.900   9.826  1.00  0.00           C  
ATOM    945  CG  ASP A  61      11.593  42.053   8.662  1.00  0.00           C  
ATOM    946  OD1 ASP A  61      12.687  42.242   8.191  1.00  0.00           O  
ATOM    947  OD2 ASP A  61      10.833  41.222   8.243  1.00  0.00           O  
ATOM    948  H   ASP A  61      12.562  41.641  11.664  1.00  0.00           H  
ATOM    949  HA  ASP A  61      12.951  44.026   9.958  1.00  0.00           H  
ATOM    950 1HB  ASP A  61      10.527  42.277  10.485  1.00  0.00           H  
ATOM    951 2HB  ASP A  61      10.493  43.697   9.449  1.00  0.00           H  
ATOM    952  N   GLY A  62      11.927  44.386  12.891  1.00  0.00           N  
ATOM    953  CA  GLY A  62      11.366  45.280  13.899  1.00  0.00           C  
ATOM    954  C   GLY A  62       9.951  44.873  14.312  1.00  0.00           C  
ATOM    955  O   GLY A  62       9.303  45.551  15.109  1.00  0.00           O  
ATOM    956  H   GLY A  62      12.535  43.633  13.211  1.00  0.00           H  
ATOM    957 1HA  GLY A  62      12.014  45.261  14.768  1.00  0.00           H  
ATOM    958 2HA  GLY A  62      11.362  46.300  13.521  1.00  0.00           H  
ATOM    959  N   LEU A  63       9.484  43.764  13.761  1.00  0.00           N  
ATOM    960  CA  LEU A  63       8.152  43.234  14.011  1.00  0.00           C  
ATOM    961  C   LEU A  63       8.200  42.344  15.241  1.00  0.00           C  
ATOM    962  O   LEU A  63       9.266  41.807  15.562  1.00  0.00           O  
ATOM    963  CB  LEU A  63       7.689  42.494  12.765  1.00  0.00           C  
ATOM    964  CG  LEU A  63       7.638  43.397  11.510  1.00  0.00           C  
ATOM    965  CD1 LEU A  63       7.291  42.584  10.277  1.00  0.00           C  
ATOM    966  CD2 LEU A  63       6.627  44.487  11.745  1.00  0.00           C  
ATOM    967  H   LEU A  63      10.091  43.275  13.120  1.00  0.00           H  
ATOM    968  HA  LEU A  63       7.471  44.063  14.205  1.00  0.00           H  
ATOM    969 1HB  LEU A  63       8.383  41.685  12.561  1.00  0.00           H  
ATOM    970 2HB  LEU A  63       6.697  42.078  12.938  1.00  0.00           H  
ATOM    971  HG  LEU A  63       8.616  43.849  11.348  1.00  0.00           H  
ATOM    972 1HD1 LEU A  63       7.266  43.239   9.408  1.00  0.00           H  
ATOM    973 2HD1 LEU A  63       8.050  41.815  10.121  1.00  0.00           H  
ATOM    974 3HD1 LEU A  63       6.316  42.116  10.406  1.00  0.00           H  
ATOM    975 1HD2 LEU A  63       6.592  45.144  10.875  1.00  0.00           H  
ATOM    976 2HD2 LEU A  63       5.644  44.044  11.907  1.00  0.00           H  
ATOM    977 3HD2 LEU A  63       6.915  45.066  12.625  1.00  0.00           H  
ATOM    978  N   THR A  64       7.074  42.190  15.942  1.00  0.00           N  
ATOM    979  CA  THR A  64       7.082  41.402  17.176  1.00  0.00           C  
ATOM    980  C   THR A  64       6.336  40.062  17.123  1.00  0.00           C  
ATOM    981  O   THR A  64       5.204  39.986  16.639  1.00  0.00           O  
ATOM    982  CB  THR A  64       6.491  42.246  18.327  1.00  0.00           C  
ATOM    983  OG1 THR A  64       7.276  43.430  18.507  1.00  0.00           O  
ATOM    984  CG2 THR A  64       6.497  41.463  19.622  1.00  0.00           C  
ATOM    985  H   THR A  64       6.221  42.637  15.637  1.00  0.00           H  
ATOM    986  HA  THR A  64       8.117  41.189  17.420  1.00  0.00           H  
ATOM    987  HB  THR A  64       5.469  42.530  18.085  1.00  0.00           H  
ATOM    988  HG1 THR A  64       8.204  43.192  18.565  1.00  0.00           H  
ATOM    989 1HG2 THR A  64       6.084  42.089  20.407  1.00  0.00           H  
ATOM    990 2HG2 THR A  64       5.890  40.565  19.525  1.00  0.00           H  
ATOM    991 3HG2 THR A  64       7.519  41.181  19.878  1.00  0.00           H  
ATOM    992  N   LEU A  65       6.992  39.016  17.639  1.00  0.00           N  
ATOM    993  CA  LEU A  65       6.407  37.678  17.768  1.00  0.00           C  
ATOM    994  C   LEU A  65       6.181  37.339  19.237  1.00  0.00           C  
ATOM    995  O   LEU A  65       7.006  37.680  20.084  1.00  0.00           O  
ATOM    996  CB  LEU A  65       7.334  36.621  17.165  1.00  0.00           C  
ATOM    997  CG  LEU A  65       7.650  36.761  15.671  1.00  0.00           C  
ATOM    998  CD1 LEU A  65       8.690  35.725  15.277  1.00  0.00           C  
ATOM    999  CD2 LEU A  65       6.391  36.558  14.869  1.00  0.00           C  
ATOM   1000  H   LEU A  65       7.936  39.186  17.989  1.00  0.00           H  
ATOM   1001  HA  LEU A  65       5.447  37.658  17.252  1.00  0.00           H  
ATOM   1002 1HB  LEU A  65       8.283  36.657  17.702  1.00  0.00           H  
ATOM   1003 2HB  LEU A  65       6.890  35.636  17.322  1.00  0.00           H  
ATOM   1004  HG  LEU A  65       8.040  37.746  15.477  1.00  0.00           H  
ATOM   1005 1HD1 LEU A  65       8.923  35.817  14.217  1.00  0.00           H  
ATOM   1006 2HD1 LEU A  65       9.592  35.884  15.862  1.00  0.00           H  
ATOM   1007 3HD1 LEU A  65       8.298  34.737  15.478  1.00  0.00           H  
ATOM   1008 1HD2 LEU A  65       6.611  36.656  13.815  1.00  0.00           H  
ATOM   1009 2HD2 LEU A  65       5.992  35.562  15.064  1.00  0.00           H  
ATOM   1010 3HD2 LEU A  65       5.652  37.311  15.157  1.00  0.00           H  
ATOM   1011  N   THR A  66       5.092  36.643  19.554  1.00  0.00           N  
ATOM   1012  CA  THR A  66       4.870  36.250  20.943  1.00  0.00           C  
ATOM   1013  C   THR A  66       4.822  34.713  21.113  1.00  0.00           C  
ATOM   1014  O   THR A  66       3.974  34.073  20.495  1.00  0.00           O  
ATOM   1015  CB  THR A  66       3.569  36.859  21.486  1.00  0.00           C  
ATOM   1016  OG1 THR A  66       3.634  38.289  21.392  1.00  0.00           O  
ATOM   1017  CG2 THR A  66       3.412  36.477  22.942  1.00  0.00           C  
ATOM   1018  H   THR A  66       4.424  36.388  18.838  1.00  0.00           H  
ATOM   1019  HA  THR A  66       5.653  36.685  21.545  1.00  0.00           H  
ATOM   1020  HB  THR A  66       2.717  36.494  20.914  1.00  0.00           H  
ATOM   1021  HG1 THR A  66       2.890  38.673  21.864  1.00  0.00           H  
ATOM   1022 1HG2 THR A  66       2.497  36.913  23.337  1.00  0.00           H  
ATOM   1023 2HG2 THR A  66       3.364  35.394  23.030  1.00  0.00           H  
ATOM   1024 3HG2 THR A  66       4.267  36.848  23.508  1.00  0.00           H  
ATOM   1025  N   PRO A  67       5.744  34.098  21.883  1.00  0.00           N  
ATOM   1026  CA  PRO A  67       5.807  32.684  22.224  1.00  0.00           C  
ATOM   1027  C   PRO A  67       4.575  32.240  22.985  1.00  0.00           C  
ATOM   1028  O   PRO A  67       3.981  33.023  23.727  1.00  0.00           O  
ATOM   1029  CB  PRO A  67       7.037  32.595  23.118  1.00  0.00           C  
ATOM   1030  CG  PRO A  67       7.858  33.762  22.737  1.00  0.00           C  
ATOM   1031  CD  PRO A  67       6.881  34.848  22.383  1.00  0.00           C  
ATOM   1032  HA  PRO A  67       5.948  32.092  21.321  1.00  0.00           H  
ATOM   1033 1HB  PRO A  67       6.733  32.611  24.175  1.00  0.00           H  
ATOM   1034 2HB  PRO A  67       7.545  31.640  22.952  1.00  0.00           H  
ATOM   1035 1HG  PRO A  67       8.504  34.061  23.576  1.00  0.00           H  
ATOM   1036 2HG  PRO A  67       8.520  33.497  21.901  1.00  0.00           H  
ATOM   1037 1HD  PRO A  67       6.604  35.437  23.266  1.00  0.00           H  
ATOM   1038 2HD  PRO A  67       7.344  35.445  21.591  1.00  0.00           H  
ATOM   1039  N   GLN A  68       4.218  30.975  22.840  1.00  0.00           N  
ATOM   1040  CA  GLN A  68       3.107  30.410  23.580  1.00  0.00           C  
ATOM   1041  C   GLN A  68       3.610  29.644  24.800  1.00  0.00           C  
ATOM   1042  O   GLN A  68       2.898  29.529  25.804  1.00  0.00           O  
ATOM   1043  CB  GLN A  68       2.279  29.488  22.692  1.00  0.00           C  
ATOM   1044  CG  GLN A  68       1.341  30.174  21.711  1.00  0.00           C  
ATOM   1045  CD  GLN A  68       2.033  30.736  20.489  1.00  0.00           C  
ATOM   1046  OE1 GLN A  68       2.721  30.011  19.762  1.00  0.00           O  
ATOM   1047  NE2 GLN A  68       1.848  32.029  20.242  1.00  0.00           N  
ATOM   1048  H   GLN A  68       4.747  30.370  22.222  1.00  0.00           H  
ATOM   1049  HA  GLN A  68       2.470  31.222  23.929  1.00  0.00           H  
ATOM   1050 1HB  GLN A  68       2.960  28.906  22.091  1.00  0.00           H  
ATOM   1051 2HB  GLN A  68       1.707  28.795  23.305  1.00  0.00           H  
ATOM   1052 1HG  GLN A  68       0.599  29.450  21.374  1.00  0.00           H  
ATOM   1053 2HG  GLN A  68       0.849  31.001  22.226  1.00  0.00           H  
ATOM   1054 1HE2 GLN A  68       2.275  32.457  19.438  1.00  0.00           H  
ATOM   1055 2HE2 GLN A  68       1.286  32.585  20.856  1.00  0.00           H  
ATOM   1056  N   ARG A  69       4.834  29.118  24.706  1.00  0.00           N  
ATOM   1057  CA  ARG A  69       5.409  28.322  25.791  1.00  0.00           C  
ATOM   1058  C   ARG A  69       6.857  28.694  26.076  1.00  0.00           C  
ATOM   1059  O   ARG A  69       7.576  29.159  25.186  1.00  0.00           O  
ATOM   1060  CB  ARG A  69       5.338  26.840  25.469  1.00  0.00           C  
ATOM   1061  CG  ARG A  69       3.932  26.260  25.347  1.00  0.00           C  
ATOM   1062  CD  ARG A  69       3.253  26.218  26.668  1.00  0.00           C  
ATOM   1063  NE  ARG A  69       1.949  25.589  26.589  1.00  0.00           N  
ATOM   1064  CZ  ARG A  69       0.792  26.227  26.300  1.00  0.00           C  
ATOM   1065  NH1 ARG A  69       0.766  27.526  26.062  1.00  0.00           N  
ATOM   1066  NH2 ARG A  69      -0.338  25.536  26.256  1.00  0.00           N  
ATOM   1067  H   ARG A  69       5.355  29.239  23.838  1.00  0.00           H  
ATOM   1068  HA  ARG A  69       4.833  28.504  26.698  1.00  0.00           H  
ATOM   1069 1HB  ARG A  69       5.849  26.659  24.523  1.00  0.00           H  
ATOM   1070 2HB  ARG A  69       5.871  26.279  26.241  1.00  0.00           H  
ATOM   1071 1HG  ARG A  69       3.329  26.848  24.661  1.00  0.00           H  
ATOM   1072 2HG  ARG A  69       3.999  25.239  24.978  1.00  0.00           H  
ATOM   1073 1HD  ARG A  69       3.866  25.654  27.374  1.00  0.00           H  
ATOM   1074 2HD  ARG A  69       3.119  27.233  27.043  1.00  0.00           H  
ATOM   1075  HE  ARG A  69       1.901  24.595  26.761  1.00  0.00           H  
ATOM   1076 1HH1 ARG A  69       1.624  28.097  26.088  1.00  0.00           H  
ATOM   1077 2HH1 ARG A  69      -0.110  27.977  25.852  1.00  0.00           H  
ATOM   1078 1HH2 ARG A  69      -0.329  24.541  26.437  1.00  0.00           H  
ATOM   1079 2HH2 ARG A  69      -1.206  26.002  26.042  1.00  0.00           H  
ATOM   1080  N   GLN A  70       7.272  28.520  27.326  1.00  0.00           N  
ATOM   1081  CA  GLN A  70       8.651  28.773  27.693  1.00  0.00           C  
ATOM   1082  C   GLN A  70       9.410  27.485  27.483  1.00  0.00           C  
ATOM   1083  O   GLN A  70       8.864  26.401  27.715  1.00  0.00           O  
ATOM   1084  CB  GLN A  70       8.786  29.242  29.144  1.00  0.00           C  
ATOM   1085  CG  GLN A  70      10.151  29.813  29.492  1.00  0.00           C  
ATOM   1086  CD  GLN A  70      10.223  30.411  30.878  1.00  0.00           C  
ATOM   1087  OE1 GLN A  70       9.233  30.514  31.606  1.00  0.00           O  
ATOM   1088  NE2 GLN A  70      11.425  30.814  31.261  1.00  0.00           N  
ATOM   1089  H   GLN A  70       6.643  28.176  28.067  1.00  0.00           H  
ATOM   1090  HA  GLN A  70       9.062  29.537  27.040  1.00  0.00           H  
ATOM   1091 1HB  GLN A  70       8.008  29.938  29.392  1.00  0.00           H  
ATOM   1092 2HB  GLN A  70       8.635  28.381  29.797  1.00  0.00           H  
ATOM   1093 1HG  GLN A  70      10.904  29.052  29.427  1.00  0.00           H  
ATOM   1094 2HG  GLN A  70      10.377  30.602  28.777  1.00  0.00           H  
ATOM   1095 1HE2 GLN A  70      11.563  31.222  32.164  1.00  0.00           H  
ATOM   1096 2HE2 GLN A  70      12.213  30.718  30.612  1.00  0.00           H  
ATOM   1097  N   PHE A  71      10.672  27.566  27.122  1.00  0.00           N  
ATOM   1098  CA  PHE A  71      11.432  26.327  26.993  1.00  0.00           C  
ATOM   1099  C   PHE A  71      11.327  25.530  28.298  1.00  0.00           C  
ATOM   1100  O   PHE A  71      11.235  24.309  28.287  1.00  0.00           O  
ATOM   1101  CB  PHE A  71      12.891  26.591  26.702  1.00  0.00           C  
ATOM   1102  CG  PHE A  71      13.154  27.128  25.363  1.00  0.00           C  
ATOM   1103  CD1 PHE A  71      12.184  27.187  24.406  1.00  0.00           C  
ATOM   1104  CD2 PHE A  71      14.390  27.545  25.042  1.00  0.00           C  
ATOM   1105  CE1 PHE A  71      12.477  27.677  23.153  1.00  0.00           C  
ATOM   1106  CE2 PHE A  71      14.655  28.033  23.810  1.00  0.00           C  
ATOM   1107  CZ  PHE A  71      13.709  28.103  22.866  1.00  0.00           C  
ATOM   1108  H   PHE A  71      11.078  28.479  26.917  1.00  0.00           H  
ATOM   1109  HA  PHE A  71      11.005  25.735  26.184  1.00  0.00           H  
ATOM   1110 1HB  PHE A  71      13.280  27.295  27.431  1.00  0.00           H  
ATOM   1111 2HB  PHE A  71      13.454  25.670  26.816  1.00  0.00           H  
ATOM   1112  HD1 PHE A  71      11.186  26.840  24.646  1.00  0.00           H  
ATOM   1113  HD2 PHE A  71      15.175  27.488  25.790  1.00  0.00           H  
ATOM   1114  HE1 PHE A  71      11.728  27.723  22.394  1.00  0.00           H  
ATOM   1115  HE2 PHE A  71      15.624  28.363  23.591  1.00  0.00           H  
ATOM   1116  HZ  PHE A  71      13.945  28.497  21.882  1.00  0.00           H  
ATOM   1117  N   ALA A  72      11.327  26.239  29.426  1.00  0.00           N  
ATOM   1118  CA  ALA A  72      11.217  25.695  30.779  1.00  0.00           C  
ATOM   1119  C   ALA A  72       9.904  24.925  31.032  1.00  0.00           C  
ATOM   1120  O   ALA A  72       9.834  24.134  31.971  1.00  0.00           O  
ATOM   1121  CB  ALA A  72      11.324  26.824  31.782  1.00  0.00           C  
ATOM   1122  H   ALA A  72      11.405  27.238  29.333  1.00  0.00           H  
ATOM   1123  HA  ALA A  72      12.045  25.002  30.926  1.00  0.00           H  
ATOM   1124 1HB  ALA A  72      11.284  26.417  32.791  1.00  0.00           H  
ATOM   1125 2HB  ALA A  72      12.265  27.354  31.639  1.00  0.00           H  
ATOM   1126 3HB  ALA A  72      10.493  27.513  31.638  1.00  0.00           H  
ATOM   1127  N   ASP A  73       8.853  25.186  30.242  1.00  0.00           N  
ATOM   1128  CA  ASP A  73       7.570  24.502  30.404  1.00  0.00           C  
ATOM   1129  C   ASP A  73       7.621  23.202  29.624  1.00  0.00           C  
ATOM   1130  O   ASP A  73       6.907  22.239  29.922  1.00  0.00           O  
ATOM   1131  CB  ASP A  73       6.396  25.317  29.837  1.00  0.00           C  
ATOM   1132  CG  ASP A  73       6.107  26.639  30.529  1.00  0.00           C  
ATOM   1133  OD1 ASP A  73       5.916  26.638  31.727  1.00  0.00           O  
ATOM   1134  OD2 ASP A  73       6.037  27.655  29.834  1.00  0.00           O  
ATOM   1135  H   ASP A  73       8.951  25.829  29.469  1.00  0.00           H  
ATOM   1136  HA  ASP A  73       7.404  24.282  31.458  1.00  0.00           H  
ATOM   1137 1HB  ASP A  73       6.600  25.526  28.784  1.00  0.00           H  
ATOM   1138 2HB  ASP A  73       5.494  24.710  29.868  1.00  0.00           H  
ATOM   1139  N   TYR A  74       8.423  23.216  28.570  1.00  0.00           N  
ATOM   1140  CA  TYR A  74       8.546  22.070  27.696  1.00  0.00           C  
ATOM   1141  C   TYR A  74       9.605  21.057  28.148  1.00  0.00           C  
ATOM   1142  O   TYR A  74       9.359  19.860  28.191  1.00  0.00           O  
ATOM   1143  CB  TYR A  74       8.948  22.507  26.310  1.00  0.00           C  
ATOM   1144  CG  TYR A  74       8.920  21.365  25.438  1.00  0.00           C  
ATOM   1145  CD1 TYR A  74       7.711  20.993  24.981  1.00  0.00           C  
ATOM   1146  CD2 TYR A  74      10.059  20.626  25.148  1.00  0.00           C  
ATOM   1147  CE1 TYR A  74       7.579  19.911  24.229  1.00  0.00           C  
ATOM   1148  CE2 TYR A  74       9.930  19.500  24.381  1.00  0.00           C  
ATOM   1149  CZ  TYR A  74       8.670  19.142  23.924  1.00  0.00           C  
ATOM   1150  OH  TYR A  74       8.467  18.025  23.170  1.00  0.00           O  
ATOM   1151  H   TYR A  74       8.947  24.069  28.369  1.00  0.00           H  
ATOM   1152  HA  TYR A  74       7.585  21.562  27.659  1.00  0.00           H  
ATOM   1153 1HB  TYR A  74       8.275  23.273  25.931  1.00  0.00           H  
ATOM   1154 2HB  TYR A  74       9.950  22.906  26.348  1.00  0.00           H  
ATOM   1155  HD1 TYR A  74       6.836  21.588  25.232  1.00  0.00           H  
ATOM   1156  HD2 TYR A  74      11.034  20.923  25.537  1.00  0.00           H  
ATOM   1157  HE1 TYR A  74       6.597  19.643  23.871  1.00  0.00           H  
ATOM   1158  HE2 TYR A  74      10.800  18.895  24.150  1.00  0.00           H  
ATOM   1159  HH  TYR A  74       7.542  17.726  23.316  1.00  0.00           H  
ATOM   1160  N   ALA A  75      10.805  21.550  28.409  1.00  0.00           N  
ATOM   1161  CA  ALA A  75      11.977  20.749  28.738  1.00  0.00           C  
ATOM   1162  C   ALA A  75      11.900  20.268  30.175  1.00  0.00           C  
ATOM   1163  O   ALA A  75      11.015  20.682  30.913  1.00  0.00           O  
ATOM   1164  CB  ALA A  75      13.244  21.563  28.504  1.00  0.00           C  
ATOM   1165  H   ALA A  75      10.921  22.556  28.374  1.00  0.00           H  
ATOM   1166  HA  ALA A  75      11.985  19.873  28.091  1.00  0.00           H  
ATOM   1167 1HB  ALA A  75      14.121  20.957  28.734  1.00  0.00           H  
ATOM   1168 2HB  ALA A  75      13.284  21.879  27.468  1.00  0.00           H  
ATOM   1169 3HB  ALA A  75      13.228  22.440  29.154  1.00  0.00           H  
ATOM   1170  N   ASP A  76      12.805  19.369  30.571  1.00  0.00           N  
ATOM   1171  CA  ASP A  76      12.815  18.853  31.944  1.00  0.00           C  
ATOM   1172  C   ASP A  76      11.538  18.080  32.278  1.00  0.00           C  
ATOM   1173  O   ASP A  76      10.737  18.508  33.107  1.00  0.00           O  
ATOM   1174  CB  ASP A  76      13.039  19.980  32.965  1.00  0.00           C  
ATOM   1175  CG  ASP A  76      14.366  20.708  32.734  1.00  0.00           C  
ATOM   1176  OD1 ASP A  76      15.183  20.184  32.008  1.00  0.00           O  
ATOM   1177  OD2 ASP A  76      14.552  21.769  33.280  1.00  0.00           O  
ATOM   1178  H   ASP A  76      13.500  19.045  29.917  1.00  0.00           H  
ATOM   1179  HA  ASP A  76      13.653  18.161  32.034  1.00  0.00           H  
ATOM   1180 1HB  ASP A  76      12.223  20.699  32.952  1.00  0.00           H  
ATOM   1181 2HB  ASP A  76      13.059  19.548  33.964  1.00  0.00           H  
ATOM   1182  N   ALA A  77      11.415  16.892  31.664  1.00  0.00           N  
ATOM   1183  CA  ALA A  77      10.286  15.924  31.665  1.00  0.00           C  
ATOM   1184  C   ALA A  77       9.429  15.772  32.942  1.00  0.00           C  
ATOM   1185  O   ALA A  77       8.418  15.073  32.912  1.00  0.00           O  
ATOM   1186  CB  ALA A  77      10.839  14.549  31.327  1.00  0.00           C  
ATOM   1187  H   ALA A  77      12.178  16.650  31.049  1.00  0.00           H  
ATOM   1188  HA  ALA A  77       9.606  16.238  30.871  1.00  0.00           H  
ATOM   1189 1HB  ALA A  77      10.015  13.842  31.239  1.00  0.00           H  
ATOM   1190 2HB  ALA A  77      11.377  14.600  30.380  1.00  0.00           H  
ATOM   1191 3HB  ALA A  77      11.515  14.223  32.114  1.00  0.00           H  
ATOM   1192  N   ALA A  78       9.809  16.379  34.063  1.00  0.00           N  
ATOM   1193  CA  ALA A  78       8.873  16.528  35.180  1.00  0.00           C  
ATOM   1194  C   ALA A  78       7.675  17.362  34.689  1.00  0.00           C  
ATOM   1195  O   ALA A  78       6.537  17.206  35.139  1.00  0.00           O  
ATOM   1196  CB  ALA A  78       9.547  17.201  36.362  1.00  0.00           C  
ATOM   1197  H   ALA A  78      10.684  16.888  34.072  1.00  0.00           H  
ATOM   1198  HA  ALA A  78       8.512  15.542  35.471  1.00  0.00           H  
ATOM   1199 1HB  ALA A  78       8.832  17.306  37.176  1.00  0.00           H  
ATOM   1200 2HB  ALA A  78      10.390  16.597  36.692  1.00  0.00           H  
ATOM   1201 3HB  ALA A  78       9.900  18.186  36.055  1.00  0.00           H  
ATOM   1202  N   ALA A  79       7.989  18.278  33.776  1.00  0.00           N  
ATOM   1203  CA  ALA A  79       7.078  19.188  33.107  1.00  0.00           C  
ATOM   1204  C   ALA A  79       6.147  18.376  32.206  1.00  0.00           C  
ATOM   1205  O   ALA A  79       6.517  17.278  31.811  1.00  0.00           O  
ATOM   1206  CB  ALA A  79       7.870  20.188  32.282  1.00  0.00           C  
ATOM   1207  H   ALA A  79       8.969  18.322  33.507  1.00  0.00           H  
ATOM   1208  HA  ALA A  79       6.506  19.706  33.867  1.00  0.00           H  
ATOM   1209 1HB  ALA A  79       7.208  20.863  31.802  1.00  0.00           H  
ATOM   1210 2HB  ALA A  79       8.548  20.750  32.927  1.00  0.00           H  
ATOM   1211 3HB  ALA A  79       8.462  19.660  31.525  1.00  0.00           H  
ATOM   1212  N   PRO A  80       4.936  18.846  31.861  1.00  0.00           N  
ATOM   1213  CA  PRO A  80       4.030  18.167  30.945  1.00  0.00           C  
ATOM   1214  C   PRO A  80       4.702  17.713  29.641  1.00  0.00           C  
ATOM   1215  O   PRO A  80       4.321  16.687  29.083  1.00  0.00           O  
ATOM   1216  CB  PRO A  80       2.985  19.254  30.679  1.00  0.00           C  
ATOM   1217  CG  PRO A  80       2.961  20.064  31.959  1.00  0.00           C  
ATOM   1218  CD  PRO A  80       4.412  20.118  32.404  1.00  0.00           C  
ATOM   1219  HA  PRO A  80       3.579  17.307  31.464  1.00  0.00           H  
ATOM   1220 1HB  PRO A  80       3.279  19.850  29.805  1.00  0.00           H  
ATOM   1221 2HB  PRO A  80       2.014  18.793  30.442  1.00  0.00           H  
ATOM   1222 1HG  PRO A  80       2.539  21.063  31.767  1.00  0.00           H  
ATOM   1223 2HG  PRO A  80       2.307  19.580  32.701  1.00  0.00           H  
ATOM   1224 1HD  PRO A  80       4.920  20.984  31.955  1.00  0.00           H  
ATOM   1225 2HD  PRO A  80       4.434  20.133  33.499  1.00  0.00           H  
ATOM   1226  N   GLN A  81       5.675  18.493  29.147  1.00  0.00           N  
ATOM   1227  CA  GLN A  81       6.433  18.179  27.930  1.00  0.00           C  
ATOM   1228  C   GLN A  81       5.649  17.439  26.841  1.00  0.00           C  
ATOM   1229  O   GLN A  81       5.903  16.255  26.612  1.00  0.00           O  
ATOM   1230  CB  GLN A  81       7.681  17.356  28.262  1.00  0.00           C  
ATOM   1231  CG  GLN A  81       8.561  17.119  27.027  1.00  0.00           C  
ATOM   1232  CD  GLN A  81       9.930  16.506  27.316  1.00  0.00           C  
ATOM   1233  OE1 GLN A  81      10.234  16.066  28.421  1.00  0.00           O  
ATOM   1234  NE2 GLN A  81      10.777  16.479  26.296  1.00  0.00           N  
ATOM   1235  H   GLN A  81       5.931  19.335  29.646  1.00  0.00           H  
ATOM   1236  HA  GLN A  81       6.781  19.121  27.510  1.00  0.00           H  
ATOM   1237 1HB  GLN A  81       8.263  17.855  29.039  1.00  0.00           H  
ATOM   1238 2HB  GLN A  81       7.380  16.385  28.658  1.00  0.00           H  
ATOM   1239 1HG  GLN A  81       8.027  16.464  26.340  1.00  0.00           H  
ATOM   1240 2HG  GLN A  81       8.720  18.073  26.562  1.00  0.00           H  
ATOM   1241 1HE2 GLN A  81      11.690  16.091  26.412  1.00  0.00           H  
ATOM   1242 2HE2 GLN A  81      10.499  16.843  25.407  1.00  0.00           H  
ATOM   1243  N   PRO A  82       4.715  18.084  26.129  1.00  0.00           N  
ATOM   1244  CA  PRO A  82       3.944  17.466  25.069  1.00  0.00           C  
ATOM   1245  C   PRO A  82       4.900  16.876  24.061  1.00  0.00           C  
ATOM   1246  O   PRO A  82       5.931  17.473  23.773  1.00  0.00           O  
ATOM   1247  CB  PRO A  82       3.189  18.660  24.466  1.00  0.00           C  
ATOM   1248  CG  PRO A  82       3.073  19.645  25.621  1.00  0.00           C  
ATOM   1249  CD  PRO A  82       4.379  19.497  26.391  1.00  0.00           C  
ATOM   1250  HA  PRO A  82       3.274  16.703  25.488  1.00  0.00           H  
ATOM   1251 1HB  PRO A  82       3.749  19.059  23.599  1.00  0.00           H  
ATOM   1252 2HB  PRO A  82       2.214  18.328  24.084  1.00  0.00           H  
ATOM   1253 1HG  PRO A  82       2.918  20.662  25.232  1.00  0.00           H  
ATOM   1254 2HG  PRO A  82       2.190  19.403  26.237  1.00  0.00           H  
ATOM   1255 1HD  PRO A  82       5.143  20.160  26.000  1.00  0.00           H  
ATOM   1256 2HD  PRO A  82       4.174  19.681  27.440  1.00  0.00           H  
ATOM   1257  N   GLN A  83       4.598  15.717  23.507  1.00  0.00           N  
ATOM   1258  CA  GLN A  83       5.537  15.218  22.518  1.00  0.00           C  
ATOM   1259  C   GLN A  83       5.547  16.159  21.335  1.00  0.00           C  
ATOM   1260  O   GLN A  83       4.483  16.546  20.858  1.00  0.00           O  
ATOM   1261  CB  GLN A  83       5.188  13.808  22.031  1.00  0.00           C  
ATOM   1262  CG  GLN A  83       6.227  13.244  21.047  1.00  0.00           C  
ATOM   1263  CD  GLN A  83       5.947  11.836  20.600  1.00  0.00           C  
ATOM   1264  OE1 GLN A  83       4.851  11.294  20.807  1.00  0.00           O  
ATOM   1265  NE2 GLN A  83       6.941  11.222  19.971  1.00  0.00           N  
ATOM   1266  H   GLN A  83       3.759  15.208  23.750  1.00  0.00           H  
ATOM   1267  HA  GLN A  83       6.538  15.201  22.950  1.00  0.00           H  
ATOM   1268 1HB  GLN A  83       5.109  13.131  22.882  1.00  0.00           H  
ATOM   1269 2HB  GLN A  83       4.225  13.824  21.523  1.00  0.00           H  
ATOM   1270 1HG  GLN A  83       6.223  13.862  20.150  1.00  0.00           H  
ATOM   1271 2HG  GLN A  83       7.218  13.273  21.503  1.00  0.00           H  
ATOM   1272 1HE2 GLN A  83       6.827  10.289  19.632  1.00  0.00           H  
ATOM   1273 2HE2 GLN A  83       7.833  11.711  19.809  1.00  0.00           H  
ATOM   1274  N   THR A  84       6.735  16.499  20.858  1.00  0.00           N  
ATOM   1275  CA  THR A  84       6.892  17.301  19.659  1.00  0.00           C  
ATOM   1276  C   THR A  84       7.179  16.326  18.562  1.00  0.00           C  
ATOM   1277  O   THR A  84       7.972  15.416  18.760  1.00  0.00           O  
ATOM   1278  CB  THR A  84       8.028  18.339  19.780  1.00  0.00           C  
ATOM   1279  OG1 THR A  84       7.722  19.260  20.833  1.00  0.00           O  
ATOM   1280  CG2 THR A  84       8.230  19.101  18.500  1.00  0.00           C  
ATOM   1281  H   THR A  84       7.563  16.166  21.331  1.00  0.00           H  
ATOM   1282  HA  THR A  84       5.965  17.811  19.426  1.00  0.00           H  
ATOM   1283  HB  THR A  84       8.955  17.821  20.030  1.00  0.00           H  
ATOM   1284  HG1 THR A  84       7.810  18.784  21.674  1.00  0.00           H  
ATOM   1285 1HG2 THR A  84       9.042  19.817  18.623  1.00  0.00           H  
ATOM   1286 2HG2 THR A  84       8.489  18.402  17.726  1.00  0.00           H  
ATOM   1287 3HG2 THR A  84       7.315  19.633  18.228  1.00  0.00           H  
ATOM   1288  N   HIS A  85       6.509  16.462  17.435  1.00  0.00           N  
ATOM   1289  CA  HIS A  85       6.754  15.540  16.352  1.00  0.00           C  
ATOM   1290  C   HIS A  85       7.678  16.209  15.342  1.00  0.00           C  
ATOM   1291  O   HIS A  85       8.473  15.532  14.681  1.00  0.00           O  
ATOM   1292  CB  HIS A  85       5.429  15.126  15.746  1.00  0.00           C  
ATOM   1293  CG  HIS A  85       4.555  14.439  16.742  1.00  0.00           C  
ATOM   1294  ND1 HIS A  85       3.520  15.085  17.381  1.00  0.00           N  
ATOM   1295  CD2 HIS A  85       4.572  13.177  17.235  1.00  0.00           C  
ATOM   1296  CE1 HIS A  85       2.925  14.246  18.217  1.00  0.00           C  
ATOM   1297  NE2 HIS A  85       3.544  13.082  18.147  1.00  0.00           N  
ATOM   1298  H   HIS A  85       5.853  17.224  17.313  1.00  0.00           H  
ATOM   1299  HA  HIS A  85       7.246  14.640  16.719  1.00  0.00           H  
ATOM   1300 1HB  HIS A  85       4.909  16.013  15.387  1.00  0.00           H  
ATOM   1301 2HB  HIS A  85       5.601  14.455  14.904  1.00  0.00           H  
ATOM   1302  HD2 HIS A  85       5.274  12.383  16.958  1.00  0.00           H  
ATOM   1303  HE1 HIS A  85       2.070  14.482  18.852  1.00  0.00           H  
ATOM   1304  HE2 HIS A  85       3.306  12.252  18.678  1.00  0.00           H  
ATOM   1305  N   LEU A  86       7.630  17.545  15.309  1.00  0.00           N  
ATOM   1306  CA  LEU A  86       8.496  18.350  14.457  1.00  0.00           C  
ATOM   1307  C   LEU A  86       9.113  19.533  15.165  1.00  0.00           C  
ATOM   1308  O   LEU A  86       8.409  20.374  15.731  1.00  0.00           O  
ATOM   1309  CB  LEU A  86       7.750  18.895  13.258  1.00  0.00           C  
ATOM   1310  CG  LEU A  86       8.527  19.938  12.343  1.00  0.00           C  
ATOM   1311  CD1 LEU A  86       9.708  19.281  11.662  1.00  0.00           C  
ATOM   1312  CD2 LEU A  86       7.585  20.512  11.312  1.00  0.00           C  
ATOM   1313  H   LEU A  86       6.924  18.017  15.873  1.00  0.00           H  
ATOM   1314  HA  LEU A  86       9.287  17.715  14.099  1.00  0.00           H  
ATOM   1315 1HB  LEU A  86       7.554  18.061  12.648  1.00  0.00           H  
ATOM   1316 2HB  LEU A  86       6.844  19.308  13.596  1.00  0.00           H  
ATOM   1317  HG  LEU A  86       8.913  20.747  12.967  1.00  0.00           H  
ATOM   1318 1HD1 LEU A  86      10.233  20.018  11.056  1.00  0.00           H  
ATOM   1319 2HD1 LEU A  86      10.390  18.885  12.400  1.00  0.00           H  
ATOM   1320 3HD1 LEU A  86       9.351  18.485  11.027  1.00  0.00           H  
ATOM   1321 1HD2 LEU A  86       8.120  21.228  10.694  1.00  0.00           H  
ATOM   1322 2HD2 LEU A  86       7.206  19.721  10.703  1.00  0.00           H  
ATOM   1323 3HD2 LEU A  86       6.764  21.003  11.787  1.00  0.00           H  
ATOM   1324  N   LEU A  87      10.428  19.600  15.111  1.00  0.00           N  
ATOM   1325  CA  LEU A  87      11.142  20.746  15.647  1.00  0.00           C  
ATOM   1326  C   LEU A  87      11.746  21.543  14.515  1.00  0.00           C  
ATOM   1327  O   LEU A  87      12.664  21.062  13.859  1.00  0.00           O  
ATOM   1328  CB  LEU A  87      12.213  20.305  16.618  1.00  0.00           C  
ATOM   1329  CG  LEU A  87      13.119  21.422  17.132  1.00  0.00           C  
ATOM   1330  CD1 LEU A  87      12.303  22.455  17.852  1.00  0.00           C  
ATOM   1331  CD2 LEU A  87      14.147  20.796  18.025  1.00  0.00           C  
ATOM   1332  H   LEU A  87      10.929  18.831  14.656  1.00  0.00           H  
ATOM   1333  HA  LEU A  87      10.439  21.389  16.177  1.00  0.00           H  
ATOM   1334 1HB  LEU A  87      11.732  19.842  17.479  1.00  0.00           H  
ATOM   1335 2HB  LEU A  87      12.842  19.557  16.133  1.00  0.00           H  
ATOM   1336  HG  LEU A  87      13.617  21.913  16.300  1.00  0.00           H  
ATOM   1337 1HD1 LEU A  87      12.950  23.240  18.232  1.00  0.00           H  
ATOM   1338 2HD1 LEU A  87      11.578  22.881  17.172  1.00  0.00           H  
ATOM   1339 3HD1 LEU A  87      11.794  21.991  18.643  1.00  0.00           H  
ATOM   1340 1HD2 LEU A  87      14.815  21.537  18.404  1.00  0.00           H  
ATOM   1341 2HD2 LEU A  87      13.661  20.294  18.859  1.00  0.00           H  
ATOM   1342 3HD2 LEU A  87      14.695  20.086  17.436  1.00  0.00           H  
ATOM   1343  N   TRP A  88      11.227  22.750  14.312  1.00  0.00           N  
ATOM   1344  CA  TRP A  88      11.623  23.635  13.218  1.00  0.00           C  
ATOM   1345  C   TRP A  88      12.408  24.834  13.693  1.00  0.00           C  
ATOM   1346  O   TRP A  88      11.825  25.770  14.221  1.00  0.00           O  
ATOM   1347  CB  TRP A  88      10.382  24.158  12.520  1.00  0.00           C  
ATOM   1348  CG  TRP A  88      10.668  25.141  11.406  1.00  0.00           C  
ATOM   1349  CD1 TRP A  88      11.195  26.416  11.508  1.00  0.00           C  
ATOM   1350  CD2 TRP A  88      10.399  24.939  10.015  1.00  0.00           C  
ATOM   1351  NE1 TRP A  88      11.267  26.994  10.255  1.00  0.00           N  
ATOM   1352  CE2 TRP A  88      10.776  26.113   9.343  1.00  0.00           C  
ATOM   1353  CE3 TRP A  88       9.870  23.886   9.289  1.00  0.00           C  
ATOM   1354  CZ2 TRP A  88      10.617  26.248   8.000  1.00  0.00           C  
ATOM   1355  CZ3 TRP A  88       9.736  24.035   7.939  1.00  0.00           C  
ATOM   1356  CH2 TRP A  88      10.097  25.181   7.312  1.00  0.00           C  
ATOM   1357  H   TRP A  88      10.504  23.074  14.955  1.00  0.00           H  
ATOM   1358  HA  TRP A  88      12.229  23.069  12.515  1.00  0.00           H  
ATOM   1359 1HB  TRP A  88       9.839  23.313  12.088  1.00  0.00           H  
ATOM   1360 2HB  TRP A  88       9.744  24.596  13.244  1.00  0.00           H  
ATOM   1361  HD1 TRP A  88      11.506  26.894  12.432  1.00  0.00           H  
ATOM   1362  HE1 TRP A  88      11.622  27.952   9.997  1.00  0.00           H  
ATOM   1363  HE3 TRP A  88       9.572  22.960   9.780  1.00  0.00           H  
ATOM   1364  HZ2 TRP A  88      10.889  27.166   7.485  1.00  0.00           H  
ATOM   1365  HZ3 TRP A  88       9.337  23.216   7.385  1.00  0.00           H  
ATOM   1366  HH2 TRP A  88       9.972  25.254   6.243  1.00  0.00           H  
ATOM   1367  N   VAL A  89      13.711  24.845  13.477  1.00  0.00           N  
ATOM   1368  CA  VAL A  89      14.514  25.921  14.014  1.00  0.00           C  
ATOM   1369  C   VAL A  89      14.749  26.996  12.945  1.00  0.00           C  
ATOM   1370  O   VAL A  89      15.314  26.691  11.893  1.00  0.00           O  
ATOM   1371  CB  VAL A  89      15.839  25.350  14.512  1.00  0.00           C  
ATOM   1372  CG1 VAL A  89      16.704  26.452  15.089  1.00  0.00           C  
ATOM   1373  CG2 VAL A  89      15.540  24.288  15.519  1.00  0.00           C  
ATOM   1374  H   VAL A  89      14.142  24.071  12.980  1.00  0.00           H  
ATOM   1375  HA  VAL A  89      13.999  26.312  14.878  1.00  0.00           H  
ATOM   1376  HB  VAL A  89      16.390  24.917  13.676  1.00  0.00           H  
ATOM   1377 1HG1 VAL A  89      17.645  26.027  15.431  1.00  0.00           H  
ATOM   1378 2HG1 VAL A  89      16.897  27.206  14.327  1.00  0.00           H  
ATOM   1379 3HG1 VAL A  89      16.185  26.912  15.924  1.00  0.00           H  
ATOM   1380 1HG2 VAL A  89      16.469  23.873  15.879  1.00  0.00           H  
ATOM   1381 2HG2 VAL A  89      14.988  24.720  16.341  1.00  0.00           H  
ATOM   1382 3HG2 VAL A  89      14.942  23.505  15.049  1.00  0.00           H  
ATOM   1383  N   PRO A  90      14.278  28.233  13.158  1.00  0.00           N  
ATOM   1384  CA  PRO A  90      14.371  29.337  12.233  1.00  0.00           C  
ATOM   1385  C   PRO A  90      15.757  29.975  12.217  1.00  0.00           C  
ATOM   1386  O   PRO A  90      16.524  29.814  13.176  1.00  0.00           O  
ATOM   1387  CB  PRO A  90      13.315  30.292  12.766  1.00  0.00           C  
ATOM   1388  CG  PRO A  90      13.306  30.052  14.258  1.00  0.00           C  
ATOM   1389  CD  PRO A  90      13.591  28.585  14.428  1.00  0.00           C  
ATOM   1390  HA  PRO A  90      14.106  28.961  11.240  1.00  0.00           H  
ATOM   1391 1HB  PRO A  90      13.588  31.321  12.485  1.00  0.00           H  
ATOM   1392 2HB  PRO A  90      12.349  30.081  12.280  1.00  0.00           H  
ATOM   1393 1HG  PRO A  90      14.050  30.681  14.753  1.00  0.00           H  
ATOM   1394 2HG  PRO A  90      12.334  30.330  14.689  1.00  0.00           H  
ATOM   1395 1HD  PRO A  90      14.260  28.471  15.293  1.00  0.00           H  
ATOM   1396 2HD  PRO A  90      12.653  28.052  14.550  1.00  0.00           H  
ATOM   1397  N   GLY A  91      16.051  30.727  11.152  1.00  0.00           N  
ATOM   1398  CA  GLY A  91      17.277  31.519  11.054  1.00  0.00           C  
ATOM   1399  C   GLY A  91      17.076  32.930  11.595  1.00  0.00           C  
ATOM   1400  O   GLY A  91      16.027  33.224  12.174  1.00  0.00           O  
ATOM   1401  H   GLY A  91      15.376  30.748  10.384  1.00  0.00           H  
ATOM   1402 1HA  GLY A  91      18.066  31.030  11.619  1.00  0.00           H  
ATOM   1403 2HA  GLY A  91      17.607  31.568  10.023  1.00  0.00           H  
ATOM   1404  N   GLY A  92      18.064  33.806  11.389  1.00  0.00           N  
ATOM   1405  CA  GLY A  92      18.025  35.159  11.954  1.00  0.00           C  
ATOM   1406  C   GLY A  92      19.403  35.823  12.057  1.00  0.00           C  
ATOM   1407  O   GLY A  92      20.404  35.305  11.566  1.00  0.00           O  
ATOM   1408  H   GLY A  92      18.860  33.520  10.817  1.00  0.00           H  
ATOM   1409 1HA  GLY A  92      17.360  35.788  11.361  1.00  0.00           H  
ATOM   1410 2HA  GLY A  92      17.604  35.108  12.950  1.00  0.00           H  
ATOM   1411  N   ALA A  93      19.449  36.983  12.712  1.00  0.00           N  
ATOM   1412  CA  ALA A  93      20.691  37.752  12.820  1.00  0.00           C  
ATOM   1413  C   ALA A  93      21.822  36.937  13.465  1.00  0.00           C  
ATOM   1414  O   ALA A  93      21.623  36.405  14.556  1.00  0.00           O  
ATOM   1415  CB  ALA A  93      20.452  38.988  13.662  1.00  0.00           C  
ATOM   1416  H   ALA A  93      18.578  37.351  13.100  1.00  0.00           H  
ATOM   1417  HA  ALA A  93      20.964  38.044  11.813  1.00  0.00           H  
ATOM   1418 1HB  ALA A  93      21.364  39.581  13.719  1.00  0.00           H  
ATOM   1419 2HB  ALA A  93      19.656  39.583  13.210  1.00  0.00           H  
ATOM   1420 3HB  ALA A  93      20.152  38.688  14.665  1.00  0.00           H  
ATOM   1421  N   PRO A  94      23.058  36.946  12.896  1.00  0.00           N  
ATOM   1422  CA  PRO A  94      24.218  36.184  13.348  1.00  0.00           C  
ATOM   1423  C   PRO A  94      24.691  36.539  14.745  1.00  0.00           C  
ATOM   1424  O   PRO A  94      25.255  35.686  15.437  1.00  0.00           O  
ATOM   1425  CB  PRO A  94      25.283  36.526  12.299  1.00  0.00           C  
ATOM   1426  CG  PRO A  94      24.849  37.844  11.713  1.00  0.00           C  
ATOM   1427  CD  PRO A  94      23.337  37.809  11.732  1.00  0.00           C  
ATOM   1428  HA  PRO A  94      23.987  35.129  13.293  1.00  0.00           H  
ATOM   1429 1HB  PRO A  94      26.276  36.582  12.776  1.00  0.00           H  
ATOM   1430 2HB  PRO A  94      25.337  35.724  11.555  1.00  0.00           H  
ATOM   1431 1HG  PRO A  94      25.259  38.673  12.319  1.00  0.00           H  
ATOM   1432 2HG  PRO A  94      25.262  37.961  10.698  1.00  0.00           H  
ATOM   1433 1HD  PRO A  94      22.984  38.837  11.892  1.00  0.00           H  
ATOM   1434 2HD  PRO A  94      22.942  37.354  10.806  1.00  0.00           H  
ATOM   1435  N   ASP A  95      24.359  37.752  15.213  1.00  0.00           N  
ATOM   1436  CA  ASP A  95      24.764  38.204  16.548  1.00  0.00           C  
ATOM   1437  C   ASP A  95      24.197  37.244  17.583  1.00  0.00           C  
ATOM   1438  O   ASP A  95      24.988  36.361  17.939  1.00  0.00           O  
ATOM   1439  CB  ASP A  95      24.256  39.622  16.801  1.00  0.00           C  
ATOM   1440  CG  ASP A  95      24.993  40.698  15.981  1.00  0.00           C  
ATOM   1441  OD1 ASP A  95      26.036  40.413  15.436  1.00  0.00           O  
ATOM   1442  OD2 ASP A  95      24.489  41.793  15.904  1.00  0.00           O  
ATOM   1443  H   ASP A  95      23.855  38.394  14.623  1.00  0.00           H  
ATOM   1444  HA  ASP A  95      25.851  38.192  16.614  1.00  0.00           H  
ATOM   1445 1HB  ASP A  95      23.193  39.667  16.560  1.00  0.00           H  
ATOM   1446 2HB  ASP A  95      24.358  39.858  17.860  1.00  0.00           H  
ATOM   1447  N   VAL A  96      22.960  36.890  17.219  1.00  0.00           N  
ATOM   1448  CA  VAL A  96      22.123  36.340  18.243  1.00  0.00           C  
ATOM   1449  C   VAL A  96      22.518  34.874  18.309  1.00  0.00           C  
ATOM   1450  O   VAL A  96      23.101  34.561  19.344  1.00  0.00           O  
ATOM   1451  CB  VAL A  96      20.647  36.540  17.968  1.00  0.00           C  
ATOM   1452  CG1 VAL A  96      19.843  35.841  19.078  1.00  0.00           C  
ATOM   1453  CG2 VAL A  96      20.387  38.043  17.897  1.00  0.00           C  
ATOM   1454  H   VAL A  96      22.870  36.312  16.381  1.00  0.00           H  
ATOM   1455  HA  VAL A  96      22.358  36.810  19.198  1.00  0.00           H  
ATOM   1456  HB  VAL A  96      20.373  36.078  17.012  1.00  0.00           H  
ATOM   1457 1HG1 VAL A  96      18.801  35.974  18.920  1.00  0.00           H  
ATOM   1458 2HG1 VAL A  96      20.076  34.783  19.071  1.00  0.00           H  
ATOM   1459 3HG1 VAL A  96      20.108  36.270  20.041  1.00  0.00           H  
ATOM   1460 1HG2 VAL A  96      19.354  38.235  17.699  1.00  0.00           H  
ATOM   1461 2HG2 VAL A  96      20.663  38.502  18.841  1.00  0.00           H  
ATOM   1462 3HG2 VAL A  96      20.988  38.467  17.094  1.00  0.00           H  
ATOM   1463  N   LEU A  97      23.034  34.468  17.131  1.00  0.00           N  
ATOM   1464  CA  LEU A  97      23.011  33.051  16.884  1.00  0.00           C  
ATOM   1465  C   LEU A  97      24.267  32.595  17.553  1.00  0.00           C  
ATOM   1466  O   LEU A  97      24.348  31.480  18.055  1.00  0.00           O  
ATOM   1467  CB  LEU A  97      23.146  32.681  15.426  1.00  0.00           C  
ATOM   1468  CG  LEU A  97      22.147  33.161  14.553  1.00  0.00           C  
ATOM   1469  CD1 LEU A  97      22.506  32.745  13.237  1.00  0.00           C  
ATOM   1470  CD2 LEU A  97      20.815  32.656  14.930  1.00  0.00           C  
ATOM   1471  H   LEU A  97      23.975  34.834  16.938  1.00  0.00           H  
ATOM   1472  HA  LEU A  97      22.144  32.588  17.341  1.00  0.00           H  
ATOM   1473 1HB  LEU A  97      24.105  33.063  15.065  1.00  0.00           H  
ATOM   1474 2HB  LEU A  97      23.161  31.594  15.343  1.00  0.00           H  
ATOM   1475  HG  LEU A  97      22.145  34.201  14.581  1.00  0.00           H  
ATOM   1476 1HD1 LEU A  97      21.760  33.137  12.548  1.00  0.00           H  
ATOM   1477 2HD1 LEU A  97      23.479  33.097  12.952  1.00  0.00           H  
ATOM   1478 3HD1 LEU A  97      22.513  31.664  13.241  1.00  0.00           H  
ATOM   1479 1HD2 LEU A  97      20.081  33.045  14.221  1.00  0.00           H  
ATOM   1480 2HD2 LEU A  97      20.828  31.579  14.883  1.00  0.00           H  
ATOM   1481 3HD2 LEU A  97      20.568  32.985  15.938  1.00  0.00           H  
ATOM   1482  N   ARG A  98      25.271  33.484  17.536  1.00  0.00           N  
ATOM   1483  CA  ARG A  98      26.552  33.204  18.156  1.00  0.00           C  
ATOM   1484  C   ARG A  98      26.357  33.035  19.649  1.00  0.00           C  
ATOM   1485  O   ARG A  98      26.922  32.137  20.277  1.00  0.00           O  
ATOM   1486  CB  ARG A  98      27.544  34.324  17.893  1.00  0.00           C  
ATOM   1487  CG  ARG A  98      28.943  34.062  18.418  1.00  0.00           C  
ATOM   1488  CD  ARG A  98      29.881  35.145  18.044  1.00  0.00           C  
ATOM   1489  NE  ARG A  98      31.227  34.890  18.539  1.00  0.00           N  
ATOM   1490  CZ  ARG A  98      31.711  35.257  19.738  1.00  0.00           C  
ATOM   1491  NH1 ARG A  98      30.971  35.921  20.599  1.00  0.00           N  
ATOM   1492  NH2 ARG A  98      32.955  34.931  20.020  1.00  0.00           N  
ATOM   1493  H   ARG A  98      25.136  34.408  17.105  1.00  0.00           H  
ATOM   1494  HA  ARG A  98      26.939  32.280  17.746  1.00  0.00           H  
ATOM   1495 1HB  ARG A  98      27.593  34.546  16.837  1.00  0.00           H  
ATOM   1496 2HB  ARG A  98      27.192  35.227  18.390  1.00  0.00           H  
ATOM   1497 1HG  ARG A  98      28.910  33.999  19.504  1.00  0.00           H  
ATOM   1498 2HG  ARG A  98      29.324  33.125  18.010  1.00  0.00           H  
ATOM   1499 1HD  ARG A  98      29.927  35.224  16.958  1.00  0.00           H  
ATOM   1500 2HD  ARG A  98      29.534  36.088  18.464  1.00  0.00           H  
ATOM   1501  HE  ARG A  98      31.886  34.371  17.941  1.00  0.00           H  
ATOM   1502 1HH1 ARG A  98      30.020  36.164  20.362  1.00  0.00           H  
ATOM   1503 2HH1 ARG A  98      31.356  36.192  21.491  1.00  0.00           H  
ATOM   1504 1HH2 ARG A  98      33.489  34.400  19.302  1.00  0.00           H  
ATOM   1505 2HH2 ARG A  98      33.370  35.182  20.898  1.00  0.00           H  
ATOM   1506  N   LYS A  99      25.536  33.908  20.231  1.00  0.00           N  
ATOM   1507  CA  LYS A  99      25.282  33.842  21.663  1.00  0.00           C  
ATOM   1508  C   LYS A  99      24.518  32.556  21.982  1.00  0.00           C  
ATOM   1509  O   LYS A  99      24.757  31.911  23.004  1.00  0.00           O  
ATOM   1510  CB  LYS A  99      24.506  35.076  22.137  1.00  0.00           C  
ATOM   1511  CG  LYS A  99      25.311  36.373  22.075  1.00  0.00           C  
ATOM   1512  CD  LYS A  99      24.490  37.572  22.533  1.00  0.00           C  
ATOM   1513  CE  LYS A  99      25.307  38.858  22.460  1.00  0.00           C  
ATOM   1514  NZ  LYS A  99      24.514  40.048  22.879  1.00  0.00           N  
ATOM   1515  H   LYS A  99      25.071  34.620  19.655  1.00  0.00           H  
ATOM   1516  HA  LYS A  99      26.237  33.807  22.187  1.00  0.00           H  
ATOM   1517 1HB  LYS A  99      23.601  35.204  21.565  1.00  0.00           H  
ATOM   1518 2HB  LYS A  99      24.208  34.928  23.174  1.00  0.00           H  
ATOM   1519 1HG  LYS A  99      26.200  36.283  22.695  1.00  0.00           H  
ATOM   1520 2HG  LYS A  99      25.623  36.535  21.039  1.00  0.00           H  
ATOM   1521 1HD  LYS A  99      23.611  37.669  21.891  1.00  0.00           H  
ATOM   1522 2HD  LYS A  99      24.156  37.416  23.559  1.00  0.00           H  
ATOM   1523 1HE  LYS A  99      26.175  38.765  23.111  1.00  0.00           H  
ATOM   1524 2HE  LYS A  99      25.648  39.003  21.434  1.00  0.00           H  
ATOM   1525 1HZ  LYS A  99      25.090  40.876  22.816  1.00  0.00           H  
ATOM   1526 2HZ  LYS A  99      23.712  40.152  22.275  1.00  0.00           H  
ATOM   1527 3HZ  LYS A  99      24.203  39.927  23.832  1.00  0.00           H  
ATOM   1528  N   LEU A 100      23.614  32.162  21.077  1.00  0.00           N  
ATOM   1529  CA  LEU A 100      22.836  30.942  21.293  1.00  0.00           C  
ATOM   1530  C   LEU A 100      23.757  29.719  21.171  1.00  0.00           C  
ATOM   1531  O   LEU A 100      23.734  28.821  22.008  1.00  0.00           O  
ATOM   1532  CB  LEU A 100      21.727  30.817  20.242  1.00  0.00           C  
ATOM   1533  CG  LEU A 100      20.639  31.892  20.255  1.00  0.00           C  
ATOM   1534  CD1 LEU A 100      19.710  31.675  19.071  1.00  0.00           C  
ATOM   1535  CD2 LEU A 100      19.885  31.859  21.541  1.00  0.00           C  
ATOM   1536  H   LEU A 100      23.461  32.759  20.263  1.00  0.00           H  
ATOM   1537  HA  LEU A 100      22.402  30.968  22.291  1.00  0.00           H  
ATOM   1538 1HB  LEU A 100      22.189  30.842  19.270  1.00  0.00           H  
ATOM   1539 2HB  LEU A 100      21.242  29.849  20.364  1.00  0.00           H  
ATOM   1540  HG  LEU A 100      21.107  32.866  20.143  1.00  0.00           H  
ATOM   1541 1HD1 LEU A 100      18.966  32.446  19.076  1.00  0.00           H  
ATOM   1542 2HD1 LEU A 100      20.258  31.714  18.147  1.00  0.00           H  
ATOM   1543 3HD1 LEU A 100      19.229  30.707  19.156  1.00  0.00           H  
ATOM   1544 1HD2 LEU A 100      19.121  32.635  21.535  1.00  0.00           H  
ATOM   1545 2HD2 LEU A 100      19.421  30.906  21.658  1.00  0.00           H  
ATOM   1546 3HD2 LEU A 100      20.571  32.030  22.371  1.00  0.00           H  
ATOM   1547  N   MET A 101      24.629  29.741  20.159  1.00  0.00           N  
ATOM   1548  CA  MET A 101      25.590  28.687  19.839  1.00  0.00           C  
ATOM   1549  C   MET A 101      26.542  28.408  20.992  1.00  0.00           C  
ATOM   1550  O   MET A 101      26.880  27.258  21.277  1.00  0.00           O  
ATOM   1551  CB  MET A 101      26.355  29.086  18.575  1.00  0.00           C  
ATOM   1552  CG  MET A 101      27.440  28.128  18.100  1.00  0.00           C  
ATOM   1553  SD  MET A 101      28.197  28.658  16.517  1.00  0.00           S  
ATOM   1554  CE  MET A 101      29.188  30.066  16.998  1.00  0.00           C  
ATOM   1555  H   MET A 101      24.598  30.530  19.530  1.00  0.00           H  
ATOM   1556  HA  MET A 101      25.038  27.777  19.627  1.00  0.00           H  
ATOM   1557 1HB  MET A 101      25.646  29.217  17.758  1.00  0.00           H  
ATOM   1558 2HB  MET A 101      26.828  30.046  18.742  1.00  0.00           H  
ATOM   1559 1HG  MET A 101      28.223  28.084  18.856  1.00  0.00           H  
ATOM   1560 2HG  MET A 101      27.042  27.145  17.975  1.00  0.00           H  
ATOM   1561 1HE  MET A 101      29.690  30.471  16.116  1.00  0.00           H  
ATOM   1562 2HE  MET A 101      28.556  30.816  17.432  1.00  0.00           H  
ATOM   1563 3HE  MET A 101      29.932  29.754  17.732  1.00  0.00           H  
ATOM   1564  N   ARG A 102      26.971  29.474  21.651  1.00  0.00           N  
ATOM   1565  CA  ARG A 102      27.893  29.407  22.771  1.00  0.00           C  
ATOM   1566  C   ARG A 102      27.170  29.391  24.126  1.00  0.00           C  
ATOM   1567  O   ARG A 102      27.812  29.526  25.172  1.00  0.00           O  
ATOM   1568  CB  ARG A 102      28.809  30.614  22.726  1.00  0.00           C  
ATOM   1569  CG  ARG A 102      29.687  30.709  21.470  1.00  0.00           C  
ATOM   1570  CD  ARG A 102      30.474  31.975  21.443  1.00  0.00           C  
ATOM   1571  NE  ARG A 102      31.537  32.005  22.445  1.00  0.00           N  
ATOM   1572  CZ  ARG A 102      32.777  31.535  22.218  1.00  0.00           C  
ATOM   1573  NH1 ARG A 102      33.045  31.032  21.043  1.00  0.00           N  
ATOM   1574  NH2 ARG A 102      33.706  31.585  23.158  1.00  0.00           N  
ATOM   1575  H   ARG A 102      26.674  30.398  21.335  1.00  0.00           H  
ATOM   1576  HA  ARG A 102      28.484  28.497  22.679  1.00  0.00           H  
ATOM   1577 1HB  ARG A 102      28.200  31.521  22.764  1.00  0.00           H  
ATOM   1578 2HB  ARG A 102      29.460  30.617  23.597  1.00  0.00           H  
ATOM   1579 1HG  ARG A 102      30.381  29.870  21.444  1.00  0.00           H  
ATOM   1580 2HG  ARG A 102      29.052  30.681  20.580  1.00  0.00           H  
ATOM   1581 1HD  ARG A 102      30.932  32.094  20.457  1.00  0.00           H  
ATOM   1582 2HD  ARG A 102      29.804  32.814  21.630  1.00  0.00           H  
ATOM   1583  HE  ARG A 102      31.330  32.392  23.357  1.00  0.00           H  
ATOM   1584 1HH1 ARG A 102      32.309  31.008  20.352  1.00  0.00           H  
ATOM   1585 2HH1 ARG A 102      33.970  30.679  20.824  1.00  0.00           H  
ATOM   1586 1HH2 ARG A 102      33.489  31.977  24.064  1.00  0.00           H  
ATOM   1587 2HH2 ARG A 102      34.631  31.230  22.967  1.00  0.00           H  
ATOM   1588  N   GLY A 103      25.837  29.284  24.108  1.00  0.00           N  
ATOM   1589  CA  GLY A 103      25.029  29.323  25.313  1.00  0.00           C  
ATOM   1590  C   GLY A 103      24.645  27.941  25.821  1.00  0.00           C  
ATOM   1591  O   GLY A 103      25.329  26.950  25.564  1.00  0.00           O  
ATOM   1592  H   GLY A 103      25.341  29.157  23.229  1.00  0.00           H  
ATOM   1593 1HA  GLY A 103      25.566  29.863  26.092  1.00  0.00           H  
ATOM   1594 2HA  GLY A 103      24.125  29.896  25.102  1.00  0.00           H  
ATOM   1595  N   GLY A 104      23.539  27.885  26.569  1.00  0.00           N  
ATOM   1596  CA  GLY A 104      23.081  26.635  27.169  1.00  0.00           C  
ATOM   1597  C   GLY A 104      21.613  26.300  26.866  1.00  0.00           C  
ATOM   1598  O   GLY A 104      21.341  25.702  25.823  1.00  0.00           O  
ATOM   1599  H   GLY A 104      23.022  28.738  26.725  1.00  0.00           H  
ATOM   1600 1HA  GLY A 104      23.693  25.822  26.775  1.00  0.00           H  
ATOM   1601 2HA  GLY A 104      23.277  26.636  28.236  1.00  0.00           H  
ATOM   1602  N   PRO A 105      20.639  26.754  27.694  1.00  0.00           N  
ATOM   1603  CA  PRO A 105      19.227  26.365  27.667  1.00  0.00           C  
ATOM   1604  C   PRO A 105      18.595  26.303  26.279  1.00  0.00           C  
ATOM   1605  O   PRO A 105      17.939  25.313  25.967  1.00  0.00           O  
ATOM   1606  CB  PRO A 105      18.591  27.467  28.513  1.00  0.00           C  
ATOM   1607  CG  PRO A 105      19.657  27.827  29.508  1.00  0.00           C  
ATOM   1608  CD  PRO A 105      20.943  27.795  28.710  1.00  0.00           C  
ATOM   1609  HA  PRO A 105      19.122  25.400  28.180  1.00  0.00           H  
ATOM   1610 1HB  PRO A 105      18.300  28.316  27.875  1.00  0.00           H  
ATOM   1611 2HB  PRO A 105      17.671  27.096  28.985  1.00  0.00           H  
ATOM   1612 1HG  PRO A 105      19.447  28.818  29.939  1.00  0.00           H  
ATOM   1613 2HG  PRO A 105      19.655  27.109  30.341  1.00  0.00           H  
ATOM   1614 1HD  PRO A 105      21.125  28.769  28.229  1.00  0.00           H  
ATOM   1615 2HD  PRO A 105      21.740  27.502  29.391  1.00  0.00           H  
ATOM   1616  N   TYR A 106      18.859  27.270  25.404  1.00  0.00           N  
ATOM   1617  CA  TYR A 106      18.332  27.191  24.043  1.00  0.00           C  
ATOM   1618  C   TYR A 106      18.737  25.889  23.345  1.00  0.00           C  
ATOM   1619  O   TYR A 106      17.918  25.245  22.685  1.00  0.00           O  
ATOM   1620  CB  TYR A 106      18.809  28.380  23.203  1.00  0.00           C  
ATOM   1621  CG  TYR A 106      18.259  28.433  21.778  1.00  0.00           C  
ATOM   1622  CD1 TYR A 106      17.096  29.151  21.515  1.00  0.00           C  
ATOM   1623  CD2 TYR A 106      18.889  27.766  20.756  1.00  0.00           C  
ATOM   1624  CE1 TYR A 106      16.567  29.186  20.261  1.00  0.00           C  
ATOM   1625  CE2 TYR A 106      18.353  27.804  19.493  1.00  0.00           C  
ATOM   1626  CZ  TYR A 106      17.188  28.505  19.248  1.00  0.00           C  
ATOM   1627  OH  TYR A 106      16.640  28.527  17.998  1.00  0.00           O  
ATOM   1628  H   TYR A 106      19.323  28.131  25.695  1.00  0.00           H  
ATOM   1629  HA  TYR A 106      17.259  27.189  24.105  1.00  0.00           H  
ATOM   1630 1HB  TYR A 106      18.530  29.301  23.695  1.00  0.00           H  
ATOM   1631 2HB  TYR A 106      19.898  28.367  23.146  1.00  0.00           H  
ATOM   1632  HD1 TYR A 106      16.604  29.696  22.313  1.00  0.00           H  
ATOM   1633  HD2 TYR A 106      19.799  27.210  20.951  1.00  0.00           H  
ATOM   1634  HE1 TYR A 106      15.654  29.751  20.072  1.00  0.00           H  
ATOM   1635  HE2 TYR A 106      18.846  27.279  18.691  1.00  0.00           H  
ATOM   1636  HH  TYR A 106      17.209  28.054  17.390  1.00  0.00           H  
ATOM   1637  N   LEU A 107      20.019  25.532  23.426  1.00  0.00           N  
ATOM   1638  CA  LEU A 107      20.501  24.359  22.715  1.00  0.00           C  
ATOM   1639  C   LEU A 107      20.070  23.109  23.458  1.00  0.00           C  
ATOM   1640  O   LEU A 107      19.741  22.087  22.850  1.00  0.00           O  
ATOM   1641  CB  LEU A 107      22.027  24.393  22.582  1.00  0.00           C  
ATOM   1642  CG  LEU A 107      22.616  25.517  21.702  1.00  0.00           C  
ATOM   1643  CD1 LEU A 107      24.120  25.433  21.777  1.00  0.00           C  
ATOM   1644  CD2 LEU A 107      22.142  25.388  20.246  1.00  0.00           C  
ATOM   1645  H   LEU A 107      20.648  26.047  24.034  1.00  0.00           H  
ATOM   1646  HA  LEU A 107      20.059  24.344  21.719  1.00  0.00           H  
ATOM   1647 1HB  LEU A 107      22.451  24.508  23.584  1.00  0.00           H  
ATOM   1648 2HB  LEU A 107      22.362  23.439  22.177  1.00  0.00           H  
ATOM   1649  HG  LEU A 107      22.307  26.488  22.100  1.00  0.00           H  
ATOM   1650 1HD1 LEU A 107      24.546  26.216  21.189  1.00  0.00           H  
ATOM   1651 2HD1 LEU A 107      24.445  25.546  22.814  1.00  0.00           H  
ATOM   1652 3HD1 LEU A 107      24.456  24.469  21.391  1.00  0.00           H  
ATOM   1653 1HD2 LEU A 107      22.575  26.193  19.650  1.00  0.00           H  
ATOM   1654 2HD2 LEU A 107      22.463  24.435  19.841  1.00  0.00           H  
ATOM   1655 3HD2 LEU A 107      21.062  25.452  20.205  1.00  0.00           H  
ATOM   1656  N   ASP A 108      20.064  23.192  24.791  1.00  0.00           N  
ATOM   1657  CA  ASP A 108      19.674  22.047  25.610  1.00  0.00           C  
ATOM   1658  C   ASP A 108      18.229  21.672  25.304  1.00  0.00           C  
ATOM   1659  O   ASP A 108      17.891  20.491  25.170  1.00  0.00           O  
ATOM   1660  CB  ASP A 108      19.913  22.357  27.077  1.00  0.00           C  
ATOM   1661  CG  ASP A 108      21.435  22.356  27.452  1.00  0.00           C  
ATOM   1662  OD1 ASP A 108      22.270  21.820  26.690  1.00  0.00           O  
ATOM   1663  OD2 ASP A 108      21.750  22.909  28.481  1.00  0.00           O  
ATOM   1664  H   ASP A 108      20.346  24.073  25.229  1.00  0.00           H  
ATOM   1665  HA  ASP A 108      20.292  21.208  25.352  1.00  0.00           H  
ATOM   1666 1HB  ASP A 108      19.497  23.326  27.303  1.00  0.00           H  
ATOM   1667 2HB  ASP A 108      19.394  21.625  27.695  1.00  0.00           H  
ATOM   1668  N   PHE A 109      17.404  22.695  25.121  1.00  0.00           N  
ATOM   1669  CA  PHE A 109      16.022  22.577  24.705  1.00  0.00           C  
ATOM   1670  C   PHE A 109      15.923  21.889  23.358  1.00  0.00           C  
ATOM   1671  O   PHE A 109      15.174  20.920  23.203  1.00  0.00           O  
ATOM   1672  CB  PHE A 109      15.396  23.953  24.625  1.00  0.00           C  
ATOM   1673  CG  PHE A 109      14.069  24.014  23.992  1.00  0.00           C  
ATOM   1674  CD1 PHE A 109      12.909  23.688  24.662  1.00  0.00           C  
ATOM   1675  CD2 PHE A 109      13.987  24.433  22.671  1.00  0.00           C  
ATOM   1676  CE1 PHE A 109      11.706  23.802  24.021  1.00  0.00           C  
ATOM   1677  CE2 PHE A 109      12.787  24.533  22.047  1.00  0.00           C  
ATOM   1678  CZ  PHE A 109      11.651  24.227  22.734  1.00  0.00           C  
ATOM   1679  H   PHE A 109      17.757  23.633  25.287  1.00  0.00           H  
ATOM   1680  HA  PHE A 109      15.487  21.980  25.443  1.00  0.00           H  
ATOM   1681 1HB  PHE A 109      15.311  24.362  25.628  1.00  0.00           H  
ATOM   1682 2HB  PHE A 109      16.048  24.613  24.080  1.00  0.00           H  
ATOM   1683  HD1 PHE A 109      12.953  23.361  25.696  1.00  0.00           H  
ATOM   1684  HD2 PHE A 109      14.908  24.688  22.139  1.00  0.00           H  
ATOM   1685  HE1 PHE A 109      10.797  23.569  24.520  1.00  0.00           H  
ATOM   1686  HE2 PHE A 109      12.727  24.856  21.016  1.00  0.00           H  
ATOM   1687  HZ  PHE A 109      10.704  24.313  22.253  1.00  0.00           H  
ATOM   1688  N   LEU A 110      16.708  22.361  22.375  1.00  0.00           N  
ATOM   1689  CA  LEU A 110      16.596  21.767  21.058  1.00  0.00           C  
ATOM   1690  C   LEU A 110      16.951  20.282  21.115  1.00  0.00           C  
ATOM   1691  O   LEU A 110      16.286  19.459  20.482  1.00  0.00           O  
ATOM   1692  CB  LEU A 110      17.583  22.390  20.052  1.00  0.00           C  
ATOM   1693  CG  LEU A 110      17.421  23.836  19.614  1.00  0.00           C  
ATOM   1694  CD1 LEU A 110      18.574  24.159  18.633  1.00  0.00           C  
ATOM   1695  CD2 LEU A 110      16.102  24.053  19.011  1.00  0.00           C  
ATOM   1696  H   LEU A 110      17.317  23.164  22.535  1.00  0.00           H  
ATOM   1697  HA  LEU A 110      15.573  21.880  20.706  1.00  0.00           H  
ATOM   1698 1HB  LEU A 110      18.587  22.297  20.469  1.00  0.00           H  
ATOM   1699 2HB  LEU A 110      17.547  21.793  19.147  1.00  0.00           H  
ATOM   1700  HG  LEU A 110      17.522  24.488  20.465  1.00  0.00           H  
ATOM   1701 1HD1 LEU A 110      18.504  25.177  18.308  1.00  0.00           H  
ATOM   1702 2HD1 LEU A 110      19.528  23.997  19.125  1.00  0.00           H  
ATOM   1703 3HD1 LEU A 110      18.504  23.507  17.768  1.00  0.00           H  
ATOM   1704 1HD2 LEU A 110      16.034  25.095  18.708  1.00  0.00           H  
ATOM   1705 2HD2 LEU A 110      16.001  23.413  18.155  1.00  0.00           H  
ATOM   1706 3HD2 LEU A 110      15.321  23.824  19.736  1.00  0.00           H  
ATOM   1707  N   LYS A 111      17.959  19.922  21.909  1.00  0.00           N  
ATOM   1708  CA  LYS A 111      18.359  18.521  22.005  1.00  0.00           C  
ATOM   1709  C   LYS A 111      17.296  17.668  22.707  1.00  0.00           C  
ATOM   1710  O   LYS A 111      16.917  16.589  22.227  1.00  0.00           O  
ATOM   1711  CB  LYS A 111      19.688  18.426  22.763  1.00  0.00           C  
ATOM   1712  CG  LYS A 111      20.906  18.949  22.001  1.00  0.00           C  
ATOM   1713  CD  LYS A 111      22.197  18.765  22.810  1.00  0.00           C  
ATOM   1714  CE  LYS A 111      22.150  19.725  23.978  1.00  0.00           C  
ATOM   1715  NZ  LYS A 111      23.379  19.811  24.794  1.00  0.00           N  
ATOM   1716  H   LYS A 111      18.480  20.639  22.420  1.00  0.00           H  
ATOM   1717  HA  LYS A 111      18.491  18.135  21.003  1.00  0.00           H  
ATOM   1718 1HB  LYS A 111      19.611  19.003  23.689  1.00  0.00           H  
ATOM   1719 2HB  LYS A 111      19.878  17.391  23.037  1.00  0.00           H  
ATOM   1720 1HG  LYS A 111      20.997  18.430  21.045  1.00  0.00           H  
ATOM   1721 2HG  LYS A 111      20.767  20.005  21.810  1.00  0.00           H  
ATOM   1722 1HD  LYS A 111      22.277  17.741  23.172  1.00  0.00           H  
ATOM   1723 2HD  LYS A 111      23.063  18.993  22.188  1.00  0.00           H  
ATOM   1724 1HE  LYS A 111      21.929  20.715  23.588  1.00  0.00           H  
ATOM   1725 2HE  LYS A 111      21.338  19.405  24.622  1.00  0.00           H  
ATOM   1726 1HZ  LYS A 111      23.167  20.514  25.552  1.00  0.00           H  
ATOM   1727 2HZ  LYS A 111      23.600  18.917  25.200  1.00  0.00           H  
ATOM   1728 3HZ  LYS A 111      24.148  20.129  24.231  1.00  0.00           H  
ATOM   1729  N   ALA A 112      16.771  18.176  23.825  1.00  0.00           N  
ATOM   1730  CA  ALA A 112      15.765  17.465  24.607  1.00  0.00           C  
ATOM   1731  C   ALA A 112      14.505  17.204  23.800  1.00  0.00           C  
ATOM   1732  O   ALA A 112      13.870  16.152  23.919  1.00  0.00           O  
ATOM   1733  CB  ALA A 112      15.410  18.281  25.838  1.00  0.00           C  
ATOM   1734  H   ALA A 112      17.102  19.077  24.172  1.00  0.00           H  
ATOM   1735  HA  ALA A 112      16.184  16.507  24.908  1.00  0.00           H  
ATOM   1736 1HB  ALA A 112      14.677  17.743  26.434  1.00  0.00           H  
ATOM   1737 2HB  ALA A 112      16.310  18.454  26.427  1.00  0.00           H  
ATOM   1738 3HB  ALA A 112      14.994  19.240  25.521  1.00  0.00           H  
ATOM   1739  N   GLN A 113      14.155  18.167  22.962  1.00  0.00           N  
ATOM   1740  CA  GLN A 113      12.966  18.095  22.147  1.00  0.00           C  
ATOM   1741  C   GLN A 113      13.172  17.253  20.898  1.00  0.00           C  
ATOM   1742  O   GLN A 113      12.324  16.427  20.548  1.00  0.00           O  
ATOM   1743  CB  GLN A 113      12.541  19.513  21.818  1.00  0.00           C  
ATOM   1744  CG  GLN A 113      11.289  19.646  21.075  1.00  0.00           C  
ATOM   1745  CD  GLN A 113      10.865  21.038  21.138  1.00  0.00           C  
ATOM   1746  OE1 GLN A 113      11.670  21.932  20.958  1.00  0.00           O  
ATOM   1747  NE2 GLN A 113       9.607  21.258  21.415  1.00  0.00           N  
ATOM   1748  H   GLN A 113      14.716  19.019  22.922  1.00  0.00           H  
ATOM   1749  HA  GLN A 113      12.180  17.625  22.734  1.00  0.00           H  
ATOM   1750 1HB  GLN A 113      12.447  20.086  22.741  1.00  0.00           H  
ATOM   1751 2HB  GLN A 113      13.330  19.993  21.238  1.00  0.00           H  
ATOM   1752 1HG  GLN A 113      11.454  19.374  20.033  1.00  0.00           H  
ATOM   1753 2HG  GLN A 113      10.524  19.018  21.517  1.00  0.00           H  
ATOM   1754 1HE2 GLN A 113       9.257  22.188  21.494  1.00  0.00           H  
ATOM   1755 2HE2 GLN A 113       8.971  20.493  21.526  1.00  0.00           H  
ATOM   1756  N   SER A 114      14.331  17.388  20.259  1.00  0.00           N  
ATOM   1757  CA  SER A 114      14.627  16.630  19.056  1.00  0.00           C  
ATOM   1758  C   SER A 114      14.579  15.144  19.328  1.00  0.00           C  
ATOM   1759  O   SER A 114      14.122  14.367  18.495  1.00  0.00           O  
ATOM   1760  CB  SER A 114      15.988  16.973  18.549  1.00  0.00           C  
ATOM   1761  OG  SER A 114      16.022  18.273  18.143  1.00  0.00           O  
ATOM   1762  H   SER A 114      15.021  18.067  20.577  1.00  0.00           H  
ATOM   1763  HA  SER A 114      13.885  16.878  18.296  1.00  0.00           H  
ATOM   1764 1HB  SER A 114      16.722  16.817  19.340  1.00  0.00           H  
ATOM   1765 2HB  SER A 114      16.244  16.319  17.724  1.00  0.00           H  
ATOM   1766  HG  SER A 114      16.062  18.800  18.967  1.00  0.00           H  
ATOM   1767  N   ALA A 115      14.989  14.753  20.531  1.00  0.00           N  
ATOM   1768  CA  ALA A 115      15.030  13.361  20.943  1.00  0.00           C  
ATOM   1769  C   ALA A 115      13.678  12.653  20.806  1.00  0.00           C  
ATOM   1770  O   ALA A 115      13.649  11.429  20.667  1.00  0.00           O  
ATOM   1771  CB  ALA A 115      15.489  13.276  22.386  1.00  0.00           C  
ATOM   1772  H   ALA A 115      15.361  15.455  21.174  1.00  0.00           H  
ATOM   1773  HA  ALA A 115      15.747  12.847  20.305  1.00  0.00           H  
ATOM   1774 1HB  ALA A 115      15.557  12.234  22.687  1.00  0.00           H  
ATOM   1775 2HB  ALA A 115      16.465  13.753  22.484  1.00  0.00           H  
ATOM   1776 3HB  ALA A 115      14.770  13.795  23.022  1.00  0.00           H  
ATOM   1777  N   GLY A 116      12.560  13.380  20.926  1.00  0.00           N  
ATOM   1778  CA  GLY A 116      11.250  12.743  20.812  1.00  0.00           C  
ATOM   1779  C   GLY A 116      10.561  13.033  19.470  1.00  0.00           C  
ATOM   1780  O   GLY A 116       9.414  12.623  19.254  1.00  0.00           O  
ATOM   1781  H   GLY A 116      12.610  14.396  21.021  1.00  0.00           H  
ATOM   1782 1HA  GLY A 116      11.357  11.667  20.940  1.00  0.00           H  
ATOM   1783 2HA  GLY A 116      10.617  13.096  21.623  1.00  0.00           H  
ATOM   1784  N   ALA A 117      11.244  13.762  18.581  1.00  0.00           N  
ATOM   1785  CA  ALA A 117      10.670  14.199  17.307  1.00  0.00           C  
ATOM   1786  C   ALA A 117      10.774  13.126  16.234  1.00  0.00           C  
ATOM   1787  O   ALA A 117      11.654  12.266  16.280  1.00  0.00           O  
ATOM   1788  CB  ALA A 117      11.343  15.494  16.842  1.00  0.00           C  
ATOM   1789  H   ALA A 117      12.206  14.023  18.778  1.00  0.00           H  
ATOM   1790  HA  ALA A 117       9.618  14.392  17.461  1.00  0.00           H  
ATOM   1791 1HB  ALA A 117      10.881  15.830  15.917  1.00  0.00           H  
ATOM   1792 2HB  ALA A 117      11.219  16.258  17.610  1.00  0.00           H  
ATOM   1793 3HB  ALA A 117      12.402  15.315  16.675  1.00  0.00           H  
ATOM   1794  N   ASP A 118       9.888  13.204  15.241  1.00  0.00           N  
ATOM   1795  CA  ASP A 118       9.966  12.339  14.081  1.00  0.00           C  
ATOM   1796  C   ASP A 118      10.803  13.063  13.045  1.00  0.00           C  
ATOM   1797  O   ASP A 118      11.592  12.450  12.329  1.00  0.00           O  
ATOM   1798  CB  ASP A 118       8.581  12.053  13.506  1.00  0.00           C  
ATOM   1799  CG  ASP A 118       7.664  11.280  14.448  1.00  0.00           C  
ATOM   1800  OD1 ASP A 118       8.039  10.221  14.894  1.00  0.00           O  
ATOM   1801  OD2 ASP A 118       6.582  11.755  14.699  1.00  0.00           O  
ATOM   1802  H   ASP A 118       9.180  13.926  15.254  1.00  0.00           H  
ATOM   1803  HA  ASP A 118      10.458  11.405  14.351  1.00  0.00           H  
ATOM   1804 1HB  ASP A 118       8.101  13.002  13.259  1.00  0.00           H  
ATOM   1805 2HB  ASP A 118       8.686  11.493  12.578  1.00  0.00           H  
ATOM   1806  N   HIS A 119      10.655  14.390  13.017  1.00  0.00           N  
ATOM   1807  CA  HIS A 119      11.391  15.218  12.079  1.00  0.00           C  
ATOM   1808  C   HIS A 119      12.004  16.423  12.780  1.00  0.00           C  
ATOM   1809  O   HIS A 119      11.420  16.994  13.708  1.00  0.00           O  
ATOM   1810  CB  HIS A 119      10.502  15.731  10.923  1.00  0.00           C  
ATOM   1811  CG  HIS A 119       9.901  14.671  10.011  1.00  0.00           C  
ATOM   1812  ND1 HIS A 119       8.671  14.084  10.241  1.00  0.00           N  
ATOM   1813  CD2 HIS A 119      10.395  14.085   8.897  1.00  0.00           C  
ATOM   1814  CE1 HIS A 119       8.429  13.196   9.285  1.00  0.00           C  
ATOM   1815  NE2 HIS A 119       9.473  13.174   8.462  1.00  0.00           N  
ATOM   1816  H   HIS A 119       9.982  14.824  13.644  1.00  0.00           H  
ATOM   1817  HA  HIS A 119      12.209  14.646  11.647  1.00  0.00           H  
ATOM   1818 1HB  HIS A 119       9.670  16.274  11.356  1.00  0.00           H  
ATOM   1819 2HB  HIS A 119      11.073  16.433  10.310  1.00  0.00           H  
ATOM   1820  HD1 HIS A 119       8.043  14.294  10.991  1.00  0.00           H  
ATOM   1821  HD2 HIS A 119      11.322  14.200   8.354  1.00  0.00           H  
ATOM   1822  HE1 HIS A 119       7.500  12.623   9.278  1.00  0.00           H  
ATOM   1823  N   VAL A 120      13.173  16.802  12.313  1.00  0.00           N  
ATOM   1824  CA  VAL A 120      13.863  17.981  12.809  1.00  0.00           C  
ATOM   1825  C   VAL A 120      14.209  18.805  11.592  1.00  0.00           C  
ATOM   1826  O   VAL A 120      14.644  18.248  10.589  1.00  0.00           O  
ATOM   1827  CB  VAL A 120      15.129  17.608  13.613  1.00  0.00           C  
ATOM   1828  CG1 VAL A 120      15.836  18.874  14.104  1.00  0.00           C  
ATOM   1829  CG2 VAL A 120      14.760  16.708  14.811  1.00  0.00           C  
ATOM   1830  H   VAL A 120      13.583  16.258  11.550  1.00  0.00           H  
ATOM   1831  HA  VAL A 120      13.194  18.561  13.446  1.00  0.00           H  
ATOM   1832  HB  VAL A 120      15.814  17.078  12.964  1.00  0.00           H  
ATOM   1833 1HG1 VAL A 120      16.733  18.597  14.657  1.00  0.00           H  
ATOM   1834 2HG1 VAL A 120      16.113  19.493  13.259  1.00  0.00           H  
ATOM   1835 3HG1 VAL A 120      15.165  19.437  14.760  1.00  0.00           H  
ATOM   1836 1HG2 VAL A 120      15.665  16.451  15.358  1.00  0.00           H  
ATOM   1837 2HG2 VAL A 120      14.075  17.246  15.472  1.00  0.00           H  
ATOM   1838 3HG2 VAL A 120      14.281  15.795  14.460  1.00  0.00           H  
ATOM   1839  N   SER A 121      13.986  20.094  11.633  1.00  0.00           N  
ATOM   1840  CA  SER A 121      14.290  20.861  10.457  1.00  0.00           C  
ATOM   1841  C   SER A 121      14.743  22.254  10.773  1.00  0.00           C  
ATOM   1842  O   SER A 121      14.608  22.724  11.905  1.00  0.00           O  
ATOM   1843  CB  SER A 121      13.061  20.933   9.573  1.00  0.00           C  
ATOM   1844  OG  SER A 121      12.066  21.703  10.156  1.00  0.00           O  
ATOM   1845  H   SER A 121      13.605  20.528  12.463  1.00  0.00           H  
ATOM   1846  HA  SER A 121      15.097  20.361   9.937  1.00  0.00           H  
ATOM   1847 1HB  SER A 121      13.318  21.337   8.611  1.00  0.00           H  
ATOM   1848 2HB  SER A 121      12.690  19.926   9.409  1.00  0.00           H  
ATOM   1849  HG  SER A 121      12.316  22.620   9.962  1.00  0.00           H  
ATOM   1850  N   SER A 122      15.330  22.892   9.780  1.00  0.00           N  
ATOM   1851  CA  SER A 122      15.735  24.270   9.930  1.00  0.00           C  
ATOM   1852  C   SER A 122      15.905  25.008   8.636  1.00  0.00           C  
ATOM   1853  O   SER A 122      16.258  24.420   7.615  1.00  0.00           O  
ATOM   1854  CB  SER A 122      17.043  24.335  10.605  1.00  0.00           C  
ATOM   1855  OG  SER A 122      18.008  23.763   9.784  1.00  0.00           O  
ATOM   1856  H   SER A 122      15.437  22.398   8.890  1.00  0.00           H  
ATOM   1857  HA  SER A 122      14.973  24.779  10.516  1.00  0.00           H  
ATOM   1858 1HB  SER A 122      17.267  25.360  10.761  1.00  0.00           H  
ATOM   1859 2HB  SER A 122      17.006  23.867  11.561  1.00  0.00           H  
ATOM   1860  HG  SER A 122      17.999  24.292   8.976  1.00  0.00           H  
ATOM   1861  N   VAL A 123      15.778  26.316   8.727  1.00  0.00           N  
ATOM   1862  CA  VAL A 123      15.940  27.163   7.559  1.00  0.00           C  
ATOM   1863  C   VAL A 123      16.953  28.262   7.768  1.00  0.00           C  
ATOM   1864  O   VAL A 123      17.025  28.886   8.834  1.00  0.00           O  
ATOM   1865  CB  VAL A 123      14.580  27.717   7.123  1.00  0.00           C  
ATOM   1866  CG1 VAL A 123      14.717  28.651   5.932  1.00  0.00           C  
ATOM   1867  CG2 VAL A 123      13.708  26.576   6.765  1.00  0.00           C  
ATOM   1868  H   VAL A 123      15.524  26.709   9.640  1.00  0.00           H  
ATOM   1869  HA  VAL A 123      16.301  26.544   6.738  1.00  0.00           H  
ATOM   1870  HB  VAL A 123      14.136  28.279   7.942  1.00  0.00           H  
ATOM   1871 1HG1 VAL A 123      13.743  29.029   5.644  1.00  0.00           H  
ATOM   1872 2HG1 VAL A 123      15.331  29.470   6.210  1.00  0.00           H  
ATOM   1873 3HG1 VAL A 123      15.166  28.123   5.086  1.00  0.00           H  
ATOM   1874 1HG2 VAL A 123      12.781  26.971   6.481  1.00  0.00           H  
ATOM   1875 2HG2 VAL A 123      14.147  26.013   5.937  1.00  0.00           H  
ATOM   1876 3HG2 VAL A 123      13.565  25.914   7.611  1.00  0.00           H  
ATOM   1877  N   CYS A 124      17.786  28.459   6.765  1.00  0.00           N  
ATOM   1878  CA  CYS A 124      18.796  29.486   6.822  1.00  0.00           C  
ATOM   1879  C   CYS A 124      19.698  29.145   7.988  1.00  0.00           C  
ATOM   1880  O   CYS A 124      20.076  27.980   8.178  1.00  0.00           O  
ATOM   1881  CB  CYS A 124      18.180  30.908   6.985  1.00  0.00           C  
ATOM   1882  SG  CYS A 124      17.163  31.468   5.618  1.00  0.00           S  
ATOM   1883  H   CYS A 124      17.731  27.873   5.930  1.00  0.00           H  
ATOM   1884  HA  CYS A 124      19.381  29.461   5.905  1.00  0.00           H  
ATOM   1885 1HB  CYS A 124      17.605  30.998   7.883  1.00  0.00           H  
ATOM   1886 2HB  CYS A 124      18.988  31.620   7.041  1.00  0.00           H  
ATOM   1887  HG  CYS A 124      17.898  30.858   4.663  1.00  0.00           H  
ATOM   1888  N   GLU A 125      20.006  30.129   8.801  1.00  0.00           N  
ATOM   1889  CA  GLU A 125      20.901  29.974   9.924  1.00  0.00           C  
ATOM   1890  C   GLU A 125      20.451  28.960  10.976  1.00  0.00           C  
ATOM   1891  O   GLU A 125      21.248  28.545  11.821  1.00  0.00           O  
ATOM   1892  CB  GLU A 125      21.121  31.307  10.559  1.00  0.00           C  
ATOM   1893  CG  GLU A 125      21.708  32.281   9.632  1.00  0.00           C  
ATOM   1894  CD  GLU A 125      20.709  32.950   8.735  1.00  0.00           C  
ATOM   1895  OE1 GLU A 125      19.615  33.228   9.172  1.00  0.00           O  
ATOM   1896  OE2 GLU A 125      21.019  33.140   7.579  1.00  0.00           O  
ATOM   1897  H   GLU A 125      19.643  31.047   8.616  1.00  0.00           H  
ATOM   1898  HA  GLU A 125      21.859  29.638   9.529  1.00  0.00           H  
ATOM   1899 1HB  GLU A 125      20.220  31.696  11.008  1.00  0.00           H  
ATOM   1900 2HB  GLU A 125      21.826  31.135  11.307  1.00  0.00           H  
ATOM   1901 1HG  GLU A 125      22.261  33.037  10.187  1.00  0.00           H  
ATOM   1902 2HG  GLU A 125      22.396  31.724   9.032  1.00  0.00           H  
ATOM   1903  N   GLY A 126      19.181  28.571  10.964  1.00  0.00           N  
ATOM   1904  CA  GLY A 126      18.707  27.609  11.940  1.00  0.00           C  
ATOM   1905  C   GLY A 126      19.536  26.319  11.879  1.00  0.00           C  
ATOM   1906  O   GLY A 126      19.682  25.618  12.882  1.00  0.00           O  
ATOM   1907  H   GLY A 126      18.533  28.911  10.251  1.00  0.00           H  
ATOM   1908 1HA  GLY A 126      18.767  28.046  12.935  1.00  0.00           H  
ATOM   1909 2HA  GLY A 126      17.659  27.399  11.749  1.00  0.00           H  
ATOM   1910  N   ALA A 127      20.068  25.984  10.686  1.00  0.00           N  
ATOM   1911  CA  ALA A 127      20.889  24.785  10.504  1.00  0.00           C  
ATOM   1912  C   ALA A 127      22.147  24.861  11.352  1.00  0.00           C  
ATOM   1913  O   ALA A 127      22.708  23.838  11.735  1.00  0.00           O  
ATOM   1914  CB  ALA A 127      21.264  24.585   9.048  1.00  0.00           C  
ATOM   1915  H   ALA A 127      19.930  26.612   9.890  1.00  0.00           H  
ATOM   1916  HA  ALA A 127      20.310  23.925  10.839  1.00  0.00           H  
ATOM   1917 1HB  ALA A 127      21.851  23.676   8.935  1.00  0.00           H  
ATOM   1918 2HB  ALA A 127      20.362  24.505   8.439  1.00  0.00           H  
ATOM   1919 3HB  ALA A 127      21.846  25.440   8.719  1.00  0.00           H  
ATOM   1920  N   LEU A 128      22.633  26.081  11.597  1.00  0.00           N  
ATOM   1921  CA  LEU A 128      23.859  26.252  12.342  1.00  0.00           C  
ATOM   1922  C   LEU A 128      23.532  26.023  13.803  1.00  0.00           C  
ATOM   1923  O   LEU A 128      24.328  25.436  14.540  1.00  0.00           O  
ATOM   1924  CB  LEU A 128      24.415  27.664  12.104  1.00  0.00           C  
ATOM   1925  CG  LEU A 128      25.244  27.790  10.857  1.00  0.00           C  
ATOM   1926  CD1 LEU A 128      26.427  26.922  10.983  1.00  0.00           C  
ATOM   1927  CD2 LEU A 128      24.403  27.370   9.662  1.00  0.00           C  
ATOM   1928  H   LEU A 128      22.125  26.906  11.307  1.00  0.00           H  
ATOM   1929  HA  LEU A 128      24.588  25.518  12.015  1.00  0.00           H  
ATOM   1930 1HB  LEU A 128      23.607  28.372  12.042  1.00  0.00           H  
ATOM   1931 2HB  LEU A 128      25.043  27.936  12.952  1.00  0.00           H  
ATOM   1932  HG  LEU A 128      25.577  28.821  10.722  1.00  0.00           H  
ATOM   1933 1HD1 LEU A 128      26.996  26.994  10.082  1.00  0.00           H  
ATOM   1934 2HD1 LEU A 128      27.020  27.243  11.834  1.00  0.00           H  
ATOM   1935 3HD1 LEU A 128      26.115  25.905  11.127  1.00  0.00           H  
ATOM   1936 1HD2 LEU A 128      24.999  27.447   8.769  1.00  0.00           H  
ATOM   1937 2HD2 LEU A 128      24.081  26.351   9.786  1.00  0.00           H  
ATOM   1938 3HD2 LEU A 128      23.534  28.012   9.577  1.00  0.00           H  
ATOM   1939  N   LEU A 129      22.329  26.430  14.211  1.00  0.00           N  
ATOM   1940  CA  LEU A 129      21.901  26.188  15.585  1.00  0.00           C  
ATOM   1941  C   LEU A 129      21.713  24.677  15.788  1.00  0.00           C  
ATOM   1942  O   LEU A 129      22.122  24.119  16.813  1.00  0.00           O  
ATOM   1943  CB  LEU A 129      20.614  26.959  15.886  1.00  0.00           C  
ATOM   1944  CG  LEU A 129      20.775  28.509  15.919  1.00  0.00           C  
ATOM   1945  CD1 LEU A 129      19.403  29.168  16.046  1.00  0.00           C  
ATOM   1946  CD2 LEU A 129      21.681  28.902  17.092  1.00  0.00           C  
ATOM   1947  H   LEU A 129      21.729  26.928  13.548  1.00  0.00           H  
ATOM   1948  HA  LEU A 129      22.681  26.535  16.261  1.00  0.00           H  
ATOM   1949 1HB  LEU A 129      19.884  26.722  15.125  1.00  0.00           H  
ATOM   1950 2HB  LEU A 129      20.229  26.633  16.848  1.00  0.00           H  
ATOM   1951  HG  LEU A 129      21.226  28.846  14.979  1.00  0.00           H  
ATOM   1952 1HD1 LEU A 129      19.503  30.241  16.066  1.00  0.00           H  
ATOM   1953 2HD1 LEU A 129      18.773  28.886  15.204  1.00  0.00           H  
ATOM   1954 3HD1 LEU A 129      18.949  28.852  16.948  1.00  0.00           H  
ATOM   1955 1HD2 LEU A 129      21.802  29.984  17.103  1.00  0.00           H  
ATOM   1956 2HD2 LEU A 129      21.232  28.574  18.031  1.00  0.00           H  
ATOM   1957 3HD2 LEU A 129      22.659  28.434  16.977  1.00  0.00           H  
ATOM   1958  N   LEU A 130      21.153  23.995  14.778  1.00  0.00           N  
ATOM   1959  CA  LEU A 130      21.017  22.551  14.895  1.00  0.00           C  
ATOM   1960  C   LEU A 130      22.392  21.883  14.905  1.00  0.00           C  
ATOM   1961  O   LEU A 130      22.619  20.934  15.668  1.00  0.00           O  
ATOM   1962  CB  LEU A 130      20.193  21.941  13.759  1.00  0.00           C  
ATOM   1963  CG  LEU A 130      18.710  22.222  13.699  1.00  0.00           C  
ATOM   1964  CD1 LEU A 130      18.169  21.563  12.452  1.00  0.00           C  
ATOM   1965  CD2 LEU A 130      18.038  21.670  14.921  1.00  0.00           C  
ATOM   1966  H   LEU A 130      20.802  24.490  13.958  1.00  0.00           H  
ATOM   1967  HA  LEU A 130      20.517  22.329  15.837  1.00  0.00           H  
ATOM   1968 1HB  LEU A 130      20.623  22.275  12.817  1.00  0.00           H  
ATOM   1969 2HB  LEU A 130      20.294  20.869  13.815  1.00  0.00           H  
ATOM   1970  HG  LEU A 130      18.529  23.299  13.630  1.00  0.00           H  
ATOM   1971 1HD1 LEU A 130      17.100  21.740  12.384  1.00  0.00           H  
ATOM   1972 2HD1 LEU A 130      18.668  21.968  11.574  1.00  0.00           H  
ATOM   1973 3HD1 LEU A 130      18.351  20.492  12.506  1.00  0.00           H  
ATOM   1974 1HD2 LEU A 130      16.969  21.847  14.859  1.00  0.00           H  
ATOM   1975 2HD2 LEU A 130      18.219  20.601  14.972  1.00  0.00           H  
ATOM   1976 3HD2 LEU A 130      18.440  22.156  15.801  1.00  0.00           H  
ATOM   1977  N   ALA A 131      23.332  22.390  14.086  1.00  0.00           N  
ATOM   1978  CA  ALA A 131      24.677  21.829  14.066  1.00  0.00           C  
ATOM   1979  C   ALA A 131      25.325  21.998  15.439  1.00  0.00           C  
ATOM   1980  O   ALA A 131      25.908  21.058  15.978  1.00  0.00           O  
ATOM   1981  CB  ALA A 131      25.524  22.503  12.994  1.00  0.00           C  
ATOM   1982  H   ALA A 131      23.105  23.148  13.445  1.00  0.00           H  
ATOM   1983  HA  ALA A 131      24.603  20.766  13.845  1.00  0.00           H  
ATOM   1984 1HB  ALA A 131      26.507  22.054  12.988  1.00  0.00           H  
ATOM   1985 2HB  ALA A 131      25.069  22.375  12.029  1.00  0.00           H  
ATOM   1986 3HB  ALA A 131      25.607  23.563  13.212  1.00  0.00           H  
ATOM   1987  N   ALA A 132      25.131  23.168  16.052  1.00  0.00           N  
ATOM   1988  CA  ALA A 132      25.668  23.482  17.373  1.00  0.00           C  
ATOM   1989  C   ALA A 132      25.140  22.530  18.429  1.00  0.00           C  
ATOM   1990  O   ALA A 132      25.853  22.148  19.360  1.00  0.00           O  
ATOM   1991  CB  ALA A 132      25.326  24.908  17.735  1.00  0.00           C  
ATOM   1992  H   ALA A 132      24.633  23.904  15.555  1.00  0.00           H  
ATOM   1993  HA  ALA A 132      26.743  23.368  17.334  1.00  0.00           H  
ATOM   1994 1HB  ALA A 132      25.752  25.156  18.708  1.00  0.00           H  
ATOM   1995 2HB  ALA A 132      25.726  25.569  16.971  1.00  0.00           H  
ATOM   1996 3HB  ALA A 132      24.251  25.023  17.777  1.00  0.00           H  
ATOM   1997  N   ALA A 133      23.887  22.128  18.261  1.00  0.00           N  
ATOM   1998  CA  ALA A 133      23.207  21.217  19.160  1.00  0.00           C  
ATOM   1999  C   ALA A 133      23.564  19.742  18.898  1.00  0.00           C  
ATOM   2000  O   ALA A 133      23.117  18.864  19.634  1.00  0.00           O  
ATOM   2001  CB  ALA A 133      21.714  21.417  19.015  1.00  0.00           C  
ATOM   2002  H   ALA A 133      23.356  22.520  17.482  1.00  0.00           H  
ATOM   2003  HA  ALA A 133      23.507  21.459  20.178  1.00  0.00           H  
ATOM   2004 1HB  ALA A 133      21.182  20.772  19.692  1.00  0.00           H  
ATOM   2005 2HB  ALA A 133      21.461  22.446  19.228  1.00  0.00           H  
ATOM   2006 3HB  ALA A 133      21.432  21.188  17.996  1.00  0.00           H  
ATOM   2007  N   GLY A 134      24.326  19.446  17.838  1.00  0.00           N  
ATOM   2008  CA  GLY A 134      24.673  18.060  17.514  1.00  0.00           C  
ATOM   2009  C   GLY A 134      23.505  17.286  16.893  1.00  0.00           C  
ATOM   2010  O   GLY A 134      23.453  16.057  16.947  1.00  0.00           O  
ATOM   2011  H   GLY A 134      24.712  20.181  17.249  1.00  0.00           H  
ATOM   2012 1HA  GLY A 134      25.518  18.059  16.822  1.00  0.00           H  
ATOM   2013 2HA  GLY A 134      25.012  17.551  18.415  1.00  0.00           H  
ATOM   2014  N   LEU A 135      22.539  18.000  16.324  1.00  0.00           N  
ATOM   2015  CA  LEU A 135      21.356  17.351  15.770  1.00  0.00           C  
ATOM   2016  C   LEU A 135      21.498  16.995  14.296  1.00  0.00           C  
ATOM   2017  O   LEU A 135      20.659  16.297  13.714  1.00  0.00           O  
ATOM   2018  CB  LEU A 135      20.191  18.276  16.025  1.00  0.00           C  
ATOM   2019  CG  LEU A 135      19.959  18.512  17.507  1.00  0.00           C  
ATOM   2020  CD1 LEU A 135      18.896  19.556  17.707  1.00  0.00           C  
ATOM   2021  CD2 LEU A 135      19.589  17.205  18.128  1.00  0.00           C  
ATOM   2022  H   LEU A 135      22.618  19.017  16.276  1.00  0.00           H  
ATOM   2023  HA  LEU A 135      21.186  16.429  16.324  1.00  0.00           H  
ATOM   2024 1HB  LEU A 135      20.399  19.236  15.561  1.00  0.00           H  
ATOM   2025 2HB  LEU A 135      19.285  17.856  15.588  1.00  0.00           H  
ATOM   2026  HG  LEU A 135      20.869  18.861  17.972  1.00  0.00           H  
ATOM   2027 1HD1 LEU A 135      18.736  19.705  18.771  1.00  0.00           H  
ATOM   2028 2HD1 LEU A 135      19.222  20.483  17.261  1.00  0.00           H  
ATOM   2029 3HD1 LEU A 135      17.986  19.235  17.238  1.00  0.00           H  
ATOM   2030 1HD2 LEU A 135      19.434  17.334  19.183  1.00  0.00           H  
ATOM   2031 2HD2 LEU A 135      18.682  16.835  17.667  1.00  0.00           H  
ATOM   2032 3HD2 LEU A 135      20.396  16.489  17.969  1.00  0.00           H  
ATOM   2033  N   LEU A 136      22.567  17.496  13.691  1.00  0.00           N  
ATOM   2034  CA  LEU A 136      22.872  17.227  12.296  1.00  0.00           C  
ATOM   2035  C   LEU A 136      24.060  16.270  12.151  1.00  0.00           C  
ATOM   2036  O   LEU A 136      24.497  16.003  11.032  1.00  0.00           O  
ATOM   2037  CB  LEU A 136      23.157  18.529  11.537  1.00  0.00           C  
ATOM   2038  CG  LEU A 136      22.015  19.554  11.465  1.00  0.00           C  
ATOM   2039  CD1 LEU A 136      22.488  20.795  10.700  1.00  0.00           C  
ATOM   2040  CD2 LEU A 136      20.807  18.936  10.804  1.00  0.00           C  
ATOM   2041  H   LEU A 136      23.200  18.069  14.229  1.00  0.00           H  
ATOM   2042  HA  LEU A 136      22.004  16.755  11.839  1.00  0.00           H  
ATOM   2043 1HB  LEU A 136      23.969  19.035  12.043  1.00  0.00           H  
ATOM   2044 2HB  LEU A 136      23.464  18.287  10.518  1.00  0.00           H  
ATOM   2045  HG  LEU A 136      21.761  19.860  12.463  1.00  0.00           H  
ATOM   2046 1HD1 LEU A 136      21.685  21.532  10.669  1.00  0.00           H  
ATOM   2047 2HD1 LEU A 136      23.340  21.221  11.198  1.00  0.00           H  
ATOM   2048 3HD1 LEU A 136      22.764  20.518   9.685  1.00  0.00           H  
ATOM   2049 1HD2 LEU A 136      19.999  19.665  10.766  1.00  0.00           H  
ATOM   2050 2HD2 LEU A 136      21.061  18.623   9.789  1.00  0.00           H  
ATOM   2051 3HD2 LEU A 136      20.493  18.076  11.383  1.00  0.00           H  
ATOM   2052  N   ASP A 137      24.614  15.803  13.270  1.00  0.00           N  
ATOM   2053  CA  ASP A 137      25.804  14.958  13.197  1.00  0.00           C  
ATOM   2054  C   ASP A 137      25.551  13.706  12.370  1.00  0.00           C  
ATOM   2055  O   ASP A 137      24.612  12.961  12.636  1.00  0.00           O  
ATOM   2056  CB  ASP A 137      26.256  14.543  14.602  1.00  0.00           C  
ATOM   2057  CG  ASP A 137      26.825  15.696  15.439  1.00  0.00           C  
ATOM   2058  OD1 ASP A 137      27.032  16.759  14.910  1.00  0.00           O  
ATOM   2059  OD2 ASP A 137      27.059  15.489  16.610  1.00  0.00           O  
ATOM   2060  H   ASP A 137      24.207  16.027  14.168  1.00  0.00           H  
ATOM   2061  HA  ASP A 137      26.609  15.519  12.727  1.00  0.00           H  
ATOM   2062 1HB  ASP A 137      25.408  14.114  15.143  1.00  0.00           H  
ATOM   2063 2HB  ASP A 137      27.016  13.767  14.517  1.00  0.00           H  
ATOM   2064  N   GLY A 138      26.440  13.426  11.421  1.00  0.00           N  
ATOM   2065  CA  GLY A 138      26.330  12.250  10.573  1.00  0.00           C  
ATOM   2066  C   GLY A 138      25.400  12.463   9.380  1.00  0.00           C  
ATOM   2067  O   GLY A 138      25.184  11.534   8.596  1.00  0.00           O  
ATOM   2068  H   GLY A 138      27.197  14.074  11.217  1.00  0.00           H  
ATOM   2069 1HA  GLY A 138      27.322  11.981  10.213  1.00  0.00           H  
ATOM   2070 2HA  GLY A 138      25.969  11.412  11.168  1.00  0.00           H  
ATOM   2071  N   TYR A 139      24.866  13.678   9.232  1.00  0.00           N  
ATOM   2072  CA  TYR A 139      23.923  13.967   8.160  1.00  0.00           C  
ATOM   2073  C   TYR A 139      24.410  15.001   7.143  1.00  0.00           C  
ATOM   2074  O   TYR A 139      25.289  15.830   7.432  1.00  0.00           O  
ATOM   2075  CB  TYR A 139      22.595  14.427   8.760  1.00  0.00           C  
ATOM   2076  CG  TYR A 139      21.974  13.352   9.654  1.00  0.00           C  
ATOM   2077  CD1 TYR A 139      21.911  13.512  11.025  1.00  0.00           C  
ATOM   2078  CD2 TYR A 139      21.540  12.176   9.096  1.00  0.00           C  
ATOM   2079  CE1 TYR A 139      21.396  12.510  11.816  1.00  0.00           C  
ATOM   2080  CE2 TYR A 139      21.035  11.175   9.877  1.00  0.00           C  
ATOM   2081  CZ  TYR A 139      20.953  11.333  11.232  1.00  0.00           C  
ATOM   2082  OH  TYR A 139      20.442  10.314  12.013  1.00  0.00           O  
ATOM   2083  H   TYR A 139      25.069  14.415   9.908  1.00  0.00           H  
ATOM   2084  HA  TYR A 139      23.736  13.044   7.608  1.00  0.00           H  
ATOM   2085 1HB  TYR A 139      22.736  15.332   9.346  1.00  0.00           H  
ATOM   2086 2HB  TYR A 139      21.891  14.657   7.958  1.00  0.00           H  
ATOM   2087  HD1 TYR A 139      22.262  14.414  11.482  1.00  0.00           H  
ATOM   2088  HD2 TYR A 139      21.608  12.032   8.032  1.00  0.00           H  
ATOM   2089  HE1 TYR A 139      21.349  12.645  12.894  1.00  0.00           H  
ATOM   2090  HE2 TYR A 139      20.703  10.248   9.413  1.00  0.00           H  
ATOM   2091  HH  TYR A 139      20.368   9.514  11.487  1.00  0.00           H  
ATOM   2092  N   ARG A 140      23.802  14.938   5.953  1.00  0.00           N  
ATOM   2093  CA  ARG A 140      24.003  15.909   4.888  1.00  0.00           C  
ATOM   2094  C   ARG A 140      23.083  17.109   5.135  1.00  0.00           C  
ATOM   2095  O   ARG A 140      21.930  16.930   5.538  1.00  0.00           O  
ATOM   2096  CB  ARG A 140      23.733  15.296   3.520  1.00  0.00           C  
ATOM   2097  CG  ARG A 140      24.145  16.160   2.364  1.00  0.00           C  
ATOM   2098  CD  ARG A 140      24.047  15.458   1.040  1.00  0.00           C  
ATOM   2099  NE  ARG A 140      22.683  15.192   0.624  1.00  0.00           N  
ATOM   2100  CZ  ARG A 140      22.360  14.707  -0.593  1.00  0.00           C  
ATOM   2101  NH1 ARG A 140      23.314  14.478  -1.470  1.00  0.00           N  
ATOM   2102  NH2 ARG A 140      21.102  14.460  -0.924  1.00  0.00           N  
ATOM   2103  H   ARG A 140      23.139  14.174   5.784  1.00  0.00           H  
ATOM   2104  HA  ARG A 140      25.033  16.230   4.912  1.00  0.00           H  
ATOM   2105 1HB  ARG A 140      24.263  14.348   3.438  1.00  0.00           H  
ATOM   2106 2HB  ARG A 140      22.667  15.081   3.424  1.00  0.00           H  
ATOM   2107 1HG  ARG A 140      23.505  17.030   2.340  1.00  0.00           H  
ATOM   2108 2HG  ARG A 140      25.180  16.484   2.511  1.00  0.00           H  
ATOM   2109 1HD  ARG A 140      24.520  16.042   0.268  1.00  0.00           H  
ATOM   2110 2HD  ARG A 140      24.564  14.503   1.119  1.00  0.00           H  
ATOM   2111  HE  ARG A 140      21.938  15.356   1.290  1.00  0.00           H  
ATOM   2112 1HH1 ARG A 140      24.280  14.662  -1.229  1.00  0.00           H  
ATOM   2113 2HH1 ARG A 140      23.085  14.116  -2.384  1.00  0.00           H  
ATOM   2114 1HH2 ARG A 140      20.352  14.616  -0.269  1.00  0.00           H  
ATOM   2115 2HH2 ARG A 140      20.891  14.098  -1.843  1.00  0.00           H  
ATOM   2116  N   ALA A 141      23.574  18.323   4.893  1.00  0.00           N  
ATOM   2117  CA  ALA A 141      22.774  19.527   5.137  1.00  0.00           C  
ATOM   2118  C   ALA A 141      23.057  20.670   4.166  1.00  0.00           C  
ATOM   2119  O   ALA A 141      24.032  20.656   3.411  1.00  0.00           O  
ATOM   2120  CB  ALA A 141      23.032  20.024   6.559  1.00  0.00           C  
ATOM   2121  H   ALA A 141      24.545  18.400   4.600  1.00  0.00           H  
ATOM   2122  HA  ALA A 141      21.723  19.258   5.034  1.00  0.00           H  
ATOM   2123 1HB  ALA A 141      22.409  20.899   6.760  1.00  0.00           H  
ATOM   2124 2HB  ALA A 141      22.788  19.233   7.271  1.00  0.00           H  
ATOM   2125 3HB  ALA A 141      24.082  20.292   6.661  1.00  0.00           H  
ATOM   2126  N   THR A 142      22.175  21.665   4.185  1.00  0.00           N  
ATOM   2127  CA  THR A 142      22.364  22.889   3.414  1.00  0.00           C  
ATOM   2128  C   THR A 142      21.820  24.056   4.222  1.00  0.00           C  
ATOM   2129  O   THR A 142      20.978  23.883   5.098  1.00  0.00           O  
ATOM   2130  CB  THR A 142      21.649  22.840   2.053  1.00  0.00           C  
ATOM   2131  OG1 THR A 142      22.014  23.976   1.242  1.00  0.00           O  
ATOM   2132  CG2 THR A 142      20.156  22.869   2.267  1.00  0.00           C  
ATOM   2133  H   THR A 142      21.340  21.569   4.763  1.00  0.00           H  
ATOM   2134  HA  THR A 142      23.429  23.052   3.252  1.00  0.00           H  
ATOM   2135  HB  THR A 142      21.926  21.933   1.533  1.00  0.00           H  
ATOM   2136  HG1 THR A 142      21.405  24.033   0.441  1.00  0.00           H  
ATOM   2137 1HG2 THR A 142      19.682  22.833   1.299  1.00  0.00           H  
ATOM   2138 2HG2 THR A 142      19.849  22.014   2.865  1.00  0.00           H  
ATOM   2139 3HG2 THR A 142      19.872  23.787   2.779  1.00  0.00           H  
ATOM   2140  N   THR A 143      22.361  25.229   3.966  1.00  0.00           N  
ATOM   2141  CA  THR A 143      21.933  26.454   4.620  1.00  0.00           C  
ATOM   2142  C   THR A 143      22.076  27.649   3.699  1.00  0.00           C  
ATOM   2143  O   THR A 143      22.341  27.510   2.504  1.00  0.00           O  
ATOM   2144  CB  THR A 143      22.703  26.667   5.933  1.00  0.00           C  
ATOM   2145  OG1 THR A 143      22.133  27.762   6.664  1.00  0.00           O  
ATOM   2146  CG2 THR A 143      24.179  26.919   5.654  1.00  0.00           C  
ATOM   2147  H   THR A 143      23.061  25.278   3.239  1.00  0.00           H  
ATOM   2148  HA  THR A 143      20.876  26.357   4.872  1.00  0.00           H  
ATOM   2149  HB  THR A 143      22.608  25.780   6.529  1.00  0.00           H  
ATOM   2150  HG1 THR A 143      21.260  27.501   7.026  1.00  0.00           H  
ATOM   2151 1HG2 THR A 143      24.712  27.042   6.580  1.00  0.00           H  
ATOM   2152 2HG2 THR A 143      24.590  26.079   5.111  1.00  0.00           H  
ATOM   2153 3HG2 THR A 143      24.298  27.802   5.066  1.00  0.00           H  
ATOM   2154  N   HIS A 144      21.858  28.831   4.243  1.00  0.00           N  
ATOM   2155  CA  HIS A 144      21.954  30.030   3.437  1.00  0.00           C  
ATOM   2156  C   HIS A 144      23.374  30.059   2.963  1.00  0.00           C  
ATOM   2157  O   HIS A 144      24.279  29.778   3.742  1.00  0.00           O  
ATOM   2158  CB  HIS A 144      21.613  31.279   4.245  1.00  0.00           C  
ATOM   2159  CG  HIS A 144      21.530  32.534   3.454  1.00  0.00           C  
ATOM   2160  ND1 HIS A 144      22.647  33.231   3.024  1.00  0.00           N  
ATOM   2161  CD2 HIS A 144      20.458  33.234   3.022  1.00  0.00           C  
ATOM   2162  CE1 HIS A 144      22.257  34.310   2.370  1.00  0.00           C  
ATOM   2163  NE2 HIS A 144      20.935  34.335   2.351  1.00  0.00           N  
ATOM   2164  H   HIS A 144      21.677  28.860   5.236  1.00  0.00           H  
ATOM   2165  HA  HIS A 144      21.290  29.973   2.574  1.00  0.00           H  
ATOM   2166 1HB  HIS A 144      20.649  31.138   4.736  1.00  0.00           H  
ATOM   2167 2HB  HIS A 144      22.347  31.416   5.026  1.00  0.00           H  
ATOM   2168  HD2 HIS A 144      19.412  32.973   3.186  1.00  0.00           H  
ATOM   2169  HE1 HIS A 144      22.912  35.055   1.928  1.00  0.00           H  
ATOM   2170  HE2 HIS A 144      20.360  35.049   1.921  1.00  0.00           H  
ATOM   2171  N   TRP A 145      23.620  30.428   1.719  1.00  0.00           N  
ATOM   2172  CA  TRP A 145      25.001  30.416   1.266  1.00  0.00           C  
ATOM   2173  C   TRP A 145      25.987  31.119   2.201  1.00  0.00           C  
ATOM   2174  O   TRP A 145      27.130  30.657   2.356  1.00  0.00           O  
ATOM   2175  CB  TRP A 145      25.105  30.988  -0.140  1.00  0.00           C  
ATOM   2176  CG  TRP A 145      24.690  32.425  -0.294  1.00  0.00           C  
ATOM   2177  CD1 TRP A 145      23.456  32.882  -0.652  1.00  0.00           C  
ATOM   2178  CD2 TRP A 145      25.505  33.595  -0.087  1.00  0.00           C  
ATOM   2179  NE1 TRP A 145      23.454  34.258  -0.691  1.00  0.00           N  
ATOM   2180  CE2 TRP A 145      24.702  34.707  -0.337  1.00  0.00           C  
ATOM   2181  CE3 TRP A 145      26.818  33.781   0.285  1.00  0.00           C  
ATOM   2182  CZ2 TRP A 145      25.186  35.998  -0.216  1.00  0.00           C  
ATOM   2183  CZ3 TRP A 145      27.314  35.063   0.416  1.00  0.00           C  
ATOM   2184  CH2 TRP A 145      26.518  36.147   0.172  1.00  0.00           C  
ATOM   2185  H   TRP A 145      22.867  30.679   1.096  1.00  0.00           H  
ATOM   2186  HA  TRP A 145      25.298  29.380   1.202  1.00  0.00           H  
ATOM   2187 1HB  TRP A 145      26.130  30.927  -0.448  1.00  0.00           H  
ATOM   2188 2HB  TRP A 145      24.524  30.385  -0.823  1.00  0.00           H  
ATOM   2189  HD1 TRP A 145      22.600  32.252  -0.879  1.00  0.00           H  
ATOM   2190  HE1 TRP A 145      22.664  34.841  -0.933  1.00  0.00           H  
ATOM   2191  HE3 TRP A 145      27.432  32.924   0.473  1.00  0.00           H  
ATOM   2192  HZ2 TRP A 145      24.565  36.872  -0.409  1.00  0.00           H  
ATOM   2193  HZ3 TRP A 145      28.354  35.190   0.717  1.00  0.00           H  
ATOM   2194  HH2 TRP A 145      26.936  37.149   0.282  1.00  0.00           H  
ATOM   2195  N   ALA A 146      25.521  32.162   2.912  1.00  0.00           N  
ATOM   2196  CA  ALA A 146      26.333  32.955   3.822  1.00  0.00           C  
ATOM   2197  C   ALA A 146      26.955  32.106   4.937  1.00  0.00           C  
ATOM   2198  O   ALA A 146      28.000  32.466   5.481  1.00  0.00           O  
ATOM   2199  CB  ALA A 146      25.507  34.068   4.412  1.00  0.00           C  
ATOM   2200  H   ALA A 146      24.548  32.452   2.792  1.00  0.00           H  
ATOM   2201  HA  ALA A 146      27.115  33.435   3.264  1.00  0.00           H  
ATOM   2202 1HB  ALA A 146      26.128  34.677   5.066  1.00  0.00           H  
ATOM   2203 2HB  ALA A 146      25.113  34.681   3.604  1.00  0.00           H  
ATOM   2204 3HB  ALA A 146      24.690  33.650   4.970  1.00  0.00           H  
ATOM   2205  N   PHE A 147      26.280  31.018   5.324  1.00  0.00           N  
ATOM   2206  CA  PHE A 147      26.723  30.192   6.432  1.00  0.00           C  
ATOM   2207  C   PHE A 147      27.205  28.788   6.082  1.00  0.00           C  
ATOM   2208  O   PHE A 147      27.516  28.000   6.986  1.00  0.00           O  
ATOM   2209  CB  PHE A 147      25.608  30.146   7.459  1.00  0.00           C  
ATOM   2210  CG  PHE A 147      25.358  31.509   7.994  1.00  0.00           C  
ATOM   2211  CD1 PHE A 147      24.449  32.314   7.377  1.00  0.00           C  
ATOM   2212  CD2 PHE A 147      26.019  31.998   9.111  1.00  0.00           C  
ATOM   2213  CE1 PHE A 147      24.200  33.593   7.829  1.00  0.00           C  
ATOM   2214  CE2 PHE A 147      25.759  33.280   9.568  1.00  0.00           C  
ATOM   2215  CZ  PHE A 147      24.854  34.073   8.923  1.00  0.00           C  
ATOM   2216  H   PHE A 147      25.447  30.737   4.812  1.00  0.00           H  
ATOM   2217  HA  PHE A 147      27.550  30.708   6.883  1.00  0.00           H  
ATOM   2218 1HB  PHE A 147      24.685  29.761   7.015  1.00  0.00           H  
ATOM   2219 2HB  PHE A 147      25.899  29.508   8.277  1.00  0.00           H  
ATOM   2220  HD1 PHE A 147      23.921  31.936   6.509  1.00  0.00           H  
ATOM   2221  HD2 PHE A 147      26.743  31.367   9.625  1.00  0.00           H  
ATOM   2222  HE1 PHE A 147      23.464  34.216   7.312  1.00  0.00           H  
ATOM   2223  HE2 PHE A 147      26.260  33.671  10.424  1.00  0.00           H  
ATOM   2224  HZ  PHE A 147      24.647  35.081   9.280  1.00  0.00           H  
ATOM   2225  N   ILE A 148      27.360  28.479   4.794  1.00  0.00           N  
ATOM   2226  CA  ILE A 148      27.826  27.135   4.462  1.00  0.00           C  
ATOM   2227  C   ILE A 148      29.176  26.762   5.081  1.00  0.00           C  
ATOM   2228  O   ILE A 148      29.267  25.680   5.675  1.00  0.00           O  
ATOM   2229  CB  ILE A 148      27.808  26.856   2.946  1.00  0.00           C  
ATOM   2230  CG1 ILE A 148      26.361  26.725   2.481  1.00  0.00           C  
ATOM   2231  CG2 ILE A 148      28.709  25.682   2.625  1.00  0.00           C  
ATOM   2232  CD1 ILE A 148      26.215  26.739   0.993  1.00  0.00           C  
ATOM   2233  H   ILE A 148      27.143  29.160   4.060  1.00  0.00           H  
ATOM   2234  HA  ILE A 148      27.101  26.439   4.876  1.00  0.00           H  
ATOM   2235  HB  ILE A 148      28.166  27.716   2.407  1.00  0.00           H  
ATOM   2236 1HG1 ILE A 148      25.950  25.793   2.861  1.00  0.00           H  
ATOM   2237 2HG1 ILE A 148      25.778  27.556   2.894  1.00  0.00           H  
ATOM   2238 1HG2 ILE A 148      28.701  25.492   1.554  1.00  0.00           H  
ATOM   2239 2HG2 ILE A 148      29.726  25.897   2.940  1.00  0.00           H  
ATOM   2240 3HG2 ILE A 148      28.366  24.833   3.151  1.00  0.00           H  
ATOM   2241 1HD1 ILE A 148      25.159  26.640   0.729  1.00  0.00           H  
ATOM   2242 2HD1 ILE A 148      26.604  27.662   0.593  1.00  0.00           H  
ATOM   2243 3HD1 ILE A 148      26.766  25.926   0.589  1.00  0.00           H  
ATOM   2244  N   PRO A 149      30.219  27.620   5.028  1.00  0.00           N  
ATOM   2245  CA  PRO A 149      31.509  27.356   5.618  1.00  0.00           C  
ATOM   2246  C   PRO A 149      31.404  27.126   7.124  1.00  0.00           C  
ATOM   2247  O   PRO A 149      32.322  26.554   7.709  1.00  0.00           O  
ATOM   2248  CB  PRO A 149      32.299  28.623   5.305  1.00  0.00           C  
ATOM   2249  CG  PRO A 149      31.611  29.215   4.114  1.00  0.00           C  
ATOM   2250  CD  PRO A 149      30.160  28.905   4.299  1.00  0.00           C  
ATOM   2251  HA  PRO A 149      31.958  26.489   5.126  1.00  0.00           H  
ATOM   2252 1HB  PRO A 149      32.346  29.262   6.175  1.00  0.00           H  
ATOM   2253 2HB  PRO A 149      33.343  28.352   5.069  1.00  0.00           H  
ATOM   2254 1HG  PRO A 149      31.788  30.294   4.088  1.00  0.00           H  
ATOM   2255 2HG  PRO A 149      32.029  28.791   3.195  1.00  0.00           H  
ATOM   2256 1HD  PRO A 149      29.692  29.694   4.894  1.00  0.00           H  
ATOM   2257 2HD  PRO A 149      29.725  28.819   3.326  1.00  0.00           H  
ATOM   2258  N   CYS A 150      30.328  27.592   7.780  1.00  0.00           N  
ATOM   2259  CA  CYS A 150      30.227  27.328   9.211  1.00  0.00           C  
ATOM   2260  C   CYS A 150      29.655  25.933   9.455  1.00  0.00           C  
ATOM   2261  O   CYS A 150      30.105  25.235  10.357  1.00  0.00           O  
ATOM   2262  CB  CYS A 150      29.400  28.381   9.922  1.00  0.00           C  
ATOM   2263  SG  CYS A 150      30.229  29.966  10.098  1.00  0.00           S  
ATOM   2264  H   CYS A 150      29.551  28.051   7.319  1.00  0.00           H  
ATOM   2265  HA  CYS A 150      31.226  27.363   9.632  1.00  0.00           H  
ATOM   2266 1HB  CYS A 150      28.473  28.552   9.377  1.00  0.00           H  
ATOM   2267 2HB  CYS A 150      29.143  28.030  10.920  1.00  0.00           H  
ATOM   2268  N   LEU A 151      28.752  25.448   8.597  1.00  0.00           N  
ATOM   2269  CA  LEU A 151      28.291  24.066   8.824  1.00  0.00           C  
ATOM   2270  C   LEU A 151      29.472  23.119   8.689  1.00  0.00           C  
ATOM   2271  O   LEU A 151      29.627  22.174   9.463  1.00  0.00           O  
ATOM   2272  CB  LEU A 151      27.191  23.605   7.853  1.00  0.00           C  
ATOM   2273  CG  LEU A 151      25.792  24.141   8.034  1.00  0.00           C  
ATOM   2274  CD1 LEU A 151      24.922  23.662   6.868  1.00  0.00           C  
ATOM   2275  CD2 LEU A 151      25.230  23.604   9.342  1.00  0.00           C  
ATOM   2276  H   LEU A 151      28.387  26.035   7.843  1.00  0.00           H  
ATOM   2277  HA  LEU A 151      27.897  23.993   9.834  1.00  0.00           H  
ATOM   2278 1HB  LEU A 151      27.502  23.925   6.865  1.00  0.00           H  
ATOM   2279 2HB  LEU A 151      27.148  22.524   7.855  1.00  0.00           H  
ATOM   2280  HG  LEU A 151      25.809  25.229   8.046  1.00  0.00           H  
ATOM   2281 1HD1 LEU A 151      23.912  24.021   6.994  1.00  0.00           H  
ATOM   2282 2HD1 LEU A 151      25.331  24.032   5.931  1.00  0.00           H  
ATOM   2283 3HD1 LEU A 151      24.912  22.575   6.850  1.00  0.00           H  
ATOM   2284 1HD2 LEU A 151      24.225  23.970   9.485  1.00  0.00           H  
ATOM   2285 2HD2 LEU A 151      25.209  22.519   9.312  1.00  0.00           H  
ATOM   2286 3HD2 LEU A 151      25.850  23.922  10.167  1.00  0.00           H  
ATOM   2287  N   GLN A 152      30.369  23.459   7.768  1.00  0.00           N  
ATOM   2288  CA  GLN A 152      31.564  22.672   7.490  1.00  0.00           C  
ATOM   2289  C   GLN A 152      32.548  22.628   8.681  1.00  0.00           C  
ATOM   2290  O   GLN A 152      33.451  21.788   8.707  1.00  0.00           O  
ATOM   2291  CB  GLN A 152      32.259  23.222   6.240  1.00  0.00           C  
ATOM   2292  CG  GLN A 152      31.436  23.029   4.954  1.00  0.00           C  
ATOM   2293  CD  GLN A 152      32.075  23.629   3.708  1.00  0.00           C  
ATOM   2294  OE1 GLN A 152      32.871  24.568   3.779  1.00  0.00           O  
ATOM   2295  NE2 GLN A 152      31.728  23.084   2.543  1.00  0.00           N  
ATOM   2296  H   GLN A 152      30.169  24.277   7.183  1.00  0.00           H  
ATOM   2297  HA  GLN A 152      31.250  21.648   7.284  1.00  0.00           H  
ATOM   2298 1HB  GLN A 152      32.445  24.286   6.371  1.00  0.00           H  
ATOM   2299 2HB  GLN A 152      33.223  22.734   6.111  1.00  0.00           H  
ATOM   2300 1HG  GLN A 152      31.282  21.964   4.786  1.00  0.00           H  
ATOM   2301 2HG  GLN A 152      30.480  23.521   5.098  1.00  0.00           H  
ATOM   2302 1HE2 GLN A 152      32.119  23.437   1.692  1.00  0.00           H  
ATOM   2303 2HE2 GLN A 152      31.090  22.319   2.512  1.00  0.00           H  
ATOM   2304  N   GLN A 153      32.416  23.558   9.644  1.00  0.00           N  
ATOM   2305  CA  GLN A 153      33.280  23.582  10.824  1.00  0.00           C  
ATOM   2306  C   GLN A 153      32.916  22.502  11.824  1.00  0.00           C  
ATOM   2307  O   GLN A 153      33.722  22.150  12.689  1.00  0.00           O  
ATOM   2308  CB  GLN A 153      33.181  24.895  11.618  1.00  0.00           C  
ATOM   2309  CG  GLN A 153      33.729  26.157  10.995  1.00  0.00           C  
ATOM   2310  CD  GLN A 153      33.485  27.345  11.957  1.00  0.00           C  
ATOM   2311  OE1 GLN A 153      32.497  27.328  12.696  1.00  0.00           O  
ATOM   2312  NE2 GLN A 153      34.380  28.332  11.982  1.00  0.00           N  
ATOM   2313  H   GLN A 153      31.656  24.231   9.605  1.00  0.00           H  
ATOM   2314  HA  GLN A 153      34.309  23.423  10.504  1.00  0.00           H  
ATOM   2315 1HB  GLN A 153      32.131  25.080  11.847  1.00  0.00           H  
ATOM   2316 2HB  GLN A 153      33.687  24.763  12.571  1.00  0.00           H  
ATOM   2317 1HG  GLN A 153      34.801  26.045  10.839  1.00  0.00           H  
ATOM   2318 2HG  GLN A 153      33.231  26.342  10.053  1.00  0.00           H  
ATOM   2319 1HE2 GLN A 153      34.250  29.111  12.647  1.00  0.00           H  
ATOM   2320 2HE2 GLN A 153      35.176  28.304  11.380  1.00  0.00           H  
ATOM   2321  N   PHE A 154      31.678  22.033  11.779  1.00  0.00           N  
ATOM   2322  CA  PHE A 154      31.249  21.101  12.795  1.00  0.00           C  
ATOM   2323  C   PHE A 154      31.632  19.669  12.416  1.00  0.00           C  
ATOM   2324  O   PHE A 154      31.471  19.265  11.258  1.00  0.00           O  
ATOM   2325  CB  PHE A 154      29.754  21.221  12.993  1.00  0.00           C  
ATOM   2326  CG  PHE A 154      29.325  22.489  13.647  1.00  0.00           C  
ATOM   2327  CD1 PHE A 154      28.962  23.568  12.871  1.00  0.00           C  
ATOM   2328  CD2 PHE A 154      29.272  22.615  15.020  1.00  0.00           C  
ATOM   2329  CE1 PHE A 154      28.552  24.751  13.442  1.00  0.00           C  
ATOM   2330  CE2 PHE A 154      28.866  23.802  15.601  1.00  0.00           C  
ATOM   2331  CZ  PHE A 154      28.500  24.872  14.809  1.00  0.00           C  
ATOM   2332  H   PHE A 154      31.038  22.301  11.028  1.00  0.00           H  
ATOM   2333  HA  PHE A 154      31.709  21.412  13.720  1.00  0.00           H  
ATOM   2334 1HB  PHE A 154      29.303  21.209  12.015  1.00  0.00           H  
ATOM   2335 2HB  PHE A 154      29.372  20.372  13.564  1.00  0.00           H  
ATOM   2336  HD1 PHE A 154      29.008  23.469  11.790  1.00  0.00           H  
ATOM   2337  HD2 PHE A 154      29.555  21.768  15.646  1.00  0.00           H  
ATOM   2338  HE1 PHE A 154      28.278  25.584  12.809  1.00  0.00           H  
ATOM   2339  HE2 PHE A 154      28.834  23.893  16.682  1.00  0.00           H  
ATOM   2340  HZ  PHE A 154      28.179  25.807  15.264  1.00  0.00           H  
ATOM   2341  N   PRO A 155      32.129  18.864  13.361  1.00  0.00           N  
ATOM   2342  CA  PRO A 155      32.443  17.478  13.152  1.00  0.00           C  
ATOM   2343  C   PRO A 155      31.236  16.747  12.637  1.00  0.00           C  
ATOM   2344  O   PRO A 155      30.122  16.976  13.092  1.00  0.00           O  
ATOM   2345  CB  PRO A 155      32.816  16.998  14.552  1.00  0.00           C  
ATOM   2346  CG  PRO A 155      33.328  18.232  15.250  1.00  0.00           C  
ATOM   2347  CD  PRO A 155      32.480  19.366  14.712  1.00  0.00           C  
ATOM   2348  HA  PRO A 155      33.289  17.394  12.452  1.00  0.00           H  
ATOM   2349 1HB  PRO A 155      31.929  16.562  15.044  1.00  0.00           H  
ATOM   2350 2HB  PRO A 155      33.567  16.199  14.486  1.00  0.00           H  
ATOM   2351 1HG  PRO A 155      33.242  18.114  16.341  1.00  0.00           H  
ATOM   2352 2HG  PRO A 155      34.399  18.371  15.031  1.00  0.00           H  
ATOM   2353 1HD  PRO A 155      31.582  19.537  15.326  1.00  0.00           H  
ATOM   2354 2HD  PRO A 155      33.148  20.241  14.660  1.00  0.00           H  
ATOM   2355  N   ALA A 156      31.470  15.851  11.703  1.00  0.00           N  
ATOM   2356  CA  ALA A 156      30.452  15.010  11.091  1.00  0.00           C  
ATOM   2357  C   ALA A 156      29.315  15.751  10.379  1.00  0.00           C  
ATOM   2358  O   ALA A 156      28.283  15.129  10.122  1.00  0.00           O  
ATOM   2359  CB  ALA A 156      29.841  14.103  12.147  1.00  0.00           C  
ATOM   2360  H   ALA A 156      32.421  15.739  11.383  1.00  0.00           H  
ATOM   2361  HA  ALA A 156      30.957  14.393  10.348  1.00  0.00           H  
ATOM   2362 1HB  ALA A 156      29.145  13.429  11.675  1.00  0.00           H  
ATOM   2363 2HB  ALA A 156      30.630  13.524  12.624  1.00  0.00           H  
ATOM   2364 3HB  ALA A 156      29.316  14.691  12.903  1.00  0.00           H  
ATOM   2365  N   ILE A 157      29.485  17.025  10.004  1.00  0.00           N  
ATOM   2366  CA  ILE A 157      28.426  17.660   9.218  1.00  0.00           C  
ATOM   2367  C   ILE A 157      28.880  17.758   7.784  1.00  0.00           C  
ATOM   2368  O   ILE A 157      29.950  18.298   7.499  1.00  0.00           O  
ATOM   2369  CB  ILE A 157      28.088  19.077   9.697  1.00  0.00           C  
ATOM   2370  CG1 ILE A 157      27.763  19.062  11.161  1.00  0.00           C  
ATOM   2371  CG2 ILE A 157      26.915  19.685   8.888  1.00  0.00           C  
ATOM   2372  CD1 ILE A 157      26.686  18.209  11.489  1.00  0.00           C  
ATOM   2373  H   ILE A 157      30.313  17.563  10.280  1.00  0.00           H  
ATOM   2374  HA  ILE A 157      27.523  17.051   9.254  1.00  0.00           H  
ATOM   2375  HB  ILE A 157      28.974  19.705   9.576  1.00  0.00           H  
ATOM   2376 1HG1 ILE A 157      28.642  18.744  11.723  1.00  0.00           H  
ATOM   2377 2HG1 ILE A 157      27.482  20.062  11.468  1.00  0.00           H  
ATOM   2378 1HG2 ILE A 157      26.723  20.684   9.254  1.00  0.00           H  
ATOM   2379 2HG2 ILE A 157      27.176  19.727   7.830  1.00  0.00           H  
ATOM   2380 3HG2 ILE A 157      26.022  19.070   9.016  1.00  0.00           H  
ATOM   2381 1HD1 ILE A 157      26.490  18.251  12.566  1.00  0.00           H  
ATOM   2382 2HD1 ILE A 157      25.832  18.534  10.937  1.00  0.00           H  
ATOM   2383 3HD1 ILE A 157      26.930  17.197  11.204  1.00  0.00           H  
ATOM   2384  N   LYS A 158      28.084  17.234   6.870  1.00  0.00           N  
ATOM   2385  CA  LYS A 158      28.465  17.315   5.476  1.00  0.00           C  
ATOM   2386  C   LYS A 158      27.564  18.269   4.741  1.00  0.00           C  
ATOM   2387  O   LYS A 158      26.345  18.124   4.775  1.00  0.00           O  
ATOM   2388  CB  LYS A 158      28.427  15.947   4.801  1.00  0.00           C  
ATOM   2389  CG  LYS A 158      28.817  16.018   3.335  1.00  0.00           C  
ATOM   2390  CD  LYS A 158      28.822  14.674   2.655  1.00  0.00           C  
ATOM   2391  CE  LYS A 158      29.158  14.855   1.187  1.00  0.00           C  
ATOM   2392  NZ  LYS A 158      29.172  13.571   0.437  1.00  0.00           N  
ATOM   2393  H   LYS A 158      27.201  16.786   7.136  1.00  0.00           H  
ATOM   2394  HA  LYS A 158      29.481  17.700   5.406  1.00  0.00           H  
ATOM   2395 1HB  LYS A 158      29.111  15.267   5.308  1.00  0.00           H  
ATOM   2396 2HB  LYS A 158      27.425  15.526   4.875  1.00  0.00           H  
ATOM   2397 1HG  LYS A 158      28.107  16.659   2.809  1.00  0.00           H  
ATOM   2398 2HG  LYS A 158      29.805  16.466   3.244  1.00  0.00           H  
ATOM   2399 1HD  LYS A 158      29.562  14.021   3.119  1.00  0.00           H  
ATOM   2400 2HD  LYS A 158      27.839  14.213   2.744  1.00  0.00           H  
ATOM   2401 1HE  LYS A 158      28.412  15.515   0.740  1.00  0.00           H  
ATOM   2402 2HE  LYS A 158      30.137  15.323   1.096  1.00  0.00           H  
ATOM   2403 1HZ  LYS A 158      29.389  13.778  -0.553  1.00  0.00           H  
ATOM   2404 2HZ  LYS A 158      29.865  12.954   0.816  1.00  0.00           H  
ATOM   2405 3HZ  LYS A 158      28.270  13.138   0.487  1.00  0.00           H  
ATOM   2406  N   VAL A 159      28.138  19.252   4.086  1.00  0.00           N  
ATOM   2407  CA  VAL A 159      27.285  20.132   3.330  1.00  0.00           C  
ATOM   2408  C   VAL A 159      27.126  19.539   1.955  1.00  0.00           C  
ATOM   2409  O   VAL A 159      28.107  19.118   1.340  1.00  0.00           O  
ATOM   2410  CB  VAL A 159      27.797  21.566   3.266  1.00  0.00           C  
ATOM   2411  CG1 VAL A 159      26.843  22.370   2.360  1.00  0.00           C  
ATOM   2412  CG2 VAL A 159      27.814  22.136   4.680  1.00  0.00           C  
ATOM   2413  H   VAL A 159      29.141  19.368   4.093  1.00  0.00           H  
ATOM   2414  HA  VAL A 159      26.313  20.167   3.809  1.00  0.00           H  
ATOM   2415  HB  VAL A 159      28.792  21.598   2.830  1.00  0.00           H  
ATOM   2416 1HG1 VAL A 159      27.139  23.375   2.277  1.00  0.00           H  
ATOM   2417 2HG1 VAL A 159      26.839  21.933   1.369  1.00  0.00           H  
ATOM   2418 3HG1 VAL A 159      25.840  22.333   2.774  1.00  0.00           H  
ATOM   2419 1HG2 VAL A 159      28.152  23.164   4.667  1.00  0.00           H  
ATOM   2420 2HG2 VAL A 159      26.804  22.091   5.086  1.00  0.00           H  
ATOM   2421 3HG2 VAL A 159      28.483  21.546   5.309  1.00  0.00           H  
ATOM   2422  N   ALA A 160      25.894  19.454   1.493  1.00  0.00           N  
ATOM   2423  CA  ALA A 160      25.626  18.865   0.193  1.00  0.00           C  
ATOM   2424  C   ALA A 160      26.479  19.537  -0.872  1.00  0.00           C  
ATOM   2425  O   ALA A 160      26.554  20.764  -0.937  1.00  0.00           O  
ATOM   2426  CB  ALA A 160      24.161  19.002  -0.123  1.00  0.00           C  
ATOM   2427  H   ALA A 160      25.142  19.820   2.079  1.00  0.00           H  
ATOM   2428  HA  ALA A 160      25.913  17.817   0.223  1.00  0.00           H  
ATOM   2429 1HB  ALA A 160      23.943  18.563  -1.095  1.00  0.00           H  
ATOM   2430 2HB  ALA A 160      23.573  18.512   0.631  1.00  0.00           H  
ATOM   2431 3HB  ALA A 160      23.936  20.030  -0.120  1.00  0.00           H  
ATOM   2432  N   GLU A 161      27.062  18.719  -1.750  1.00  0.00           N  
ATOM   2433  CA  GLU A 161      27.976  19.182  -2.795  1.00  0.00           C  
ATOM   2434  C   GLU A 161      27.391  20.215  -3.749  1.00  0.00           C  
ATOM   2435  O   GLU A 161      28.110  21.061  -4.277  1.00  0.00           O  
ATOM   2436  CB  GLU A 161      28.441  17.994  -3.655  1.00  0.00           C  
ATOM   2437  CG  GLU A 161      29.230  16.874  -2.932  1.00  0.00           C  
ATOM   2438  CD  GLU A 161      28.353  15.744  -2.351  1.00  0.00           C  
ATOM   2439  OE1 GLU A 161      27.151  15.817  -2.449  1.00  0.00           O  
ATOM   2440  OE2 GLU A 161      28.908  14.796  -1.812  1.00  0.00           O  
ATOM   2441  H   GLU A 161      26.917  17.728  -1.651  1.00  0.00           H  
ATOM   2442  HA  GLU A 161      28.842  19.630  -2.304  1.00  0.00           H  
ATOM   2443 1HB  GLU A 161      27.573  17.531  -4.122  1.00  0.00           H  
ATOM   2444 2HB  GLU A 161      29.075  18.367  -4.460  1.00  0.00           H  
ATOM   2445 1HG  GLU A 161      29.939  16.437  -3.636  1.00  0.00           H  
ATOM   2446 2HG  GLU A 161      29.802  17.326  -2.122  1.00  0.00           H  
ATOM   2447  N   GLY A 162      26.090  20.132  -3.992  1.00  0.00           N  
ATOM   2448  CA  GLY A 162      25.442  21.051  -4.914  1.00  0.00           C  
ATOM   2449  C   GLY A 162      24.896  22.290  -4.224  1.00  0.00           C  
ATOM   2450  O   GLY A 162      24.244  23.111  -4.863  1.00  0.00           O  
ATOM   2451  H   GLY A 162      25.552  19.416  -3.528  1.00  0.00           H  
ATOM   2452 1HA  GLY A 162      26.153  21.349  -5.683  1.00  0.00           H  
ATOM   2453 2HA  GLY A 162      24.629  20.532  -5.420  1.00  0.00           H  
ATOM   2454  N   PHE A 163      25.107  22.400  -2.915  1.00  0.00           N  
ATOM   2455  CA  PHE A 163      24.586  23.499  -2.113  1.00  0.00           C  
ATOM   2456  C   PHE A 163      23.131  23.814  -2.483  1.00  0.00           C  
ATOM   2457  O   PHE A 163      22.829  24.966  -2.742  1.00  0.00           O  
ATOM   2458  CB  PHE A 163      25.448  24.736  -2.356  1.00  0.00           C  
ATOM   2459  CG  PHE A 163      26.878  24.423  -2.160  1.00  0.00           C  
ATOM   2460  CD1 PHE A 163      27.784  24.634  -3.169  1.00  0.00           C  
ATOM   2461  CD2 PHE A 163      27.309  23.855  -0.991  1.00  0.00           C  
ATOM   2462  CE1 PHE A 163      29.108  24.299  -2.996  1.00  0.00           C  
ATOM   2463  CE2 PHE A 163      28.623  23.519  -0.803  1.00  0.00           C  
ATOM   2464  CZ  PHE A 163      29.530  23.743  -1.806  1.00  0.00           C  
ATOM   2465  H   PHE A 163      25.676  21.705  -2.433  1.00  0.00           H  
ATOM   2466  HA  PHE A 163      24.647  23.223  -1.058  1.00  0.00           H  
ATOM   2467 1HB  PHE A 163      25.306  25.106  -3.376  1.00  0.00           H  
ATOM   2468 2HB  PHE A 163      25.165  25.531  -1.671  1.00  0.00           H  
ATOM   2469  HD1 PHE A 163      27.443  25.070  -4.112  1.00  0.00           H  
ATOM   2470  HD2 PHE A 163      26.582  23.666  -0.208  1.00  0.00           H  
ATOM   2471  HE1 PHE A 163      29.820  24.470  -3.802  1.00  0.00           H  
ATOM   2472  HE2 PHE A 163      28.940  23.067   0.135  1.00  0.00           H  
ATOM   2473  HZ  PHE A 163      30.574  23.474  -1.668  1.00  0.00           H  
ATOM   2474  N   PRO A 164      22.202  22.842  -2.407  1.00  0.00           N  
ATOM   2475  CA  PRO A 164      20.839  22.887  -2.895  1.00  0.00           C  
ATOM   2476  C   PRO A 164      19.919  23.732  -2.059  1.00  0.00           C  
ATOM   2477  O   PRO A 164      20.234  24.078  -0.912  1.00  0.00           O  
ATOM   2478  CB  PRO A 164      20.404  21.429  -2.798  1.00  0.00           C  
ATOM   2479  CG  PRO A 164      21.162  20.924  -1.636  1.00  0.00           C  
ATOM   2480  CD  PRO A 164      22.502  21.612  -1.704  1.00  0.00           C  
ATOM   2481  HA  PRO A 164      20.845  23.234  -3.944  1.00  0.00           H  
ATOM   2482 1HB  PRO A 164      19.313  21.365  -2.645  1.00  0.00           H  
ATOM   2483 2HB  PRO A 164      20.632  20.899  -3.732  1.00  0.00           H  
ATOM   2484 1HG  PRO A 164      20.609  21.201  -0.742  1.00  0.00           H  
ATOM   2485 2HG  PRO A 164      21.220  19.826  -1.656  1.00  0.00           H  
ATOM   2486 1HD  PRO A 164      22.868  21.840  -0.704  1.00  0.00           H  
ATOM   2487 2HD  PRO A 164      23.162  20.961  -2.268  1.00  0.00           H  
ATOM   2488  N   ARG A 165      18.752  24.024  -2.643  1.00  0.00           N  
ATOM   2489  CA  ARG A 165      17.660  24.716  -1.971  1.00  0.00           C  
ATOM   2490  C   ARG A 165      17.281  24.004  -0.667  1.00  0.00           C  
ATOM   2491  O   ARG A 165      17.096  24.652   0.368  1.00  0.00           O  
ATOM   2492  CB  ARG A 165      16.461  24.804  -2.911  1.00  0.00           C  
ATOM   2493  CG  ARG A 165      15.276  25.558  -2.375  1.00  0.00           C  
ATOM   2494  CD  ARG A 165      14.141  25.615  -3.321  1.00  0.00           C  
ATOM   2495  NE  ARG A 165      14.385  26.555  -4.419  1.00  0.00           N  
ATOM   2496  CZ  ARG A 165      13.604  26.711  -5.496  1.00  0.00           C  
ATOM   2497  NH1 ARG A 165      12.520  25.981  -5.663  1.00  0.00           N  
ATOM   2498  NH2 ARG A 165      13.970  27.616  -6.375  1.00  0.00           N  
ATOM   2499  H   ARG A 165      18.607  23.730  -3.600  1.00  0.00           H  
ATOM   2500  HA  ARG A 165      17.991  25.727  -1.732  1.00  0.00           H  
ATOM   2501 1HB  ARG A 165      16.761  25.288  -3.843  1.00  0.00           H  
ATOM   2502 2HB  ARG A 165      16.119  23.799  -3.161  1.00  0.00           H  
ATOM   2503 1HG  ARG A 165      14.946  25.132  -1.427  1.00  0.00           H  
ATOM   2504 2HG  ARG A 165      15.581  26.583  -2.244  1.00  0.00           H  
ATOM   2505 1HD  ARG A 165      14.011  24.631  -3.745  1.00  0.00           H  
ATOM   2506 2HD  ARG A 165      13.231  25.915  -2.801  1.00  0.00           H  
ATOM   2507  HE  ARG A 165      15.216  27.159  -4.385  1.00  0.00           H  
ATOM   2508 1HH1 ARG A 165      12.275  25.263  -4.978  1.00  0.00           H  
ATOM   2509 2HH1 ARG A 165      11.930  26.087  -6.503  1.00  0.00           H  
ATOM   2510 1HH2 ARG A 165      14.827  28.146  -6.169  1.00  0.00           H  
ATOM   2511 2HH2 ARG A 165      13.429  27.778  -7.210  1.00  0.00           H  
ATOM   2512  N   TYR A 166      17.166  22.666  -0.702  1.00  0.00           N  
ATOM   2513  CA  TYR A 166      16.945  21.946   0.551  1.00  0.00           C  
ATOM   2514  C   TYR A 166      17.494  20.509   0.498  1.00  0.00           C  
ATOM   2515  O   TYR A 166      17.646  19.924  -0.579  1.00  0.00           O  
ATOM   2516  CB  TYR A 166      15.468  22.001   1.011  1.00  0.00           C  
ATOM   2517  CG  TYR A 166      14.404  21.290   0.218  1.00  0.00           C  
ATOM   2518  CD1 TYR A 166      14.067  19.990   0.569  1.00  0.00           C  
ATOM   2519  CD2 TYR A 166      13.727  21.929  -0.810  1.00  0.00           C  
ATOM   2520  CE1 TYR A 166      13.063  19.335  -0.103  1.00  0.00           C  
ATOM   2521  CE2 TYR A 166      12.719  21.260  -1.479  1.00  0.00           C  
ATOM   2522  CZ  TYR A 166      12.385  19.975  -1.125  1.00  0.00           C  
ATOM   2523  OH  TYR A 166      11.371  19.318  -1.781  1.00  0.00           O  
ATOM   2524  H   TYR A 166      17.284  22.163  -1.567  1.00  0.00           H  
ATOM   2525  HA  TYR A 166      17.506  22.457   1.318  1.00  0.00           H  
ATOM   2526 1HB  TYR A 166      15.413  21.605   2.025  1.00  0.00           H  
ATOM   2527 2HB  TYR A 166      15.167  23.046   1.088  1.00  0.00           H  
ATOM   2528  HD1 TYR A 166      14.597  19.491   1.385  1.00  0.00           H  
ATOM   2529  HD2 TYR A 166      13.980  22.949  -1.084  1.00  0.00           H  
ATOM   2530  HE1 TYR A 166      12.797  18.322   0.173  1.00  0.00           H  
ATOM   2531  HE2 TYR A 166      12.180  21.753  -2.280  1.00  0.00           H  
ATOM   2532  HH  TYR A 166      11.267  18.439  -1.411  1.00  0.00           H  
ATOM   2533  N   VAL A 167      17.777  19.957   1.688  1.00  0.00           N  
ATOM   2534  CA  VAL A 167      18.284  18.587   1.884  1.00  0.00           C  
ATOM   2535  C   VAL A 167      17.492  17.780   2.899  1.00  0.00           C  
ATOM   2536  O   VAL A 167      17.230  18.264   3.998  1.00  0.00           O  
ATOM   2537  CB  VAL A 167      19.755  18.602   2.394  1.00  0.00           C  
ATOM   2538  CG1 VAL A 167      20.256  17.200   2.670  1.00  0.00           C  
ATOM   2539  CG2 VAL A 167      20.638  19.228   1.394  1.00  0.00           C  
ATOM   2540  H   VAL A 167      17.626  20.550   2.504  1.00  0.00           H  
ATOM   2541  HA  VAL A 167      18.244  18.069   0.925  1.00  0.00           H  
ATOM   2542  HB  VAL A 167      19.801  19.170   3.324  1.00  0.00           H  
ATOM   2543 1HG1 VAL A 167      21.264  17.258   3.021  1.00  0.00           H  
ATOM   2544 2HG1 VAL A 167      19.646  16.721   3.435  1.00  0.00           H  
ATOM   2545 3HG1 VAL A 167      20.221  16.614   1.757  1.00  0.00           H  
ATOM   2546 1HG2 VAL A 167      21.655  19.249   1.776  1.00  0.00           H  
ATOM   2547 2HG2 VAL A 167      20.603  18.657   0.467  1.00  0.00           H  
ATOM   2548 3HG2 VAL A 167      20.300  20.222   1.219  1.00  0.00           H  
ATOM   2549  N   ILE A 168      17.138  16.540   2.548  1.00  0.00           N  
ATOM   2550  CA  ILE A 168      16.463  15.637   3.487  1.00  0.00           C  
ATOM   2551  C   ILE A 168      17.363  14.437   3.793  1.00  0.00           C  
ATOM   2552  O   ILE A 168      17.777  13.733   2.870  1.00  0.00           O  
ATOM   2553  CB  ILE A 168      15.130  15.115   2.931  1.00  0.00           C  
ATOM   2554  CG1 ILE A 168      14.181  16.266   2.649  1.00  0.00           C  
ATOM   2555  CG2 ILE A 168      14.504  14.163   3.956  1.00  0.00           C  
ATOM   2556  CD1 ILE A 168      12.948  15.872   1.910  1.00  0.00           C  
ATOM   2557  H   ILE A 168      17.362  16.209   1.620  1.00  0.00           H  
ATOM   2558  HA  ILE A 168      16.269  16.166   4.416  1.00  0.00           H  
ATOM   2559  HB  ILE A 168      15.300  14.585   1.996  1.00  0.00           H  
ATOM   2560 1HG1 ILE A 168      13.877  16.677   3.578  1.00  0.00           H  
ATOM   2561 2HG1 ILE A 168      14.699  17.030   2.076  1.00  0.00           H  
ATOM   2562 1HG2 ILE A 168      13.567  13.791   3.568  1.00  0.00           H  
ATOM   2563 2HG2 ILE A 168      15.178  13.329   4.139  1.00  0.00           H  
ATOM   2564 3HG2 ILE A 168      14.327  14.689   4.887  1.00  0.00           H  
ATOM   2565 1HD1 ILE A 168      12.326  16.742   1.772  1.00  0.00           H  
ATOM   2566 2HD1 ILE A 168      13.219  15.458   0.937  1.00  0.00           H  
ATOM   2567 3HD1 ILE A 168      12.406  15.128   2.482  1.00  0.00           H  
ATOM   2568  N   ASP A 169      17.673  14.207   5.077  1.00  0.00           N  
ATOM   2569  CA  ASP A 169      18.562  13.099   5.447  1.00  0.00           C  
ATOM   2570  C   ASP A 169      18.308  12.577   6.875  1.00  0.00           C  
ATOM   2571  O   ASP A 169      18.510  13.306   7.839  1.00  0.00           O  
ATOM   2572  CB  ASP A 169      20.020  13.554   5.338  1.00  0.00           C  
ATOM   2573  CG  ASP A 169      21.036  12.415   5.497  1.00  0.00           C  
ATOM   2574  OD1 ASP A 169      20.636  11.302   5.739  1.00  0.00           O  
ATOM   2575  OD2 ASP A 169      22.227  12.690   5.441  1.00  0.00           O  
ATOM   2576  H   ASP A 169      17.316  14.842   5.790  1.00  0.00           H  
ATOM   2577  HA  ASP A 169      18.395  12.279   4.750  1.00  0.00           H  
ATOM   2578 1HB  ASP A 169      20.178  14.025   4.366  1.00  0.00           H  
ATOM   2579 2HB  ASP A 169      20.218  14.314   6.097  1.00  0.00           H  
ATOM   2580  N   GLY A 170      17.775  11.362   7.038  1.00  0.00           N  
ATOM   2581  CA  GLY A 170      17.566  10.847   8.404  1.00  0.00           C  
ATOM   2582  C   GLY A 170      16.472  11.588   9.150  1.00  0.00           C  
ATOM   2583  O   GLY A 170      16.520  11.750  10.375  1.00  0.00           O  
ATOM   2584  H   GLY A 170      17.599  10.781   6.231  1.00  0.00           H  
ATOM   2585 1HA  GLY A 170      17.317   9.788   8.354  1.00  0.00           H  
ATOM   2586 2HA  GLY A 170      18.491  10.925   8.959  1.00  0.00           H  
ATOM   2587  N   ASN A 171      15.511  12.078   8.383  1.00  0.00           N  
ATOM   2588  CA  ASN A 171      14.387  12.886   8.843  1.00  0.00           C  
ATOM   2589  C   ASN A 171      14.830  14.279   9.305  1.00  0.00           C  
ATOM   2590  O   ASN A 171      14.027  15.021   9.882  1.00  0.00           O  
ATOM   2591  CB  ASN A 171      13.610  12.204   9.963  1.00  0.00           C  
ATOM   2592  CG  ASN A 171      13.018  10.852   9.592  1.00  0.00           C  
ATOM   2593  OD1 ASN A 171      12.465  10.610   8.498  1.00  0.00           O  
ATOM   2594  ND2 ASN A 171      13.133   9.936  10.521  1.00  0.00           N  
ATOM   2595  H   ASN A 171      15.576  11.877   7.398  1.00  0.00           H  
ATOM   2596  HA  ASN A 171      13.708  13.036   8.000  1.00  0.00           H  
ATOM   2597 1HB  ASN A 171      14.199  12.113  10.869  1.00  0.00           H  
ATOM   2598 2HB  ASN A 171      12.780  12.848  10.205  1.00  0.00           H  
ATOM   2599 1HD2 ASN A 171      12.772   9.017  10.369  1.00  0.00           H  
ATOM   2600 2HD2 ASN A 171      13.576  10.164  11.389  1.00  0.00           H  
ATOM   2601  N   ARG A 172      16.078  14.659   9.003  1.00  0.00           N  
ATOM   2602  CA  ARG A 172      16.513  16.019   9.231  1.00  0.00           C  
ATOM   2603  C   ARG A 172      16.301  16.769   7.922  1.00  0.00           C  
ATOM   2604  O   ARG A 172      16.744  16.296   6.870  1.00  0.00           O  
ATOM   2605  CB  ARG A 172      17.983  16.095   9.615  1.00  0.00           C  
ATOM   2606  CG  ARG A 172      18.316  15.879  11.075  1.00  0.00           C  
ATOM   2607  CD  ARG A 172      18.075  14.494  11.526  1.00  0.00           C  
ATOM   2608  NE  ARG A 172      18.596  14.297  12.869  1.00  0.00           N  
ATOM   2609  CZ  ARG A 172      18.432  13.183  13.607  1.00  0.00           C  
ATOM   2610  NH1 ARG A 172      17.758  12.142  13.134  1.00  0.00           N  
ATOM   2611  NH2 ARG A 172      18.965  13.130  14.818  1.00  0.00           N  
ATOM   2612  H   ARG A 172      16.749  14.011   8.597  1.00  0.00           H  
ATOM   2613  HA  ARG A 172      15.921  16.451  10.021  1.00  0.00           H  
ATOM   2614 1HB  ARG A 172      18.554  15.379   9.046  1.00  0.00           H  
ATOM   2615 2HB  ARG A 172      18.361  17.084   9.351  1.00  0.00           H  
ATOM   2616 1HG  ARG A 172      19.374  16.071  11.227  1.00  0.00           H  
ATOM   2617 2HG  ARG A 172      17.734  16.559  11.689  1.00  0.00           H  
ATOM   2618 1HD  ARG A 172      17.006  14.289  11.539  1.00  0.00           H  
ATOM   2619 2HD  ARG A 172      18.572  13.789  10.852  1.00  0.00           H  
ATOM   2620  HE  ARG A 172      19.159  15.062  13.276  1.00  0.00           H  
ATOM   2621 1HH1 ARG A 172      17.359  12.147  12.175  1.00  0.00           H  
ATOM   2622 2HH1 ARG A 172      17.656  11.316  13.701  1.00  0.00           H  
ATOM   2623 1HH2 ARG A 172      19.494  13.920  15.173  1.00  0.00           H  
ATOM   2624 2HH2 ARG A 172      18.857  12.301  15.380  1.00  0.00           H  
ATOM   2625  N   ILE A 173      15.610  17.903   7.950  1.00  0.00           N  
ATOM   2626  CA  ILE A 173      15.408  18.628   6.697  1.00  0.00           C  
ATOM   2627  C   ILE A 173      15.956  20.032   6.816  1.00  0.00           C  
ATOM   2628  O   ILE A 173      15.569  20.756   7.729  1.00  0.00           O  
ATOM   2629  CB  ILE A 173      13.928  18.714   6.293  1.00  0.00           C  
ATOM   2630  CG1 ILE A 173      13.322  17.346   6.268  1.00  0.00           C  
ATOM   2631  CG2 ILE A 173      13.850  19.336   4.887  1.00  0.00           C  
ATOM   2632  CD1 ILE A 173      12.679  16.980   7.583  1.00  0.00           C  
ATOM   2633  H   ILE A 173      15.236  18.237   8.836  1.00  0.00           H  
ATOM   2634  HA  ILE A 173      15.939  18.119   5.911  1.00  0.00           H  
ATOM   2635  HB  ILE A 173      13.371  19.322   6.996  1.00  0.00           H  
ATOM   2636 1HG1 ILE A 173      12.564  17.300   5.488  1.00  0.00           H  
ATOM   2637 2HG1 ILE A 173      14.093  16.624   6.049  1.00  0.00           H  
ATOM   2638 1HG2 ILE A 173      12.814  19.390   4.566  1.00  0.00           H  
ATOM   2639 2HG2 ILE A 173      14.282  20.338   4.905  1.00  0.00           H  
ATOM   2640 3HG2 ILE A 173      14.412  18.735   4.190  1.00  0.00           H  
ATOM   2641 1HD1 ILE A 173      12.270  15.993   7.504  1.00  0.00           H  
ATOM   2642 2HD1 ILE A 173      13.419  17.005   8.379  1.00  0.00           H  
ATOM   2643 3HD1 ILE A 173      11.893  17.682   7.818  1.00  0.00           H  
ATOM   2644  N   THR A 174      16.857  20.413   5.927  1.00  0.00           N  
ATOM   2645  CA  THR A 174      17.382  21.763   6.027  1.00  0.00           C  
ATOM   2646  C   THR A 174      17.182  22.550   4.738  1.00  0.00           C  
ATOM   2647  O   THR A 174      17.275  21.993   3.642  1.00  0.00           O  
ATOM   2648  CB  THR A 174      18.866  21.719   6.430  1.00  0.00           C  
ATOM   2649  OG1 THR A 174      19.604  20.966   5.448  1.00  0.00           O  
ATOM   2650  CG2 THR A 174      19.059  21.057   7.819  1.00  0.00           C  
ATOM   2651  H   THR A 174      17.143  19.764   5.194  1.00  0.00           H  
ATOM   2652  HA  THR A 174      16.841  22.284   6.807  1.00  0.00           H  
ATOM   2653  HB  THR A 174      19.247  22.736   6.469  1.00  0.00           H  
ATOM   2654  HG1 THR A 174      19.258  20.058   5.435  1.00  0.00           H  
ATOM   2655 1HG2 THR A 174      20.117  21.052   8.078  1.00  0.00           H  
ATOM   2656 2HG2 THR A 174      18.507  21.618   8.568  1.00  0.00           H  
ATOM   2657 3HG2 THR A 174      18.691  20.033   7.796  1.00  0.00           H  
ATOM   2658  N   GLY A 175      17.002  23.870   4.871  1.00  0.00           N  
ATOM   2659  CA  GLY A 175      16.821  24.741   3.710  1.00  0.00           C  
ATOM   2660  C   GLY A 175      17.736  25.962   3.684  1.00  0.00           C  
ATOM   2661  O   GLY A 175      18.255  26.401   4.713  1.00  0.00           O  
ATOM   2662  H   GLY A 175      16.895  24.238   5.816  1.00  0.00           H  
ATOM   2663 1HA  GLY A 175      16.976  24.162   2.807  1.00  0.00           H  
ATOM   2664 2HA  GLY A 175      15.781  25.070   3.687  1.00  0.00           H  
ATOM   2665  N   GLY A 176      17.857  26.553   2.495  1.00  0.00           N  
ATOM   2666  CA  GLY A 176      18.719  27.706   2.252  1.00  0.00           C  
ATOM   2667  C   GLY A 176      18.154  29.082   2.614  1.00  0.00           C  
ATOM   2668  O   GLY A 176      18.565  29.666   3.614  1.00  0.00           O  
ATOM   2669  H   GLY A 176      17.401  26.111   1.694  1.00  0.00           H  
ATOM   2670 1HA  GLY A 176      19.634  27.551   2.795  1.00  0.00           H  
ATOM   2671 2HA  GLY A 176      18.996  27.706   1.198  1.00  0.00           H  
ATOM   2672  N   GLY A 177      17.300  29.642   1.762  1.00  0.00           N  
ATOM   2673  CA  GLY A 177      16.727  30.970   1.997  1.00  0.00           C  
ATOM   2674  C   GLY A 177      15.295  30.903   2.524  1.00  0.00           C  
ATOM   2675  O   GLY A 177      14.806  29.840   2.912  1.00  0.00           O  
ATOM   2676  H   GLY A 177      16.996  29.094   0.965  1.00  0.00           H  
ATOM   2677 1HA  GLY A 177      17.353  31.523   2.692  1.00  0.00           H  
ATOM   2678 2HA  GLY A 177      16.738  31.528   1.062  1.00  0.00           H  
ATOM   2679  N   ILE A 178      14.587  32.022   2.482  1.00  0.00           N  
ATOM   2680  CA  ILE A 178      13.219  32.027   2.982  1.00  0.00           C  
ATOM   2681  C   ILE A 178      12.330  31.190   2.074  1.00  0.00           C  
ATOM   2682  O   ILE A 178      11.504  30.400   2.543  1.00  0.00           O  
ATOM   2683  CB  ILE A 178      12.685  33.451   3.095  1.00  0.00           C  
ATOM   2684  CG1 ILE A 178      13.529  34.229   4.103  1.00  0.00           C  
ATOM   2685  CG2 ILE A 178      11.219  33.435   3.513  1.00  0.00           C  
ATOM   2686  CD1 ILE A 178      13.527  33.612   5.484  1.00  0.00           C  
ATOM   2687  H   ILE A 178      15.007  32.877   2.140  1.00  0.00           H  
ATOM   2688  HA  ILE A 178      13.211  31.579   3.979  1.00  0.00           H  
ATOM   2689  HB  ILE A 178      12.776  33.948   2.129  1.00  0.00           H  
ATOM   2690 1HG1 ILE A 178      14.556  34.273   3.748  1.00  0.00           H  
ATOM   2691 2HG1 ILE A 178      13.144  35.248   4.186  1.00  0.00           H  
ATOM   2692 1HG2 ILE A 178      10.865  34.454   3.570  1.00  0.00           H  
ATOM   2693 2HG2 ILE A 178      10.632  32.889   2.776  1.00  0.00           H  
ATOM   2694 3HG2 ILE A 178      11.118  32.954   4.489  1.00  0.00           H  
ATOM   2695 1HD1 ILE A 178      14.146  34.215   6.148  1.00  0.00           H  
ATOM   2696 2HD1 ILE A 178      12.511  33.584   5.865  1.00  0.00           H  
ATOM   2697 3HD1 ILE A 178      13.927  32.599   5.441  1.00  0.00           H  
ATOM   2698  N   SER A 179      12.528  31.341   0.759  1.00  0.00           N  
ATOM   2699  CA  SER A 179      11.766  30.561  -0.204  1.00  0.00           C  
ATOM   2700  C   SER A 179      12.086  29.072  -0.076  1.00  0.00           C  
ATOM   2701  O   SER A 179      11.267  28.220  -0.442  1.00  0.00           O  
ATOM   2702  CB  SER A 179      12.046  31.055  -1.613  1.00  0.00           C  
ATOM   2703  OG  SER A 179      13.380  30.827  -1.982  1.00  0.00           O  
ATOM   2704  H   SER A 179      13.217  32.003   0.436  1.00  0.00           H  
ATOM   2705  HA  SER A 179      10.709  30.701   0.006  1.00  0.00           H  
ATOM   2706 1HB  SER A 179      11.382  30.544  -2.310  1.00  0.00           H  
ATOM   2707 2HB  SER A 179      11.827  32.120  -1.673  1.00  0.00           H  
ATOM   2708  HG  SER A 179      13.452  31.099  -2.902  1.00  0.00           H  
ATOM   2709  N   SER A 180      13.269  28.760   0.478  1.00  0.00           N  
ATOM   2710  CA  SER A 180      13.660  27.381   0.688  1.00  0.00           C  
ATOM   2711  C   SER A 180      12.800  26.864   1.808  1.00  0.00           C  
ATOM   2712  O   SER A 180      12.347  25.730   1.763  1.00  0.00           O  
ATOM   2713  CB  SER A 180      15.099  27.232   1.103  1.00  0.00           C  
ATOM   2714  OG  SER A 180      15.990  27.697   0.116  1.00  0.00           O  
ATOM   2715  H   SER A 180      13.888  29.505   0.761  1.00  0.00           H  
ATOM   2716  HA  SER A 180      13.464  26.802  -0.212  1.00  0.00           H  
ATOM   2717 1HB  SER A 180      15.271  27.722   2.038  1.00  0.00           H  
ATOM   2718 2HB  SER A 180      15.278  26.176   1.272  1.00  0.00           H  
ATOM   2719  HG  SER A 180      15.789  27.192  -0.661  1.00  0.00           H  
ATOM   2720  N   GLY A 181      12.574  27.712   2.816  1.00  0.00           N  
ATOM   2721  CA  GLY A 181      11.743  27.353   3.952  1.00  0.00           C  
ATOM   2722  C   GLY A 181      10.332  27.018   3.518  1.00  0.00           C  
ATOM   2723  O   GLY A 181       9.715  26.089   4.038  1.00  0.00           O  
ATOM   2724  H   GLY A 181      13.023  28.629   2.796  1.00  0.00           H  
ATOM   2725 1HA  GLY A 181      12.179  26.490   4.440  1.00  0.00           H  
ATOM   2726 2HA  GLY A 181      11.723  28.177   4.665  1.00  0.00           H  
ATOM   2727  N   LEU A 182       9.819  27.739   2.531  1.00  0.00           N  
ATOM   2728  CA  LEU A 182       8.494  27.393   2.040  1.00  0.00           C  
ATOM   2729  C   LEU A 182       8.552  25.994   1.412  1.00  0.00           C  
ATOM   2730  O   LEU A 182       7.725  25.129   1.715  1.00  0.00           O  
ATOM   2731  CB  LEU A 182       8.038  28.436   1.016  1.00  0.00           C  
ATOM   2732  CG  LEU A 182       7.719  29.832   1.586  1.00  0.00           C  
ATOM   2733  CD1 LEU A 182       7.536  30.831   0.474  1.00  0.00           C  
ATOM   2734  CD2 LEU A 182       6.450  29.750   2.372  1.00  0.00           C  
ATOM   2735  H   LEU A 182      10.351  28.532   2.168  1.00  0.00           H  
ATOM   2736  HA  LEU A 182       7.799  27.377   2.877  1.00  0.00           H  
ATOM   2737 1HB  LEU A 182       8.830  28.557   0.291  1.00  0.00           H  
ATOM   2738 2HB  LEU A 182       7.150  28.061   0.506  1.00  0.00           H  
ATOM   2739  HG  LEU A 182       8.547  30.159   2.224  1.00  0.00           H  
ATOM   2740 1HD1 LEU A 182       7.310  31.807   0.901  1.00  0.00           H  
ATOM   2741 2HD1 LEU A 182       8.440  30.897  -0.114  1.00  0.00           H  
ATOM   2742 3HD1 LEU A 182       6.715  30.517  -0.157  1.00  0.00           H  
ATOM   2743 1HD2 LEU A 182       6.211  30.727   2.791  1.00  0.00           H  
ATOM   2744 2HD2 LEU A 182       5.638  29.429   1.718  1.00  0.00           H  
ATOM   2745 3HD2 LEU A 182       6.576  29.035   3.162  1.00  0.00           H  
ATOM   2746  N   ALA A 183       9.595  25.736   0.606  1.00  0.00           N  
ATOM   2747  CA  ALA A 183       9.751  24.424  -0.030  1.00  0.00           C  
ATOM   2748  C   ALA A 183       9.922  23.314   1.013  1.00  0.00           C  
ATOM   2749  O   ALA A 183       9.364  22.223   0.871  1.00  0.00           O  
ATOM   2750  CB  ALA A 183      10.942  24.432  -0.975  1.00  0.00           C  
ATOM   2751  H   ALA A 183      10.264  26.478   0.394  1.00  0.00           H  
ATOM   2752  HA  ALA A 183       8.848  24.220  -0.600  1.00  0.00           H  
ATOM   2753 1HB  ALA A 183      11.007  23.476  -1.456  1.00  0.00           H  
ATOM   2754 2HB  ALA A 183      10.810  25.197  -1.726  1.00  0.00           H  
ATOM   2755 3HB  ALA A 183      11.853  24.626  -0.421  1.00  0.00           H  
ATOM   2756  N   GLU A 184      10.669  23.617   2.075  1.00  0.00           N  
ATOM   2757  CA  GLU A 184      10.931  22.696   3.170  1.00  0.00           C  
ATOM   2758  C   GLU A 184       9.684  22.334   3.923  1.00  0.00           C  
ATOM   2759  O   GLU A 184       9.414  21.157   4.164  1.00  0.00           O  
ATOM   2760  CB  GLU A 184      11.943  23.300   4.137  1.00  0.00           C  
ATOM   2761  CG  GLU A 184      12.158  22.501   5.357  1.00  0.00           C  
ATOM   2762  CD  GLU A 184      13.280  22.991   6.133  1.00  0.00           C  
ATOM   2763  OE1 GLU A 184      14.328  23.086   5.571  1.00  0.00           O  
ATOM   2764  OE2 GLU A 184      13.110  23.297   7.279  1.00  0.00           O  
ATOM   2765  H   GLU A 184      11.096  24.533   2.108  1.00  0.00           H  
ATOM   2766  HA  GLU A 184      11.354  21.784   2.749  1.00  0.00           H  
ATOM   2767 1HB  GLU A 184      12.903  23.433   3.633  1.00  0.00           H  
ATOM   2768 2HB  GLU A 184      11.600  24.275   4.447  1.00  0.00           H  
ATOM   2769 1HG  GLU A 184      11.267  22.561   5.966  1.00  0.00           H  
ATOM   2770 2HG  GLU A 184      12.284  21.494   5.093  1.00  0.00           H  
ATOM   2771  N   ALA A 185       8.897  23.335   4.286  1.00  0.00           N  
ATOM   2772  CA  ALA A 185       7.681  23.059   5.011  1.00  0.00           C  
ATOM   2773  C   ALA A 185       6.790  22.182   4.171  1.00  0.00           C  
ATOM   2774  O   ALA A 185       6.208  21.230   4.680  1.00  0.00           O  
ATOM   2775  CB  ALA A 185       6.995  24.346   5.355  1.00  0.00           C  
ATOM   2776  H   ALA A 185       9.156  24.298   4.070  1.00  0.00           H  
ATOM   2777  HA  ALA A 185       7.923  22.512   5.914  1.00  0.00           H  
ATOM   2778 1HB  ALA A 185       6.068  24.146   5.891  1.00  0.00           H  
ATOM   2779 2HB  ALA A 185       7.631  24.970   5.959  1.00  0.00           H  
ATOM   2780 3HB  ALA A 185       6.795  24.836   4.430  1.00  0.00           H  
ATOM   2781  N   LEU A 186       6.735  22.450   2.869  1.00  0.00           N  
ATOM   2782  CA  LEU A 186       5.935  21.647   1.968  1.00  0.00           C  
ATOM   2783  C   LEU A 186       6.456  20.223   1.858  1.00  0.00           C  
ATOM   2784  O   LEU A 186       5.668  19.276   1.787  1.00  0.00           O  
ATOM   2785  CB  LEU A 186       5.886  22.347   0.631  1.00  0.00           C  
ATOM   2786  CG  LEU A 186       5.070  23.595   0.680  1.00  0.00           C  
ATOM   2787  CD1 LEU A 186       5.275  24.333  -0.544  1.00  0.00           C  
ATOM   2788  CD2 LEU A 186       3.604  23.212   0.867  1.00  0.00           C  
ATOM   2789  H   LEU A 186       7.240  23.257   2.491  1.00  0.00           H  
ATOM   2790  HA  LEU A 186       4.923  21.610   2.362  1.00  0.00           H  
ATOM   2791 1HB  LEU A 186       6.896  22.614   0.333  1.00  0.00           H  
ATOM   2792 2HB  LEU A 186       5.461  21.678  -0.113  1.00  0.00           H  
ATOM   2793  HG  LEU A 186       5.387  24.220   1.502  1.00  0.00           H  
ATOM   2794 1HD1 LEU A 186       4.680  25.247  -0.528  1.00  0.00           H  
ATOM   2795 2HD1 LEU A 186       6.331  24.581  -0.624  1.00  0.00           H  
ATOM   2796 3HD1 LEU A 186       4.994  23.718  -1.362  1.00  0.00           H  
ATOM   2797 1HD2 LEU A 186       3.022  24.113   0.884  1.00  0.00           H  
ATOM   2798 2HD2 LEU A 186       3.271  22.584   0.049  1.00  0.00           H  
ATOM   2799 3HD2 LEU A 186       3.479  22.671   1.806  1.00  0.00           H  
ATOM   2800  N   ALA A 187       7.783  20.059   1.852  1.00  0.00           N  
ATOM   2801  CA  ALA A 187       8.370  18.729   1.816  1.00  0.00           C  
ATOM   2802  C   ALA A 187       7.946  17.957   3.060  1.00  0.00           C  
ATOM   2803  O   ALA A 187       7.604  16.774   2.991  1.00  0.00           O  
ATOM   2804  CB  ALA A 187       9.884  18.818   1.738  1.00  0.00           C  
ATOM   2805  H   ALA A 187       8.395  20.875   1.854  1.00  0.00           H  
ATOM   2806  HA  ALA A 187       7.990  18.209   0.938  1.00  0.00           H  
ATOM   2807 1HB  ALA A 187      10.294  17.821   1.697  1.00  0.00           H  
ATOM   2808 2HB  ALA A 187      10.161  19.370   0.843  1.00  0.00           H  
ATOM   2809 3HB  ALA A 187      10.268  19.334   2.613  1.00  0.00           H  
ATOM   2810  N   ILE A 188       7.915  18.647   4.197  1.00  0.00           N  
ATOM   2811  CA  ILE A 188       7.503  18.024   5.437  1.00  0.00           C  
ATOM   2812  C   ILE A 188       6.025  17.674   5.363  1.00  0.00           C  
ATOM   2813  O   ILE A 188       5.653  16.543   5.670  1.00  0.00           O  
ATOM   2814  CB  ILE A 188       7.825  18.903   6.638  1.00  0.00           C  
ATOM   2815  CG1 ILE A 188       9.337  19.002   6.776  1.00  0.00           C  
ATOM   2816  CG2 ILE A 188       7.216  18.286   7.892  1.00  0.00           C  
ATOM   2817  CD1 ILE A 188       9.787  20.064   7.718  1.00  0.00           C  
ATOM   2818  H   ILE A 188       8.219  19.623   4.196  1.00  0.00           H  
ATOM   2819  HA  ILE A 188       8.063  17.099   5.559  1.00  0.00           H  
ATOM   2820  HB  ILE A 188       7.438  19.898   6.472  1.00  0.00           H  
ATOM   2821 1HG1 ILE A 188       9.712  18.045   7.122  1.00  0.00           H  
ATOM   2822 2HG1 ILE A 188       9.769  19.209   5.796  1.00  0.00           H  
ATOM   2823 1HG2 ILE A 188       7.458  18.902   8.727  1.00  0.00           H  
ATOM   2824 2HG2 ILE A 188       6.133  18.222   7.783  1.00  0.00           H  
ATOM   2825 3HG2 ILE A 188       7.625  17.286   8.046  1.00  0.00           H  
ATOM   2826 1HD1 ILE A 188      10.873  20.079   7.759  1.00  0.00           H  
ATOM   2827 2HD1 ILE A 188       9.431  21.015   7.359  1.00  0.00           H  
ATOM   2828 3HD1 ILE A 188       9.387  19.875   8.706  1.00  0.00           H  
ATOM   2829  N   VAL A 189       5.196  18.594   4.863  1.00  0.00           N  
ATOM   2830  CA  VAL A 189       3.774  18.315   4.719  1.00  0.00           C  
ATOM   2831  C   VAL A 189       3.597  17.044   3.880  1.00  0.00           C  
ATOM   2832  O   VAL A 189       2.821  16.149   4.244  1.00  0.00           O  
ATOM   2833  CB  VAL A 189       3.038  19.511   4.034  1.00  0.00           C  
ATOM   2834  CG1 VAL A 189       1.600  19.113   3.647  1.00  0.00           C  
ATOM   2835  CG2 VAL A 189       2.979  20.754   4.970  1.00  0.00           C  
ATOM   2836  H   VAL A 189       5.560  19.512   4.615  1.00  0.00           H  
ATOM   2837  HA  VAL A 189       3.356  18.153   5.706  1.00  0.00           H  
ATOM   2838  HB  VAL A 189       3.566  19.764   3.125  1.00  0.00           H  
ATOM   2839 1HG1 VAL A 189       1.115  19.951   3.152  1.00  0.00           H  
ATOM   2840 2HG1 VAL A 189       1.627  18.258   2.970  1.00  0.00           H  
ATOM   2841 3HG1 VAL A 189       1.035  18.849   4.510  1.00  0.00           H  
ATOM   2842 1HG2 VAL A 189       2.473  21.572   4.457  1.00  0.00           H  
ATOM   2843 2HG2 VAL A 189       2.443  20.523   5.868  1.00  0.00           H  
ATOM   2844 3HG2 VAL A 189       3.964  21.064   5.235  1.00  0.00           H  
ATOM   2845  N   ALA A 190       4.358  16.924   2.788  1.00  0.00           N  
ATOM   2846  CA  ALA A 190       4.296  15.731   1.953  1.00  0.00           C  
ATOM   2847  C   ALA A 190       4.663  14.457   2.732  1.00  0.00           C  
ATOM   2848  O   ALA A 190       4.086  13.394   2.492  1.00  0.00           O  
ATOM   2849  CB  ALA A 190       5.219  15.872   0.759  1.00  0.00           C  
ATOM   2850  H   ALA A 190       4.976  17.690   2.521  1.00  0.00           H  
ATOM   2851  HA  ALA A 190       3.281  15.636   1.597  1.00  0.00           H  
ATOM   2852 1HB  ALA A 190       5.130  14.991   0.129  1.00  0.00           H  
ATOM   2853 2HB  ALA A 190       4.945  16.757   0.191  1.00  0.00           H  
ATOM   2854 3HB  ALA A 190       6.241  15.969   1.100  1.00  0.00           H  
ATOM   2855  N   ARG A 191       5.614  14.555   3.669  1.00  0.00           N  
ATOM   2856  CA  ARG A 191       6.053  13.399   4.456  1.00  0.00           C  
ATOM   2857  C   ARG A 191       5.100  13.056   5.613  1.00  0.00           C  
ATOM   2858  O   ARG A 191       5.040  11.906   6.059  1.00  0.00           O  
ATOM   2859  CB  ARG A 191       7.437  13.664   5.041  1.00  0.00           C  
ATOM   2860  CG  ARG A 191       8.559  13.748   4.020  1.00  0.00           C  
ATOM   2861  CD  ARG A 191       9.868  14.124   4.639  1.00  0.00           C  
ATOM   2862  NE  ARG A 191      10.448  13.054   5.464  1.00  0.00           N  
ATOM   2863  CZ  ARG A 191      11.210  12.066   4.939  1.00  0.00           C  
ATOM   2864  NH1 ARG A 191      11.403  12.044   3.636  1.00  0.00           N  
ATOM   2865  NH2 ARG A 191      11.773  11.123   5.683  1.00  0.00           N  
ATOM   2866  H   ARG A 191       6.082  15.454   3.807  1.00  0.00           H  
ATOM   2867  HA  ARG A 191       6.113  12.539   3.790  1.00  0.00           H  
ATOM   2868 1HB  ARG A 191       7.421  14.606   5.586  1.00  0.00           H  
ATOM   2869 2HB  ARG A 191       7.690  12.882   5.756  1.00  0.00           H  
ATOM   2870 1HG  ARG A 191       8.680  12.772   3.554  1.00  0.00           H  
ATOM   2871 2HG  ARG A 191       8.312  14.474   3.258  1.00  0.00           H  
ATOM   2872 1HD  ARG A 191      10.577  14.374   3.858  1.00  0.00           H  
ATOM   2873 2HD  ARG A 191       9.717  14.997   5.278  1.00  0.00           H  
ATOM   2874  HE  ARG A 191      10.260  13.059   6.478  1.00  0.00           H  
ATOM   2875 1HH1 ARG A 191      10.971  12.746   3.051  1.00  0.00           H  
ATOM   2876 2HH1 ARG A 191      11.969  11.318   3.222  1.00  0.00           H  
ATOM   2877 1HH2 ARG A 191      11.684  11.098   6.703  1.00  0.00           H  
ATOM   2878 2HH2 ARG A 191      12.329  10.411   5.241  1.00  0.00           H  
ATOM   2879  N   VAL A 192       4.361  14.055   6.087  1.00  0.00           N  
ATOM   2880  CA  VAL A 192       3.455  13.913   7.225  1.00  0.00           C  
ATOM   2881  C   VAL A 192       1.998  13.664   6.840  1.00  0.00           C  
ATOM   2882  O   VAL A 192       1.364  12.747   7.364  1.00  0.00           O  
ATOM   2883  CB  VAL A 192       3.541  15.191   8.070  1.00  0.00           C  
ATOM   2884  CG1 VAL A 192       2.562  15.181   9.220  1.00  0.00           C  
ATOM   2885  CG2 VAL A 192       4.937  15.327   8.585  1.00  0.00           C  
ATOM   2886  H   VAL A 192       4.492  14.977   5.673  1.00  0.00           H  
ATOM   2887  HA  VAL A 192       3.802  13.073   7.825  1.00  0.00           H  
ATOM   2888  HB  VAL A 192       3.302  16.044   7.430  1.00  0.00           H  
ATOM   2889 1HG1 VAL A 192       2.654  16.103   9.773  1.00  0.00           H  
ATOM   2890 2HG1 VAL A 192       1.546  15.089   8.841  1.00  0.00           H  
ATOM   2891 3HG1 VAL A 192       2.794  14.355   9.866  1.00  0.00           H  
ATOM   2892 1HG2 VAL A 192       5.009  16.237   9.127  1.00  0.00           H  
ATOM   2893 2HG2 VAL A 192       5.175  14.485   9.231  1.00  0.00           H  
ATOM   2894 3HG2 VAL A 192       5.638  15.350   7.762  1.00  0.00           H  
ATOM   2895  N   ALA A 193       1.450  14.520   5.980  1.00  0.00           N  
ATOM   2896  CA  ALA A 193       0.062  14.427   5.554  1.00  0.00           C  
ATOM   2897  C   ALA A 193      -0.092  13.738   4.199  1.00  0.00           C  
ATOM   2898  O   ALA A 193      -1.135  13.152   3.905  1.00  0.00           O  
ATOM   2899  CB  ALA A 193      -0.536  15.794   5.510  1.00  0.00           C  
ATOM   2900  H   ALA A 193       2.022  15.251   5.577  1.00  0.00           H  
ATOM   2901  HA  ALA A 193      -0.469  13.831   6.286  1.00  0.00           H  
ATOM   2902 1HB  ALA A 193      -1.575  15.724   5.235  1.00  0.00           H  
ATOM   2903 2HB  ALA A 193      -0.458  16.233   6.490  1.00  0.00           H  
ATOM   2904 3HB  ALA A 193       0.000  16.403   4.781  1.00  0.00           H  
ATOM   2905  N   GLY A 194       0.942  13.818   3.368  1.00  0.00           N  
ATOM   2906  CA  GLY A 194       0.906  13.195   2.043  1.00  0.00           C  
ATOM   2907  C   GLY A 194       1.060  14.197   0.905  1.00  0.00           C  
ATOM   2908  O   GLY A 194       0.817  15.397   1.072  1.00  0.00           O  
ATOM   2909  H   GLY A 194       1.770  14.342   3.654  1.00  0.00           H  
ATOM   2910 1HA  GLY A 194       1.707  12.456   1.979  1.00  0.00           H  
ATOM   2911 2HA  GLY A 194      -0.029  12.651   1.923  1.00  0.00           H  
ATOM   2912  N   GLN A 195       1.420  13.689  -0.276  1.00  0.00           N  
ATOM   2913  CA  GLN A 195       1.651  14.533  -1.447  1.00  0.00           C  
ATOM   2914  C   GLN A 195       0.402  15.286  -1.885  1.00  0.00           C  
ATOM   2915  O   GLN A 195       0.479  16.441  -2.295  1.00  0.00           O  
ATOM   2916  CB  GLN A 195       2.148  13.682  -2.620  1.00  0.00           C  
ATOM   2917  CG  GLN A 195       3.550  13.112  -2.435  1.00  0.00           C  
ATOM   2918  CD  GLN A 195       3.981  12.235  -3.607  1.00  0.00           C  
ATOM   2919  OE1 GLN A 195       3.145  11.736  -4.370  1.00  0.00           O  
ATOM   2920  NE2 GLN A 195       5.287  12.049  -3.754  1.00  0.00           N  
ATOM   2921  H   GLN A 195       1.578  12.691  -0.347  1.00  0.00           H  
ATOM   2922  HA  GLN A 195       2.419  15.264  -1.194  1.00  0.00           H  
ATOM   2923 1HB  GLN A 195       1.462  12.848  -2.778  1.00  0.00           H  
ATOM   2924 2HB  GLN A 195       2.143  14.283  -3.528  1.00  0.00           H  
ATOM   2925 1HG  GLN A 195       4.258  13.934  -2.343  1.00  0.00           H  
ATOM   2926 2HG  GLN A 195       3.565  12.502  -1.530  1.00  0.00           H  
ATOM   2927 1HE2 GLN A 195       5.634  11.492  -4.510  1.00  0.00           H  
ATOM   2928 2HE2 GLN A 195       5.928  12.471  -3.112  1.00  0.00           H  
ATOM   2929  N   ASP A 196      -0.764  14.649  -1.773  1.00  0.00           N  
ATOM   2930  CA  ASP A 196      -2.009  15.293  -2.198  1.00  0.00           C  
ATOM   2931  C   ASP A 196      -2.268  16.560  -1.386  1.00  0.00           C  
ATOM   2932  O   ASP A 196      -2.779  17.564  -1.898  1.00  0.00           O  
ATOM   2933  CB  ASP A 196      -3.182  14.328  -2.038  1.00  0.00           C  
ATOM   2934  CG  ASP A 196      -3.161  13.177  -3.050  1.00  0.00           C  
ATOM   2935  OD1 ASP A 196      -2.422  13.249  -4.007  1.00  0.00           O  
ATOM   2936  OD2 ASP A 196      -3.878  12.231  -2.844  1.00  0.00           O  
ATOM   2937  H   ASP A 196      -0.779  13.707  -1.410  1.00  0.00           H  
ATOM   2938  HA  ASP A 196      -1.917  15.570  -3.249  1.00  0.00           H  
ATOM   2939 1HB  ASP A 196      -3.174  13.912  -1.031  1.00  0.00           H  
ATOM   2940 2HB  ASP A 196      -4.117  14.877  -2.152  1.00  0.00           H  
ATOM   2941  N   ILE A 197      -1.897  16.506  -0.114  1.00  0.00           N  
ATOM   2942  CA  ILE A 197      -2.092  17.616   0.790  1.00  0.00           C  
ATOM   2943  C   ILE A 197      -1.050  18.669   0.495  1.00  0.00           C  
ATOM   2944  O   ILE A 197      -1.362  19.855   0.439  1.00  0.00           O  
ATOM   2945  CB  ILE A 197      -2.026  17.164   2.246  1.00  0.00           C  
ATOM   2946  CG1 ILE A 197      -3.140  16.137   2.520  1.00  0.00           C  
ATOM   2947  CG2 ILE A 197      -2.181  18.375   3.167  1.00  0.00           C  
ATOM   2948  CD1 ILE A 197      -4.537  16.679   2.283  1.00  0.00           C  
ATOM   2949  H   ILE A 197      -1.458  15.663   0.232  1.00  0.00           H  
ATOM   2950  HA  ILE A 197      -3.076  18.044   0.613  1.00  0.00           H  
ATOM   2951  HB  ILE A 197      -1.067  16.675   2.437  1.00  0.00           H  
ATOM   2952 1HG1 ILE A 197      -2.984  15.275   1.873  1.00  0.00           H  
ATOM   2953 2HG1 ILE A 197      -3.072  15.801   3.545  1.00  0.00           H  
ATOM   2954 1HG2 ILE A 197      -2.140  18.048   4.195  1.00  0.00           H  
ATOM   2955 2HG2 ILE A 197      -1.379  19.085   2.976  1.00  0.00           H  
ATOM   2956 3HG2 ILE A 197      -3.135  18.849   2.977  1.00  0.00           H  
ATOM   2957 1HD1 ILE A 197      -5.270  15.898   2.496  1.00  0.00           H  
ATOM   2958 2HD1 ILE A 197      -4.717  17.529   2.942  1.00  0.00           H  
ATOM   2959 3HD1 ILE A 197      -4.637  16.998   1.247  1.00  0.00           H  
ATOM   2960  N   ALA A 198       0.195  18.254   0.278  1.00  0.00           N  
ATOM   2961  CA  ALA A 198       1.219  19.238  -0.034  1.00  0.00           C  
ATOM   2962  C   ALA A 198       0.845  20.021  -1.287  1.00  0.00           C  
ATOM   2963  O   ALA A 198       1.010  21.240  -1.319  1.00  0.00           O  
ATOM   2964  CB  ALA A 198       2.553  18.561  -0.231  1.00  0.00           C  
ATOM   2965  H   ALA A 198       0.427  17.262   0.346  1.00  0.00           H  
ATOM   2966  HA  ALA A 198       1.288  19.939   0.794  1.00  0.00           H  
ATOM   2967 1HB  ALA A 198       3.319  19.306  -0.441  1.00  0.00           H  
ATOM   2968 2HB  ALA A 198       2.810  18.026   0.674  1.00  0.00           H  
ATOM   2969 3HB  ALA A 198       2.486  17.861  -1.061  1.00  0.00           H  
ATOM   2970  N   LYS A 199       0.283  19.338  -2.296  1.00  0.00           N  
ATOM   2971  CA  LYS A 199      -0.134  20.002  -3.530  1.00  0.00           C  
ATOM   2972  C   LYS A 199      -1.282  20.972  -3.254  1.00  0.00           C  
ATOM   2973  O   LYS A 199      -1.301  22.086  -3.786  1.00  0.00           O  
ATOM   2974  CB  LYS A 199      -0.512  18.965  -4.580  1.00  0.00           C  
ATOM   2975  CG  LYS A 199       0.686  18.190  -5.135  1.00  0.00           C  
ATOM   2976  CD  LYS A 199       0.247  17.120  -6.117  1.00  0.00           C  
ATOM   2977  CE  LYS A 199       1.432  16.316  -6.626  1.00  0.00           C  
ATOM   2978  NZ  LYS A 199       1.004  15.221  -7.540  1.00  0.00           N  
ATOM   2979  H   LYS A 199       0.178  18.325  -2.216  1.00  0.00           H  
ATOM   2980  HA  LYS A 199       0.708  20.577  -3.911  1.00  0.00           H  
ATOM   2981 1HB  LYS A 199      -1.200  18.239  -4.137  1.00  0.00           H  
ATOM   2982 2HB  LYS A 199      -1.025  19.448  -5.408  1.00  0.00           H  
ATOM   2983 1HG  LYS A 199       1.359  18.884  -5.641  1.00  0.00           H  
ATOM   2984 2HG  LYS A 199       1.228  17.724  -4.316  1.00  0.00           H  
ATOM   2985 1HD  LYS A 199      -0.450  16.442  -5.616  1.00  0.00           H  
ATOM   2986 2HD  LYS A 199      -0.261  17.583  -6.960  1.00  0.00           H  
ATOM   2987 1HE  LYS A 199       2.111  16.978  -7.160  1.00  0.00           H  
ATOM   2988 2HE  LYS A 199       1.958  15.879  -5.775  1.00  0.00           H  
ATOM   2989 1HZ  LYS A 199       1.814  14.707  -7.855  1.00  0.00           H  
ATOM   2990 2HZ  LYS A 199       0.380  14.596  -7.039  1.00  0.00           H  
ATOM   2991 3HZ  LYS A 199       0.522  15.614  -8.337  1.00  0.00           H  
ATOM   2992  N   HIS A 200      -2.220  20.579  -2.386  1.00  0.00           N  
ATOM   2993  CA  HIS A 200      -3.298  21.472  -1.976  1.00  0.00           C  
ATOM   2994  C   HIS A 200      -2.733  22.732  -1.348  1.00  0.00           C  
ATOM   2995  O   HIS A 200      -3.131  23.848  -1.702  1.00  0.00           O  
ATOM   2996  CB  HIS A 200      -4.237  20.813  -0.970  1.00  0.00           C  
ATOM   2997  CG  HIS A 200      -5.216  21.780  -0.364  1.00  0.00           C  
ATOM   2998  ND1 HIS A 200      -6.347  22.231  -1.012  1.00  0.00           N  
ATOM   2999  CD2 HIS A 200      -5.193  22.402   0.836  1.00  0.00           C  
ATOM   3000  CE1 HIS A 200      -6.990  23.081  -0.218  1.00  0.00           C  
ATOM   3001  NE2 HIS A 200      -6.309  23.195   0.909  1.00  0.00           N  
ATOM   3002  H   HIS A 200      -2.197  19.630  -2.007  1.00  0.00           H  
ATOM   3003  HA  HIS A 200      -3.881  21.765  -2.847  1.00  0.00           H  
ATOM   3004 1HB  HIS A 200      -4.787  20.007  -1.456  1.00  0.00           H  
ATOM   3005 2HB  HIS A 200      -3.667  20.374  -0.167  1.00  0.00           H  
ATOM   3006  HD2 HIS A 200      -4.423  22.287   1.598  1.00  0.00           H  
ATOM   3007  HE1 HIS A 200      -7.921  23.596  -0.454  1.00  0.00           H  
ATOM   3008  HE2 HIS A 200      -6.556  23.769   1.703  1.00  0.00           H  
ATOM   3009  N   VAL A 201      -1.813  22.549  -0.400  1.00  0.00           N  
ATOM   3010  CA  VAL A 201      -1.229  23.667   0.309  1.00  0.00           C  
ATOM   3011  C   VAL A 201      -0.478  24.568  -0.691  1.00  0.00           C  
ATOM   3012  O   VAL A 201      -0.582  25.800  -0.644  1.00  0.00           O  
ATOM   3013  CB  VAL A 201      -0.309  23.189   1.438  1.00  0.00           C  
ATOM   3014  CG1 VAL A 201       0.381  24.375   2.030  1.00  0.00           C  
ATOM   3015  CG2 VAL A 201      -1.129  22.451   2.531  1.00  0.00           C  
ATOM   3016  H   VAL A 201      -1.532  21.598  -0.165  1.00  0.00           H  
ATOM   3017  HA  VAL A 201      -2.033  24.226   0.774  1.00  0.00           H  
ATOM   3018  HB  VAL A 201       0.449  22.519   1.025  1.00  0.00           H  
ATOM   3019 1HG1 VAL A 201       1.051  24.042   2.825  1.00  0.00           H  
ATOM   3020 2HG1 VAL A 201       0.942  24.881   1.253  1.00  0.00           H  
ATOM   3021 3HG1 VAL A 201      -0.358  25.062   2.443  1.00  0.00           H  
ATOM   3022 1HG2 VAL A 201      -0.463  22.118   3.328  1.00  0.00           H  
ATOM   3023 2HG2 VAL A 201      -1.871  23.119   2.938  1.00  0.00           H  
ATOM   3024 3HG2 VAL A 201      -1.628  21.594   2.100  1.00  0.00           H  
ATOM   3025  N   GLN A 202       0.251  23.965  -1.642  1.00  0.00           N  
ATOM   3026  CA  GLN A 202       0.932  24.764  -2.660  1.00  0.00           C  
ATOM   3027  C   GLN A 202      -0.079  25.572  -3.465  1.00  0.00           C  
ATOM   3028  O   GLN A 202       0.159  26.742  -3.780  1.00  0.00           O  
ATOM   3029  CB  GLN A 202       1.707  23.869  -3.643  1.00  0.00           C  
ATOM   3030  CG  GLN A 202       2.915  23.251  -3.092  1.00  0.00           C  
ATOM   3031  CD  GLN A 202       3.557  22.197  -3.987  1.00  0.00           C  
ATOM   3032  OE1 GLN A 202       3.589  22.289  -5.220  1.00  0.00           O  
ATOM   3033  NE2 GLN A 202       4.080  21.155  -3.347  1.00  0.00           N  
ATOM   3034  H   GLN A 202       0.349  22.951  -1.645  1.00  0.00           H  
ATOM   3035  HA  GLN A 202       1.622  25.448  -2.173  1.00  0.00           H  
ATOM   3036 1HB  GLN A 202       1.059  23.089  -4.025  1.00  0.00           H  
ATOM   3037 2HB  GLN A 202       2.026  24.479  -4.482  1.00  0.00           H  
ATOM   3038 1HG  GLN A 202       3.621  24.066  -3.004  1.00  0.00           H  
ATOM   3039 2HG  GLN A 202       2.700  22.825  -2.132  1.00  0.00           H  
ATOM   3040 1HE2 GLN A 202       4.517  20.416  -3.860  1.00  0.00           H  
ATOM   3041 2HE2 GLN A 202       4.035  21.117  -2.350  1.00  0.00           H  
ATOM   3042  N   MET A 203      -1.238  24.989  -3.776  1.00  0.00           N  
ATOM   3043  CA  MET A 203      -2.218  25.728  -4.551  1.00  0.00           C  
ATOM   3044  C   MET A 203      -2.836  26.872  -3.769  1.00  0.00           C  
ATOM   3045  O   MET A 203      -2.894  28.001  -4.268  1.00  0.00           O  
ATOM   3046  CB  MET A 203      -3.305  24.789  -5.066  1.00  0.00           C  
ATOM   3047  CG  MET A 203      -4.295  25.446  -6.012  1.00  0.00           C  
ATOM   3048  SD  MET A 203      -3.501  26.046  -7.523  1.00  0.00           S  
ATOM   3049  CE  MET A 203      -3.244  24.514  -8.415  1.00  0.00           C  
ATOM   3050  H   MET A 203      -1.416  24.017  -3.518  1.00  0.00           H  
ATOM   3051  HA  MET A 203      -1.723  26.177  -5.398  1.00  0.00           H  
ATOM   3052 1HB  MET A 203      -2.846  23.942  -5.572  1.00  0.00           H  
ATOM   3053 2HB  MET A 203      -3.864  24.389  -4.216  1.00  0.00           H  
ATOM   3054 1HG  MET A 203      -5.067  24.729  -6.284  1.00  0.00           H  
ATOM   3055 2HG  MET A 203      -4.771  26.288  -5.510  1.00  0.00           H  
ATOM   3056 1HE  MET A 203      -2.754  24.724  -9.367  1.00  0.00           H  
ATOM   3057 2HE  MET A 203      -2.621  23.843  -7.826  1.00  0.00           H  
ATOM   3058 3HE  MET A 203      -4.207  24.036  -8.601  1.00  0.00           H  
ATOM   3059  N   ILE A 204      -3.252  26.619  -2.530  1.00  0.00           N  
ATOM   3060  CA  ILE A 204      -3.923  27.655  -1.751  1.00  0.00           C  
ATOM   3061  C   ILE A 204      -2.979  28.817  -1.411  1.00  0.00           C  
ATOM   3062  O   ILE A 204      -3.421  29.957  -1.266  1.00  0.00           O  
ATOM   3063  CB  ILE A 204      -4.618  27.047  -0.514  1.00  0.00           C  
ATOM   3064  CG1 ILE A 204      -5.680  27.978   0.006  1.00  0.00           C  
ATOM   3065  CG2 ILE A 204      -3.641  26.792   0.600  1.00  0.00           C  
ATOM   3066  CD1 ILE A 204      -6.600  27.295   0.957  1.00  0.00           C  
ATOM   3067  H   ILE A 204      -3.142  25.678  -2.147  1.00  0.00           H  
ATOM   3068  HA  ILE A 204      -4.719  28.064  -2.372  1.00  0.00           H  
ATOM   3069  HB  ILE A 204      -5.085  26.100  -0.800  1.00  0.00           H  
ATOM   3070 1HG1 ILE A 204      -5.200  28.808   0.527  1.00  0.00           H  
ATOM   3071 2HG1 ILE A 204      -6.259  28.377  -0.827  1.00  0.00           H  
ATOM   3072 1HG2 ILE A 204      -4.154  26.345   1.449  1.00  0.00           H  
ATOM   3073 2HG2 ILE A 204      -2.891  26.134   0.245  1.00  0.00           H  
ATOM   3074 3HG2 ILE A 204      -3.194  27.730   0.906  1.00  0.00           H  
ATOM   3075 1HD1 ILE A 204      -7.345  28.002   1.321  1.00  0.00           H  
ATOM   3076 2HD1 ILE A 204      -7.097  26.470   0.448  1.00  0.00           H  
ATOM   3077 3HD1 ILE A 204      -6.025  26.909   1.781  1.00  0.00           H  
ATOM   3078  N   THR A 205      -1.669  28.536  -1.341  1.00  0.00           N  
ATOM   3079  CA  THR A 205      -0.667  29.567  -1.096  1.00  0.00           C  
ATOM   3080  C   THR A 205       0.032  30.053  -2.383  1.00  0.00           C  
ATOM   3081  O   THR A 205       0.945  30.878  -2.314  1.00  0.00           O  
ATOM   3082  CB  THR A 205       0.403  29.079  -0.092  1.00  0.00           C  
ATOM   3083  OG1 THR A 205       1.080  27.926  -0.604  1.00  0.00           O  
ATOM   3084  CG2 THR A 205      -0.244  28.714   1.222  1.00  0.00           C  
ATOM   3085  H   THR A 205      -1.358  27.566  -1.416  1.00  0.00           H  
ATOM   3086  HA  THR A 205      -1.169  30.425  -0.650  1.00  0.00           H  
ATOM   3087  HB  THR A 205       1.125  29.875   0.073  1.00  0.00           H  
ATOM   3088  HG1 THR A 205       0.424  27.202  -0.734  1.00  0.00           H  
ATOM   3089 1HG2 THR A 205       0.509  28.391   1.921  1.00  0.00           H  
ATOM   3090 2HG2 THR A 205      -0.760  29.585   1.625  1.00  0.00           H  
ATOM   3091 3HG2 THR A 205      -0.948  27.913   1.062  1.00  0.00           H  
ATOM   3092  N   GLN A 206      -0.371  29.517  -3.544  1.00  0.00           N  
ATOM   3093  CA  GLN A 206       0.215  29.816  -4.858  1.00  0.00           C  
ATOM   3094  C   GLN A 206       1.745  29.686  -4.893  1.00  0.00           C  
ATOM   3095  O   GLN A 206       2.438  30.553  -5.434  1.00  0.00           O  
ATOM   3096  CB  GLN A 206      -0.204  31.222  -5.308  1.00  0.00           C  
ATOM   3097  CG  GLN A 206      -1.707  31.369  -5.536  1.00  0.00           C  
ATOM   3098  CD  GLN A 206      -2.197  30.638  -6.788  1.00  0.00           C  
ATOM   3099  OE1 GLN A 206      -1.909  31.051  -7.921  1.00  0.00           O  
ATOM   3100  NE2 GLN A 206      -2.929  29.551  -6.588  1.00  0.00           N  
ATOM   3101  H   GLN A 206      -1.155  28.871  -3.543  1.00  0.00           H  
ATOM   3102  HA  GLN A 206      -0.193  29.094  -5.566  1.00  0.00           H  
ATOM   3103 1HB  GLN A 206       0.101  31.954  -4.561  1.00  0.00           H  
ATOM   3104 2HB  GLN A 206       0.306  31.472  -6.238  1.00  0.00           H  
ATOM   3105 1HG  GLN A 206      -2.228  30.937  -4.675  1.00  0.00           H  
ATOM   3106 2HG  GLN A 206      -1.955  32.424  -5.631  1.00  0.00           H  
ATOM   3107 1HE2 GLN A 206      -3.277  29.026  -7.363  1.00  0.00           H  
ATOM   3108 2HE2 GLN A 206      -3.128  29.231  -5.632  1.00  0.00           H  
ATOM   3109  N   TYR A 207       2.267  28.598  -4.331  1.00  0.00           N  
ATOM   3110  CA  TYR A 207       3.707  28.358  -4.299  1.00  0.00           C  
ATOM   3111  C   TYR A 207       4.173  27.228  -5.203  1.00  0.00           C  
ATOM   3112  O   TYR A 207       4.197  26.077  -4.775  1.00  0.00           O  
ATOM   3113  CB  TYR A 207       4.151  28.035  -2.875  1.00  0.00           C  
ATOM   3114  CG  TYR A 207       5.658  27.872  -2.714  1.00  0.00           C  
ATOM   3115  CD1 TYR A 207       6.479  28.969  -2.557  1.00  0.00           C  
ATOM   3116  CD2 TYR A 207       6.210  26.606  -2.748  1.00  0.00           C  
ATOM   3117  CE1 TYR A 207       7.846  28.792  -2.418  1.00  0.00           C  
ATOM   3118  CE2 TYR A 207       7.570  26.430  -2.608  1.00  0.00           C  
ATOM   3119  CZ  TYR A 207       8.382  27.515  -2.440  1.00  0.00           C  
ATOM   3120  OH  TYR A 207       9.731  27.336  -2.319  1.00  0.00           O  
ATOM   3121  H   TYR A 207       1.624  27.917  -3.930  1.00  0.00           H  
ATOM   3122  HA  TYR A 207       4.210  29.268  -4.622  1.00  0.00           H  
ATOM   3123 1HB  TYR A 207       3.818  28.832  -2.202  1.00  0.00           H  
ATOM   3124 2HB  TYR A 207       3.667  27.113  -2.545  1.00  0.00           H  
ATOM   3125  HD1 TYR A 207       6.053  29.973  -2.539  1.00  0.00           H  
ATOM   3126  HD2 TYR A 207       5.566  25.744  -2.891  1.00  0.00           H  
ATOM   3127  HE1 TYR A 207       8.500  29.654  -2.292  1.00  0.00           H  
ATOM   3128  HE2 TYR A 207       7.998  25.432  -2.638  1.00  0.00           H  
ATOM   3129  HH  TYR A 207      10.121  28.050  -1.779  1.00  0.00           H  
ATOM   3130  N   PHE A 208       4.590  27.539  -6.432  1.00  0.00           N  
ATOM   3131  CA  PHE A 208       5.036  26.468  -7.314  1.00  0.00           C  
ATOM   3132  C   PHE A 208       6.356  26.677  -8.072  1.00  0.00           C  
ATOM   3133  O   PHE A 208       6.417  26.334  -9.252  1.00  0.00           O  
ATOM   3134  CB  PHE A 208       3.971  26.210  -8.377  1.00  0.00           C  
ATOM   3135  CG  PHE A 208       2.650  25.773  -7.866  1.00  0.00           C  
ATOM   3136  CD1 PHE A 208       1.610  26.673  -7.707  1.00  0.00           C  
ATOM   3137  CD2 PHE A 208       2.435  24.442  -7.572  1.00  0.00           C  
ATOM   3138  CE1 PHE A 208       0.393  26.239  -7.266  1.00  0.00           C  
ATOM   3139  CE2 PHE A 208       1.221  24.011  -7.136  1.00  0.00           C  
ATOM   3140  CZ  PHE A 208       0.206  24.899  -6.985  1.00  0.00           C  
ATOM   3141  H   PHE A 208       4.564  28.501  -6.749  1.00  0.00           H  
ATOM   3142  HA  PHE A 208       5.146  25.563  -6.715  1.00  0.00           H  
ATOM   3143 1HB  PHE A 208       3.820  27.121  -8.952  1.00  0.00           H  
ATOM   3144 2HB  PHE A 208       4.330  25.449  -9.065  1.00  0.00           H  
ATOM   3145  HD1 PHE A 208       1.767  27.728  -7.938  1.00  0.00           H  
ATOM   3146  HD2 PHE A 208       3.249  23.725  -7.692  1.00  0.00           H  
ATOM   3147  HE1 PHE A 208      -0.423  26.952  -7.144  1.00  0.00           H  
ATOM   3148  HE2 PHE A 208       1.068  22.957  -6.905  1.00  0.00           H  
ATOM   3149  HZ  PHE A 208      -0.747  24.539  -6.640  1.00  0.00           H  
ATOM   3150  N   PRO A 209       7.475  27.088  -7.444  1.00  0.00           N  
ATOM   3151  CA  PRO A 209       8.770  27.258  -8.093  1.00  0.00           C  
ATOM   3152  C   PRO A 209       9.466  25.918  -8.221  1.00  0.00           C  
ATOM   3153  O   PRO A 209      10.576  25.739  -7.718  1.00  0.00           O  
ATOM   3154  CB  PRO A 209       9.502  28.156  -7.108  1.00  0.00           C  
ATOM   3155  CG  PRO A 209       8.952  27.730  -5.774  1.00  0.00           C  
ATOM   3156  CD  PRO A 209       7.477  27.436  -6.033  1.00  0.00           C  
ATOM   3157  HA  PRO A 209       8.638  27.736  -9.074  1.00  0.00           H  
ATOM   3158 1HB  PRO A 209      10.586  28.013  -7.195  1.00  0.00           H  
ATOM   3159 2HB  PRO A 209       9.296  29.211  -7.336  1.00  0.00           H  
ATOM   3160 1HG  PRO A 209       9.498  26.852  -5.390  1.00  0.00           H  
ATOM   3161 2HG  PRO A 209       9.105  28.537  -5.049  1.00  0.00           H  
ATOM   3162 1HD  PRO A 209       7.119  26.596  -5.437  1.00  0.00           H  
ATOM   3163 2HD  PRO A 209       6.927  28.362  -5.846  1.00  0.00           H  
ATOM   3164  N   ASP A 210       8.804  24.976  -8.890  1.00  0.00           N  
ATOM   3165  CA  ASP A 210       9.259  23.587  -8.970  1.00  0.00           C  
ATOM   3166  C   ASP A 210      10.004  23.191  -7.680  1.00  0.00           C  
ATOM   3167  O   ASP A 210      11.149  22.761  -7.758  1.00  0.00           O  
ATOM   3168  CB  ASP A 210      10.168  23.409 -10.190  1.00  0.00           C  
ATOM   3169  CG  ASP A 210      10.409  21.951 -10.571  1.00  0.00           C  
ATOM   3170  OD1 ASP A 210       9.575  21.135 -10.264  1.00  0.00           O  
ATOM   3171  OD2 ASP A 210      11.416  21.673 -11.190  1.00  0.00           O  
ATOM   3172  H   ASP A 210       7.924  25.248  -9.325  1.00  0.00           H  
ATOM   3173  HA  ASP A 210       8.391  22.939  -9.097  1.00  0.00           H  
ATOM   3174 1HB  ASP A 210       9.734  23.925 -11.047  1.00  0.00           H  
ATOM   3175 2HB  ASP A 210      11.127  23.880  -9.984  1.00  0.00           H  
ATOM   3176  N   PRO A 211       9.325  23.223  -6.500  1.00  0.00           N  
ATOM   3177  CA  PRO A 211       9.888  23.261  -5.146  1.00  0.00           C  
ATOM   3178  C   PRO A 211      11.277  22.583  -4.983  1.00  0.00           C  
ATOM   3179  O   PRO A 211      12.211  23.314  -4.653  1.00  0.00           O  
ATOM   3180  CB  PRO A 211       8.725  22.718  -4.291  1.00  0.00           C  
ATOM   3181  CG  PRO A 211       7.486  23.180  -5.050  1.00  0.00           C  
ATOM   3182  CD  PRO A 211       7.847  23.036  -6.519  1.00  0.00           C  
ATOM   3183  HA  PRO A 211      10.005  24.328  -4.895  1.00  0.00           H  
ATOM   3184 1HB  PRO A 211       8.745  21.673  -4.124  1.00  0.00           H  
ATOM   3185 2HB  PRO A 211       8.777  23.173  -3.292  1.00  0.00           H  
ATOM   3186 1HG  PRO A 211       6.614  22.569  -4.766  1.00  0.00           H  
ATOM   3187 2HG  PRO A 211       7.237  24.217  -4.781  1.00  0.00           H  
ATOM   3188 1HD  PRO A 211       7.590  22.035  -6.895  1.00  0.00           H  
ATOM   3189 2HD  PRO A 211       7.340  23.825  -7.078  1.00  0.00           H  
ATOM   3190  N   PRO A 212      11.527  21.262  -5.232  1.00  0.00           N  
ATOM   3191  CA  PRO A 212      12.857  20.645  -5.118  1.00  0.00           C  
ATOM   3192  C   PRO A 212      13.711  20.968  -6.343  1.00  0.00           C  
ATOM   3193  O   PRO A 212      14.170  20.073  -7.055  1.00  0.00           O  
ATOM   3194  CB  PRO A 212      12.527  19.154  -5.081  1.00  0.00           C  
ATOM   3195  CG  PRO A 212      11.290  19.042  -5.955  1.00  0.00           C  
ATOM   3196  CD  PRO A 212      10.478  20.294  -5.648  1.00  0.00           C  
ATOM   3197  HA  PRO A 212      13.356  20.980  -4.202  1.00  0.00           H  
ATOM   3198 1HB  PRO A 212      13.377  18.578  -5.469  1.00  0.00           H  
ATOM   3199 2HB  PRO A 212      12.366  18.826  -4.051  1.00  0.00           H  
ATOM   3200 1HG  PRO A 212      11.584  18.999  -7.017  1.00  0.00           H  
ATOM   3201 2HG  PRO A 212      10.745  18.116  -5.735  1.00  0.00           H  
ATOM   3202 1HD  PRO A 212       9.945  20.619  -6.542  1.00  0.00           H  
ATOM   3203 2HD  PRO A 212       9.824  20.033  -4.828  1.00  0.00           H  
ATOM   3204  N   PHE A 213      13.897  22.251  -6.576  1.00  0.00           N  
ATOM   3205  CA  PHE A 213      14.579  22.788  -7.742  1.00  0.00           C  
ATOM   3206  C   PHE A 213      16.086  22.767  -7.662  1.00  0.00           C  
ATOM   3207  O   PHE A 213      16.683  23.105  -6.633  1.00  0.00           O  
ATOM   3208  CB  PHE A 213      14.133  24.211  -8.013  1.00  0.00           C  
ATOM   3209  CG  PHE A 213      14.608  24.750  -9.310  1.00  0.00           C  
ATOM   3210  CD1 PHE A 213      14.097  24.246 -10.493  1.00  0.00           C  
ATOM   3211  CD2 PHE A 213      15.526  25.770  -9.369  1.00  0.00           C  
ATOM   3212  CE1 PHE A 213      14.515  24.740 -11.707  1.00  0.00           C  
ATOM   3213  CE2 PHE A 213      15.949  26.271 -10.579  1.00  0.00           C  
ATOM   3214  CZ  PHE A 213      15.446  25.754 -11.751  1.00  0.00           C  
ATOM   3215  H   PHE A 213      13.492  22.899  -5.909  1.00  0.00           H  
ATOM   3216  HA  PHE A 213      14.278  22.182  -8.599  1.00  0.00           H  
ATOM   3217 1HB  PHE A 213      13.048  24.285  -7.979  1.00  0.00           H  
ATOM   3218 2HB  PHE A 213      14.537  24.830  -7.240  1.00  0.00           H  
ATOM   3219  HD1 PHE A 213      13.359  23.437 -10.455  1.00  0.00           H  
ATOM   3220  HD2 PHE A 213      15.913  26.174  -8.450  1.00  0.00           H  
ATOM   3221  HE1 PHE A 213      14.107  24.328 -12.630  1.00  0.00           H  
ATOM   3222  HE2 PHE A 213      16.680  27.076 -10.612  1.00  0.00           H  
ATOM   3223  HZ  PHE A 213      15.778  26.150 -12.710  1.00  0.00           H  
ATOM   3224  N   GLU A 214      16.725  22.452  -8.781  1.00  0.00           N  
ATOM   3225  CA  GLU A 214      18.182  22.490  -8.847  1.00  0.00           C  
ATOM   3226  C   GLU A 214      18.659  23.930  -9.059  1.00  0.00           C  
ATOM   3227  O   GLU A 214      19.125  24.309 -10.133  1.00  0.00           O  
ATOM   3228  CB  GLU A 214      18.683  21.593  -9.977  1.00  0.00           C  
ATOM   3229  CG  GLU A 214      18.361  20.111  -9.789  1.00  0.00           C  
ATOM   3230  CD  GLU A 214      18.875  19.232 -10.910  1.00  0.00           C  
ATOM   3231  OE1 GLU A 214      19.364  19.757 -11.882  1.00  0.00           O  
ATOM   3232  OE2 GLU A 214      18.777  18.033 -10.787  1.00  0.00           O  
ATOM   3233  H   GLU A 214      16.192  22.182  -9.596  1.00  0.00           H  
ATOM   3234  HA  GLU A 214      18.587  22.129  -7.902  1.00  0.00           H  
ATOM   3235 1HB  GLU A 214      18.243  21.917 -10.920  1.00  0.00           H  
ATOM   3236 2HB  GLU A 214      19.765  21.694 -10.067  1.00  0.00           H  
ATOM   3237 1HG  GLU A 214      18.798  19.775  -8.850  1.00  0.00           H  
ATOM   3238 2HG  GLU A 214      17.279  19.998  -9.713  1.00  0.00           H  
ATOM   3239  N   GLN A 215      18.506  24.722  -8.005  1.00  0.00           N  
ATOM   3240  CA  GLN A 215      18.817  26.147  -7.976  1.00  0.00           C  
ATOM   3241  C   GLN A 215      20.315  26.381  -7.992  1.00  0.00           C  
ATOM   3242  O   GLN A 215      21.048  25.682  -7.295  1.00  0.00           O  
ATOM   3243  CB  GLN A 215      18.216  26.790  -6.720  1.00  0.00           C  
ATOM   3244  CG  GLN A 215      18.321  28.307  -6.669  1.00  0.00           C  
ATOM   3245  CD  GLN A 215      17.646  28.906  -5.442  1.00  0.00           C  
ATOM   3246  OE1 GLN A 215      16.539  28.502  -5.018  1.00  0.00           O  
ATOM   3247  NE2 GLN A 215      18.305  29.905  -4.860  1.00  0.00           N  
ATOM   3248  H   GLN A 215      18.098  24.277  -7.183  1.00  0.00           H  
ATOM   3249  HA  GLN A 215      18.395  26.617  -8.861  1.00  0.00           H  
ATOM   3250 1HB  GLN A 215      17.174  26.504  -6.613  1.00  0.00           H  
ATOM   3251 2HB  GLN A 215      18.741  26.405  -5.846  1.00  0.00           H  
ATOM   3252 1HG  GLN A 215      19.373  28.594  -6.642  1.00  0.00           H  
ATOM   3253 2HG  GLN A 215      17.849  28.721  -7.558  1.00  0.00           H  
ATOM   3254 1HE2 GLN A 215      17.925  30.357  -4.054  1.00  0.00           H  
ATOM   3255 2HE2 GLN A 215      19.181  30.222  -5.243  1.00  0.00           H  
ATOM   3256  N   THR A 216      20.789  27.361  -8.760  1.00  0.00           N  
ATOM   3257  CA  THR A 216      22.217  27.639  -8.708  1.00  0.00           C  
ATOM   3258  C   THR A 216      22.531  28.496  -7.493  1.00  0.00           C  
ATOM   3259  O   THR A 216      22.011  29.604  -7.347  1.00  0.00           O  
ATOM   3260  CB  THR A 216      22.713  28.367  -9.970  1.00  0.00           C  
ATOM   3261  OG1 THR A 216      22.461  27.558 -11.126  1.00  0.00           O  
ATOM   3262  CG2 THR A 216      24.212  28.650  -9.855  1.00  0.00           C  
ATOM   3263  H   THR A 216      20.176  27.903  -9.349  1.00  0.00           H  
ATOM   3264  HA  THR A 216      22.759  26.697  -8.612  1.00  0.00           H  
ATOM   3265  HB  THR A 216      22.179  29.311 -10.076  1.00  0.00           H  
ATOM   3266  HG1 THR A 216      22.891  26.704 -11.020  1.00  0.00           H  
ATOM   3267 1HG2 THR A 216      24.553  29.168 -10.749  1.00  0.00           H  
ATOM   3268 2HG2 THR A 216      24.400  29.273  -8.980  1.00  0.00           H  
ATOM   3269 3HG2 THR A 216      24.752  27.710  -9.751  1.00  0.00           H  
ATOM   3270  N   ILE A 217      23.366  27.953  -6.621  1.00  0.00           N  
ATOM   3271  CA  ILE A 217      23.766  28.580  -5.372  1.00  0.00           C  
ATOM   3272  C   ILE A 217      25.285  28.616  -5.234  1.00  0.00           C  
ATOM   3273  O   ILE A 217      25.965  27.613  -5.450  1.00  0.00           O  
ATOM   3274  CB  ILE A 217      23.100  27.853  -4.185  1.00  0.00           C  
ATOM   3275  CG1 ILE A 217      21.522  27.986  -4.308  1.00  0.00           C  
ATOM   3276  CG2 ILE A 217      23.625  28.392  -2.841  1.00  0.00           C  
ATOM   3277  CD1 ILE A 217      20.704  27.129  -3.372  1.00  0.00           C  
ATOM   3278  H   ILE A 217      23.727  27.030  -6.825  1.00  0.00           H  
ATOM   3279  HA  ILE A 217      23.407  29.608  -5.374  1.00  0.00           H  
ATOM   3280  HB  ILE A 217      23.334  26.795  -4.257  1.00  0.00           H  
ATOM   3281 1HG1 ILE A 217      21.262  29.025  -4.132  1.00  0.00           H  
ATOM   3282 2HG1 ILE A 217      21.215  27.715  -5.300  1.00  0.00           H  
ATOM   3283 1HG2 ILE A 217      23.150  27.844  -2.024  1.00  0.00           H  
ATOM   3284 2HG2 ILE A 217      24.706  28.255  -2.785  1.00  0.00           H  
ATOM   3285 3HG2 ILE A 217      23.388  29.450  -2.760  1.00  0.00           H  
ATOM   3286 1HD1 ILE A 217      19.645  27.310  -3.542  1.00  0.00           H  
ATOM   3287 2HD1 ILE A 217      20.919  26.092  -3.570  1.00  0.00           H  
ATOM   3288 3HD1 ILE A 217      20.951  27.363  -2.338  1.00  0.00           H  
ATOM   3289  N   VAL A 218      25.815  29.783  -4.904  1.00  0.00           N  
ATOM   3290  CA  VAL A 218      27.250  29.945  -4.731  1.00  0.00           C  
ATOM   3291  C   VAL A 218      27.582  30.154  -3.247  1.00  0.00           C  
ATOM   3292  O   VAL A 218      27.080  31.104  -2.657  1.00  0.00           O  
ATOM   3293  CB  VAL A 218      27.739  31.146  -5.553  1.00  0.00           C  
ATOM   3294  CG1 VAL A 218      29.232  31.346  -5.351  1.00  0.00           C  
ATOM   3295  CG2 VAL A 218      27.407  30.903  -7.024  1.00  0.00           C  
ATOM   3296  H   VAL A 218      25.205  30.574  -4.757  1.00  0.00           H  
ATOM   3297  HA  VAL A 218      27.724  29.058  -5.129  1.00  0.00           H  
ATOM   3298  HB  VAL A 218      27.239  32.050  -5.205  1.00  0.00           H  
ATOM   3299 1HG1 VAL A 218      29.565  32.206  -5.929  1.00  0.00           H  
ATOM   3300 2HG1 VAL A 218      29.438  31.518  -4.290  1.00  0.00           H  
ATOM   3301 3HG1 VAL A 218      29.767  30.462  -5.685  1.00  0.00           H  
ATOM   3302 1HG2 VAL A 218      27.742  31.753  -7.618  1.00  0.00           H  
ATOM   3303 2HG2 VAL A 218      27.914  29.999  -7.364  1.00  0.00           H  
ATOM   3304 3HG2 VAL A 218      26.331  30.781  -7.145  1.00  0.00           H  
ATOM   3305  N   PRO A 219      28.407  29.299  -2.612  1.00  0.00           N  
ATOM   3306  CA  PRO A 219      28.725  29.340  -1.194  1.00  0.00           C  
ATOM   3307  C   PRO A 219      29.546  30.576  -0.840  1.00  0.00           C  
ATOM   3308  O   PRO A 219      30.349  31.052  -1.642  1.00  0.00           O  
ATOM   3309  CB  PRO A 219      29.533  28.053  -0.996  1.00  0.00           C  
ATOM   3310  CG  PRO A 219      30.134  27.765  -2.340  1.00  0.00           C  
ATOM   3311  CD  PRO A 219      29.098  28.229  -3.347  1.00  0.00           C  
ATOM   3312  HA  PRO A 219      27.798  29.313  -0.608  1.00  0.00           H  
ATOM   3313 1HB  PRO A 219      30.287  28.203  -0.211  1.00  0.00           H  
ATOM   3314 2HB  PRO A 219      28.872  27.244  -0.650  1.00  0.00           H  
ATOM   3315 1HG  PRO A 219      31.082  28.313  -2.443  1.00  0.00           H  
ATOM   3316 2HG  PRO A 219      30.382  26.706  -2.424  1.00  0.00           H  
ATOM   3317 1HD  PRO A 219      29.634  28.613  -4.217  1.00  0.00           H  
ATOM   3318 2HD  PRO A 219      28.395  27.424  -3.602  1.00  0.00           H  
ATOM   3319  N   ALA A 220      29.395  31.041   0.398  1.00  0.00           N  
ATOM   3320  CA  ALA A 220      30.112  32.203   0.924  1.00  0.00           C  
ATOM   3321  C   ALA A 220      31.618  32.151   0.950  1.00  0.00           C  
ATOM   3322  O   ALA A 220      32.259  33.198   0.929  1.00  0.00           O  
ATOM   3323  CB  ALA A 220      29.709  32.433   2.349  1.00  0.00           C  
ATOM   3324  H   ALA A 220      28.696  30.618   1.015  1.00  0.00           H  
ATOM   3325  HA  ALA A 220      29.821  33.056   0.312  1.00  0.00           H  
ATOM   3326 1HB  ALA A 220      30.180  33.337   2.736  1.00  0.00           H  
ATOM   3327 2HB  ALA A 220      28.694  32.531   2.362  1.00  0.00           H  
ATOM   3328 3HB  ALA A 220      29.998  31.591   2.960  1.00  0.00           H  
ATOM   3329  N   THR A 221      32.186  30.962   1.141  1.00  0.00           N  
ATOM   3330  CA  THR A 221      33.632  30.753   1.354  1.00  0.00           C  
ATOM   3331  C   THR A 221      34.062  31.235   2.760  1.00  0.00           C  
ATOM   3332  O   THR A 221      34.669  30.478   3.519  1.00  0.00           O  
ATOM   3333  CB  THR A 221      34.517  31.425   0.278  1.00  0.00           C  
ATOM   3334  OG1 THR A 221      34.193  30.898  -1.021  1.00  0.00           O  
ATOM   3335  CG2 THR A 221      35.971  31.123   0.581  1.00  0.00           C  
ATOM   3336  H   THR A 221      31.581  30.155   1.126  1.00  0.00           H  
ATOM   3337  HA  THR A 221      33.828  29.682   1.303  1.00  0.00           H  
ATOM   3338  HB  THR A 221      34.397  32.498   0.281  1.00  0.00           H  
ATOM   3339  HG1 THR A 221      33.299  31.167  -1.269  1.00  0.00           H  
ATOM   3340 1HG2 THR A 221      36.606  31.590  -0.170  1.00  0.00           H  
ATOM   3341 2HG2 THR A 221      36.222  31.516   1.561  1.00  0.00           H  
ATOM   3342 3HG2 THR A 221      36.129  30.048   0.575  1.00  0.00           H  
ATOM   3343  N   HIS A 222      33.699  32.468   3.122  1.00  0.00           N  
ATOM   3344  CA  HIS A 222      34.020  33.038   4.424  1.00  0.00           C  
ATOM   3345  C   HIS A 222      32.764  33.407   5.232  1.00  0.00           C  
ATOM   3346  O   HIS A 222      32.182  34.478   5.059  1.00  0.00           O  
ATOM   3347  CB  HIS A 222      34.869  34.292   4.249  1.00  0.00           C  
ATOM   3348  CG  HIS A 222      36.162  34.041   3.534  1.00  0.00           C  
ATOM   3349  ND1 HIS A 222      37.220  33.376   4.113  1.00  0.00           N  
ATOM   3350  CD2 HIS A 222      36.561  34.372   2.284  1.00  0.00           C  
ATOM   3351  CE1 HIS A 222      38.217  33.306   3.248  1.00  0.00           C  
ATOM   3352  NE2 HIS A 222      37.842  33.904   2.130  1.00  0.00           N  
ATOM   3353  H   HIS A 222      33.208  33.025   2.435  1.00  0.00           H  
ATOM   3354  HA  HIS A 222      34.589  32.317   5.009  1.00  0.00           H  
ATOM   3355 1HB  HIS A 222      34.304  35.034   3.683  1.00  0.00           H  
ATOM   3356 2HB  HIS A 222      35.091  34.721   5.226  1.00  0.00           H  
ATOM   3357  HD1 HIS A 222      37.246  32.992   5.036  1.00  0.00           H  
ATOM   3358  HD2 HIS A 222      36.069  34.897   1.465  1.00  0.00           H  
ATOM   3359  HE1 HIS A 222      39.150  32.812   3.516  1.00  0.00           H  
ATOM   3360  N   CYS A 223      32.359  32.491   6.104  1.00  0.00           N  
ATOM   3361  CA  CYS A 223      31.175  32.603   6.963  1.00  0.00           C  
ATOM   3362  C   CYS A 223      31.362  33.593   8.120  1.00  0.00           C  
ATOM   3363  O   CYS A 223      32.363  33.495   8.826  1.00  0.00           O  
ATOM   3364  CB  CYS A 223      30.867  31.251   7.555  1.00  0.00           C  
ATOM   3365  SG  CYS A 223      29.524  31.205   8.663  1.00  0.00           S  
ATOM   3366  H   CYS A 223      32.907  31.646   6.168  1.00  0.00           H  
ATOM   3367  HA  CYS A 223      30.352  32.897   6.322  1.00  0.00           H  
ATOM   3368 1HB  CYS A 223      30.621  30.582   6.761  1.00  0.00           H  
ATOM   3369 2HB  CYS A 223      31.751  30.859   8.057  1.00  0.00           H  
ATOM   3370  N   PRO A 224      30.462  34.577   8.340  1.00  0.00           N  
ATOM   3371  CA  PRO A 224      30.565  35.554   9.416  1.00  0.00           C  
ATOM   3372  C   PRO A 224      30.421  34.966  10.829  1.00  0.00           C  
ATOM   3373  O   PRO A 224      30.950  35.515  11.796  1.00  0.00           O  
ATOM   3374  CB  PRO A 224      29.402  36.508   9.103  1.00  0.00           C  
ATOM   3375  CG  PRO A 224      28.415  35.679   8.308  1.00  0.00           C  
ATOM   3376  CD  PRO A 224      29.252  34.707   7.506  1.00  0.00           C  
ATOM   3377  HA  PRO A 224      31.528  36.078   9.321  1.00  0.00           H  
ATOM   3378 1HB  PRO A 224      28.973  36.889  10.042  1.00  0.00           H  
ATOM   3379 2HB  PRO A 224      29.775  37.379   8.544  1.00  0.00           H  
ATOM   3380 1HG  PRO A 224      27.740  35.174   8.997  1.00  0.00           H  
ATOM   3381 2HG  PRO A 224      27.790  36.325   7.674  1.00  0.00           H  
ATOM   3382 1HD  PRO A 224      28.695  33.766   7.458  1.00  0.00           H  
ATOM   3383 2HD  PRO A 224      29.501  35.104   6.507  1.00  0.00           H  
ATOM   3384  N   LEU A 225      29.781  33.806  10.965  1.00  0.00           N  
ATOM   3385  CA  LEU A 225      29.578  33.210  12.293  1.00  0.00           C  
ATOM   3386  C   LEU A 225      30.757  32.329  12.653  1.00  0.00           C  
ATOM   3387  O   LEU A 225      30.614  31.133  12.888  1.00  0.00           O  
ATOM   3388  CB  LEU A 225      28.286  32.392  12.274  1.00  0.00           C  
ATOM   3389  CG  LEU A 225      27.776  31.770  13.563  1.00  0.00           C  
ATOM   3390  CD1 LEU A 225      27.376  32.853  14.531  1.00  0.00           C  
ATOM   3391  CD2 LEU A 225      26.584  30.861  13.229  1.00  0.00           C  
ATOM   3392  H   LEU A 225      29.402  33.335  10.155  1.00  0.00           H  
ATOM   3393  HA  LEU A 225      29.491  34.008  13.029  1.00  0.00           H  
ATOM   3394 1HB  LEU A 225      27.516  33.054  11.968  1.00  0.00           H  
ATOM   3395 2HB  LEU A 225      28.370  31.609  11.541  1.00  0.00           H  
ATOM   3396  HG  LEU A 225      28.566  31.178  14.021  1.00  0.00           H  
ATOM   3397 1HD1 LEU A 225      27.017  32.386  15.434  1.00  0.00           H  
ATOM   3398 2HD1 LEU A 225      28.242  33.476  14.752  1.00  0.00           H  
ATOM   3399 3HD1 LEU A 225      26.582  33.470  14.101  1.00  0.00           H  
ATOM   3400 1HD2 LEU A 225      26.210  30.399  14.147  1.00  0.00           H  
ATOM   3401 2HD2 LEU A 225      25.789  31.451  12.769  1.00  0.00           H  
ATOM   3402 3HD2 LEU A 225      26.908  30.083  12.535  1.00  0.00           H  
ATOM   3403  N   GLN A 226      31.910  32.964  12.776  1.00  0.00           N  
ATOM   3404  CA  GLN A 226      33.176  32.264  12.960  1.00  0.00           C  
ATOM   3405  C   GLN A 226      33.266  31.461  14.252  1.00  0.00           C  
ATOM   3406  O   GLN A 226      33.855  30.375  14.253  1.00  0.00           O  
ATOM   3407  CB  GLN A 226      34.326  33.272  12.908  1.00  0.00           C  
ATOM   3408  CG  GLN A 226      34.545  33.882  11.527  1.00  0.00           C  
ATOM   3409  CD  GLN A 226      35.660  34.916  11.512  1.00  0.00           C  
ATOM   3410  OE1 GLN A 226      36.007  35.498  12.546  1.00  0.00           O  
ATOM   3411  NE2 GLN A 226      36.233  35.151  10.336  1.00  0.00           N  
ATOM   3412  H   GLN A 226      31.885  33.973  12.623  1.00  0.00           H  
ATOM   3413  HA  GLN A 226      33.290  31.567  12.128  1.00  0.00           H  
ATOM   3414 1HB  GLN A 226      34.127  34.084  13.607  1.00  0.00           H  
ATOM   3415 2HB  GLN A 226      35.249  32.787  13.222  1.00  0.00           H  
ATOM   3416 1HG  GLN A 226      34.794  33.089  10.822  1.00  0.00           H  
ATOM   3417 2HG  GLN A 226      33.617  34.373  11.213  1.00  0.00           H  
ATOM   3418 1HE2 GLN A 226      36.972  35.820  10.264  1.00  0.00           H  
ATOM   3419 2HE2 GLN A 226      35.921  34.657   9.524  1.00  0.00           H  
ATOM   3420  N   ALA A 227      32.665  32.011  15.319  1.00  0.00           N  
ATOM   3421  CA  ALA A 227      32.608  31.487  16.691  1.00  0.00           C  
ATOM   3422  C   ALA A 227      33.546  32.267  17.598  1.00  0.00           C  
ATOM   3423  O   ALA A 227      33.420  33.487  17.713  1.00  0.00           O  
ATOM   3424  OXT ALA A 227      34.164  31.647  18.458  1.00  0.00           O  
ATOM   3425  CB  ALA A 227      32.948  29.997  16.782  1.00  0.00           C  
ATOM   3426  H   ALA A 227      32.202  32.889  15.140  1.00  0.00           H  
ATOM   3427  HA  ALA A 227      31.594  31.632  17.052  1.00  0.00           H  
ATOM   3428 1HB  ALA A 227      32.844  29.674  17.816  1.00  0.00           H  
ATOM   3429 2HB  ALA A 227      32.260  29.421  16.155  1.00  0.00           H  
ATOM   3430 3HB  ALA A 227      33.968  29.806  16.473  1.00  0.00           H  
TER                                                                             
# All scores below are weighted scores, not raw scores.
#BEGIN_POSE_ENERGIES_TABLE /home/grads/bernardm/FoldingBenchMarks/RosettaFold/RoseTTAFold/results_pyrosetta_rerun/T1109.pdb/pdb-3track/model0_0_0.35.pdb
label fa_atr fa_rep fa_sol fa_intra_rep fa_intra_sol_xover4 lk_ball_wtd fa_elec hbond_sr_bb hbond_lr_bb hbond_bb_sc hbond_sc dslf_fa13 omega fa_dun p_aa_pp yhh_planarity ref rama_prepro cart_bonded total
weights 1 0.55 1 0.005 1 1 1 1 1 1 1 1.25 0.4 0.7 0.6 0.625 1 0.45 0.5 NA
pose -1325.36 156.685 680.67 2.66983 34.9755 -31.1118 -358.37 -92.258 -51.3701 -34.8732 -16.7348 -0.77002 10.5106 207.802 -57.2094 0.3004 110.476 55.0628 194.193 -514.715
GLY_1 -1.29587 0.15179 1.65269 3e-05 0 0.08532 -0.88143 0 0 0 0 0 0.02968 0 0.78035 0 0.79816 4.14895 0.09943 5.56911
SER_2 -2.05569 0.29436 1.36694 0.00415 0.03361 -0.17354 -0.01479 0 0 0 0 0 -0.0314 0.06391 0.19113 0 -0.28969 4.33533 0.23879 3.9631
HIS_3 -3.08041 0.24129 2.28312 0.00575 0.46971 -0.47313 -0.75573 0 0 0 0 0 -0.01804 1.21351 -0.35237 0 -0.30065 0.02872 0.26092 -0.47729
MET_4 -3.16448 0.23252 2.34243 0.00859 0.13198 -0.23709 -0.88347 0 0 0 0 0 0.01856 2.08451 -0.0627 0 1.65735 -0.35913 0.17439 1.94346
ALA_5 -3.08916 0.3638 0.52034 0.00138 0 -0.25599 -0.38491 0 0 0 0 0 -0.01332 0 0.1061 0 1.32468 -0.13613 0.09809 -1.46511
GLN_6 -3.66567 0.62167 2.95064 0.00665 0.18016 -0.05024 -2.10865 0 0 0 -1.12277 0 -0.01062 2.54985 -0.08299 0 -1.45095 -0.13329 0.66269 -1.65353
PRO_7 -2.30733 0.30459 0.59396 0.00488 0.09967 -0.09605 -0.0007 0 0 0 0 0 0.00607 0.06016 -0.85208 0 -1.64321 0.14109 0.86087 -2.82809
ARG_8 -5.16369 0.83172 4.47477 0.01676 0.38631 -0.1857 -1.67775 0 0 0 -1.12277 0 -0.00271 2.9431 0.04029 0 -0.09474 0.24509 1.12249 1.81315
PRO_9 -2.53711 0.7404 2.10569 0.0032 0.07119 -0.15733 -0.73796 0 0 -0.29045 0 0 0.05913 0.04981 -1.26344 0 -1.64321 -0.06852 1.5731 -2.09552
PRO_10 -3.08276 0.4242 1.70287 0.00307 0.07017 -0.08055 -0.26805 0 0 0 0 0 -0.00276 0.03136 -1.0555 0 -1.64321 -0.16848 0.90039 -3.16924
PHE_11 -10.1962 1.30139 2.31724 0.02354 0.11052 0.12672 -1.87102 0 0 0 0 0 -0.04354 2.58557 -0.11837 0 1.21829 -0.20453 0.56787 -4.18255
HIS_12 -7.68703 0.36651 6.38669 0.00352 0.30071 0.18866 -3.3809 0 0 -1.17502 0 0 -0.05751 2.09738 0.02015 0 -0.30065 0.04703 0.45435 -2.7361
ILE_13 -9.61674 1.59178 1.84416 0.04608 0.08572 0.01 -2.44636 0 0 0 0 0 0.00504 0.33386 -0.77283 0 2.30374 -0.16001 0.47408 -6.30149
THR_14 -6.89963 0.78447 3.80808 0.01132 0.05234 0.13262 -2.6818 0 0 0 -0.43611 0 0.01129 0.04681 -0.18743 0 1.15175 -0.17981 0.96204 -3.42404
ILE_15 -8.91778 1.16574 0.99937 0.03257 0.09874 0.16677 -2.18134 0 0 0 0 0 0.11928 0.15231 -0.38132 0 2.30374 0.09592 1.48591 -4.86011
PRO_16 -7.40321 1.01989 1.6464 0.00287 0.11175 -0.16724 -0.97331 0 0 0 0 0 -0.03533 0.46191 -0.35329 0 -1.64321 0.07318 1.21308 -6.04651
ILE_17 -8.15962 0.7983 -0.15636 0.04907 0.08195 -0.05855 -1.18473 0 0 0 0 0 -0.05353 1.01015 -0.72895 0 2.30374 -0.17008 0.44545 -5.82316
TYR_18 -10.651 1.52096 2.30782 0.0253 0.5024 -0.12365 -1.83017 0 0 -0.52889 0 0 0.08214 2.11126 -0.34015 0.00206 0.58223 -0.02763 1.23223 -5.13512
PRO_19 -4.07 1.04169 1.12881 0.00373 0.08272 -0.10779 -0.53866 0 0 0 0 0 -0.03162 0.1079 -1.00658 0 -1.64321 -0.20691 1.3811 -3.85884
GLY_20 -3.8522 0.07025 2.73067 7e-05 0 0.01265 -2.35004 0 0 0 0 0 -0.11444 0 -1.41475 0 0.79816 -0.81199 0.38413 -4.54749
VAL_21 -8.61411 1.20524 2.03229 0.02557 0.06472 -0.00465 -2.59677 0 0 0 0 0 -0.04249 0.70554 0.27372 0 2.64269 -0.61007 0.37988 -4.53844
ASP_22 -6.81774 0.52803 7.0354 0.00598 0.59021 0.04608 -5.20128 0 0 -0.43092 -0.61539 0 -0.05765 2.22672 -0.70084 0 -2.14574 -0.27141 0.46349 -5.34504
LEU_23 -6.54347 0.57258 2.41118 0.03949 0.26941 0.08002 -1.25394 0 0 0 0 0 0.06234 2.48761 -0.17271 0 1.66147 -0.11111 0.54988 0.05275
LEU_24 -5.1993 0.43704 2.93347 0.02368 0.08198 -0.08979 -2.26414 0 0 -0.43092 0 0 0.07915 0.1797 -0.30498 0 1.66147 -0.16528 0.49741 -2.5605
ASP_25 -7.32271 1.15396 7.46909 0.02773 0.94301 -0.31369 -4.30426 0 0 -0.63702 -0.82069 0 0.02669 3.50599 0.29694 0 -2.14574 0.0009 0.37557 -1.74423
VAL_26 -7.80689 1.02611 1.29003 0.02612 0.05409 -0.13409 -1.04682 0 0 0 0 0 -0.03566 -0.01436 -0.35452 0 2.64269 0.17022 0.37714 -3.80593
ALA_27 -4.72778 0.19977 2.88093 0.00166 0 -0.06938 -2.14083 0 0 0 0 0 -0.04695 0 -0.27269 0 1.32468 -0.22546 0.25711 -2.81895
ALA_28 -4.81155 1.08697 3.0819 0.00135 0 -0.19252 -2.00094 0 0 0 0 0 0.12978 0 0.25508 0 1.32468 0.60135 1.56037 1.03647
PRO_29 -8.39853 2.31369 3.3635 0.00405 0.04897 -0.08499 -1.90925 0 0 0 0 0 -0.00448 0.2219 0.21532 0 -1.64321 0.76014 2.12504 -2.98785
VAL_30 -6.13086 0.61899 3.08173 0.01809 0.05082 -0.07179 -2.4155 0 0 0 0 0 -0.01805 -0.01376 -0.36722 0 2.64269 -0.07282 0.84079 -1.83689
GLU_31 -5.58052 0.33203 5.10396 0.01185 0.34287 -0.07086 -2.78496 0 0 0 -1.0123 0 0.01316 2.64183 -0.01528 0 -2.72453 0.01618 0.37318 -3.3534
LEU_32 -8.56229 0.99579 2.05824 0.02748 0.0825 -0.10469 -1.74602 0 0 0 0 0 0.00479 0.22017 -0.27955 0 1.66147 -0.12439 0.50489 -5.26161
PHE_33 -11.2329 1.36438 1.51572 0.0269 0.24002 -0.06791 -1.95884 0 0 0 0 0 0.27829 2.17736 0.02552 0 1.21829 -0.17635 0.59224 -5.99723
SER_34 -4.85606 0.30441 5.02181 0.00127 0.02296 -0.23784 -2.24924 0 0 0 0 0 0.03476 0.40762 0.29833 0 -0.28969 -0.0449 0.47782 -1.10874
TRP_35 -8.5537 0.71112 3.93609 0.0211 0.2377 -0.02137 -3.07842 0 0 0 -1.0123 0 0.06193 1.75701 0.06427 0 2.26099 -0.14665 0.41304 -3.3492
MET_36 -9.78449 1.24253 2.80054 0.00597 0.04136 -0.07718 -1.46432 0 0 0 0 0 -0.01362 1.62337 0.02681 0 1.65735 -0.08487 0.49075 -3.5358
ALA_37 -4.9387 0.43714 3.49433 0.00174 0 -0.23392 -0.73175 0 0 0 0 0 -0.02717 0 -0.27652 0 1.32468 -0.132 0.448 -0.63418
ASP_38 -3.13055 0.12421 3.45474 0.00403 0.303 -0.29584 -0.42685 0 0 0 0 0 -0.03413 1.70664 -0.10022 0 -2.14574 -0.28068 0.25245 -0.56893
ALA_39 -3.67228 0.28492 1.28594 0.00177 0 -0.06583 -1.13216 0 0 0 0 0 0.0007 0 -0.09002 0 1.32468 -0.16816 0.17038 -2.06006
TRP_40 -9.13249 1.12137 2.86594 0.0329 0.27652 -0.33396 -1.00007 0 0 0 0 0 -0.02545 2.89198 0.00899 0 2.26099 0.67992 0.36123 0.00788
LYS_41 -1.98251 0.18725 2.03498 0.00763 0.13149 -0.25453 0.12845 0 0 0 0 0 -0.02422 0.87524 -0.0272 0 -0.71458 0.44608 0.30178 1.10986
ALA_42 -2.90661 0.49552 0.96197 0.00187 0 -0.22338 0.28841 0 0 0 0 0 -0.0805 0 -0.22917 0 1.32468 -0.66116 0.23209 -0.79628
ARG_43 -8.62259 0.80491 6.6578 0.02765 0.52556 -1.19442 -2.7417 0 0 -0.29045 0 0 0.04236 3.56458 -0.2136 0 -0.09474 0.36163 0.39885 -0.77417
ALA_44 -3.09528 0.18197 2.34295 0.0014 0 -0.16945 -1.62747 0 0 0 0 0 -0.03129 0 -0.171 0 1.32468 0.32748 0.32008 -0.59595
THR_45 -6.20693 0.9515 2.00727 0.00858 0.05099 -0.12836 -0.71412 0 0 0 0 0 -0.02955 0.0581 -0.20899 0 1.15175 -0.34909 0.26975 -3.13912
THR_46 -3.96734 0.2291 2.93466 0.0084 0.05405 0.00235 -1.76012 0 0 0 0 0 -0.04507 0.06091 -0.19712 0 1.15175 0.07894 0.27251 -1.17698
ILE_47 -6.42683 0.57215 -0.05705 0.02098 0.10972 -0.27827 -0.28632 0 0 0 0 0 -0.04315 2.31084 -0.73068 0 2.30374 -0.12904 0.23719 -2.39672
THR_48 -5.52434 0.42862 3.17156 0.01006 0.05929 -0.16912 -2.62828 0 0 0 0 0 0.16773 0.10237 -0.17486 0 1.15175 -0.13067 0.30553 -3.23037
LEU_49 -7.9788 0.78713 2.08349 0.0152 0.05905 0.04418 -2.83007 0 0 -0.7176 0 0 0.16808 0.39096 -0.35611 0 1.66147 -0.09769 0.57331 -6.1974
ALA_50 -5.76586 0.70988 2.06706 0.0013 0 0.01304 -2.27458 0 0 0 0 0 0.00606 0 -0.22991 0 1.32468 -0.03377 0.63843 -3.54366
ALA_51 -5.97911 0.48311 2.81044 0.00124 0 -0.0892 -2.46894 0 0 0 0 0 0.07736 0 -0.49422 0 1.32468 0.09722 0.53556 -3.70186
GLU_52 -6.0099 0.50016 4.57601 0.00373 0.19986 -0.13863 -2.29729 0 0 -1.29974 0 0 -0.05963 3.23515 -0.27505 0 -2.72453 -0.27336 0.62834 -3.93488
HIS_53 -3.79662 0.51553 2.75451 0.00691 0.47611 -0.52972 -0.21735 0 0 0 0 0 0.34998 1.1932 -0.45735 0 -0.30065 -0.25214 0.5261 0.26851
LEU_54 -6.00072 0.91039 2.7837 0.02239 0.03616 -0.34868 -1.09767 0 0 -0.62259 0 0 -0.02593 0.10404 1.15613 0 1.66147 4.99463 0.72006 4.29338
THR_55 -3.44466 0.86501 3.15739 0.00471 0.07886 0.08896 -0.02337 0 0 -0.62259 0 0 0.70839 0.12128 -0.03965 0 1.15175 10.0844 1.67593 13.8064
PRO_56 -3.33446 0.56787 0.98167 0.00314 0.07914 -0.22025 -0.1311 0 0 0 0 0 -0.06492 0.14311 -0.96628 0 -1.64321 4.72689 1.42669 1.5683
LEU_57 -7.59365 1.03058 2.19751 0.02295 0.07671 -0.10733 -2.06929 0 0 0 0 0 -0.01828 1.89649 -0.08609 0 1.66147 -0.41974 0.43021 -2.97845
LYS_58 -3.38739 0.10424 2.49849 0.00748 0.15409 -0.08004 -1.79088 0 0 0 0 0 -0.05761 0.97116 0.1311 0 -0.71458 -0.05222 0.30763 -1.90854
THR_59 -7.56782 0.63316 5.1419 0.00838 0.0821 0.02217 -3.38608 0 0 0 0 0 -0.01537 0.01736 -0.51838 0 1.15175 -0.16148 0.31633 -4.27598
ARG_60 -4.44321 0.29537 4.67514 0.01576 0.44132 -0.17888 -1.83064 0 0 0 -0.61539 0 -0.09408 2.83493 -0.11877 0 -0.09474 -0.37165 0.39064 0.9058
ASP_61 -3.3029 0.40122 3.14815 0.00501 0.34371 -0.35885 -0.54681 0 0 0 0 0 -0.04634 1.9544 -0.28995 0 -2.14574 -0.58172 0.28343 -1.13638
GLY_62 -2.49701 0.14128 2.22516 5e-05 0 -0.27395 -0.68891 0 0 0 0 0 -0.15739 0 -1.4347 0 0.79816 -0.85775 0.12361 -2.62146
LEU_63 -4.88372 0.43914 3.46616 0.02575 0.05402 -0.05261 -2.21892 0 0 0 0 0 0.23953 0.06037 -0.30053 0 1.66147 -0.65635 0.26276 -1.90295
THR_64 -3.20358 0.42621 1.27884 0.01111 0.05459 -0.33312 -0.42632 0 0 0 0 0 0.06758 0.06168 -0.19106 0 1.15175 -0.1145 0.41409 -0.80274
LEU_65 -6.17809 0.49448 0.61365 0.01477 0.05262 0.01033 -1.97054 0 0 0 0 0 -0.00966 0.16525 -0.27226 0 1.66147 -0.05457 0.31425 -5.1583
THR_66 -3.03781 0.50456 1.84114 0.01115 0.06004 -0.1628 -0.57275 0 0 0 0 0 0.21289 0.03558 0.06665 0 1.15175 0.10667 0.83141 1.04849
PRO_67 -6.81059 1.00919 2.07425 0.00351 0.07699 -0.34354 -0.28418 0 0 0 0 0 -0.01451 0.17934 -1.11271 0 -1.64321 -0.1368 0.85348 -6.14879
GLN_68 -5.27216 0.29571 4.50551 0.00814 0.81672 0.11191 -2.64184 0 0 -1.10551 0 0 -0.03209 2.89451 -0.19171 0 -1.45095 -0.30756 0.20905 -2.16026
ARG_69 -5.16165 0.43288 3.69991 0.01694 0.62552 0.09946 -2.72697 0 0 -0.38792 0 0 0.00053 1.31646 -0.2412 0 -0.09474 -0.08365 0.19769 -2.30674
GLN_70 -8.33894 1.05567 6.14565 0.00658 0.13806 -0.30302 -3.56191 0 0 -1.64185 0 0 -0.01815 3.74779 -0.05698 0 -1.45095 -0.25471 0.45665 -4.0761
PHE_71 -11.6999 1.97434 2.47141 0.05114 0.22975 -0.42742 -1.76437 0 0 0 0 0 -0.00413 3.17409 0.15737 0 1.21829 -0.1729 0.71299 -4.07931
ALA_72 -2.93485 0.40201 2.08105 0.00166 0 -0.38513 0.3288 0 0 0 0 0 -0.07655 0 -0.13058 0 1.32468 -0.33973 0.56045 0.83182
ASP_73 -4.21766 0.34437 4.72143 0.00255 0.26957 -0.25874 -2.99477 0 0 -0.94322 0 0 -0.03758 1.71472 -0.34601 0 -2.14574 -0.44367 0.45026 -3.88449
TYR_74 -9.79931 1.20232 5.55884 0.03784 0.44201 0.11528 -2.02168 0 0 -0.47676 -0.70358 0 0.02232 1.91518 -0.08631 0.12569 0.58223 0.18219 1.05744 -1.8463
ALA_75 -3.76588 0.26687 2.60049 0.00136 0 -0.28636 -0.64701 0 0 0 0 0 -0.01874 0 0.18212 0 1.32468 0.43473 0.84787 0.94013
ASP_76 -2.31518 0.65224 2.31917 0.00547 0.36364 -0.01947 -1.5352 0 0 0 0 0 0.0627 2.51898 -0.54825 0 -2.14574 0.78232 0.52895 0.66964
ALA_77 -2.1866 0.38525 1.71123 0.00231 0 -0.04576 0.38988 0 0 0 0 0 0.60925 0 0.04488 0 1.32468 2.12413 1.41758 5.77682
ALA_78 -1.44003 0.50044 1.27697 0.00122 0 0.1426 -0.35993 0 0 0 0 0 0.0186 0 -0.31671 0 1.32468 1.12122 1.19351 3.4626
ALA_79 -3.89998 0.90721 2.4811 0.00144 0 -0.24337 -0.48322 0 0 0 0 0 -0.00217 0 -0.15351 0 1.32468 -0.61538 1.05724 0.37404
PRO_80 -2.00965 0.40171 0.97594 0.00218 0.03491 -0.02598 0.61857 0 0 0 0 0 -0.06982 0.05608 -0.50678 0 -1.64321 -0.15656 0.99032 -1.33227
GLN_81 -5.80836 0.961 3.8038 0.02545 0.38461 -0.18215 -0.9124 0 0 0 0 0 0.03638 3.64751 -0.26504 0 -1.45095 0.61042 1.00593 1.85621
PRO_82 -3.67554 0.7084 2.36748 0.0035 0.07896 -0.07951 -1.59681 0 0 -0.47676 0 0 -0.06423 0.0542 -1.01004 0 -1.64321 0.15987 1.2275 -3.94621
GLN_83 -4.10276 0.21813 3.55695 0.00814 0.18205 -0.24205 -1.5827 0 0 -0.74027 0 0 0.09778 2.35349 0.09605 0 -1.45095 -0.53885 0.58539 -1.55959
THR_84 -7.68454 0.72451 4.8154 0.00726 0.05232 -0.25309 -0.84575 0 0 0 -1.97902 0 -0.03295 0.09413 -0.08011 0 1.15175 -0.16326 0.52697 -3.66637
HIS_85 -8.69908 0.33314 6.6456 0.00445 0.44106 0.04436 -4.09198 0 0 -1.17502 0 0 0.30203 2.35175 -0.2056 0 -0.30065 0.2254 0.56196 -3.56259
LEU_86 -9.71149 1.65733 1.53305 0.01705 0.10856 -0.00688 -2.02279 0 0 0 0 0 0.21929 0.38425 -0.15928 0 1.66147 0.32572 0.54571 -5.44801
LEU_87 -8.91531 0.8701 1.71181 0.02204 0.13301 0.26738 -1.89844 0 0 0 0 0 -0.06034 0.64275 -0.25551 0 1.66147 0.24911 0.56666 -5.00528
TRP_88 -12.8338 1.64493 4.17535 0.04906 0.4845 0.137 -2.45739 0 0 0 -0.82069 0 -0.04695 2.55554 -0.1663 0 2.26099 0.5388 0.64294 -3.83598
VAL_89 -8.16156 1.03834 1.79232 0.02184 0.04646 0.10524 -2.03233 0 0 0 0 0 -0.04711 0.04657 -0.45436 0 2.64269 0.23584 1.09847 -3.66758
PRO_90 -7.77611 0.97223 3.14553 0.00358 0.1143 -0.17749 -2.82718 0 0 -0.52889 0 0 0.0303 0.05057 -0.73787 0 -1.64321 -0.28752 0.88025 -8.78152
GLY_91 -4.80385 0.49184 4.01468 0.00012 0 0.26548 -3.07245 0 0 -0.63702 0 0 0.02454 0 -0.82239 0 0.79816 -0.07424 0.28927 -3.52585
GLY_92 -3.82632 0.19031 2.83522 5e-05 0 -0.00637 -0.65671 0 0 -0.82008 0 0 -0.06454 0 -1.51246 0 0.79816 0.28021 0.18193 -2.6006
ALA_93 -3.59877 0.71018 2.39585 0.00184 0 0.03109 -1.22164 0 0 0 0 0 0.00987 0 0.06926 0 1.32468 0.0404 0.82851 0.59126
PRO_94 -4.73045 0.97018 2.45299 0.00262 0.04343 -0.0834 -0.70426 0 0 0 0 0 -0.10062 0.41104 -0.22995 0 -1.64321 -0.45976 0.99583 -3.07555
ASP_95 -3.56785 0.59048 3.61228 0.00357 0.26463 0.04486 -1.39638 0 0 0 0 0 1.96317 1.26772 0.17112 0 -2.14574 -0.347 15.3266 15.7874
VAL_96 -7.16715 1.12644 3.03332 0.01632 0.04227 0.16761 -2.12 0 0 0 0 0 2.37099 0.92608 0.26846 0 2.64269 -0.084 30.3413 31.5644
LEU_97 -10.1007 2.04596 3.0836 0.02688 0.08174 -0.19386 -2.55115 0 0 0 0 0 0.06852 0.17959 -0.27452 0 1.66147 -0.01093 16.6946 10.7112
ARG_98 -7.94528 0.82137 7.28183 0.01354 0.42747 0.03219 -4.50866 0 0 -0.96009 0 0 -0.01397 2.29249 -0.06072 0 -0.09474 -0.20339 1.63915 -1.27882
LYS_99 -4.21335 0.34647 4.04802 0.00693 0.11499 0.02597 -0.95995 0 0 0 0 0 -0.00314 0.88758 -0.05488 0 -0.71458 -0.36541 0.30793 -0.57342
LEU_100 -8.41049 0.70318 1.61443 0.01471 0.06309 -0.39467 -0.86694 0 0 0 0 0 -0.01365 0.56064 -0.22528 0 1.66147 -0.25445 0.34741 -5.20054
MET_101 -6.98846 0.62289 2.08336 0.00678 0.04566 -0.01584 -0.7478 0 0 0 0 0 -0.03529 1.82429 -0.01332 0 1.65735 -0.07853 0.39325 -1.24565
ARG_102 -4.64209 0.1334 4.45476 0.02263 0.46849 -0.70262 -1.66137 0 0 0 0 0 -0.01028 2.09517 -0.06847 0 -0.09474 -0.24252 0.29838 0.05073
GLY_103 -1.87835 0.09734 1.94165 4e-05 0 -0.18517 -0.33963 0 0 0 0 0 -0.09913 0 -1.15065 0 0.79816 -0.1056 0.20995 -0.71139
GLY_104 -2.43618 0.35992 2.9962 0.00013 0 -0.00699 -1.55051 0 0 0 0 0 0.40567 0 -0.54912 0 0.79816 5.25221 0.75773 6.02722
PRO_105 -3.76152 0.47701 3.05896 0.00236 0.03447 -0.04645 -1.28502 0 0 0 0 0 0.09845 0.03419 -0.31966 0 -1.64321 5.56363 1.20152 3.41472
TYR_106 -10.5055 1.48131 3.12107 0.02445 0.33391 0.05913 -1.51526 0 0 -0.60112 0 0 0.0199 1.86569 -0.36419 0.00217 0.58223 0.41652 0.71723 -4.36248
LEU_107 -8.59873 0.54705 3.52598 0.01328 0.0704 -0.07917 -1.90988 0 0 0 0 0 0.00194 0.19514 -0.26833 0 1.66147 -0.0692 0.29799 -4.61207
ASP_108 -5.39224 0.35015 5.97634 0.00365 0.27618 -0.11901 -4.1661 0 0 0 -0.42039 0 0.37516 1.36072 0.19551 0 -2.14574 -0.19976 0.3438 -3.56173
PHE_109 -10.8005 1.51155 2.96488 0.02716 0.24023 -0.10609 -1.96888 0 0 0 0 0 -0.00229 1.54183 -0.40632 0 1.21829 -0.12372 0.55218 -5.35165
LEU_110 -9.70757 0.88976 2.09606 0.01335 0.06846 -0.16146 -2.55395 0 0 0 0 0 -0.03203 0.46146 -0.27022 0 1.66147 -0.14642 0.68983 -6.99126
LYS_111 -6.97517 0.70258 6.24763 0.01958 0.2324 0.00189 -4.01015 0 0 0 -0.42039 0 -0.0156 2.51175 -0.0045 0 -0.71458 -0.21303 0.72166 -1.91592
ALA_112 -3.27342 0.07206 2.50974 0.00154 0 -0.20162 -1.18013 0 0 0 0 0 -0.0548 0 -0.32622 0 1.32468 -0.33796 0.39491 -1.07122
GLN_113 -9.13804 1.3128 6.16374 0.01053 0.23917 -0.28849 -2.11057 0 0 0 -0.83934 0 0.02626 3.20922 -0.03192 0 -1.45095 -0.245 0.43543 -2.70715
SER_114 -5.5829 0.69459 4.41624 0.00181 0.02615 0.07722 -2.35812 0 0 0 0 0 -0.06349 0.7621 0.19017 0 -0.28969 -0.12395 0.56394 -1.68593
ALA_115 -2.13601 0.23825 1.85837 0.00163 0 -0.19232 -0.57614 0 0 0 0 0 -0.09508 0 -0.34745 0 1.32468 -0.38816 0.4174 0.10515
GLY_116 -2.16168 0.19493 2.56028 5e-05 0 -0.04709 -1.45822 0 0 -0.74027 0 0 -0.05424 0 0.56833 0 0.79816 -0.05134 0.29219 -0.0989
ALA_117 -4.5124 0.2828 1.98729 0.00119 0 -0.28824 -0.73173 0 0 0 0 0 0.07308 0 -0.00971 0 1.32468 0.06575 0.17738 -1.62992
ASP_118 -3.44365 0.16979 3.62132 0.00268 0.26631 -0.14645 -1.42449 0 0 0 0 0 0.04714 1.56449 -0.2296 0 -2.14574 -0.16304 0.2535 -1.62773
HIS_D_119 -7.88218 0.69654 4.25522 0.00279 0.36413 -0.23391 -2.50311 0 0 0 -0.81884 0 0.00273 2.05054 -0.19748 0 -0.30065 -0.14251 0.31513 -4.39161
VAL_120 -6.45844 0.54569 1.90046 0.01177 0.03713 0.11298 -2.11649 0 0 0 0 0 -0.02456 0.08566 -0.73894 0 2.64269 -0.24902 0.49451 -3.75655
SER_121 -6.5161 0.82755 5.03941 0.002 0.07083 0.01882 -3.51577 0 0 0 0 0 -0.0005 0.14541 -0.51275 0 -0.28969 -0.26755 0.57235 -4.42598
SER_122 -6.61847 1.12059 5.77124 0.00457 0.10046 0.21053 -2.20819 0 0 0 0 0 0.04196 0.25855 -0.48652 0 -0.28969 -0.21028 0.69539 -1.60986
VAL_123 -8.06932 1.26386 3.97949 0.01836 0.03779 -0.50327 -1.85584 0 0 0 0 0 -0.06306 0.09618 -0.74253 0 2.64269 -0.25297 0.75045 -2.69816
CYS_124 -7.37297 1.29931 4.72191 0.00134 0.00591 -0.27366 -3.51959 0 0 0 0 0 -0.0947 0.29109 0.47804 0 3.25479 4.84216 0.66127 4.29491
GLU_125 -7.84864 1.62568 6.07607 0.02065 1.17772 -0.16321 -3.17731 0 0 -0.82008 0 0 -0.10026 3.80555 -0.22974 0 -2.72453 4.83139 0.81782 3.29112
GLY_126 -5.8943 0.83757 4.56022 8e-05 0 -0.28049 -1.98647 0 0 0 0 0 -0.12753 0 0.39083 0 0.79816 -0.05234 0.52407 -1.23019
ALA_127 -6.53268 0.64405 2.82071 0.00142 0 -0.07412 -1.49974 0 0 0 0 0 -0.05874 0 -0.20697 0 1.32468 -0.24259 0.17404 -3.64993
LEU_128 -9.10306 1.09104 1.8392 0.06532 0.11927 -0.06946 -1.65151 0 0 0 0 0 0.20849 2.83762 -0.27599 0 1.66147 -0.4325 0.34285 -3.36728
LEU_129 -9.02289 0.66187 1.74044 0.01604 0.0687 -0.11703 -1.03406 0 0 0 0 0 0.16178 0.26117 -0.26947 0 1.66147 -0.19109 0.42559 -5.63749
LEU_130 -10.135 0.90308 2.94201 0.01659 0.07528 -0.36564 -2.31257 0 0 0 0 0 0.06353 0.31561 -0.28281 0 1.66147 -0.2474 0.41361 -6.95223
ALA_131 -6.175 0.45179 2.12875 0.00133 0 -0.24826 -1.32052 0 0 0 0 0 0.01151 0 -0.19512 0 1.32468 -0.28758 0.34107 -3.96735
ALA_132 -4.54231 0.45698 1.41471 0.00153 0 -0.07935 -0.74801 0 0 0 0 0 -0.02805 0 -0.34213 0 1.32468 -0.45779 0.20427 -2.79547
ALA_133 -5.36258 0.53099 1.60584 0.00191 0 -0.04599 -0.61909 0 0 0 0 0 -0.05488 0 -0.0064 0 1.32468 -0.58968 0.27118 -2.94402
GLY_134 -2.97501 0.1533 2.9553 7e-05 0 -0.38367 -1.22056 0 0 0 0 0 -0.08626 0 -1.23889 0 0.79816 -0.68497 0.23739 -2.44513
LEU_135 -7.56962 0.7658 2.07006 0.04429 0.10126 -0.01904 -1.22085 0 0 -0.45072 0 0 0.06619 0.06843 -0.18691 0 1.66147 -0.60082 0.3497 -4.92077
LEU_136 -7.8709 0.8929 1.06522 0.01743 0.10149 -0.19537 -0.76434 0 0 0 0 0 -0.0052 0.06944 0.00684 0 1.66147 -0.30169 0.39844 -4.92425
ASP_137 -4.20402 0.25846 3.51043 0.00359 0.28839 -0.66454 -0.03097 0 0 0 0 0 -0.06837 2.06717 -0.1972 0 -2.14574 -0.29071 0.2004 -1.27311
GLY_138 -2.06308 0.12552 1.69265 6e-05 0 -0.01598 -1.0706 0 0 0 0 0 -0.1361 0 -1.42812 0 0.79816 -0.69668 0.1665 -2.62767
TYR_139 -8.13383 0.64715 5.28795 0.02358 0.27792 -0.7024 -2.07749 0 0 0 0 0 0.09159 2.32381 -0.38251 0.02609 0.58223 -0.61059 0.37377 -2.27273
ARG_140 -5.68411 0.58598 3.15634 0.0137 0.33031 -0.03756 -1.9041 0 0 -0.9732 0 0 0.06635 2.4084 -0.08802 0 -0.09474 -0.23535 0.51183 -1.94417
ALA_141 -5.00445 0.28965 1.49727 0.00134 0 0.04111 -2.23947 0 0 0 0 0 0.07609 0 -0.32243 0 1.32468 -0.02712 0.39993 -3.96339
THR_142 -6.96801 0.42389 3.21831 0.01715 0.07989 -0.44766 -1.63552 0 0 -1.67023 0 0 0.00711 0.44639 -0.09235 0 1.15175 0.02459 0.41646 -5.02821
THR_143 -6.76745 0.82295 3.00263 0.00923 0.05772 -0.31543 -1.70708 0 0 -0.389 0 0 -0.04242 0.1497 -0.39796 0 1.15175 0.16178 0.38231 -3.88129
HIS_144 -7.7326 0.98405 5.70251 0.0046 0.33192 0.01343 -2.6949 0 0 -1.49655 0 0 0.01122 1.03628 -0.06866 0 -0.30065 -0.00432 0.58668 -3.62699
TRP_145 -7.99336 1.12861 3.54659 0.02249 0.30304 -0.23269 -1.4139 0 0 0 0 0 -0.11263 1.00852 -0.03152 0 2.26099 -0.29057 0.77633 -1.02811
ALA_146 -5.65873 1.20398 2.0098 0.0016 0 0.08295 -0.79417 0 0 -1.10754 0 0 -0.02157 0 -0.30221 0 1.32468 -0.37054 0.53003 -3.10172
PHE_147 -10.7104 1.5323 2.86353 0.0299 0.3373 -0.28794 -2.55899 0 0 0 0 0 -0.03743 1.77886 -0.17626 0 1.21829 -0.47681 0.68466 -5.80305
ILE_148 -8.89254 1.53095 2.54753 0.0328 0.07785 -0.25052 -1.37966 0 0 0 0 0 0.01726 0.28328 -0.35177 0 2.30374 5.05717 1.77766 2.75375
PRO_149 -7.336 1.15558 3.4375 0.00262 0.03925 -0.36421 -0.3838 0 0 0 0 0 -0.07372 0.38089 -0.5044 0 -1.64321 5.02613 1.67433 1.41096
CYS:disulfide_150 -7.67302 1.22407 3.98461 0.00212 0.01309 -0.44898 -1.23037 0 0 0 0 -0.38501 0.28377 0.32717 0.35801 0 3.25479 0.00194 0.72767 0.43988
LEU_151 -9.3827 0.92408 0.85396 0.01522 0.07314 -0.29992 -1.13461 0 0 0 0 0 -0.03542 0.40834 -0.29425 0 1.66147 0.00783 0.6831 -6.51975
GLN_152 -4.96937 0.41387 3.25864 0.00663 0.19891 -0.43879 -0.58355 0 0 0 0 0 -0.03103 2.33647 -0.09706 0 -1.45095 -0.37323 0.58829 -1.14117
GLN_153 -4.37053 0.32366 3.64915 0.00835 0.20403 0.13571 -1.56129 0 0 -0.8743 0 0 0.04986 2.26399 -0.15747 0 -1.45095 -0.38725 0.69306 -1.474
PHE_154 -7.46468 1.00627 2.61335 0.02342 0.22882 -0.20455 -1.06801 0 0 0 0 0 0.01059 1.62358 -0.18982 0 1.21829 -0.1628 1.25958 -1.10595
PRO_155 -2.19859 0.58804 1.59766 0.0034 0.07535 -0.12466 0.28782 0 0 0 0 0 -0.06815 0.08664 -0.96561 0 -1.64321 -0.31453 0.98776 -1.68808
ALA_156 -2.87778 0.27637 1.75259 0.00376 0 -0.05082 -1.40098 0 0 0 0 0 0.1114 0 0.24314 0 1.32468 -0.0957 0.69369 -0.01965
ILE_157 -6.99852 1.04182 1.64388 0.04256 0.09372 -0.43011 -1.1153 0 0 0 0 0 -0.01378 0.99988 -0.73389 0 2.30374 -0.00591 0.79914 -2.37276
LYS_158 -4.55254 0.53314 4.73021 0.01232 0.17533 0.20194 -4.28667 0 0 0 0 0 0.04444 1.08595 0.33005 0 -0.71458 -0.19592 0.60042 -2.0359
VAL_159 -6.30389 0.93688 0.58916 0.01797 0.04029 -0.1159 -0.62158 0 0 0 0 0 -0.04775 0.01709 -0.46432 0 2.64269 -0.16993 0.59452 -2.88477
ALA_160 -5.31942 0.82375 2.53265 0.00172 0 -0.10663 -1.42247 0 0 0 0 0 0.06428 0 -0.00756 0 1.32468 -0.52212 0.52777 -2.10335
GLU_161 -2.57212 0.23474 3.37267 0.00627 0.9894 -0.01185 -2.42816 0 0 0 0 0 -0.08526 3.35927 -0.32231 0 -2.72453 -0.58305 0.38682 -0.37812
GLY_162 -2.18643 0.30404 1.39969 7e-05 0 -0.1682 0.38535 0 0 0 0 0 -0.10059 0 0.33778 0 0.79816 -0.3076 0.25549 0.71776
PHE_163 -7.13792 1.18744 2.2245 0.03359 0.39578 -0.14747 -0.33337 0 0 0 0 0 0.4792 2.07764 0.31916 0 1.21829 0.53425 0.84571 1.6968
PRO_164 -5.32423 1.04245 2.38932 0.00485 0.115 -0.33615 -0.54222 0 0 -0.55774 0 0 0.02383 0.1018 -0.90293 0 -1.64321 0.50996 1.06124 -4.05804
ARG_165 -8.61033 0.63762 7.09813 0.01285 0.38682 0.3601 -3.75135 0 0 -0.50226 -1.052 0 0.38594 2.42523 -0.13377 0 -0.09474 -0.09798 0.62981 -2.30594
TYR_166 -7.95035 0.91072 1.78315 0.02014 0.35731 -0.4468 -0.4946 0 0 0 0 0 0.01349 1.1889 -0.22882 1e-05 0.58223 -0.15248 0.86685 -3.55025
VAL_167 -7.37645 0.81963 2.43501 0.02063 0.04658 -0.15888 -1.87191 0 0 0 0 0 0.06894 0.06844 -0.73534 0 2.64269 -0.26285 0.73327 -3.57025
ILE_168 -4.62856 0.64153 0.39138 0.02787 0.07801 -0.35625 -0.10468 0 0 0 0 0 -0.04198 0.20178 -0.75473 0 2.30374 -0.36314 0.37225 -2.23277
ASP_169 -5.21558 0.41109 5.39843 0.00585 0.555 -0.05406 -3.21716 0 0 -0.9732 0 0 0.09979 1.73338 -0.75922 0 -2.14574 -0.02608 0.44867 -3.73883
GLY_170 -2.51126 0.45478 2.50661 0.00011 0 -0.05155 -0.47859 0 0 -0.48834 0 0 -0.08432 0 -0.98238 0 0.79816 -0.14475 0.44405 -0.53749
ASN_171 -5.07908 0.45655 4.11544 0.00511 0.28299 -0.09717 -1.45949 0 0 0 -0.52599 0 0.31134 1.4017 -0.53962 0 -1.34026 -0.41651 0.38505 -2.49994
ARG_172 -8.24942 0.87558 6.17875 0.01278 0.46178 -0.06516 -4.24145 0 0 -0.93905 0 0 -0.04851 3.08385 0.04075 0 -0.09474 -0.10473 0.61021 -2.47938
ILE_173 -9.03096 1.59341 2.99543 0.02942 0.12226 -0.26879 -2.05171 0 0 0 0 0 -0.05098 2.42537 -0.70664 0 2.30374 -0.16189 0.62925 -2.17209
THR_174 -7.0972 0.73104 4.84554 0.0047 0.08989 0.06166 -3.95037 0 0 -1.11249 0 0 0.01258 0.23592 -0.22576 0 1.15175 -0.19761 0.48637 -4.96399
GLY_175 -4.70646 0.16051 3.73887 3e-05 0 -0.12079 -1.90967 0 0 0 0 0 0.05858 0 0.60341 0 0.79816 0.4876 0.42994 -0.45982
GLY_176 -4.17813 0.62293 3.43513 0.00016 0 0.08533 -2.05477 0 0 0 0 0 -0.00228 0 -0.53173 0 0.79816 1.83428 0.48272 0.49182
GLY_177 -3.60027 0.4456 3.14967 7e-05 0 -0.25782 -1.45313 0 0 -0.95042 0 0 -0.08234 0 -0.91328 0 0.79816 1.41926 0.36004 -1.08446
ILE_178 -5.40358 0.46509 2.07155 0.04575 0.11594 -0.37365 -0.50639 0 0 0 0 0 0.00375 1.11421 -0.377 0 2.30374 0.08449 0.14782 -0.30827
SER_179 -3.70074 0.22969 3.3999 0.0014 0.04774 -0.07147 -1.19764 0 0 0 0 0 0.02251 0.11642 -0.08717 0 -0.28969 -0.35569 0.104 -1.78073
SER_180 -6.77444 1.03225 6.52774 0.00168 0.0239 -0.22036 -1.54873 0 0 -0.95042 0 0 0.04873 0.49229 0.31713 0 -0.28969 -0.28061 0.32777 -1.29277
GLY_181 -5.00496 0.6629 3.68638 0.00014 0 -0.08726 -1.80647 0 0 0 0 0 0.12036 0 0.47826 0 0.79816 0.21264 0.40023 -0.53961
LEU_182 -7.53827 0.93803 3.00822 0.01612 0.06379 -0.22611 -1.37366 0 0 0 0 0 0.02428 0.51291 -0.23074 0 1.66147 0.10281 0.33177 -2.70938
ALA_183 -6.29776 0.41201 3.3623 0.00136 0 -0.08033 -1.48991 0 0 0 0 0 0.00129 0 -0.25571 0 1.32468 -0.28584 0.29884 -3.00909
GLU_184 -10.294 0.8865 9.50256 0.01223 0.38126 -0.34697 -2.48857 0 0 0 0 0 0.01161 3.84687 -0.04257 0 -2.72453 -0.23619 0.25093 -1.24083
ALA_185 -6.93206 0.86422 2.74935 0.00189 0 -0.00206 -2.15672 0 0 0 0 0 0.03855 0 -0.27846 0 1.32468 -0.22882 0.34493 -4.2745
LEU_186 -8.99192 1.14249 2.70206 0.03544 0.09086 -0.06752 -1.79501 0 0 0 0 0 0.14525 0.29684 -0.28845 0 1.66147 -0.35977 0.51538 -4.91288
ALA_187 -5.12587 0.40012 3.23515 0.00136 0 -0.05301 -1.84457 0 0 0 0 0 0.02487 0 -0.2613 0 1.32468 -0.35912 0.40354 -2.25414
ILE_188 -9.55155 0.92423 2.74227 0.02664 0.07274 -0.17192 -2.08367 0 0 0 0 0 0.00808 0.11551 -0.439 0 2.30374 -0.22225 0.28755 -5.98764
VAL_189 -9.47431 0.94464 2.75502 0.0144 0.05048 -0.04022 -2.94276 0 0 0 0 0 0.03086 0.05248 -0.12705 0 2.64269 -0.00978 0.4284 -5.67516
ALA_190 -5.20778 0.46314 3.13316 0.00146 0 -0.1496 -1.25138 0 0 0 0 0 -0.05423 0 -0.36052 0 1.32468 -0.29812 0.29631 -2.10288
ARG_191 -5.77689 0.30268 4.51505 0.01869 0.41602 0.02647 -1.93465 0 0 0 -1.34483 0 -0.04017 2.31276 -0.1184 0 -0.09474 -0.44043 0.38116 -1.77728
VAL_192 -6.72716 0.62243 1.41211 0.02145 0.05077 -0.38657 -0.99274 0 0 0 0 0 -0.01071 0.0057 -0.49955 0 2.64269 -0.0528 0.47675 -3.43763
ALA_193 -5.08978 0.62504 0.7285 0.0017 0 -0.0221 -0.93063 0 0 0 0 0 0.04123 0 0.40344 0 1.32468 0.31815 0.29516 -2.30461
GLY_194 -4.17778 0.28227 3.66418 5e-05 0 -0.12225 -2.1096 0 0 0 0 0 -0.0683 0 -1.51078 0 0.79816 0.47167 0.16446 -2.60794
GLN_195 -4.6341 0.23042 3.8556 0.0067 0.18634 -0.45522 -1.09614 0 0 0 0 0 -0.04843 2.24342 -0.2142 0 -1.45095 0.07842 0.11258 -1.18556
ASP_196 -3.10399 0.11919 2.85099 0.00375 0.29397 -0.25116 -1.06623 0 0 0 0 0 -0.04953 1.30702 0.09144 0 -2.14574 -0.34669 0.08256 -2.21444
ILE_197 -8.00373 0.78183 2.47523 0.03889 0.11301 -0.33039 -1.4819 0 0 0 0 0 0.00507 0.92657 -0.41621 0 2.30374 -0.1902 0.18477 -3.59331
ALA_198 -6.43627 0.34793 3.31474 0.00152 0 -0.02208 -1.82568 0 0 0 0 0 0.01452 0 -0.31367 0 1.32468 -0.22601 0.23663 -3.58368
LYS_199 -5.30766 0.29207 5.04706 0.00743 0.11947 -0.35558 -2.41098 0 0 0 0 0 0.30157 0.94772 -0.02455 0 -0.71458 -0.40688 0.17118 -2.33374
HIS_200 -6.04256 0.38112 4.42677 0.00748 0.75361 -0.17517 -2.10744 0 0 0 0 0 -0.00917 1.53368 -0.21066 0 -0.30065 -0.11158 0.16544 -1.68913
VAL_201 -8.57987 0.89289 2.61713 0.02031 0.05269 -0.03961 -2.70669 0 0 0 0 0 0.05186 0.04398 -0.18463 0 2.64269 -0.02483 0.2853 -4.92878
GLN_202 -9.45777 0.68804 6.54554 0.00648 0.20808 -0.2768 -2.64492 0 0 0 0 0 -0.03446 2.89295 -0.14669 0 -1.45095 -0.237 0.47216 -3.43534
MET_203 -5.71083 0.58423 4.49112 0.01178 0.24044 -0.06486 -2.25687 0 0 0 0 0 -0.01668 1.62766 0.1301 0 1.65735 0.04375 0.38001 1.11719
ILE_204 -5.71069 0.5662 1.4451 0.02978 0.12704 -0.18768 -1.09423 0 0 0 0 0 0.04215 1.0678 0.21847 0 2.30374 0.05983 0.44163 -0.69086
THR_205 -5.20239 0.46202 3.55297 0.00695 0.07573 -0.29637 -1.64038 0 0 0 0 0 -0.03395 0.00063 -0.3312 0 1.15175 -0.34238 0.49768 -2.09894
GLN_206 -3.60804 0.13341 3.33101 0.01087 0.59916 0.08853 -1.68673 0 0 0 0 0 -0.06683 1.99952 -0.21253 0 -1.45095 -0.36279 0.2998 -0.92557
TYR_207 -9.16848 1.05319 3.74309 0.03075 0.32871 -0.01397 -1.32013 0 0 0 0 0 0.10148 2.47121 -0.17909 0.14437 0.58223 0.29372 0.40798 -1.52492
PHE_208 -5.88941 1.00805 1.66627 0.03069 0.3036 -0.15472 -0.60842 0 0 0 0 0 0.06138 1.45505 -0.16579 0 1.21829 0.5101 1.47921 0.91431
PRO_209 -4.86729 0.91005 2.48797 0.00803 0.10304 0.07028 -0.74522 0 0 -0.50226 0 0 0.27441 0.01447 -0.84353 0 -1.64321 0.37759 1.40388 -2.95179
ASP_210 -3.56006 0.86604 3.10532 0.00735 0.77426 0.06223 -1.12786 0 0 0 0 0 0.98409 1.52532 -0.54853 0 -2.14574 0.95511 0.86177 1.75931
PRO_211 -6.18911 1.16379 2.99291 0.00174 0.03325 -0.06167 -1.66552 0 0 0 0 0 0.03614 0.06027 -0.46361 0 -1.64321 6.05323 2.75438 3.07257
PRO_212 -3.0266 0.69801 1.4147 0.00805 0.10058 0.0406 -0.09245 0 0 0 0 0 0.1379 0.03547 -0.89386 0 -1.64321 5.69759 2.33522 4.81199
PHE_213 -6.24016 0.88585 4.45578 0.02503 0.0265 -0.40648 -2.00275 0 0 0 0 0 0.00238 2.72808 -0.15015 0 1.21829 0.10714 0.41879 1.06829
GLU_214 -1.75932 0.05943 1.17517 0.00731 0.36848 -0.13984 0.015 0 0 0 0 0 -0.00855 2.46181 0.26884 0 -2.72453 0.09011 0.32332 0.13723
GLN_215 -4.99947 0.38847 3.47916 0.00701 0.15893 -0.17851 -2.06394 0 0 0 -1.052 0 0.00137 2.75818 0.04506 0 -1.45095 0.09446 0.30569 -2.50654
THR_216 -1.75006 0.22248 1.02994 0.01035 0.06029 -0.23899 -0.13427 0 0 0 0 0 -0.06463 0.02099 0.25548 0 1.15175 -0.10909 0.24674 0.70099
ILE_217 -5.71168 0.58996 1.19984 0.01794 0.06448 -0.29712 -0.09514 0 0 0 0 0 -0.0692 0.1973 -0.61807 0 2.30374 -0.05783 0.27877 -2.19701
VAL_218 -2.53243 0.52678 0.85138 0.01795 0.04723 -0.07626 -0.19706 0 0 0 0 0 -0.0029 0.01152 -0.64989 0 2.64269 -0.27987 0.85581 1.21496
PRO_219 -4.45999 0.58391 0.86366 0.0032 0.11099 -0.09142 -0.07401 0 0 0 0 0 0.00758 0.34188 -0.94661 0 -1.64321 -0.42681 0.82547 -4.90537
ALA_220 -4.45257 1.13875 1.73077 0.00268 0 -0.10152 -1.44429 0 0 0 0 0 0.19879 0 -0.33197 0 1.32468 -0.61828 0.87558 -1.67739
THR_221 -3.2214 0.42242 2.18919 0.01159 0.06104 -0.45255 -0.3352 0 0 0 0 0 0.04331 0.01646 0.22382 0 1.15175 0.76783 0.90926 1.78753
HIS_D_222 -3.1481 0.38834 1.7329 0.00519 0.4401 -0.28711 -0.83989 0 0 0 0 0 0.03455 1.73068 -0.37126 0 -0.30065 1.5851 0.30128 1.27113
CYS:disulfide_223 -6.35561 1.02791 2.4157 0.00414 0.03751 -0.21574 -0.35377 0 0 0 0 -0.38501 -0.04334 0.34686 0.08816 0 3.25479 0.20712 0.99793 1.02665
PRO_224 -3.5672 0.58945 1.27251 0.0025 0.04355 0.00436 -0.7719 0 0 0 0 0 -0.07668 0.2444 -0.00233 0 -1.64321 -0.4182 1.13057 -3.19217
LEU_225 -7.09113 0.78523 0.66204 0.0191 0.2069 -0.26303 0.66593 0 0 0 0 0 0.18051 1.64302 -0.06073 0 1.66147 0.00048 0.6526 -0.9376
GLN_226 -2.584 0.44779 2.3079 0.00711 0.19422 0.0833 -1.41022 0 0 -0.8743 0 0 -0.0473 2.22626 -0.22373 0 -1.45095 -0.0234 0.67675 -0.67057
ALA:CtermProteinFull_227 -2.88765 0.49166 3.11797 0.00333 0 -0.10864 -3.44027 0 0 -0.96009 0 0 0 0 0 0 1.32468 -0.16696 0.63014 -1.99583
#END_POSE_ENERGIES_TABLE /home/grads/bernardm/FoldingBenchMarks/RosettaFold/RoseTTAFold/results_pyrosetta_rerun/T1109.pdb/pdb-3track/model0_0_0.35.pdb
