# Supplementary material for: The transformative power of transformers in protein structure prediction
Source: Proc Natl Acad Sci U S A. 2023 Jul 31;120(32):e2303499120. doi: 10.1073/pnas.2303499120 (PMC10410766; doi:10.1073/pnas.2303499120)
Supplement: Supplementary file 2 — Dataset S01 (GZ) [file pnas.2303499120.sd01.gz › SI_Data/predicted_structures/RoseTTAFold/T1125.pdb]

HEADER                                            25-DEC-22   XXXX              
EXPDTA    THEORETICAL MODEL                                                     
REMARK 220                                                                      
REMARK 220 EXPERIMENTAL DETAILS                                                 
REMARK 220  EXPERIMENT TYPE                : THEORETICAL MODELLING              
REMARK 220  DATE OF DATA COLLECTION        : 25-DEC-22                          
REMARK 220                                                                      
REMARK 220 REMARK: MODEL GENERATED BY ROSETTA                                   
REMARK 220  VERSION 2022.39+release.d8d9982                                     
ATOM      1  N   MET A   1      -2.674   1.349  -3.782  1.00  0.00           N  
ATOM      2  CA  MET A   1      -1.511   0.651  -3.253  1.00  0.00           C  
ATOM      3  C   MET A   1      -1.249   1.070  -1.815  1.00  0.00           C  
ATOM      4  O   MET A   1      -1.514   0.316  -0.878  1.00  0.00           O  
ATOM      5  CB  MET A   1      -0.260   0.933  -4.090  1.00  0.00           C  
ATOM      6  CG  MET A   1       1.000   0.187  -3.606  1.00  0.00           C  
ATOM      7  SD  MET A   1       2.487   0.748  -4.424  1.00  0.00           S  
ATOM      8  CE  MET A   1       2.675   2.309  -3.577  1.00  0.00           C  
ATOM      9 1H   MET A   1      -3.403   0.683  -3.992  1.00  0.00           H  
ATOM     10 2H   MET A   1      -3.003   2.004  -3.086  1.00  0.00           H  
ATOM     11 3H   MET A   1      -2.418   1.849  -4.621  1.00  0.00           H  
ATOM     12  HA  MET A   1      -1.712  -0.420  -3.258  1.00  0.00           H  
ATOM     13 1HB  MET A   1      -0.442   0.623  -5.117  1.00  0.00           H  
ATOM     14 2HB  MET A   1      -0.045   1.999  -4.111  1.00  0.00           H  
ATOM     15 1HG  MET A   1       1.128   0.309  -2.539  1.00  0.00           H  
ATOM     16 2HG  MET A   1       0.881  -0.875  -3.809  1.00  0.00           H  
ATOM     17 1HE  MET A   1       3.529   2.835  -3.969  1.00  0.00           H  
ATOM     18 2HE  MET A   1       1.786   2.923  -3.730  1.00  0.00           H  
ATOM     19 3HE  MET A   1       2.816   2.131  -2.517  1.00  0.00           H  
ATOM     20  N   ASP A   2      -0.697   2.272  -1.660  1.00  0.00           N  
ATOM     21  CA  ASP A   2      -0.278   2.813  -0.374  1.00  0.00           C  
ATOM     22  C   ASP A   2      -0.234   4.338  -0.448  1.00  0.00           C  
ATOM     23  O   ASP A   2      -0.524   4.920  -1.489  1.00  0.00           O  
ATOM     24  CB  ASP A   2       1.106   2.242  -0.001  1.00  0.00           C  
ATOM     25  CG  ASP A   2       1.414   2.192   1.498  1.00  0.00           C  
ATOM     26  OD1 ASP A   2       0.825   2.948   2.239  1.00  0.00           O  
ATOM     27  OD2 ASP A   2       2.258   1.407   1.891  1.00  0.00           O  
ATOM     28  H   ASP A   2      -0.521   2.850  -2.468  1.00  0.00           H  
ATOM     29  HA  ASP A   2      -1.003   2.524   0.388  1.00  0.00           H  
ATOM     30 1HB  ASP A   2       1.195   1.234  -0.388  1.00  0.00           H  
ATOM     31 2HB  ASP A   2       1.876   2.844  -0.481  1.00  0.00           H  
ATOM     32  N   LEU A   3       0.140   4.972   0.661  1.00  0.00           N  
ATOM     33  CA  LEU A   3       0.286   6.430   0.772  1.00  0.00           C  
ATOM     34  C   LEU A   3       1.242   7.004  -0.283  1.00  0.00           C  
ATOM     35  O   LEU A   3       1.086   8.146  -0.728  1.00  0.00           O  
ATOM     36  CB  LEU A   3       0.808   6.821   2.169  1.00  0.00           C  
ATOM     37  CG  LEU A   3       0.872   8.345   2.448  1.00  0.00           C  
ATOM     38  CD1 LEU A   3      -0.532   8.919   2.344  1.00  0.00           C  
ATOM     39  CD2 LEU A   3       1.469   8.607   3.839  1.00  0.00           C  
ATOM     40  H   LEU A   3       0.331   4.392   1.476  1.00  0.00           H  
ATOM     41  HA  LEU A   3      -0.694   6.880   0.626  1.00  0.00           H  
ATOM     42 1HB  LEU A   3       0.169   6.363   2.923  1.00  0.00           H  
ATOM     43 2HB  LEU A   3       1.815   6.415   2.287  1.00  0.00           H  
ATOM     44  HG  LEU A   3       1.493   8.825   1.688  1.00  0.00           H  
ATOM     45 1HD1 LEU A   3      -0.495   9.961   2.503  1.00  0.00           H  
ATOM     46 2HD1 LEU A   3      -0.927   8.722   1.352  1.00  0.00           H  
ATOM     47 3HD1 LEU A   3      -1.177   8.453   3.090  1.00  0.00           H  
ATOM     48 1HD2 LEU A   3       1.508   9.680   4.024  1.00  0.00           H  
ATOM     49 2HD2 LEU A   3       0.848   8.132   4.592  1.00  0.00           H  
ATOM     50 3HD2 LEU A   3       2.477   8.192   3.887  1.00  0.00           H  
ATOM     51  N   GLU A   4       2.252   6.218  -0.651  1.00  0.00           N  
ATOM     52  CA  GLU A   4       3.274   6.642  -1.597  1.00  0.00           C  
ATOM     53  C   GLU A   4       2.699   7.286  -2.847  1.00  0.00           C  
ATOM     54  O   GLU A   4       1.785   6.770  -3.495  1.00  0.00           O  
ATOM     55  CB  GLU A   4       4.156   5.452  -1.987  1.00  0.00           C  
ATOM     56  CG  GLU A   4       5.392   5.782  -2.860  1.00  0.00           C  
ATOM     57  CD  GLU A   4       5.141   5.784  -4.400  1.00  0.00           C  
ATOM     58  OE1 GLU A   4       4.455   4.915  -4.891  1.00  0.00           O  
ATOM     59  OE2 GLU A   4       5.654   6.642  -5.070  1.00  0.00           O  
ATOM     60  H   GLU A   4       2.309   5.293  -0.250  1.00  0.00           H  
ATOM     61  HA  GLU A   4       3.903   7.383  -1.103  1.00  0.00           H  
ATOM     62 1HB  GLU A   4       4.513   4.970  -1.079  1.00  0.00           H  
ATOM     63 2HB  GLU A   4       3.557   4.735  -2.515  1.00  0.00           H  
ATOM     64 1HG  GLU A   4       5.754   6.771  -2.577  1.00  0.00           H  
ATOM     65 2HG  GLU A   4       6.180   5.073  -2.618  1.00  0.00           H  
ATOM     66  N   ARG A   5       3.281   8.431  -3.165  1.00  0.00           N  
ATOM     67  CA  ARG A   5       2.939   9.271  -4.293  1.00  0.00           C  
ATOM     68  C   ARG A   5       4.169  10.098  -4.645  1.00  0.00           C  
ATOM     69  O   ARG A   5       5.115  10.156  -3.858  1.00  0.00           O  
ATOM     70  CB  ARG A   5       1.718  10.116  -3.949  1.00  0.00           C  
ATOM     71  CG  ARG A   5       1.872  11.054  -2.754  1.00  0.00           C  
ATOM     72  CD  ARG A   5       0.537  11.576  -2.296  1.00  0.00           C  
ATOM     73  NE  ARG A   5      -0.313  10.518  -1.723  1.00  0.00           N  
ATOM     74  CZ  ARG A   5      -1.641  10.650  -1.501  1.00  0.00           C  
ATOM     75  NH1 ARG A   5      -2.250  11.784  -1.785  1.00  0.00           N  
ATOM     76  NH2 ARG A   5      -2.340   9.644  -1.012  1.00  0.00           N  
ATOM     77  H   ARG A   5       4.024   8.748  -2.562  1.00  0.00           H  
ATOM     78  HA  ARG A   5       2.693   8.635  -5.142  1.00  0.00           H  
ATOM     79 1HB  ARG A   5       1.446  10.725  -4.806  1.00  0.00           H  
ATOM     80 2HB  ARG A   5       0.874   9.456  -3.734  1.00  0.00           H  
ATOM     81 1HG  ARG A   5       2.332  10.521  -1.917  1.00  0.00           H  
ATOM     82 2HG  ARG A   5       2.498  11.902  -3.029  1.00  0.00           H  
ATOM     83 1HD  ARG A   5       0.686  12.329  -1.533  1.00  0.00           H  
ATOM     84 2HD  ARG A   5       0.011  12.018  -3.138  1.00  0.00           H  
ATOM     85  HE  ARG A   5       0.135   9.616  -1.467  1.00  0.00           H  
ATOM     86 1HH1 ARG A   5      -1.727  12.556  -2.166  1.00  0.00           H  
ATOM     87 2HH1 ARG A   5      -3.249  11.876  -1.631  1.00  0.00           H  
ATOM     88 1HH2 ARG A   5      -1.889   8.754  -0.825  1.00  0.00           H  
ATOM     89 2HH2 ARG A   5      -3.333   9.754  -0.852  1.00  0.00           H  
ATOM     90  N   TYR A   6       4.175  10.751  -5.803  1.00  0.00           N  
ATOM     91  CA  TYR A   6       5.384  11.475  -6.195  1.00  0.00           C  
ATOM     92  C   TYR A   6       5.138  12.603  -7.189  1.00  0.00           C  
ATOM     93  O   TYR A   6       4.002  12.806  -7.638  1.00  0.00           O  
ATOM     94  CB  TYR A   6       6.319  10.407  -6.807  1.00  0.00           C  
ATOM     95  CG  TYR A   6       7.679  10.809  -7.288  1.00  0.00           C  
ATOM     96  CD1 TYR A   6       8.636  11.170  -6.398  1.00  0.00           C  
ATOM     97  CD2 TYR A   6       7.984  10.744  -8.644  1.00  0.00           C  
ATOM     98  CE1 TYR A   6       9.878  11.474  -6.845  1.00  0.00           C  
ATOM     99  CE2 TYR A   6       9.241  11.050  -9.079  1.00  0.00           C  
ATOM    100  CZ  TYR A   6      10.198  11.422  -8.171  1.00  0.00           C  
ATOM    101  OH  TYR A   6      11.502  11.737  -8.537  1.00  0.00           O  
ATOM    102  H   TYR A   6       3.381  10.702  -6.424  1.00  0.00           H  
ATOM    103  HA  TYR A   6       5.837  11.908  -5.301  1.00  0.00           H  
ATOM    104 1HB  TYR A   6       6.464   9.609  -6.071  1.00  0.00           H  
ATOM    105 2HB  TYR A   6       5.803   9.948  -7.649  1.00  0.00           H  
ATOM    106  HD1 TYR A   6       8.414  11.199  -5.333  1.00  0.00           H  
ATOM    107  HD2 TYR A   6       7.231  10.440  -9.353  1.00  0.00           H  
ATOM    108  HE1 TYR A   6      10.621  11.735  -6.146  1.00  0.00           H  
ATOM    109  HE2 TYR A   6       9.468  10.989 -10.132  1.00  0.00           H  
ATOM    110  HH  TYR A   6      11.711  11.475  -9.454  1.00  0.00           H  
ATOM    111  N   ALA A   7       6.222  13.324  -7.523  1.00  0.00           N  
ATOM    112  CA  ALA A   7       6.242  14.394  -8.516  1.00  0.00           C  
ATOM    113  C   ALA A   7       7.647  14.836  -8.870  1.00  0.00           C  
ATOM    114  O   ALA A   7       8.476  15.023  -7.988  1.00  0.00           O  
ATOM    115  CB  ALA A   7       5.497  15.595  -7.998  1.00  0.00           C  
ATOM    116  H   ALA A   7       7.094  13.092  -7.067  1.00  0.00           H  
ATOM    117  HA  ALA A   7       5.791  14.031  -9.419  1.00  0.00           H  
ATOM    118 1HB  ALA A   7       5.511  16.379  -8.757  1.00  0.00           H  
ATOM    119 2HB  ALA A   7       4.477  15.343  -7.757  1.00  0.00           H  
ATOM    120 3HB  ALA A   7       6.001  15.927  -7.111  1.00  0.00           H  
ATOM    121  N   ILE A   8       7.867  15.161 -10.140  1.00  0.00           N  
ATOM    122  CA  ILE A   8       9.138  15.750 -10.561  1.00  0.00           C  
ATOM    123  C   ILE A   8       8.842  17.086 -11.211  1.00  0.00           C  
ATOM    124  O   ILE A   8       7.980  17.160 -12.092  1.00  0.00           O  
ATOM    125  CB  ILE A   8       9.877  14.905 -11.597  1.00  0.00           C  
ATOM    126  CG1 ILE A   8      10.159  13.596 -11.119  1.00  0.00           C  
ATOM    127  CG2 ILE A   8      11.196  15.579 -11.971  1.00  0.00           C  
ATOM    128  CD1 ILE A   8      10.707  12.746 -12.212  1.00  0.00           C  
ATOM    129  H   ILE A   8       7.151  14.997 -10.835  1.00  0.00           H  
ATOM    130  HA  ILE A   8       9.778  15.913  -9.694  1.00  0.00           H  
ATOM    131  HB  ILE A   8       9.245  14.780 -12.451  1.00  0.00           H  
ATOM    132 1HG1 ILE A   8      10.869  13.636 -10.293  1.00  0.00           H  
ATOM    133 2HG1 ILE A   8       9.238  13.161 -10.773  1.00  0.00           H  
ATOM    134 1HG2 ILE A   8      11.718  14.983 -12.720  1.00  0.00           H  
ATOM    135 2HG2 ILE A   8      10.999  16.556 -12.369  1.00  0.00           H  
ATOM    136 3HG2 ILE A   8      11.816  15.668 -11.076  1.00  0.00           H  
ATOM    137 1HD1 ILE A   8      10.892  11.767 -11.862  1.00  0.00           H  
ATOM    138 2HD1 ILE A   8       9.990  12.717 -13.014  1.00  0.00           H  
ATOM    139 3HD1 ILE A   8      11.642  13.173 -12.572  1.00  0.00           H  
ATOM    140  N   VAL A   9       9.522  18.134 -10.777  1.00  0.00           N  
ATOM    141  CA  VAL A   9       9.273  19.434 -11.374  1.00  0.00           C  
ATOM    142  C   VAL A   9      10.511  20.042 -12.005  1.00  0.00           C  
ATOM    143  O   VAL A   9      11.515  20.294 -11.338  1.00  0.00           O  
ATOM    144  CB  VAL A   9       8.690  20.389 -10.329  1.00  0.00           C  
ATOM    145  CG1 VAL A   9       8.470  21.754 -10.956  1.00  0.00           C  
ATOM    146  CG2 VAL A   9       7.365  19.808  -9.805  1.00  0.00           C  
ATOM    147  H   VAL A   9      10.225  18.005 -10.047  1.00  0.00           H  
ATOM    148  HA  VAL A   9       8.530  19.314 -12.160  1.00  0.00           H  
ATOM    149  HB  VAL A   9       9.396  20.509  -9.506  1.00  0.00           H  
ATOM    150 1HG1 VAL A   9       8.060  22.435 -10.214  1.00  0.00           H  
ATOM    151 2HG1 VAL A   9       9.421  22.145 -11.321  1.00  0.00           H  
ATOM    152 3HG1 VAL A   9       7.780  21.662 -11.782  1.00  0.00           H  
ATOM    153 1HG2 VAL A   9       6.945  20.477  -9.075  1.00  0.00           H  
ATOM    154 2HG2 VAL A   9       6.668  19.693 -10.634  1.00  0.00           H  
ATOM    155 3HG2 VAL A   9       7.538  18.837  -9.343  1.00  0.00           H  
ATOM    156  N   VAL A  10      10.414  20.290 -13.304  1.00  0.00           N  
ATOM    157  CA  VAL A  10      11.502  20.860 -14.078  1.00  0.00           C  
ATOM    158  C   VAL A  10      11.000  22.028 -14.908  1.00  0.00           C  
ATOM    159  O   VAL A  10       9.796  22.159 -15.146  1.00  0.00           O  
ATOM    160  CB  VAL A  10      12.109  19.808 -15.029  1.00  0.00           C  
ATOM    161  CG1 VAL A  10      12.647  18.618 -14.241  1.00  0.00           C  
ATOM    162  CG2 VAL A  10      11.060  19.364 -16.013  1.00  0.00           C  
ATOM    163  H   VAL A  10       9.551  20.058 -13.769  1.00  0.00           H  
ATOM    164  HA  VAL A  10      12.275  21.219 -13.398  1.00  0.00           H  
ATOM    165  HB  VAL A  10      12.948  20.254 -15.565  1.00  0.00           H  
ATOM    166 1HG1 VAL A  10      13.084  17.896 -14.929  1.00  0.00           H  
ATOM    167 2HG1 VAL A  10      13.407  18.961 -13.538  1.00  0.00           H  
ATOM    168 3HG1 VAL A  10      11.841  18.154 -13.703  1.00  0.00           H  
ATOM    169 1HG2 VAL A  10      11.483  18.629 -16.700  1.00  0.00           H  
ATOM    170 2HG2 VAL A  10      10.235  18.919 -15.468  1.00  0.00           H  
ATOM    171 3HG2 VAL A  10      10.703  20.226 -16.582  1.00  0.00           H  
ATOM    172  N   SER A  11      11.926  22.852 -15.372  1.00  0.00           N  
ATOM    173  CA  SER A  11      11.616  23.945 -16.281  1.00  0.00           C  
ATOM    174  C   SER A  11      12.872  24.348 -17.040  1.00  0.00           C  
ATOM    175  O   SER A  11      13.982  24.062 -16.595  1.00  0.00           O  
ATOM    176  CB  SER A  11      11.063  25.121 -15.503  1.00  0.00           C  
ATOM    177  OG  SER A  11      12.036  25.651 -14.644  1.00  0.00           O  
ATOM    178  H   SER A  11      12.889  22.699 -15.109  1.00  0.00           H  
ATOM    179  HA  SER A  11      10.869  23.605 -17.000  1.00  0.00           H  
ATOM    180 1HB  SER A  11      10.735  25.890 -16.200  1.00  0.00           H  
ATOM    181 2HB  SER A  11      10.192  24.810 -14.927  1.00  0.00           H  
ATOM    182  HG  SER A  11      12.794  25.857 -15.198  1.00  0.00           H  
ATOM    183  N   ALA A  12      12.708  25.022 -18.175  1.00  0.00           N  
ATOM    184  CA  ALA A  12      13.865  25.520 -18.917  1.00  0.00           C  
ATOM    185  C   ALA A  12      13.503  26.677 -19.843  1.00  0.00           C  
ATOM    186  O   ALA A  12      13.682  26.582 -21.054  1.00  0.00           O  
ATOM    187  CB  ALA A  12      14.515  24.396 -19.709  1.00  0.00           C  
ATOM    188  H   ALA A  12      11.776  25.214 -18.514  1.00  0.00           H  
ATOM    189  HA  ALA A  12      14.589  25.896 -18.195  1.00  0.00           H  
ATOM    190 1HB  ALA A  12      15.394  24.786 -20.220  1.00  0.00           H  
ATOM    191 2HB  ALA A  12      14.815  23.596 -19.033  1.00  0.00           H  
ATOM    192 3HB  ALA A  12      13.832  24.004 -20.430  1.00  0.00           H  
ATOM    193  N   ALA A  13      12.953  27.757 -19.300  1.00  0.00           N  
ATOM    194  CA  ALA A  13      12.664  28.903 -20.157  1.00  0.00           C  
ATOM    195  C   ALA A  13      13.984  29.425 -20.709  1.00  0.00           C  
ATOM    196  O   ALA A  13      14.993  29.408 -20.003  1.00  0.00           O  
ATOM    197  CB  ALA A  13      11.932  29.994 -19.403  1.00  0.00           C  
ATOM    198  H   ALA A  13      12.786  27.804 -18.305  1.00  0.00           H  
ATOM    199  HA  ALA A  13      12.052  28.565 -20.990  1.00  0.00           H  
ATOM    200 1HB  ALA A  13      11.734  30.829 -20.080  1.00  0.00           H  
ATOM    201 2HB  ALA A  13      10.990  29.604 -19.021  1.00  0.00           H  
ATOM    202 3HB  ALA A  13      12.547  30.338 -18.574  1.00  0.00           H  
ATOM    203  N   VAL A  14      13.982  29.897 -21.950  1.00  0.00           N  
ATOM    204  CA  VAL A  14      15.201  30.417 -22.553  1.00  0.00           C  
ATOM    205  C   VAL A  14      15.079  31.835 -23.080  1.00  0.00           C  
ATOM    206  O   VAL A  14      14.218  32.130 -23.905  1.00  0.00           O  
ATOM    207  CB  VAL A  14      15.626  29.513 -23.718  1.00  0.00           C  
ATOM    208  CG1 VAL A  14      16.848  30.048 -24.387  1.00  0.00           C  
ATOM    209  CG2 VAL A  14      15.895  28.101 -23.200  1.00  0.00           C  
ATOM    210  H   VAL A  14      13.127  29.890 -22.483  1.00  0.00           H  
ATOM    211  HA  VAL A  14      15.988  30.401 -21.799  1.00  0.00           H  
ATOM    212  HB  VAL A  14      14.843  29.507 -24.450  1.00  0.00           H  
ATOM    213 1HG1 VAL A  14      17.124  29.398 -25.216  1.00  0.00           H  
ATOM    214 2HG1 VAL A  14      16.655  31.039 -24.770  1.00  0.00           H  
ATOM    215 3HG1 VAL A  14      17.656  30.075 -23.673  1.00  0.00           H  
ATOM    216 1HG2 VAL A  14      16.196  27.458 -24.024  1.00  0.00           H  
ATOM    217 2HG2 VAL A  14      16.694  28.130 -22.461  1.00  0.00           H  
ATOM    218 3HG2 VAL A  14      15.001  27.702 -22.749  1.00  0.00           H  
ATOM    219  N   GLU A  15      15.993  32.692 -22.632  1.00  0.00           N  
ATOM    220  CA  GLU A  15      16.076  34.078 -23.089  1.00  0.00           C  
ATOM    221  C   GLU A  15      17.071  34.157 -24.248  1.00  0.00           C  
ATOM    222  O   GLU A  15      16.935  34.947 -25.183  1.00  0.00           O  
ATOM    223  CB  GLU A  15      16.569  34.964 -21.937  1.00  0.00           C  
ATOM    224  CG  GLU A  15      15.637  35.018 -20.724  1.00  0.00           C  
ATOM    225  CD  GLU A  15      16.216  35.798 -19.551  1.00  0.00           C  
ATOM    226  OE1 GLU A  15      17.378  36.137 -19.597  1.00  0.00           O  
ATOM    227  OE2 GLU A  15      15.494  36.042 -18.609  1.00  0.00           O  
ATOM    228  H   GLU A  15      16.648  32.364 -21.938  1.00  0.00           H  
ATOM    229  HA  GLU A  15      15.096  34.412 -23.434  1.00  0.00           H  
ATOM    230 1HB  GLU A  15      17.546  34.615 -21.600  1.00  0.00           H  
ATOM    231 2HB  GLU A  15      16.697  35.987 -22.302  1.00  0.00           H  
ATOM    232 1HG  GLU A  15      14.701  35.492 -21.030  1.00  0.00           H  
ATOM    233 2HG  GLU A  15      15.408  34.002 -20.405  1.00  0.00           H  
ATOM    234  N   ALA A  16      18.082  33.300 -24.153  1.00  0.00           N  
ATOM    235  CA  ALA A  16      19.200  33.216 -25.080  1.00  0.00           C  
ATOM    236  C   ALA A  16      19.887  31.857 -24.913  1.00  0.00           C  
ATOM    237  O   ALA A  16      19.768  31.237 -23.853  1.00  0.00           O  
ATOM    238  CB  ALA A  16      20.129  34.362 -24.825  1.00  0.00           C  
ATOM    239  H   ALA A  16      18.081  32.674 -23.367  1.00  0.00           H  
ATOM    240  HA  ALA A  16      18.831  33.269 -26.105  1.00  0.00           H  
ATOM    241 1HB  ALA A  16      20.960  34.278 -25.483  1.00  0.00           H  
ATOM    242 2HB  ALA A  16      19.613  35.313 -24.987  1.00  0.00           H  
ATOM    243 3HB  ALA A  16      20.466  34.329 -23.837  1.00  0.00           H  
ATOM    244  N   ASP A  17      20.564  31.381 -25.966  1.00  0.00           N  
ATOM    245  CA  ASP A  17      21.239  30.079 -25.949  1.00  0.00           C  
ATOM    246  C   ASP A  17      22.754  30.113 -25.817  1.00  0.00           C  
ATOM    247  O   ASP A  17      23.356  29.160 -25.318  1.00  0.00           O  
ATOM    248  CB  ASP A  17      20.900  29.269 -27.199  1.00  0.00           C  
ATOM    249  CG  ASP A  17      19.441  28.857 -27.304  1.00  0.00           C  
ATOM    250  OD1 ASP A  17      18.953  28.234 -26.396  1.00  0.00           O  
ATOM    251  OD2 ASP A  17      18.827  29.160 -28.290  1.00  0.00           O  
ATOM    252  H   ASP A  17      20.692  31.981 -26.785  1.00  0.00           H  
ATOM    253  HA  ASP A  17      20.857  29.529 -25.089  1.00  0.00           H  
ATOM    254 1HB  ASP A  17      21.159  29.860 -28.083  1.00  0.00           H  
ATOM    255 2HB  ASP A  17      21.519  28.374 -27.218  1.00  0.00           H  
ATOM    256  N   GLU A  18      23.395  31.137 -26.354  1.00  0.00           N  
ATOM    257  CA  GLU A  18      24.853  31.123 -26.319  1.00  0.00           C  
ATOM    258  C   GLU A  18      25.344  31.497 -24.936  1.00  0.00           C  
ATOM    259  O   GLU A  18      24.781  32.383 -24.316  1.00  0.00           O  
ATOM    260  CB  GLU A  18      25.425  32.097 -27.349  1.00  0.00           C  
ATOM    261  CG  GLU A  18      25.102  31.755 -28.801  1.00  0.00           C  
ATOM    262  CD  GLU A  18      25.834  30.534 -29.318  1.00  0.00           C  
ATOM    263  OE1 GLU A  18      27.034  30.475 -29.183  1.00  0.00           O  
ATOM    264  OE2 GLU A  18      25.187  29.664 -29.853  1.00  0.00           O  
ATOM    265  H   GLU A  18      22.877  31.915 -26.777  1.00  0.00           H  
ATOM    266  HA  GLU A  18      25.202  30.117 -26.552  1.00  0.00           H  
ATOM    267 1HB  GLU A  18      25.045  33.101 -27.147  1.00  0.00           H  
ATOM    268 2HB  GLU A  18      26.504  32.132 -27.252  1.00  0.00           H  
ATOM    269 1HG  GLU A  18      24.026  31.580 -28.877  1.00  0.00           H  
ATOM    270 2HG  GLU A  18      25.345  32.613 -29.424  1.00  0.00           H  
ATOM    271  N   LEU A  19      26.428  30.875 -24.475  1.00  0.00           N  
ATOM    272  CA  LEU A  19      27.028  31.246 -23.188  1.00  0.00           C  
ATOM    273  C   LEU A  19      26.046  31.264 -22.002  1.00  0.00           C  
ATOM    274  O   LEU A  19      25.848  32.296 -21.374  1.00  0.00           O  
ATOM    275  CB  LEU A  19      27.719  32.610 -23.321  1.00  0.00           C  
ATOM    276  CG  LEU A  19      29.109  32.560 -24.001  1.00  0.00           C  
ATOM    277  CD1 LEU A  19      28.936  32.289 -25.490  1.00  0.00           C  
ATOM    278  CD2 LEU A  19      29.866  33.862 -23.745  1.00  0.00           C  
ATOM    279  H   LEU A  19      26.847  30.142 -25.029  1.00  0.00           H  
ATOM    280  HA  LEU A  19      27.800  30.513 -22.959  1.00  0.00           H  
ATOM    281 1HB  LEU A  19      27.088  33.281 -23.883  1.00  0.00           H  
ATOM    282 2HB  LEU A  19      27.851  33.023 -22.331  1.00  0.00           H  
ATOM    283  HG  LEU A  19      29.683  31.732 -23.574  1.00  0.00           H  
ATOM    284 1HD1 LEU A  19      29.916  32.229 -25.962  1.00  0.00           H  
ATOM    285 2HD1 LEU A  19      28.412  31.345 -25.629  1.00  0.00           H  
ATOM    286 3HD1 LEU A  19      28.365  33.091 -25.946  1.00  0.00           H  
ATOM    287 1HD2 LEU A  19      30.848  33.803 -24.208  1.00  0.00           H  
ATOM    288 2HD2 LEU A  19      29.337  34.696 -24.153  1.00  0.00           H  
ATOM    289 3HD2 LEU A  19      29.982  34.007 -22.672  1.00  0.00           H  
ATOM    290  N   VAL A  20      25.395  30.136 -21.706  1.00  0.00           N  
ATOM    291  CA  VAL A  20      24.393  30.143 -20.631  1.00  0.00           C  
ATOM    292  C   VAL A  20      24.897  29.912 -19.193  1.00  0.00           C  
ATOM    293  O   VAL A  20      24.569  30.694 -18.300  1.00  0.00           O  
ATOM    294  CB  VAL A  20      23.316  29.080 -20.931  1.00  0.00           C  
ATOM    295  CG1 VAL A  20      22.318  29.002 -19.798  1.00  0.00           C  
ATOM    296  CG2 VAL A  20      22.622  29.419 -22.210  1.00  0.00           C  
ATOM    297  H   VAL A  20      25.576  29.300 -22.239  1.00  0.00           H  
ATOM    298  HA  VAL A  20      23.921  31.110 -20.644  1.00  0.00           H  
ATOM    299  HB  VAL A  20      23.798  28.107 -21.024  1.00  0.00           H  
ATOM    300 1HG1 VAL A  20      21.573  28.240 -20.016  1.00  0.00           H  
ATOM    301 2HG1 VAL A  20      22.825  28.748 -18.884  1.00  0.00           H  
ATOM    302 3HG1 VAL A  20      21.829  29.969 -19.684  1.00  0.00           H  
ATOM    303 1HG2 VAL A  20      21.879  28.660 -22.452  1.00  0.00           H  
ATOM    304 2HG2 VAL A  20      22.127  30.365 -22.127  1.00  0.00           H  
ATOM    305 3HG2 VAL A  20      23.362  29.463 -22.986  1.00  0.00           H  
ATOM    306  N   LEU A  21      25.658  28.828 -18.985  1.00  0.00           N  
ATOM    307  CA  LEU A  21      26.064  28.320 -17.658  1.00  0.00           C  
ATOM    308  C   LEU A  21      24.909  27.862 -16.783  1.00  0.00           C  
ATOM    309  O   LEU A  21      23.857  28.490 -16.704  1.00  0.00           O  
ATOM    310  CB  LEU A  21      26.893  29.297 -16.806  1.00  0.00           C  
ATOM    311  CG  LEU A  21      28.298  29.589 -17.251  1.00  0.00           C  
ATOM    312  CD1 LEU A  21      28.889  30.608 -16.313  1.00  0.00           C  
ATOM    313  CD2 LEU A  21      29.094  28.318 -17.212  1.00  0.00           C  
ATOM    314  H   LEU A  21      25.932  28.293 -19.793  1.00  0.00           H  
ATOM    315  HA  LEU A  21      26.695  27.451 -17.829  1.00  0.00           H  
ATOM    316 1HB  LEU A  21      26.377  30.249 -16.750  1.00  0.00           H  
ATOM    317 2HB  LEU A  21      26.948  28.897 -15.797  1.00  0.00           H  
ATOM    318  HG  LEU A  21      28.302  29.995 -18.266  1.00  0.00           H  
ATOM    319 1HD1 LEU A  21      29.912  30.826 -16.588  1.00  0.00           H  
ATOM    320 2HD1 LEU A  21      28.300  31.511 -16.365  1.00  0.00           H  
ATOM    321 3HD1 LEU A  21      28.871  30.205 -15.310  1.00  0.00           H  
ATOM    322 1HD2 LEU A  21      30.118  28.526 -17.522  1.00  0.00           H  
ATOM    323 2HD2 LEU A  21      29.092  27.917 -16.198  1.00  0.00           H  
ATOM    324 3HD2 LEU A  21      28.648  27.593 -17.892  1.00  0.00           H  
ATOM    325  N   ASP A  22      25.124  26.743 -16.114  1.00  0.00           N  
ATOM    326  CA  ASP A  22      24.133  26.191 -15.214  1.00  0.00           C  
ATOM    327  C   ASP A  22      24.820  25.499 -14.060  1.00  0.00           C  
ATOM    328  O   ASP A  22      25.327  24.389 -14.193  1.00  0.00           O  
ATOM    329  CB  ASP A  22      23.196  25.220 -15.943  1.00  0.00           C  
ATOM    330  CG  ASP A  22      22.059  24.654 -15.045  1.00  0.00           C  
ATOM    331  OD1 ASP A  22      22.060  24.901 -13.844  1.00  0.00           O  
ATOM    332  OD2 ASP A  22      21.202  23.976 -15.575  1.00  0.00           O  
ATOM    333  H   ASP A  22      26.006  26.265 -16.223  1.00  0.00           H  
ATOM    334  HA  ASP A  22      23.533  27.007 -14.811  1.00  0.00           H  
ATOM    335 1HB  ASP A  22      22.737  25.737 -16.790  1.00  0.00           H  
ATOM    336 2HB  ASP A  22      23.773  24.386 -16.343  1.00  0.00           H  
ATOM    337  N   LEU A  23      24.863  26.187 -12.928  1.00  0.00           N  
ATOM    338  CA  LEU A  23      25.517  25.674 -11.738  1.00  0.00           C  
ATOM    339  C   LEU A  23      24.443  25.251 -10.743  1.00  0.00           C  
ATOM    340  O   LEU A  23      24.730  25.053  -9.561  1.00  0.00           O  
ATOM    341  CB  LEU A  23      26.370  26.779 -11.090  1.00  0.00           C  
ATOM    342  CG  LEU A  23      27.748  27.111 -11.723  1.00  0.00           C  
ATOM    343  CD1 LEU A  23      27.540  27.796 -13.088  1.00  0.00           C  
ATOM    344  CD2 LEU A  23      28.527  28.030 -10.761  1.00  0.00           C  
ATOM    345  H   LEU A  23      24.413  27.090 -12.891  1.00  0.00           H  
ATOM    346  HA  LEU A  23      26.131  24.813 -11.995  1.00  0.00           H  
ATOM    347 1HB  LEU A  23      25.794  27.673 -11.111  1.00  0.00           H  
ATOM    348 2HB  LEU A  23      26.538  26.515 -10.046  1.00  0.00           H  
ATOM    349  HG  LEU A  23      28.313  26.192 -11.885  1.00  0.00           H  
ATOM    350 1HD1 LEU A  23      28.509  28.033 -13.528  1.00  0.00           H  
ATOM    351 2HD1 LEU A  23      27.004  27.142 -13.749  1.00  0.00           H  
ATOM    352 3HD1 LEU A  23      26.976  28.705 -12.949  1.00  0.00           H  
ATOM    353 1HD2 LEU A  23      29.500  28.271 -11.189  1.00  0.00           H  
ATOM    354 2HD2 LEU A  23      27.972  28.947 -10.594  1.00  0.00           H  
ATOM    355 3HD2 LEU A  23      28.667  27.519  -9.808  1.00  0.00           H  
ATOM    356  N   ASP A  24      23.222  25.056 -11.253  1.00  0.00           N  
ATOM    357  CA  ASP A  24      22.033  24.751 -10.476  1.00  0.00           C  
ATOM    358  C   ASP A  24      21.532  25.994  -9.765  1.00  0.00           C  
ATOM    359  O   ASP A  24      22.283  26.749  -9.137  1.00  0.00           O  
ATOM    360  CB  ASP A  24      22.190  23.619  -9.462  1.00  0.00           C  
ATOM    361  CG  ASP A  24      20.809  23.221  -8.852  1.00  0.00           C  
ATOM    362  OD1 ASP A  24      19.814  23.864  -9.137  1.00  0.00           O  
ATOM    363  OD2 ASP A  24      20.780  22.355  -8.033  1.00  0.00           O  
ATOM    364  H   ASP A  24      23.069  25.156 -12.265  1.00  0.00           H  
ATOM    365  HA  ASP A  24      21.257  24.437 -11.180  1.00  0.00           H  
ATOM    366 1HB  ASP A  24      22.647  22.754  -9.941  1.00  0.00           H  
ATOM    367 2HB  ASP A  24      22.835  23.923  -8.642  1.00  0.00           H  
ATOM    368  N   LYS A  25      20.237  26.205  -9.878  1.00  0.00           N  
ATOM    369  CA  LYS A  25      19.554  27.320  -9.254  1.00  0.00           C  
ATOM    370  C   LYS A  25      19.809  27.275  -7.760  1.00  0.00           C  
ATOM    371  O   LYS A  25      19.973  28.309  -7.116  1.00  0.00           O  
ATOM    372  CB  LYS A  25      18.057  27.272  -9.558  1.00  0.00           C  
ATOM    373  CG  LYS A  25      17.251  28.438  -9.003  1.00  0.00           C  
ATOM    374  CD  LYS A  25      15.788  28.370  -9.455  1.00  0.00           C  
ATOM    375  CE  LYS A  25      14.981  29.510  -8.860  1.00  0.00           C  
ATOM    376  NZ  LYS A  25      13.565  29.498  -9.317  1.00  0.00           N  
ATOM    377  H   LYS A  25      19.707  25.470 -10.335  1.00  0.00           H  
ATOM    378  HA  LYS A  25      19.963  28.252  -9.645  1.00  0.00           H  
ATOM    379 1HB  LYS A  25      17.902  27.237 -10.636  1.00  0.00           H  
ATOM    380 2HB  LYS A  25      17.639  26.354  -9.140  1.00  0.00           H  
ATOM    381 1HG  LYS A  25      17.283  28.415  -7.909  1.00  0.00           H  
ATOM    382 2HG  LYS A  25      17.684  29.381  -9.335  1.00  0.00           H  
ATOM    383 1HD  LYS A  25      15.737  28.431 -10.542  1.00  0.00           H  
ATOM    384 2HD  LYS A  25      15.350  27.425  -9.138  1.00  0.00           H  
ATOM    385 1HE  LYS A  25      14.997  29.421  -7.774  1.00  0.00           H  
ATOM    386 2HE  LYS A  25      15.440  30.457  -9.143  1.00  0.00           H  
ATOM    387 1HZ  LYS A  25      13.077  30.273  -8.888  1.00  0.00           H  
ATOM    388 2HZ  LYS A  25      13.534  29.592 -10.320  1.00  0.00           H  
ATOM    389 3HZ  LYS A  25      13.129  28.632  -9.044  1.00  0.00           H  
ATOM    390  N   SER A  26      19.888  26.061  -7.206  1.00  0.00           N  
ATOM    391  CA  SER A  26      20.090  25.909  -5.769  1.00  0.00           C  
ATOM    392  C   SER A  26      21.462  26.398  -5.281  1.00  0.00           C  
ATOM    393  O   SER A  26      21.653  26.505  -4.069  1.00  0.00           O  
ATOM    394  CB  SER A  26      19.906  24.476  -5.293  1.00  0.00           C  
ATOM    395  OG  SER A  26      20.966  23.637  -5.670  1.00  0.00           O  
ATOM    396  H   SER A  26      19.778  25.238  -7.813  1.00  0.00           H  
ATOM    397  HA  SER A  26      19.333  26.515  -5.268  1.00  0.00           H  
ATOM    398 1HB  SER A  26      19.813  24.476  -4.211  1.00  0.00           H  
ATOM    399 2HB  SER A  26      18.978  24.083  -5.700  1.00  0.00           H  
ATOM    400  HG  SER A  26      20.729  23.239  -6.532  1.00  0.00           H  
ATOM    401  N   THR A  27      22.443  26.641  -6.179  1.00  0.00           N  
ATOM    402  CA  THR A  27      23.711  27.158  -5.675  1.00  0.00           C  
ATOM    403  C   THR A  27      23.878  28.594  -6.160  1.00  0.00           C  
ATOM    404  O   THR A  27      24.548  29.396  -5.514  1.00  0.00           O  
ATOM    405  CB  THR A  27      24.941  26.367  -6.148  1.00  0.00           C  
ATOM    406  OG1 THR A  27      25.131  26.523  -7.550  1.00  0.00           O  
ATOM    407  CG2 THR A  27      24.739  24.900  -5.862  1.00  0.00           C  
ATOM    408  H   THR A  27      22.292  26.525  -7.176  1.00  0.00           H  
ATOM    409  HA  THR A  27      23.696  27.173  -4.587  1.00  0.00           H  
ATOM    410  HB  THR A  27      25.822  26.732  -5.627  1.00  0.00           H  
ATOM    411  HG1 THR A  27      24.647  25.848  -8.064  1.00  0.00           H  
ATOM    412 1HG2 THR A  27      25.614  24.348  -6.197  1.00  0.00           H  
ATOM    413 2HG2 THR A  27      24.598  24.755  -4.794  1.00  0.00           H  
ATOM    414 3HG2 THR A  27      23.856  24.545  -6.399  1.00  0.00           H  
ATOM    415  N   LEU A  28      23.241  28.945  -7.287  1.00  0.00           N  
ATOM    416  CA  LEU A  28      23.343  30.320  -7.775  1.00  0.00           C  
ATOM    417  C   LEU A  28      22.559  31.235  -6.829  1.00  0.00           C  
ATOM    418  O   LEU A  28      23.025  32.324  -6.457  1.00  0.00           O  
ATOM    419  CB  LEU A  28      22.870  30.378  -9.215  1.00  0.00           C  
ATOM    420  CG  LEU A  28      23.825  29.645 -10.196  1.00  0.00           C  
ATOM    421  CD1 LEU A  28      23.219  29.580 -11.585  1.00  0.00           C  
ATOM    422  CD2 LEU A  28      25.158  30.382 -10.224  1.00  0.00           C  
ATOM    423  H   LEU A  28      22.722  28.249  -7.819  1.00  0.00           H  
ATOM    424  HA  LEU A  28      24.389  30.627  -7.752  1.00  0.00           H  
ATOM    425 1HB  LEU A  28      21.896  29.895  -9.271  1.00  0.00           H  
ATOM    426 2HB  LEU A  28      22.767  31.401  -9.510  1.00  0.00           H  
ATOM    427  HG  LEU A  28      23.979  28.620  -9.846  1.00  0.00           H  
ATOM    428 1HD1 LEU A  28      23.897  29.057 -12.254  1.00  0.00           H  
ATOM    429 2HD1 LEU A  28      22.268  29.044 -11.538  1.00  0.00           H  
ATOM    430 3HD1 LEU A  28      23.052  30.593 -11.958  1.00  0.00           H  
ATOM    431 1HD2 LEU A  28      25.845  29.899 -10.893  1.00  0.00           H  
ATOM    432 2HD2 LEU A  28      24.995  31.377 -10.566  1.00  0.00           H  
ATOM    433 3HD2 LEU A  28      25.586  30.409  -9.218  1.00  0.00           H  
ATOM    434  N   GLU A  29      21.398  30.741  -6.370  1.00  0.00           N  
ATOM    435  CA  GLU A  29      20.658  31.422  -5.323  1.00  0.00           C  
ATOM    436  C   GLU A  29      21.490  31.005  -4.146  1.00  0.00           C  
ATOM    437  O   GLU A  29      22.348  30.167  -4.330  1.00  0.00           O  
ATOM    438  CB  GLU A  29      19.191  30.998  -5.180  1.00  0.00           C  
ATOM    439  CG  GLU A  29      18.282  31.370  -6.355  1.00  0.00           C  
ATOM    440  CD  GLU A  29      16.815  31.064  -6.073  1.00  0.00           C  
ATOM    441  OE1 GLU A  29      16.545  30.362  -5.127  1.00  0.00           O  
ATOM    442  OE2 GLU A  29      15.967  31.549  -6.798  1.00  0.00           O  
ATOM    443  H   GLU A  29      21.032  29.857  -6.724  1.00  0.00           H  
ATOM    444  HA  GLU A  29      20.707  32.498  -5.452  1.00  0.00           H  
ATOM    445 1HB  GLU A  29      19.142  29.913  -5.055  1.00  0.00           H  
ATOM    446 2HB  GLU A  29      18.770  31.447  -4.283  1.00  0.00           H  
ATOM    447 1HG  GLU A  29      18.393  32.438  -6.556  1.00  0.00           H  
ATOM    448 2HG  GLU A  29      18.610  30.823  -7.238  1.00  0.00           H  
ATOM    449  N   GLU A  30      21.360  31.608  -2.991  1.00  0.00           N  
ATOM    450  CA  GLU A  30      22.229  31.242  -1.859  1.00  0.00           C  
ATOM    451  C   GLU A  30      23.627  31.869  -2.061  1.00  0.00           C  
ATOM    452  O   GLU A  30      24.022  32.690  -1.243  1.00  0.00           O  
ATOM    453  CB  GLU A  30      22.339  29.713  -1.638  1.00  0.00           C  
ATOM    454  CG  GLU A  30      23.021  29.310  -0.337  1.00  0.00           C  
ATOM    455  CD  GLU A  30      22.225  29.675   0.907  1.00  0.00           C  
ATOM    456  OE1 GLU A  30      21.052  29.943   0.791  1.00  0.00           O  
ATOM    457  OE2 GLU A  30      22.795  29.652   1.976  1.00  0.00           O  
ATOM    458  H   GLU A  30      20.638  32.304  -2.875  1.00  0.00           H  
ATOM    459  HA  GLU A  30      21.799  31.656  -0.949  1.00  0.00           H  
ATOM    460 1HB  GLU A  30      21.354  29.247  -1.689  1.00  0.00           H  
ATOM    461 2HB  GLU A  30      22.969  29.246  -2.380  1.00  0.00           H  
ATOM    462 1HG  GLU A  30      23.188  28.235  -0.346  1.00  0.00           H  
ATOM    463 2HG  GLU A  30      23.991  29.798  -0.304  1.00  0.00           H  
ATOM    464  N   LEU A  31      24.363  31.602  -3.159  1.00  0.00           N  
ATOM    465  CA  LEU A  31      25.610  32.377  -3.305  1.00  0.00           C  
ATOM    466  C   LEU A  31      25.305  33.867  -3.393  1.00  0.00           C  
ATOM    467  O   LEU A  31      25.921  34.674  -2.687  1.00  0.00           O  
ATOM    468  CB  LEU A  31      26.410  31.982  -4.556  1.00  0.00           C  
ATOM    469  CG  LEU A  31      27.160  30.636  -4.521  1.00  0.00           C  
ATOM    470  CD1 LEU A  31      27.675  30.324  -5.932  1.00  0.00           C  
ATOM    471  CD2 LEU A  31      28.323  30.732  -3.548  1.00  0.00           C  
ATOM    472  H   LEU A  31      24.070  30.897  -3.852  1.00  0.00           H  
ATOM    473  HA  LEU A  31      26.231  32.201  -2.429  1.00  0.00           H  
ATOM    474 1HB  LEU A  31      25.710  31.934  -5.400  1.00  0.00           H  
ATOM    475 2HB  LEU A  31      27.135  32.769  -4.775  1.00  0.00           H  
ATOM    476  HG  LEU A  31      26.491  29.844  -4.203  1.00  0.00           H  
ATOM    477 1HD1 LEU A  31      28.207  29.375  -5.929  1.00  0.00           H  
ATOM    478 2HD1 LEU A  31      26.825  30.263  -6.619  1.00  0.00           H  
ATOM    479 3HD1 LEU A  31      28.345  31.121  -6.257  1.00  0.00           H  
ATOM    480 1HD2 LEU A  31      28.860  29.784  -3.527  1.00  0.00           H  
ATOM    481 2HD2 LEU A  31      28.986  31.514  -3.882  1.00  0.00           H  
ATOM    482 3HD2 LEU A  31      27.948  30.962  -2.550  1.00  0.00           H  
ATOM    483  N   GLU A  32      24.311  34.242  -4.204  1.00  0.00           N  
ATOM    484  CA  GLU A  32      23.963  35.656  -4.283  1.00  0.00           C  
ATOM    485  C   GLU A  32      23.392  36.174  -2.961  1.00  0.00           C  
ATOM    486  O   GLU A  32      23.418  37.370  -2.679  1.00  0.00           O  
ATOM    487  CB  GLU A  32      22.995  35.916  -5.425  1.00  0.00           C  
ATOM    488  CG  GLU A  32      21.611  35.420  -5.259  1.00  0.00           C  
ATOM    489  CD  GLU A  32      20.791  35.614  -6.526  1.00  0.00           C  
ATOM    490  OE1 GLU A  32      21.356  35.526  -7.609  1.00  0.00           O  
ATOM    491  OE2 GLU A  32      19.611  35.867  -6.414  1.00  0.00           O  
ATOM    492  H   GLU A  32      23.834  33.556  -4.795  1.00  0.00           H  
ATOM    493  HA  GLU A  32      24.876  36.214  -4.500  1.00  0.00           H  
ATOM    494 1HB  GLU A  32      22.949  36.987  -5.610  1.00  0.00           H  
ATOM    495 2HB  GLU A  32      23.388  35.447  -6.305  1.00  0.00           H  
ATOM    496 1HG  GLU A  32      21.663  34.380  -4.997  1.00  0.00           H  
ATOM    497 2HG  GLU A  32      21.138  35.952  -4.438  1.00  0.00           H  
ATOM    498  N   ALA A  33      22.825  35.278  -2.145  1.00  0.00           N  
ATOM    499  CA  ALA A  33      22.281  35.704  -0.862  1.00  0.00           C  
ATOM    500  C   ALA A  33      23.423  36.046   0.070  1.00  0.00           C  
ATOM    501  O   ALA A  33      23.418  37.077   0.737  1.00  0.00           O  
ATOM    502  CB  ALA A  33      21.421  34.627  -0.240  1.00  0.00           C  
ATOM    503  H   ALA A  33      22.820  34.303  -2.406  1.00  0.00           H  
ATOM    504  HA  ALA A  33      21.680  36.599  -1.023  1.00  0.00           H  
ATOM    505 1HB  ALA A  33      21.027  34.982   0.709  1.00  0.00           H  
ATOM    506 2HB  ALA A  33      20.598  34.382  -0.908  1.00  0.00           H  
ATOM    507 3HB  ALA A  33      22.023  33.748  -0.065  1.00  0.00           H  
ATOM    508  N   LYS A  34      24.454  35.203   0.043  1.00  0.00           N  
ATOM    509  CA  LYS A  34      25.644  35.369   0.861  1.00  0.00           C  
ATOM    510  C   LYS A  34      26.315  36.686   0.513  1.00  0.00           C  
ATOM    511  O   LYS A  34      26.776  37.427   1.386  1.00  0.00           O  
ATOM    512  CB  LYS A  34      26.542  34.149   0.670  1.00  0.00           C  
ATOM    513  CG  LYS A  34      25.969  32.902   1.353  1.00  0.00           C  
ATOM    514  CD  LYS A  34      26.793  31.647   1.083  1.00  0.00           C  
ATOM    515  CE  LYS A  34      26.234  30.474   1.877  1.00  0.00           C  
ATOM    516  NZ  LYS A  34      26.951  29.198   1.594  1.00  0.00           N  
ATOM    517  H   LYS A  34      24.389  34.376  -0.546  1.00  0.00           H  
ATOM    518  HA  LYS A  34      25.347  35.407   1.905  1.00  0.00           H  
ATOM    519 1HB  LYS A  34      26.636  33.930  -0.388  1.00  0.00           H  
ATOM    520 2HB  LYS A  34      27.529  34.337   1.049  1.00  0.00           H  
ATOM    521 1HG  LYS A  34      25.914  33.078   2.426  1.00  0.00           H  
ATOM    522 2HG  LYS A  34      24.956  32.735   1.002  1.00  0.00           H  
ATOM    523 1HD  LYS A  34      26.719  31.406   0.021  1.00  0.00           H  
ATOM    524 2HD  LYS A  34      27.835  31.801   1.325  1.00  0.00           H  
ATOM    525 1HE  LYS A  34      26.319  30.699   2.939  1.00  0.00           H  
ATOM    526 2HE  LYS A  34      25.188  30.354   1.631  1.00  0.00           H  
ATOM    527 1HZ  LYS A  34      26.539  28.456   2.145  1.00  0.00           H  
ATOM    528 2HZ  LYS A  34      26.861  28.978   0.612  1.00  0.00           H  
ATOM    529 3HZ  LYS A  34      27.923  29.293   1.833  1.00  0.00           H  
ATOM    530  N   LEU A  35      26.267  37.062  -0.747  1.00  0.00           N  
ATOM    531  CA  LEU A  35      26.832  38.340  -1.102  1.00  0.00           C  
ATOM    532  C   LEU A  35      26.129  39.527  -0.533  1.00  0.00           C  
ATOM    533  O   LEU A  35      26.709  40.603  -0.478  1.00  0.00           O  
ATOM    534  CB  LEU A  35      26.898  38.553  -2.560  1.00  0.00           C  
ATOM    535  CG  LEU A  35      27.818  37.787  -3.167  1.00  0.00           C  
ATOM    536  CD1 LEU A  35      27.735  38.182  -4.570  1.00  0.00           C  
ATOM    537  CD2 LEU A  35      29.150  38.027  -2.415  1.00  0.00           C  
ATOM    538  H   LEU A  35      25.892  36.429  -1.456  1.00  0.00           H  
ATOM    539  HA  LEU A  35      27.851  38.356  -0.724  1.00  0.00           H  
ATOM    540 1HB  LEU A  35      25.923  38.321  -2.996  1.00  0.00           H  
ATOM    541 2HB  LEU A  35      27.132  39.599  -2.759  1.00  0.00           H  
ATOM    542  HG  LEU A  35      27.559  36.727  -3.110  1.00  0.00           H  
ATOM    543 1HD1 LEU A  35      28.361  37.701  -5.222  1.00  0.00           H  
ATOM    544 2HD1 LEU A  35      26.735  37.980  -4.871  1.00  0.00           H  
ATOM    545 3HD1 LEU A  35      27.950  39.235  -4.628  1.00  0.00           H  
ATOM    546 1HD2 LEU A  35      29.933  37.489  -2.823  1.00  0.00           H  
ATOM    547 2HD2 LEU A  35      29.388  39.066  -2.438  1.00  0.00           H  
ATOM    548 3HD2 LEU A  35      29.042  37.722  -1.376  1.00  0.00           H  
ATOM    549  N   ASN A  36      24.889  39.377  -0.123  1.00  0.00           N  
ATOM    550  CA  ASN A  36      24.173  40.496   0.427  1.00  0.00           C  
ATOM    551  C   ASN A  36      24.319  40.496   1.954  1.00  0.00           C  
ATOM    552  O   ASN A  36      23.697  41.296   2.657  1.00  0.00           O  
ATOM    553  CB  ASN A  36      22.762  40.529  -0.136  1.00  0.00           C  
ATOM    554  CG  ASN A  36      22.813  41.032  -1.624  1.00  0.00           C  
ATOM    555  OD1 ASN A  36      23.602  41.944  -1.879  1.00  0.00           O  
ATOM    556  ND2 ASN A  36      22.034  40.489  -2.546  1.00  0.00           N  
ATOM    557  H   ASN A  36      24.427  38.469  -0.146  1.00  0.00           H  
ATOM    558  HA  ASN A  36      24.652  41.415   0.081  1.00  0.00           H  
ATOM    559 1HB  ASN A  36      22.335  39.523  -0.105  1.00  0.00           H  
ATOM    560 2HB  ASN A  36      22.130  41.188   0.454  1.00  0.00           H  
ATOM    561 1HD2 ASN A  36      22.078  40.833  -3.527  1.00  0.00           H  
ATOM    562 2HD2 ASN A  36      21.412  39.744  -2.304  1.00  0.00           H  
ATOM    563  N   GLN A  37      25.222  39.625   2.441  1.00  0.00           N  
ATOM    564  CA  GLN A  37      25.643  39.553   3.828  1.00  0.00           C  
ATOM    565  C   GLN A  37      27.033  40.224   3.875  1.00  0.00           C  
ATOM    566  O   GLN A  37      27.414  40.843   4.870  1.00  0.00           O  
ATOM    567  CB  GLN A  37      25.712  38.100   4.297  1.00  0.00           C  
ATOM    568  CG  GLN A  37      24.370  37.380   4.233  1.00  0.00           C  
ATOM    569  CD  GLN A  37      24.364  35.955   4.768  1.00  0.00           C  
ATOM    570  OE1 GLN A  37      25.221  35.120   4.466  1.00  0.00           O  
ATOM    571  NE2 GLN A  37      23.363  35.689   5.594  1.00  0.00           N  
ATOM    572  H   GLN A  37      25.656  38.958   1.813  1.00  0.00           H  
ATOM    573  HA  GLN A  37      24.953  40.115   4.457  1.00  0.00           H  
ATOM    574 1HB  GLN A  37      26.412  37.562   3.702  1.00  0.00           H  
ATOM    575 2HB  GLN A  37      26.083  38.072   5.295  1.00  0.00           H  
ATOM    576 1HG  GLN A  37      23.643  37.938   4.766  1.00  0.00           H  
ATOM    577 2HG  GLN A  37      24.079  37.331   3.187  1.00  0.00           H  
ATOM    578 1HE2 GLN A  37      23.258  34.782   6.012  1.00  0.00           H  
ATOM    579 2HE2 GLN A  37      22.692  36.425   5.820  1.00  0.00           H  
ATOM    580  N   GLU A  38      27.769  40.087   2.753  1.00  0.00           N  
ATOM    581  CA  GLU A  38      29.099  40.685   2.529  1.00  0.00           C  
ATOM    582  C   GLU A  38      29.009  42.150   2.035  1.00  0.00           C  
ATOM    583  O   GLU A  38      29.576  43.076   2.624  1.00  0.00           O  
ATOM    584  CB  GLU A  38      29.863  39.857   1.476  1.00  0.00           C  
ATOM    585  CG  GLU A  38      31.291  40.353   1.114  1.00  0.00           C  
ATOM    586  CD  GLU A  38      31.945  39.530  -0.008  1.00  0.00           C  
ATOM    587  OE1 GLU A  38      32.670  40.105  -0.811  1.00  0.00           O  
ATOM    588  OE2 GLU A  38      31.733  38.342  -0.062  1.00  0.00           O  
ATOM    589  H   GLU A  38      27.379  39.494   2.023  1.00  0.00           H  
ATOM    590  HA  GLU A  38      29.645  40.671   3.472  1.00  0.00           H  
ATOM    591 1HB  GLU A  38      29.943  38.825   1.828  1.00  0.00           H  
ATOM    592 2HB  GLU A  38      29.285  39.834   0.556  1.00  0.00           H  
ATOM    593 1HG  GLU A  38      31.223  41.391   0.781  1.00  0.00           H  
ATOM    594 2HG  GLU A  38      31.922  40.325   2.002  1.00  0.00           H  
ATOM    595  N   LEU A  39      28.271  42.367   0.945  1.00  0.00           N  
ATOM    596  CA  LEU A  39      28.116  43.693   0.359  1.00  0.00           C  
ATOM    597  C   LEU A  39      27.019  44.477   1.040  1.00  0.00           C  
ATOM    598  O   LEU A  39      25.867  44.518   0.599  1.00  0.00           O  
ATOM    599  CB  LEU A  39      27.853  43.587  -1.146  1.00  0.00           C  
ATOM    600  CG  LEU A  39      27.700  44.908  -1.899  1.00  0.00           C  
ATOM    601  CD1 LEU A  39      28.903  45.784  -1.710  1.00  0.00           C  
ATOM    602  CD2 LEU A  39      27.495  44.606  -3.381  1.00  0.00           C  
ATOM    603  H   LEU A  39      27.799  41.596   0.495  1.00  0.00           H  
ATOM    604  HA  LEU A  39      29.050  44.235   0.494  1.00  0.00           H  
ATOM    605 1HB  LEU A  39      28.668  43.035  -1.602  1.00  0.00           H  
ATOM    606 2HB  LEU A  39      26.932  43.022  -1.296  1.00  0.00           H  
ATOM    607  HG  LEU A  39      26.838  45.429  -1.513  1.00  0.00           H  
ATOM    608 1HD1 LEU A  39      28.762  46.719  -2.252  1.00  0.00           H  
ATOM    609 2HD1 LEU A  39      29.028  46.004  -0.643  1.00  0.00           H  
ATOM    610 3HD1 LEU A  39      29.773  45.288  -2.079  1.00  0.00           H  
ATOM    611 1HD2 LEU A  39      27.360  45.544  -3.928  1.00  0.00           H  
ATOM    612 2HD2 LEU A  39      28.345  44.082  -3.780  1.00  0.00           H  
ATOM    613 3HD2 LEU A  39      26.602  43.987  -3.496  1.00  0.00           H  
ATOM    614  N   ALA A  40      27.416  45.078   2.137  1.00  0.00           N  
ATOM    615  CA  ALA A  40      26.551  45.863   2.996  1.00  0.00           C  
ATOM    616  C   ALA A  40      27.411  46.762   3.840  1.00  0.00           C  
ATOM    617  O   ALA A  40      28.294  46.236   4.497  1.00  0.00           O  
ATOM    618  CB  ALA A  40      25.759  44.926   3.896  1.00  0.00           C  
ATOM    619  H   ALA A  40      28.389  44.918   2.404  1.00  0.00           H  
ATOM    620  HA  ALA A  40      25.890  46.471   2.382  1.00  0.00           H  
ATOM    621 1HB  ALA A  40      25.122  45.497   4.557  1.00  0.00           H  
ATOM    622 2HB  ALA A  40      25.160  44.266   3.303  1.00  0.00           H  
ATOM    623 3HB  ALA A  40      26.458  44.331   4.489  1.00  0.00           H  
ATOM    624  N   GLY A  41      27.138  48.065   3.929  1.00  0.00           N  
ATOM    625  CA  GLY A  41      28.031  48.815   4.827  1.00  0.00           C  
ATOM    626  C   GLY A  41      28.107  50.308   5.259  1.00  0.00           C  
ATOM    627  O   GLY A  41      28.857  50.537   6.215  1.00  0.00           O  
ATOM    628  H   GLY A  41      26.422  48.444   3.329  1.00  0.00           H  
ATOM    629 1HA  GLY A  41      27.976  48.279   5.748  1.00  0.00           H  
ATOM    630 2HA  GLY A  41      29.011  48.635   4.396  1.00  0.00           H  
ATOM    631  N   THR A  42      27.407  51.280   4.664  1.00  0.00           N  
ATOM    632  CA  THR A  42      27.660  52.711   4.968  1.00  0.00           C  
ATOM    633  C   THR A  42      29.080  52.946   5.405  1.00  0.00           C  
ATOM    634  O   THR A  42      30.020  52.606   4.693  1.00  0.00           O  
ATOM    635  CB  THR A  42      26.737  53.341   5.961  1.00  0.00           C  
ATOM    636  OG1 THR A  42      26.834  52.653   7.053  1.00  0.00           O  
ATOM    637  CG2 THR A  42      25.401  53.420   5.595  1.00  0.00           C  
ATOM    638  H   THR A  42      26.753  51.051   3.947  1.00  0.00           H  
ATOM    639  HA  THR A  42      27.491  53.321   4.121  1.00  0.00           H  
ATOM    640  HB  THR A  42      27.059  54.364   6.147  1.00  0.00           H  
ATOM    641  HG1 THR A  42      26.302  53.059   7.775  1.00  0.00           H  
ATOM    642 1HG2 THR A  42      24.932  53.877   6.438  1.00  0.00           H  
ATOM    643 2HG2 THR A  42      25.290  54.023   4.726  1.00  0.00           H  
ATOM    644 3HG2 THR A  42      24.991  52.470   5.437  1.00  0.00           H  
ATOM    645  N   ASP A  43      29.244  53.521   6.593  1.00  0.00           N  
ATOM    646  CA  ASP A  43      30.560  53.904   7.029  1.00  0.00           C  
ATOM    647  C   ASP A  43      31.510  52.725   7.234  1.00  0.00           C  
ATOM    648  O   ASP A  43      32.725  52.906   7.148  1.00  0.00           O  
ATOM    649  CB  ASP A  43      30.421  54.712   8.339  1.00  0.00           C  
ATOM    650  CG  ASP A  43      31.658  55.596   8.703  1.00  0.00           C  
ATOM    651  OD1 ASP A  43      31.957  56.490   7.932  1.00  0.00           O  
ATOM    652  OD2 ASP A  43      32.253  55.401   9.753  1.00  0.00           O  
ATOM    653  H   ASP A  43      28.445  53.684   7.219  1.00  0.00           H  
ATOM    654  HA  ASP A  43      30.989  54.565   6.301  1.00  0.00           H  
ATOM    655 1HB  ASP A  43      29.538  55.345   8.264  1.00  0.00           H  
ATOM    656 2HB  ASP A  43      30.227  54.015   9.161  1.00  0.00           H  
ATOM    657  N   GLN A  44      30.999  51.547   7.604  1.00  0.00           N  
ATOM    658  CA  GLN A  44      31.922  50.510   8.051  1.00  0.00           C  
ATOM    659  C   GLN A  44      31.817  48.998   7.597  1.00  0.00           C  
ATOM    660  O   GLN A  44      32.826  48.310   7.673  1.00  0.00           O  
ATOM    661  CB  GLN A  44      31.961  50.676   9.565  1.00  0.00           C  
ATOM    662  CG  GLN A  44      32.552  51.948  10.145  1.00  0.00           C  
ATOM    663  CD  GLN A  44      32.180  52.163  11.585  1.00  0.00           C  
ATOM    664  OE1 GLN A  44      32.060  51.253  12.396  1.00  0.00           O  
ATOM    665  NE2 GLN A  44      31.962  53.429  11.904  1.00  0.00           N  
ATOM    666  H   GLN A  44      29.996  51.389   7.555  1.00  0.00           H  
ATOM    667  HA  GLN A  44      32.873  50.824   7.677  1.00  0.00           H  
ATOM    668 1HB  GLN A  44      31.012  50.663   9.928  1.00  0.00           H  
ATOM    669 2HB  GLN A  44      32.512  49.927   9.953  1.00  0.00           H  
ATOM    670 1HG  GLN A  44      33.615  51.852  10.109  1.00  0.00           H  
ATOM    671 2HG  GLN A  44      32.261  52.821   9.650  1.00  0.00           H  
ATOM    672 1HE2 GLN A  44      31.702  53.678  12.832  1.00  0.00           H  
ATOM    673 2HE2 GLN A  44      32.062  54.160  11.177  1.00  0.00           H  
ATOM    674  N   VAL A  45      30.650  48.498   7.117  1.00  0.00           N  
ATOM    675  CA  VAL A  45      30.321  47.107   6.555  1.00  0.00           C  
ATOM    676  C   VAL A  45      29.108  46.316   7.299  1.00  0.00           C  
ATOM    677  O   VAL A  45      28.142  47.004   7.638  1.00  0.00           O  
ATOM    678  CB  VAL A  45      31.587  46.294   6.140  1.00  0.00           C  
ATOM    679  CG1 VAL A  45      31.255  44.921   5.498  1.00  0.00           C  
ATOM    680  CG2 VAL A  45      32.283  47.028   5.038  1.00  0.00           C  
ATOM    681  H   VAL A  45      29.901  49.182   7.058  1.00  0.00           H  
ATOM    682  HA  VAL A  45      30.000  47.274   5.562  1.00  0.00           H  
ATOM    683  HB  VAL A  45      32.231  46.143   6.992  1.00  0.00           H  
ATOM    684 1HG1 VAL A  45      32.177  44.473   5.161  1.00  0.00           H  
ATOM    685 2HG1 VAL A  45      30.781  44.249   6.090  1.00  0.00           H  
ATOM    686 3HG1 VAL A  45      30.626  45.101   4.627  1.00  0.00           H  
ATOM    687 1HG2 VAL A  45      33.154  46.454   4.741  1.00  0.00           H  
ATOM    688 2HG2 VAL A  45      31.596  47.121   4.189  1.00  0.00           H  
ATOM    689 3HG2 VAL A  45      32.603  48.002   5.315  1.00  0.00           H  
ATOM    690  N   GLY A  46      29.064  44.969   7.587  1.00  0.00           N  
ATOM    691  CA  GLY A  46      27.682  44.479   7.884  1.00  0.00           C  
ATOM    692  C   GLY A  46      27.084  43.136   8.496  1.00  0.00           C  
ATOM    693  O   GLY A  46      26.002  42.819   8.007  1.00  0.00           O  
ATOM    694  H   GLY A  46      29.845  44.355   7.468  1.00  0.00           H  
ATOM    695 1HA  GLY A  46      27.215  45.262   8.462  1.00  0.00           H  
ATOM    696 2HA  GLY A  46      27.176  44.579   6.923  1.00  0.00           H  
ATOM    697  N   GLU A  47      27.559  42.307   9.486  1.00  0.00           N  
ATOM    698  CA  GLU A  47      28.733  42.156  10.355  1.00  0.00           C  
ATOM    699  C   GLU A  47      29.108  40.666  10.505  1.00  0.00           C  
ATOM    700  O   GLU A  47      30.001  40.147   9.844  1.00  0.00           O  
ATOM    701  CB  GLU A  47      28.342  42.664  11.755  1.00  0.00           C  
ATOM    702  CG  GLU A  47      29.369  42.606  12.895  1.00  0.00           C  
ATOM    703  CD  GLU A  47      28.897  43.367  14.075  1.00  0.00           C  
ATOM    704  OE1 GLU A  47      27.967  42.925  14.699  1.00  0.00           O  
ATOM    705  OE2 GLU A  47      29.440  44.436  14.343  1.00  0.00           O  
ATOM    706  H   GLU A  47      26.894  41.569   9.648  1.00  0.00           H  
ATOM    707  HA  GLU A  47      29.577  42.705   9.939  1.00  0.00           H  
ATOM    708 1HB  GLU A  47      28.049  43.619  11.678  1.00  0.00           H  
ATOM    709 2HB  GLU A  47      27.467  42.160  12.086  1.00  0.00           H  
ATOM    710 1HG  GLU A  47      29.519  41.574  13.209  1.00  0.00           H  
ATOM    711 2HG  GLU A  47      30.304  42.977  12.606  1.00  0.00           H  
ATOM    712  N   GLN A  48      28.336  39.958  11.349  1.00  0.00           N  
ATOM    713  CA  GLN A  48      28.558  38.539  11.650  1.00  0.00           C  
ATOM    714  C   GLN A  48      28.282  37.641  10.472  1.00  0.00           C  
ATOM    715  O   GLN A  48      28.993  36.669  10.239  1.00  0.00           O  
ATOM    716  CB  GLN A  48      27.665  38.081  12.808  1.00  0.00           C  
ATOM    717  CG  GLN A  48      27.847  36.626  13.263  1.00  0.00           C  
ATOM    718  CD  GLN A  48      29.178  36.311  13.846  1.00  0.00           C  
ATOM    719  OE1 GLN A  48      29.584  36.965  14.808  1.00  0.00           O  
ATOM    720  NE2 GLN A  48      29.859  35.292  13.315  1.00  0.00           N  
ATOM    721  H   GLN A  48      27.600  40.434  11.843  1.00  0.00           H  
ATOM    722  HA  GLN A  48      29.599  38.414  11.944  1.00  0.00           H  
ATOM    723 1HB  GLN A  48      27.849  38.709  13.676  1.00  0.00           H  
ATOM    724 2HB  GLN A  48      26.629  38.194  12.523  1.00  0.00           H  
ATOM    725 1HG  GLN A  48      27.098  36.420  14.019  1.00  0.00           H  
ATOM    726 2HG  GLN A  48      27.681  35.972  12.398  1.00  0.00           H  
ATOM    727 1HE2 GLN A  48      30.743  35.021  13.695  1.00  0.00           H  
ATOM    728 2HE2 GLN A  48      29.467  34.780  12.544  1.00  0.00           H  
ATOM    729  N   ALA A  49      27.242  37.952   9.713  1.00  0.00           N  
ATOM    730  CA  ALA A  49      26.914  37.092   8.595  1.00  0.00           C  
ATOM    731  C   ALA A  49      28.073  37.087   7.592  1.00  0.00           C  
ATOM    732  O   ALA A  49      28.492  36.035   7.099  1.00  0.00           O  
ATOM    733  CB  ALA A  49      25.618  37.559   7.971  1.00  0.00           C  
ATOM    734  H   ALA A  49      26.683  38.763   9.920  1.00  0.00           H  
ATOM    735  HA  ALA A  49      26.784  36.076   8.967  1.00  0.00           H  
ATOM    736 1HB  ALA A  49      25.366  36.903   7.165  1.00  0.00           H  
ATOM    737 2HB  ALA A  49      24.821  37.531   8.713  1.00  0.00           H  
ATOM    738 3HB  ALA A  49      25.734  38.578   7.602  1.00  0.00           H  
ATOM    739  N   GLY A  50      28.634  38.273   7.345  1.00  0.00           N  
ATOM    740  CA  GLY A  50      29.764  38.406   6.443  1.00  0.00           C  
ATOM    741  C   GLY A  50      31.011  37.771   7.051  1.00  0.00           C  
ATOM    742  O   GLY A  50      31.826  37.182   6.338  1.00  0.00           O  
ATOM    743  H   GLY A  50      28.263  39.101   7.788  1.00  0.00           H  
ATOM    744 1HA  GLY A  50      29.527  37.915   5.506  1.00  0.00           H  
ATOM    745 2HA  GLY A  50      29.935  39.447   6.203  1.00  0.00           H  
ATOM    746  N   LYS A  51      31.159  37.888   8.382  1.00  0.00           N  
ATOM    747  CA  LYS A  51      32.308  37.327   9.084  1.00  0.00           C  
ATOM    748  C   LYS A  51      32.353  35.836   8.855  1.00  0.00           C  
ATOM    749  O   LYS A  51      33.396  35.300   8.491  1.00  0.00           O  
ATOM    750  CB  LYS A  51      32.233  37.610  10.585  1.00  0.00           C  
ATOM    751  CG  LYS A  51      33.428  37.128  11.422  1.00  0.00           C  
ATOM    752  CD  LYS A  51      33.212  37.482  12.906  1.00  0.00           C  
ATOM    753  CE  LYS A  51      34.476  37.305  13.765  1.00  0.00           C  
ATOM    754  NZ  LYS A  51      34.886  35.882  13.932  1.00  0.00           N  
ATOM    755  H   LYS A  51      30.480  38.423   8.921  1.00  0.00           H  
ATOM    756  HA  LYS A  51      33.222  37.763   8.682  1.00  0.00           H  
ATOM    757 1HB  LYS A  51      32.110  38.686  10.747  1.00  0.00           H  
ATOM    758 2HB  LYS A  51      31.359  37.123  10.993  1.00  0.00           H  
ATOM    759 1HG  LYS A  51      33.540  36.043  11.320  1.00  0.00           H  
ATOM    760 2HG  LYS A  51      34.338  37.612  11.069  1.00  0.00           H  
ATOM    761 1HD  LYS A  51      32.896  38.507  12.969  1.00  0.00           H  
ATOM    762 2HD  LYS A  51      32.420  36.861  13.319  1.00  0.00           H  
ATOM    763 1HE  LYS A  51      35.291  37.854  13.294  1.00  0.00           H  
ATOM    764 2HE  LYS A  51      34.287  37.735  14.751  1.00  0.00           H  
ATOM    765 1HZ  LYS A  51      35.715  35.832  14.496  1.00  0.00           H  
ATOM    766 2HZ  LYS A  51      34.156  35.357  14.374  1.00  0.00           H  
ATOM    767 3HZ  LYS A  51      35.083  35.444  13.025  1.00  0.00           H  
ATOM    768  N   GLU A  52      31.217  35.163   9.042  1.00  0.00           N  
ATOM    769  CA  GLU A  52      31.183  33.720   8.852  1.00  0.00           C  
ATOM    770  C   GLU A  52      31.607  33.355   7.437  1.00  0.00           C  
ATOM    771  O   GLU A  52      32.377  32.408   7.234  1.00  0.00           O  
ATOM    772  CB  GLU A  52      29.790  33.154   9.141  1.00  0.00           C  
ATOM    773  CG  GLU A  52      29.708  31.623   9.012  1.00  0.00           C  
ATOM    774  CD  GLU A  52      28.368  31.025   9.425  1.00  0.00           C  
ATOM    775  OE1 GLU A  52      27.496  31.758   9.825  1.00  0.00           O  
ATOM    776  OE2 GLU A  52      28.233  29.827   9.341  1.00  0.00           O  
ATOM    777  H   GLU A  52      30.378  35.667   9.336  1.00  0.00           H  
ATOM    778  HA  GLU A  52      31.891  33.268   9.548  1.00  0.00           H  
ATOM    779 1HB  GLU A  52      29.480  33.440  10.148  1.00  0.00           H  
ATOM    780 2HB  GLU A  52      29.074  33.591   8.442  1.00  0.00           H  
ATOM    781 1HG  GLU A  52      29.893  31.365   7.968  1.00  0.00           H  
ATOM    782 2HG  GLU A  52      30.502  31.178   9.610  1.00  0.00           H  
ATOM    783  N   LEU A  53      31.139  34.122   6.453  1.00  0.00           N  
ATOM    784  CA  LEU A  53      31.512  33.831   5.084  1.00  0.00           C  
ATOM    785  C   LEU A  53      33.019  33.989   4.903  1.00  0.00           C  
ATOM    786  O   LEU A  53      33.670  33.143   4.272  1.00  0.00           O  
ATOM    787  CB  LEU A  53      30.769  34.788   4.158  1.00  0.00           C  
ATOM    788  CG  LEU A  53      29.291  34.582   4.112  1.00  0.00           C  
ATOM    789  CD1 LEU A  53      28.652  35.692   3.297  1.00  0.00           C  
ATOM    790  CD2 LEU A  53      29.006  33.229   3.548  1.00  0.00           C  
ATOM    791  H   LEU A  53      30.488  34.885   6.662  1.00  0.00           H  
ATOM    792  HA  LEU A  53      31.232  32.804   4.855  1.00  0.00           H  
ATOM    793 1HB  LEU A  53      30.944  35.801   4.492  1.00  0.00           H  
ATOM    794 2HB  LEU A  53      31.156  34.696   3.159  1.00  0.00           H  
ATOM    795  HG  LEU A  53      28.887  34.633   5.116  1.00  0.00           H  
ATOM    796 1HD1 LEU A  53      27.577  35.544   3.282  1.00  0.00           H  
ATOM    797 2HD1 LEU A  53      28.871  36.653   3.740  1.00  0.00           H  
ATOM    798 3HD1 LEU A  53      29.038  35.676   2.282  1.00  0.00           H  
ATOM    799 1HD2 LEU A  53      27.938  33.079   3.539  1.00  0.00           H  
ATOM    800 2HD2 LEU A  53      29.400  33.165   2.539  1.00  0.00           H  
ATOM    801 3HD2 LEU A  53      29.472  32.469   4.172  1.00  0.00           H  
ATOM    802  N   ALA A  54      33.580  35.038   5.515  1.00  0.00           N  
ATOM    803  CA  ALA A  54      35.010  35.283   5.448  1.00  0.00           C  
ATOM    804  C   ALA A  54      35.785  34.145   6.100  1.00  0.00           C  
ATOM    805  O   ALA A  54      36.808  33.715   5.568  1.00  0.00           O  
ATOM    806  CB  ALA A  54      35.349  36.604   6.119  1.00  0.00           C  
ATOM    807  H   ALA A  54      32.986  35.698   6.020  1.00  0.00           H  
ATOM    808  HA  ALA A  54      35.295  35.333   4.400  1.00  0.00           H  
ATOM    809 1HB  ALA A  54      36.419  36.790   6.041  1.00  0.00           H  
ATOM    810 2HB  ALA A  54      34.799  37.409   5.631  1.00  0.00           H  
ATOM    811 3HB  ALA A  54      35.069  36.565   7.165  1.00  0.00           H  
ATOM    812  N   GLU A  55      35.289  33.628   7.235  1.00  0.00           N  
ATOM    813  CA  GLU A  55      35.973  32.531   7.918  1.00  0.00           C  
ATOM    814  C   GLU A  55      35.991  31.311   7.021  1.00  0.00           C  
ATOM    815  O   GLU A  55      36.991  30.598   6.939  1.00  0.00           O  
ATOM    816  CB  GLU A  55      35.325  32.214   9.275  1.00  0.00           C  
ATOM    817  CG  GLU A  55      35.565  33.301  10.336  1.00  0.00           C  
ATOM    818  CD  GLU A  55      34.888  33.064  11.675  1.00  0.00           C  
ATOM    819  OE1 GLU A  55      34.108  32.156  11.809  1.00  0.00           O  
ATOM    820  OE2 GLU A  55      35.175  33.827  12.580  1.00  0.00           O  
ATOM    821  H   GLU A  55      34.442  34.031   7.636  1.00  0.00           H  
ATOM    822  HA  GLU A  55      37.005  32.831   8.101  1.00  0.00           H  
ATOM    823 1HB  GLU A  55      34.249  32.096   9.146  1.00  0.00           H  
ATOM    824 2HB  GLU A  55      35.717  31.270   9.656  1.00  0.00           H  
ATOM    825 1HG  GLU A  55      36.637  33.383  10.500  1.00  0.00           H  
ATOM    826 2HG  GLU A  55      35.222  34.249   9.931  1.00  0.00           H  
ATOM    827  N   GLY A  56      34.904  31.093   6.292  1.00  0.00           N  
ATOM    828  CA  GLY A  56      34.848  29.985   5.360  1.00  0.00           C  
ATOM    829  C   GLY A  56      35.997  30.111   4.361  1.00  0.00           C  
ATOM    830  O   GLY A  56      36.763  29.161   4.142  1.00  0.00           O  
ATOM    831  H   GLY A  56      34.089  31.698   6.416  1.00  0.00           H  
ATOM    832 1HA  GLY A  56      34.916  29.041   5.899  1.00  0.00           H  
ATOM    833 2HA  GLY A  56      33.893  30.004   4.834  1.00  0.00           H  
ATOM    834  N   LEU A  57      36.122  31.297   3.765  1.00  0.00           N  
ATOM    835  CA  LEU A  57      37.154  31.531   2.768  1.00  0.00           C  
ATOM    836  C   LEU A  57      38.566  31.400   3.352  1.00  0.00           C  
ATOM    837  O   LEU A  57      39.446  30.798   2.719  1.00  0.00           O  
ATOM    838  CB  LEU A  57      36.977  32.938   2.185  1.00  0.00           C  
ATOM    839  CG  LEU A  57      35.704  33.130   1.381  1.00  0.00           C  
ATOM    840  CD1 LEU A  57      35.571  34.581   0.953  1.00  0.00           C  
ATOM    841  CD2 LEU A  57      35.717  32.218   0.225  1.00  0.00           C  
ATOM    842  H   LEU A  57      35.457  32.038   4.001  1.00  0.00           H  
ATOM    843  HA  LEU A  57      37.039  30.795   1.975  1.00  0.00           H  
ATOM    844 1HB  LEU A  57      36.963  33.652   3.004  1.00  0.00           H  
ATOM    845 2HB  LEU A  57      37.823  33.167   1.543  1.00  0.00           H  
ATOM    846  HG  LEU A  57      34.850  32.893   2.011  1.00  0.00           H  
ATOM    847 1HD1 LEU A  57      34.647  34.715   0.394  1.00  0.00           H  
ATOM    848 2HD1 LEU A  57      35.555  35.217   1.837  1.00  0.00           H  
ATOM    849 3HD1 LEU A  57      36.413  34.848   0.328  1.00  0.00           H  
ATOM    850 1HD2 LEU A  57      34.799  32.348  -0.319  1.00  0.00           H  
ATOM    851 2HD2 LEU A  57      36.559  32.446  -0.409  1.00  0.00           H  
ATOM    852 3HD2 LEU A  57      35.791  31.193   0.577  1.00  0.00           H  
ATOM    853  N   GLU A  58      38.781  31.909   4.571  1.00  0.00           N  
ATOM    854  CA  GLU A  58      40.104  31.798   5.176  1.00  0.00           C  
ATOM    855  C   GLU A  58      40.461  30.346   5.446  1.00  0.00           C  
ATOM    856  O   GLU A  58      41.595  29.938   5.201  1.00  0.00           O  
ATOM    857  CB  GLU A  58      40.217  32.616   6.468  1.00  0.00           C  
ATOM    858  CG  GLU A  58      40.232  34.146   6.264  1.00  0.00           C  
ATOM    859  CD  GLU A  58      40.364  34.938   7.562  1.00  0.00           C  
ATOM    860  OE1 GLU A  58      40.356  34.342   8.616  1.00  0.00           O  
ATOM    861  OE2 GLU A  58      40.477  36.141   7.486  1.00  0.00           O  
ATOM    862  H   GLU A  58      38.029  32.399   5.057  1.00  0.00           H  
ATOM    863  HA  GLU A  58      40.832  32.195   4.470  1.00  0.00           H  
ATOM    864 1HB  GLU A  58      39.369  32.379   7.114  1.00  0.00           H  
ATOM    865 2HB  GLU A  58      41.124  32.334   7.000  1.00  0.00           H  
ATOM    866 1HG  GLU A  58      41.068  34.401   5.614  1.00  0.00           H  
ATOM    867 2HG  GLU A  58      39.315  34.438   5.757  1.00  0.00           H  
ATOM    868  N   ARG A  59      39.489  29.548   5.896  1.00  0.00           N  
ATOM    869  CA  ARG A  59      39.733  28.138   6.175  1.00  0.00           C  
ATOM    870  C   ARG A  59      40.120  27.427   4.889  1.00  0.00           C  
ATOM    871  O   ARG A  59      41.001  26.566   4.889  1.00  0.00           O  
ATOM    872  CB  ARG A  59      38.504  27.511   6.803  1.00  0.00           C  
ATOM    873  CG  ARG A  59      38.248  27.976   8.233  1.00  0.00           C  
ATOM    874  CD  ARG A  59      36.940  27.521   8.748  1.00  0.00           C  
ATOM    875  NE  ARG A  59      36.677  28.063  10.072  1.00  0.00           N  
ATOM    876  CZ  ARG A  59      35.482  28.035  10.692  1.00  0.00           C  
ATOM    877  NH1 ARG A  59      34.446  27.473  10.107  1.00  0.00           N  
ATOM    878  NH2 ARG A  59      35.348  28.583  11.886  1.00  0.00           N  
ATOM    879  H   ARG A  59      38.563  29.938   6.086  1.00  0.00           H  
ATOM    880  HA  ARG A  59      40.556  28.062   6.883  1.00  0.00           H  
ATOM    881 1HB  ARG A  59      37.625  27.774   6.215  1.00  0.00           H  
ATOM    882 2HB  ARG A  59      38.594  26.427   6.801  1.00  0.00           H  
ATOM    883 1HG  ARG A  59      39.019  27.557   8.877  1.00  0.00           H  
ATOM    884 2HG  ARG A  59      38.294  29.057   8.290  1.00  0.00           H  
ATOM    885 1HD  ARG A  59      36.154  27.869   8.075  1.00  0.00           H  
ATOM    886 2HD  ARG A  59      36.920  26.435   8.807  1.00  0.00           H  
ATOM    887  HE  ARG A  59      37.445  28.509  10.556  1.00  0.00           H  
ATOM    888 1HH1 ARG A  59      34.548  27.058   9.191  1.00  0.00           H  
ATOM    889 2HH1 ARG A  59      33.551  27.461  10.573  1.00  0.00           H  
ATOM    890 1HH2 ARG A  59      36.139  29.028  12.332  1.00  0.00           H  
ATOM    891 2HH2 ARG A  59      34.451  28.577  12.348  1.00  0.00           H  
ATOM    892  N   GLY A  60      39.492  27.816   3.780  1.00  0.00           N  
ATOM    893  CA  GLY A  60      39.819  27.244   2.481  1.00  0.00           C  
ATOM    894  C   GLY A  60      41.301  27.464   2.199  1.00  0.00           C  
ATOM    895  O   GLY A  60      42.036  26.518   1.861  1.00  0.00           O  
ATOM    896  H   GLY A  60      38.744  28.510   3.845  1.00  0.00           H  
ATOM    897 1HA  GLY A  60      39.585  26.179   2.471  1.00  0.00           H  
ATOM    898 2HA  GLY A  60      39.220  27.730   1.714  1.00  0.00           H  
ATOM    899  N   ALA A  61      41.736  28.719   2.359  1.00  0.00           N  
ATOM    900  CA  ALA A  61      43.126  29.083   2.128  1.00  0.00           C  
ATOM    901  C   ALA A  61      44.066  28.294   3.045  1.00  0.00           C  
ATOM    902  O   ALA A  61      45.141  27.872   2.613  1.00  0.00           O  
ATOM    903  CB  ALA A  61      43.310  30.574   2.333  1.00  0.00           C  
ATOM    904  H   ALA A  61      41.061  29.438   2.634  1.00  0.00           H  
ATOM    905  HA  ALA A  61      43.374  28.834   1.097  1.00  0.00           H  
ATOM    906 1HB  ALA A  61      44.343  30.843   2.130  1.00  0.00           H  
ATOM    907 2HB  ALA A  61      42.650  31.116   1.655  1.00  0.00           H  
ATOM    908 3HB  ALA A  61      43.063  30.832   3.359  1.00  0.00           H  
ATOM    909  N   VAL A  62      43.646  28.049   4.292  1.00  0.00           N  
ATOM    910  CA  VAL A  62      44.447  27.265   5.233  1.00  0.00           C  
ATOM    911  C   VAL A  62      44.607  25.823   4.763  1.00  0.00           C  
ATOM    912  O   VAL A  62      45.702  25.261   4.838  1.00  0.00           O  
ATOM    913  CB  VAL A  62      43.835  27.280   6.643  1.00  0.00           C  
ATOM    914  CG1 VAL A  62      44.565  26.294   7.536  1.00  0.00           C  
ATOM    915  CG2 VAL A  62      43.943  28.680   7.222  1.00  0.00           C  
ATOM    916  H   VAL A  62      42.761  28.451   4.601  1.00  0.00           H  
ATOM    917  HA  VAL A  62      45.435  27.718   5.293  1.00  0.00           H  
ATOM    918  HB  VAL A  62      42.797  26.978   6.587  1.00  0.00           H  
ATOM    919 1HG1 VAL A  62      44.120  26.307   8.529  1.00  0.00           H  
ATOM    920 2HG1 VAL A  62      44.480  25.291   7.114  1.00  0.00           H  
ATOM    921 3HG1 VAL A  62      45.616  26.572   7.604  1.00  0.00           H  
ATOM    922 1HG2 VAL A  62      43.503  28.697   8.217  1.00  0.00           H  
ATOM    923 2HG2 VAL A  62      44.990  28.968   7.280  1.00  0.00           H  
ATOM    924 3HG2 VAL A  62      43.422  29.374   6.590  1.00  0.00           H  
ATOM    925  N   GLU A  63      43.518  25.214   4.276  1.00  0.00           N  
ATOM    926  CA  GLU A  63      43.589  23.848   3.756  1.00  0.00           C  
ATOM    927  C   GLU A  63      44.515  23.780   2.537  1.00  0.00           C  
ATOM    928  O   GLU A  63      45.157  22.753   2.297  1.00  0.00           O  
ATOM    929  CB  GLU A  63      42.205  23.275   3.411  1.00  0.00           C  
ATOM    930  CG  GLU A  63      41.317  22.971   4.630  1.00  0.00           C  
ATOM    931  CD  GLU A  63      39.979  22.308   4.278  1.00  0.00           C  
ATOM    932  OE1 GLU A  63      39.680  22.160   3.113  1.00  0.00           O  
ATOM    933  OE2 GLU A  63      39.270  21.942   5.190  1.00  0.00           O  
ATOM    934  H   GLU A  63      42.629  25.718   4.268  1.00  0.00           H  
ATOM    935  HA  GLU A  63      44.018  23.215   4.532  1.00  0.00           H  
ATOM    936 1HB  GLU A  63      41.670  23.991   2.783  1.00  0.00           H  
ATOM    937 2HB  GLU A  63      42.323  22.359   2.836  1.00  0.00           H  
ATOM    938 1HG  GLU A  63      41.868  22.317   5.303  1.00  0.00           H  
ATOM    939 2HG  GLU A  63      41.125  23.906   5.155  1.00  0.00           H  
ATOM    940  N   GLY A  64      44.591  24.879   1.777  1.00  0.00           N  
ATOM    941  CA  GLY A  64      45.457  24.939   0.607  1.00  0.00           C  
ATOM    942  C   GLY A  64      44.786  25.399  -0.684  1.00  0.00           C  
ATOM    943  O   GLY A  64      45.370  25.262  -1.762  1.00  0.00           O  
ATOM    944  H   GLY A  64      44.009  25.680   2.017  1.00  0.00           H  
ATOM    945 1HA  GLY A  64      46.277  25.621   0.833  1.00  0.00           H  
ATOM    946 2HA  GLY A  64      45.910  23.964   0.445  1.00  0.00           H  
ATOM    947  N   LEU A  65      43.567  25.928  -0.600  1.00  0.00           N  
ATOM    948  CA  LEU A  65      42.906  26.427  -1.799  1.00  0.00           C  
ATOM    949  C   LEU A  65      42.420  27.845  -1.640  1.00  0.00           C  
ATOM    950  O   LEU A  65      41.580  28.137  -0.789  1.00  0.00           O  
ATOM    951  CB  LEU A  65      41.698  25.564  -2.167  1.00  0.00           C  
ATOM    952  CG  LEU A  65      40.881  26.081  -3.382  1.00  0.00           C  
ATOM    953  CD1 LEU A  65      41.752  26.051  -4.624  1.00  0.00           C  
ATOM    954  CD2 LEU A  65      39.648  25.225  -3.573  1.00  0.00           C  
ATOM    955  H   LEU A  65      43.107  26.024   0.302  1.00  0.00           H  
ATOM    956  HA  LEU A  65      43.617  26.406  -2.623  1.00  0.00           H  
ATOM    957 1HB  LEU A  65      42.043  24.557  -2.392  1.00  0.00           H  
ATOM    958 2HB  LEU A  65      41.031  25.519  -1.304  1.00  0.00           H  
ATOM    959  HG  LEU A  65      40.577  27.109  -3.205  1.00  0.00           H  
ATOM    960 1HD1 LEU A  65      41.190  26.421  -5.474  1.00  0.00           H  
ATOM    961 2HD1 LEU A  65      42.627  26.679  -4.474  1.00  0.00           H  
ATOM    962 3HD1 LEU A  65      42.070  25.029  -4.818  1.00  0.00           H  
ATOM    963 1HD2 LEU A  65      39.075  25.595  -4.421  1.00  0.00           H  
ATOM    964 2HD2 LEU A  65      39.949  24.194  -3.760  1.00  0.00           H  
ATOM    965 3HD2 LEU A  65      39.038  25.263  -2.678  1.00  0.00           H  
ATOM    966  N   ASP A  66      42.873  28.746  -2.499  1.00  0.00           N  
ATOM    967  CA  ASP A  66      42.372  30.093  -2.357  1.00  0.00           C  
ATOM    968  C   ASP A  66      41.004  30.175  -3.004  1.00  0.00           C  
ATOM    969  O   ASP A  66      40.836  30.566  -4.162  1.00  0.00           O  
ATOM    970  CB  ASP A  66      43.371  31.113  -2.907  1.00  0.00           C  
ATOM    971  CG  ASP A  66      42.922  32.582  -2.741  1.00  0.00           C  
ATOM    972  OD1 ASP A  66      41.730  32.823  -2.604  1.00  0.00           O  
ATOM    973  OD2 ASP A  66      43.779  33.450  -2.711  1.00  0.00           O  
ATOM    974  H   ASP A  66      43.551  28.504  -3.207  1.00  0.00           H  
ATOM    975  HA  ASP A  66      42.251  30.308  -1.294  1.00  0.00           H  
ATOM    976 1HB  ASP A  66      44.333  30.985  -2.405  1.00  0.00           H  
ATOM    977 2HB  ASP A  66      43.530  30.925  -3.970  1.00  0.00           H  
ATOM    978  N   VAL A  67      40.024  29.842  -2.178  1.00  0.00           N  
ATOM    979  CA  VAL A  67      38.630  29.763  -2.550  1.00  0.00           C  
ATOM    980  C   VAL A  67      38.128  31.114  -3.007  1.00  0.00           C  
ATOM    981  O   VAL A  67      37.294  31.199  -3.902  1.00  0.00           O  
ATOM    982  CB  VAL A  67      37.775  29.253  -1.386  1.00  0.00           C  
ATOM    983  CG1 VAL A  67      36.335  29.377  -1.759  1.00  0.00           C  
ATOM    984  CG2 VAL A  67      38.124  27.815  -1.093  1.00  0.00           C  
ATOM    985  H   VAL A  67      40.319  29.529  -1.254  1.00  0.00           H  
ATOM    986  HA  VAL A  67      38.538  29.055  -3.373  1.00  0.00           H  
ATOM    987  HB  VAL A  67      37.955  29.869  -0.502  1.00  0.00           H  
ATOM    988 1HG1 VAL A  67      35.706  29.033  -0.939  1.00  0.00           H  
ATOM    989 2HG1 VAL A  67      36.127  30.409  -1.968  1.00  0.00           H  
ATOM    990 3HG1 VAL A  67      36.132  28.779  -2.647  1.00  0.00           H  
ATOM    991 1HG2 VAL A  67      37.514  27.450  -0.268  1.00  0.00           H  
ATOM    992 2HG2 VAL A  67      37.932  27.220  -1.979  1.00  0.00           H  
ATOM    993 3HG2 VAL A  67      39.170  27.740  -0.826  1.00  0.00           H  
ATOM    994  N   ARG A  68      38.569  32.179  -2.342  1.00  0.00           N  
ATOM    995  CA  ARG A  68      38.134  33.515  -2.718  1.00  0.00           C  
ATOM    996  C   ARG A  68      38.436  33.747  -4.197  1.00  0.00           C  
ATOM    997  O   ARG A  68      37.563  34.193  -4.947  1.00  0.00           O  
ATOM    998  CB  ARG A  68      38.838  34.572  -1.881  1.00  0.00           C  
ATOM    999  CG  ARG A  68      38.361  36.004  -2.099  1.00  0.00           C  
ATOM   1000  CD  ARG A  68      39.191  36.981  -1.323  1.00  0.00           C  
ATOM   1001  NE  ARG A  68      39.142  36.750   0.120  1.00  0.00           N  
ATOM   1002  CZ  ARG A  68      38.184  37.209   0.946  1.00  0.00           C  
ATOM   1003  NH1 ARG A  68      37.196  37.921   0.473  1.00  0.00           N  
ATOM   1004  NH2 ARG A  68      38.240  36.944   2.238  1.00  0.00           N  
ATOM   1005  H   ARG A  68      39.264  32.060  -1.616  1.00  0.00           H  
ATOM   1006  HA  ARG A  68      37.059  33.596  -2.561  1.00  0.00           H  
ATOM   1007 1HB  ARG A  68      38.716  34.336  -0.826  1.00  0.00           H  
ATOM   1008 2HB  ARG A  68      39.909  34.547  -2.097  1.00  0.00           H  
ATOM   1009 1HG  ARG A  68      38.444  36.247  -3.159  1.00  0.00           H  
ATOM   1010 2HG  ARG A  68      37.321  36.101  -1.784  1.00  0.00           H  
ATOM   1011 1HD  ARG A  68      40.230  36.898  -1.644  1.00  0.00           H  
ATOM   1012 2HD  ARG A  68      38.832  37.991  -1.517  1.00  0.00           H  
ATOM   1013  HE  ARG A  68      39.890  36.201   0.527  1.00  0.00           H  
ATOM   1014 1HH1 ARG A  68      37.157  38.131  -0.513  1.00  0.00           H  
ATOM   1015 2HH1 ARG A  68      36.477  38.267   1.091  1.00  0.00           H  
ATOM   1016 1HH2 ARG A  68      39.005  36.397   2.611  1.00  0.00           H  
ATOM   1017 2HH2 ARG A  68      37.525  37.295   2.854  1.00  0.00           H  
ATOM   1018  N   GLN A  69      39.665  33.415  -4.637  1.00  0.00           N  
ATOM   1019  CA  GLN A  69      39.991  33.585  -6.057  1.00  0.00           C  
ATOM   1020  C   GLN A  69      39.170  32.663  -6.946  1.00  0.00           C  
ATOM   1021  O   GLN A  69      38.735  33.060  -8.030  1.00  0.00           O  
ATOM   1022  CB  GLN A  69      41.471  33.358  -6.359  1.00  0.00           C  
ATOM   1023  CG  GLN A  69      42.396  34.421  -5.833  1.00  0.00           C  
ATOM   1024  CD  GLN A  69      43.843  34.147  -6.225  1.00  0.00           C  
ATOM   1025  OE1 GLN A  69      44.142  34.029  -7.422  1.00  0.00           O  
ATOM   1026  NE2 GLN A  69      44.734  34.040  -5.255  1.00  0.00           N  
ATOM   1027  H   GLN A  69      40.374  33.056  -3.977  1.00  0.00           H  
ATOM   1028  HA  GLN A  69      39.753  34.610  -6.332  1.00  0.00           H  
ATOM   1029 1HB  GLN A  69      41.780  32.410  -5.910  1.00  0.00           H  
ATOM   1030 2HB  GLN A  69      41.617  33.276  -7.433  1.00  0.00           H  
ATOM   1031 1HG  GLN A  69      42.101  35.383  -6.241  1.00  0.00           H  
ATOM   1032 2HG  GLN A  69      42.324  34.440  -4.747  1.00  0.00           H  
ATOM   1033 1HE2 GLN A  69      45.689  33.857  -5.465  1.00  0.00           H  
ATOM   1034 2HE2 GLN A  69      44.439  34.113  -4.276  1.00  0.00           H  
ATOM   1035  N   VAL A  70      38.904  31.442  -6.486  1.00  0.00           N  
ATOM   1036  CA  VAL A  70      38.117  30.530  -7.310  1.00  0.00           C  
ATOM   1037  C   VAL A  70      36.747  31.124  -7.558  1.00  0.00           C  
ATOM   1038  O   VAL A  70      36.259  31.176  -8.692  1.00  0.00           O  
ATOM   1039  CB  VAL A  70      37.909  29.183  -6.597  1.00  0.00           C  
ATOM   1040  CG1 VAL A  70      36.911  28.339  -7.377  1.00  0.00           C  
ATOM   1041  CG2 VAL A  70      39.232  28.469  -6.443  1.00  0.00           C  
ATOM   1042  H   VAL A  70      39.294  31.145  -5.588  1.00  0.00           H  
ATOM   1043  HA  VAL A  70      38.625  30.377  -8.261  1.00  0.00           H  
ATOM   1044  HB  VAL A  70      37.481  29.362  -5.616  1.00  0.00           H  
ATOM   1045 1HG1 VAL A  70      36.750  27.396  -6.857  1.00  0.00           H  
ATOM   1046 2HG1 VAL A  70      35.963  28.875  -7.457  1.00  0.00           H  
ATOM   1047 3HG1 VAL A  70      37.301  28.143  -8.374  1.00  0.00           H  
ATOM   1048 1HG2 VAL A  70      39.074  27.530  -5.926  1.00  0.00           H  
ATOM   1049 2HG2 VAL A  70      39.660  28.280  -7.424  1.00  0.00           H  
ATOM   1050 3HG2 VAL A  70      39.911  29.087  -5.868  1.00  0.00           H  
ATOM   1051  N   LEU A  71      36.145  31.604  -6.487  1.00  0.00           N  
ATOM   1052  CA  LEU A  71      34.840  32.199  -6.551  1.00  0.00           C  
ATOM   1053  C   LEU A  71      34.841  33.479  -7.376  1.00  0.00           C  
ATOM   1054  O   LEU A  71      33.874  33.751  -8.085  1.00  0.00           O  
ATOM   1055  CB  LEU A  71      34.374  32.486  -5.152  1.00  0.00           C  
ATOM   1056  CG  LEU A  71      34.071  31.336  -4.283  1.00  0.00           C  
ATOM   1057  CD1 LEU A  71      33.932  31.874  -2.912  1.00  0.00           C  
ATOM   1058  CD2 LEU A  71      32.781  30.667  -4.752  1.00  0.00           C  
ATOM   1059  H   LEU A  71      36.614  31.537  -5.584  1.00  0.00           H  
ATOM   1060  HA  LEU A  71      34.163  31.489  -7.011  1.00  0.00           H  
ATOM   1061 1HB  LEU A  71      35.097  33.122  -4.649  1.00  0.00           H  
ATOM   1062 2HB  LEU A  71      33.454  32.989  -5.255  1.00  0.00           H  
ATOM   1063  HG  LEU A  71      34.883  30.612  -4.302  1.00  0.00           H  
ATOM   1064 1HD1 LEU A  71      33.701  31.068  -2.215  1.00  0.00           H  
ATOM   1065 2HD1 LEU A  71      34.872  32.346  -2.643  1.00  0.00           H  
ATOM   1066 3HD1 LEU A  71      33.176  32.602  -2.891  1.00  0.00           H  
ATOM   1067 1HD2 LEU A  71      32.545  29.831  -4.094  1.00  0.00           H  
ATOM   1068 2HD2 LEU A  71      31.964  31.384  -4.732  1.00  0.00           H  
ATOM   1069 3HD2 LEU A  71      32.914  30.304  -5.765  1.00  0.00           H  
ATOM   1070  N   ALA A  72      35.905  34.284  -7.277  1.00  0.00           N  
ATOM   1071  CA  ALA A  72      35.991  35.518  -8.053  1.00  0.00           C  
ATOM   1072  C   ALA A  72      35.993  35.218  -9.540  1.00  0.00           C  
ATOM   1073  O   ALA A  72      35.340  35.912 -10.327  1.00  0.00           O  
ATOM   1074  CB  ALA A  72      37.242  36.289  -7.684  1.00  0.00           C  
ATOM   1075  H   ALA A  72      36.665  34.046  -6.640  1.00  0.00           H  
ATOM   1076  HA  ALA A  72      35.115  36.123  -7.831  1.00  0.00           H  
ATOM   1077 1HB  ALA A  72      37.283  37.214  -8.254  1.00  0.00           H  
ATOM   1078 2HB  ALA A  72      37.230  36.514  -6.618  1.00  0.00           H  
ATOM   1079 3HB  ALA A  72      38.113  35.681  -7.914  1.00  0.00           H  
ATOM   1080  N   LYS A  73      36.695  34.152  -9.925  1.00  0.00           N  
ATOM   1081  CA  LYS A  73      36.741  33.752 -11.318  1.00  0.00           C  
ATOM   1082  C   LYS A  73      35.359  33.275 -11.742  1.00  0.00           C  
ATOM   1083  O   LYS A  73      34.888  33.617 -12.831  1.00  0.00           O  
ATOM   1084  CB  LYS A  73      37.814  32.687 -11.517  1.00  0.00           C  
ATOM   1085  CG  LYS A  73      39.238  33.243 -11.369  1.00  0.00           C  
ATOM   1086  CD  LYS A  73      40.301  32.164 -11.496  1.00  0.00           C  
ATOM   1087  CE  LYS A  73      41.697  32.752 -11.296  1.00  0.00           C  
ATOM   1088  NZ  LYS A  73      42.761  31.713 -11.375  1.00  0.00           N  
ATOM   1089  H   LYS A  73      37.235  33.626  -9.233  1.00  0.00           H  
ATOM   1090  HA  LYS A  73      36.999  34.620 -11.923  1.00  0.00           H  
ATOM   1091 1HB  LYS A  73      37.683  31.899 -10.773  1.00  0.00           H  
ATOM   1092 2HB  LYS A  73      37.712  32.238 -12.502  1.00  0.00           H  
ATOM   1093 1HG  LYS A  73      39.408  33.995 -12.138  1.00  0.00           H  
ATOM   1094 2HG  LYS A  73      39.335  33.723 -10.397  1.00  0.00           H  
ATOM   1095 1HD  LYS A  73      40.127  31.397 -10.738  1.00  0.00           H  
ATOM   1096 2HD  LYS A  73      40.241  31.702 -12.481  1.00  0.00           H  
ATOM   1097 1HE  LYS A  73      41.879  33.503 -12.062  1.00  0.00           H  
ATOM   1098 2HE  LYS A  73      41.743  33.228 -10.314  1.00  0.00           H  
ATOM   1099 1HZ  LYS A  73      43.664  32.147 -11.234  1.00  0.00           H  
ATOM   1100 2HZ  LYS A  73      42.605  31.021 -10.657  1.00  0.00           H  
ATOM   1101 3HZ  LYS A  73      42.737  31.270 -12.283  1.00  0.00           H  
ATOM   1102  N   LEU A  74      34.674  32.544 -10.855  1.00  0.00           N  
ATOM   1103  CA  LEU A  74      33.317  32.116 -11.150  1.00  0.00           C  
ATOM   1104  C   LEU A  74      32.402  33.326 -11.271  1.00  0.00           C  
ATOM   1105  O   LEU A  74      31.539  33.353 -12.139  1.00  0.00           O  
ATOM   1106  CB  LEU A  74      32.792  31.154 -10.079  1.00  0.00           C  
ATOM   1107  CG  LEU A  74      33.448  29.780 -10.070  1.00  0.00           C  
ATOM   1108  CD1 LEU A  74      32.996  29.000  -8.848  1.00  0.00           C  
ATOM   1109  CD2 LEU A  74      33.066  29.054 -11.352  1.00  0.00           C  
ATOM   1110  H   LEU A  74      35.118  32.260  -9.978  1.00  0.00           H  
ATOM   1111  HA  LEU A  74      33.325  31.593 -12.104  1.00  0.00           H  
ATOM   1112 1HB  LEU A  74      32.948  31.600  -9.108  1.00  0.00           H  
ATOM   1113 2HB  LEU A  74      31.722  31.016 -10.224  1.00  0.00           H  
ATOM   1114  HG  LEU A  74      34.531  29.889 -10.023  1.00  0.00           H  
ATOM   1115 1HD1 LEU A  74      33.472  28.020  -8.847  1.00  0.00           H  
ATOM   1116 2HD1 LEU A  74      33.283  29.536  -7.959  1.00  0.00           H  
ATOM   1117 3HD1 LEU A  74      31.914  28.879  -8.870  1.00  0.00           H  
ATOM   1118 1HD2 LEU A  74      33.534  28.070 -11.363  1.00  0.00           H  
ATOM   1119 2HD2 LEU A  74      31.982  28.941 -11.400  1.00  0.00           H  
ATOM   1120 3HD2 LEU A  74      33.409  29.629 -12.213  1.00  0.00           H  
ATOM   1121  N   LYS A  75      32.594  34.344 -10.429  1.00  0.00           N  
ATOM   1122  CA  LYS A  75      31.764  35.534 -10.519  1.00  0.00           C  
ATOM   1123  C   LYS A  75      31.889  36.133 -11.893  1.00  0.00           C  
ATOM   1124  O   LYS A  75      30.885  36.430 -12.545  1.00  0.00           O  
ATOM   1125  CB  LYS A  75      32.141  36.593  -9.478  1.00  0.00           C  
ATOM   1126  CG  LYS A  75      31.276  37.873  -9.524  1.00  0.00           C  
ATOM   1127  CD  LYS A  75      31.762  38.912  -8.527  1.00  0.00           C  
ATOM   1128  CE  LYS A  75      33.128  39.468  -8.951  1.00  0.00           C  
ATOM   1129  NZ  LYS A  75      33.593  40.557  -8.061  1.00  0.00           N  
ATOM   1130  H   LYS A  75      33.310  34.279  -9.713  1.00  0.00           H  
ATOM   1131  HA  LYS A  75      30.733  35.239 -10.391  1.00  0.00           H  
ATOM   1132 1HB  LYS A  75      32.099  36.171  -8.483  1.00  0.00           H  
ATOM   1133 2HB  LYS A  75      33.165  36.907  -9.641  1.00  0.00           H  
ATOM   1134 1HG  LYS A  75      31.314  38.302 -10.528  1.00  0.00           H  
ATOM   1135 2HG  LYS A  75      30.244  37.635  -9.286  1.00  0.00           H  
ATOM   1136 1HD  LYS A  75      31.040  39.726  -8.446  1.00  0.00           H  
ATOM   1137 2HD  LYS A  75      31.870  38.451  -7.544  1.00  0.00           H  
ATOM   1138 1HE  LYS A  75      33.853  38.654  -8.913  1.00  0.00           H  
ATOM   1139 2HE  LYS A  75      33.073  39.848  -9.973  1.00  0.00           H  
ATOM   1140 1HZ  LYS A  75      34.500  40.881  -8.357  1.00  0.00           H  
ATOM   1141 2HZ  LYS A  75      32.951  41.337  -8.089  1.00  0.00           H  
ATOM   1142 3HZ  LYS A  75      33.643  40.184  -7.099  1.00  0.00           H  
ATOM   1143  N   ALA A  76      33.131  36.304 -12.344  1.00  0.00           N  
ATOM   1144  CA  ALA A  76      33.369  36.866 -13.654  1.00  0.00           C  
ATOM   1145  C   ALA A  76      32.730  36.001 -14.737  1.00  0.00           C  
ATOM   1146  O   ALA A  76      32.138  36.522 -15.688  1.00  0.00           O  
ATOM   1147  CB  ALA A  76      34.860  36.981 -13.893  1.00  0.00           C  
ATOM   1148  H   ALA A  76      33.921  36.040 -11.751  1.00  0.00           H  
ATOM   1149  HA  ALA A  76      32.913  37.855 -13.691  1.00  0.00           H  
ATOM   1150 1HB  ALA A  76      35.037  37.422 -14.870  1.00  0.00           H  
ATOM   1151 2HB  ALA A  76      35.304  37.610 -13.121  1.00  0.00           H  
ATOM   1152 3HB  ALA A  76      35.308  35.990 -13.851  1.00  0.00           H  
ATOM   1153  N   ALA A  77      32.819  34.674 -14.590  1.00  0.00           N  
ATOM   1154  CA  ALA A  77      32.216  33.765 -15.555  1.00  0.00           C  
ATOM   1155  C   ALA A  77      30.705  33.907 -15.592  1.00  0.00           C  
ATOM   1156  O   ALA A  77      30.105  33.959 -16.663  1.00  0.00           O  
ATOM   1157  CB  ALA A  77      32.566  32.324 -15.223  1.00  0.00           C  
ATOM   1158  H   ALA A  77      33.340  34.287 -13.802  1.00  0.00           H  
ATOM   1159  HA  ALA A  77      32.608  34.015 -16.540  1.00  0.00           H  
ATOM   1160 1HB  ALA A  77      32.133  31.664 -15.968  1.00  0.00           H  
ATOM   1161 2HB  ALA A  77      33.648  32.207 -15.213  1.00  0.00           H  
ATOM   1162 3HB  ALA A  77      32.167  32.074 -14.247  1.00  0.00           H  
ATOM   1163  N   LEU A  78      30.078  34.058 -14.429  1.00  0.00           N  
ATOM   1164  CA  LEU A  78      28.629  34.151 -14.411  1.00  0.00           C  
ATOM   1165  C   LEU A  78      28.186  35.515 -14.909  1.00  0.00           C  
ATOM   1166  O   LEU A  78      27.216  35.624 -15.652  1.00  0.00           O  
ATOM   1167  CB  LEU A  78      28.078  33.911 -12.986  1.00  0.00           C  
ATOM   1168  CG  LEU A  78      27.723  32.423 -12.578  1.00  0.00           C  
ATOM   1169  CD1 LEU A  78      26.655  31.878 -13.527  1.00  0.00           C  
ATOM   1170  CD2 LEU A  78      28.972  31.564 -12.588  1.00  0.00           C  
ATOM   1171  H   LEU A  78      30.607  34.039 -13.561  1.00  0.00           H  
ATOM   1172  HA  LEU A  78      28.222  33.399 -15.075  1.00  0.00           H  
ATOM   1173 1HB  LEU A  78      28.816  34.279 -12.271  1.00  0.00           H  
ATOM   1174 2HB  LEU A  78      27.168  34.505 -12.867  1.00  0.00           H  
ATOM   1175  HG  LEU A  78      27.304  32.412 -11.573  1.00  0.00           H  
ATOM   1176 1HD1 LEU A  78      26.384  30.872 -13.241  1.00  0.00           H  
ATOM   1177 2HD1 LEU A  78      25.776  32.505 -13.475  1.00  0.00           H  
ATOM   1178 3HD1 LEU A  78      27.021  31.878 -14.534  1.00  0.00           H  
ATOM   1179 1HD2 LEU A  78      28.716  30.554 -12.304  1.00  0.00           H  
ATOM   1180 2HD2 LEU A  78      29.418  31.564 -13.572  1.00  0.00           H  
ATOM   1181 3HD2 LEU A  78      29.671  31.957 -11.878  1.00  0.00           H  
ATOM   1182  N   LYS A  79      28.938  36.571 -14.598  1.00  0.00           N  
ATOM   1183  CA  LYS A  79      28.497  37.879 -15.047  1.00  0.00           C  
ATOM   1184  C   LYS A  79      28.656  37.959 -16.553  1.00  0.00           C  
ATOM   1185  O   LYS A  79      27.734  38.368 -17.262  1.00  0.00           O  
ATOM   1186  CB  LYS A  79      29.318  39.002 -14.420  1.00  0.00           C  
ATOM   1187  CG  LYS A  79      28.756  40.396 -14.728  1.00  0.00           C  
ATOM   1188  CD  LYS A  79      29.564  41.524 -14.082  1.00  0.00           C  
ATOM   1189  CE  LYS A  79      28.743  42.801 -14.086  1.00  0.00           C  
ATOM   1190  NZ  LYS A  79      29.509  43.997 -13.643  1.00  0.00           N  
ATOM   1191  H   LYS A  79      29.759  36.472 -14.004  1.00  0.00           H  
ATOM   1192  HA  LYS A  79      27.445  38.010 -14.799  1.00  0.00           H  
ATOM   1193 1HB  LYS A  79      29.371  38.860 -13.340  1.00  0.00           H  
ATOM   1194 2HB  LYS A  79      30.341  38.956 -14.799  1.00  0.00           H  
ATOM   1195 1HG  LYS A  79      28.787  40.539 -15.811  1.00  0.00           H  
ATOM   1196 2HG  LYS A  79      27.717  40.464 -14.414  1.00  0.00           H  
ATOM   1197 1HD  LYS A  79      29.859  41.265 -13.070  1.00  0.00           H  
ATOM   1198 2HD  LYS A  79      30.465  41.697 -14.669  1.00  0.00           H  
ATOM   1199 1HE  LYS A  79      28.345  42.969 -15.078  1.00  0.00           H  
ATOM   1200 2HE  LYS A  79      27.916  42.658 -13.404  1.00  0.00           H  
ATOM   1201 1HZ  LYS A  79      28.906  44.813 -13.636  1.00  0.00           H  
ATOM   1202 2HZ  LYS A  79      29.878  43.863 -12.705  1.00  0.00           H  
ATOM   1203 3HZ  LYS A  79      30.261  44.143 -14.299  1.00  0.00           H  
ATOM   1204  N   GLY A  80      29.813  37.533 -17.047  1.00  0.00           N  
ATOM   1205  CA  GLY A  80      30.127  37.592 -18.461  1.00  0.00           C  
ATOM   1206  C   GLY A  80      29.125  36.817 -19.298  1.00  0.00           C  
ATOM   1207  O   GLY A  80      28.544  37.357 -20.242  1.00  0.00           O  
ATOM   1208  H   GLY A  80      30.531  37.170 -16.421  1.00  0.00           H  
ATOM   1209 1HA  GLY A  80      30.145  38.633 -18.780  1.00  0.00           H  
ATOM   1210 2HA  GLY A  80      31.125  37.186 -18.618  1.00  0.00           H  
ATOM   1211  N   GLU A  81      28.921  35.546 -18.945  1.00  0.00           N  
ATOM   1212  CA  GLU A  81      28.016  34.691 -19.697  1.00  0.00           C  
ATOM   1213  C   GLU A  81      26.596  35.290 -19.655  1.00  0.00           C  
ATOM   1214  O   GLU A  81      25.938  35.384 -20.693  1.00  0.00           O  
ATOM   1215  CB  GLU A  81      28.107  33.290 -19.072  1.00  0.00           C  
ATOM   1216  CG  GLU A  81      29.533  32.575 -19.275  1.00  0.00           C  
ATOM   1217  CD  GLU A  81      29.825  31.792 -20.537  1.00  0.00           C  
ATOM   1218  OE1 GLU A  81      29.121  30.844 -20.805  1.00  0.00           O  
ATOM   1219  OE2 GLU A  81      30.772  32.118 -21.211  1.00  0.00           O  
ATOM   1220  H   GLU A  81      29.408  35.147 -18.142  1.00  0.00           H  
ATOM   1221  HA  GLU A  81      28.345  34.649 -20.731  1.00  0.00           H  
ATOM   1222 1HB  GLU A  81      27.914  33.364 -18.002  1.00  0.00           H  
ATOM   1223 2HB  GLU A  81      27.349  32.644 -19.487  1.00  0.00           H  
ATOM   1224 1HG  GLU A  81      30.276  33.368 -19.229  1.00  0.00           H  
ATOM   1225 2HG  GLU A  81      29.723  31.954 -18.456  1.00  0.00           H  
ATOM   1226  N   VAL A  82      26.152  35.812 -18.505  1.00  0.00           N  
ATOM   1227  CA  VAL A  82      24.825  36.416 -18.459  1.00  0.00           C  
ATOM   1228  C   VAL A  82      24.708  37.650 -19.330  1.00  0.00           C  
ATOM   1229  O   VAL A  82      23.687  37.849 -19.990  1.00  0.00           O  
ATOM   1230  CB  VAL A  82      24.403  36.770 -17.043  1.00  0.00           C  
ATOM   1231  CG1 VAL A  82      23.123  37.589 -17.089  1.00  0.00           C  
ATOM   1232  CG2 VAL A  82      24.158  35.493 -16.275  1.00  0.00           C  
ATOM   1233  H   VAL A  82      26.702  35.759 -17.645  1.00  0.00           H  
ATOM   1234  HA  VAL A  82      24.125  35.679 -18.824  1.00  0.00           H  
ATOM   1235  HB  VAL A  82      25.189  37.361 -16.559  1.00  0.00           H  
ATOM   1236 1HG1 VAL A  82      22.819  37.837 -16.074  1.00  0.00           H  
ATOM   1237 2HG1 VAL A  82      23.299  38.506 -17.653  1.00  0.00           H  
ATOM   1238 3HG1 VAL A  82      22.338  37.009 -17.575  1.00  0.00           H  
ATOM   1239 1HG2 VAL A  82      23.854  35.744 -15.265  1.00  0.00           H  
ATOM   1240 2HG2 VAL A  82      23.373  34.918 -16.759  1.00  0.00           H  
ATOM   1241 3HG2 VAL A  82      25.053  34.891 -16.240  1.00  0.00           H  
ATOM   1242  N   ARG A  83      25.722  38.502 -19.322  1.00  0.00           N  
ATOM   1243  CA  ARG A  83      25.681  39.683 -20.162  1.00  0.00           C  
ATOM   1244  C   ARG A  83      25.606  39.277 -21.630  1.00  0.00           C  
ATOM   1245  O   ARG A  83      24.922  39.938 -22.425  1.00  0.00           O  
ATOM   1246  CB  ARG A  83      26.856  40.574 -19.873  1.00  0.00           C  
ATOM   1247  CG  ARG A  83      26.813  41.206 -18.482  1.00  0.00           C  
ATOM   1248  CD  ARG A  83      25.722  42.227 -18.361  1.00  0.00           C  
ATOM   1249  NE  ARG A  83      25.835  42.992 -17.130  1.00  0.00           N  
ATOM   1250  CZ  ARG A  83      25.175  42.810 -15.985  1.00  0.00           C  
ATOM   1251  NH1 ARG A  83      24.273  41.867 -15.854  1.00  0.00           N  
ATOM   1252  NH2 ARG A  83      25.462  43.628 -14.988  1.00  0.00           N  
ATOM   1253  H   ARG A  83      26.536  38.327 -18.731  1.00  0.00           H  
ATOM   1254  HA  ARG A  83      24.782  40.246 -19.916  1.00  0.00           H  
ATOM   1255 1HB  ARG A  83      27.779  39.997 -19.939  1.00  0.00           H  
ATOM   1256 2HB  ARG A  83      26.907  41.366 -20.610  1.00  0.00           H  
ATOM   1257 1HG  ARG A  83      26.592  40.435 -17.758  1.00  0.00           H  
ATOM   1258 2HG  ARG A  83      27.772  41.648 -18.243  1.00  0.00           H  
ATOM   1259 1HD  ARG A  83      25.780  42.924 -19.194  1.00  0.00           H  
ATOM   1260 2HD  ARG A  83      24.754  41.730 -18.370  1.00  0.00           H  
ATOM   1261  HE  ARG A  83      26.490  43.748 -17.136  1.00  0.00           H  
ATOM   1262 1HH1 ARG A  83      24.068  41.261 -16.636  1.00  0.00           H  
ATOM   1263 2HH1 ARG A  83      23.782  41.753 -14.980  1.00  0.00           H  
ATOM   1264 1HH2 ARG A  83      26.188  44.356 -15.143  1.00  0.00           H  
ATOM   1265 2HH2 ARG A  83      24.983  43.547 -14.105  1.00  0.00           H  
ATOM   1266  N   GLU A  84      26.268  38.172 -22.001  1.00  0.00           N  
ATOM   1267  CA  GLU A  84      26.158  37.699 -23.373  1.00  0.00           C  
ATOM   1268  C   GLU A  84      24.714  37.278 -23.649  1.00  0.00           C  
ATOM   1269  O   GLU A  84      24.192  37.541 -24.735  1.00  0.00           O  
ATOM   1270  CB  GLU A  84      27.065  36.510 -23.672  1.00  0.00           C  
ATOM   1271  CG  GLU A  84      27.021  36.089 -25.160  1.00  0.00           C  
ATOM   1272  CD  GLU A  84      27.643  37.101 -26.093  1.00  0.00           C  
ATOM   1273  OE1 GLU A  84      28.415  37.910 -25.636  1.00  0.00           O  
ATOM   1274  OE2 GLU A  84      27.347  37.061 -27.267  1.00  0.00           O  
ATOM   1275  H   GLU A  84      26.858  37.675 -21.327  1.00  0.00           H  
ATOM   1276  HA  GLU A  84      26.420  38.516 -24.044  1.00  0.00           H  
ATOM   1277 1HB  GLU A  84      28.092  36.750 -23.396  1.00  0.00           H  
ATOM   1278 2HB  GLU A  84      26.758  35.654 -23.075  1.00  0.00           H  
ATOM   1279 1HG  GLU A  84      27.499  35.145 -25.302  1.00  0.00           H  
ATOM   1280 2HG  GLU A  84      25.973  35.959 -25.431  1.00  0.00           H  
ATOM   1281  N   LEU A  85      24.055  36.650 -22.662  1.00  0.00           N  
ATOM   1282  CA  LEU A  85      22.674  36.220 -22.859  1.00  0.00           C  
ATOM   1283  C   LEU A  85      21.807  37.452 -23.084  1.00  0.00           C  
ATOM   1284  O   LEU A  85      20.943  37.469 -23.965  1.00  0.00           O  
ATOM   1285  CB  LEU A  85      22.130  35.474 -21.619  1.00  0.00           C  
ATOM   1286  CG  LEU A  85      22.790  34.147 -21.300  1.00  0.00           C  
ATOM   1287  CD1 LEU A  85      22.237  33.600 -19.963  1.00  0.00           C  
ATOM   1288  CD2 LEU A  85      22.579  33.200 -22.423  1.00  0.00           C  
ATOM   1289  H   LEU A  85      24.547  36.424 -21.795  1.00  0.00           H  
ATOM   1290  HA  LEU A  85      22.628  35.575 -23.735  1.00  0.00           H  
ATOM   1291 1HB  LEU A  85      22.241  36.103 -20.753  1.00  0.00           H  
ATOM   1292 2HB  LEU A  85      21.069  35.294 -21.755  1.00  0.00           H  
ATOM   1293  HG  LEU A  85      23.851  34.312 -21.191  1.00  0.00           H  
ATOM   1294 1HD1 LEU A  85      22.721  32.669 -19.705  1.00  0.00           H  
ATOM   1295 2HD1 LEU A  85      22.410  34.312 -19.171  1.00  0.00           H  
ATOM   1296 3HD1 LEU A  85      21.167  33.434 -20.062  1.00  0.00           H  
ATOM   1297 1HD2 LEU A  85      23.090  32.303 -22.232  1.00  0.00           H  
ATOM   1298 2HD2 LEU A  85      21.533  32.991 -22.540  1.00  0.00           H  
ATOM   1299 3HD2 LEU A  85      22.977  33.638 -23.333  1.00  0.00           H  
ATOM   1300  N   ALA A  86      22.078  38.516 -22.316  1.00  0.00           N  
ATOM   1301  CA  ALA A  86      21.335  39.760 -22.474  1.00  0.00           C  
ATOM   1302  C   ALA A  86      21.552  40.317 -23.872  1.00  0.00           C  
ATOM   1303  O   ALA A  86      20.607  40.749 -24.531  1.00  0.00           O  
ATOM   1304  CB  ALA A  86      21.763  40.779 -21.430  1.00  0.00           C  
ATOM   1305  H   ALA A  86      22.794  38.433 -21.593  1.00  0.00           H  
ATOM   1306  HA  ALA A  86      20.274  39.543 -22.352  1.00  0.00           H  
ATOM   1307 1HB  ALA A  86      21.185  41.691 -21.557  1.00  0.00           H  
ATOM   1308 2HB  ALA A  86      21.591  40.370 -20.436  1.00  0.00           H  
ATOM   1309 3HB  ALA A  86      22.816  41.003 -21.549  1.00  0.00           H  
ATOM   1310  N   THR A  87      22.788  40.239 -24.360  1.00  0.00           N  
ATOM   1311  CA  THR A  87      23.094  40.713 -25.693  1.00  0.00           C  
ATOM   1312  C   THR A  87      22.347  39.935 -26.757  1.00  0.00           C  
ATOM   1313  O   THR A  87      21.732  40.534 -27.642  1.00  0.00           O  
ATOM   1314  CB  THR A  87      24.601  40.645 -25.967  1.00  0.00           C  
ATOM   1315  OG1 THR A  87      25.281  41.536 -25.075  1.00  0.00           O  
ATOM   1316  CG2 THR A  87      24.871  40.980 -27.397  1.00  0.00           C  
ATOM   1317  H   THR A  87      23.538  39.878 -23.772  1.00  0.00           H  
ATOM   1318  HA  THR A  87      22.787  41.757 -25.761  1.00  0.00           H  
ATOM   1319  HB  THR A  87      24.967  39.642 -25.782  1.00  0.00           H  
ATOM   1320  HG1 THR A  87      25.309  41.127 -24.188  1.00  0.00           H  
ATOM   1321 1HG2 THR A  87      25.943  40.929 -27.585  1.00  0.00           H  
ATOM   1322 2HG2 THR A  87      24.356  40.261 -28.031  1.00  0.00           H  
ATOM   1323 3HG2 THR A  87      24.507  41.949 -27.616  1.00  0.00           H  
ATOM   1324  N   GLU A  88      22.367  38.604 -26.670  1.00  0.00           N  
ATOM   1325  CA  GLU A  88      21.665  37.805 -27.664  1.00  0.00           C  
ATOM   1326  C   GLU A  88      20.176  38.123 -27.660  1.00  0.00           C  
ATOM   1327  O   GLU A  88      19.583  38.288 -28.732  1.00  0.00           O  
ATOM   1328  CB  GLU A  88      21.864  36.307 -27.446  1.00  0.00           C  
ATOM   1329  CG  GLU A  88      21.096  35.435 -28.500  1.00  0.00           C  
ATOM   1330  CD  GLU A  88      21.199  33.897 -28.362  1.00  0.00           C  
ATOM   1331  OE1 GLU A  88      21.881  33.393 -27.499  1.00  0.00           O  
ATOM   1332  OE2 GLU A  88      20.552  33.239 -29.127  1.00  0.00           O  
ATOM   1333  H   GLU A  88      22.894  38.158 -25.918  1.00  0.00           H  
ATOM   1334  HA  GLU A  88      22.060  38.058 -28.645  1.00  0.00           H  
ATOM   1335 1HB  GLU A  88      22.926  36.062 -27.496  1.00  0.00           H  
ATOM   1336 2HB  GLU A  88      21.533  36.081 -26.467  1.00  0.00           H  
ATOM   1337 1HG  GLU A  88      20.041  35.702 -28.426  1.00  0.00           H  
ATOM   1338 2HG  GLU A  88      21.436  35.721 -29.494  1.00  0.00           H  
ATOM   1339  N   GLU A  89      19.564  38.230 -26.473  1.00  0.00           N  
ATOM   1340  CA  GLU A  89      18.141  38.538 -26.437  1.00  0.00           C  
ATOM   1341  C   GLU A  89      17.877  39.871 -27.116  1.00  0.00           C  
ATOM   1342  O   GLU A  89      16.950  39.994 -27.913  1.00  0.00           O  
ATOM   1343  CB  GLU A  89      17.583  38.587 -25.012  1.00  0.00           C  
ATOM   1344  CG  GLU A  89      16.052  38.850 -24.983  1.00  0.00           C  
ATOM   1345  CD  GLU A  89      15.410  38.840 -23.603  1.00  0.00           C  
ATOM   1346  OE1 GLU A  89      15.765  39.647 -22.770  1.00  0.00           O  
ATOM   1347  OE2 GLU A  89      14.576  37.991 -23.390  1.00  0.00           O  
ATOM   1348  H   GLU A  89      20.082  38.081 -25.606  1.00  0.00           H  
ATOM   1349  HA  GLU A  89      17.610  37.761 -26.983  1.00  0.00           H  
ATOM   1350 1HB  GLU A  89      17.785  37.637 -24.505  1.00  0.00           H  
ATOM   1351 2HB  GLU A  89      18.087  39.374 -24.449  1.00  0.00           H  
ATOM   1352 1HG  GLU A  89      15.866  39.824 -25.442  1.00  0.00           H  
ATOM   1353 2HG  GLU A  89      15.564  38.097 -25.601  1.00  0.00           H  
ATOM   1354  N   VAL A  90      18.701  40.868 -26.839  1.00  0.00           N  
ATOM   1355  CA  VAL A  90      18.475  42.165 -27.434  1.00  0.00           C  
ATOM   1356  C   VAL A  90      18.677  42.116 -28.950  1.00  0.00           C  
ATOM   1357  O   VAL A  90      17.906  42.728 -29.693  1.00  0.00           O  
ATOM   1358  CB  VAL A  90      19.310  43.222 -26.733  1.00  0.00           C  
ATOM   1359  CG1 VAL A  90      19.186  44.524 -27.437  1.00  0.00           C  
ATOM   1360  CG2 VAL A  90      18.799  43.360 -25.310  1.00  0.00           C  
ATOM   1361  H   VAL A  90      19.467  40.735 -26.174  1.00  0.00           H  
ATOM   1362  HA  VAL A  90      17.442  42.431 -27.250  1.00  0.00           H  
ATOM   1363  HB  VAL A  90      20.359  42.916 -26.728  1.00  0.00           H  
ATOM   1364 1HG1 VAL A  90      19.761  45.277 -26.913  1.00  0.00           H  
ATOM   1365 2HG1 VAL A  90      19.540  44.435 -28.460  1.00  0.00           H  
ATOM   1366 3HG1 VAL A  90      18.168  44.804 -27.437  1.00  0.00           H  
ATOM   1367 1HG2 VAL A  90      19.383  44.086 -24.792  1.00  0.00           H  
ATOM   1368 2HG2 VAL A  90      17.754  43.668 -25.324  1.00  0.00           H  
ATOM   1369 3HG2 VAL A  90      18.879  42.409 -24.799  1.00  0.00           H  
ATOM   1370  N   LYS A  91      19.693  41.389 -29.430  1.00  0.00           N  
ATOM   1371  CA  LYS A  91      19.871  41.260 -30.876  1.00  0.00           C  
ATOM   1372  C   LYS A  91      18.627  40.623 -31.503  1.00  0.00           C  
ATOM   1373  O   LYS A  91      18.206  41.007 -32.600  1.00  0.00           O  
ATOM   1374  CB  LYS A  91      21.117  40.435 -31.219  1.00  0.00           C  
ATOM   1375  CG  LYS A  91      22.443  41.145 -30.963  1.00  0.00           C  
ATOM   1376  CD  LYS A  91      23.630  40.265 -31.305  1.00  0.00           C  
ATOM   1377  CE  LYS A  91      24.950  41.024 -31.163  1.00  0.00           C  
ATOM   1378  NZ  LYS A  91      26.127  40.147 -31.449  1.00  0.00           N  
ATOM   1379  H   LYS A  91      20.333  40.918 -28.790  1.00  0.00           H  
ATOM   1380  HA  LYS A  91      19.992  42.254 -31.299  1.00  0.00           H  
ATOM   1381 1HB  LYS A  91      21.113  39.521 -30.622  1.00  0.00           H  
ATOM   1382 2HB  LYS A  91      21.084  40.142 -32.267  1.00  0.00           H  
ATOM   1383 1HG  LYS A  91      22.489  42.055 -31.560  1.00  0.00           H  
ATOM   1384 2HG  LYS A  91      22.501  41.409 -29.911  1.00  0.00           H  
ATOM   1385 1HD  LYS A  91      23.640  39.410 -30.625  1.00  0.00           H  
ATOM   1386 2HD  LYS A  91      23.533  39.895 -32.325  1.00  0.00           H  
ATOM   1387 1HE  LYS A  91      24.956  41.859 -31.862  1.00  0.00           H  
ATOM   1388 2HE  LYS A  91      25.036  41.416 -30.158  1.00  0.00           H  
ATOM   1389 1HZ  LYS A  91      26.980  40.680 -31.352  1.00  0.00           H  
ATOM   1390 2HZ  LYS A  91      26.140  39.372 -30.797  1.00  0.00           H  
ATOM   1391 3HZ  LYS A  91      26.059  39.792 -32.392  1.00  0.00           H  
ATOM   1392  N   ALA A  92      18.026  39.660 -30.800  1.00  0.00           N  
ATOM   1393  CA  ALA A  92      16.808  39.023 -31.270  1.00  0.00           C  
ATOM   1394  C   ALA A  92      15.678  40.045 -31.410  1.00  0.00           C  
ATOM   1395  O   ALA A  92      14.944  40.054 -32.411  1.00  0.00           O  
ATOM   1396  CB  ALA A  92      16.410  37.935 -30.290  1.00  0.00           C  
ATOM   1397  H   ALA A  92      18.437  39.351 -29.918  1.00  0.00           H  
ATOM   1398  HA  ALA A  92      16.999  38.589 -32.246  1.00  0.00           H  
ATOM   1399 1HB  ALA A  92      15.540  37.457 -30.595  1.00  0.00           H  
ATOM   1400 2HB  ALA A  92      17.217  37.210 -30.211  1.00  0.00           H  
ATOM   1401 3HB  ALA A  92      16.225  38.354 -29.330  1.00  0.00           H  
ATOM   1402  N   LEU A  93      15.596  40.963 -30.440  1.00  0.00           N  
ATOM   1403  CA  LEU A  93      14.564  41.989 -30.457  1.00  0.00           C  
ATOM   1404  C   LEU A  93      14.797  42.918 -31.640  1.00  0.00           C  
ATOM   1405  O   LEU A  93      13.852  43.327 -32.327  1.00  0.00           O  
ATOM   1406  CB  LEU A  93      14.609  42.813 -29.170  1.00  0.00           C  
ATOM   1407  CG  LEU A  93      14.303  42.052 -27.909  1.00  0.00           C  
ATOM   1408  CD1 LEU A  93      14.463  42.978 -26.695  1.00  0.00           C  
ATOM   1409  CD2 LEU A  93      12.982  41.471 -28.006  1.00  0.00           C  
ATOM   1410  H   LEU A  93      16.233  40.894 -29.643  1.00  0.00           H  
ATOM   1411  HA  LEU A  93      13.591  41.512 -30.559  1.00  0.00           H  
ATOM   1412 1HB  LEU A  93      15.597  43.231 -29.058  1.00  0.00           H  
ATOM   1413 2HB  LEU A  93      13.898  43.631 -29.251  1.00  0.00           H  
ATOM   1414  HG  LEU A  93      15.002  41.259 -27.805  1.00  0.00           H  
ATOM   1415 1HD1 LEU A  93      14.261  42.409 -25.782  1.00  0.00           H  
ATOM   1416 2HD1 LEU A  93      15.468  43.372 -26.660  1.00  0.00           H  
ATOM   1417 3HD1 LEU A  93      13.756  43.803 -26.775  1.00  0.00           H  
ATOM   1418 1HD2 LEU A  93      12.764  40.901 -27.120  1.00  0.00           H  
ATOM   1419 2HD2 LEU A  93      12.283  42.274 -28.094  1.00  0.00           H  
ATOM   1420 3HD2 LEU A  93      12.917  40.814 -28.871  1.00  0.00           H  
ATOM   1421  N   ARG A  94      16.074  43.214 -31.910  1.00  0.00           N  
ATOM   1422  CA  ARG A  94      16.403  44.080 -33.026  1.00  0.00           C  
ATOM   1423  C   ARG A  94      15.985  43.459 -34.320  1.00  0.00           C  
ATOM   1424  O   ARG A  94      15.424  44.141 -35.171  1.00  0.00           O  
ATOM   1425  CB  ARG A  94      17.889  44.373 -33.106  1.00  0.00           C  
ATOM   1426  CG  ARG A  94      18.371  45.277 -32.086  1.00  0.00           C  
ATOM   1427  CD  ARG A  94      19.805  45.515 -32.158  1.00  0.00           C  
ATOM   1428  NE  ARG A  94      20.206  46.166 -33.399  1.00  0.00           N  
ATOM   1429  CZ  ARG A  94      21.418  46.686 -33.581  1.00  0.00           C  
ATOM   1430  NH1 ARG A  94      22.275  46.628 -32.604  1.00  0.00           N  
ATOM   1431  NH2 ARG A  94      21.730  47.257 -34.718  1.00  0.00           N  
ATOM   1432  H   ARG A  94      16.811  42.857 -31.300  1.00  0.00           H  
ATOM   1433  HA  ARG A  94      15.870  45.022 -32.905  1.00  0.00           H  
ATOM   1434 1HB  ARG A  94      18.450  43.455 -33.022  1.00  0.00           H  
ATOM   1435 2HB  ARG A  94      18.119  44.808 -34.068  1.00  0.00           H  
ATOM   1436 1HG  ARG A  94      17.866  46.228 -32.218  1.00  0.00           H  
ATOM   1437 2HG  ARG A  94      18.144  44.858 -31.112  1.00  0.00           H  
ATOM   1438 1HD  ARG A  94      20.100  46.156 -31.328  1.00  0.00           H  
ATOM   1439 2HD  ARG A  94      20.334  44.568 -32.083  1.00  0.00           H  
ATOM   1440  HE  ARG A  94      19.555  46.191 -34.202  1.00  0.00           H  
ATOM   1441 1HH1 ARG A  94      22.014  46.196 -31.740  1.00  0.00           H  
ATOM   1442 2HH1 ARG A  94      23.199  47.065 -32.678  1.00  0.00           H  
ATOM   1443 1HH2 ARG A  94      21.027  47.290 -35.452  1.00  0.00           H  
ATOM   1444 2HH2 ARG A  94      22.646  47.665 -34.841  1.00  0.00           H  
ATOM   1445  N   ALA A  95      16.186  42.153 -34.464  1.00  0.00           N  
ATOM   1446  CA  ALA A  95      15.783  41.519 -35.700  1.00  0.00           C  
ATOM   1447  C   ALA A  95      14.284  41.695 -35.904  1.00  0.00           C  
ATOM   1448  O   ALA A  95      13.832  42.112 -36.973  1.00  0.00           O  
ATOM   1449  CB  ALA A  95      16.141  40.039 -35.664  1.00  0.00           C  
ATOM   1450  H   ALA A  95      16.661  41.622 -33.731  1.00  0.00           H  
ATOM   1451  HA  ALA A  95      16.306  42.001 -36.525  1.00  0.00           H  
ATOM   1452 1HB  ALA A  95      15.852  39.557 -36.597  1.00  0.00           H  
ATOM   1453 2HB  ALA A  95      17.216  39.928 -35.519  1.00  0.00           H  
ATOM   1454 3HB  ALA A  95      15.616  39.572 -34.839  1.00  0.00           H  
ATOM   1455  N   ALA A  96      13.505  41.510 -34.844  1.00  0.00           N  
ATOM   1456  CA  ALA A  96      12.063  41.624 -35.006  1.00  0.00           C  
ATOM   1457  C   ALA A  96      11.670  43.006 -35.549  1.00  0.00           C  
ATOM   1458  O   ALA A  96      10.869  43.120 -36.482  1.00  0.00           O  
ATOM   1459  CB  ALA A  96      11.391  41.362 -33.669  1.00  0.00           C  
ATOM   1460  H   ALA A  96      13.916  41.214 -33.953  1.00  0.00           H  
ATOM   1461  HA  ALA A  96      11.736  40.873 -35.711  1.00  0.00           H  
ATOM   1462 1HB  ALA A  96      10.309  41.417 -33.787  1.00  0.00           H  
ATOM   1463 2HB  ALA A  96      11.672  40.371 -33.310  1.00  0.00           H  
ATOM   1464 3HB  ALA A  96      11.716  42.110 -32.951  1.00  0.00           H  
ATOM   1465  N   ILE A  97      12.311  44.041 -35.024  1.00  0.00           N  
ATOM   1466  CA  ILE A  97      12.029  45.427 -35.393  1.00  0.00           C  
ATOM   1467  C   ILE A  97      12.575  45.869 -36.744  1.00  0.00           C  
ATOM   1468  O   ILE A  97      11.870  46.498 -37.544  1.00  0.00           O  
ATOM   1469  CB  ILE A  97      12.605  46.322 -34.322  1.00  0.00           C  
ATOM   1470  CG1 ILE A  97      11.853  46.067 -33.039  1.00  0.00           C  
ATOM   1471  CG2 ILE A  97      12.544  47.784 -34.754  1.00  0.00           C  
ATOM   1472  CD1 ILE A  97      12.517  46.629 -31.893  1.00  0.00           C  
ATOM   1473  H   ILE A  97      12.990  43.854 -34.281  1.00  0.00           H  
ATOM   1474  HA  ILE A  97      10.948  45.551 -35.405  1.00  0.00           H  
ATOM   1475  HB  ILE A  97      13.647  46.044 -34.151  1.00  0.00           H  
ATOM   1476 1HG1 ILE A  97      10.854  46.496 -33.113  1.00  0.00           H  
ATOM   1477 2HG1 ILE A  97      11.762  44.990 -32.885  1.00  0.00           H  
ATOM   1478 1HG2 ILE A  97      12.980  48.396 -33.980  1.00  0.00           H  
ATOM   1479 2HG2 ILE A  97      13.106  47.912 -35.675  1.00  0.00           H  
ATOM   1480 3HG2 ILE A  97      11.508  48.086 -34.921  1.00  0.00           H  
ATOM   1481 1HD1 ILE A  97      11.945  46.401 -30.998  1.00  0.00           H  
ATOM   1482 2HD1 ILE A  97      13.481  46.167 -31.848  1.00  0.00           H  
ATOM   1483 3HD1 ILE A  97      12.622  47.690 -32.006  1.00  0.00           H  
ATOM   1484  N   GLN A  98      13.836  45.543 -37.004  1.00  0.00           N  
ATOM   1485  CA  GLN A  98      14.511  45.943 -38.226  1.00  0.00           C  
ATOM   1486  C   GLN A  98      13.782  45.386 -39.415  1.00  0.00           C  
ATOM   1487  O   GLN A  98      13.659  46.039 -40.452  1.00  0.00           O  
ATOM   1488  CB  GLN A  98      15.965  45.446 -38.207  1.00  0.00           C  
ATOM   1489  CG  GLN A  98      16.888  46.172 -37.178  1.00  0.00           C  
ATOM   1490  CD  GLN A  98      18.245  45.515 -37.022  1.00  0.00           C  
ATOM   1491  OE1 GLN A  98      19.090  45.881 -36.176  1.00  0.00           O  
ATOM   1492  NE2 GLN A  98      18.474  44.508 -37.847  1.00  0.00           N  
ATOM   1493  H   GLN A  98      14.354  45.004 -36.317  1.00  0.00           H  
ATOM   1494  HA  GLN A  98      14.487  47.014 -38.313  1.00  0.00           H  
ATOM   1495 1HB  GLN A  98      15.968  44.379 -37.965  1.00  0.00           H  
ATOM   1496 2HB  GLN A  98      16.404  45.554 -39.201  1.00  0.00           H  
ATOM   1497 1HG  GLN A  98      17.070  47.171 -37.541  1.00  0.00           H  
ATOM   1498 2HG  GLN A  98      16.397  46.206 -36.209  1.00  0.00           H  
ATOM   1499 1HE2 GLN A  98      19.337  44.009 -37.810  1.00  0.00           H  
ATOM   1500 2HE2 GLN A  98      17.764  44.237 -38.507  1.00  0.00           H  
ATOM   1501  N   HIS A  99      13.258  44.185 -39.263  1.00  0.00           N  
ATOM   1502  CA  HIS A  99      12.555  43.582 -40.359  1.00  0.00           C  
ATOM   1503  C   HIS A  99      11.086  44.032 -40.412  1.00  0.00           C  
ATOM   1504  O   HIS A  99      10.553  44.257 -41.498  1.00  0.00           O  
ATOM   1505  CB  HIS A  99      12.679  42.107 -40.212  1.00  0.00           C  
ATOM   1506  CG  HIS A  99      14.092  41.668 -40.231  1.00  0.00           C  
ATOM   1507  ND1 HIS A  99      14.954  41.978 -41.229  1.00  0.00           N  
ATOM   1508  CD2 HIS A  99      14.789  40.915 -39.362  1.00  0.00           C  
ATOM   1509  CE1 HIS A  99      16.134  41.472 -40.940  1.00  0.00           C  
ATOM   1510  NE2 HIS A  99      16.046  40.849 -39.806  1.00  0.00           N  
ATOM   1511  H   HIS A  99      13.384  43.658 -38.395  1.00  0.00           H  
ATOM   1512  HA  HIS A  99      13.028  43.868 -41.298  1.00  0.00           H  
ATOM   1513 1HB  HIS A  99      12.316  41.888 -39.234  1.00  0.00           H  
ATOM   1514 2HB  HIS A  99      12.090  41.605 -40.928  1.00  0.00           H  
ATOM   1515  HD1 HIS A  99      14.760  42.493 -42.081  1.00  0.00           H  
ATOM   1516  HD2 HIS A  99      14.540  40.415 -38.444  1.00  0.00           H  
ATOM   1517  HE1 HIS A  99      16.962  41.602 -41.596  1.00  0.00           H  
ATOM   1518  N   ALA A 100      10.438  44.253 -39.249  1.00  0.00           N  
ATOM   1519  CA  ALA A 100       9.043  44.713 -39.218  1.00  0.00           C  
ATOM   1520  C   ALA A 100       8.911  46.038 -39.951  1.00  0.00           C  
ATOM   1521  O   ALA A 100       7.919  46.304 -40.626  1.00  0.00           O  
ATOM   1522  CB  ALA A 100       8.561  44.886 -37.798  1.00  0.00           C  
ATOM   1523  H   ALA A 100      10.883  44.053 -38.353  1.00  0.00           H  
ATOM   1524  HA  ALA A 100       8.423  43.971 -39.718  1.00  0.00           H  
ATOM   1525 1HB  ALA A 100       7.522  45.219 -37.795  1.00  0.00           H  
ATOM   1526 2HB  ALA A 100       8.629  43.937 -37.266  1.00  0.00           H  
ATOM   1527 3HB  ALA A 100       9.180  45.625 -37.298  1.00  0.00           H  
ATOM   1528  N   LEU A 101       9.946  46.858 -39.865  1.00  0.00           N  
ATOM   1529  CA  LEU A 101       9.981  48.137 -40.552  1.00  0.00           C  
ATOM   1530  C   LEU A 101       9.778  48.004 -42.064  1.00  0.00           C  
ATOM   1531  O   LEU A 101       9.333  48.950 -42.710  1.00  0.00           O  
ATOM   1532  CB  LEU A 101      11.270  48.880 -40.256  1.00  0.00           C  
ATOM   1533  CG  LEU A 101      11.318  50.289 -40.853  1.00  0.00           C  
ATOM   1534  CD1 LEU A 101      10.147  51.101 -40.345  1.00  0.00           C  
ATOM   1535  CD2 LEU A 101      12.561  50.931 -40.420  1.00  0.00           C  
ATOM   1536  H   LEU A 101      10.729  46.602 -39.260  1.00  0.00           H  
ATOM   1537  HA  LEU A 101       9.171  48.748 -40.171  1.00  0.00           H  
ATOM   1538 1HB  LEU A 101      11.397  48.954 -39.172  1.00  0.00           H  
ATOM   1539 2HB  LEU A 101      12.106  48.303 -40.661  1.00  0.00           H  
ATOM   1540  HG  LEU A 101      11.271  50.235 -41.940  1.00  0.00           H  
ATOM   1541 1HD1 LEU A 101      10.183  52.109 -40.755  1.00  0.00           H  
ATOM   1542 2HD1 LEU A 101       9.208  50.630 -40.636  1.00  0.00           H  
ATOM   1543 3HD1 LEU A 101      10.210  51.155 -39.277  1.00  0.00           H  
ATOM   1544 1HD2 LEU A 101      12.624  51.948 -40.813  1.00  0.00           H  
ATOM   1545 2HD2 LEU A 101      12.531  50.950 -39.345  1.00  0.00           H  
ATOM   1546 3HD2 LEU A 101      13.422  50.358 -40.762  1.00  0.00           H  
ATOM   1547  N   GLY A 102      10.168  46.862 -42.645  1.00  0.00           N  
ATOM   1548  CA  GLY A 102      10.068  46.629 -44.081  1.00  0.00           C  
ATOM   1549  C   GLY A 102       8.645  46.269 -44.545  1.00  0.00           C  
ATOM   1550  O   GLY A 102       8.407  46.082 -45.741  1.00  0.00           O  
ATOM   1551  H   GLY A 102      10.500  46.093 -42.068  1.00  0.00           H  
ATOM   1552 1HA  GLY A 102      10.406  47.520 -44.608  1.00  0.00           H  
ATOM   1553 2HA  GLY A 102      10.749  45.824 -44.351  1.00  0.00           H  
ATOM   1554  N   VAL A 103       7.707  46.157 -43.607  1.00  0.00           N  
ATOM   1555  CA  VAL A 103       6.311  45.856 -43.905  1.00  0.00           C  
ATOM   1556  C   VAL A 103       5.696  47.116 -44.525  1.00  0.00           C  
ATOM   1557  O   VAL A 103       5.945  48.227 -44.055  1.00  0.00           O  
ATOM   1558  CB  VAL A 103       5.582  45.411 -42.626  1.00  0.00           C  
ATOM   1559  CG1 VAL A 103       4.113  45.194 -42.900  1.00  0.00           C  
ATOM   1560  CG2 VAL A 103       6.220  44.131 -42.112  1.00  0.00           C  
ATOM   1561  H   VAL A 103       7.958  46.299 -42.627  1.00  0.00           H  
ATOM   1562  HA  VAL A 103       6.256  45.051 -44.633  1.00  0.00           H  
ATOM   1563  HB  VAL A 103       5.677  46.199 -41.877  1.00  0.00           H  
ATOM   1564 1HG1 VAL A 103       3.606  44.896 -41.983  1.00  0.00           H  
ATOM   1565 2HG1 VAL A 103       3.685  46.100 -43.265  1.00  0.00           H  
ATOM   1566 3HG1 VAL A 103       3.997  44.410 -43.651  1.00  0.00           H  
ATOM   1567 1HG2 VAL A 103       5.730  43.818 -41.192  1.00  0.00           H  
ATOM   1568 2HG2 VAL A 103       6.111  43.357 -42.855  1.00  0.00           H  
ATOM   1569 3HG2 VAL A 103       7.277  44.297 -41.922  1.00  0.00           H  
ATOM   1570  N   GLU A 104       4.910  46.971 -45.595  1.00  0.00           N  
ATOM   1571  CA  GLU A 104       4.366  48.133 -46.325  1.00  0.00           C  
ATOM   1572  C   GLU A 104       3.261  48.895 -45.586  1.00  0.00           C  
ATOM   1573  O   GLU A 104       2.105  48.926 -46.009  1.00  0.00           O  
ATOM   1574  CB  GLU A 104       3.789  47.645 -47.656  1.00  0.00           C  
ATOM   1575  CG  GLU A 104       4.802  47.029 -48.606  1.00  0.00           C  
ATOM   1576  CD  GLU A 104       4.175  46.491 -49.886  1.00  0.00           C  
ATOM   1577  OE1 GLU A 104       2.971  46.498 -49.990  1.00  0.00           O  
ATOM   1578  OE2 GLU A 104       4.906  46.059 -50.747  1.00  0.00           O  
ATOM   1579  H   GLU A 104       4.713  46.040 -45.932  1.00  0.00           H  
ATOM   1580  HA  GLU A 104       5.186  48.825 -46.517  1.00  0.00           H  
ATOM   1581 1HB  GLU A 104       3.034  46.891 -47.461  1.00  0.00           H  
ATOM   1582 2HB  GLU A 104       3.300  48.473 -48.170  1.00  0.00           H  
ATOM   1583 1HG  GLU A 104       5.545  47.784 -48.864  1.00  0.00           H  
ATOM   1584 2HG  GLU A 104       5.313  46.218 -48.088  1.00  0.00           H  
ATOM   1585  N   LEU A 105       3.660  49.551 -44.512  1.00  0.00           N  
ATOM   1586  CA  LEU A 105       2.789  50.283 -43.610  1.00  0.00           C  
ATOM   1587  C   LEU A 105       2.714  51.772 -43.930  1.00  0.00           C  
ATOM   1588  O   LEU A 105       3.486  52.289 -44.740  1.00  0.00           O  
ATOM   1589  CB  LEU A 105       3.255  50.071 -42.176  1.00  0.00           C  
ATOM   1590  CG  LEU A 105       3.296  48.639 -41.733  1.00  0.00           C  
ATOM   1591  CD1 LEU A 105       3.876  48.538 -40.378  1.00  0.00           C  
ATOM   1592  CD2 LEU A 105       1.900  48.079 -41.739  1.00  0.00           C  
ATOM   1593  H   LEU A 105       4.645  49.460 -44.277  1.00  0.00           H  
ATOM   1594  HA  LEU A 105       1.798  49.864 -43.701  1.00  0.00           H  
ATOM   1595 1HB  LEU A 105       4.241  50.514 -42.040  1.00  0.00           H  
ATOM   1596 2HB  LEU A 105       2.551  50.568 -41.538  1.00  0.00           H  
ATOM   1597  HG  LEU A 105       3.923  48.093 -42.399  1.00  0.00           H  
ATOM   1598 1HD1 LEU A 105       3.917  47.492 -40.072  1.00  0.00           H  
ATOM   1599 2HD1 LEU A 105       4.876  48.949 -40.408  1.00  0.00           H  
ATOM   1600 3HD1 LEU A 105       3.267  49.092 -39.678  1.00  0.00           H  
ATOM   1601 1HD2 LEU A 105       1.930  47.039 -41.434  1.00  0.00           H  
ATOM   1602 2HD2 LEU A 105       1.272  48.645 -41.046  1.00  0.00           H  
ATOM   1603 3HD2 LEU A 105       1.495  48.151 -42.733  1.00  0.00           H  
ATOM   1604  N   ASP A 106       1.760  52.463 -43.313  1.00  0.00           N  
ATOM   1605  CA  ASP A 106       1.614  53.902 -43.508  1.00  0.00           C  
ATOM   1606  C   ASP A 106       2.792  54.651 -42.896  1.00  0.00           C  
ATOM   1607  O   ASP A 106       3.536  54.090 -42.091  1.00  0.00           O  
ATOM   1608  CB  ASP A 106       0.324  54.417 -42.877  1.00  0.00           C  
ATOM   1609  CG  ASP A 106       0.331  54.282 -41.369  1.00  0.00           C  
ATOM   1610  OD1 ASP A 106      -0.071  53.261 -40.874  1.00  0.00           O  
ATOM   1611  OD2 ASP A 106       0.836  55.174 -40.710  1.00  0.00           O  
ATOM   1612  H   ASP A 106       1.128  51.984 -42.685  1.00  0.00           H  
ATOM   1613  HA  ASP A 106       1.592  54.108 -44.579  1.00  0.00           H  
ATOM   1614 1HB  ASP A 106       0.172  55.463 -43.140  1.00  0.00           H  
ATOM   1615 2HB  ASP A 106      -0.526  53.852 -43.272  1.00  0.00           H  
ATOM   1616  N   ASP A 107       2.947  55.924 -43.254  1.00  0.00           N  
ATOM   1617  CA  ASP A 107       4.050  56.736 -42.745  1.00  0.00           C  
ATOM   1618  C   ASP A 107       4.121  56.882 -41.217  1.00  0.00           C  
ATOM   1619  O   ASP A 107       5.219  57.027 -40.669  1.00  0.00           O  
ATOM   1620  CB  ASP A 107       4.021  58.120 -43.396  1.00  0.00           C  
ATOM   1621  CG  ASP A 107       4.453  58.130 -44.913  1.00  0.00           C  
ATOM   1622  OD1 ASP A 107       5.015  57.142 -45.410  1.00  0.00           O  
ATOM   1623  OD2 ASP A 107       4.212  59.126 -45.547  1.00  0.00           O  
ATOM   1624  H   ASP A 107       2.294  56.337 -43.904  1.00  0.00           H  
ATOM   1625  HA  ASP A 107       4.971  56.266 -43.050  1.00  0.00           H  
ATOM   1626 1HB  ASP A 107       3.012  58.525 -43.319  1.00  0.00           H  
ATOM   1627 2HB  ASP A 107       4.679  58.792 -42.842  1.00  0.00           H  
ATOM   1628  N   ASN A 108       2.990  56.869 -40.504  1.00  0.00           N  
ATOM   1629  CA  ASN A 108       3.100  57.038 -39.059  1.00  0.00           C  
ATOM   1630  C   ASN A 108       3.610  55.735 -38.480  1.00  0.00           C  
ATOM   1631  O   ASN A 108       4.478  55.715 -37.602  1.00  0.00           O  
ATOM   1632  CB  ASN A 108       1.779  57.445 -38.437  1.00  0.00           C  
ATOM   1633  CG  ASN A 108       1.400  58.874 -38.744  1.00  0.00           C  
ATOM   1634  OD1 ASN A 108       2.252  59.725 -39.043  1.00  0.00           O  
ATOM   1635  ND2 ASN A 108       0.124  59.157 -38.675  1.00  0.00           N  
ATOM   1636  H   ASN A 108       2.080  56.654 -40.921  1.00  0.00           H  
ATOM   1637  HA  ASN A 108       3.840  57.808 -38.844  1.00  0.00           H  
ATOM   1638 1HB  ASN A 108       0.989  56.787 -38.805  1.00  0.00           H  
ATOM   1639 2HB  ASN A 108       1.831  57.316 -37.357  1.00  0.00           H  
ATOM   1640 1HD2 ASN A 108      -0.194  60.086 -38.867  1.00  0.00           H  
ATOM   1641 2HD2 ASN A 108      -0.535  58.442 -38.432  1.00  0.00           H  
ATOM   1642  N   ALA A 109       3.099  54.634 -39.019  1.00  0.00           N  
ATOM   1643  CA  ALA A 109       3.505  53.310 -38.582  1.00  0.00           C  
ATOM   1644  C   ALA A 109       4.973  53.062 -38.805  1.00  0.00           C  
ATOM   1645  O   ALA A 109       5.670  52.537 -37.931  1.00  0.00           O  
ATOM   1646  CB  ALA A 109       2.768  52.284 -39.361  1.00  0.00           C  
ATOM   1647  H   ALA A 109       2.366  54.735 -39.732  1.00  0.00           H  
ATOM   1648  HA  ALA A 109       3.284  53.225 -37.519  1.00  0.00           H  
ATOM   1649 1HB  ALA A 109       3.049  51.297 -39.025  1.00  0.00           H  
ATOM   1650 2HB  ALA A 109       1.723  52.443 -39.241  1.00  0.00           H  
ATOM   1651 3HB  ALA A 109       3.016  52.408 -40.393  1.00  0.00           H  
ATOM   1652  N   LYS A 110       5.458  53.475 -39.977  1.00  0.00           N  
ATOM   1653  CA  LYS A 110       6.857  53.292 -40.291  1.00  0.00           C  
ATOM   1654  C   LYS A 110       7.692  54.134 -39.371  1.00  0.00           C  
ATOM   1655  O   LYS A 110       8.702  53.660 -38.862  1.00  0.00           O  
ATOM   1656  CB  LYS A 110       7.147  53.651 -41.735  1.00  0.00           C  
ATOM   1657  CG  LYS A 110       6.603  52.668 -42.752  1.00  0.00           C  
ATOM   1658  CD  LYS A 110       7.054  53.046 -44.142  1.00  0.00           C  
ATOM   1659  CE  LYS A 110       6.371  54.330 -44.507  1.00  0.00           C  
ATOM   1660  NZ  LYS A 110       6.545  54.755 -45.892  1.00  0.00           N  
ATOM   1661  H   LYS A 110       4.827  53.892 -40.666  1.00  0.00           H  
ATOM   1662  HA  LYS A 110       7.118  52.247 -40.131  1.00  0.00           H  
ATOM   1663 1HB  LYS A 110       6.707  54.627 -41.951  1.00  0.00           H  
ATOM   1664 2HB  LYS A 110       8.223  53.734 -41.881  1.00  0.00           H  
ATOM   1665 1HG  LYS A 110       6.938  51.656 -42.518  1.00  0.00           H  
ATOM   1666 2HG  LYS A 110       5.517  52.688 -42.723  1.00  0.00           H  
ATOM   1667 1HD  LYS A 110       8.134  53.181 -44.165  1.00  0.00           H  
ATOM   1668 2HD  LYS A 110       6.771  52.266 -44.848  1.00  0.00           H  
ATOM   1669 1HE  LYS A 110       5.309  54.212 -44.317  1.00  0.00           H  
ATOM   1670 2HE  LYS A 110       6.763  55.110 -43.861  1.00  0.00           H  
ATOM   1671 1HZ  LYS A 110       6.014  55.650 -45.963  1.00  0.00           H  
ATOM   1672 2HZ  LYS A 110       7.514  54.905 -46.099  1.00  0.00           H  
ATOM   1673 3HZ  LYS A 110       6.162  54.067 -46.517  1.00  0.00           H  
ATOM   1674  N   ARG A 111       7.255  55.372 -39.109  1.00  0.00           N  
ATOM   1675  CA  ARG A 111       7.992  56.218 -38.195  1.00  0.00           C  
ATOM   1676  C   ARG A 111       8.108  55.556 -36.842  1.00  0.00           C  
ATOM   1677  O   ARG A 111       9.199  55.467 -36.300  1.00  0.00           O  
ATOM   1678  CB  ARG A 111       7.334  57.573 -38.014  1.00  0.00           C  
ATOM   1679  CG  ARG A 111       8.066  58.500 -37.036  1.00  0.00           C  
ATOM   1680  CD  ARG A 111       7.438  59.848 -36.941  1.00  0.00           C  
ATOM   1681  NE  ARG A 111       8.109  60.688 -35.941  1.00  0.00           N  
ATOM   1682  CZ  ARG A 111       7.770  61.962 -35.653  1.00  0.00           C  
ATOM   1683  NH1 ARG A 111       6.772  62.540 -36.292  1.00  0.00           N  
ATOM   1684  NH2 ARG A 111       8.439  62.636 -34.730  1.00  0.00           N  
ATOM   1685  H   ARG A 111       6.419  55.747 -39.559  1.00  0.00           H  
ATOM   1686  HA  ARG A 111       8.992  56.373 -38.595  1.00  0.00           H  
ATOM   1687 1HB  ARG A 111       7.265  58.073 -38.977  1.00  0.00           H  
ATOM   1688 2HB  ARG A 111       6.322  57.444 -37.645  1.00  0.00           H  
ATOM   1689 1HG  ARG A 111       8.048  58.055 -36.038  1.00  0.00           H  
ATOM   1690 2HG  ARG A 111       9.102  58.624 -37.351  1.00  0.00           H  
ATOM   1691 1HD  ARG A 111       7.499  60.347 -37.906  1.00  0.00           H  
ATOM   1692 2HD  ARG A 111       6.392  59.740 -36.651  1.00  0.00           H  
ATOM   1693  HE  ARG A 111       8.896  60.265 -35.417  1.00  0.00           H  
ATOM   1694 1HH1 ARG A 111       6.259  62.029 -36.996  1.00  0.00           H  
ATOM   1695 2HH1 ARG A 111       6.519  63.494 -36.076  1.00  0.00           H  
ATOM   1696 1HH2 ARG A 111       9.208  62.196 -34.235  1.00  0.00           H  
ATOM   1697 2HH2 ARG A 111       8.184  63.586 -34.518  1.00  0.00           H  
ATOM   1698  N   GLN A 112       7.001  55.042 -36.307  1.00  0.00           N  
ATOM   1699  CA  GLN A 112       7.088  54.432 -34.991  1.00  0.00           C  
ATOM   1700  C   GLN A 112       8.000  53.198 -35.003  1.00  0.00           C  
ATOM   1701  O   GLN A 112       8.854  53.043 -34.128  1.00  0.00           O  
ATOM   1702  CB  GLN A 112       5.689  54.082 -34.473  1.00  0.00           C  
ATOM   1703  CG  GLN A 112       4.823  55.291 -34.110  1.00  0.00           C  
ATOM   1704  CD  GLN A 112       3.456  54.882 -33.620  1.00  0.00           C  
ATOM   1705  OE1 GLN A 112       2.732  54.110 -34.280  1.00  0.00           O  
ATOM   1706  NE2 GLN A 112       3.120  55.369 -32.416  1.00  0.00           N  
ATOM   1707  H   GLN A 112       6.108  55.117 -36.797  1.00  0.00           H  
ATOM   1708  HA  GLN A 112       7.526  55.161 -34.311  1.00  0.00           H  
ATOM   1709 1HB  GLN A 112       5.161  53.489 -35.226  1.00  0.00           H  
ATOM   1710 2HB  GLN A 112       5.770  53.489 -33.583  1.00  0.00           H  
ATOM   1711 1HG  GLN A 112       5.312  55.863 -33.327  1.00  0.00           H  
ATOM   1712 2HG  GLN A 112       4.691  55.906 -35.002  1.00  0.00           H  
ATOM   1713 1HE2 GLN A 112       2.248  55.111 -31.947  1.00  0.00           H  
ATOM   1714 2HE2 GLN A 112       3.750  55.974 -31.925  1.00  0.00           H  
ATOM   1715  N   LEU A 113       7.915  52.361 -36.036  1.00  0.00           N  
ATOM   1716  CA  LEU A 113       8.814  51.208 -36.106  1.00  0.00           C  
ATOM   1717  C   LEU A 113      10.260  51.638 -36.265  1.00  0.00           C  
ATOM   1718  O   LEU A 113      11.161  51.003 -35.718  1.00  0.00           O  
ATOM   1719  CB  LEU A 113       8.430  50.267 -37.242  1.00  0.00           C  
ATOM   1720  CG  LEU A 113       7.181  49.456 -37.050  1.00  0.00           C  
ATOM   1721  CD1 LEU A 113       6.827  48.796 -38.326  1.00  0.00           C  
ATOM   1722  CD2 LEU A 113       7.459  48.380 -35.991  1.00  0.00           C  
ATOM   1723  H   LEU A 113       7.213  52.506 -36.764  1.00  0.00           H  
ATOM   1724  HA  LEU A 113       8.729  50.656 -35.171  1.00  0.00           H  
ATOM   1725 1HB  LEU A 113       8.263  50.871 -38.127  1.00  0.00           H  
ATOM   1726 2HB  LEU A 113       9.257  49.581 -37.431  1.00  0.00           H  
ATOM   1727  HG  LEU A 113       6.360  50.104 -36.750  1.00  0.00           H  
ATOM   1728 1HD1 LEU A 113       5.926  48.202 -38.190  1.00  0.00           H  
ATOM   1729 2HD1 LEU A 113       6.660  49.560 -39.086  1.00  0.00           H  
ATOM   1730 3HD1 LEU A 113       7.629  48.157 -38.622  1.00  0.00           H  
ATOM   1731 1HD2 LEU A 113       6.570  47.764 -35.845  1.00  0.00           H  
ATOM   1732 2HD2 LEU A 113       8.281  47.747 -36.326  1.00  0.00           H  
ATOM   1733 3HD2 LEU A 113       7.733  48.852 -35.049  1.00  0.00           H  
ATOM   1734  N   ALA A 114      10.476  52.756 -36.962  1.00  0.00           N  
ATOM   1735  CA  ALA A 114      11.793  53.280 -37.269  1.00  0.00           C  
ATOM   1736  C   ALA A 114      12.433  53.981 -36.089  1.00  0.00           C  
ATOM   1737  O   ALA A 114      13.572  54.422 -36.193  1.00  0.00           O  
ATOM   1738  CB  ALA A 114      11.732  54.253 -38.417  1.00  0.00           C  
ATOM   1739  H   ALA A 114       9.681  53.248 -37.369  1.00  0.00           H  
ATOM   1740  HA  ALA A 114      12.407  52.458 -37.575  1.00  0.00           H  
ATOM   1741 1HB  ALA A 114      11.302  53.757 -39.279  1.00  0.00           H  
ATOM   1742 2HB  ALA A 114      12.737  54.597 -38.655  1.00  0.00           H  
ATOM   1743 3HB  ALA A 114      11.110  55.097 -38.133  1.00  0.00           H  
ATOM   1744  N   GLU A 115      11.706  54.102 -34.981  1.00  0.00           N  
ATOM   1745  CA  GLU A 115      12.194  54.761 -33.790  1.00  0.00           C  
ATOM   1746  C   GLU A 115      12.422  53.812 -32.621  1.00  0.00           C  
ATOM   1747  O   GLU A 115      12.162  54.179 -31.476  1.00  0.00           O  
ATOM   1748  CB  GLU A 115      11.260  55.915 -33.392  1.00  0.00           C  
ATOM   1749  CG  GLU A 115      11.282  57.096 -34.385  1.00  0.00           C  
ATOM   1750  CD  GLU A 115      10.359  58.256 -34.025  1.00  0.00           C  
ATOM   1751  OE1 GLU A 115       9.660  58.181 -33.042  1.00  0.00           O  
ATOM   1752  OE2 GLU A 115      10.361  59.223 -34.761  1.00  0.00           O  
ATOM   1753  H   GLU A 115      10.760  53.717 -34.939  1.00  0.00           H  
ATOM   1754  HA  GLU A 115      13.153  55.197 -34.037  1.00  0.00           H  
ATOM   1755 1HB  GLU A 115      10.236  55.536 -33.360  1.00  0.00           H  
ATOM   1756 2HB  GLU A 115      11.498  56.280 -32.400  1.00  0.00           H  
ATOM   1757 1HG  GLU A 115      12.304  57.474 -34.424  1.00  0.00           H  
ATOM   1758 2HG  GLU A 115      11.042  56.737 -35.374  1.00  0.00           H  
ATOM   1759  N   SER A 116      12.859  52.578 -32.891  1.00  0.00           N  
ATOM   1760  CA  SER A 116      13.153  51.647 -31.797  1.00  0.00           C  
ATOM   1761  C   SER A 116      14.566  50.970 -31.744  1.00  0.00           C  
ATOM   1762  O   SER A 116      15.219  50.955 -30.691  1.00  0.00           O  
ATOM   1763  CB  SER A 116      12.099  50.561 -31.828  1.00  0.00           C  
ATOM   1764  OG  SER A 116      10.821  51.048 -31.503  1.00  0.00           O  
ATOM   1765  H   SER A 116      13.022  52.317 -33.852  1.00  0.00           H  
ATOM   1766  HA  SER A 116      13.032  52.201 -30.862  1.00  0.00           H  
ATOM   1767 1HB  SER A 116      12.068  50.136 -32.822  1.00  0.00           H  
ATOM   1768 2HB  SER A 116      12.372  49.782 -31.156  1.00  0.00           H  
ATOM   1769  HG  SER A 116      10.588  51.691 -32.182  1.00  0.00           H  
ATOM   1770  N   ALA A 117      15.040  50.413 -32.859  1.00  0.00           N  
ATOM   1771  CA  ALA A 117      16.235  49.544 -32.841  1.00  0.00           C  
ATOM   1772  C   ALA A 117      17.530  50.193 -32.365  1.00  0.00           C  
ATOM   1773  O   ALA A 117      18.371  49.499 -31.790  1.00  0.00           O  
ATOM   1774  CB  ALA A 117      16.501  48.938 -34.192  1.00  0.00           C  
ATOM   1775  H   ALA A 117      14.521  50.522 -33.712  1.00  0.00           H  
ATOM   1776  HA  ALA A 117      16.006  48.732 -32.158  1.00  0.00           H  
ATOM   1777 1HB  ALA A 117      17.332  48.246 -34.111  1.00  0.00           H  
ATOM   1778 2HB  ALA A 117      15.624  48.405 -34.546  1.00  0.00           H  
ATOM   1779 3HB  ALA A 117      16.755  49.705 -34.856  1.00  0.00           H  
ATOM   1780  N   LYS A 118      17.763  51.484 -32.629  1.00  0.00           N  
ATOM   1781  CA  LYS A 118      19.032  52.028 -32.143  1.00  0.00           C  
ATOM   1782  C   LYS A 118      19.064  51.967 -30.620  1.00  0.00           C  
ATOM   1783  O   LYS A 118      20.146  51.875 -30.036  1.00  0.00           O  
ATOM   1784  CB  LYS A 118      19.385  53.427 -32.636  1.00  0.00           C  
ATOM   1785  CG  LYS A 118      20.791  53.868 -32.186  1.00  0.00           C  
ATOM   1786  CD  LYS A 118      21.101  55.295 -32.605  1.00  0.00           C  
ATOM   1787  CE  LYS A 118      22.410  55.806 -31.998  1.00  0.00           C  
ATOM   1788  NZ  LYS A 118      23.623  55.153 -32.596  1.00  0.00           N  
ATOM   1789  H   LYS A 118      17.076  52.086 -33.086  1.00  0.00           H  
ATOM   1790  HA  LYS A 118      19.833  51.379 -32.480  1.00  0.00           H  
ATOM   1791 1HB  LYS A 118      19.302  53.488 -33.717  1.00  0.00           H  
ATOM   1792 2HB  LYS A 118      18.767  54.111 -32.227  1.00  0.00           H  
ATOM   1793 1HG  LYS A 118      20.852  53.798 -31.097  1.00  0.00           H  
ATOM   1794 2HG  LYS A 118      21.535  53.197 -32.617  1.00  0.00           H  
ATOM   1795 1HD  LYS A 118      21.172  55.353 -33.643  1.00  0.00           H  
ATOM   1796 2HD  LYS A 118      20.297  55.944 -32.288  1.00  0.00           H  
ATOM   1797 1HE  LYS A 118      22.475  56.883 -32.147  1.00  0.00           H  
ATOM   1798 2HE  LYS A 118      22.394  55.603 -30.924  1.00  0.00           H  
ATOM   1799 1HZ  LYS A 118      24.450  55.520 -32.155  1.00  0.00           H  
ATOM   1800 2HZ  LYS A 118      23.583  54.157 -32.448  1.00  0.00           H  
ATOM   1801 3HZ  LYS A 118      23.676  55.345 -33.615  1.00  0.00           H  
ATOM   1802  N   LEU A 119      17.896  52.044 -29.954  1.00  0.00           N  
ATOM   1803  CA  LEU A 119      17.939  51.977 -28.509  1.00  0.00           C  
ATOM   1804  C   LEU A 119      18.465  50.631 -28.149  1.00  0.00           C  
ATOM   1805  O   LEU A 119      19.312  50.496 -27.276  1.00  0.00           O  
ATOM   1806  CB  LEU A 119      16.605  52.149 -27.793  1.00  0.00           C  
ATOM   1807  CG  LEU A 119      16.791  52.020 -26.275  1.00  0.00           C  
ATOM   1808  CD1 LEU A 119      17.755  53.066 -25.857  1.00  0.00           C  
ATOM   1809  CD2 LEU A 119      15.503  52.177 -25.539  1.00  0.00           C  
ATOM   1810  H   LEU A 119      17.002  52.069 -30.439  1.00  0.00           H  
ATOM   1811  HA  LEU A 119      18.626  52.740 -28.146  1.00  0.00           H  
ATOM   1812 1HB  LEU A 119      16.227  53.119 -27.972  1.00  0.00           H  
ATOM   1813 2HB  LEU A 119      15.902  51.405 -28.146  1.00  0.00           H  
ATOM   1814  HG  LEU A 119      17.218  51.048 -26.045  1.00  0.00           H  
ATOM   1815 1HD1 LEU A 119      17.930  52.971 -24.796  1.00  0.00           H  
ATOM   1816 2HD1 LEU A 119      18.682  52.933 -26.386  1.00  0.00           H  
ATOM   1817 3HD1 LEU A 119      17.351  54.049 -26.090  1.00  0.00           H  
ATOM   1818 1HD2 LEU A 119      15.687  52.097 -24.468  1.00  0.00           H  
ATOM   1819 2HD2 LEU A 119      15.073  53.153 -25.760  1.00  0.00           H  
ATOM   1820 3HD2 LEU A 119      14.825  51.407 -25.839  1.00  0.00           H  
ATOM   1821  N   LEU A 120      17.978  49.621 -28.847  1.00  0.00           N  
ATOM   1822  CA  LEU A 120      18.408  48.276 -28.545  1.00  0.00           C  
ATOM   1823  C   LEU A 120      19.928  48.164 -28.758  1.00  0.00           C  
ATOM   1824  O   LEU A 120      20.609  47.462 -28.012  1.00  0.00           O  
ATOM   1825  CB  LEU A 120      17.656  47.299 -29.418  1.00  0.00           C  
ATOM   1826  CG  LEU A 120      16.181  47.225 -29.151  1.00  0.00           C  
ATOM   1827  CD1 LEU A 120      15.548  46.334 -30.110  1.00  0.00           C  
ATOM   1828  CD2 LEU A 120      15.919  46.752 -27.783  1.00  0.00           C  
ATOM   1829  H   LEU A 120      17.281  49.817 -29.570  1.00  0.00           H  
ATOM   1830  HA  LEU A 120      18.179  48.064 -27.506  1.00  0.00           H  
ATOM   1831 1HB  LEU A 120      17.780  47.602 -30.432  1.00  0.00           H  
ATOM   1832 2HB  LEU A 120      18.078  46.317 -29.294  1.00  0.00           H  
ATOM   1833  HG  LEU A 120      15.760  48.214 -29.283  1.00  0.00           H  
ATOM   1834 1HD1 LEU A 120      14.494  46.311 -29.892  1.00  0.00           H  
ATOM   1835 2HD1 LEU A 120      15.715  46.690 -31.113  1.00  0.00           H  
ATOM   1836 3HD1 LEU A 120      15.962  45.346 -30.003  1.00  0.00           H  
ATOM   1837 1HD2 LEU A 120      14.850  46.732 -27.643  1.00  0.00           H  
ATOM   1838 2HD2 LEU A 120      16.305  45.767 -27.647  1.00  0.00           H  
ATOM   1839 3HD2 LEU A 120      16.380  47.431 -27.070  1.00  0.00           H  
ATOM   1840  N   ASP A 121      20.479  48.880 -29.749  1.00  0.00           N  
ATOM   1841  CA  ASP A 121      21.933  48.850 -29.944  1.00  0.00           C  
ATOM   1842  C   ASP A 121      22.625  49.445 -28.708  1.00  0.00           C  
ATOM   1843  O   ASP A 121      23.651  48.925 -28.260  1.00  0.00           O  
ATOM   1844  CB  ASP A 121      22.351  49.643 -31.196  1.00  0.00           C  
ATOM   1845  CG  ASP A 121      23.858  49.468 -31.633  1.00  0.00           C  
ATOM   1846  OD1 ASP A 121      24.235  48.380 -32.050  1.00  0.00           O  
ATOM   1847  OD2 ASP A 121      24.592  50.423 -31.554  1.00  0.00           O  
ATOM   1848  H   ASP A 121      19.875  49.420 -30.371  1.00  0.00           H  
ATOM   1849  HA  ASP A 121      22.254  47.817 -30.050  1.00  0.00           H  
ATOM   1850 1HB  ASP A 121      21.700  49.381 -32.026  1.00  0.00           H  
ATOM   1851 2HB  ASP A 121      22.188  50.703 -31.002  1.00  0.00           H  
ATOM   1852  N   ARG A 122      22.041  50.514 -28.134  1.00  0.00           N  
ATOM   1853  CA  ARG A 122      22.578  51.146 -26.920  1.00  0.00           C  
ATOM   1854  C   ARG A 122      22.534  50.154 -25.751  1.00  0.00           C  
ATOM   1855  O   ARG A 122      23.461  50.078 -24.931  1.00  0.00           O  
ATOM   1856  CB  ARG A 122      21.793  52.407 -26.568  1.00  0.00           C  
ATOM   1857  CG  ARG A 122      22.267  53.172 -25.340  1.00  0.00           C  
ATOM   1858  CD  ARG A 122      23.648  53.726 -25.510  1.00  0.00           C  
ATOM   1859  NE  ARG A 122      23.714  54.799 -26.517  1.00  0.00           N  
ATOM   1860  CZ  ARG A 122      24.867  55.293 -27.018  1.00  0.00           C  
ATOM   1861  NH1 ARG A 122      26.016  54.802 -26.603  1.00  0.00           N  
ATOM   1862  NH2 ARG A 122      24.853  56.264 -27.923  1.00  0.00           N  
ATOM   1863  H   ARG A 122      21.206  50.909 -28.575  1.00  0.00           H  
ATOM   1864  HA  ARG A 122      23.616  51.424 -27.105  1.00  0.00           H  
ATOM   1865 1HB  ARG A 122      21.772  53.086 -27.422  1.00  0.00           H  
ATOM   1866 2HB  ARG A 122      20.784  52.134 -26.357  1.00  0.00           H  
ATOM   1867 1HG  ARG A 122      21.582  53.999 -25.147  1.00  0.00           H  
ATOM   1868 2HG  ARG A 122      22.268  52.496 -24.483  1.00  0.00           H  
ATOM   1869 1HD  ARG A 122      23.987  54.135 -24.559  1.00  0.00           H  
ATOM   1870 2HD  ARG A 122      24.325  52.925 -25.819  1.00  0.00           H  
ATOM   1871  HE  ARG A 122      22.843  55.196 -26.860  1.00  0.00           H  
ATOM   1872 1HH1 ARG A 122      26.031  54.056 -25.921  1.00  0.00           H  
ATOM   1873 2HH1 ARG A 122      26.888  55.150 -26.977  1.00  0.00           H  
ATOM   1874 1HH2 ARG A 122      23.961  56.657 -28.261  1.00  0.00           H  
ATOM   1875 2HH2 ARG A 122      25.720  56.623 -28.286  1.00  0.00           H  
ATOM   1876  N   ILE A 123      21.453  49.375 -25.699  1.00  0.00           N  
ATOM   1877  CA  ILE A 123      21.263  48.365 -24.667  1.00  0.00           C  
ATOM   1878  C   ILE A 123      22.322  47.271 -24.813  1.00  0.00           C  
ATOM   1879  O   ILE A 123      22.902  46.830 -23.815  1.00  0.00           O  
ATOM   1880  CB  ILE A 123      19.845  47.789 -24.734  1.00  0.00           C  
ATOM   1881  CG1 ILE A 123      18.822  48.887 -24.430  1.00  0.00           C  
ATOM   1882  CG2 ILE A 123      19.702  46.701 -23.792  1.00  0.00           C  
ATOM   1883  CD1 ILE A 123      18.956  49.485 -23.063  1.00  0.00           C  
ATOM   1884  H   ILE A 123      20.724  49.521 -26.399  1.00  0.00           H  
ATOM   1885  HA  ILE A 123      21.389  48.834 -23.694  1.00  0.00           H  
ATOM   1886  HB  ILE A 123      19.657  47.421 -25.728  1.00  0.00           H  
ATOM   1887 1HG1 ILE A 123      18.954  49.675 -25.129  1.00  0.00           H  
ATOM   1888 2HG1 ILE A 123      17.828  48.492 -24.544  1.00  0.00           H  
ATOM   1889 1HG2 ILE A 123      18.705  46.290 -23.847  1.00  0.00           H  
ATOM   1890 2HG2 ILE A 123      20.435  45.931 -24.020  1.00  0.00           H  
ATOM   1891 3HG2 ILE A 123      19.871  47.090 -22.823  1.00  0.00           H  
ATOM   1892 1HD1 ILE A 123      18.202  50.265 -22.938  1.00  0.00           H  
ATOM   1893 2HD1 ILE A 123      18.806  48.711 -22.311  1.00  0.00           H  
ATOM   1894 3HD1 ILE A 123      19.947  49.917 -22.948  1.00  0.00           H  
ATOM   1895  N   ILE A 124      22.617  46.865 -26.051  1.00  0.00           N  
ATOM   1896  CA  ILE A 124      23.692  45.910 -26.273  1.00  0.00           C  
ATOM   1897  C   ILE A 124      25.019  46.474 -25.845  1.00  0.00           C  
ATOM   1898  O   ILE A 124      25.763  45.812 -25.128  1.00  0.00           O  
ATOM   1899  CB  ILE A 124      23.809  45.454 -27.725  1.00  0.00           C  
ATOM   1900  CG1 ILE A 124      22.623  44.618 -28.059  1.00  0.00           C  
ATOM   1901  CG2 ILE A 124      25.135  44.750 -27.925  1.00  0.00           C  
ATOM   1902  CD1 ILE A 124      22.447  44.332 -29.503  1.00  0.00           C  
ATOM   1903  H   ILE A 124      22.081  47.228 -26.840  1.00  0.00           H  
ATOM   1904  HA  ILE A 124      23.488  45.025 -25.666  1.00  0.00           H  
ATOM   1905  HB  ILE A 124      23.764  46.323 -28.383  1.00  0.00           H  
ATOM   1906 1HG1 ILE A 124      22.690  43.671 -27.522  1.00  0.00           H  
ATOM   1907 2HG1 ILE A 124      21.777  45.145 -27.716  1.00  0.00           H  
ATOM   1908 1HG2 ILE A 124      25.227  44.423 -28.958  1.00  0.00           H  
ATOM   1909 2HG2 ILE A 124      25.951  45.430 -27.689  1.00  0.00           H  
ATOM   1910 3HG2 ILE A 124      25.192  43.912 -27.263  1.00  0.00           H  
ATOM   1911 1HD1 ILE A 124      21.549  43.739 -29.644  1.00  0.00           H  
ATOM   1912 2HD1 ILE A 124      22.352  45.267 -30.034  1.00  0.00           H  
ATOM   1913 3HD1 ILE A 124      23.311  43.790 -29.872  1.00  0.00           H  
ATOM   1914  N   GLU A 125      25.321  47.711 -26.239  1.00  0.00           N  
ATOM   1915  CA  GLU A 125      26.596  48.260 -25.819  1.00  0.00           C  
ATOM   1916  C   GLU A 125      26.697  48.215 -24.298  1.00  0.00           C  
ATOM   1917  O   GLU A 125      27.729  47.791 -23.758  1.00  0.00           O  
ATOM   1918  CB  GLU A 125      26.805  49.685 -26.343  1.00  0.00           C  
ATOM   1919  CG  GLU A 125      28.163  50.278 -25.935  1.00  0.00           C  
ATOM   1920  CD  GLU A 125      28.503  51.630 -26.562  1.00  0.00           C  
ATOM   1921  OE1 GLU A 125      27.750  52.132 -27.363  1.00  0.00           O  
ATOM   1922  OE2 GLU A 125      29.530  52.165 -26.198  1.00  0.00           O  
ATOM   1923  H   GLU A 125      24.687  48.237 -26.841  1.00  0.00           H  
ATOM   1924  HA  GLU A 125      27.387  47.635 -26.232  1.00  0.00           H  
ATOM   1925 1HB  GLU A 125      26.733  49.687 -27.432  1.00  0.00           H  
ATOM   1926 2HB  GLU A 125      26.013  50.333 -25.961  1.00  0.00           H  
ATOM   1927 1HG  GLU A 125      28.162  50.391 -24.851  1.00  0.00           H  
ATOM   1928 2HG  GLU A 125      28.943  49.562 -26.190  1.00  0.00           H  
ATOM   1929  N   SER A 126      25.609  48.578 -23.607  1.00  0.00           N  
ATOM   1930  CA  SER A 126      25.628  48.569 -22.161  1.00  0.00           C  
ATOM   1931  C   SER A 126      25.923  47.158 -21.654  1.00  0.00           C  
ATOM   1932  O   SER A 126      26.810  46.980 -20.815  1.00  0.00           O  
ATOM   1933  CB  SER A 126      24.290  49.061 -21.639  1.00  0.00           C  
ATOM   1934  OG  SER A 126      24.081  50.403 -21.999  1.00  0.00           O  
ATOM   1935  H   SER A 126      24.780  48.914 -24.099  1.00  0.00           H  
ATOM   1936  HA  SER A 126      26.413  49.240 -21.817  1.00  0.00           H  
ATOM   1937 1HB  SER A 126      23.491  48.448 -22.036  1.00  0.00           H  
ATOM   1938 2HB  SER A 126      24.260  48.962 -20.558  1.00  0.00           H  
ATOM   1939  HG  SER A 126      24.034  50.402 -22.977  1.00  0.00           H  
ATOM   1940  N   ALA A 127      25.285  46.141 -22.248  1.00  0.00           N  
ATOM   1941  CA  ALA A 127      25.529  44.754 -21.855  1.00  0.00           C  
ATOM   1942  C   ALA A 127      27.000  44.362 -22.061  1.00  0.00           C  
ATOM   1943  O   ALA A 127      27.593  43.680 -21.225  1.00  0.00           O  
ATOM   1944  CB  ALA A 127      24.626  43.811 -22.645  1.00  0.00           C  
ATOM   1945  H   ALA A 127      24.576  46.340 -22.956  1.00  0.00           H  
ATOM   1946  HA  ALA A 127      25.297  44.664 -20.795  1.00  0.00           H  
ATOM   1947 1HB  ALA A 127      24.793  42.783 -22.320  1.00  0.00           H  
ATOM   1948 2HB  ALA A 127      23.587  44.079 -22.484  1.00  0.00           H  
ATOM   1949 3HB  ALA A 127      24.856  43.895 -23.704  1.00  0.00           H  
ATOM   1950  N   THR A 128      27.634  44.857 -23.130  1.00  0.00           N  
ATOM   1951  CA  THR A 128      29.025  44.481 -23.410  1.00  0.00           C  
ATOM   1952  C   THR A 128      30.010  45.245 -22.522  1.00  0.00           C  
ATOM   1953  O   THR A 128      31.180  44.872 -22.412  1.00  0.00           O  
ATOM   1954  CB  THR A 128      29.383  44.677 -24.895  1.00  0.00           C  
ATOM   1955  OG1 THR A 128      29.279  46.062 -25.247  1.00  0.00           O  
ATOM   1956  CG2 THR A 128      28.429  43.841 -25.768  1.00  0.00           C  
ATOM   1957  H   THR A 128      27.116  45.440 -23.791  1.00  0.00           H  
ATOM   1958  HA  THR A 128      29.137  43.420 -23.189  1.00  0.00           H  
ATOM   1959  HB  THR A 128      30.404  44.345 -25.074  1.00  0.00           H  
ATOM   1960  HG1 THR A 128      28.628  46.510 -24.662  1.00  0.00           H  
ATOM   1961 1HG2 THR A 128      28.681  43.975 -26.817  1.00  0.00           H  
ATOM   1962 2HG2 THR A 128      28.522  42.788 -25.502  1.00  0.00           H  
ATOM   1963 3HG2 THR A 128      27.415  44.154 -25.603  1.00  0.00           H  
ATOM   1964  N   ARG A 129      29.515  46.287 -21.848  1.00  0.00           N  
ATOM   1965  CA  ARG A 129      30.278  47.069 -20.889  1.00  0.00           C  
ATOM   1966  C   ARG A 129      29.944  46.542 -19.489  1.00  0.00           C  
ATOM   1967  O   ARG A 129      30.245  47.159 -18.464  1.00  0.00           O  
ATOM   1968  CB  ARG A 129      30.002  48.563 -21.035  1.00  0.00           C  
ATOM   1969  CG  ARG A 129      30.569  49.197 -22.331  1.00  0.00           C  
ATOM   1970  CD  ARG A 129      30.322  50.677 -22.393  1.00  0.00           C  
ATOM   1971  NE  ARG A 129      30.835  51.297 -23.624  1.00  0.00           N  
ATOM   1972  CZ  ARG A 129      32.082  51.764 -23.829  1.00  0.00           C  
ATOM   1973  NH1 ARG A 129      33.029  51.707 -22.907  1.00  0.00           N  
ATOM   1974  NH2 ARG A 129      32.326  52.295 -25.004  1.00  0.00           N  
ATOM   1975  H   ARG A 129      28.546  46.570 -22.003  1.00  0.00           H  
ATOM   1976  HA  ARG A 129      31.342  46.913 -21.071  1.00  0.00           H  
ATOM   1977 1HB  ARG A 129      28.924  48.721 -21.050  1.00  0.00           H  
ATOM   1978 2HB  ARG A 129      30.394  49.110 -20.191  1.00  0.00           H  
ATOM   1979 1HG  ARG A 129      31.647  49.027 -22.367  1.00  0.00           H  
ATOM   1980 2HG  ARG A 129      30.098  48.732 -23.200  1.00  0.00           H  
ATOM   1981 1HD  ARG A 129      29.248  50.856 -22.351  1.00  0.00           H  
ATOM   1982 2HD  ARG A 129      30.799  51.159 -21.549  1.00  0.00           H  
ATOM   1983  HE  ARG A 129      30.197  51.414 -24.420  1.00  0.00           H  
ATOM   1984 1HH1 ARG A 129      32.848  51.300 -21.977  1.00  0.00           H  
ATOM   1985 2HH1 ARG A 129      33.947  52.069 -23.104  1.00  0.00           H  
ATOM   1986 1HH2 ARG A 129      31.550  52.329 -25.682  1.00  0.00           H  
ATOM   1987 2HH2 ARG A 129      33.235  52.667 -25.226  1.00  0.00           H  
ATOM   1988  N   ASN A 130      29.272  45.391 -19.466  1.00  0.00           N  
ATOM   1989  CA  ASN A 130      28.864  44.672 -18.281  1.00  0.00           C  
ATOM   1990  C   ASN A 130      27.967  45.464 -17.329  1.00  0.00           C  
ATOM   1991  O   ASN A 130      27.980  45.239 -16.111  1.00  0.00           O  
ATOM   1992  CB  ASN A 130      30.098  44.137 -17.575  1.00  0.00           C  
ATOM   1993  CG  ASN A 130      30.853  43.137 -18.425  1.00  0.00           C  
ATOM   1994  OD1 ASN A 130      30.258  42.237 -19.030  1.00  0.00           O  
ATOM   1995  ND2 ASN A 130      32.152  43.276 -18.483  1.00  0.00           N  
ATOM   1996  H   ASN A 130      29.008  44.947 -20.341  1.00  0.00           H  
ATOM   1997  HA  ASN A 130      28.282  43.823 -18.623  1.00  0.00           H  
ATOM   1998 1HB  ASN A 130      30.770  44.952 -17.305  1.00  0.00           H  
ATOM   1999 2HB  ASN A 130      29.809  43.650 -16.669  1.00  0.00           H  
ATOM   2000 1HD2 ASN A 130      32.700  42.643 -19.030  1.00  0.00           H  
ATOM   2001 2HD2 ASN A 130      32.621  44.020 -17.969  1.00  0.00           H  
ATOM   2002  N   GLN A 131      27.099  46.296 -17.891  1.00  0.00           N  
ATOM   2003  CA  GLN A 131      26.167  47.071 -17.093  1.00  0.00           C  
ATOM   2004  C   GLN A 131      24.832  46.363 -17.078  1.00  0.00           C  
ATOM   2005  O   GLN A 131      24.534  45.588 -17.988  1.00  0.00           O  
ATOM   2006  CB  GLN A 131      25.976  48.451 -17.698  1.00  0.00           C  
ATOM   2007  CG  GLN A 131      27.243  49.237 -17.884  1.00  0.00           C  
ATOM   2008  CD  GLN A 131      27.942  49.599 -16.606  1.00  0.00           C  
ATOM   2009  OE1 GLN A 131      27.377  50.288 -15.743  1.00  0.00           O  
ATOM   2010  NE2 GLN A 131      29.177  49.149 -16.473  1.00  0.00           N  
ATOM   2011  H   GLN A 131      27.105  46.430 -18.904  1.00  0.00           H  
ATOM   2012  HA  GLN A 131      26.538  47.156 -16.073  1.00  0.00           H  
ATOM   2013 1HB  GLN A 131      25.508  48.345 -18.668  1.00  0.00           H  
ATOM   2014 2HB  GLN A 131      25.295  49.031 -17.075  1.00  0.00           H  
ATOM   2015 1HG  GLN A 131      27.930  48.645 -18.488  1.00  0.00           H  
ATOM   2016 2HG  GLN A 131      26.988  50.148 -18.408  1.00  0.00           H  
ATOM   2017 1HE2 GLN A 131      29.702  49.367 -15.652  1.00  0.00           H  
ATOM   2018 2HE2 GLN A 131      29.589  48.564 -17.208  1.00  0.00           H  
ATOM   2019  N   SER A 132      24.017  46.605 -16.062  1.00  0.00           N  
ATOM   2020  CA  SER A 132      22.684  46.041 -16.130  1.00  0.00           C  
ATOM   2021  C   SER A 132      21.972  46.846 -17.189  1.00  0.00           C  
ATOM   2022  O   SER A 132      22.390  47.968 -17.482  1.00  0.00           O  
ATOM   2023  CB  SER A 132      21.969  46.142 -14.802  1.00  0.00           C  
ATOM   2024  OG  SER A 132      21.695  47.475 -14.486  1.00  0.00           O  
ATOM   2025  H   SER A 132      24.292  47.206 -15.297  1.00  0.00           H  
ATOM   2026  HA  SER A 132      22.735  44.998 -16.447  1.00  0.00           H  
ATOM   2027 1HB  SER A 132      21.037  45.579 -14.851  1.00  0.00           H  
ATOM   2028 2HB  SER A 132      22.581  45.695 -14.021  1.00  0.00           H  
ATOM   2029  HG  SER A 132      21.154  47.807 -15.210  1.00  0.00           H  
ATOM   2030  N   LEU A 133      20.899  46.324 -17.749  1.00  0.00           N  
ATOM   2031  CA  LEU A 133      20.201  47.103 -18.750  1.00  0.00           C  
ATOM   2032  C   LEU A 133      18.723  46.773 -18.892  1.00  0.00           C  
ATOM   2033  O   LEU A 133      18.299  45.643 -18.643  1.00  0.00           O  
ATOM   2034  CB  LEU A 133      20.961  46.961 -20.080  1.00  0.00           C  
ATOM   2035  CG  LEU A 133      21.055  45.543 -20.755  1.00  0.00           C  
ATOM   2036  CD1 LEU A 133      22.066  44.688 -19.998  1.00  0.00           C  
ATOM   2037  CD2 LEU A 133      19.691  44.861 -20.776  1.00  0.00           C  
ATOM   2038  H   LEU A 133      20.578  45.401 -17.495  1.00  0.00           H  
ATOM   2039  HA  LEU A 133      20.266  48.150 -18.455  1.00  0.00           H  
ATOM   2040 1HB  LEU A 133      20.510  47.640 -20.783  1.00  0.00           H  
ATOM   2041 2HB  LEU A 133      21.989  47.297 -19.927  1.00  0.00           H  
ATOM   2042  HG  LEU A 133      21.427  45.662 -21.768  1.00  0.00           H  
ATOM   2043 1HD1 LEU A 133      22.158  43.719 -20.479  1.00  0.00           H  
ATOM   2044 2HD1 LEU A 133      23.032  45.190 -20.006  1.00  0.00           H  
ATOM   2045 3HD1 LEU A 133      21.741  44.547 -18.976  1.00  0.00           H  
ATOM   2046 1HD2 LEU A 133      19.783  43.889 -21.259  1.00  0.00           H  
ATOM   2047 2HD2 LEU A 133      19.348  44.725 -19.760  1.00  0.00           H  
ATOM   2048 3HD2 LEU A 133      18.971  45.465 -21.319  1.00  0.00           H  
ATOM   2049  N   THR A 134      17.948  47.776 -19.300  1.00  0.00           N  
ATOM   2050  CA  THR A 134      16.528  47.610 -19.570  1.00  0.00           C  
ATOM   2051  C   THR A 134      16.133  48.242 -20.892  1.00  0.00           C  
ATOM   2052  O   THR A 134      16.462  49.395 -21.165  1.00  0.00           O  
ATOM   2053  CB  THR A 134      15.672  48.225 -18.440  1.00  0.00           C  
ATOM   2054  OG1 THR A 134      15.992  47.586 -17.197  1.00  0.00           O  
ATOM   2055  CG2 THR A 134      14.166  48.062 -18.734  1.00  0.00           C  
ATOM   2056  H   THR A 134      18.367  48.681 -19.456  1.00  0.00           H  
ATOM   2057  HA  THR A 134      16.308  46.545 -19.631  1.00  0.00           H  
ATOM   2058  HB  THR A 134      15.900  49.285 -18.357  1.00  0.00           H  
ATOM   2059  HG1 THR A 134      15.902  46.630 -17.293  1.00  0.00           H  
ATOM   2060 1HG2 THR A 134      13.590  48.505 -17.924  1.00  0.00           H  
ATOM   2061 2HG2 THR A 134      13.911  48.563 -19.663  1.00  0.00           H  
ATOM   2062 3HG2 THR A 134      13.921  47.004 -18.815  1.00  0.00           H  
ATOM   2063  N   VAL A 135      15.382  47.498 -21.683  1.00  0.00           N  
ATOM   2064  CA  VAL A 135      14.865  47.989 -22.949  1.00  0.00           C  
ATOM   2065  C   VAL A 135      13.611  48.837 -22.772  1.00  0.00           C  
ATOM   2066  O   VAL A 135      12.660  48.398 -22.128  1.00  0.00           O  
ATOM   2067  CB  VAL A 135      14.527  46.797 -23.850  1.00  0.00           C  
ATOM   2068  CG1 VAL A 135      13.870  47.297 -25.084  1.00  0.00           C  
ATOM   2069  CG2 VAL A 135      15.808  46.018 -24.194  1.00  0.00           C  
ATOM   2070  H   VAL A 135      15.159  46.557 -21.393  1.00  0.00           H  
ATOM   2071  HA  VAL A 135      15.635  48.598 -23.425  1.00  0.00           H  
ATOM   2072  HB  VAL A 135      13.825  46.138 -23.335  1.00  0.00           H  
ATOM   2073 1HG1 VAL A 135      13.607  46.457 -25.724  1.00  0.00           H  
ATOM   2074 2HG1 VAL A 135      12.963  47.825 -24.801  1.00  0.00           H  
ATOM   2075 3HG1 VAL A 135      14.537  47.974 -25.607  1.00  0.00           H  
ATOM   2076 1HG2 VAL A 135      15.558  45.174 -24.833  1.00  0.00           H  
ATOM   2077 2HG2 VAL A 135      16.494  46.665 -24.718  1.00  0.00           H  
ATOM   2078 3HG2 VAL A 135      16.277  45.654 -23.280  1.00  0.00           H  
ATOM   2079  N   LYS A 136      13.617  50.057 -23.318  1.00  0.00           N  
ATOM   2080  CA  LYS A 136      12.462  50.953 -23.212  1.00  0.00           C  
ATOM   2081  C   LYS A 136      12.151  51.602 -24.563  1.00  0.00           C  
ATOM   2082  O   LYS A 136      12.605  52.709 -24.824  1.00  0.00           O  
ATOM   2083  CB  LYS A 136      12.748  52.040 -22.173  1.00  0.00           C  
ATOM   2084  CG  LYS A 136      13.015  51.494 -20.769  1.00  0.00           C  
ATOM   2085  CD  LYS A 136      13.204  52.590 -19.756  1.00  0.00           C  
ATOM   2086  CE  LYS A 136      13.504  52.002 -18.384  1.00  0.00           C  
ATOM   2087  NZ  LYS A 136      13.617  53.056 -17.347  1.00  0.00           N  
ATOM   2088  H   LYS A 136      14.439  50.364 -23.820  1.00  0.00           H  
ATOM   2089  HA  LYS A 136      11.593  50.371 -22.910  1.00  0.00           H  
ATOM   2090 1HB  LYS A 136      13.616  52.620 -22.484  1.00  0.00           H  
ATOM   2091 2HB  LYS A 136      11.900  52.725 -22.118  1.00  0.00           H  
ATOM   2092 1HG  LYS A 136      12.199  50.843 -20.461  1.00  0.00           H  
ATOM   2093 2HG  LYS A 136      13.931  50.906 -20.786  1.00  0.00           H  
ATOM   2094 1HD  LYS A 136      14.034  53.229 -20.062  1.00  0.00           H  
ATOM   2095 2HD  LYS A 136      12.299  53.196 -19.701  1.00  0.00           H  
ATOM   2096 1HE  LYS A 136      12.707  51.312 -18.107  1.00  0.00           H  
ATOM   2097 2HE  LYS A 136      14.445  51.452 -18.432  1.00  0.00           H  
ATOM   2098 1HZ  LYS A 136      13.816  52.633 -16.451  1.00  0.00           H  
ATOM   2099 2HZ  LYS A 136      14.358  53.699 -17.588  1.00  0.00           H  
ATOM   2100 3HZ  LYS A 136      12.739  53.548 -17.302  1.00  0.00           H  
ATOM   2101  N   LEU A 137      11.390  50.925 -25.420  1.00  0.00           N  
ATOM   2102  CA  LEU A 137      11.208  51.423 -26.794  1.00  0.00           C  
ATOM   2103  C   LEU A 137      10.003  52.361 -26.963  1.00  0.00           C  
ATOM   2104  O   LEU A 137      10.016  53.250 -27.808  1.00  0.00           O  
ATOM   2105  CB  LEU A 137      11.033  50.234 -27.722  1.00  0.00           C  
ATOM   2106  CG  LEU A 137      12.164  49.257 -27.686  1.00  0.00           C  
ATOM   2107  CD1 LEU A 137      11.835  48.046 -28.538  1.00  0.00           C  
ATOM   2108  CD2 LEU A 137      13.398  49.941 -28.140  1.00  0.00           C  
ATOM   2109  H   LEU A 137      10.997  50.034 -25.143  1.00  0.00           H  
ATOM   2110  HA  LEU A 137      12.107  51.966 -27.083  1.00  0.00           H  
ATOM   2111 1HB  LEU A 137      10.152  49.747 -27.499  1.00  0.00           H  
ATOM   2112 2HB  LEU A 137      10.960  50.609 -28.742  1.00  0.00           H  
ATOM   2113  HG  LEU A 137      12.299  48.926 -26.678  1.00  0.00           H  
ATOM   2114 1HD1 LEU A 137      12.655  47.335 -28.497  1.00  0.00           H  
ATOM   2115 2HD1 LEU A 137      10.928  47.569 -28.166  1.00  0.00           H  
ATOM   2116 3HD1 LEU A 137      11.676  48.354 -29.557  1.00  0.00           H  
ATOM   2117 1HD2 LEU A 137      14.227  49.263 -28.086  1.00  0.00           H  
ATOM   2118 2HD2 LEU A 137      13.277  50.279 -29.139  1.00  0.00           H  
ATOM   2119 3HD2 LEU A 137      13.582  50.787 -27.511  1.00  0.00           H  
ATOM   2120  N   ARG A 138       8.952  52.144 -26.175  1.00  0.00           N  
ATOM   2121  CA  ARG A 138       7.703  52.923 -26.253  1.00  0.00           C  
ATOM   2122  C   ARG A 138       7.002  52.929 -27.633  1.00  0.00           C  
ATOM   2123  O   ARG A 138       6.442  53.935 -28.077  1.00  0.00           O  
ATOM   2124  CB  ARG A 138       7.917  54.370 -25.822  1.00  0.00           C  
ATOM   2125  CG  ARG A 138       6.601  55.096 -25.698  1.00  0.00           C  
ATOM   2126  CD  ARG A 138       6.672  56.434 -25.103  1.00  0.00           C  
ATOM   2127  NE  ARG A 138       5.318  56.946 -24.954  1.00  0.00           N  
ATOM   2128  CZ  ARG A 138       4.974  58.138 -24.429  1.00  0.00           C  
ATOM   2129  NH1 ARG A 138       5.893  58.973 -23.999  1.00  0.00           N  
ATOM   2130  NH2 ARG A 138       3.697  58.466 -24.349  1.00  0.00           N  
ATOM   2131  H   ARG A 138       8.987  51.386 -25.485  1.00  0.00           H  
ATOM   2132  HA  ARG A 138       7.004  52.482 -25.543  1.00  0.00           H  
ATOM   2133 1HB  ARG A 138       8.456  54.423 -24.882  1.00  0.00           H  
ATOM   2134 2HB  ARG A 138       8.513  54.896 -26.570  1.00  0.00           H  
ATOM   2135 1HG  ARG A 138       6.163  55.210 -26.688  1.00  0.00           H  
ATOM   2136 2HG  ARG A 138       5.922  54.494 -25.089  1.00  0.00           H  
ATOM   2137 1HD  ARG A 138       7.140  56.389 -24.122  1.00  0.00           H  
ATOM   2138 2HD  ARG A 138       7.231  57.105 -25.752  1.00  0.00           H  
ATOM   2139  HE  ARG A 138       4.552  56.317 -25.280  1.00  0.00           H  
ATOM   2140 1HH1 ARG A 138       6.867  58.725 -24.060  1.00  0.00           H  
ATOM   2141 2HH1 ARG A 138       5.623  59.864 -23.609  1.00  0.00           H  
ATOM   2142 1HH2 ARG A 138       2.986  57.820 -24.680  1.00  0.00           H  
ATOM   2143 2HH2 ARG A 138       3.426  59.353 -23.961  1.00  0.00           H  
ATOM   2144  N   PHE A 139       6.966  51.778 -28.282  1.00  0.00           N  
ATOM   2145  CA  PHE A 139       6.273  51.584 -29.551  1.00  0.00           C  
ATOM   2146  C   PHE A 139       4.759  51.530 -29.379  1.00  0.00           C  
ATOM   2147  O   PHE A 139       4.111  50.495 -29.559  1.00  0.00           O  
ATOM   2148  CB  PHE A 139       6.782  50.315 -30.249  1.00  0.00           C  
ATOM   2149  CG  PHE A 139       6.129  50.004 -31.569  1.00  0.00           C  
ATOM   2150  CD1 PHE A 139       6.228  50.833 -32.661  1.00  0.00           C  
ATOM   2151  CD2 PHE A 139       5.417  48.824 -31.695  1.00  0.00           C  
ATOM   2152  CE1 PHE A 139       5.601  50.498 -33.855  1.00  0.00           C  
ATOM   2153  CE2 PHE A 139       4.808  48.478 -32.877  1.00  0.00           C  
ATOM   2154  CZ  PHE A 139       4.893  49.324 -33.961  1.00  0.00           C  
ATOM   2155  H   PHE A 139       7.453  51.008 -27.878  1.00  0.00           H  
ATOM   2156  HA  PHE A 139       6.506  52.434 -30.192  1.00  0.00           H  
ATOM   2157 1HB  PHE A 139       7.856  50.414 -30.423  1.00  0.00           H  
ATOM   2158 2HB  PHE A 139       6.643  49.463 -29.611  1.00  0.00           H  
ATOM   2159  HD1 PHE A 139       6.797  51.755 -32.569  1.00  0.00           H  
ATOM   2160  HD2 PHE A 139       5.349  48.166 -30.832  1.00  0.00           H  
ATOM   2161  HE1 PHE A 139       5.670  51.155 -34.715  1.00  0.00           H  
ATOM   2162  HE2 PHE A 139       4.253  47.542 -32.952  1.00  0.00           H  
ATOM   2163  HZ  PHE A 139       4.409  49.065 -34.902  1.00  0.00           H  
ATOM   2164  N   ASP A 140       4.179  52.683 -29.088  1.00  0.00           N  
ATOM   2165  CA  ASP A 140       2.743  52.801 -28.867  1.00  0.00           C  
ATOM   2166  C   ASP A 140       2.045  52.895 -30.218  1.00  0.00           C  
ATOM   2167  O   ASP A 140       1.554  53.955 -30.624  1.00  0.00           O  
ATOM   2168  CB  ASP A 140       2.433  54.013 -27.977  1.00  0.00           C  
ATOM   2169  CG  ASP A 140       2.920  53.842 -26.513  1.00  0.00           C  
ATOM   2170  OD1 ASP A 140       2.796  52.738 -25.972  1.00  0.00           O  
ATOM   2171  OD2 ASP A 140       3.397  54.810 -25.948  1.00  0.00           O  
ATOM   2172  H   ASP A 140       4.796  53.484 -28.955  1.00  0.00           H  
ATOM   2173  HA  ASP A 140       2.384  51.903 -28.370  1.00  0.00           H  
ATOM   2174 1HB  ASP A 140       2.920  54.894 -28.391  1.00  0.00           H  
ATOM   2175 2HB  ASP A 140       1.357  54.199 -27.969  1.00  0.00           H  
ATOM   2176  N   ALA A 141       2.047  51.757 -30.913  1.00  0.00           N  
ATOM   2177  CA  ALA A 141       1.599  51.649 -32.288  1.00  0.00           C  
ATOM   2178  C   ALA A 141       0.244  52.277 -32.510  1.00  0.00           C  
ATOM   2179  O   ALA A 141      -0.751  51.893 -31.888  1.00  0.00           O  
ATOM   2180  CB  ALA A 141       1.504  50.188 -32.681  1.00  0.00           C  
ATOM   2181  H   ALA A 141       2.482  50.953 -30.464  1.00  0.00           H  
ATOM   2182  HA  ALA A 141       2.335  52.143 -32.914  1.00  0.00           H  
ATOM   2183 1HB  ALA A 141       1.205  50.112 -33.722  1.00  0.00           H  
ATOM   2184 2HB  ALA A 141       2.449  49.722 -32.541  1.00  0.00           H  
ATOM   2185 3HB  ALA A 141       0.767  49.695 -32.054  1.00  0.00           H  
ATOM   2186  N   ASP A 142       0.197  53.195 -33.466  1.00  0.00           N  
ATOM   2187  CA  ASP A 142      -1.033  53.866 -33.845  1.00  0.00           C  
ATOM   2188  C   ASP A 142      -1.998  52.829 -34.352  1.00  0.00           C  
ATOM   2189  O   ASP A 142      -1.598  51.910 -35.071  1.00  0.00           O  
ATOM   2190  CB  ASP A 142      -0.828  54.930 -34.935  1.00  0.00           C  
ATOM   2191  CG  ASP A 142      -2.099  55.842 -35.140  1.00  0.00           C  
ATOM   2192  OD1 ASP A 142      -2.167  56.860 -34.495  1.00  0.00           O  
ATOM   2193  OD2 ASP A 142      -3.002  55.472 -35.903  1.00  0.00           O  
ATOM   2194  H   ASP A 142       1.075  53.468 -33.904  1.00  0.00           H  
ATOM   2195  HA  ASP A 142      -1.460  54.342 -32.961  1.00  0.00           H  
ATOM   2196 1HB  ASP A 142       0.022  55.560 -34.671  1.00  0.00           H  
ATOM   2197 2HB  ASP A 142      -0.589  54.440 -35.881  1.00  0.00           H  
ATOM   2198  N   ARG A 143      -3.272  52.990 -34.039  1.00  0.00           N  
ATOM   2199  CA  ARG A 143      -4.271  52.073 -34.563  1.00  0.00           C  
ATOM   2200  C   ARG A 143      -4.103  51.868 -36.073  1.00  0.00           C  
ATOM   2201  O   ARG A 143      -4.296  50.759 -36.571  1.00  0.00           O  
ATOM   2202  CB  ARG A 143      -5.678  52.574 -34.298  1.00  0.00           C  
ATOM   2203  CG  ARG A 143      -6.754  51.615 -34.767  1.00  0.00           C  
ATOM   2204  CD  ARG A 143      -8.130  52.118 -34.538  1.00  0.00           C  
ATOM   2205  NE  ARG A 143      -9.138  51.150 -34.981  1.00  0.00           N  
ATOM   2206  CZ  ARG A 143     -10.435  51.441 -35.200  1.00  0.00           C  
ATOM   2207  NH1 ARG A 143     -10.863  52.672 -35.037  1.00  0.00           N  
ATOM   2208  NH2 ARG A 143     -11.280  50.497 -35.581  1.00  0.00           N  
ATOM   2209  H   ARG A 143      -3.548  53.763 -33.450  1.00  0.00           H  
ATOM   2210  HA  ARG A 143      -4.141  51.113 -34.069  1.00  0.00           H  
ATOM   2211 1HB  ARG A 143      -5.814  52.743 -33.231  1.00  0.00           H  
ATOM   2212 2HB  ARG A 143      -5.829  53.527 -34.808  1.00  0.00           H  
ATOM   2213 1HG  ARG A 143      -6.631  51.475 -35.828  1.00  0.00           H  
ATOM   2214 2HG  ARG A 143      -6.638  50.661 -34.258  1.00  0.00           H  
ATOM   2215 1HD  ARG A 143      -8.282  52.316 -33.476  1.00  0.00           H  
ATOM   2216 2HD  ARG A 143      -8.272  53.038 -35.103  1.00  0.00           H  
ATOM   2217  HE  ARG A 143      -8.842  50.191 -35.116  1.00  0.00           H  
ATOM   2218 1HH1 ARG A 143     -10.221  53.395 -34.749  1.00  0.00           H  
ATOM   2219 2HH1 ARG A 143     -11.835  52.895 -35.202  1.00  0.00           H  
ATOM   2220 1HH2 ARG A 143     -10.965  49.545 -35.700  1.00  0.00           H  
ATOM   2221 2HH2 ARG A 143     -12.250  50.727 -35.743  1.00  0.00           H  
ATOM   2222  N   SER A 144      -3.743  52.935 -36.805  1.00  0.00           N  
ATOM   2223  CA  SER A 144      -3.592  52.897 -38.248  1.00  0.00           C  
ATOM   2224  C   SER A 144      -2.535  51.868 -38.646  1.00  0.00           C  
ATOM   2225  O   SER A 144      -2.659  51.201 -39.680  1.00  0.00           O  
ATOM   2226  CB  SER A 144      -3.153  54.262 -38.740  1.00  0.00           C  
ATOM   2227  OG  SER A 144      -4.118  55.234 -38.446  1.00  0.00           O  
ATOM   2228  H   SER A 144      -3.555  53.830 -36.344  1.00  0.00           H  
ATOM   2229  HA  SER A 144      -4.545  52.624 -38.698  1.00  0.00           H  
ATOM   2230 1HB  SER A 144      -2.202  54.532 -38.276  1.00  0.00           H  
ATOM   2231 2HB  SER A 144      -2.988  54.219 -39.816  1.00  0.00           H  
ATOM   2232  HG  SER A 144      -3.948  55.453 -37.488  1.00  0.00           H  
ATOM   2233  N   ALA A 145      -1.467  51.767 -37.840  1.00  0.00           N  
ATOM   2234  CA  ALA A 145      -0.375  50.843 -38.109  1.00  0.00           C  
ATOM   2235  C   ALA A 145      -0.859  49.428 -38.043  1.00  0.00           C  
ATOM   2236  O   ALA A 145      -0.500  48.573 -38.857  1.00  0.00           O  
ATOM   2237  CB  ALA A 145       0.728  51.007 -37.070  1.00  0.00           C  
ATOM   2238  H   ALA A 145      -1.443  52.302 -36.979  1.00  0.00           H  
ATOM   2239  HA  ALA A 145      -0.006  51.042 -39.115  1.00  0.00           H  
ATOM   2240 1HB  ALA A 145       1.540  50.319 -37.290  1.00  0.00           H  
ATOM   2241 2HB  ALA A 145       1.094  52.027 -37.078  1.00  0.00           H  
ATOM   2242 3HB  ALA A 145       0.336  50.789 -36.084  1.00  0.00           H  
ATOM   2243  N   LEU A 146      -1.711  49.199 -37.057  1.00  0.00           N  
ATOM   2244  CA  LEU A 146      -2.213  47.876 -36.777  1.00  0.00           C  
ATOM   2245  C   LEU A 146      -3.270  47.491 -37.806  1.00  0.00           C  
ATOM   2246  O   LEU A 146      -3.278  46.368 -38.316  1.00  0.00           O  
ATOM   2247  CB  LEU A 146      -2.750  47.895 -35.350  1.00  0.00           C  
ATOM   2248  CG  LEU A 146      -1.652  48.191 -34.292  1.00  0.00           C  
ATOM   2249  CD1 LEU A 146      -2.280  48.370 -32.943  1.00  0.00           C  
ATOM   2250  CD2 LEU A 146      -0.630  47.068 -34.280  1.00  0.00           C  
ATOM   2251  H   LEU A 146      -1.963  49.983 -36.446  1.00  0.00           H  
ATOM   2252  HA  LEU A 146      -1.389  47.168 -36.838  1.00  0.00           H  
ATOM   2253 1HB  LEU A 146      -3.515  48.664 -35.269  1.00  0.00           H  
ATOM   2254 2HB  LEU A 146      -3.199  46.932 -35.124  1.00  0.00           H  
ATOM   2255  HG  LEU A 146      -1.155  49.131 -34.550  1.00  0.00           H  
ATOM   2256 1HD1 LEU A 146      -1.512  48.602 -32.207  1.00  0.00           H  
ATOM   2257 2HD1 LEU A 146      -2.990  49.190 -32.990  1.00  0.00           H  
ATOM   2258 3HD1 LEU A 146      -2.792  47.459 -32.655  1.00  0.00           H  
ATOM   2259 1HD2 LEU A 146       0.138  47.302 -33.545  1.00  0.00           H  
ATOM   2260 2HD2 LEU A 146      -1.110  46.127 -34.015  1.00  0.00           H  
ATOM   2261 3HD2 LEU A 146      -0.176  46.979 -35.268  1.00  0.00           H  
ATOM   2262  N   LEU A 147      -4.118  48.447 -38.187  1.00  0.00           N  
ATOM   2263  CA  LEU A 147      -5.118  48.159 -39.204  1.00  0.00           C  
ATOM   2264  C   LEU A 147      -4.433  47.869 -40.524  1.00  0.00           C  
ATOM   2265  O   LEU A 147      -4.802  46.930 -41.234  1.00  0.00           O  
ATOM   2266  CB  LEU A 147      -6.058  49.352 -39.401  1.00  0.00           C  
ATOM   2267  CG  LEU A 147      -7.009  49.660 -38.264  1.00  0.00           C  
ATOM   2268  CD1 LEU A 147      -7.701  50.984 -38.549  1.00  0.00           C  
ATOM   2269  CD2 LEU A 147      -8.014  48.546 -38.135  1.00  0.00           C  
ATOM   2270  H   LEU A 147      -4.086  49.361 -37.742  1.00  0.00           H  
ATOM   2271  HA  LEU A 147      -5.689  47.284 -38.902  1.00  0.00           H  
ATOM   2272 1HB  LEU A 147      -5.446  50.241 -39.558  1.00  0.00           H  
ATOM   2273 2HB  LEU A 147      -6.648  49.184 -40.296  1.00  0.00           H  
ATOM   2274  HG  LEU A 147      -6.453  49.746 -37.343  1.00  0.00           H  
ATOM   2275 1HD1 LEU A 147      -8.382  51.224 -37.741  1.00  0.00           H  
ATOM   2276 2HD1 LEU A 147      -6.952  51.770 -38.635  1.00  0.00           H  
ATOM   2277 3HD1 LEU A 147      -8.257  50.907 -39.478  1.00  0.00           H  
ATOM   2278 1HD2 LEU A 147      -8.696  48.767 -37.316  1.00  0.00           H  
ATOM   2279 2HD2 LEU A 147      -8.576  48.454 -39.064  1.00  0.00           H  
ATOM   2280 3HD2 LEU A 147      -7.490  47.611 -37.933  1.00  0.00           H  
ATOM   2281  N   THR A 148      -3.393  48.643 -40.839  1.00  0.00           N  
ATOM   2282  CA  THR A 148      -2.711  48.446 -42.092  1.00  0.00           C  
ATOM   2283  C   THR A 148      -2.025  47.097 -42.096  1.00  0.00           C  
ATOM   2284  O   THR A 148      -2.123  46.365 -43.079  1.00  0.00           O  
ATOM   2285  CB  THR A 148      -1.696  49.556 -42.374  1.00  0.00           C  
ATOM   2286  OG1 THR A 148      -2.369  50.819 -42.408  1.00  0.00           O  
ATOM   2287  CG2 THR A 148      -1.067  49.302 -43.736  1.00  0.00           C  
ATOM   2288  H   THR A 148      -3.098  49.411 -40.234  1.00  0.00           H  
ATOM   2289  HA  THR A 148      -3.447  48.453 -42.893  1.00  0.00           H  
ATOM   2290  HB  THR A 148      -0.932  49.577 -41.596  1.00  0.00           H  
ATOM   2291  HG1 THR A 148      -2.499  51.129 -41.475  1.00  0.00           H  
ATOM   2292 1HG2 THR A 148      -0.368  50.091 -43.961  1.00  0.00           H  
ATOM   2293 2HG2 THR A 148      -0.558  48.345 -43.730  1.00  0.00           H  
ATOM   2294 3HG2 THR A 148      -1.843  49.288 -44.496  1.00  0.00           H  
ATOM   2295  N   ALA A 149      -1.352  46.745 -40.995  1.00  0.00           N  
ATOM   2296  CA  ALA A 149      -0.654  45.475 -40.942  1.00  0.00           C  
ATOM   2297  C   ALA A 149      -1.608  44.307 -41.157  1.00  0.00           C  
ATOM   2298  O   ALA A 149      -1.280  43.366 -41.886  1.00  0.00           O  
ATOM   2299  CB  ALA A 149       0.042  45.331 -39.605  1.00  0.00           C  
ATOM   2300  H   ALA A 149      -1.286  47.380 -40.198  1.00  0.00           H  
ATOM   2301  HA  ALA A 149       0.084  45.460 -41.734  1.00  0.00           H  
ATOM   2302 1HB  ALA A 149       0.584  44.398 -39.579  1.00  0.00           H  
ATOM   2303 2HB  ALA A 149       0.735  46.160 -39.464  1.00  0.00           H  
ATOM   2304 3HB  ALA A 149      -0.706  45.347 -38.810  1.00  0.00           H  
ATOM   2305  N   GLU A 150      -2.807  44.370 -40.571  1.00  0.00           N  
ATOM   2306  CA  GLU A 150      -3.758  43.284 -40.770  1.00  0.00           C  
ATOM   2307  C   GLU A 150      -4.252  43.240 -42.220  1.00  0.00           C  
ATOM   2308  O   GLU A 150      -4.393  42.164 -42.799  1.00  0.00           O  
ATOM   2309  CB  GLU A 150      -4.923  43.407 -39.781  1.00  0.00           C  
ATOM   2310  CG  GLU A 150      -4.543  43.102 -38.298  1.00  0.00           C  
ATOM   2311  CD  GLU A 150      -4.139  41.652 -38.063  1.00  0.00           C  
ATOM   2312  OE1 GLU A 150      -4.897  40.781 -38.420  1.00  0.00           O  
ATOM   2313  OE2 GLU A 150      -3.071  41.419 -37.531  1.00  0.00           O  
ATOM   2314  H   GLU A 150      -3.047  45.158 -39.963  1.00  0.00           H  
ATOM   2315  HA  GLU A 150      -3.247  42.345 -40.565  1.00  0.00           H  
ATOM   2316 1HB  GLU A 150      -5.316  44.427 -39.817  1.00  0.00           H  
ATOM   2317 2HB  GLU A 150      -5.726  42.733 -40.076  1.00  0.00           H  
ATOM   2318 1HG  GLU A 150      -3.706  43.743 -38.018  1.00  0.00           H  
ATOM   2319 2HG  GLU A 150      -5.385  43.352 -37.656  1.00  0.00           H  
ATOM   2320  N   ARG A 151      -4.459  44.404 -42.834  1.00  0.00           N  
ATOM   2321  CA  ARG A 151      -4.916  44.440 -44.219  1.00  0.00           C  
ATOM   2322  C   ARG A 151      -3.838  43.883 -45.152  1.00  0.00           C  
ATOM   2323  O   ARG A 151      -4.141  43.152 -46.105  1.00  0.00           O  
ATOM   2324  CB  ARG A 151      -5.294  45.864 -44.573  1.00  0.00           C  
ATOM   2325  CG  ARG A 151      -6.569  46.325 -43.846  1.00  0.00           C  
ATOM   2326  CD  ARG A 151      -6.838  47.778 -43.979  1.00  0.00           C  
ATOM   2327  NE  ARG A 151      -8.012  48.168 -43.189  1.00  0.00           N  
ATOM   2328  CZ  ARG A 151      -8.349  49.436 -42.868  1.00  0.00           C  
ATOM   2329  NH1 ARG A 151      -7.606  50.440 -43.274  1.00  0.00           N  
ATOM   2330  NH2 ARG A 151      -9.428  49.668 -42.141  1.00  0.00           N  
ATOM   2331  H   ARG A 151      -4.340  45.280 -42.321  1.00  0.00           H  
ATOM   2332  HA  ARG A 151      -5.807  43.815 -44.305  1.00  0.00           H  
ATOM   2333 1HB  ARG A 151      -4.485  46.537 -44.293  1.00  0.00           H  
ATOM   2334 2HB  ARG A 151      -5.451  45.955 -45.645  1.00  0.00           H  
ATOM   2335 1HG  ARG A 151      -7.421  45.791 -44.266  1.00  0.00           H  
ATOM   2336 2HG  ARG A 151      -6.493  46.083 -42.791  1.00  0.00           H  
ATOM   2337 1HD  ARG A 151      -5.976  48.337 -43.610  1.00  0.00           H  
ATOM   2338 2HD  ARG A 151      -7.022  48.031 -45.022  1.00  0.00           H  
ATOM   2339  HE  ARG A 151      -8.613  47.426 -42.855  1.00  0.00           H  
ATOM   2340 1HH1 ARG A 151      -6.779  50.263 -43.830  1.00  0.00           H  
ATOM   2341 2HH1 ARG A 151      -7.860  51.386 -43.032  1.00  0.00           H  
ATOM   2342 1HH2 ARG A 151     -10.002  48.897 -41.826  1.00  0.00           H  
ATOM   2343 2HH2 ARG A 151      -9.680  50.614 -41.899  1.00  0.00           H  
ATOM   2344  N   LEU A 152      -2.572  44.183 -44.852  1.00  0.00           N  
ATOM   2345  CA  LEU A 152      -1.484  43.652 -45.653  1.00  0.00           C  
ATOM   2346  C   LEU A 152      -1.443  42.157 -45.508  1.00  0.00           C  
ATOM   2347  O   LEU A 152      -1.266  41.441 -46.488  1.00  0.00           O  
ATOM   2348  CB  LEU A 152      -0.149  44.193 -45.182  1.00  0.00           C  
ATOM   2349  CG  LEU A 152       0.100  45.624 -45.414  1.00  0.00           C  
ATOM   2350  CD1 LEU A 152       1.326  45.968 -44.706  1.00  0.00           C  
ATOM   2351  CD2 LEU A 152       0.229  45.904 -46.889  1.00  0.00           C  
ATOM   2352  H   LEU A 152      -2.371  44.807 -44.070  1.00  0.00           H  
ATOM   2353  HA  LEU A 152      -1.648  43.909 -46.697  1.00  0.00           H  
ATOM   2354 1HB  LEU A 152      -0.064  44.016 -44.111  1.00  0.00           H  
ATOM   2355 2HB  LEU A 152       0.632  43.644 -45.674  1.00  0.00           H  
ATOM   2356  HG  LEU A 152      -0.709  46.204 -45.011  1.00  0.00           H  
ATOM   2357 1HD1 LEU A 152       1.520  46.987 -44.826  1.00  0.00           H  
ATOM   2358 2HD1 LEU A 152       1.204  45.752 -43.660  1.00  0.00           H  
ATOM   2359 3HD1 LEU A 152       2.146  45.382 -45.112  1.00  0.00           H  
ATOM   2360 1HD2 LEU A 152       0.429  46.971 -47.036  1.00  0.00           H  
ATOM   2361 2HD2 LEU A 152       1.053  45.321 -47.304  1.00  0.00           H  
ATOM   2362 3HD2 LEU A 152      -0.695  45.634 -47.394  1.00  0.00           H  
ATOM   2363  N   ALA A 153      -1.659  41.678 -44.286  1.00  0.00           N  
ATOM   2364  CA  ALA A 153      -1.653  40.257 -44.032  1.00  0.00           C  
ATOM   2365  C   ALA A 153      -2.725  39.552 -44.818  1.00  0.00           C  
ATOM   2366  O   ALA A 153      -2.485  38.477 -45.367  1.00  0.00           O  
ATOM   2367  CB  ALA A 153      -1.858  40.001 -42.583  1.00  0.00           C  
ATOM   2368  H   ALA A 153      -1.785  42.318 -43.501  1.00  0.00           H  
ATOM   2369  HA  ALA A 153      -0.684  39.864 -44.329  1.00  0.00           H  
ATOM   2370 1HB  ALA A 153      -1.817  38.938 -42.408  1.00  0.00           H  
ATOM   2371 2HB  ALA A 153      -1.072  40.508 -42.074  1.00  0.00           H  
ATOM   2372 3HB  ALA A 153      -2.812  40.383 -42.257  1.00  0.00           H  
ATOM   2373  N   ASP A 154      -3.911  40.161 -44.917  1.00  0.00           N  
ATOM   2374  CA  ASP A 154      -4.952  39.535 -45.709  1.00  0.00           C  
ATOM   2375  C   ASP A 154      -4.475  39.426 -47.150  1.00  0.00           C  
ATOM   2376  O   ASP A 154      -4.639  38.385 -47.787  1.00  0.00           O  
ATOM   2377  CB  ASP A 154      -6.263  40.331 -45.638  1.00  0.00           C  
ATOM   2378  CG  ASP A 154      -7.033  40.203 -44.301  1.00  0.00           C  
ATOM   2379  OD1 ASP A 154      -6.736  39.320 -43.523  1.00  0.00           O  
ATOM   2380  OD2 ASP A 154      -7.934  40.988 -44.093  1.00  0.00           O  
ATOM   2381  H   ASP A 154      -4.082  41.037 -44.418  1.00  0.00           H  
ATOM   2382  HA  ASP A 154      -5.131  38.531 -45.325  1.00  0.00           H  
ATOM   2383 1HB  ASP A 154      -6.040  41.387 -45.803  1.00  0.00           H  
ATOM   2384 2HB  ASP A 154      -6.917  40.012 -46.445  1.00  0.00           H  
ATOM   2385  N   ALA A 155      -3.820  40.478 -47.654  1.00  0.00           N  
ATOM   2386  CA  ALA A 155      -3.298  40.433 -49.014  1.00  0.00           C  
ATOM   2387  C   ALA A 155      -2.239  39.344 -49.162  1.00  0.00           C  
ATOM   2388  O   ALA A 155      -2.227  38.606 -50.153  1.00  0.00           O  
ATOM   2389  CB  ALA A 155      -2.699  41.776 -49.400  1.00  0.00           C  
ATOM   2390  H   ALA A 155      -3.711  41.324 -47.091  1.00  0.00           H  
ATOM   2391  HA  ALA A 155      -4.123  40.203 -49.684  1.00  0.00           H  
ATOM   2392 1HB  ALA A 155      -2.338  41.732 -50.425  1.00  0.00           H  
ATOM   2393 2HB  ALA A 155      -3.462  42.547 -49.311  1.00  0.00           H  
ATOM   2394 3HB  ALA A 155      -1.872  42.016 -48.747  1.00  0.00           H  
ATOM   2395  N   TYR A 156      -1.373  39.203 -48.155  1.00  0.00           N  
ATOM   2396  CA  TYR A 156      -0.308  38.219 -48.248  1.00  0.00           C  
ATOM   2397  C   TYR A 156      -0.910  36.829 -48.282  1.00  0.00           C  
ATOM   2398  O   TYR A 156      -0.509  35.983 -49.085  1.00  0.00           O  
ATOM   2399  CB  TYR A 156       0.637  38.329 -47.048  1.00  0.00           C  
ATOM   2400  CG  TYR A 156       1.389  39.672 -46.951  1.00  0.00           C  
ATOM   2401  CD1 TYR A 156       1.931  40.087 -45.726  1.00  0.00           C  
ATOM   2402  CD2 TYR A 156       1.504  40.494 -48.063  1.00  0.00           C  
ATOM   2403  CE1 TYR A 156       2.594  41.306 -45.625  1.00  0.00           C  
ATOM   2404  CE2 TYR A 156       2.162  41.713 -47.960  1.00  0.00           C  
ATOM   2405  CZ  TYR A 156       2.709  42.117 -46.753  1.00  0.00           C  
ATOM   2406  OH  TYR A 156       3.360  43.333 -46.674  1.00  0.00           O  
ATOM   2407  H   TYR A 156      -1.431  39.829 -47.354  1.00  0.00           H  
ATOM   2408  HA  TYR A 156       0.244  38.378 -49.171  1.00  0.00           H  
ATOM   2409 1HB  TYR A 156       0.064  38.196 -46.129  1.00  0.00           H  
ATOM   2410 2HB  TYR A 156       1.371  37.528 -47.090  1.00  0.00           H  
ATOM   2411  HD1 TYR A 156       1.834  39.452 -44.843  1.00  0.00           H  
ATOM   2412  HD2 TYR A 156       1.073  40.184 -49.014  1.00  0.00           H  
ATOM   2413  HE1 TYR A 156       3.014  41.618 -44.664  1.00  0.00           H  
ATOM   2414  HE2 TYR A 156       2.249  42.358 -48.836  1.00  0.00           H  
ATOM   2415  HH  TYR A 156       3.215  43.815 -47.500  1.00  0.00           H  
ATOM   2416  N   LEU A 157      -1.915  36.607 -47.440  1.00  0.00           N  
ATOM   2417  CA  LEU A 157      -2.566  35.320 -47.385  1.00  0.00           C  
ATOM   2418  C   LEU A 157      -3.336  35.046 -48.654  1.00  0.00           C  
ATOM   2419  O   LEU A 157      -3.359  33.911 -49.116  1.00  0.00           O  
ATOM   2420  CB  LEU A 157      -3.450  35.228 -46.149  1.00  0.00           C  
ATOM   2421  CG  LEU A 157      -2.658  35.170 -44.839  1.00  0.00           C  
ATOM   2422  CD1 LEU A 157      -3.607  35.252 -43.662  1.00  0.00           C  
ATOM   2423  CD2 LEU A 157      -1.832  33.868 -44.821  1.00  0.00           C  
ATOM   2424  H   LEU A 157      -2.211  37.346 -46.803  1.00  0.00           H  
ATOM   2425  HA  LEU A 157      -1.796  34.557 -47.291  1.00  0.00           H  
ATOM   2426 1HB  LEU A 157      -4.092  36.112 -46.116  1.00  0.00           H  
ATOM   2427 2HB  LEU A 157      -4.072  34.343 -46.222  1.00  0.00           H  
ATOM   2428  HG  LEU A 157      -1.983  36.025 -44.785  1.00  0.00           H  
ATOM   2429 1HD1 LEU A 157      -3.036  35.222 -42.734  1.00  0.00           H  
ATOM   2430 2HD1 LEU A 157      -4.165  36.190 -43.716  1.00  0.00           H  
ATOM   2431 3HD1 LEU A 157      -4.296  34.415 -43.690  1.00  0.00           H  
ATOM   2432 1HD2 LEU A 157      -1.252  33.819 -43.900  1.00  0.00           H  
ATOM   2433 2HD2 LEU A 157      -2.501  33.008 -44.876  1.00  0.00           H  
ATOM   2434 3HD2 LEU A 157      -1.155  33.855 -45.677  1.00  0.00           H  
ATOM   2435  N   ASN A 158      -3.943  36.068 -49.254  1.00  0.00           N  
ATOM   2436  CA  ASN A 158      -4.675  35.846 -50.489  1.00  0.00           C  
ATOM   2437  C   ASN A 158      -3.724  35.384 -51.588  1.00  0.00           C  
ATOM   2438  O   ASN A 158      -4.042  34.469 -52.346  1.00  0.00           O  
ATOM   2439  CB  ASN A 158      -5.406  37.105 -50.904  1.00  0.00           C  
ATOM   2440  CG  ASN A 158      -6.598  37.397 -50.029  1.00  0.00           C  
ATOM   2441  OD1 ASN A 158      -7.146  36.511 -49.352  1.00  0.00           O  
ATOM   2442  ND2 ASN A 158      -7.011  38.639 -50.028  1.00  0.00           N  
ATOM   2443  H   ASN A 158      -3.928  36.998 -48.835  1.00  0.00           H  
ATOM   2444  HA  ASN A 158      -5.405  35.055 -50.326  1.00  0.00           H  
ATOM   2445 1HB  ASN A 158      -4.720  37.950 -50.855  1.00  0.00           H  
ATOM   2446 2HB  ASN A 158      -5.735  37.010 -51.939  1.00  0.00           H  
ATOM   2447 1HD2 ASN A 158      -7.793  38.904 -49.468  1.00  0.00           H  
ATOM   2448 2HD2 ASN A 158      -6.539  39.320 -50.585  1.00  0.00           H  
ATOM   2449  N   ARG A 159      -2.514  35.950 -51.624  1.00  0.00           N  
ATOM   2450  CA  ARG A 159      -1.528  35.559 -52.630  1.00  0.00           C  
ATOM   2451  C   ARG A 159      -1.150  34.086 -52.456  1.00  0.00           C  
ATOM   2452  O   ARG A 159      -1.020  33.338 -53.437  1.00  0.00           O  
ATOM   2453  CB  ARG A 159      -0.296  36.438 -52.500  1.00  0.00           C  
ATOM   2454  CG  ARG A 159      -0.511  37.900 -52.925  1.00  0.00           C  
ATOM   2455  CD  ARG A 159       0.663  38.765 -52.591  1.00  0.00           C  
ATOM   2456  NE  ARG A 159       0.425  40.166 -52.930  1.00  0.00           N  
ATOM   2457  CZ  ARG A 159       1.172  41.206 -52.495  1.00  0.00           C  
ATOM   2458  NH1 ARG A 159       2.205  41.000 -51.706  1.00  0.00           N  
ATOM   2459  NH2 ARG A 159       0.867  42.438 -52.864  1.00  0.00           N  
ATOM   2460  H   ARG A 159      -2.296  36.708 -50.971  1.00  0.00           H  
ATOM   2461  HA  ARG A 159      -1.965  35.698 -53.619  1.00  0.00           H  
ATOM   2462 1HB  ARG A 159       0.036  36.446 -51.469  1.00  0.00           H  
ATOM   2463 2HB  ARG A 159       0.511  36.025 -53.099  1.00  0.00           H  
ATOM   2464 1HG  ARG A 159      -0.667  37.939 -54.001  1.00  0.00           H  
ATOM   2465 2HG  ARG A 159      -1.387  38.298 -52.426  1.00  0.00           H  
ATOM   2466 1HD  ARG A 159       0.856  38.703 -51.521  1.00  0.00           H  
ATOM   2467 2HD  ARG A 159       1.538  38.422 -53.138  1.00  0.00           H  
ATOM   2468  HE  ARG A 159      -0.359  40.372 -53.535  1.00  0.00           H  
ATOM   2469 1HH1 ARG A 159       2.443  40.060 -51.421  1.00  0.00           H  
ATOM   2470 2HH1 ARG A 159       2.762  41.784 -51.387  1.00  0.00           H  
ATOM   2471 1HH2 ARG A 159       0.075  42.602 -53.471  1.00  0.00           H  
ATOM   2472 2HH2 ARG A 159       1.426  43.217 -52.541  1.00  0.00           H  
ATOM   2473  N   ILE A 160      -1.047  33.656 -51.199  1.00  0.00           N  
ATOM   2474  CA  ILE A 160      -0.711  32.276 -50.899  1.00  0.00           C  
ATOM   2475  C   ILE A 160      -1.867  31.350 -51.220  1.00  0.00           C  
ATOM   2476  O   ILE A 160      -1.687  30.342 -51.900  1.00  0.00           O  
ATOM   2477  CB  ILE A 160      -0.350  32.123 -49.412  1.00  0.00           C  
ATOM   2478  CG1 ILE A 160       0.863  32.914 -49.095  1.00  0.00           C  
ATOM   2479  CG2 ILE A 160      -0.163  30.703 -49.035  1.00  0.00           C  
ATOM   2480  CD1 ILE A 160       2.033  32.515 -49.891  1.00  0.00           C  
ATOM   2481  H   ILE A 160      -1.154  34.329 -50.436  1.00  0.00           H  
ATOM   2482  HA  ILE A 160       0.146  31.987 -51.504  1.00  0.00           H  
ATOM   2483  HB  ILE A 160      -1.160  32.533 -48.810  1.00  0.00           H  
ATOM   2484 1HG1 ILE A 160       0.672  33.953 -49.281  1.00  0.00           H  
ATOM   2485 2HG1 ILE A 160       1.090  32.784 -48.042  1.00  0.00           H  
ATOM   2486 1HG2 ILE A 160       0.062  30.672 -47.987  1.00  0.00           H  
ATOM   2487 2HG2 ILE A 160      -1.078  30.163 -49.221  1.00  0.00           H  
ATOM   2488 3HG2 ILE A 160       0.656  30.260 -49.606  1.00  0.00           H  
ATOM   2489 1HD1 ILE A 160       2.877  33.131 -49.604  1.00  0.00           H  
ATOM   2490 2HD1 ILE A 160       2.266  31.462 -49.709  1.00  0.00           H  
ATOM   2491 3HD1 ILE A 160       1.812  32.667 -50.942  1.00  0.00           H  
ATOM   2492  N   ARG A 161      -3.065  31.723 -50.803  1.00  0.00           N  
ATOM   2493  CA  ARG A 161      -4.230  30.896 -51.031  1.00  0.00           C  
ATOM   2494  C   ARG A 161      -4.453  30.704 -52.520  1.00  0.00           C  
ATOM   2495  O   ARG A 161      -4.808  29.613 -52.963  1.00  0.00           O  
ATOM   2496  CB  ARG A 161      -5.429  31.530 -50.361  1.00  0.00           C  
ATOM   2497  CG  ARG A 161      -5.377  31.454 -48.826  1.00  0.00           C  
ATOM   2498  CD  ARG A 161      -6.427  32.283 -48.180  1.00  0.00           C  
ATOM   2499  NE  ARG A 161      -6.323  32.243 -46.724  1.00  0.00           N  
ATOM   2500  CZ  ARG A 161      -6.867  33.154 -45.890  1.00  0.00           C  
ATOM   2501  NH1 ARG A 161      -7.546  34.174 -46.372  1.00  0.00           N  
ATOM   2502  NH2 ARG A 161      -6.714  33.024 -44.584  1.00  0.00           N  
ATOM   2503  H   ARG A 161      -3.164  32.585 -50.281  1.00  0.00           H  
ATOM   2504  HA  ARG A 161      -4.058  29.924 -50.572  1.00  0.00           H  
ATOM   2505 1HB  ARG A 161      -5.486  32.581 -50.645  1.00  0.00           H  
ATOM   2506 2HB  ARG A 161      -6.342  31.044 -50.699  1.00  0.00           H  
ATOM   2507 1HG  ARG A 161      -5.532  30.420 -48.521  1.00  0.00           H  
ATOM   2508 2HG  ARG A 161      -4.403  31.784 -48.472  1.00  0.00           H  
ATOM   2509 1HD  ARG A 161      -6.315  33.321 -48.503  1.00  0.00           H  
ATOM   2510 2HD  ARG A 161      -7.412  31.916 -48.465  1.00  0.00           H  
ATOM   2511  HE  ARG A 161      -5.807  31.477 -46.311  1.00  0.00           H  
ATOM   2512 1HH1 ARG A 161      -7.661  34.280 -47.374  1.00  0.00           H  
ATOM   2513 2HH1 ARG A 161      -7.948  34.857 -45.745  1.00  0.00           H  
ATOM   2514 1HH2 ARG A 161      -6.191  32.244 -44.211  1.00  0.00           H  
ATOM   2515 2HH2 ARG A 161      -7.118  33.705 -43.958  1.00  0.00           H  
ATOM   2516  N   GLU A 162      -4.210  31.734 -53.330  1.00  0.00           N  
ATOM   2517  CA  GLU A 162      -4.375  31.512 -54.751  1.00  0.00           C  
ATOM   2518  C   GLU A 162      -3.291  30.556 -55.265  1.00  0.00           C  
ATOM   2519  O   GLU A 162      -3.594  29.658 -56.050  1.00  0.00           O  
ATOM   2520  CB  GLU A 162      -4.379  32.826 -55.531  1.00  0.00           C  
ATOM   2521  CG  GLU A 162      -5.633  33.715 -55.287  1.00  0.00           C  
ATOM   2522  CD  GLU A 162      -6.991  33.042 -55.613  1.00  0.00           C  
ATOM   2523  OE1 GLU A 162      -7.157  32.492 -56.690  1.00  0.00           O  
ATOM   2524  OE2 GLU A 162      -7.869  33.086 -54.753  1.00  0.00           O  
ATOM   2525  H   GLU A 162      -3.942  32.650 -52.966  1.00  0.00           H  
ATOM   2526  HA  GLU A 162      -5.339  31.037 -54.912  1.00  0.00           H  
ATOM   2527 1HB  GLU A 162      -3.502  33.412 -55.240  1.00  0.00           H  
ATOM   2528 2HB  GLU A 162      -4.295  32.621 -56.592  1.00  0.00           H  
ATOM   2529 1HG  GLU A 162      -5.647  34.009 -54.242  1.00  0.00           H  
ATOM   2530 2HG  GLU A 162      -5.534  34.621 -55.882  1.00  0.00           H  
ATOM   2531  N   ALA A 163      -2.052  30.651 -54.754  1.00  0.00           N  
ATOM   2532  CA  ALA A 163      -0.990  29.738 -55.195  1.00  0.00           C  
ATOM   2533  C   ALA A 163      -1.389  28.282 -54.927  1.00  0.00           C  
ATOM   2534  O   ALA A 163      -1.175  27.388 -55.764  1.00  0.00           O  
ATOM   2535  CB  ALA A 163       0.320  30.057 -54.474  1.00  0.00           C  
ATOM   2536  H   ALA A 163      -1.822  31.402 -54.098  1.00  0.00           H  
ATOM   2537  HA  ALA A 163      -0.852  29.867 -56.267  1.00  0.00           H  
ATOM   2538 1HB  ALA A 163       1.104  29.387 -54.826  1.00  0.00           H  
ATOM   2539 2HB  ALA A 163       0.602  31.090 -54.679  1.00  0.00           H  
ATOM   2540 3HB  ALA A 163       0.196  29.926 -53.405  1.00  0.00           H  
ATOM   2541  N   LEU A 164      -2.075  28.075 -53.797  1.00  0.00           N  
ATOM   2542  CA  LEU A 164      -2.560  26.765 -53.361  1.00  0.00           C  
ATOM   2543  C   LEU A 164      -3.686  26.192 -54.215  1.00  0.00           C  
ATOM   2544  O   LEU A 164      -3.968  24.994 -54.145  1.00  0.00           O  
ATOM   2545  CB  LEU A 164      -3.075  26.833 -51.909  1.00  0.00           C  
ATOM   2546  CG  LEU A 164      -2.094  26.546 -50.750  1.00  0.00           C  
ATOM   2547  CD1 LEU A 164      -0.925  27.506 -50.784  1.00  0.00           C  
ATOM   2548  CD2 LEU A 164      -2.832  26.678 -49.448  1.00  0.00           C  
ATOM   2549  H   LEU A 164      -2.214  28.879 -53.179  1.00  0.00           H  
ATOM   2550  HA  LEU A 164      -1.742  26.072 -53.426  1.00  0.00           H  
ATOM   2551 1HB  LEU A 164      -3.460  27.832 -51.749  1.00  0.00           H  
ATOM   2552 2HB  LEU A 164      -3.907  26.142 -51.817  1.00  0.00           H  
ATOM   2553  HG  LEU A 164      -1.731  25.543 -50.842  1.00  0.00           H  
ATOM   2554 1HD1 LEU A 164      -0.238  27.285 -49.969  1.00  0.00           H  
ATOM   2555 2HD1 LEU A 164      -0.402  27.448 -51.725  1.00  0.00           H  
ATOM   2556 3HD1 LEU A 164      -1.304  28.468 -50.665  1.00  0.00           H  
ATOM   2557 1HD2 LEU A 164      -2.162  26.453 -48.635  1.00  0.00           H  
ATOM   2558 2HD2 LEU A 164      -3.208  27.696 -49.347  1.00  0.00           H  
ATOM   2559 3HD2 LEU A 164      -3.665  25.978 -49.434  1.00  0.00           H  
ATOM   2560  N   LYS A 165      -4.379  27.038 -54.966  1.00  0.00           N  
ATOM   2561  CA  LYS A 165      -5.506  26.587 -55.761  1.00  0.00           C  
ATOM   2562  C   LYS A 165      -5.192  26.561 -57.250  1.00  0.00           C  
ATOM   2563  O   LYS A 165      -5.681  25.697 -57.980  1.00  0.00           O  
ATOM   2564  CB  LYS A 165      -6.697  27.509 -55.524  1.00  0.00           C  
ATOM   2565  CG  LYS A 165      -7.292  27.466 -54.118  1.00  0.00           C  
ATOM   2566  CD  LYS A 165      -8.543  28.326 -54.063  1.00  0.00           C  
ATOM   2567  CE  LYS A 165      -8.170  29.795 -54.221  1.00  0.00           C  
ATOM   2568  NZ  LYS A 165      -9.347  30.706 -54.154  1.00  0.00           N  
ATOM   2569  H   LYS A 165      -4.107  28.017 -55.016  1.00  0.00           H  
ATOM   2570  HA  LYS A 165      -5.768  25.577 -55.453  1.00  0.00           H  
ATOM   2571 1HB  LYS A 165      -6.383  28.542 -55.710  1.00  0.00           H  
ATOM   2572 2HB  LYS A 165      -7.485  27.275 -56.237  1.00  0.00           H  
ATOM   2573 1HG  LYS A 165      -7.545  26.440 -53.859  1.00  0.00           H  
ATOM   2574 2HG  LYS A 165      -6.565  27.838 -53.399  1.00  0.00           H  
ATOM   2575 1HD  LYS A 165      -9.224  28.042 -54.864  1.00  0.00           H  
ATOM   2576 2HD  LYS A 165      -9.045  28.187 -53.107  1.00  0.00           H  
ATOM   2577 1HE  LYS A 165      -7.468  30.073 -53.434  1.00  0.00           H  
ATOM   2578 2HE  LYS A 165      -7.682  29.930 -55.188  1.00  0.00           H  
ATOM   2579 1HZ  LYS A 165      -8.990  31.669 -54.286  1.00  0.00           H  
ATOM   2580 2HZ  LYS A 165      -9.995  30.485 -54.890  1.00  0.00           H  
ATOM   2581 3HZ  LYS A 165      -9.802  30.625 -53.264  1.00  0.00           H  
ATOM   2582  N   GLN A 166      -4.384  27.518 -57.701  1.00  0.00           N  
ATOM   2583  CA  GLN A 166      -4.096  27.661 -59.117  1.00  0.00           C  
ATOM   2584  C   GLN A 166      -2.836  26.951 -59.603  1.00  0.00           C  
ATOM   2585  O   GLN A 166      -2.782  26.549 -60.764  1.00  0.00           O  
ATOM   2586  CB  GLN A 166      -3.932  29.145 -59.477  1.00  0.00           C  
ATOM   2587  CG  GLN A 166      -5.173  30.020 -59.293  1.00  0.00           C  
ATOM   2588  CD  GLN A 166      -4.911  31.461 -59.760  1.00  0.00           C  
ATOM   2589  OE1 GLN A 166      -4.166  31.670 -60.729  1.00  0.00           O  
ATOM   2590  NE2 GLN A 166      -5.510  32.448 -59.101  1.00  0.00           N  
ATOM   2591  H   GLN A 166      -4.003  28.198 -57.053  1.00  0.00           H  
ATOM   2592  HA  GLN A 166      -4.940  27.255 -59.672  1.00  0.00           H  
ATOM   2593 1HB  GLN A 166      -3.141  29.570 -58.855  1.00  0.00           H  
ATOM   2594 2HB  GLN A 166      -3.611  29.230 -60.513  1.00  0.00           H  
ATOM   2595 1HG  GLN A 166      -5.999  29.608 -59.867  1.00  0.00           H  
ATOM   2596 2HG  GLN A 166      -5.428  30.051 -58.225  1.00  0.00           H  
ATOM   2597 1HE2 GLN A 166      -5.364  33.394 -59.376  1.00  0.00           H  
ATOM   2598 2HE2 GLN A 166      -6.130  32.260 -58.308  1.00  0.00           H  
ATOM   2599  N   ASP A 167      -1.799  26.843 -58.762  1.00  0.00           N  
ATOM   2600  CA  ASP A 167      -0.537  26.298 -59.260  1.00  0.00           C  
ATOM   2601  C   ASP A 167       0.026  25.077 -58.526  1.00  0.00           C  
ATOM   2602  O   ASP A 167       0.401  24.082 -59.150  1.00  0.00           O  
ATOM   2603  CB  ASP A 167       0.492  27.421 -59.219  1.00  0.00           C  
ATOM   2604  CG  ASP A 167       1.799  27.043 -59.772  1.00  0.00           C  
ATOM   2605  OD1 ASP A 167       1.917  26.844 -60.948  1.00  0.00           O  
ATOM   2606  OD2 ASP A 167       2.719  26.928 -58.982  1.00  0.00           O  
ATOM   2607  H   ASP A 167      -1.852  27.147 -57.791  1.00  0.00           H  
ATOM   2608  HA  ASP A 167      -0.685  26.008 -60.298  1.00  0.00           H  
ATOM   2609 1HB  ASP A 167       0.112  28.272 -59.785  1.00  0.00           H  
ATOM   2610 2HB  ASP A 167       0.623  27.753 -58.184  1.00  0.00           H  
ATOM   2611  N   LYS A 168       0.174  25.205 -57.213  1.00  0.00           N  
ATOM   2612  CA  LYS A 168       0.795  24.214 -56.325  1.00  0.00           C  
ATOM   2613  C   LYS A 168       2.270  23.814 -56.619  1.00  0.00           C  
ATOM   2614  O   LYS A 168       2.783  22.864 -56.008  1.00  0.00           O  
ATOM   2615  CB  LYS A 168      -0.058  22.948 -56.257  1.00  0.00           C  
ATOM   2616  CG  LYS A 168      -1.468  23.180 -55.737  1.00  0.00           C  
ATOM   2617  CD  LYS A 168      -2.214  21.874 -55.586  1.00  0.00           C  
ATOM   2618  CE  LYS A 168      -3.621  22.096 -55.073  1.00  0.00           C  
ATOM   2619  NZ  LYS A 168      -4.384  20.831 -54.992  1.00  0.00           N  
ATOM   2620  H   LYS A 168      -0.191  26.047 -56.771  1.00  0.00           H  
ATOM   2621  HA  LYS A 168       0.774  24.653 -55.343  1.00  0.00           H  
ATOM   2622 1HB  LYS A 168      -0.127  22.490 -57.241  1.00  0.00           H  
ATOM   2623 2HB  LYS A 168       0.422  22.226 -55.596  1.00  0.00           H  
ATOM   2624 1HG  LYS A 168      -1.429  23.684 -54.775  1.00  0.00           H  
ATOM   2625 2HG  LYS A 168      -2.015  23.821 -56.429  1.00  0.00           H  
ATOM   2626 1HD  LYS A 168      -2.262  21.366 -56.549  1.00  0.00           H  
ATOM   2627 2HD  LYS A 168      -1.680  21.236 -54.881  1.00  0.00           H  
ATOM   2628 1HE  LYS A 168      -3.568  22.532 -54.078  1.00  0.00           H  
ATOM   2629 2HE  LYS A 168      -4.144  22.788 -55.737  1.00  0.00           H  
ATOM   2630 1HZ  LYS A 168      -5.310  21.026 -54.640  1.00  0.00           H  
ATOM   2631 2HZ  LYS A 168      -4.450  20.418 -55.909  1.00  0.00           H  
ATOM   2632 3HZ  LYS A 168      -3.911  20.197 -54.368  1.00  0.00           H  
ATOM   2633  N   SER A 169       2.967  24.534 -57.506  1.00  0.00           N  
ATOM   2634  CA  SER A 169       4.364  24.230 -57.796  1.00  0.00           C  
ATOM   2635  C   SER A 169       5.255  25.327 -57.237  1.00  0.00           C  
ATOM   2636  O   SER A 169       6.378  25.079 -56.792  1.00  0.00           O  
ATOM   2637  CB  SER A 169       4.579  24.090 -59.294  1.00  0.00           C  
ATOM   2638  OG  SER A 169       3.852  23.007 -59.816  1.00  0.00           O  
ATOM   2639  H   SER A 169       2.547  25.321 -58.002  1.00  0.00           H  
ATOM   2640  HA  SER A 169       4.630  23.290 -57.315  1.00  0.00           H  
ATOM   2641 1HB  SER A 169       4.272  25.012 -59.793  1.00  0.00           H  
ATOM   2642 2HB  SER A 169       5.639  23.948 -59.493  1.00  0.00           H  
ATOM   2643  HG  SER A 169       2.922  23.288 -59.808  1.00  0.00           H  
ATOM   2644  N   SER A 170       4.718  26.542 -57.222  1.00  0.00           N  
ATOM   2645  CA  SER A 170       5.423  27.717 -56.762  1.00  0.00           C  
ATOM   2646  C   SER A 170       5.926  27.465 -55.352  1.00  0.00           C  
ATOM   2647  O   SER A 170       5.220  26.849 -54.543  1.00  0.00           O  
ATOM   2648  CB  SER A 170       4.474  28.908 -56.770  1.00  0.00           C  
ATOM   2649  OG  SER A 170       4.070  29.220 -58.073  1.00  0.00           O  
ATOM   2650  H   SER A 170       3.798  26.664 -57.640  1.00  0.00           H  
ATOM   2651  HA  SER A 170       6.250  27.895 -57.446  1.00  0.00           H  
ATOM   2652 1HB  SER A 170       3.595  28.663 -56.174  1.00  0.00           H  
ATOM   2653 2HB  SER A 170       4.939  29.774 -56.311  1.00  0.00           H  
ATOM   2654  HG  SER A 170       3.612  28.415 -58.425  1.00  0.00           H  
ATOM   2655  N   PRO A 171       7.087  28.021 -54.976  1.00  0.00           N  
ATOM   2656  CA  PRO A 171       7.688  27.853 -53.677  1.00  0.00           C  
ATOM   2657  C   PRO A 171       6.781  28.390 -52.581  1.00  0.00           C  
ATOM   2658  O   PRO A 171       6.857  27.951 -51.441  1.00  0.00           O  
ATOM   2659  CB  PRO A 171       8.987  28.657 -53.803  1.00  0.00           C  
ATOM   2660  CG  PRO A 171       8.735  29.640 -54.919  1.00  0.00           C  
ATOM   2661  CD  PRO A 171       7.848  28.902 -55.886  1.00  0.00           C  
ATOM   2662  HA  PRO A 171       7.896  26.783 -53.527  1.00  0.00           H  
ATOM   2663 1HB  PRO A 171       9.220  29.123 -52.851  1.00  0.00           H  
ATOM   2664 2HB  PRO A 171       9.822  27.982 -54.033  1.00  0.00           H  
ATOM   2665 1HG  PRO A 171       8.254  30.546 -54.516  1.00  0.00           H  
ATOM   2666 2HG  PRO A 171       9.690  29.960 -55.367  1.00  0.00           H  
ATOM   2667 1HD  PRO A 171       7.221  29.637 -56.392  1.00  0.00           H  
ATOM   2668 2HD  PRO A 171       8.447  28.301 -56.588  1.00  0.00           H  
ATOM   2669  N   LEU A 172       5.868  29.297 -52.927  1.00  0.00           N  
ATOM   2670  CA  LEU A 172       4.941  29.832 -51.947  1.00  0.00           C  
ATOM   2671  C   LEU A 172       4.029  28.726 -51.420  1.00  0.00           C  
ATOM   2672  O   LEU A 172       3.693  28.676 -50.235  1.00  0.00           O  
ATOM   2673  CB  LEU A 172       4.065  30.889 -52.604  1.00  0.00           C  
ATOM   2674  CG  LEU A 172       4.754  32.157 -53.041  1.00  0.00           C  
ATOM   2675  CD1 LEU A 172       3.745  33.021 -53.782  1.00  0.00           C  
ATOM   2676  CD2 LEU A 172       5.334  32.857 -51.845  1.00  0.00           C  
ATOM   2677  H   LEU A 172       5.828  29.638 -53.874  1.00  0.00           H  
ATOM   2678  HA  LEU A 172       5.505  30.262 -51.118  1.00  0.00           H  
ATOM   2679 1HB  LEU A 172       3.623  30.447 -53.494  1.00  0.00           H  
ATOM   2680 2HB  LEU A 172       3.266  31.141 -51.939  1.00  0.00           H  
ATOM   2681  HG  LEU A 172       5.564  31.912 -53.731  1.00  0.00           H  
ATOM   2682 1HD1 LEU A 172       4.228  33.937 -54.121  1.00  0.00           H  
ATOM   2683 2HD1 LEU A 172       3.362  32.471 -54.644  1.00  0.00           H  
ATOM   2684 3HD1 LEU A 172       2.920  33.271 -53.117  1.00  0.00           H  
ATOM   2685 1HD2 LEU A 172       5.837  33.766 -52.169  1.00  0.00           H  
ATOM   2686 2HD2 LEU A 172       4.558  33.113 -51.151  1.00  0.00           H  
ATOM   2687 3HD2 LEU A 172       6.041  32.195 -51.365  1.00  0.00           H  
ATOM   2688  N   TYR A 173       3.614  27.832 -52.324  1.00  0.00           N  
ATOM   2689  CA  TYR A 173       2.771  26.704 -51.965  1.00  0.00           C  
ATOM   2690  C   TYR A 173       3.495  25.755 -51.063  1.00  0.00           C  
ATOM   2691  O   TYR A 173       2.987  25.350 -50.011  1.00  0.00           O  
ATOM   2692  CB  TYR A 173       2.309  25.926 -53.194  1.00  0.00           C  
ATOM   2693  CG  TYR A 173       1.641  24.592 -52.839  1.00  0.00           C  
ATOM   2694  CD1 TYR A 173       0.382  24.535 -52.416  1.00  0.00           C  
ATOM   2695  CD2 TYR A 173       2.348  23.443 -52.966  1.00  0.00           C  
ATOM   2696  CE1 TYR A 173      -0.226  23.336 -52.104  1.00  0.00           C  
ATOM   2697  CE2 TYR A 173       1.784  22.224 -52.665  1.00  0.00           C  
ATOM   2698  CZ  TYR A 173       0.491  22.168 -52.231  1.00  0.00           C  
ATOM   2699  OH  TYR A 173      -0.091  20.953 -51.924  1.00  0.00           O  
ATOM   2700  H   TYR A 173       3.963  27.881 -53.276  1.00  0.00           H  
ATOM   2701  HA  TYR A 173       1.906  27.080 -51.428  1.00  0.00           H  
ATOM   2702 1HB  TYR A 173       1.593  26.529 -53.758  1.00  0.00           H  
ATOM   2703 2HB  TYR A 173       3.148  25.717 -53.847  1.00  0.00           H  
ATOM   2704  HD1 TYR A 173      -0.131  25.421 -52.331  1.00  0.00           H  
ATOM   2705  HD2 TYR A 173       3.359  23.505 -53.311  1.00  0.00           H  
ATOM   2706  HE1 TYR A 173      -1.257  23.316 -51.763  1.00  0.00           H  
ATOM   2707  HE2 TYR A 173       2.366  21.310 -52.774  1.00  0.00           H  
ATOM   2708  HH  TYR A 173      -0.967  21.100 -51.561  1.00  0.00           H  
ATOM   2709  N   GLN A 174       4.687  25.369 -51.511  1.00  0.00           N  
ATOM   2710  CA  GLN A 174       5.455  24.350 -50.817  1.00  0.00           C  
ATOM   2711  C   GLN A 174       5.907  24.850 -49.432  1.00  0.00           C  
ATOM   2712  O   GLN A 174       5.868  24.116 -48.435  1.00  0.00           O  
ATOM   2713  CB  GLN A 174       6.668  24.002 -51.687  1.00  0.00           C  
ATOM   2714  CG  GLN A 174       6.368  23.338 -53.113  1.00  0.00           C  
ATOM   2715  CD  GLN A 174       5.781  21.907 -53.088  1.00  0.00           C  
ATOM   2716  OE1 GLN A 174       6.171  21.103 -52.234  1.00  0.00           O  
ATOM   2717  NE2 GLN A 174       4.877  21.557 -54.028  1.00  0.00           N  
ATOM   2718  H   GLN A 174       5.038  25.785 -52.381  1.00  0.00           H  
ATOM   2719  HA  GLN A 174       4.828  23.468 -50.684  1.00  0.00           H  
ATOM   2720 1HB  GLN A 174       7.224  24.917 -51.884  1.00  0.00           H  
ATOM   2721 2HB  GLN A 174       7.338  23.339 -51.139  1.00  0.00           H  
ATOM   2722 1HG  GLN A 174       5.669  23.988 -53.651  1.00  0.00           H  
ATOM   2723 2HG  GLN A 174       7.312  23.303 -53.661  1.00  0.00           H  
ATOM   2724 1HE2 GLN A 174       4.501  20.630 -54.028  1.00  0.00           H  
ATOM   2725 2HE2 GLN A 174       4.533  22.212 -54.750  1.00  0.00           H  
ATOM   2726  N   ALA A 175       6.281  26.130 -49.366  1.00  0.00           N  
ATOM   2727  CA  ALA A 175       6.722  26.765 -48.133  1.00  0.00           C  
ATOM   2728  C   ALA A 175       5.589  26.889 -47.137  1.00  0.00           C  
ATOM   2729  O   ALA A 175       5.713  26.488 -45.970  1.00  0.00           O  
ATOM   2730  CB  ALA A 175       7.245  28.141 -48.453  1.00  0.00           C  
ATOM   2731  H   ALA A 175       6.303  26.693 -50.212  1.00  0.00           H  
ATOM   2732  HA  ALA A 175       7.512  26.157 -47.694  1.00  0.00           H  
ATOM   2733 1HB  ALA A 175       7.580  28.609 -47.576  1.00  0.00           H  
ATOM   2734 2HB  ALA A 175       8.062  28.053 -49.151  1.00  0.00           H  
ATOM   2735 3HB  ALA A 175       6.454  28.742 -48.897  1.00  0.00           H  
ATOM   2736  N   PHE A 176       4.458  27.416 -47.617  1.00  0.00           N  
ATOM   2737  CA  PHE A 176       3.285  27.587 -46.793  1.00  0.00           C  
ATOM   2738  C   PHE A 176       2.779  26.268 -46.293  1.00  0.00           C  
ATOM   2739  O   PHE A 176       2.428  26.160 -45.126  1.00  0.00           O  
ATOM   2740  CB  PHE A 176       2.166  28.310 -47.501  1.00  0.00           C  
ATOM   2741  CG  PHE A 176       0.953  28.434 -46.631  1.00  0.00           C  
ATOM   2742  CD1 PHE A 176       0.904  29.354 -45.587  1.00  0.00           C  
ATOM   2743  CD2 PHE A 176      -0.146  27.645 -46.860  1.00  0.00           C  
ATOM   2744  CE1 PHE A 176      -0.220  29.471 -44.806  1.00  0.00           C  
ATOM   2745  CE2 PHE A 176      -1.275  27.759 -46.084  1.00  0.00           C  
ATOM   2746  CZ  PHE A 176      -1.314  28.674 -45.056  1.00  0.00           C  
ATOM   2747  H   PHE A 176       4.394  27.725 -48.588  1.00  0.00           H  
ATOM   2748  HA  PHE A 176       3.568  28.191 -45.931  1.00  0.00           H  
ATOM   2749 1HB  PHE A 176       2.492  29.305 -47.799  1.00  0.00           H  
ATOM   2750 2HB  PHE A 176       1.892  27.769 -48.411  1.00  0.00           H  
ATOM   2751  HD1 PHE A 176       1.759  29.979 -45.387  1.00  0.00           H  
ATOM   2752  HD2 PHE A 176      -0.108  26.923 -47.674  1.00  0.00           H  
ATOM   2753  HE1 PHE A 176      -0.244  30.194 -43.992  1.00  0.00           H  
ATOM   2754  HE2 PHE A 176      -2.139  27.125 -46.280  1.00  0.00           H  
ATOM   2755  HZ  PHE A 176      -2.208  28.763 -44.440  1.00  0.00           H  
ATOM   2756  N   SER A 177       2.682  25.272 -47.171  1.00  0.00           N  
ATOM   2757  CA  SER A 177       2.147  23.994 -46.759  1.00  0.00           C  
ATOM   2758  C   SER A 177       2.971  23.415 -45.616  1.00  0.00           C  
ATOM   2759  O   SER A 177       2.410  22.918 -44.638  1.00  0.00           O  
ATOM   2760  CB  SER A 177       2.151  23.041 -47.934  1.00  0.00           C  
ATOM   2761  OG  SER A 177       1.289  23.488 -48.936  1.00  0.00           O  
ATOM   2762  H   SER A 177       2.971  25.395 -48.141  1.00  0.00           H  
ATOM   2763  HA  SER A 177       1.123  24.139 -46.419  1.00  0.00           H  
ATOM   2764 1HB  SER A 177       3.165  22.963 -48.335  1.00  0.00           H  
ATOM   2765 2HB  SER A 177       1.850  22.051 -47.601  1.00  0.00           H  
ATOM   2766  HG  SER A 177       1.749  24.262 -49.338  1.00  0.00           H  
ATOM   2767  N   ALA A 178       4.304  23.517 -45.687  1.00  0.00           N  
ATOM   2768  CA  ALA A 178       5.108  23.012 -44.581  1.00  0.00           C  
ATOM   2769  C   ALA A 178       4.759  23.752 -43.281  1.00  0.00           C  
ATOM   2770  O   ALA A 178       4.672  23.151 -42.198  1.00  0.00           O  
ATOM   2771  CB  ALA A 178       6.583  23.168 -44.899  1.00  0.00           C  
ATOM   2772  H   ALA A 178       4.760  23.917 -46.513  1.00  0.00           H  
ATOM   2773  HA  ALA A 178       4.878  21.959 -44.451  1.00  0.00           H  
ATOM   2774 1HB  ALA A 178       7.174  22.765 -44.084  1.00  0.00           H  
ATOM   2775 2HB  ALA A 178       6.808  22.625 -45.815  1.00  0.00           H  
ATOM   2776 3HB  ALA A 178       6.814  24.222 -45.038  1.00  0.00           H  
ATOM   2777  N   LEU A 179       4.525  25.065 -43.397  1.00  0.00           N  
ATOM   2778  CA  LEU A 179       4.209  25.905 -42.249  1.00  0.00           C  
ATOM   2779  C   LEU A 179       2.853  25.555 -41.670  1.00  0.00           C  
ATOM   2780  O   LEU A 179       2.693  25.449 -40.454  1.00  0.00           O  
ATOM   2781  CB  LEU A 179       4.215  27.375 -42.668  1.00  0.00           C  
ATOM   2782  CG  LEU A 179       3.995  28.399 -41.577  1.00  0.00           C  
ATOM   2783  CD1 LEU A 179       5.090  28.234 -40.517  1.00  0.00           C  
ATOM   2784  CD2 LEU A 179       4.037  29.819 -42.204  1.00  0.00           C  
ATOM   2785  H   LEU A 179       4.616  25.506 -44.316  1.00  0.00           H  
ATOM   2786  HA  LEU A 179       4.960  25.745 -41.486  1.00  0.00           H  
ATOM   2787 1HB  LEU A 179       5.108  27.573 -43.166  1.00  0.00           H  
ATOM   2788 2HB  LEU A 179       3.415  27.523 -43.377  1.00  0.00           H  
ATOM   2789  HG  LEU A 179       3.028  28.229 -41.104  1.00  0.00           H  
ATOM   2790 1HD1 LEU A 179       4.941  28.948 -39.729  1.00  0.00           H  
ATOM   2791 2HD1 LEU A 179       5.046  27.227 -40.102  1.00  0.00           H  
ATOM   2792 3HD1 LEU A 179       6.059  28.402 -40.970  1.00  0.00           H  
ATOM   2793 1HD2 LEU A 179       3.878  30.566 -41.427  1.00  0.00           H  
ATOM   2794 2HD2 LEU A 179       5.011  29.988 -42.676  1.00  0.00           H  
ATOM   2795 3HD2 LEU A 179       3.252  29.906 -42.956  1.00  0.00           H  
ATOM   2796  N   ALA A 180       1.879  25.374 -42.557  1.00  0.00           N  
ATOM   2797  CA  ALA A 180       0.505  25.046 -42.220  1.00  0.00           C  
ATOM   2798  C   ALA A 180       0.436  23.726 -41.468  1.00  0.00           C  
ATOM   2799  O   ALA A 180      -0.360  23.566 -40.541  1.00  0.00           O  
ATOM   2800  CB  ALA A 180      -0.326  24.980 -43.487  1.00  0.00           C  
ATOM   2801  H   ALA A 180       2.111  25.487 -43.535  1.00  0.00           H  
ATOM   2802  HA  ALA A 180       0.116  25.831 -41.573  1.00  0.00           H  
ATOM   2803 1HB  ALA A 180      -1.361  24.759 -43.240  1.00  0.00           H  
ATOM   2804 2HB  ALA A 180      -0.267  25.937 -43.998  1.00  0.00           H  
ATOM   2805 3HB  ALA A 180       0.068  24.200 -44.134  1.00  0.00           H  
ATOM   2806  N   LYS A 181       1.302  22.788 -41.857  1.00  0.00           N  
ATOM   2807  CA  LYS A 181       1.387  21.492 -41.208  1.00  0.00           C  
ATOM   2808  C   LYS A 181       2.249  21.580 -39.949  1.00  0.00           C  
ATOM   2809  O   LYS A 181       2.094  20.780 -39.024  1.00  0.00           O  
ATOM   2810  CB  LYS A 181       1.958  20.449 -42.169  1.00  0.00           C  
ATOM   2811  CG  LYS A 181       1.050  20.115 -43.356  1.00  0.00           C  
ATOM   2812  CD  LYS A 181       1.584  18.936 -44.152  1.00  0.00           C  
ATOM   2813  CE  LYS A 181       2.870  19.297 -44.881  1.00  0.00           C  
ATOM   2814  NZ  LYS A 181       3.350  18.181 -45.757  1.00  0.00           N  
ATOM   2815  H   LYS A 181       1.902  22.973 -42.663  1.00  0.00           H  
ATOM   2816  HA  LYS A 181       0.385  21.185 -40.911  1.00  0.00           H  
ATOM   2817 1HB  LYS A 181       2.903  20.820 -42.573  1.00  0.00           H  
ATOM   2818 2HB  LYS A 181       2.171  19.529 -41.627  1.00  0.00           H  
ATOM   2819 1HG  LYS A 181       0.054  19.875 -42.990  1.00  0.00           H  
ATOM   2820 2HG  LYS A 181       0.973  20.979 -44.010  1.00  0.00           H  
ATOM   2821 1HD  LYS A 181       1.780  18.101 -43.480  1.00  0.00           H  
ATOM   2822 2HD  LYS A 181       0.839  18.627 -44.884  1.00  0.00           H  
ATOM   2823 1HE  LYS A 181       2.709  20.186 -45.492  1.00  0.00           H  
ATOM   2824 2HE  LYS A 181       3.627  19.516 -44.144  1.00  0.00           H  
ATOM   2825 1HZ  LYS A 181       4.240  18.449 -46.209  1.00  0.00           H  
ATOM   2826 2HZ  LYS A 181       3.521  17.357 -45.199  1.00  0.00           H  
ATOM   2827 3HZ  LYS A 181       2.668  17.970 -46.461  1.00  0.00           H  
ATOM   2828  N   GLY A 182       3.167  22.554 -39.917  1.00  0.00           N  
ATOM   2829  CA  GLY A 182       4.070  22.743 -38.791  1.00  0.00           C  
ATOM   2830  C   GLY A 182       5.166  21.694 -38.794  1.00  0.00           C  
ATOM   2831  O   GLY A 182       5.661  21.298 -37.736  1.00  0.00           O  
ATOM   2832  H   GLY A 182       3.270  23.173 -40.716  1.00  0.00           H  
ATOM   2833 1HA  GLY A 182       4.508  23.739 -38.854  1.00  0.00           H  
ATOM   2834 2HA  GLY A 182       3.507  22.692 -37.861  1.00  0.00           H  
ATOM   2835  N   THR A 183       5.504  21.214 -39.988  1.00  0.00           N  
ATOM   2836  CA  THR A 183       6.484  20.154 -40.128  1.00  0.00           C  
ATOM   2837  C   THR A 183       7.926  20.618 -40.392  1.00  0.00           C  
ATOM   2838  O   THR A 183       8.249  21.816 -40.410  1.00  0.00           O  
ATOM   2839  CB  THR A 183       6.023  19.180 -41.228  1.00  0.00           C  
ATOM   2840  OG1 THR A 183       6.839  17.991 -41.198  1.00  0.00           O  
ATOM   2841  CG2 THR A 183       6.102  19.857 -42.574  1.00  0.00           C  
ATOM   2842  H   THR A 183       5.076  21.634 -40.815  1.00  0.00           H  
ATOM   2843  HA  THR A 183       6.495  19.595 -39.192  1.00  0.00           H  
ATOM   2844  HB  THR A 183       4.987  18.892 -41.039  1.00  0.00           H  
ATOM   2845  HG1 THR A 183       6.457  17.327 -41.790  1.00  0.00           H  
ATOM   2846 1HG2 THR A 183       5.768  19.176 -43.348  1.00  0.00           H  
ATOM   2847 2HG2 THR A 183       5.463  20.727 -42.551  1.00  0.00           H  
ATOM   2848 3HG2 THR A 183       7.109  20.167 -42.788  1.00  0.00           H  
ATOM   2849  N   GLY A 184       8.796  19.619 -40.572  1.00  0.00           N  
ATOM   2850  CA  GLY A 184      10.231  19.784 -40.791  1.00  0.00           C  
ATOM   2851  C   GLY A 184      10.683  19.351 -42.186  1.00  0.00           C  
ATOM   2852  O   GLY A 184      11.874  19.141 -42.418  1.00  0.00           O  
ATOM   2853  H   GLY A 184       8.399  18.690 -40.575  1.00  0.00           H  
ATOM   2854 1HA  GLY A 184      10.498  20.828 -40.634  1.00  0.00           H  
ATOM   2855 2HA  GLY A 184      10.773  19.208 -40.042  1.00  0.00           H  
ATOM   2856  N   GLU A 185       9.739  19.186 -43.106  1.00  0.00           N  
ATOM   2857  CA  GLU A 185      10.077  18.737 -44.453  1.00  0.00           C  
ATOM   2858  C   GLU A 185      11.096  19.684 -45.062  1.00  0.00           C  
ATOM   2859  O   GLU A 185      10.949  20.903 -44.980  1.00  0.00           O  
ATOM   2860  CB  GLU A 185       8.821  18.656 -45.334  1.00  0.00           C  
ATOM   2861  CG  GLU A 185       7.884  17.494 -44.973  1.00  0.00           C  
ATOM   2862  CD  GLU A 185       6.633  17.383 -45.852  1.00  0.00           C  
ATOM   2863  OE1 GLU A 185       6.100  18.395 -46.279  1.00  0.00           O  
ATOM   2864  OE2 GLU A 185       6.196  16.276 -46.071  1.00  0.00           O  
ATOM   2865  H   GLU A 185       8.781  19.370 -42.859  1.00  0.00           H  
ATOM   2866  HA  GLU A 185      10.526  17.746 -44.392  1.00  0.00           H  
ATOM   2867 1HB  GLU A 185       8.255  19.584 -45.250  1.00  0.00           H  
ATOM   2868 2HB  GLU A 185       9.116  18.543 -46.378  1.00  0.00           H  
ATOM   2869 1HG  GLU A 185       8.446  16.565 -45.059  1.00  0.00           H  
ATOM   2870 2HG  GLU A 185       7.586  17.599 -43.936  1.00  0.00           H  
ATOM   2871  N   LYS A 186      12.138  19.120 -45.660  1.00  0.00           N  
ATOM   2872  CA  LYS A 186      13.186  19.936 -46.243  1.00  0.00           C  
ATOM   2873  C   LYS A 186      12.663  20.867 -47.320  1.00  0.00           C  
ATOM   2874  O   LYS A 186      11.980  20.434 -48.249  1.00  0.00           O  
ATOM   2875  CB  LYS A 186      14.293  19.054 -46.825  1.00  0.00           C  
ATOM   2876  CG  LYS A 186      15.478  19.834 -47.390  1.00  0.00           C  
ATOM   2877  CD  LYS A 186      16.574  18.911 -47.900  1.00  0.00           C  
ATOM   2878  CE  LYS A 186      17.737  19.715 -48.467  1.00  0.00           C  
ATOM   2879  NZ  LYS A 186      18.831  18.837 -48.962  1.00  0.00           N  
ATOM   2880  H   LYS A 186      12.206  18.115 -45.693  1.00  0.00           H  
ATOM   2881  HA  LYS A 186      13.616  20.554 -45.451  1.00  0.00           H  
ATOM   2882 1HB  LYS A 186      14.669  18.387 -46.048  1.00  0.00           H  
ATOM   2883 2HB  LYS A 186      13.884  18.434 -47.622  1.00  0.00           H  
ATOM   2884 1HG  LYS A 186      15.141  20.470 -48.212  1.00  0.00           H  
ATOM   2885 2HG  LYS A 186      15.892  20.474 -46.612  1.00  0.00           H  
ATOM   2886 1HD  LYS A 186      16.933  18.277 -47.087  1.00  0.00           H  
ATOM   2887 2HD  LYS A 186      16.172  18.271 -48.686  1.00  0.00           H  
ATOM   2888 1HE  LYS A 186      17.373  20.328 -49.291  1.00  0.00           H  
ATOM   2889 2HE  LYS A 186      18.131  20.369 -47.689  1.00  0.00           H  
ATOM   2890 1HZ  LYS A 186      19.579  19.408 -49.331  1.00  0.00           H  
ATOM   2891 2HZ  LYS A 186      19.181  18.273 -48.201  1.00  0.00           H  
ATOM   2892 3HZ  LYS A 186      18.476  18.236 -49.691  1.00  0.00           H  
ATOM   2893  N   LEU A 187      13.015  22.136 -47.191  1.00  0.00           N  
ATOM   2894  CA  LEU A 187      12.650  23.179 -48.136  1.00  0.00           C  
ATOM   2895  C   LEU A 187      13.882  23.706 -48.865  1.00  0.00           C  
ATOM   2896  O   LEU A 187      14.983  23.702 -48.308  1.00  0.00           O  
ATOM   2897  CB  LEU A 187      11.938  24.326 -47.419  1.00  0.00           C  
ATOM   2898  CG  LEU A 187      10.624  24.020 -46.698  1.00  0.00           C  
ATOM   2899  CD1 LEU A 187      10.140  25.291 -46.033  1.00  0.00           C  
ATOM   2900  CD2 LEU A 187       9.585  23.503 -47.698  1.00  0.00           C  
ATOM   2901  H   LEU A 187      13.564  22.396 -46.386  1.00  0.00           H  
ATOM   2902  HA  LEU A 187      11.968  22.761 -48.878  1.00  0.00           H  
ATOM   2903 1HB  LEU A 187      12.621  24.716 -46.670  1.00  0.00           H  
ATOM   2904 2HB  LEU A 187      11.757  25.105 -48.113  1.00  0.00           H  
ATOM   2905  HG  LEU A 187      10.789  23.268 -45.925  1.00  0.00           H  
ATOM   2906 1HD1 LEU A 187       9.216  25.073 -45.525  1.00  0.00           H  
ATOM   2907 2HD1 LEU A 187      10.886  25.638 -45.321  1.00  0.00           H  
ATOM   2908 3HD1 LEU A 187       9.971  26.059 -46.789  1.00  0.00           H  
ATOM   2909 1HD2 LEU A 187       8.651  23.295 -47.185  1.00  0.00           H  
ATOM   2910 2HD2 LEU A 187       9.408  24.244 -48.467  1.00  0.00           H  
ATOM   2911 3HD2 LEU A 187       9.957  22.586 -48.161  1.00  0.00           H  
ATOM   2912  N   SER A 188      13.704  24.159 -50.104  1.00  0.00           N  
ATOM   2913  CA  SER A 188      14.810  24.782 -50.825  1.00  0.00           C  
ATOM   2914  C   SER A 188      15.049  26.121 -50.149  1.00  0.00           C  
ATOM   2915  O   SER A 188      14.154  26.565 -49.438  1.00  0.00           O  
ATOM   2916  CB  SER A 188      14.440  25.011 -52.280  1.00  0.00           C  
ATOM   2917  OG  SER A 188      13.437  26.004 -52.404  1.00  0.00           O  
ATOM   2918  H   SER A 188      12.771  24.106 -50.534  1.00  0.00           H  
ATOM   2919  HA  SER A 188      15.681  24.138 -50.747  1.00  0.00           H  
ATOM   2920 1HB  SER A 188      15.311  25.301 -52.849  1.00  0.00           H  
ATOM   2921 2HB  SER A 188      14.073  24.082 -52.710  1.00  0.00           H  
ATOM   2922  HG  SER A 188      12.604  25.542 -52.194  1.00  0.00           H  
ATOM   2923  N   PRO A 189      16.211  26.782 -50.293  1.00  0.00           N  
ATOM   2924  CA  PRO A 189      16.465  28.119 -49.789  1.00  0.00           C  
ATOM   2925  C   PRO A 189      15.378  29.123 -50.153  1.00  0.00           C  
ATOM   2926  O   PRO A 189      15.048  30.007 -49.370  1.00  0.00           O  
ATOM   2927  CB  PRO A 189      17.803  28.467 -50.438  1.00  0.00           C  
ATOM   2928  CG  PRO A 189      18.485  27.127 -50.593  1.00  0.00           C  
ATOM   2929  CD  PRO A 189      17.370  26.170 -50.974  1.00  0.00           C  
ATOM   2930  HA  PRO A 189      16.574  28.059 -48.688  1.00  0.00           H  
ATOM   2931 1HB  PRO A 189      17.623  28.972 -51.408  1.00  0.00           H  
ATOM   2932 2HB  PRO A 189      18.357  29.170 -49.808  1.00  0.00           H  
ATOM   2933 1HG  PRO A 189      19.288  27.190 -51.345  1.00  0.00           H  
ATOM   2934 2HG  PRO A 189      18.966  26.852 -49.639  1.00  0.00           H  
ATOM   2935 1HD  PRO A 189      17.243  26.164 -52.062  1.00  0.00           H  
ATOM   2936 2HD  PRO A 189      17.595  25.179 -50.567  1.00  0.00           H  
ATOM   2937  N   ASP A 190      14.767  28.978 -51.334  1.00  0.00           N  
ATOM   2938  CA  ASP A 190      13.737  29.945 -51.678  1.00  0.00           C  
ATOM   2939  C   ASP A 190      12.489  29.652 -50.878  1.00  0.00           C  
ATOM   2940  O   ASP A 190      11.875  30.553 -50.305  1.00  0.00           O  
ATOM   2941  CB  ASP A 190      13.423  29.893 -53.170  1.00  0.00           C  
ATOM   2942  CG  ASP A 190      14.569  30.391 -54.028  1.00  0.00           C  
ATOM   2943  OD1 ASP A 190      15.484  30.972 -53.490  1.00  0.00           O  
ATOM   2944  OD2 ASP A 190      14.517  30.199 -55.217  1.00  0.00           O  
ATOM   2945  H   ASP A 190      15.015  28.243 -51.977  1.00  0.00           H  
ATOM   2946  HA  ASP A 190      14.088  30.945 -51.423  1.00  0.00           H  
ATOM   2947 1HB  ASP A 190      13.199  28.864 -53.455  1.00  0.00           H  
ATOM   2948 2HB  ASP A 190      12.539  30.489 -53.379  1.00  0.00           H  
ATOM   2949  N   GLU A 191      12.138  28.375 -50.782  1.00  0.00           N  
ATOM   2950  CA  GLU A 191      10.946  28.007 -50.041  1.00  0.00           C  
ATOM   2951  C   GLU A 191      11.118  28.358 -48.566  1.00  0.00           C  
ATOM   2952  O   GLU A 191      10.194  28.855 -47.918  1.00  0.00           O  
ATOM   2953  CB  GLU A 191      10.687  26.525 -50.239  1.00  0.00           C  
ATOM   2954  CG  GLU A 191      10.233  26.158 -51.603  1.00  0.00           C  
ATOM   2955  CD  GLU A 191      10.326  24.685 -51.923  1.00  0.00           C  
ATOM   2956  OE1 GLU A 191      11.099  23.987 -51.296  1.00  0.00           O  
ATOM   2957  OE2 GLU A 191       9.664  24.267 -52.833  1.00  0.00           O  
ATOM   2958  H   GLU A 191      12.699  27.651 -51.239  1.00  0.00           H  
ATOM   2959  HA  GLU A 191      10.101  28.569 -50.437  1.00  0.00           H  
ATOM   2960 1HB  GLU A 191      11.595  25.990 -50.068  1.00  0.00           H  
ATOM   2961 2HB  GLU A 191       9.941  26.190 -49.530  1.00  0.00           H  
ATOM   2962 1HG  GLU A 191       9.198  26.451 -51.668  1.00  0.00           H  
ATOM   2963 2HG  GLU A 191      10.803  26.728 -52.327  1.00  0.00           H  
ATOM   2964  N   ALA A 192      12.326  28.146 -48.044  1.00  0.00           N  
ATOM   2965  CA  ALA A 192      12.620  28.444 -46.655  1.00  0.00           C  
ATOM   2966  C   ALA A 192      12.435  29.928 -46.359  1.00  0.00           C  
ATOM   2967  O   ALA A 192      11.846  30.287 -45.336  1.00  0.00           O  
ATOM   2968  CB  ALA A 192      14.041  28.028 -46.333  1.00  0.00           C  
ATOM   2969  H   ALA A 192      13.051  27.735 -48.625  1.00  0.00           H  
ATOM   2970  HA  ALA A 192      11.927  27.882 -46.034  1.00  0.00           H  
ATOM   2971 1HB  ALA A 192      14.253  28.232 -45.286  1.00  0.00           H  
ATOM   2972 2HB  ALA A 192      14.163  26.961 -46.532  1.00  0.00           H  
ATOM   2973 3HB  ALA A 192      14.730  28.591 -46.960  1.00  0.00           H  
ATOM   2974  N   LYS A 193      12.878  30.793 -47.280  1.00  0.00           N  
ATOM   2975  CA  LYS A 193      12.735  32.232 -47.101  1.00  0.00           C  
ATOM   2976  C   LYS A 193      11.267  32.644 -47.161  1.00  0.00           C  
ATOM   2977  O   LYS A 193      10.820  33.484 -46.373  1.00  0.00           O  
ATOM   2978  CB  LYS A 193      13.545  32.970 -48.167  1.00  0.00           C  
ATOM   2979  CG  LYS A 193      15.075  32.881 -47.990  1.00  0.00           C  
ATOM   2980  CD  LYS A 193      15.803  33.532 -49.167  1.00  0.00           C  
ATOM   2981  CE  LYS A 193      17.321  33.285 -49.129  1.00  0.00           C  
ATOM   2982  NZ  LYS A 193      18.018  34.059 -48.049  1.00  0.00           N  
ATOM   2983  H   LYS A 193      13.375  30.450 -48.107  1.00  0.00           H  
ATOM   2984  HA  LYS A 193      13.126  32.501 -46.119  1.00  0.00           H  
ATOM   2985 1HB  LYS A 193      13.305  32.550 -49.146  1.00  0.00           H  
ATOM   2986 2HB  LYS A 193      13.262  34.023 -48.179  1.00  0.00           H  
ATOM   2987 1HG  LYS A 193      15.350  33.423 -47.088  1.00  0.00           H  
ATOM   2988 2HG  LYS A 193      15.394  31.854 -47.870  1.00  0.00           H  
ATOM   2989 1HD  LYS A 193      15.398  33.139 -50.103  1.00  0.00           H  
ATOM   2990 2HD  LYS A 193      15.632  34.609 -49.136  1.00  0.00           H  
ATOM   2991 1HE  LYS A 193      17.497  32.219 -48.979  1.00  0.00           H  
ATOM   2992 2HE  LYS A 193      17.743  33.577 -50.090  1.00  0.00           H  
ATOM   2993 1HZ  LYS A 193      19.004  33.871 -48.078  1.00  0.00           H  
ATOM   2994 2HZ  LYS A 193      17.855  35.050 -48.198  1.00  0.00           H  
ATOM   2995 3HZ  LYS A 193      17.680  33.830 -47.106  1.00  0.00           H  
ATOM   2996  N   PHE A 194      10.494  32.031 -48.066  1.00  0.00           N  
ATOM   2997  CA  PHE A 194       9.081  32.376 -48.155  1.00  0.00           C  
ATOM   2998  C   PHE A 194       8.337  31.915 -46.909  1.00  0.00           C  
ATOM   2999  O   PHE A 194       7.501  32.645 -46.370  1.00  0.00           O  
ATOM   3000  CB  PHE A 194       8.436  31.768 -49.396  1.00  0.00           C  
ATOM   3001  CG  PHE A 194       8.805  32.465 -50.670  1.00  0.00           C  
ATOM   3002  CD1 PHE A 194       9.472  31.794 -51.654  1.00  0.00           C  
ATOM   3003  CD2 PHE A 194       8.489  33.800 -50.873  1.00  0.00           C  
ATOM   3004  CE1 PHE A 194       9.825  32.411 -52.829  1.00  0.00           C  
ATOM   3005  CE2 PHE A 194       8.834  34.433 -52.051  1.00  0.00           C  
ATOM   3006  CZ  PHE A 194       9.504  33.733 -53.034  1.00  0.00           C  
ATOM   3007  H   PHE A 194      10.902  31.350 -48.711  1.00  0.00           H  
ATOM   3008  HA  PHE A 194       8.995  33.460 -48.224  1.00  0.00           H  
ATOM   3009 1HB  PHE A 194       8.750  30.725 -49.484  1.00  0.00           H  
ATOM   3010 2HB  PHE A 194       7.354  31.777 -49.294  1.00  0.00           H  
ATOM   3011  HD1 PHE A 194       9.722  30.758 -51.485  1.00  0.00           H  
ATOM   3012  HD2 PHE A 194       7.960  34.348 -50.094  1.00  0.00           H  
ATOM   3013  HE1 PHE A 194      10.361  31.853 -53.595  1.00  0.00           H  
ATOM   3014  HE2 PHE A 194       8.579  35.480 -52.204  1.00  0.00           H  
ATOM   3015  HZ  PHE A 194       9.780  34.228 -53.964  1.00  0.00           H  
ATOM   3016  N   ARG A 195       8.695  30.733 -46.401  1.00  0.00           N  
ATOM   3017  CA  ARG A 195       8.051  30.219 -45.200  1.00  0.00           C  
ATOM   3018  C   ARG A 195       8.316  31.156 -44.066  1.00  0.00           C  
ATOM   3019  O   ARG A 195       7.408  31.530 -43.308  1.00  0.00           O  
ATOM   3020  CB  ARG A 195       8.596  28.849 -44.811  1.00  0.00           C  
ATOM   3021  CG  ARG A 195       7.988  28.299 -43.562  1.00  0.00           C  
ATOM   3022  CD  ARG A 195       8.322  26.861 -43.353  1.00  0.00           C  
ATOM   3023  NE  ARG A 195       7.786  26.335 -42.106  1.00  0.00           N  
ATOM   3024  CZ  ARG A 195       7.996  25.082 -41.637  1.00  0.00           C  
ATOM   3025  NH1 ARG A 195       8.730  24.222 -42.280  1.00  0.00           N  
ATOM   3026  NH2 ARG A 195       7.463  24.679 -40.509  1.00  0.00           N  
ATOM   3027  H   ARG A 195       9.394  30.165 -46.875  1.00  0.00           H  
ATOM   3028  HA  ARG A 195       6.981  30.149 -45.368  1.00  0.00           H  
ATOM   3029 1HB  ARG A 195       8.431  28.131 -45.597  1.00  0.00           H  
ATOM   3030 2HB  ARG A 195       9.673  28.914 -44.659  1.00  0.00           H  
ATOM   3031 1HG  ARG A 195       8.349  28.864 -42.705  1.00  0.00           H  
ATOM   3032 2HG  ARG A 195       6.944  28.426 -43.649  1.00  0.00           H  
ATOM   3033 1HD  ARG A 195       7.873  26.296 -44.163  1.00  0.00           H  
ATOM   3034 2HD  ARG A 195       9.402  26.723 -43.353  1.00  0.00           H  
ATOM   3035  HE  ARG A 195       7.205  26.945 -41.557  1.00  0.00           H  
ATOM   3036 1HH1 ARG A 195       9.171  24.463 -43.157  1.00  0.00           H  
ATOM   3037 2HH1 ARG A 195       8.839  23.285 -41.858  1.00  0.00           H  
ATOM   3038 1HH2 ARG A 195       6.883  25.292 -39.960  1.00  0.00           H  
ATOM   3039 2HH2 ARG A 195       7.655  23.705 -40.217  1.00  0.00           H  
ATOM   3040  N   ALA A 196       9.573  31.547 -43.955  1.00  0.00           N  
ATOM   3041  CA  ALA A 196      10.014  32.424 -42.917  1.00  0.00           C  
ATOM   3042  C   ALA A 196       9.302  33.766 -42.967  1.00  0.00           C  
ATOM   3043  O   ALA A 196       8.876  34.289 -41.939  1.00  0.00           O  
ATOM   3044  CB  ALA A 196      11.506  32.596 -43.055  1.00  0.00           C  
ATOM   3045  H   ALA A 196      10.272  31.199 -44.618  1.00  0.00           H  
ATOM   3046  HA  ALA A 196       9.770  31.954 -41.971  1.00  0.00           H  
ATOM   3047 1HB  ALA A 196      11.860  33.196 -42.297  1.00  0.00           H  
ATOM   3048 2HB  ALA A 196      11.987  31.619 -43.005  1.00  0.00           H  
ATOM   3049 3HB  ALA A 196      11.731  33.054 -44.011  1.00  0.00           H  
ATOM   3050  N   GLY A 197       9.101  34.301 -44.170  1.00  0.00           N  
ATOM   3051  CA  GLY A 197       8.404  35.568 -44.314  1.00  0.00           C  
ATOM   3052  C   GLY A 197       6.971  35.458 -43.801  1.00  0.00           C  
ATOM   3053  O   GLY A 197       6.480  36.333 -43.076  1.00  0.00           O  
ATOM   3054  H   GLY A 197       9.479  33.845 -45.001  1.00  0.00           H  
ATOM   3055 1HA  GLY A 197       8.938  36.341 -43.764  1.00  0.00           H  
ATOM   3056 2HA  GLY A 197       8.400  35.857 -45.365  1.00  0.00           H  
ATOM   3057  N   LEU A 198       6.291  34.380 -44.191  1.00  0.00           N  
ATOM   3058  CA  LEU A 198       4.901  34.184 -43.807  1.00  0.00           C  
ATOM   3059  C   LEU A 198       4.735  34.010 -42.295  1.00  0.00           C  
ATOM   3060  O   LEU A 198       3.865  34.641 -41.685  1.00  0.00           O  
ATOM   3061  CB  LEU A 198       4.379  32.949 -44.549  1.00  0.00           C  
ATOM   3062  CG  LEU A 198       4.249  33.127 -46.079  1.00  0.00           C  
ATOM   3063  CD1 LEU A 198       3.988  31.767 -46.737  1.00  0.00           C  
ATOM   3064  CD2 LEU A 198       3.120  34.121 -46.374  1.00  0.00           C  
ATOM   3065  H   LEU A 198       6.749  33.691 -44.793  1.00  0.00           H  
ATOM   3066  HA  LEU A 198       4.333  35.059 -44.118  1.00  0.00           H  
ATOM   3067 1HB  LEU A 198       5.073  32.126 -44.374  1.00  0.00           H  
ATOM   3068 2HB  LEU A 198       3.407  32.675 -44.148  1.00  0.00           H  
ATOM   3069  HG  LEU A 198       5.183  33.519 -46.474  1.00  0.00           H  
ATOM   3070 1HD1 LEU A 198       3.920  31.889 -47.808  1.00  0.00           H  
ATOM   3071 2HD1 LEU A 198       4.812  31.091 -46.505  1.00  0.00           H  
ATOM   3072 3HD1 LEU A 198       3.072  31.363 -46.366  1.00  0.00           H  
ATOM   3073 1HD2 LEU A 198       3.037  34.266 -47.448  1.00  0.00           H  
ATOM   3074 2HD2 LEU A 198       2.178  33.736 -45.984  1.00  0.00           H  
ATOM   3075 3HD2 LEU A 198       3.346  35.076 -45.901  1.00  0.00           H  
ATOM   3076  N   PHE A 199       5.605  33.215 -41.670  1.00  0.00           N  
ATOM   3077  CA  PHE A 199       5.489  33.015 -40.231  1.00  0.00           C  
ATOM   3078  C   PHE A 199       5.834  34.275 -39.477  1.00  0.00           C  
ATOM   3079  O   PHE A 199       5.161  34.636 -38.507  1.00  0.00           O  
ATOM   3080  CB  PHE A 199       6.356  31.899 -39.701  1.00  0.00           C  
ATOM   3081  CG  PHE A 199       6.107  31.703 -38.221  1.00  0.00           C  
ATOM   3082  CD1 PHE A 199       4.938  31.090 -37.792  1.00  0.00           C  
ATOM   3083  CD2 PHE A 199       7.006  32.149 -37.260  1.00  0.00           C  
ATOM   3084  CE1 PHE A 199       4.677  30.916 -36.449  1.00  0.00           C  
ATOM   3085  CE2 PHE A 199       6.739  31.970 -35.905  1.00  0.00           C  
ATOM   3086  CZ  PHE A 199       5.580  31.357 -35.507  1.00  0.00           C  
ATOM   3087  H   PHE A 199       6.325  32.723 -42.204  1.00  0.00           H  
ATOM   3088  HA  PHE A 199       4.452  32.762 -40.007  1.00  0.00           H  
ATOM   3089 1HB  PHE A 199       6.152  30.979 -40.227  1.00  0.00           H  
ATOM   3090 2HB  PHE A 199       7.401  32.146 -39.856  1.00  0.00           H  
ATOM   3091  HD1 PHE A 199       4.216  30.749 -38.532  1.00  0.00           H  
ATOM   3092  HD2 PHE A 199       7.925  32.642 -37.580  1.00  0.00           H  
ATOM   3093  HE1 PHE A 199       3.752  30.433 -36.134  1.00  0.00           H  
ATOM   3094  HE2 PHE A 199       7.433  32.311 -35.153  1.00  0.00           H  
ATOM   3095  HZ  PHE A 199       5.372  31.222 -34.446  1.00  0.00           H  
ATOM   3096  N   ALA A 200       6.930  34.915 -39.877  1.00  0.00           N  
ATOM   3097  CA  ALA A 200       7.401  36.110 -39.218  1.00  0.00           C  
ATOM   3098  C   ALA A 200       6.339  37.197 -39.242  1.00  0.00           C  
ATOM   3099  O   ALA A 200       6.162  37.925 -38.262  1.00  0.00           O  
ATOM   3100  CB  ALA A 200       8.640  36.598 -39.901  1.00  0.00           C  
ATOM   3101  H   ALA A 200       7.463  34.573 -40.678  1.00  0.00           H  
ATOM   3102  HA  ALA A 200       7.627  35.868 -38.181  1.00  0.00           H  
ATOM   3103 1HB  ALA A 200       8.949  37.459 -39.396  1.00  0.00           H  
ATOM   3104 2HB  ALA A 200       9.412  35.838 -39.863  1.00  0.00           H  
ATOM   3105 3HB  ALA A 200       8.419  36.841 -40.940  1.00  0.00           H  
ATOM   3106  N   ASP A 201       5.588  37.289 -40.344  1.00  0.00           N  
ATOM   3107  CA  ASP A 201       4.511  38.260 -40.439  1.00  0.00           C  
ATOM   3108  C   ASP A 201       3.463  37.975 -39.373  1.00  0.00           C  
ATOM   3109  O   ASP A 201       3.035  38.879 -38.647  1.00  0.00           O  
ATOM   3110  CB  ASP A 201       3.852  38.207 -41.816  1.00  0.00           C  
ATOM   3111  CG  ASP A 201       2.810  39.283 -42.016  1.00  0.00           C  
ATOM   3112  OD1 ASP A 201       3.187  40.422 -42.107  1.00  0.00           O  
ATOM   3113  OD2 ASP A 201       1.626  38.981 -42.010  1.00  0.00           O  
ATOM   3114  H   ASP A 201       5.783  36.697 -41.154  1.00  0.00           H  
ATOM   3115  HA  ASP A 201       4.919  39.256 -40.272  1.00  0.00           H  
ATOM   3116 1HB  ASP A 201       4.622  38.312 -42.586  1.00  0.00           H  
ATOM   3117 2HB  ASP A 201       3.389  37.229 -41.960  1.00  0.00           H  
ATOM   3118  N   VAL A 202       3.075  36.701 -39.249  1.00  0.00           N  
ATOM   3119  CA  VAL A 202       2.068  36.310 -38.272  1.00  0.00           C  
ATOM   3120  C   VAL A 202       2.514  36.600 -36.856  1.00  0.00           C  
ATOM   3121  O   VAL A 202       1.747  37.135 -36.043  1.00  0.00           O  
ATOM   3122  CB  VAL A 202       1.774  34.803 -38.385  1.00  0.00           C  
ATOM   3123  CG1 VAL A 202       0.896  34.357 -37.231  1.00  0.00           C  
ATOM   3124  CG2 VAL A 202       1.100  34.514 -39.704  1.00  0.00           C  
ATOM   3125  H   VAL A 202       3.469  35.995 -39.877  1.00  0.00           H  
ATOM   3126  HA  VAL A 202       1.162  36.869 -38.464  1.00  0.00           H  
ATOM   3127  HB  VAL A 202       2.709  34.251 -38.327  1.00  0.00           H  
ATOM   3128 1HG1 VAL A 202       0.708  33.287 -37.314  1.00  0.00           H  
ATOM   3129 2HG1 VAL A 202       1.403  34.563 -36.289  1.00  0.00           H  
ATOM   3130 3HG1 VAL A 202      -0.049  34.895 -37.261  1.00  0.00           H  
ATOM   3131 1HG2 VAL A 202       0.909  33.446 -39.786  1.00  0.00           H  
ATOM   3132 2HG2 VAL A 202       0.166  35.054 -39.758  1.00  0.00           H  
ATOM   3133 3HG2 VAL A 202       1.744  34.829 -40.516  1.00  0.00           H  
ATOM   3134  N   ARG A 203       3.757  36.251 -36.559  1.00  0.00           N  
ATOM   3135  CA  ARG A 203       4.284  36.432 -35.225  1.00  0.00           C  
ATOM   3136  C   ARG A 203       4.436  37.909 -34.874  1.00  0.00           C  
ATOM   3137  O   ARG A 203       4.046  38.330 -33.785  1.00  0.00           O  
ATOM   3138  CB  ARG A 203       5.612  35.718 -35.101  1.00  0.00           C  
ATOM   3139  CG  ARG A 203       6.238  35.767 -33.735  1.00  0.00           C  
ATOM   3140  CD  ARG A 203       5.403  35.100 -32.706  1.00  0.00           C  
ATOM   3141  NE  ARG A 203       6.071  35.070 -31.414  1.00  0.00           N  
ATOM   3142  CZ  ARG A 203       5.479  34.758 -30.246  1.00  0.00           C  
ATOM   3143  NH1 ARG A 203       4.201  34.448 -30.210  1.00  0.00           N  
ATOM   3144  NH2 ARG A 203       6.187  34.767 -29.130  1.00  0.00           N  
ATOM   3145  H   ARG A 203       4.336  35.816 -37.281  1.00  0.00           H  
ATOM   3146  HA  ARG A 203       3.586  35.981 -34.522  1.00  0.00           H  
ATOM   3147 1HB  ARG A 203       5.486  34.674 -35.381  1.00  0.00           H  
ATOM   3148 2HB  ARG A 203       6.319  36.157 -35.808  1.00  0.00           H  
ATOM   3149 1HG  ARG A 203       7.163  35.243 -33.773  1.00  0.00           H  
ATOM   3150 2HG  ARG A 203       6.411  36.802 -33.443  1.00  0.00           H  
ATOM   3151 1HD  ARG A 203       4.462  35.643 -32.590  1.00  0.00           H  
ATOM   3152 2HD  ARG A 203       5.200  34.073 -33.011  1.00  0.00           H  
ATOM   3153  HE  ARG A 203       7.055  35.302 -31.392  1.00  0.00           H  
ATOM   3154 1HH1 ARG A 203       3.657  34.443 -31.063  1.00  0.00           H  
ATOM   3155 2HH1 ARG A 203       3.761  34.216 -29.331  1.00  0.00           H  
ATOM   3156 1HH2 ARG A 203       7.169  35.008 -29.156  1.00  0.00           H  
ATOM   3157 2HH2 ARG A 203       5.749  34.535 -28.252  1.00  0.00           H  
ATOM   3158  N   ASP A 204       4.942  38.724 -35.802  1.00  0.00           N  
ATOM   3159  CA  ASP A 204       5.105  40.139 -35.497  1.00  0.00           C  
ATOM   3160  C   ASP A 204       3.754  40.799 -35.232  1.00  0.00           C  
ATOM   3161  O   ASP A 204       3.608  41.546 -34.256  1.00  0.00           O  
ATOM   3162  CB  ASP A 204       5.831  40.884 -36.628  1.00  0.00           C  
ATOM   3163  CG  ASP A 204       6.118  42.350 -36.263  1.00  0.00           C  
ATOM   3164  OD1 ASP A 204       6.900  42.568 -35.364  1.00  0.00           O  
ATOM   3165  OD2 ASP A 204       5.557  43.231 -36.887  1.00  0.00           O  
ATOM   3166  H   ASP A 204       5.246  38.366 -36.707  1.00  0.00           H  
ATOM   3167  HA  ASP A 204       5.707  40.227 -34.594  1.00  0.00           H  
ATOM   3168 1HB  ASP A 204       6.774  40.379 -36.851  1.00  0.00           H  
ATOM   3169 2HB  ASP A 204       5.221  40.847 -37.537  1.00  0.00           H  
ATOM   3170  N   ARG A 205       2.753  40.521 -36.079  1.00  0.00           N  
ATOM   3171  CA  ARG A 205       1.445  41.129 -35.881  1.00  0.00           C  
ATOM   3172  C   ARG A 205       0.825  40.682 -34.568  1.00  0.00           C  
ATOM   3173  O   ARG A 205       0.282  41.505 -33.821  1.00  0.00           O  
ATOM   3174  CB  ARG A 205       0.532  40.773 -37.025  1.00  0.00           C  
ATOM   3175  CG  ARG A 205       0.864  41.464 -38.308  1.00  0.00           C  
ATOM   3176  CD  ARG A 205      -0.134  41.205 -39.319  1.00  0.00           C  
ATOM   3177  NE  ARG A 205      -0.007  39.880 -39.872  1.00  0.00           N  
ATOM   3178  CZ  ARG A 205      -0.806  38.834 -39.625  1.00  0.00           C  
ATOM   3179  NH1 ARG A 205      -1.816  38.910 -38.774  1.00  0.00           N  
ATOM   3180  NH2 ARG A 205      -0.560  37.724 -40.288  1.00  0.00           N  
ATOM   3181  H   ARG A 205       2.903  39.898 -36.877  1.00  0.00           H  
ATOM   3182  HA  ARG A 205       1.568  42.211 -35.860  1.00  0.00           H  
ATOM   3183 1HB  ARG A 205       0.592  39.697 -37.211  1.00  0.00           H  
ATOM   3184 2HB  ARG A 205      -0.505  41.009 -36.770  1.00  0.00           H  
ATOM   3185 1HG  ARG A 205       0.919  42.533 -38.137  1.00  0.00           H  
ATOM   3186 2HG  ARG A 205       1.825  41.109 -38.683  1.00  0.00           H  
ATOM   3187 1HD  ARG A 205      -1.124  41.310 -38.909  1.00  0.00           H  
ATOM   3188 2HD  ARG A 205      -0.007  41.913 -40.132  1.00  0.00           H  
ATOM   3189  HE  ARG A 205       0.729  39.726 -40.580  1.00  0.00           H  
ATOM   3190 1HH1 ARG A 205      -2.019  39.790 -38.267  1.00  0.00           H  
ATOM   3191 2HH1 ARG A 205      -2.407  38.111 -38.617  1.00  0.00           H  
ATOM   3192 1HH2 ARG A 205       0.237  37.740 -40.957  1.00  0.00           H  
ATOM   3193 2HH2 ARG A 205      -1.142  36.913 -40.160  1.00  0.00           H  
ATOM   3194  N   PHE A 206       0.978  39.403 -34.228  1.00  0.00           N  
ATOM   3195  CA  PHE A 206       0.485  38.908 -32.955  1.00  0.00           C  
ATOM   3196  C   PHE A 206       1.058  39.704 -31.818  1.00  0.00           C  
ATOM   3197  O   PHE A 206       0.339  40.196 -30.954  1.00  0.00           O  
ATOM   3198  CB  PHE A 206       0.798  37.439 -32.733  1.00  0.00           C  
ATOM   3199  CG  PHE A 206       0.485  37.018 -31.314  1.00  0.00           C  
ATOM   3200  CD1 PHE A 206      -0.812  36.791 -30.887  1.00  0.00           C  
ATOM   3201  CD2 PHE A 206       1.515  36.871 -30.397  1.00  0.00           C  
ATOM   3202  CE1 PHE A 206      -1.068  36.436 -29.569  1.00  0.00           C  
ATOM   3203  CE2 PHE A 206       1.267  36.518 -29.091  1.00  0.00           C  
ATOM   3204  CZ  PHE A 206      -0.025  36.303 -28.672  1.00  0.00           C  
ATOM   3205  H   PHE A 206       1.432  38.737 -34.863  1.00  0.00           H  
ATOM   3206  HA  PHE A 206      -0.606  39.042 -32.944  1.00  0.00           H  
ATOM   3207 1HB  PHE A 206       0.229  36.817 -33.423  1.00  0.00           H  
ATOM   3208 2HB  PHE A 206       1.856  37.257 -32.921  1.00  0.00           H  
ATOM   3209  HD1 PHE A 206      -1.634  36.902 -31.593  1.00  0.00           H  
ATOM   3210  HD2 PHE A 206       2.534  37.047 -30.730  1.00  0.00           H  
ATOM   3211  HE1 PHE A 206      -2.093  36.264 -29.241  1.00  0.00           H  
ATOM   3212  HE2 PHE A 206       2.093  36.413 -28.390  1.00  0.00           H  
ATOM   3213  HZ  PHE A 206      -0.227  36.025 -27.638  1.00  0.00           H  
ATOM   3214  N   LEU A 207       2.382  39.818 -31.807  1.00  0.00           N  
ATOM   3215  CA  LEU A 207       3.041  40.495 -30.723  1.00  0.00           C  
ATOM   3216  C   LEU A 207       2.648  41.964 -30.629  1.00  0.00           C  
ATOM   3217  O   LEU A 207       2.444  42.491 -29.529  1.00  0.00           O  
ATOM   3218  CB  LEU A 207       4.543  40.323 -30.915  1.00  0.00           C  
ATOM   3219  CG  LEU A 207       5.016  38.900 -30.719  1.00  0.00           C  
ATOM   3220  CD1 LEU A 207       6.496  38.819 -31.067  1.00  0.00           C  
ATOM   3221  CD2 LEU A 207       4.674  38.467 -29.296  1.00  0.00           C  
ATOM   3222  H   LEU A 207       2.934  39.405 -32.560  1.00  0.00           H  
ATOM   3223  HA  LEU A 207       2.756  39.999 -29.798  1.00  0.00           H  
ATOM   3224 1HB  LEU A 207       4.787  40.615 -31.941  1.00  0.00           H  
ATOM   3225 2HB  LEU A 207       5.084  40.960 -30.247  1.00  0.00           H  
ATOM   3226  HG  LEU A 207       4.496  38.242 -31.400  1.00  0.00           H  
ATOM   3227 1HD1 LEU A 207       6.844  37.799 -30.946  1.00  0.00           H  
ATOM   3228 2HD1 LEU A 207       6.629  39.129 -32.108  1.00  0.00           H  
ATOM   3229 3HD1 LEU A 207       7.060  39.466 -30.434  1.00  0.00           H  
ATOM   3230 1HD2 LEU A 207       4.988  37.447 -29.138  1.00  0.00           H  
ATOM   3231 2HD2 LEU A 207       5.145  39.095 -28.589  1.00  0.00           H  
ATOM   3232 3HD2 LEU A 207       3.600  38.540 -29.151  1.00  0.00           H  
ATOM   3233  N   ALA A 208       2.500  42.647 -31.762  1.00  0.00           N  
ATOM   3234  CA  ALA A 208       2.109  44.050 -31.692  1.00  0.00           C  
ATOM   3235  C   ALA A 208       0.745  44.193 -31.015  1.00  0.00           C  
ATOM   3236  O   ALA A 208       0.527  45.099 -30.192  1.00  0.00           O  
ATOM   3237  CB  ALA A 208       2.069  44.645 -33.081  1.00  0.00           C  
ATOM   3238  H   ALA A 208       2.687  42.205 -32.667  1.00  0.00           H  
ATOM   3239  HA  ALA A 208       2.846  44.581 -31.091  1.00  0.00           H  
ATOM   3240 1HB  ALA A 208       1.801  45.690 -33.021  1.00  0.00           H  
ATOM   3241 2HB  ALA A 208       3.053  44.543 -33.544  1.00  0.00           H  
ATOM   3242 3HB  ALA A 208       1.330  44.107 -33.680  1.00  0.00           H  
ATOM   3243  N   LEU A 209      -0.160  43.269 -31.340  1.00  0.00           N  
ATOM   3244  CA  LEU A 209      -1.501  43.276 -30.792  1.00  0.00           C  
ATOM   3245  C   LEU A 209      -1.489  42.813 -29.336  1.00  0.00           C  
ATOM   3246  O   LEU A 209      -2.268  43.305 -28.522  1.00  0.00           O  
ATOM   3247  CB  LEU A 209      -2.397  42.415 -31.678  1.00  0.00           C  
ATOM   3248  CG  LEU A 209      -2.597  43.005 -33.099  1.00  0.00           C  
ATOM   3249  CD1 LEU A 209      -3.359  42.020 -33.961  1.00  0.00           C  
ATOM   3250  CD2 LEU A 209      -3.329  44.346 -32.992  1.00  0.00           C  
ATOM   3251  H   LEU A 209       0.083  42.550 -32.028  1.00  0.00           H  
ATOM   3252  HA  LEU A 209      -1.877  44.296 -30.822  1.00  0.00           H  
ATOM   3253 1HB  LEU A 209      -1.941  41.428 -31.781  1.00  0.00           H  
ATOM   3254 2HB  LEU A 209      -3.373  42.309 -31.204  1.00  0.00           H  
ATOM   3255  HG  LEU A 209      -1.624  43.168 -33.563  1.00  0.00           H  
ATOM   3256 1HD1 LEU A 209      -3.482  42.431 -34.968  1.00  0.00           H  
ATOM   3257 2HD1 LEU A 209      -2.796  41.086 -34.021  1.00  0.00           H  
ATOM   3258 3HD1 LEU A 209      -4.336  41.830 -33.525  1.00  0.00           H  
ATOM   3259 1HD2 LEU A 209      -3.458  44.767 -33.989  1.00  0.00           H  
ATOM   3260 2HD2 LEU A 209      -4.306  44.201 -32.532  1.00  0.00           H  
ATOM   3261 3HD2 LEU A 209      -2.744  45.032 -32.379  1.00  0.00           H  
ATOM   3262  N   LEU A 210      -0.564  41.913 -28.991  1.00  0.00           N  
ATOM   3263  CA  LEU A 210      -0.430  41.442 -27.620  1.00  0.00           C  
ATOM   3264  C   LEU A 210      -0.158  42.621 -26.713  1.00  0.00           C  
ATOM   3265  O   LEU A 210      -0.849  42.810 -25.709  1.00  0.00           O  
ATOM   3266  CB  LEU A 210       0.730  40.453 -27.498  1.00  0.00           C  
ATOM   3267  CG  LEU A 210       1.051  39.966 -26.125  1.00  0.00           C  
ATOM   3268  CD1 LEU A 210      -0.126  39.190 -25.576  1.00  0.00           C  
ATOM   3269  CD2 LEU A 210       2.319  39.134 -26.183  1.00  0.00           C  
ATOM   3270  H   LEU A 210       0.037  41.514 -29.708  1.00  0.00           H  
ATOM   3271  HA  LEU A 210      -1.361  40.965 -27.316  1.00  0.00           H  
ATOM   3272 1HB  LEU A 210       0.520  39.589 -28.130  1.00  0.00           H  
ATOM   3273 2HB  LEU A 210       1.622  40.926 -27.867  1.00  0.00           H  
ATOM   3274  HG  LEU A 210       1.221  40.812 -25.483  1.00  0.00           H  
ATOM   3275 1HD1 LEU A 210       0.103  38.848 -24.567  1.00  0.00           H  
ATOM   3276 2HD1 LEU A 210      -1.006  39.837 -25.549  1.00  0.00           H  
ATOM   3277 3HD1 LEU A 210      -0.325  38.332 -26.215  1.00  0.00           H  
ATOM   3278 1HD2 LEU A 210       2.563  38.793 -25.187  1.00  0.00           H  
ATOM   3279 2HD2 LEU A 210       2.164  38.280 -26.832  1.00  0.00           H  
ATOM   3280 3HD2 LEU A 210       3.136  39.740 -26.571  1.00  0.00           H  
ATOM   3281  N   LYS A 211       0.830  43.442 -27.077  1.00  0.00           N  
ATOM   3282  CA  LYS A 211       1.121  44.603 -26.254  1.00  0.00           C  
ATOM   3283  C   LYS A 211      -0.117  45.477 -26.120  1.00  0.00           C  
ATOM   3284  O   LYS A 211      -0.453  45.886 -25.009  1.00  0.00           O  
ATOM   3285  CB  LYS A 211       2.306  45.417 -26.768  1.00  0.00           C  
ATOM   3286  CG  LYS A 211       2.720  46.570 -25.788  1.00  0.00           C  
ATOM   3287  CD  LYS A 211       2.107  47.930 -26.189  1.00  0.00           C  
ATOM   3288  CE  LYS A 211       2.584  49.081 -25.279  1.00  0.00           C  
ATOM   3289  NZ  LYS A 211       2.143  50.398 -25.791  1.00  0.00           N  
ATOM   3290  H   LYS A 211       1.369  43.241 -27.923  1.00  0.00           H  
ATOM   3291  HA  LYS A 211       1.384  44.257 -25.257  1.00  0.00           H  
ATOM   3292 1HB  LYS A 211       3.160  44.776 -26.885  1.00  0.00           H  
ATOM   3293 2HB  LYS A 211       2.069  45.842 -27.749  1.00  0.00           H  
ATOM   3294 1HG  LYS A 211       2.373  46.325 -24.782  1.00  0.00           H  
ATOM   3295 2HG  LYS A 211       3.797  46.657 -25.758  1.00  0.00           H  
ATOM   3296 1HD  LYS A 211       2.393  48.168 -27.214  1.00  0.00           H  
ATOM   3297 2HD  LYS A 211       1.020  47.873 -26.137  1.00  0.00           H  
ATOM   3298 1HE  LYS A 211       2.189  48.943 -24.277  1.00  0.00           H  
ATOM   3299 2HE  LYS A 211       3.653  49.077 -25.235  1.00  0.00           H  
ATOM   3300 1HZ  LYS A 211       2.474  51.184 -25.215  1.00  0.00           H  
ATOM   3301 2HZ  LYS A 211       2.526  50.525 -26.707  1.00  0.00           H  
ATOM   3302 3HZ  LYS A 211       1.132  50.469 -25.842  1.00  0.00           H  
ATOM   3303  N   GLN A 212      -0.806  45.762 -27.234  1.00  0.00           N  
ATOM   3304  CA  GLN A 212      -2.000  46.605 -27.175  1.00  0.00           C  
ATOM   3305  C   GLN A 212      -3.058  46.037 -26.209  1.00  0.00           C  
ATOM   3306  O   GLN A 212      -3.630  46.779 -25.394  1.00  0.00           O  
ATOM   3307  CB  GLN A 212      -2.601  46.769 -28.582  1.00  0.00           C  
ATOM   3308  CG  GLN A 212      -3.813  47.694 -28.655  1.00  0.00           C  
ATOM   3309  CD  GLN A 212      -4.369  47.842 -30.074  1.00  0.00           C  
ATOM   3310  OE1 GLN A 212      -4.658  46.861 -30.764  1.00  0.00           O  
ATOM   3311  NE2 GLN A 212      -4.529  49.083 -30.508  1.00  0.00           N  
ATOM   3312  H   GLN A 212      -0.485  45.405 -28.138  1.00  0.00           H  
ATOM   3313  HA  GLN A 212      -1.705  47.587 -26.808  1.00  0.00           H  
ATOM   3314 1HB  GLN A 212      -1.836  47.135 -29.270  1.00  0.00           H  
ATOM   3315 2HB  GLN A 212      -2.919  45.793 -28.947  1.00  0.00           H  
ATOM   3316 1HG  GLN A 212      -4.601  47.278 -28.023  1.00  0.00           H  
ATOM   3317 2HG  GLN A 212      -3.526  48.682 -28.293  1.00  0.00           H  
ATOM   3318 1HE2 GLN A 212      -4.892  49.245 -31.424  1.00  0.00           H  
ATOM   3319 2HE2 GLN A 212      -4.283  49.858 -29.923  1.00  0.00           H  
ATOM   3320  N   ASP A 213      -3.317  44.722 -26.269  1.00  0.00           N  
ATOM   3321  CA  ASP A 213      -4.299  44.134 -25.353  1.00  0.00           C  
ATOM   3322  C   ASP A 213      -3.865  44.243 -23.893  1.00  0.00           C  
ATOM   3323  O   ASP A 213      -4.680  44.551 -23.015  1.00  0.00           O  
ATOM   3324  CB  ASP A 213      -4.554  42.655 -25.669  1.00  0.00           C  
ATOM   3325  CG  ASP A 213      -5.404  42.392 -26.924  1.00  0.00           C  
ATOM   3326  OD1 ASP A 213      -6.016  43.308 -27.422  1.00  0.00           O  
ATOM   3327  OD2 ASP A 213      -5.460  41.256 -27.349  1.00  0.00           O  
ATOM   3328  H   ASP A 213      -2.836  44.140 -26.958  1.00  0.00           H  
ATOM   3329  HA  ASP A 213      -5.236  44.676 -25.472  1.00  0.00           H  
ATOM   3330 1HB  ASP A 213      -3.585  42.163 -25.810  1.00  0.00           H  
ATOM   3331 2HB  ASP A 213      -5.033  42.183 -24.816  1.00  0.00           H  
ATOM   3332  N   LEU A 214      -2.579  44.026 -23.634  1.00  0.00           N  
ATOM   3333  CA  LEU A 214      -2.055  44.100 -22.279  1.00  0.00           C  
ATOM   3334  C   LEU A 214      -2.117  45.520 -21.748  1.00  0.00           C  
ATOM   3335  O   LEU A 214      -2.495  45.756 -20.596  1.00  0.00           O  
ATOM   3336  CB  LEU A 214      -0.625  43.596 -22.299  1.00  0.00           C  
ATOM   3337  CG  LEU A 214      -0.487  42.111 -22.570  1.00  0.00           C  
ATOM   3338  CD1 LEU A 214       0.936  41.829 -22.861  1.00  0.00           C  
ATOM   3339  CD2 LEU A 214      -0.984  41.341 -21.361  1.00  0.00           C  
ATOM   3340  H   LEU A 214      -1.949  43.774 -24.400  1.00  0.00           H  
ATOM   3341  HA  LEU A 214      -2.657  43.459 -21.638  1.00  0.00           H  
ATOM   3342 1HB  LEU A 214      -0.078  44.128 -23.076  1.00  0.00           H  
ATOM   3343 2HB  LEU A 214      -0.161  43.807 -21.339  1.00  0.00           H  
ATOM   3344  HG  LEU A 214      -1.078  41.823 -23.439  1.00  0.00           H  
ATOM   3345 1HD1 LEU A 214       1.080  40.769 -23.058  1.00  0.00           H  
ATOM   3346 2HD1 LEU A 214       1.196  42.404 -23.729  1.00  0.00           H  
ATOM   3347 3HD1 LEU A 214       1.545  42.129 -22.048  1.00  0.00           H  
ATOM   3348 1HD2 LEU A 214      -0.883  40.272 -21.541  1.00  0.00           H  
ATOM   3349 2HD2 LEU A 214      -0.404  41.616 -20.485  1.00  0.00           H  
ATOM   3350 3HD2 LEU A 214      -2.033  41.581 -21.185  1.00  0.00           H  
ATOM   3351  N   GLN A 215      -1.794  46.483 -22.608  1.00  0.00           N  
ATOM   3352  CA  GLN A 215      -1.847  47.872 -22.214  1.00  0.00           C  
ATOM   3353  C   GLN A 215      -3.267  48.253 -21.868  1.00  0.00           C  
ATOM   3354  O   GLN A 215      -3.499  48.929 -20.866  1.00  0.00           O  
ATOM   3355  CB  GLN A 215      -1.317  48.788 -23.312  1.00  0.00           C  
ATOM   3356  CG  GLN A 215      -1.295  50.256 -22.896  1.00  0.00           C  
ATOM   3357  CD  GLN A 215      -0.665  51.179 -23.929  1.00  0.00           C  
ATOM   3358  OE1 GLN A 215      -0.503  50.836 -25.122  1.00  0.00           O  
ATOM   3359  NE2 GLN A 215      -0.287  52.372 -23.468  1.00  0.00           N  
ATOM   3360  H   GLN A 215      -1.483  46.241 -23.546  1.00  0.00           H  
ATOM   3361  HA  GLN A 215      -1.238  48.005 -21.324  1.00  0.00           H  
ATOM   3362 1HB  GLN A 215      -0.321  48.472 -23.607  1.00  0.00           H  
ATOM   3363 2HB  GLN A 215      -1.956  48.694 -24.191  1.00  0.00           H  
ATOM   3364 1HG  GLN A 215      -2.326  50.576 -22.753  1.00  0.00           H  
ATOM   3365 2HG  GLN A 215      -0.747  50.357 -21.962  1.00  0.00           H  
ATOM   3366 1HE2 GLN A 215       0.138  53.049 -24.081  1.00  0.00           H  
ATOM   3367 2HE2 GLN A 215      -0.428  52.604 -22.505  1.00  0.00           H  
ATOM   3368  N   SER A 216      -4.219  47.795 -22.691  1.00  0.00           N  
ATOM   3369  CA  SER A 216      -5.627  48.091 -22.497  1.00  0.00           C  
ATOM   3370  C   SER A 216      -6.116  47.515 -21.171  1.00  0.00           C  
ATOM   3371  O   SER A 216      -6.827  48.188 -20.419  1.00  0.00           O  
ATOM   3372  CB  SER A 216      -6.424  47.501 -23.644  1.00  0.00           C  
ATOM   3373  OG  SER A 216      -6.064  48.105 -24.860  1.00  0.00           O  
ATOM   3374  H   SER A 216      -3.953  47.247 -23.511  1.00  0.00           H  
ATOM   3375  HA  SER A 216      -5.759  49.172 -22.483  1.00  0.00           H  
ATOM   3376 1HB  SER A 216      -6.248  46.432 -23.702  1.00  0.00           H  
ATOM   3377 2HB  SER A 216      -7.486  47.648 -23.461  1.00  0.00           H  
ATOM   3378  HG  SER A 216      -5.146  47.784 -25.046  1.00  0.00           H  
ATOM   3379  N   TYR A 217      -5.694  46.285 -20.856  1.00  0.00           N  
ATOM   3380  CA  TYR A 217      -6.058  45.663 -19.590  1.00  0.00           C  
ATOM   3381  C   TYR A 217      -5.599  46.521 -18.426  1.00  0.00           C  
ATOM   3382  O   TYR A 217      -6.391  46.844 -17.531  1.00  0.00           O  
ATOM   3383  CB  TYR A 217      -5.457  44.262 -19.466  1.00  0.00           C  
ATOM   3384  CG  TYR A 217      -5.709  43.603 -18.110  1.00  0.00           C  
ATOM   3385  CD1 TYR A 217      -6.933  43.012 -17.821  1.00  0.00           C  
ATOM   3386  CD2 TYR A 217      -4.702  43.593 -17.161  1.00  0.00           C  
ATOM   3387  CE1 TYR A 217      -7.137  42.417 -16.584  1.00  0.00           C  
ATOM   3388  CE2 TYR A 217      -4.904  43.005 -15.932  1.00  0.00           C  
ATOM   3389  CZ  TYR A 217      -6.116  42.417 -15.640  1.00  0.00           C  
ATOM   3390  OH  TYR A 217      -6.322  41.817 -14.418  1.00  0.00           O  
ATOM   3391  H   TYR A 217      -5.129  45.761 -21.526  1.00  0.00           H  
ATOM   3392  HA  TYR A 217      -7.143  45.586 -19.542  1.00  0.00           H  
ATOM   3393 1HB  TYR A 217      -5.866  43.619 -20.248  1.00  0.00           H  
ATOM   3394 2HB  TYR A 217      -4.383  44.314 -19.621  1.00  0.00           H  
ATOM   3395  HD1 TYR A 217      -7.732  43.014 -18.564  1.00  0.00           H  
ATOM   3396  HD2 TYR A 217      -3.749  44.051 -17.396  1.00  0.00           H  
ATOM   3397  HE1 TYR A 217      -8.096  41.950 -16.355  1.00  0.00           H  
ATOM   3398  HE2 TYR A 217      -4.106  43.003 -15.199  1.00  0.00           H  
ATOM   3399  HH  TYR A 217      -7.244  41.564 -14.335  1.00  0.00           H  
ATOM   3400  N   ILE A 218      -4.328  46.910 -18.441  1.00  0.00           N  
ATOM   3401  CA  ILE A 218      -3.803  47.698 -17.347  1.00  0.00           C  
ATOM   3402  C   ILE A 218      -4.468  49.061 -17.289  1.00  0.00           C  
ATOM   3403  O   ILE A 218      -4.766  49.563 -16.205  1.00  0.00           O  
ATOM   3404  CB  ILE A 218      -2.292  47.846 -17.410  1.00  0.00           C  
ATOM   3405  CG1 ILE A 218      -1.641  46.494 -17.294  1.00  0.00           C  
ATOM   3406  CG2 ILE A 218      -1.895  48.681 -16.250  1.00  0.00           C  
ATOM   3407  CD1 ILE A 218      -1.947  45.818 -16.008  1.00  0.00           C  
ATOM   3408  H   ILE A 218      -3.718  46.632 -19.216  1.00  0.00           H  
ATOM   3409  HA  ILE A 218      -4.036  47.176 -16.418  1.00  0.00           H  
ATOM   3410  HB  ILE A 218      -1.986  48.304 -18.358  1.00  0.00           H  
ATOM   3411 1HG1 ILE A 218      -1.997  45.866 -18.108  1.00  0.00           H  
ATOM   3412 2HG1 ILE A 218      -0.565  46.598 -17.383  1.00  0.00           H  
ATOM   3413 1HG2 ILE A 218      -0.847  48.793 -16.225  1.00  0.00           H  
ATOM   3414 2HG2 ILE A 218      -2.370  49.658 -16.322  1.00  0.00           H  
ATOM   3415 3HG2 ILE A 218      -2.219  48.180 -15.355  1.00  0.00           H  
ATOM   3416 1HD1 ILE A 218      -1.458  44.852 -16.003  1.00  0.00           H  
ATOM   3417 2HD1 ILE A 218      -1.576  46.421 -15.194  1.00  0.00           H  
ATOM   3418 3HD1 ILE A 218      -3.017  45.688 -15.899  1.00  0.00           H  
ATOM   3419  N   ALA A 219      -4.689  49.684 -18.447  1.00  0.00           N  
ATOM   3420  CA  ALA A 219      -5.352  50.972 -18.468  1.00  0.00           C  
ATOM   3421  C   ALA A 219      -6.731  50.864 -17.841  1.00  0.00           C  
ATOM   3422  O   ALA A 219      -7.142  51.749 -17.096  1.00  0.00           O  
ATOM   3423  CB  ALA A 219      -5.468  51.488 -19.885  1.00  0.00           C  
ATOM   3424  H   ALA A 219      -4.404  49.257 -19.324  1.00  0.00           H  
ATOM   3425  HA  ALA A 219      -4.759  51.670 -17.880  1.00  0.00           H  
ATOM   3426 1HB  ALA A 219      -5.951  52.461 -19.879  1.00  0.00           H  
ATOM   3427 2HB  ALA A 219      -4.475  51.572 -20.323  1.00  0.00           H  
ATOM   3428 3HB  ALA A 219      -6.063  50.788 -20.469  1.00  0.00           H  
ATOM   3429  N   ASP A 220      -7.441  49.757 -18.088  1.00  0.00           N  
ATOM   3430  CA  ASP A 220      -8.767  49.595 -17.512  1.00  0.00           C  
ATOM   3431  C   ASP A 220      -8.649  49.475 -15.997  1.00  0.00           C  
ATOM   3432  O   ASP A 220      -9.437  50.066 -15.251  1.00  0.00           O  
ATOM   3433  CB  ASP A 220      -9.462  48.357 -18.088  1.00  0.00           C  
ATOM   3434  CG  ASP A 220     -10.957  48.280 -17.748  1.00  0.00           C  
ATOM   3435  OD1 ASP A 220     -11.691  49.125 -18.203  1.00  0.00           O  
ATOM   3436  OD2 ASP A 220     -11.359  47.380 -17.037  1.00  0.00           O  
ATOM   3437  H   ASP A 220      -7.078  49.043 -18.721  1.00  0.00           H  
ATOM   3438  HA  ASP A 220      -9.362  50.475 -17.748  1.00  0.00           H  
ATOM   3439 1HB  ASP A 220      -9.339  48.348 -19.172  1.00  0.00           H  
ATOM   3440 2HB  ASP A 220      -8.966  47.461 -17.704  1.00  0.00           H  
ATOM   3441  N   GLN A 221      -7.618  48.766 -15.527  1.00  0.00           N  
ATOM   3442  CA  GLN A 221      -7.441  48.627 -14.091  1.00  0.00           C  
ATOM   3443  C   GLN A 221      -7.229  50.008 -13.467  1.00  0.00           C  
ATOM   3444  O   GLN A 221      -7.854  50.337 -12.449  1.00  0.00           O  
ATOM   3445  CB  GLN A 221      -6.220  47.723 -13.809  1.00  0.00           C  
ATOM   3446  CG  GLN A 221      -6.389  46.247 -14.166  1.00  0.00           C  
ATOM   3447  CD  GLN A 221      -7.244  45.503 -13.168  1.00  0.00           C  
ATOM   3448  OE1 GLN A 221      -6.912  45.490 -11.981  1.00  0.00           O  
ATOM   3449  NE2 GLN A 221      -8.341  44.902 -13.615  1.00  0.00           N  
ATOM   3450  H   GLN A 221      -6.995  48.287 -16.179  1.00  0.00           H  
ATOM   3451  HA  GLN A 221      -8.338  48.183 -13.664  1.00  0.00           H  
ATOM   3452 1HB  GLN A 221      -5.370  48.090 -14.361  1.00  0.00           H  
ATOM   3453 2HB  GLN A 221      -5.961  47.783 -12.754  1.00  0.00           H  
ATOM   3454 1HG  GLN A 221      -6.868  46.178 -15.143  1.00  0.00           H  
ATOM   3455 2HG  GLN A 221      -5.404  45.775 -14.204  1.00  0.00           H  
ATOM   3456 1HE2 GLN A 221      -8.933  44.406 -12.980  1.00  0.00           H  
ATOM   3457 2HE2 GLN A 221      -8.588  44.965 -14.584  1.00  0.00           H  
ATOM   3458  N   LEU A 222      -6.443  50.850 -14.148  1.00  0.00           N  
ATOM   3459  CA  LEU A 222      -6.158  52.200 -13.677  1.00  0.00           C  
ATOM   3460  C   LEU A 222      -7.398  53.105 -13.732  1.00  0.00           C  
ATOM   3461  O   LEU A 222      -7.665  53.860 -12.794  1.00  0.00           O  
ATOM   3462  CB  LEU A 222      -5.019  52.783 -14.526  1.00  0.00           C  
ATOM   3463  CG  LEU A 222      -3.646  52.106 -14.322  1.00  0.00           C  
ATOM   3464  CD1 LEU A 222      -2.663  52.580 -15.384  1.00  0.00           C  
ATOM   3465  CD2 LEU A 222      -3.131  52.440 -12.930  1.00  0.00           C  
ATOM   3466  H   LEU A 222      -5.980  50.510 -14.992  1.00  0.00           H  
ATOM   3467  HA  LEU A 222      -5.826  52.134 -12.642  1.00  0.00           H  
ATOM   3468 1HB  LEU A 222      -5.285  52.685 -15.573  1.00  0.00           H  
ATOM   3469 2HB  LEU A 222      -4.915  53.840 -14.293  1.00  0.00           H  
ATOM   3470  HG  LEU A 222      -3.760  51.030 -14.418  1.00  0.00           H  
ATOM   3471 1HD1 LEU A 222      -1.704  52.088 -15.231  1.00  0.00           H  
ATOM   3472 2HD1 LEU A 222      -3.046  52.325 -16.368  1.00  0.00           H  
ATOM   3473 3HD1 LEU A 222      -2.536  53.657 -15.310  1.00  0.00           H  
ATOM   3474 1HD2 LEU A 222      -2.167  51.958 -12.769  1.00  0.00           H  
ATOM   3475 2HD2 LEU A 222      -3.017  53.518 -12.832  1.00  0.00           H  
ATOM   3476 3HD2 LEU A 222      -3.843  52.084 -12.187  1.00  0.00           H  
ATOM   3477  N   LYS A 223      -8.197  52.995 -14.800  1.00  0.00           N  
ATOM   3478  CA  LYS A 223      -9.410  53.809 -14.964  1.00  0.00           C  
ATOM   3479  C   LYS A 223     -10.442  53.508 -13.888  1.00  0.00           C  
ATOM   3480  O   LYS A 223     -11.207  54.381 -13.478  1.00  0.00           O  
ATOM   3481  CB  LYS A 223     -10.015  53.620 -16.354  1.00  0.00           C  
ATOM   3482  CG  LYS A 223      -9.201  54.267 -17.484  1.00  0.00           C  
ATOM   3483  CD  LYS A 223      -9.815  53.997 -18.845  1.00  0.00           C  
ATOM   3484  CE  LYS A 223      -8.983  54.619 -19.955  1.00  0.00           C  
ATOM   3485  NZ  LYS A 223      -9.556  54.343 -21.305  1.00  0.00           N  
ATOM   3486  H   LYS A 223      -7.933  52.356 -15.548  1.00  0.00           H  
ATOM   3487  HA  LYS A 223      -9.130  54.856 -14.865  1.00  0.00           H  
ATOM   3488 1HB  LYS A 223     -10.090  52.551 -16.567  1.00  0.00           H  
ATOM   3489 2HB  LYS A 223     -11.023  54.029 -16.374  1.00  0.00           H  
ATOM   3490 1HG  LYS A 223      -9.176  55.344 -17.323  1.00  0.00           H  
ATOM   3491 2HG  LYS A 223      -8.184  53.903 -17.467  1.00  0.00           H  
ATOM   3492 1HD  LYS A 223      -9.872  52.917 -19.003  1.00  0.00           H  
ATOM   3493 2HD  LYS A 223     -10.824  54.406 -18.880  1.00  0.00           H  
ATOM   3494 1HE  LYS A 223      -8.936  55.696 -19.803  1.00  0.00           H  
ATOM   3495 2HE  LYS A 223      -7.972  54.211 -19.911  1.00  0.00           H  
ATOM   3496 1HZ  LYS A 223      -8.975  54.772 -22.012  1.00  0.00           H  
ATOM   3497 2HZ  LYS A 223      -9.592  53.345 -21.458  1.00  0.00           H  
ATOM   3498 3HZ  LYS A 223     -10.489  54.726 -21.361  1.00  0.00           H  
ATOM   3499  N   ARG A 224     -10.420  52.278 -13.388  1.00  0.00           N  
ATOM   3500  CA  ARG A 224     -11.322  51.830 -12.340  1.00  0.00           C  
ATOM   3501  C   ARG A 224     -10.811  52.196 -10.941  1.00  0.00           C  
ATOM   3502  O   ARG A 224     -11.443  51.859  -9.938  1.00  0.00           O  
ATOM   3503  CB  ARG A 224     -11.525  50.325 -12.435  1.00  0.00           C  
ATOM   3504  CG  ARG A 224     -12.325  49.861 -13.656  1.00  0.00           C  
ATOM   3505  CD  ARG A 224     -12.416  48.382 -13.729  1.00  0.00           C  
ATOM   3506  NE  ARG A 224     -13.157  47.934 -14.905  1.00  0.00           N  
ATOM   3507  CZ  ARG A 224     -14.496  47.771 -14.957  1.00  0.00           C  
ATOM   3508  NH1 ARG A 224     -15.239  48.013 -13.892  1.00  0.00           N  
ATOM   3509  NH2 ARG A 224     -15.071  47.365 -16.076  1.00  0.00           N  
ATOM   3510  H   ARG A 224      -9.783  51.594 -13.803  1.00  0.00           H  
ATOM   3511  HA  ARG A 224     -12.286  52.314 -12.491  1.00  0.00           H  
ATOM   3512 1HB  ARG A 224     -10.548  49.838 -12.490  1.00  0.00           H  
ATOM   3513 2HB  ARG A 224     -12.024  49.962 -11.540  1.00  0.00           H  
ATOM   3514 1HG  ARG A 224     -13.333  50.263 -13.601  1.00  0.00           H  
ATOM   3515 2HG  ARG A 224     -11.847  50.216 -14.569  1.00  0.00           H  
ATOM   3516 1HD  ARG A 224     -11.406  47.971 -13.794  1.00  0.00           H  
ATOM   3517 2HD  ARG A 224     -12.913  47.997 -12.842  1.00  0.00           H  
ATOM   3518  HE  ARG A 224     -12.610  47.736 -15.765  1.00  0.00           H  
ATOM   3519 1HH1 ARG A 224     -14.805  48.323 -13.034  1.00  0.00           H  
ATOM   3520 2HH1 ARG A 224     -16.240  47.888 -13.935  1.00  0.00           H  
ATOM   3521 1HH2 ARG A 224     -14.508  47.176 -16.903  1.00  0.00           H  
ATOM   3522 2HH2 ARG A 224     -16.067  47.244 -16.114  1.00  0.00           H  
ATOM   3523  N   GLY A 225      -9.666  52.886 -10.871  1.00  0.00           N  
ATOM   3524  CA  GLY A 225      -9.069  53.305  -9.611  1.00  0.00           C  
ATOM   3525  C   GLY A 225      -8.157  52.260  -8.978  1.00  0.00           C  
ATOM   3526  O   GLY A 225      -7.700  52.436  -7.846  1.00  0.00           O  
ATOM   3527  H   GLY A 225      -9.171  53.152 -11.720  1.00  0.00           H  
ATOM   3528 1HA  GLY A 225      -8.497  54.216  -9.787  1.00  0.00           H  
ATOM   3529 2HA  GLY A 225      -9.861  53.563  -8.912  1.00  0.00           H  
ATOM   3530  N   HIS A 226      -7.931  51.147  -9.666  1.00  0.00           N  
ATOM   3531  CA  HIS A 226      -7.077  50.112  -9.119  1.00  0.00           C  
ATOM   3532  C   HIS A 226      -5.631  50.561  -9.313  1.00  0.00           C  
ATOM   3533  O   HIS A 226      -5.284  51.120 -10.348  1.00  0.00           O  
ATOM   3534  CB  HIS A 226      -7.366  48.754  -9.764  1.00  0.00           C  
ATOM   3535  CG  HIS A 226      -6.838  47.588  -9.001  1.00  0.00           C  
ATOM   3536  ND1 HIS A 226      -5.524  47.209  -9.029  1.00  0.00           N  
ATOM   3537  CD2 HIS A 226      -7.465  46.716  -8.173  1.00  0.00           C  
ATOM   3538  CE1 HIS A 226      -5.357  46.144  -8.247  1.00  0.00           C  
ATOM   3539  NE2 HIS A 226      -6.519  45.829  -7.720  1.00  0.00           N  
ATOM   3540  H   HIS A 226      -8.293  51.028 -10.609  1.00  0.00           H  
ATOM   3541  HA  HIS A 226      -7.254  50.010  -8.049  1.00  0.00           H  
ATOM   3542 1HB  HIS A 226      -8.441  48.630  -9.899  1.00  0.00           H  
ATOM   3543 2HB  HIS A 226      -6.915  48.724 -10.746  1.00  0.00           H  
ATOM   3544  HD2 HIS A 226      -8.525  46.721  -7.915  1.00  0.00           H  
ATOM   3545  HE1 HIS A 226      -4.428  45.614  -8.068  1.00  0.00           H  
ATOM   3546  HE2 HIS A 226      -6.688  45.058  -7.086  1.00  0.00           H  
ATOM   3547  N   ALA A 227      -4.778  50.298  -8.331  1.00  0.00           N  
ATOM   3548  CA  ALA A 227      -3.368  50.686  -8.409  1.00  0.00           C  
ATOM   3549  C   ALA A 227      -2.522  49.722  -9.240  1.00  0.00           C  
ATOM   3550  O   ALA A 227      -1.305  49.907  -9.368  1.00  0.00           O  
ATOM   3551  CB  ALA A 227      -2.781  50.772  -7.013  1.00  0.00           C  
ATOM   3552  H   ALA A 227      -5.115  49.830  -7.502  1.00  0.00           H  
ATOM   3553  HA  ALA A 227      -3.321  51.667  -8.880  1.00  0.00           H  
ATOM   3554 1HB  ALA A 227      -1.745  51.098  -7.076  1.00  0.00           H  
ATOM   3555 2HB  ALA A 227      -3.354  51.489  -6.423  1.00  0.00           H  
ATOM   3556 3HB  ALA A 227      -2.827  49.791  -6.541  1.00  0.00           H  
ATOM   3557  N   VAL A 228      -3.144  48.656  -9.752  1.00  0.00           N  
ATOM   3558  CA  VAL A 228      -2.496  47.610 -10.529  1.00  0.00           C  
ATOM   3559  C   VAL A 228      -1.717  46.822  -9.501  1.00  0.00           C  
ATOM   3560  O   VAL A 228      -2.179  45.770  -9.068  1.00  0.00           O  
ATOM   3561  CB  VAL A 228      -1.672  48.191 -11.706  1.00  0.00           C  
ATOM   3562  CG1 VAL A 228      -0.925  47.097 -12.455  1.00  0.00           C  
ATOM   3563  CG2 VAL A 228      -2.650  48.912 -12.624  1.00  0.00           C  
ATOM   3564  H   VAL A 228      -4.133  48.514  -9.575  1.00  0.00           H  
ATOM   3565  HA  VAL A 228      -3.262  46.963 -10.958  1.00  0.00           H  
ATOM   3566  HB  VAL A 228      -0.935  48.872 -11.353  1.00  0.00           H  
ATOM   3567 1HG1 VAL A 228      -0.374  47.540 -13.280  1.00  0.00           H  
ATOM   3568 2HG1 VAL A 228      -0.231  46.588 -11.784  1.00  0.00           H  
ATOM   3569 3HG1 VAL A 228      -1.637  46.388 -12.843  1.00  0.00           H  
ATOM   3570 1HG2 VAL A 228      -2.113  49.356 -13.446  1.00  0.00           H  
ATOM   3571 2HG2 VAL A 228      -3.382  48.208 -12.999  1.00  0.00           H  
ATOM   3572 3HG2 VAL A 228      -3.161  49.692 -12.068  1.00  0.00           H  
ATOM   3573  N   GLY A 229      -0.566  47.321  -9.055  1.00  0.00           N  
ATOM   3574  CA  GLY A 229       0.077  46.684  -7.911  1.00  0.00           C  
ATOM   3575  C   GLY A 229       0.267  45.184  -8.073  1.00  0.00           C  
ATOM   3576  O   GLY A 229       1.291  44.702  -8.556  1.00  0.00           O  
ATOM   3577  H   GLY A 229      -0.241  48.205  -9.437  1.00  0.00           H  
ATOM   3578 1HA  GLY A 229       1.049  47.151  -7.749  1.00  0.00           H  
ATOM   3579 2HA  GLY A 229      -0.512  46.879  -7.014  1.00  0.00           H  
ATOM   3580  N   ASP A 230      -0.731  44.491  -7.529  1.00  0.00           N  
ATOM   3581  CA  ASP A 230      -0.921  43.061  -7.359  1.00  0.00           C  
ATOM   3582  C   ASP A 230      -1.031  42.306  -8.682  1.00  0.00           C  
ATOM   3583  O   ASP A 230      -0.865  41.085  -8.730  1.00  0.00           O  
ATOM   3584  CB  ASP A 230      -2.160  42.881  -6.495  1.00  0.00           C  
ATOM   3585  CG  ASP A 230      -1.885  43.359  -5.031  1.00  0.00           C  
ATOM   3586  OD1 ASP A 230      -0.707  43.489  -4.676  1.00  0.00           O  
ATOM   3587  OD2 ASP A 230      -2.856  43.681  -4.317  1.00  0.00           O  
ATOM   3588  H   ASP A 230      -1.510  45.074  -7.268  1.00  0.00           H  
ATOM   3589  HA  ASP A 230      -0.072  42.665  -6.829  1.00  0.00           H  
ATOM   3590 1HB  ASP A 230      -2.986  43.452  -6.921  1.00  0.00           H  
ATOM   3591 2HB  ASP A 230      -2.445  41.828  -6.488  1.00  0.00           H  
ATOM   3592  N   ILE A 231      -1.312  43.024  -9.759  1.00  0.00           N  
ATOM   3593  CA  ILE A 231      -1.349  42.392 -11.070  1.00  0.00           C  
ATOM   3594  C   ILE A 231       0.048  41.848 -11.337  1.00  0.00           C  
ATOM   3595  O   ILE A 231       1.038  42.559 -11.162  1.00  0.00           O  
ATOM   3596  CB  ILE A 231      -1.717  43.388 -12.178  1.00  0.00           C  
ATOM   3597  CG1 ILE A 231      -3.126  43.971 -11.958  1.00  0.00           C  
ATOM   3598  CG2 ILE A 231      -1.602  42.735 -13.533  1.00  0.00           C  
ATOM   3599  CD1 ILE A 231      -4.209  42.957 -11.956  1.00  0.00           C  
ATOM   3600  H   ILE A 231      -1.482  44.023  -9.646  1.00  0.00           H  
ATOM   3601  HA  ILE A 231      -2.062  41.565 -11.058  1.00  0.00           H  
ATOM   3602  HB  ILE A 231      -1.023  44.219 -12.132  1.00  0.00           H  
ATOM   3603 1HG1 ILE A 231      -3.154  44.495 -11.008  1.00  0.00           H  
ATOM   3604 2HG1 ILE A 231      -3.338  44.680 -12.756  1.00  0.00           H  
ATOM   3605 1HG2 ILE A 231      -1.844  43.451 -14.291  1.00  0.00           H  
ATOM   3606 2HG2 ILE A 231      -0.586  42.378 -13.690  1.00  0.00           H  
ATOM   3607 3HG2 ILE A 231      -2.296  41.897 -13.591  1.00  0.00           H  
ATOM   3608 1HD1 ILE A 231      -5.170  43.452 -11.809  1.00  0.00           H  
ATOM   3609 2HD1 ILE A 231      -4.215  42.430 -12.905  1.00  0.00           H  
ATOM   3610 3HD1 ILE A 231      -4.042  42.245 -11.150  1.00  0.00           H  
ATOM   3611  N   LYS A 232       0.162  40.593 -11.787  1.00  0.00           N  
ATOM   3612  CA  LYS A 232       1.495  40.012 -11.955  1.00  0.00           C  
ATOM   3613  C   LYS A 232       2.218  40.499 -13.208  1.00  0.00           C  
ATOM   3614  O   LYS A 232       2.470  39.745 -14.164  1.00  0.00           O  
ATOM   3615  CB  LYS A 232       1.414  38.497 -12.020  1.00  0.00           C  
ATOM   3616  CG  LYS A 232       2.765  37.812 -12.091  1.00  0.00           C  
ATOM   3617  CD  LYS A 232       3.501  37.838 -10.742  1.00  0.00           C  
ATOM   3618  CE  LYS A 232       4.826  37.069 -10.816  1.00  0.00           C  
ATOM   3619  NZ  LYS A 232       5.547  37.052  -9.496  1.00  0.00           N  
ATOM   3620  H   LYS A 232      -0.665  40.042 -11.951  1.00  0.00           H  
ATOM   3621  HA  LYS A 232       2.096  40.294 -11.092  1.00  0.00           H  
ATOM   3622 1HB  LYS A 232       0.883  38.117 -11.149  1.00  0.00           H  
ATOM   3623 2HB  LYS A 232       0.851  38.202 -12.907  1.00  0.00           H  
ATOM   3624 1HG  LYS A 232       2.639  36.799 -12.429  1.00  0.00           H  
ATOM   3625 2HG  LYS A 232       3.393  38.328 -12.813  1.00  0.00           H  
ATOM   3626 1HD  LYS A 232       3.700  38.869 -10.453  1.00  0.00           H  
ATOM   3627 2HD  LYS A 232       2.877  37.386  -9.976  1.00  0.00           H  
ATOM   3628 1HE  LYS A 232       4.632  36.046 -11.126  1.00  0.00           H  
ATOM   3629 2HE  LYS A 232       5.455  37.538 -11.558  1.00  0.00           H  
ATOM   3630 1HZ  LYS A 232       6.411  36.540  -9.599  1.00  0.00           H  
ATOM   3631 2HZ  LYS A 232       5.745  37.998  -9.199  1.00  0.00           H  
ATOM   3632 3HZ  LYS A 232       4.966  36.600  -8.803  1.00  0.00           H  
ATOM   3633  N   LEU A 233       2.609  41.759 -13.158  1.00  0.00           N  
ATOM   3634  CA  LEU A 233       3.269  42.357 -14.278  1.00  0.00           C  
ATOM   3635  C   LEU A 233       4.558  41.654 -14.657  1.00  0.00           C  
ATOM   3636  O   LEU A 233       4.757  41.476 -15.838  1.00  0.00           O  
ATOM   3637  CB  LEU A 233       3.531  43.858 -14.056  1.00  0.00           C  
ATOM   3638  CG  LEU A 233       2.299  44.757 -14.054  1.00  0.00           C  
ATOM   3639  CD1 LEU A 233       2.722  46.153 -13.656  1.00  0.00           C  
ATOM   3640  CD2 LEU A 233       1.658  44.766 -15.434  1.00  0.00           C  
ATOM   3641  H   LEU A 233       2.369  42.296 -12.330  1.00  0.00           H  
ATOM   3642  HA  LEU A 233       2.593  42.280 -15.124  1.00  0.00           H  
ATOM   3643 1HB  LEU A 233       4.013  44.006 -13.108  1.00  0.00           H  
ATOM   3644 2HB  LEU A 233       4.197  44.208 -14.837  1.00  0.00           H  
ATOM   3645  HG  LEU A 233       1.577  44.390 -13.314  1.00  0.00           H  
ATOM   3646 1HD1 LEU A 233       1.857  46.801 -13.640  1.00  0.00           H  
ATOM   3647 2HD1 LEU A 233       3.172  46.120 -12.662  1.00  0.00           H  
ATOM   3648 3HD1 LEU A 233       3.450  46.538 -14.374  1.00  0.00           H  
ATOM   3649 1HD2 LEU A 233       0.799  45.415 -15.407  1.00  0.00           H  
ATOM   3650 2HD2 LEU A 233       2.369  45.137 -16.171  1.00  0.00           H  
ATOM   3651 3HD2 LEU A 233       1.347  43.754 -15.707  1.00  0.00           H  
ATOM   3652  N   PRO A 234       5.437  41.179 -13.743  1.00  0.00           N  
ATOM   3653  CA  PRO A 234       6.668  40.504 -14.115  1.00  0.00           C  
ATOM   3654  C   PRO A 234       6.458  39.322 -15.075  1.00  0.00           C  
ATOM   3655  O   PRO A 234       7.342  39.044 -15.889  1.00  0.00           O  
ATOM   3656  CB  PRO A 234       7.201  40.035 -12.758  1.00  0.00           C  
ATOM   3657  CG  PRO A 234       6.675  41.063 -11.786  1.00  0.00           C  
ATOM   3658  CD  PRO A 234       5.289  41.386 -12.290  1.00  0.00           C  
ATOM   3659  HA  PRO A 234       7.352  41.230 -14.552  1.00  0.00           H  
ATOM   3660 1HB  PRO A 234       6.851  39.025 -12.549  1.00  0.00           H  
ATOM   3661 2HB  PRO A 234       8.299  39.990 -12.787  1.00  0.00           H  
ATOM   3662 1HG  PRO A 234       6.685  40.642 -10.767  1.00  0.00           H  
ATOM   3663 2HG  PRO A 234       7.326  41.943 -11.770  1.00  0.00           H  
ATOM   3664 1HD  PRO A 234       4.607  40.665 -11.857  1.00  0.00           H  
ATOM   3665 2HD  PRO A 234       5.040  42.406 -12.038  1.00  0.00           H  
ATOM   3666  N   ASP A 235       5.309  38.624 -15.040  1.00  0.00           N  
ATOM   3667  CA  ASP A 235       5.181  37.536 -16.008  1.00  0.00           C  
ATOM   3668  C   ASP A 235       4.889  38.175 -17.347  1.00  0.00           C  
ATOM   3669  O   ASP A 235       5.427  37.781 -18.387  1.00  0.00           O  
ATOM   3670  CB  ASP A 235       4.079  36.525 -15.696  1.00  0.00           C  
ATOM   3671  CG  ASP A 235       4.317  35.595 -14.483  1.00  0.00           C  
ATOM   3672  OD1 ASP A 235       5.401  35.552 -13.946  1.00  0.00           O  
ATOM   3673  OD2 ASP A 235       3.383  34.882 -14.138  1.00  0.00           O  
ATOM   3674  H   ASP A 235       4.535  38.860 -14.422  1.00  0.00           H  
ATOM   3675  HA  ASP A 235       6.126  37.003 -16.079  1.00  0.00           H  
ATOM   3676 1HB  ASP A 235       3.144  37.071 -15.520  1.00  0.00           H  
ATOM   3677 2HB  ASP A 235       3.918  35.903 -16.573  1.00  0.00           H  
ATOM   3678  N   THR A 236       4.060  39.217 -17.302  1.00  0.00           N  
ATOM   3679  CA  THR A 236       3.696  39.933 -18.508  1.00  0.00           C  
ATOM   3680  C   THR A 236       4.930  40.558 -19.132  1.00  0.00           C  
ATOM   3681  O   THR A 236       5.123  40.504 -20.347  1.00  0.00           O  
ATOM   3682  CB  THR A 236       2.648  41.023 -18.222  1.00  0.00           C  
ATOM   3683  OG1 THR A 236       1.433  40.423 -17.739  1.00  0.00           O  
ATOM   3684  CG2 THR A 236       2.386  41.794 -19.435  1.00  0.00           C  
ATOM   3685  H   THR A 236       3.669  39.501 -16.397  1.00  0.00           H  
ATOM   3686  HA  THR A 236       3.277  39.224 -19.222  1.00  0.00           H  
ATOM   3687  HB  THR A 236       3.020  41.702 -17.476  1.00  0.00           H  
ATOM   3688  HG1 THR A 236       1.610  39.999 -16.893  1.00  0.00           H  
ATOM   3689 1HG2 THR A 236       1.649  42.568 -19.230  1.00  0.00           H  
ATOM   3690 2HG2 THR A 236       3.308  42.251 -19.779  1.00  0.00           H  
ATOM   3691 3HG2 THR A 236       2.013  41.107 -20.178  1.00  0.00           H  
ATOM   3692  N   GLN A 237       5.771  41.150 -18.291  1.00  0.00           N  
ATOM   3693  CA  GLN A 237       6.941  41.838 -18.768  1.00  0.00           C  
ATOM   3694  C   GLN A 237       7.930  40.838 -19.317  1.00  0.00           C  
ATOM   3695  O   GLN A 237       8.619  41.134 -20.289  1.00  0.00           O  
ATOM   3696  CB  GLN A 237       7.589  42.669 -17.671  1.00  0.00           C  
ATOM   3697  CG  GLN A 237       6.694  43.739 -17.131  1.00  0.00           C  
ATOM   3698  CD  GLN A 237       6.037  44.627 -18.152  1.00  0.00           C  
ATOM   3699  OE1 GLN A 237       6.638  45.258 -19.038  1.00  0.00           O  
ATOM   3700  NE2 GLN A 237       4.712  44.679 -18.015  1.00  0.00           N  
ATOM   3701  H   GLN A 237       5.562  41.136 -17.306  1.00  0.00           H  
ATOM   3702  HA  GLN A 237       6.644  42.506 -19.570  1.00  0.00           H  
ATOM   3703 1HB  GLN A 237       7.857  42.012 -16.843  1.00  0.00           H  
ATOM   3704 2HB  GLN A 237       8.502  43.126 -18.039  1.00  0.00           H  
ATOM   3705 1HG  GLN A 237       5.925  43.311 -16.563  1.00  0.00           H  
ATOM   3706 2HG  GLN A 237       7.305  44.366 -16.485  1.00  0.00           H  
ATOM   3707 1HE2 GLN A 237       4.144  45.224 -18.628  1.00  0.00           H  
ATOM   3708 2HE2 GLN A 237       4.274  44.151 -17.278  1.00  0.00           H  
ATOM   3709  N   ALA A 238       8.017  39.641 -18.719  1.00  0.00           N  
ATOM   3710  CA  ALA A 238       8.920  38.628 -19.242  1.00  0.00           C  
ATOM   3711  C   ALA A 238       8.513  38.267 -20.667  1.00  0.00           C  
ATOM   3712  O   ALA A 238       9.345  38.207 -21.571  1.00  0.00           O  
ATOM   3713  CB  ALA A 238       8.893  37.395 -18.356  1.00  0.00           C  
ATOM   3714  H   ALA A 238       7.473  39.428 -17.883  1.00  0.00           H  
ATOM   3715  HA  ALA A 238       9.928  39.039 -19.260  1.00  0.00           H  
ATOM   3716 1HB  ALA A 238       9.578  36.646 -18.745  1.00  0.00           H  
ATOM   3717 2HB  ALA A 238       9.187  37.673 -17.344  1.00  0.00           H  
ATOM   3718 3HB  ALA A 238       7.883  36.987 -18.333  1.00  0.00           H  
ATOM   3719  N   ILE A 239       7.207  38.138 -20.896  1.00  0.00           N  
ATOM   3720  CA  ILE A 239       6.710  37.818 -22.229  1.00  0.00           C  
ATOM   3721  C   ILE A 239       7.018  38.948 -23.199  1.00  0.00           C  
ATOM   3722  O   ILE A 239       7.531  38.724 -24.303  1.00  0.00           O  
ATOM   3723  CB  ILE A 239       5.196  37.555 -22.185  1.00  0.00           C  
ATOM   3724  CG1 ILE A 239       4.929  36.261 -21.401  1.00  0.00           C  
ATOM   3725  CG2 ILE A 239       4.627  37.492 -23.601  1.00  0.00           C  
ATOM   3726  CD1 ILE A 239       3.481  36.058 -21.035  1.00  0.00           C  
ATOM   3727  H   ILE A 239       6.552  38.208 -20.113  1.00  0.00           H  
ATOM   3728  HA  ILE A 239       7.215  36.916 -22.580  1.00  0.00           H  
ATOM   3729  HB  ILE A 239       4.709  38.362 -21.643  1.00  0.00           H  
ATOM   3730 1HG1 ILE A 239       5.257  35.415 -22.003  1.00  0.00           H  
ATOM   3731 2HG1 ILE A 239       5.516  36.280 -20.481  1.00  0.00           H  
ATOM   3732 1HG2 ILE A 239       3.555  37.316 -23.546  1.00  0.00           H  
ATOM   3733 2HG2 ILE A 239       4.815  38.437 -24.112  1.00  0.00           H  
ATOM   3734 3HG2 ILE A 239       5.101  36.681 -24.153  1.00  0.00           H  
ATOM   3735 1HD1 ILE A 239       3.375  35.124 -20.483  1.00  0.00           H  
ATOM   3736 2HD1 ILE A 239       3.151  36.890 -20.410  1.00  0.00           H  
ATOM   3737 3HD1 ILE A 239       2.877  36.017 -21.938  1.00  0.00           H  
ATOM   3738  N   LEU A 240       6.736  40.175 -22.767  1.00  0.00           N  
ATOM   3739  CA  LEU A 240       6.990  41.348 -23.580  1.00  0.00           C  
ATOM   3740  C   LEU A 240       8.484  41.545 -23.834  1.00  0.00           C  
ATOM   3741  O   LEU A 240       8.866  42.067 -24.871  1.00  0.00           O  
ATOM   3742  CB  LEU A 240       6.414  42.593 -22.902  1.00  0.00           C  
ATOM   3743  CG  LEU A 240       4.880  42.665 -22.820  1.00  0.00           C  
ATOM   3744  CD1 LEU A 240       4.483  43.858 -22.005  1.00  0.00           C  
ATOM   3745  CD2 LEU A 240       4.334  42.747 -24.189  1.00  0.00           C  
ATOM   3746  H   LEU A 240       6.311  40.291 -21.846  1.00  0.00           H  
ATOM   3747  HA  LEU A 240       6.495  41.210 -24.537  1.00  0.00           H  
ATOM   3748 1HB  LEU A 240       6.805  42.641 -21.893  1.00  0.00           H  
ATOM   3749 2HB  LEU A 240       6.760  43.468 -23.446  1.00  0.00           H  
ATOM   3750  HG  LEU A 240       4.492  41.776 -22.335  1.00  0.00           H  
ATOM   3751 1HD1 LEU A 240       3.395  43.915 -21.942  1.00  0.00           H  
ATOM   3752 2HD1 LEU A 240       4.902  43.768 -21.003  1.00  0.00           H  
ATOM   3753 3HD1 LEU A 240       4.865  44.742 -22.483  1.00  0.00           H  
ATOM   3754 1HD2 LEU A 240       3.276  42.798 -24.172  1.00  0.00           H  
ATOM   3755 2HD2 LEU A 240       4.724  43.634 -24.684  1.00  0.00           H  
ATOM   3756 3HD2 LEU A 240       4.639  41.858 -24.710  1.00  0.00           H  
ATOM   3757  N   SER A 241       9.328  41.165 -22.868  1.00  0.00           N  
ATOM   3758  CA  SER A 241      10.775  41.295 -22.994  1.00  0.00           C  
ATOM   3759  C   SER A 241      11.330  40.336 -24.039  1.00  0.00           C  
ATOM   3760  O   SER A 241      12.193  40.712 -24.824  1.00  0.00           O  
ATOM   3761  CB  SER A 241      11.450  41.026 -21.661  1.00  0.00           C  
ATOM   3762  OG  SER A 241      11.107  42.002 -20.708  1.00  0.00           O  
ATOM   3763  H   SER A 241       8.959  40.779 -22.009  1.00  0.00           H  
ATOM   3764  HA  SER A 241      11.002  42.314 -23.308  1.00  0.00           H  
ATOM   3765 1HB  SER A 241      11.155  40.044 -21.300  1.00  0.00           H  
ATOM   3766 2HB  SER A 241      12.530  41.008 -21.801  1.00  0.00           H  
ATOM   3767  HG  SER A 241      10.138  41.907 -20.579  1.00  0.00           H  
ATOM   3768  N   GLU A 242      10.831  39.090 -24.047  1.00  0.00           N  
ATOM   3769  CA  GLU A 242      11.270  38.091 -25.026  1.00  0.00           C  
ATOM   3770  C   GLU A 242      10.847  38.500 -26.443  1.00  0.00           C  
ATOM   3771  O   GLU A 242      11.575  38.317 -27.423  1.00  0.00           O  
ATOM   3772  CB  GLU A 242      10.655  36.719 -24.693  1.00  0.00           C  
ATOM   3773  CG  GLU A 242      11.191  36.041 -23.419  1.00  0.00           C  
ATOM   3774  CD  GLU A 242      10.463  34.738 -23.084  1.00  0.00           C  
ATOM   3775  OE1 GLU A 242       9.519  34.403 -23.769  1.00  0.00           O  
ATOM   3776  OE2 GLU A 242      10.846  34.093 -22.136  1.00  0.00           O  
ATOM   3777  H   GLU A 242      10.142  38.828 -23.340  1.00  0.00           H  
ATOM   3778  HA  GLU A 242      12.359  38.023 -24.991  1.00  0.00           H  
ATOM   3779 1HB  GLU A 242       9.575  36.835 -24.570  1.00  0.00           H  
ATOM   3780 2HB  GLU A 242      10.817  36.038 -25.525  1.00  0.00           H  
ATOM   3781 1HG  GLU A 242      12.252  35.827 -23.557  1.00  0.00           H  
ATOM   3782 2HG  GLU A 242      11.101  36.729 -22.586  1.00  0.00           H  
ATOM   3783  N   ALA A 243       9.640  39.050 -26.524  1.00  0.00           N  
ATOM   3784  CA  ALA A 243       8.995  39.517 -27.741  1.00  0.00           C  
ATOM   3785  C   ALA A 243       9.562  40.833 -28.242  1.00  0.00           C  
ATOM   3786  O   ALA A 243      10.035  41.636 -27.457  1.00  0.00           O  
ATOM   3787  CB  ALA A 243       7.539  39.715 -27.454  1.00  0.00           C  
ATOM   3788  H   ALA A 243       9.100  39.129 -25.661  1.00  0.00           H  
ATOM   3789  HA  ALA A 243       9.134  38.765 -28.516  1.00  0.00           H  
ATOM   3790 1HB  ALA A 243       7.062  40.057 -28.334  1.00  0.00           H  
ATOM   3791 2HB  ALA A 243       7.096  38.781 -27.116  1.00  0.00           H  
ATOM   3792 3HB  ALA A 243       7.444  40.462 -26.678  1.00  0.00           H  
ATOM   3793  N   GLY A 244       9.431  41.133 -29.540  1.00  0.00           N  
ATOM   3794  CA  GLY A 244       9.890  42.438 -30.072  1.00  0.00           C  
ATOM   3795  C   GLY A 244       8.949  43.597 -29.699  1.00  0.00           C  
ATOM   3796  O   GLY A 244       8.452  44.313 -30.567  1.00  0.00           O  
ATOM   3797  H   GLY A 244       9.030  40.455 -30.171  1.00  0.00           H  
ATOM   3798 1HA  GLY A 244      10.889  42.656 -29.717  1.00  0.00           H  
ATOM   3799 2HA  GLY A 244       9.957  42.374 -31.156  1.00  0.00           H  
ATOM   3800  N   LEU A 245       8.686  43.732 -28.403  1.00  0.00           N  
ATOM   3801  CA  LEU A 245       7.748  44.667 -27.822  1.00  0.00           C  
ATOM   3802  C   LEU A 245       8.432  45.700 -26.918  1.00  0.00           C  
ATOM   3803  O   LEU A 245       9.511  45.450 -26.387  1.00  0.00           O  
ATOM   3804  CB  LEU A 245       6.648  43.840 -27.145  1.00  0.00           C  
ATOM   3805  CG  LEU A 245       5.915  42.961 -28.154  1.00  0.00           C  
ATOM   3806  CD1 LEU A 245       4.877  42.092 -27.476  1.00  0.00           C  
ATOM   3807  CD2 LEU A 245       5.299  43.868 -29.190  1.00  0.00           C  
ATOM   3808  H   LEU A 245       9.188  43.113 -27.778  1.00  0.00           H  
ATOM   3809  HA  LEU A 245       7.286  45.182 -28.655  1.00  0.00           H  
ATOM   3810 1HB  LEU A 245       7.123  43.175 -26.424  1.00  0.00           H  
ATOM   3811 2HB  LEU A 245       5.939  44.438 -26.624  1.00  0.00           H  
ATOM   3812  HG  LEU A 245       6.625  42.312 -28.638  1.00  0.00           H  
ATOM   3813 1HD1 LEU A 245       4.373  41.478 -28.191  1.00  0.00           H  
ATOM   3814 2HD1 LEU A 245       5.353  41.455 -26.754  1.00  0.00           H  
ATOM   3815 3HD1 LEU A 245       4.146  42.715 -26.991  1.00  0.00           H  
ATOM   3816 1HD2 LEU A 245       4.819  43.294 -29.932  1.00  0.00           H  
ATOM   3817 2HD2 LEU A 245       4.580  44.528 -28.719  1.00  0.00           H  
ATOM   3818 3HD2 LEU A 245       6.069  44.462 -29.664  1.00  0.00           H  
ATOM   3819  N   PRO A 246       7.837  46.890 -26.753  1.00  0.00           N  
ATOM   3820  CA  PRO A 246       8.350  48.039 -26.028  1.00  0.00           C  
ATOM   3821  C   PRO A 246       8.284  48.154 -24.515  1.00  0.00           C  
ATOM   3822  O   PRO A 246       8.337  49.293 -24.019  1.00  0.00           O  
ATOM   3823  CB  PRO A 246       7.496  49.127 -26.615  1.00  0.00           C  
ATOM   3824  CG  PRO A 246       6.185  48.494 -26.864  1.00  0.00           C  
ATOM   3825  CD  PRO A 246       6.520  47.158 -27.394  1.00  0.00           C  
ATOM   3826  HA  PRO A 246       9.399  48.145 -26.323  1.00  0.00           H  
ATOM   3827 1HB  PRO A 246       7.432  49.964 -25.927  1.00  0.00           H  
ATOM   3828 2HB  PRO A 246       7.965  49.446 -27.528  1.00  0.00           H  
ATOM   3829 1HG  PRO A 246       5.668  48.412 -25.912  1.00  0.00           H  
ATOM   3830 2HG  PRO A 246       5.546  49.098 -27.527  1.00  0.00           H  
ATOM   3831 1HD  PRO A 246       5.746  46.480 -27.094  1.00  0.00           H  
ATOM   3832 2HD  PRO A 246       6.616  47.226 -28.486  1.00  0.00           H  
ATOM   3833  N   THR A 247       8.185  47.030 -23.794  1.00  0.00           N  
ATOM   3834  CA  THR A 247       8.171  47.044 -22.329  1.00  0.00           C  
ATOM   3835  C   THR A 247       7.055  47.846 -21.664  1.00  0.00           C  
ATOM   3836  O   THR A 247       7.299  48.880 -21.048  1.00  0.00           O  
ATOM   3837  CB  THR A 247       9.515  47.514 -21.773  1.00  0.00           C  
ATOM   3838  OG1 THR A 247      10.561  46.836 -22.463  1.00  0.00           O  
ATOM   3839  CG2 THR A 247       9.601  47.234 -20.260  1.00  0.00           C  
ATOM   3840  H   THR A 247       8.152  46.139 -24.273  1.00  0.00           H  
ATOM   3841  HA  THR A 247       8.049  46.009 -22.002  1.00  0.00           H  
ATOM   3842  HB  THR A 247       9.625  48.581 -21.936  1.00  0.00           H  
ATOM   3843  HG1 THR A 247      11.407  47.272 -22.259  1.00  0.00           H  
ATOM   3844 1HG2 THR A 247      10.566  47.579 -19.883  1.00  0.00           H  
ATOM   3845 2HG2 THR A 247       8.802  47.761 -19.746  1.00  0.00           H  
ATOM   3846 3HG2 THR A 247       9.499  46.164 -20.078  1.00  0.00           H  
ATOM   3847  N   LEU A 248       5.830  47.339 -21.745  1.00  0.00           N  
ATOM   3848  CA  LEU A 248       4.677  48.007 -21.139  1.00  0.00           C  
ATOM   3849  C   LEU A 248       4.981  48.621 -19.768  1.00  0.00           C  
ATOM   3850  O   LEU A 248       4.539  49.733 -19.497  1.00  0.00           O  
ATOM   3851  CB  LEU A 248       3.518  47.012 -20.986  1.00  0.00           C  
ATOM   3852  CG  LEU A 248       2.262  47.536 -20.282  1.00  0.00           C  
ATOM   3853  CD1 LEU A 248       1.690  48.682 -21.062  1.00  0.00           C  
ATOM   3854  CD2 LEU A 248       1.231  46.399 -20.145  1.00  0.00           C  
ATOM   3855  H   LEU A 248       5.698  46.479 -22.250  1.00  0.00           H  
ATOM   3856  HA  LEU A 248       4.364  48.808 -21.809  1.00  0.00           H  
ATOM   3857 1HB  LEU A 248       3.219  46.668 -21.976  1.00  0.00           H  
ATOM   3858 2HB  LEU A 248       3.874  46.165 -20.418  1.00  0.00           H  
ATOM   3859  HG  LEU A 248       2.533  47.895 -19.300  1.00  0.00           H  
ATOM   3860 1HD1 LEU A 248       0.811  49.064 -20.550  1.00  0.00           H  
ATOM   3861 2HD1 LEU A 248       2.427  49.467 -21.142  1.00  0.00           H  
ATOM   3862 3HD1 LEU A 248       1.421  48.336 -22.049  1.00  0.00           H  
ATOM   3863 1HD2 LEU A 248       0.341  46.773 -19.640  1.00  0.00           H  
ATOM   3864 2HD2 LEU A 248       0.960  46.041 -21.137  1.00  0.00           H  
ATOM   3865 3HD2 LEU A 248       1.659  45.579 -19.568  1.00  0.00           H  
ATOM   3866  N   LYS A 249       5.724  47.935 -18.898  1.00  0.00           N  
ATOM   3867  CA  LYS A 249       6.000  48.524 -17.592  1.00  0.00           C  
ATOM   3868  C   LYS A 249       6.600  49.927 -17.675  1.00  0.00           C  
ATOM   3869  O   LYS A 249       6.264  50.776 -16.851  1.00  0.00           O  
ATOM   3870  CB  LYS A 249       6.923  47.656 -16.748  1.00  0.00           C  
ATOM   3871  CG  LYS A 249       7.232  48.238 -15.378  1.00  0.00           C  
ATOM   3872  CD  LYS A 249       8.074  47.275 -14.543  1.00  0.00           C  
ATOM   3873  CE  LYS A 249       8.423  47.878 -13.189  1.00  0.00           C  
ATOM   3874  NZ  LYS A 249       9.229  46.939 -12.351  1.00  0.00           N  
ATOM   3875  H   LYS A 249       6.088  47.015 -19.137  1.00  0.00           H  
ATOM   3876  HA  LYS A 249       5.060  48.608 -17.059  1.00  0.00           H  
ATOM   3877 1HB  LYS A 249       6.442  46.722 -16.553  1.00  0.00           H  
ATOM   3878 2HB  LYS A 249       7.851  47.458 -17.285  1.00  0.00           H  
ATOM   3879 1HG  LYS A 249       7.776  49.179 -15.495  1.00  0.00           H  
ATOM   3880 2HG  LYS A 249       6.299  48.441 -14.856  1.00  0.00           H  
ATOM   3881 1HD  LYS A 249       7.520  46.346 -14.389  1.00  0.00           H  
ATOM   3882 2HD  LYS A 249       8.997  47.041 -15.077  1.00  0.00           H  
ATOM   3883 1HE  LYS A 249       8.993  48.788 -13.346  1.00  0.00           H  
ATOM   3884 2HE  LYS A 249       7.502  48.123 -12.661  1.00  0.00           H  
ATOM   3885 1HZ  LYS A 249       9.442  47.373 -11.464  1.00  0.00           H  
ATOM   3886 2HZ  LYS A 249       8.702  46.093 -12.192  1.00  0.00           H  
ATOM   3887 3HZ  LYS A 249      10.089  46.714 -12.830  1.00  0.00           H  
ATOM   3888  N   GLN A 250       7.494  50.206 -18.637  1.00  0.00           N  
ATOM   3889  CA  GLN A 250       8.071  51.546 -18.621  1.00  0.00           C  
ATOM   3890  C   GLN A 250       6.993  52.520 -19.054  1.00  0.00           C  
ATOM   3891  O   GLN A 250       6.949  53.659 -18.582  1.00  0.00           O  
ATOM   3892  CB  GLN A 250       9.320  51.654 -19.519  1.00  0.00           C  
ATOM   3893  CG  GLN A 250       9.089  51.538 -21.021  1.00  0.00           C  
ATOM   3894  CD  GLN A 250       8.794  52.829 -21.716  1.00  0.00           C  
ATOM   3895  OE1 GLN A 250       9.350  53.886 -21.399  1.00  0.00           O  
ATOM   3896  NE2 GLN A 250       7.892  52.754 -22.683  1.00  0.00           N  
ATOM   3897  H   GLN A 250       7.716  49.535 -19.364  1.00  0.00           H  
ATOM   3898  HA  GLN A 250       8.366  51.793 -17.608  1.00  0.00           H  
ATOM   3899 1HB  GLN A 250       9.815  52.602 -19.330  1.00  0.00           H  
ATOM   3900 2HB  GLN A 250      10.016  50.861 -19.244  1.00  0.00           H  
ATOM   3901 1HG  GLN A 250       9.948  51.086 -21.476  1.00  0.00           H  
ATOM   3902 2HG  GLN A 250       8.249  50.931 -21.194  1.00  0.00           H  
ATOM   3903 1HE2 GLN A 250       7.632  53.569 -23.188  1.00  0.00           H  
ATOM   3904 2HE2 GLN A 250       7.460  51.869 -22.891  1.00  0.00           H  
ATOM   3905  N   ALA A 251       6.086  52.059 -19.922  1.00  0.00           N  
ATOM   3906  CA  ALA A 251       4.997  52.921 -20.369  1.00  0.00           C  
ATOM   3907  C   ALA A 251       4.114  53.276 -19.180  1.00  0.00           C  
ATOM   3908  O   ALA A 251       3.626  54.407 -19.044  1.00  0.00           O  
ATOM   3909  CB  ALA A 251       4.186  52.252 -21.457  1.00  0.00           C  
ATOM   3910  H   ALA A 251       6.176  51.093 -20.262  1.00  0.00           H  
ATOM   3911  HA  ALA A 251       5.429  53.837 -20.762  1.00  0.00           H  
ATOM   3912 1HB  ALA A 251       3.393  52.922 -21.785  1.00  0.00           H  
ATOM   3913 2HB  ALA A 251       4.833  52.015 -22.299  1.00  0.00           H  
ATOM   3914 3HB  ALA A 251       3.748  51.352 -21.081  1.00  0.00           H  
ATOM   3915  N   LEU A 252       3.920  52.290 -18.302  1.00  0.00           N  
ATOM   3916  CA  LEU A 252       3.096  52.486 -17.128  1.00  0.00           C  
ATOM   3917  C   LEU A 252       3.778  53.463 -16.177  1.00  0.00           C  
ATOM   3918  O   LEU A 252       3.121  54.333 -15.600  1.00  0.00           O  
ATOM   3919  CB  LEU A 252       2.836  51.144 -16.443  1.00  0.00           C  
ATOM   3920  CG  LEU A 252       1.984  50.163 -17.274  1.00  0.00           C  
ATOM   3921  CD1 LEU A 252       1.903  48.799 -16.550  1.00  0.00           C  
ATOM   3922  CD2 LEU A 252       0.622  50.776 -17.532  1.00  0.00           C  
ATOM   3923  H   LEU A 252       4.337  51.377 -18.492  1.00  0.00           H  
ATOM   3924  HA  LEU A 252       2.144  52.910 -17.439  1.00  0.00           H  
ATOM   3925 1HB  LEU A 252       3.789  50.669 -16.233  1.00  0.00           H  
ATOM   3926 2HB  LEU A 252       2.325  51.324 -15.501  1.00  0.00           H  
ATOM   3927  HG  LEU A 252       2.464  50.000 -18.224  1.00  0.00           H  
ATOM   3928 1HD1 LEU A 252       1.322  48.104 -17.150  1.00  0.00           H  
ATOM   3929 2HD1 LEU A 252       2.894  48.398 -16.407  1.00  0.00           H  
ATOM   3930 3HD1 LEU A 252       1.428  48.928 -15.580  1.00  0.00           H  
ATOM   3931 1HD2 LEU A 252       0.027  50.095 -18.143  1.00  0.00           H  
ATOM   3932 2HD2 LEU A 252       0.116  50.959 -16.587  1.00  0.00           H  
ATOM   3933 3HD2 LEU A 252       0.746  51.719 -18.062  1.00  0.00           H  
ATOM   3934  N   LEU A 253       5.106  53.367 -16.054  1.00  0.00           N  
ATOM   3935  CA  LEU A 253       5.828  54.281 -15.180  1.00  0.00           C  
ATOM   3936  C   LEU A 253       5.729  55.708 -15.713  1.00  0.00           C  
ATOM   3937  O   LEU A 253       5.539  56.648 -14.936  1.00  0.00           O  
ATOM   3938  CB  LEU A 253       7.290  53.854 -15.050  1.00  0.00           C  
ATOM   3939  CG  LEU A 253       7.511  52.522 -14.298  1.00  0.00           C  
ATOM   3940  CD1 LEU A 253       8.977  52.128 -14.385  1.00  0.00           C  
ATOM   3941  CD2 LEU A 253       7.056  52.667 -12.865  1.00  0.00           C  
ATOM   3942  H   LEU A 253       5.605  52.620 -16.540  1.00  0.00           H  
ATOM   3943  HA  LEU A 253       5.370  54.248 -14.195  1.00  0.00           H  
ATOM   3944 1HB  LEU A 253       7.708  53.748 -16.047  1.00  0.00           H  
ATOM   3945 2HB  LEU A 253       7.838  54.634 -14.528  1.00  0.00           H  
ATOM   3946  HG  LEU A 253       6.929  51.745 -14.765  1.00  0.00           H  
ATOM   3947 1HD1 LEU A 253       9.127  51.185 -13.871  1.00  0.00           H  
ATOM   3948 2HD1 LEU A 253       9.261  52.018 -15.426  1.00  0.00           H  
ATOM   3949 3HD1 LEU A 253       9.589  52.897 -13.921  1.00  0.00           H  
ATOM   3950 1HD2 LEU A 253       7.200  51.720 -12.344  1.00  0.00           H  
ATOM   3951 2HD2 LEU A 253       7.637  53.447 -12.372  1.00  0.00           H  
ATOM   3952 3HD2 LEU A 253       6.002  52.932 -12.849  1.00  0.00           H  
ATOM   3953  N   LEU A 254       5.795  55.868 -17.042  1.00  0.00           N  
ATOM   3954  CA  LEU A 254       5.656  57.191 -17.643  1.00  0.00           C  
ATOM   3955  C   LEU A 254       4.265  57.746 -17.374  1.00  0.00           C  
ATOM   3956  O   LEU A 254       4.106  58.922 -17.030  1.00  0.00           O  
ATOM   3957  CB  LEU A 254       5.881  57.112 -19.158  1.00  0.00           C  
ATOM   3958  CG  LEU A 254       7.305  56.825 -19.620  1.00  0.00           C  
ATOM   3959  CD1 LEU A 254       7.299  56.530 -21.106  1.00  0.00           C  
ATOM   3960  CD2 LEU A 254       8.168  58.031 -19.328  1.00  0.00           C  
ATOM   3961  H   LEU A 254       5.978  55.058 -17.638  1.00  0.00           H  
ATOM   3962  HA  LEU A 254       6.390  57.857 -17.203  1.00  0.00           H  
ATOM   3963 1HB  LEU A 254       5.253  56.318 -19.551  1.00  0.00           H  
ATOM   3964 2HB  LEU A 254       5.563  58.050 -19.607  1.00  0.00           H  
ATOM   3965  HG  LEU A 254       7.695  55.958 -19.092  1.00  0.00           H  
ATOM   3966 1HD1 LEU A 254       8.303  56.322 -21.435  1.00  0.00           H  
ATOM   3967 2HD1 LEU A 254       6.678  55.669 -21.302  1.00  0.00           H  
ATOM   3968 3HD1 LEU A 254       6.908  57.387 -21.639  1.00  0.00           H  
ATOM   3969 1HD2 LEU A 254       9.194  57.834 -19.642  1.00  0.00           H  
ATOM   3970 2HD2 LEU A 254       7.783  58.897 -19.859  1.00  0.00           H  
ATOM   3971 3HD2 LEU A 254       8.143  58.227 -18.285  1.00  0.00           H  
ATOM   3972  N   SER A 255       3.253  56.884 -17.471  1.00  0.00           N  
ATOM   3973  CA  SER A 255       1.889  57.314 -17.232  1.00  0.00           C  
ATOM   3974  C   SER A 255       1.728  57.783 -15.788  1.00  0.00           C  
ATOM   3975  O   SER A 255       1.095  58.804 -15.527  1.00  0.00           O  
ATOM   3976  CB  SER A 255       0.928  56.178 -17.527  1.00  0.00           C  
ATOM   3977  OG  SER A 255       0.956  55.831 -18.893  1.00  0.00           O  
ATOM   3978  H   SER A 255       3.430  55.923 -17.769  1.00  0.00           H  
ATOM   3979  HA  SER A 255       1.667  58.149 -17.895  1.00  0.00           H  
ATOM   3980 1HB  SER A 255       1.189  55.313 -16.926  1.00  0.00           H  
ATOM   3981 2HB  SER A 255      -0.078  56.477 -17.246  1.00  0.00           H  
ATOM   3982  HG  SER A 255       1.857  55.482 -19.059  1.00  0.00           H  
ATOM   3983  N   ARG A 256       2.335  57.055 -14.845  1.00  0.00           N  
ATOM   3984  CA  ARG A 256       2.269  57.430 -13.437  1.00  0.00           C  
ATOM   3985  C   ARG A 256       3.018  58.728 -13.176  1.00  0.00           C  
ATOM   3986  O   ARG A 256       2.545  59.588 -12.433  1.00  0.00           O  
ATOM   3987  CB  ARG A 256       2.895  56.360 -12.558  1.00  0.00           C  
ATOM   3988  CG  ARG A 256       2.139  55.054 -12.445  1.00  0.00           C  
ATOM   3989  CD  ARG A 256       2.916  54.083 -11.635  1.00  0.00           C  
ATOM   3990  NE  ARG A 256       2.287  52.783 -11.571  1.00  0.00           N  
ATOM   3991  CZ  ARG A 256       2.852  51.696 -11.017  1.00  0.00           C  
ATOM   3992  NH1 ARG A 256       4.043  51.782 -10.466  1.00  0.00           N  
ATOM   3993  NH2 ARG A 256       2.208  50.546 -11.027  1.00  0.00           N  
ATOM   3994  H   ARG A 256       2.827  56.203 -15.115  1.00  0.00           H  
ATOM   3995  HA  ARG A 256       1.225  57.563 -13.159  1.00  0.00           H  
ATOM   3996 1HB  ARG A 256       3.880  56.116 -12.954  1.00  0.00           H  
ATOM   3997 2HB  ARG A 256       3.039  56.751 -11.553  1.00  0.00           H  
ATOM   3998 1HG  ARG A 256       1.182  55.226 -11.956  1.00  0.00           H  
ATOM   3999 2HG  ARG A 256       1.971  54.636 -13.432  1.00  0.00           H  
ATOM   4000 1HD  ARG A 256       3.902  53.963 -12.078  1.00  0.00           H  
ATOM   4001 2HD  ARG A 256       3.020  54.462 -10.620  1.00  0.00           H  
ATOM   4002  HE  ARG A 256       1.367  52.680 -11.980  1.00  0.00           H  
ATOM   4003 1HH1 ARG A 256       4.522  52.670 -10.441  1.00  0.00           H  
ATOM   4004 2HH1 ARG A 256       4.466  50.967 -10.048  1.00  0.00           H  
ATOM   4005 1HH2 ARG A 256       1.289  50.488 -11.446  1.00  0.00           H  
ATOM   4006 2HH2 ARG A 256       2.627  49.729 -10.611  1.00  0.00           H  
ATOM   4007  N   ALA A 257       4.156  58.904 -13.861  1.00  0.00           N  
ATOM   4008  CA  ALA A 257       5.020  60.069 -13.703  1.00  0.00           C  
ATOM   4009  C   ALA A 257       4.286  61.350 -13.990  1.00  0.00           C  
ATOM   4010  O   ALA A 257       4.540  62.366 -13.349  1.00  0.00           O  
ATOM   4011  CB  ALA A 257       6.220  59.959 -14.601  1.00  0.00           C  
ATOM   4012  H   ALA A 257       4.480  58.157 -14.473  1.00  0.00           H  
ATOM   4013  HA  ALA A 257       5.357  60.099 -12.681  1.00  0.00           H  
ATOM   4014 1HB  ALA A 257       6.869  60.805 -14.447  1.00  0.00           H  
ATOM   4015 2HB  ALA A 257       6.738  59.044 -14.347  1.00  0.00           H  
ATOM   4016 3HB  ALA A 257       5.908  59.929 -15.637  1.00  0.00           H  
ATOM   4017  N   VAL A 258       3.325  61.299 -14.893  1.00  0.00           N  
ATOM   4018  CA  VAL A 258       2.548  62.475 -15.238  1.00  0.00           C  
ATOM   4019  C   VAL A 258       1.940  63.143 -13.998  1.00  0.00           C  
ATOM   4020  O   VAL A 258       1.877  64.376 -13.926  1.00  0.00           O  
ATOM   4021  CB  VAL A 258       1.416  62.106 -16.204  1.00  0.00           C  
ATOM   4022  CG1 VAL A 258       0.478  63.290 -16.382  1.00  0.00           C  
ATOM   4023  CG2 VAL A 258       2.009  61.683 -17.526  1.00  0.00           C  
ATOM   4024  H   VAL A 258       3.182  60.422 -15.404  1.00  0.00           H  
ATOM   4025  HA  VAL A 258       3.202  63.176 -15.740  1.00  0.00           H  
ATOM   4026  HB  VAL A 258       0.835  61.286 -15.780  1.00  0.00           H  
ATOM   4027 1HG1 VAL A 258      -0.328  63.013 -17.058  1.00  0.00           H  
ATOM   4028 2HG1 VAL A 258       0.056  63.566 -15.409  1.00  0.00           H  
ATOM   4029 3HG1 VAL A 258       1.027  64.133 -16.795  1.00  0.00           H  
ATOM   4030 1HG2 VAL A 258       1.210  61.406 -18.211  1.00  0.00           H  
ATOM   4031 2HG2 VAL A 258       2.586  62.503 -17.950  1.00  0.00           H  
ATOM   4032 3HG2 VAL A 258       2.654  60.832 -17.365  1.00  0.00           H  
ATOM   4033  N   ASP A 259       1.473  62.332 -13.040  1.00  0.00           N  
ATOM   4034  CA  ASP A 259       0.814  62.820 -11.830  1.00  0.00           C  
ATOM   4035  C   ASP A 259       1.747  63.005 -10.620  1.00  0.00           C  
ATOM   4036  O   ASP A 259       1.274  63.260  -9.507  1.00  0.00           O  
ATOM   4037  CB  ASP A 259      -0.320  61.874 -11.438  1.00  0.00           C  
ATOM   4038  CG  ASP A 259      -1.474  61.875 -12.446  1.00  0.00           C  
ATOM   4039  OD1 ASP A 259      -1.628  62.847 -13.151  1.00  0.00           O  
ATOM   4040  OD2 ASP A 259      -2.209  60.919 -12.478  1.00  0.00           O  
ATOM   4041  H   ASP A 259       1.628  61.327 -13.126  1.00  0.00           H  
ATOM   4042  HA  ASP A 259       0.378  63.791 -12.060  1.00  0.00           H  
ATOM   4043 1HB  ASP A 259       0.081  60.858 -11.361  1.00  0.00           H  
ATOM   4044 2HB  ASP A 259      -0.703  62.152 -10.457  1.00  0.00           H  
ATOM   4045  N   LEU A 260       3.052  62.843 -10.815  1.00  0.00           N  
ATOM   4046  CA  LEU A 260       4.017  62.969  -9.728  1.00  0.00           C  
ATOM   4047  C   LEU A 260       4.661  64.344  -9.727  1.00  0.00           C  
ATOM   4048  O   LEU A 260       4.414  65.160 -10.615  1.00  0.00           O  
ATOM   4049  CB  LEU A 260       5.110  61.897  -9.815  1.00  0.00           C  
ATOM   4050  CG  LEU A 260       4.614  60.454  -9.820  1.00  0.00           C  
ATOM   4051  CD1 LEU A 260       5.809  59.504  -9.905  1.00  0.00           C  
ATOM   4052  CD2 LEU A 260       3.772  60.191  -8.591  1.00  0.00           C  
ATOM   4053  H   LEU A 260       3.408  62.646 -11.749  1.00  0.00           H  
ATOM   4054  HA  LEU A 260       3.492  62.841  -8.784  1.00  0.00           H  
ATOM   4055 1HB  LEU A 260       5.664  62.058 -10.743  1.00  0.00           H  
ATOM   4056 2HB  LEU A 260       5.796  62.015  -8.983  1.00  0.00           H  
ATOM   4057  HG  LEU A 260       4.009  60.302 -10.689  1.00  0.00           H  
ATOM   4058 1HD1 LEU A 260       5.452  58.475  -9.936  1.00  0.00           H  
ATOM   4059 2HD1 LEU A 260       6.394  59.706 -10.791  1.00  0.00           H  
ATOM   4060 3HD1 LEU A 260       6.439  59.644  -9.028  1.00  0.00           H  
ATOM   4061 1HD2 LEU A 260       3.408  59.163  -8.616  1.00  0.00           H  
ATOM   4062 2HD2 LEU A 260       4.374  60.341  -7.696  1.00  0.00           H  
ATOM   4063 3HD2 LEU A 260       2.922  60.876  -8.577  1.00  0.00           H  
ATOM   4064  N   ASP A 261       5.483  64.614  -8.712  1.00  0.00           N  
ATOM   4065  CA  ASP A 261       6.181  65.891  -8.643  1.00  0.00           C  
ATOM   4066  C   ASP A 261       6.864  66.143  -9.973  1.00  0.00           C  
ATOM   4067  O   ASP A 261       7.496  65.245 -10.541  1.00  0.00           O  
ATOM   4068  CB  ASP A 261       7.232  65.922  -7.531  1.00  0.00           C  
ATOM   4069  CG  ASP A 261       7.872  67.326  -7.349  1.00  0.00           C  
ATOM   4070  OD1 ASP A 261       8.782  67.657  -8.103  1.00  0.00           O  
ATOM   4071  OD2 ASP A 261       7.452  68.043  -6.476  1.00  0.00           O  
ATOM   4072  H   ASP A 261       5.627  63.925  -7.988  1.00  0.00           H  
ATOM   4073  HA  ASP A 261       5.453  66.685  -8.469  1.00  0.00           H  
ATOM   4074 1HB  ASP A 261       6.770  65.629  -6.587  1.00  0.00           H  
ATOM   4075 2HB  ASP A 261       8.019  65.200  -7.748  1.00  0.00           H  
ATOM   4076  N   ALA A 262       6.769  67.382 -10.433  1.00  0.00           N  
ATOM   4077  CA  ALA A 262       7.300  67.814 -11.715  1.00  0.00           C  
ATOM   4078  C   ALA A 262       8.784  67.532 -11.889  1.00  0.00           C  
ATOM   4079  O   ALA A 262       9.248  67.346 -13.015  1.00  0.00           O  
ATOM   4080  CB  ALA A 262       7.073  69.303 -11.879  1.00  0.00           C  
ATOM   4081  H   ALA A 262       6.268  68.056  -9.871  1.00  0.00           H  
ATOM   4082  HA  ALA A 262       6.758  67.278 -12.489  1.00  0.00           H  
ATOM   4083 1HB  ALA A 262       7.434  69.621 -12.855  1.00  0.00           H  
ATOM   4084 2HB  ALA A 262       6.009  69.519 -11.794  1.00  0.00           H  
ATOM   4085 3HB  ALA A 262       7.619  69.836 -11.097  1.00  0.00           H  
ATOM   4086  N   ASN A 263       9.552  67.525 -10.805  1.00  0.00           N  
ATOM   4087  CA  ASN A 263      10.982  67.331 -10.943  1.00  0.00           C  
ATOM   4088  C   ASN A 263      11.297  65.855 -11.154  1.00  0.00           C  
ATOM   4089  O   ASN A 263      12.178  65.507 -11.946  1.00  0.00           O  
ATOM   4090  CB  ASN A 263      11.665  67.881  -9.726  1.00  0.00           C  
ATOM   4091  CG  ASN A 263      11.532  69.378  -9.660  1.00  0.00           C  
ATOM   4092  OD1 ASN A 263      12.253  70.138 -10.325  1.00  0.00           O  
ATOM   4093  ND2 ASN A 263      10.574  69.819  -8.878  1.00  0.00           N  
ATOM   4094  H   ASN A 263       9.150  67.645  -9.868  1.00  0.00           H  
ATOM   4095  HA  ASN A 263      11.329  67.876 -11.820  1.00  0.00           H  
ATOM   4096 1HB  ASN A 263      11.241  67.439  -8.822  1.00  0.00           H  
ATOM   4097 2HB  ASN A 263      12.715  67.617  -9.762  1.00  0.00           H  
ATOM   4098 1HD2 ASN A 263      10.403  70.795  -8.785  1.00  0.00           H  
ATOM   4099 2HD2 ASN A 263       9.979  69.143  -8.386  1.00  0.00           H  
ATOM   4100  N   ASN A 264      10.545  64.974 -10.494  1.00  0.00           N  
ATOM   4101  CA  ASN A 264      10.772  63.545 -10.683  1.00  0.00           C  
ATOM   4102  C   ASN A 264      10.271  63.170 -12.064  1.00  0.00           C  
ATOM   4103  O   ASN A 264      10.879  62.359 -12.771  1.00  0.00           O  
ATOM   4104  CB  ASN A 264      10.073  62.731  -9.619  1.00  0.00           C  
ATOM   4105  CG  ASN A 264      10.737  62.860  -8.286  1.00  0.00           C  
ATOM   4106  OD1 ASN A 264      11.924  63.202  -8.202  1.00  0.00           O  
ATOM   4107  ND2 ASN A 264      10.003  62.589  -7.238  1.00  0.00           N  
ATOM   4108  H   ASN A 264       9.817  65.303  -9.869  1.00  0.00           H  
ATOM   4109  HA  ASN A 264      11.843  63.340 -10.646  1.00  0.00           H  
ATOM   4110 1HB  ASN A 264       9.034  63.068  -9.532  1.00  0.00           H  
ATOM   4111 2HB  ASN A 264      10.053  61.682  -9.911  1.00  0.00           H  
ATOM   4112 1HD2 ASN A 264      10.400  62.655  -6.317  1.00  0.00           H  
ATOM   4113 2HD2 ASN A 264       9.052  62.311  -7.352  1.00  0.00           H  
ATOM   4114  N   ARG A 265       9.164  63.806 -12.458  1.00  0.00           N  
ATOM   4115  CA  ARG A 265       8.576  63.603 -13.766  1.00  0.00           C  
ATOM   4116  C   ARG A 265       9.587  64.005 -14.829  1.00  0.00           C  
ATOM   4117  O   ARG A 265       9.834  63.249 -15.775  1.00  0.00           O  
ATOM   4118  CB  ARG A 265       7.295  64.412 -13.890  1.00  0.00           C  
ATOM   4119  CG  ARG A 265       6.539  64.282 -15.193  1.00  0.00           C  
ATOM   4120  CD  ARG A 265       5.267  65.090 -15.169  1.00  0.00           C  
ATOM   4121  NE  ARG A 265       5.497  66.517 -15.096  1.00  0.00           N  
ATOM   4122  CZ  ARG A 265       4.562  67.428 -14.734  1.00  0.00           C  
ATOM   4123  NH1 ARG A 265       3.333  67.055 -14.401  1.00  0.00           N  
ATOM   4124  NH2 ARG A 265       4.878  68.715 -14.713  1.00  0.00           N  
ATOM   4125  H   ARG A 265       8.698  64.446 -11.813  1.00  0.00           H  
ATOM   4126  HA  ARG A 265       8.339  62.549 -13.884  1.00  0.00           H  
ATOM   4127 1HB  ARG A 265       6.612  64.145 -13.077  1.00  0.00           H  
ATOM   4128 2HB  ARG A 265       7.534  65.458 -13.773  1.00  0.00           H  
ATOM   4129 1HG  ARG A 265       7.164  64.638 -16.011  1.00  0.00           H  
ATOM   4130 2HG  ARG A 265       6.275  63.238 -15.361  1.00  0.00           H  
ATOM   4131 1HD  ARG A 265       4.702  64.891 -16.074  1.00  0.00           H  
ATOM   4132 2HD  ARG A 265       4.675  64.802 -14.298  1.00  0.00           H  
ATOM   4133  HE  ARG A 265       6.420  66.856 -15.334  1.00  0.00           H  
ATOM   4134 1HH1 ARG A 265       3.048  66.057 -14.388  1.00  0.00           H  
ATOM   4135 2HH1 ARG A 265       2.656  67.751 -14.130  1.00  0.00           H  
ATOM   4136 1HH2 ARG A 265       5.811  69.010 -14.967  1.00  0.00           H  
ATOM   4137 2HH2 ARG A 265       4.187  69.399 -14.445  1.00  0.00           H  
ATOM   4138  N   ALA A 266      10.215  65.178 -14.640  1.00  0.00           N  
ATOM   4139  CA  ALA A 266      11.236  65.662 -15.551  1.00  0.00           C  
ATOM   4140  C   ALA A 266      12.403  64.697 -15.617  1.00  0.00           C  
ATOM   4141  O   ALA A 266      12.917  64.433 -16.700  1.00  0.00           O  
ATOM   4142  CB  ALA A 266      11.732  67.027 -15.114  1.00  0.00           C  
ATOM   4143  H   ALA A 266       9.957  65.776 -13.857  1.00  0.00           H  
ATOM   4144  HA  ALA A 266      10.796  65.741 -16.543  1.00  0.00           H  
ATOM   4145 1HB  ALA A 266      12.480  67.384 -15.816  1.00  0.00           H  
ATOM   4146 2HB  ALA A 266      10.897  67.724 -15.082  1.00  0.00           H  
ATOM   4147 3HB  ALA A 266      12.173  66.949 -14.123  1.00  0.00           H  
ATOM   4148  N   LYS A 267      12.805  64.116 -14.483  1.00  0.00           N  
ATOM   4149  CA  LYS A 267      13.914  63.177 -14.540  1.00  0.00           C  
ATOM   4150  C   LYS A 267      13.541  61.979 -15.389  1.00  0.00           C  
ATOM   4151  O   LYS A 267      14.316  61.558 -16.248  1.00  0.00           O  
ATOM   4152  CB  LYS A 267      14.327  62.696 -13.153  1.00  0.00           C  
ATOM   4153  CG  LYS A 267      15.489  61.670 -13.172  1.00  0.00           C  
ATOM   4154  CD  LYS A 267      16.796  62.269 -13.695  1.00  0.00           C  
ATOM   4155  CE  LYS A 267      17.978  61.317 -13.436  1.00  0.00           C  
ATOM   4156  NZ  LYS A 267      17.961  60.094 -14.324  1.00  0.00           N  
ATOM   4157  H   LYS A 267      12.381  64.366 -13.588  1.00  0.00           H  
ATOM   4158  HA  LYS A 267      14.766  63.671 -15.004  1.00  0.00           H  
ATOM   4159 1HB  LYS A 267      14.622  63.549 -12.542  1.00  0.00           H  
ATOM   4160 2HB  LYS A 267      13.472  62.229 -12.663  1.00  0.00           H  
ATOM   4161 1HG  LYS A 267      15.654  61.290 -12.166  1.00  0.00           H  
ATOM   4162 2HG  LYS A 267      15.215  60.827 -13.818  1.00  0.00           H  
ATOM   4163 1HD  LYS A 267      16.712  62.428 -14.773  1.00  0.00           H  
ATOM   4164 2HD  LYS A 267      16.992  63.225 -13.218  1.00  0.00           H  
ATOM   4165 1HE  LYS A 267      18.913  61.855 -13.591  1.00  0.00           H  
ATOM   4166 2HE  LYS A 267      17.927  60.985 -12.403  1.00  0.00           H  
ATOM   4167 1HZ  LYS A 267      18.736  59.513 -14.110  1.00  0.00           H  
ATOM   4168 2HZ  LYS A 267      17.112  59.519 -14.252  1.00  0.00           H  
ATOM   4169 3HZ  LYS A 267      18.015  60.335 -15.315  1.00  0.00           H  
ATOM   4170  N   LEU A 268      12.341  61.440 -15.194  1.00  0.00           N  
ATOM   4171  CA  LEU A 268      11.989  60.273 -15.976  1.00  0.00           C  
ATOM   4172  C   LEU A 268      11.949  60.655 -17.450  1.00  0.00           C  
ATOM   4173  O   LEU A 268      12.414  59.895 -18.304  1.00  0.00           O  
ATOM   4174  CB  LEU A 268      10.667  59.656 -15.525  1.00  0.00           C  
ATOM   4175  CG  LEU A 268      10.313  58.346 -16.256  1.00  0.00           C  
ATOM   4176  CD1 LEU A 268      11.419  57.348 -16.028  1.00  0.00           C  
ATOM   4177  CD2 LEU A 268       8.992  57.791 -15.734  1.00  0.00           C  
ATOM   4178  H   LEU A 268      11.710  61.818 -14.484  1.00  0.00           H  
ATOM   4179  HA  LEU A 268      12.768  59.524 -15.841  1.00  0.00           H  
ATOM   4180 1HB  LEU A 268      10.712  59.463 -14.454  1.00  0.00           H  
ATOM   4181 2HB  LEU A 268       9.869  60.379 -15.713  1.00  0.00           H  
ATOM   4182  HG  LEU A 268      10.242  58.535 -17.321  1.00  0.00           H  
ATOM   4183 1HD1 LEU A 268      11.183  56.421 -16.549  1.00  0.00           H  
ATOM   4184 2HD1 LEU A 268      12.358  57.752 -16.411  1.00  0.00           H  
ATOM   4185 3HD1 LEU A 268      11.518  57.151 -14.962  1.00  0.00           H  
ATOM   4186 1HD2 LEU A 268       8.748  56.861 -16.254  1.00  0.00           H  
ATOM   4187 2HD2 LEU A 268       9.062  57.597 -14.666  1.00  0.00           H  
ATOM   4188 3HD2 LEU A 268       8.230  58.518 -15.921  1.00  0.00           H  
ATOM   4189  N   ALA A 269      11.407  61.838 -17.757  1.00  0.00           N  
ATOM   4190  CA  ALA A 269      11.355  62.303 -19.133  1.00  0.00           C  
ATOM   4191  C   ALA A 269      12.762  62.428 -19.728  1.00  0.00           C  
ATOM   4192  O   ALA A 269      12.967  62.065 -20.887  1.00  0.00           O  
ATOM   4193  CB  ALA A 269      10.650  63.642 -19.202  1.00  0.00           C  
ATOM   4194  H   ALA A 269      11.018  62.423 -17.016  1.00  0.00           H  
ATOM   4195  HA  ALA A 269      10.796  61.572 -19.715  1.00  0.00           H  
ATOM   4196 1HB  ALA A 269      10.591  63.971 -20.237  1.00  0.00           H  
ATOM   4197 2HB  ALA A 269       9.647  63.544 -18.789  1.00  0.00           H  
ATOM   4198 3HB  ALA A 269      11.208  64.370 -18.623  1.00  0.00           H  
ATOM   4199  N   LYS A 270      13.731  62.904 -18.924  1.00  0.00           N  
ATOM   4200  CA  LYS A 270      15.130  63.049 -19.347  1.00  0.00           C  
ATOM   4201  C   LYS A 270      15.798  61.700 -19.595  1.00  0.00           C  
ATOM   4202  O   LYS A 270      16.777  61.607 -20.342  1.00  0.00           O  
ATOM   4203  CB  LYS A 270      15.930  63.872 -18.337  1.00  0.00           C  
ATOM   4204  CG  LYS A 270      15.575  65.371 -18.325  1.00  0.00           C  
ATOM   4205  CD  LYS A 270      16.365  66.124 -17.265  1.00  0.00           C  
ATOM   4206  CE  LYS A 270      15.993  67.602 -17.234  1.00  0.00           C  
ATOM   4207  NZ  LYS A 270      16.745  68.339 -16.177  1.00  0.00           N  
ATOM   4208  H   LYS A 270      13.483  63.207 -17.984  1.00  0.00           H  
ATOM   4209  HA  LYS A 270      15.137  63.594 -20.289  1.00  0.00           H  
ATOM   4210 1HB  LYS A 270      15.754  63.479 -17.337  1.00  0.00           H  
ATOM   4211 2HB  LYS A 270      16.993  63.769 -18.545  1.00  0.00           H  
ATOM   4212 1HG  LYS A 270      15.811  65.790 -19.303  1.00  0.00           H  
ATOM   4213 2HG  LYS A 270      14.517  65.502 -18.154  1.00  0.00           H  
ATOM   4214 1HD  LYS A 270      16.157  65.685 -16.287  1.00  0.00           H  
ATOM   4215 2HD  LYS A 270      17.431  66.028 -17.469  1.00  0.00           H  
ATOM   4216 1HE  LYS A 270      16.215  68.048 -18.202  1.00  0.00           H  
ATOM   4217 2HE  LYS A 270      14.924  67.696 -17.037  1.00  0.00           H  
ATOM   4218 1HZ  LYS A 270      16.474  69.312 -16.183  1.00  0.00           H  
ATOM   4219 2HZ  LYS A 270      16.534  67.938 -15.275  1.00  0.00           H  
ATOM   4220 3HZ  LYS A 270      17.737  68.266 -16.354  1.00  0.00           H  
ATOM   4221  N   ASP A 271      15.337  60.665 -18.897  1.00  0.00           N  
ATOM   4222  CA  ASP A 271      15.855  59.332 -19.142  1.00  0.00           C  
ATOM   4223  C   ASP A 271      15.193  58.779 -20.419  1.00  0.00           C  
ATOM   4224  O   ASP A 271      15.858  58.192 -21.285  1.00  0.00           O  
ATOM   4225  CB  ASP A 271      15.637  58.435 -17.915  1.00  0.00           C  
ATOM   4226  CG  ASP A 271      16.518  58.878 -16.697  1.00  0.00           C  
ATOM   4227  OD1 ASP A 271      17.429  59.670 -16.877  1.00  0.00           O  
ATOM   4228  OD2 ASP A 271      16.298  58.437 -15.578  1.00  0.00           O  
ATOM   4229  H   ASP A 271      14.599  60.817 -18.209  1.00  0.00           H  
ATOM   4230  HA  ASP A 271      16.927  59.401 -19.322  1.00  0.00           H  
ATOM   4231 1HB  ASP A 271      14.587  58.485 -17.620  1.00  0.00           H  
ATOM   4232 2HB  ASP A 271      15.861  57.401 -18.170  1.00  0.00           H  
ATOM   4233  N   LEU A 272      13.879  59.044 -20.577  1.00  0.00           N  
ATOM   4234  CA  LEU A 272      13.140  58.605 -21.761  1.00  0.00           C  
ATOM   4235  C   LEU A 272      13.798  59.166 -23.004  1.00  0.00           C  
ATOM   4236  O   LEU A 272      13.979  58.444 -23.968  1.00  0.00           O  
ATOM   4237  CB  LEU A 272      11.670  59.017 -21.733  1.00  0.00           C  
ATOM   4238  CG  LEU A 272      10.866  58.597 -22.974  1.00  0.00           C  
ATOM   4239  CD1 LEU A 272      10.867  57.055 -23.098  1.00  0.00           C  
ATOM   4240  CD2 LEU A 272       9.466  59.144 -22.874  1.00  0.00           C  
ATOM   4241  H   LEU A 272      13.379  59.534 -19.838  1.00  0.00           H  
ATOM   4242  HA  LEU A 272      13.189  57.519 -21.812  1.00  0.00           H  
ATOM   4243 1HB  LEU A 272      11.204  58.590 -20.852  1.00  0.00           H  
ATOM   4244 2HB  LEU A 272      11.616  60.097 -21.661  1.00  0.00           H  
ATOM   4245  HG  LEU A 272      11.337  59.012 -23.857  1.00  0.00           H  
ATOM   4246 1HD1 LEU A 272      10.306  56.751 -23.985  1.00  0.00           H  
ATOM   4247 2HD1 LEU A 272      11.895  56.699 -23.184  1.00  0.00           H  
ATOM   4248 3HD1 LEU A 272      10.413  56.611 -22.219  1.00  0.00           H  
ATOM   4249 1HD2 LEU A 272       8.908  58.858 -23.760  1.00  0.00           H  
ATOM   4250 2HD2 LEU A 272       8.989  58.746 -21.999  1.00  0.00           H  
ATOM   4251 3HD2 LEU A 272       9.508  60.233 -22.801  1.00  0.00           H  
ATOM   4252  N   GLY A 273      14.155  60.441 -22.980  1.00  0.00           N  
ATOM   4253  CA  GLY A 273      14.934  61.040 -24.056  1.00  0.00           C  
ATOM   4254  C   GLY A 273      15.996  61.829 -23.311  1.00  0.00           C  
ATOM   4255  O   GLY A 273      15.630  62.759 -22.600  1.00  0.00           O  
ATOM   4256  H   GLY A 273      13.908  61.005 -22.168  1.00  0.00           H  
ATOM   4257 1HA  GLY A 273      15.336  60.295 -24.697  1.00  0.00           H  
ATOM   4258 2HA  GLY A 273      14.308  61.708 -24.643  1.00  0.00           H  
ATOM   4259  N   GLN A 274      17.314  61.560 -23.467  1.00  0.00           N  
ATOM   4260  CA  GLN A 274      18.121  60.735 -24.395  1.00  0.00           C  
ATOM   4261  C   GLN A 274      17.729  59.360 -24.984  1.00  0.00           C  
ATOM   4262  O   GLN A 274      18.031  59.131 -26.149  1.00  0.00           O  
ATOM   4263  CB  GLN A 274      19.482  60.517 -23.750  1.00  0.00           C  
ATOM   4264  CG  GLN A 274      20.450  59.740 -24.611  1.00  0.00           C  
ATOM   4265  CD  GLN A 274      21.802  59.539 -23.938  1.00  0.00           C  
ATOM   4266  OE1 GLN A 274      21.885  59.016 -22.820  1.00  0.00           O  
ATOM   4267  NE2 GLN A 274      22.869  59.963 -24.605  1.00  0.00           N  
ATOM   4268  H   GLN A 274      17.883  62.094 -22.820  1.00  0.00           H  
ATOM   4269  HA  GLN A 274      18.281  61.379 -25.265  1.00  0.00           H  
ATOM   4270 1HB  GLN A 274      19.936  61.480 -23.513  1.00  0.00           H  
ATOM   4271 2HB  GLN A 274      19.355  59.975 -22.809  1.00  0.00           H  
ATOM   4272 1HG  GLN A 274      20.021  58.758 -24.818  1.00  0.00           H  
ATOM   4273 2HG  GLN A 274      20.604  60.281 -25.547  1.00  0.00           H  
ATOM   4274 1HE2 GLN A 274      23.780  59.860 -24.206  1.00  0.00           H  
ATOM   4275 2HE2 GLN A 274      22.762  60.388 -25.506  1.00  0.00           H  
ATOM   4276  N   PHE A 275      17.085  58.421 -24.272  1.00  0.00           N  
ATOM   4277  CA  PHE A 275      16.886  57.174 -25.025  1.00  0.00           C  
ATOM   4278  C   PHE A 275      16.080  57.329 -26.333  1.00  0.00           C  
ATOM   4279  O   PHE A 275      16.461  56.731 -27.331  1.00  0.00           O  
ATOM   4280  CB  PHE A 275      16.199  56.089 -24.194  1.00  0.00           C  
ATOM   4281  CG  PHE A 275      17.091  55.295 -23.298  1.00  0.00           C  
ATOM   4282  CD1 PHE A 275      18.478  55.382 -23.395  1.00  0.00           C  
ATOM   4283  CD2 PHE A 275      16.539  54.385 -22.406  1.00  0.00           C  
ATOM   4284  CE1 PHE A 275      19.288  54.583 -22.607  1.00  0.00           C  
ATOM   4285  CE2 PHE A 275      17.342  53.584 -21.622  1.00  0.00           C  
ATOM   4286  CZ  PHE A 275      18.720  53.683 -21.722  1.00  0.00           C  
ATOM   4287  H   PHE A 275      16.768  58.520 -23.304  1.00  0.00           H  
ATOM   4288  HA  PHE A 275      17.868  56.793 -25.293  1.00  0.00           H  
ATOM   4289 1HB  PHE A 275      15.438  56.542 -23.573  1.00  0.00           H  
ATOM   4290 2HB  PHE A 275      15.690  55.403 -24.860  1.00  0.00           H  
ATOM   4291  HD1 PHE A 275      18.922  56.079 -24.105  1.00  0.00           H  
ATOM   4292  HD2 PHE A 275      15.455  54.300 -22.344  1.00  0.00           H  
ATOM   4293  HE1 PHE A 275      20.374  54.657 -22.690  1.00  0.00           H  
ATOM   4294  HE2 PHE A 275      16.891  52.870 -20.933  1.00  0.00           H  
ATOM   4295  HZ  PHE A 275      19.356  53.047 -21.106  1.00  0.00           H  
ATOM   4296  N   MET A 276      15.020  58.143 -26.374  1.00  0.00           N  
ATOM   4297  CA  MET A 276      14.206  58.294 -27.586  1.00  0.00           C  
ATOM   4298  C   MET A 276      14.813  58.976 -28.831  1.00  0.00           C  
ATOM   4299  O   MET A 276      14.269  58.756 -29.898  1.00  0.00           O  
ATOM   4300  CB  MET A 276      12.846  58.890 -27.277  1.00  0.00           C  
ATOM   4301  CG  MET A 276      11.950  57.956 -26.470  1.00  0.00           C  
ATOM   4302  SD  MET A 276      11.624  56.387 -27.305  1.00  0.00           S  
ATOM   4303  CE  MET A 276      12.843  55.304 -26.530  1.00  0.00           C  
ATOM   4304  H   MET A 276      14.734  58.597 -25.521  1.00  0.00           H  
ATOM   4305  HA  MET A 276      13.973  57.287 -27.898  1.00  0.00           H  
ATOM   4306 1HB  MET A 276      12.970  59.794 -26.688  1.00  0.00           H  
ATOM   4307 2HB  MET A 276      12.331  59.156 -28.202  1.00  0.00           H  
ATOM   4308 1HG  MET A 276      12.421  57.723 -25.546  1.00  0.00           H  
ATOM   4309 2HG  MET A 276      11.000  58.442 -26.260  1.00  0.00           H  
ATOM   4310 1HE  MET A 276      12.756  54.306 -26.956  1.00  0.00           H  
ATOM   4311 2HE  MET A 276      13.838  55.680 -26.717  1.00  0.00           H  
ATOM   4312 3HE  MET A 276      12.666  55.257 -25.454  1.00  0.00           H  
ATOM   4313  N   PRO A 277      15.727  59.973 -28.767  1.00  0.00           N  
ATOM   4314  CA  PRO A 277      16.461  60.437 -29.936  1.00  0.00           C  
ATOM   4315  C   PRO A 277      17.532  59.425 -30.387  1.00  0.00           C  
ATOM   4316  O   PRO A 277      17.917  59.405 -31.560  1.00  0.00           O  
ATOM   4317  CB  PRO A 277      17.049  61.768 -29.463  1.00  0.00           C  
ATOM   4318  CG  PRO A 277      17.098  61.653 -27.982  1.00  0.00           C  
ATOM   4319  CD  PRO A 277      15.856  60.840 -27.619  1.00  0.00           C  
ATOM   4320  HA  PRO A 277      15.747  60.612 -30.743  1.00  0.00           H  
ATOM   4321 1HB  PRO A 277      18.042  61.908 -29.912  1.00  0.00           H  
ATOM   4322 2HB  PRO A 277      16.416  62.599 -29.809  1.00  0.00           H  
ATOM   4323 1HG  PRO A 277      18.030  61.137 -27.700  1.00  0.00           H  
ATOM   4324 2HG  PRO A 277      17.127  62.641 -27.512  1.00  0.00           H  
ATOM   4325 1HD  PRO A 277      16.053  60.329 -26.763  1.00  0.00           H  
ATOM   4326 2HD  PRO A 277      14.971  61.478 -27.513  1.00  0.00           H  
ATOM   4327  N   GLU A 278      17.916  58.504 -29.498  1.00  0.00           N  
ATOM   4328  CA  GLU A 278      18.920  57.466 -29.769  1.00  0.00           C  
ATOM   4329  C   GLU A 278      18.296  56.187 -30.295  1.00  0.00           C  
ATOM   4330  O   GLU A 278      18.778  55.101 -29.988  1.00  0.00           O  
ATOM   4331  CB  GLU A 278      19.719  57.103 -28.511  1.00  0.00           C  
ATOM   4332  CG  GLU A 278      20.621  58.186 -27.946  1.00  0.00           C  
ATOM   4333  CD  GLU A 278      21.826  58.498 -28.805  1.00  0.00           C  
ATOM   4334  OE1 GLU A 278      22.504  57.571 -29.211  1.00  0.00           O  
ATOM   4335  OE2 GLU A 278      22.084  59.652 -29.041  1.00  0.00           O  
ATOM   4336  H   GLU A 278      17.576  58.549 -28.532  1.00  0.00           H  
ATOM   4337  HA  GLU A 278      19.608  57.846 -30.521  1.00  0.00           H  
ATOM   4338 1HB  GLU A 278      19.027  56.828 -27.720  1.00  0.00           H  
ATOM   4339 2HB  GLU A 278      20.335  56.225 -28.715  1.00  0.00           H  
ATOM   4340 1HG  GLU A 278      20.033  59.095 -27.826  1.00  0.00           H  
ATOM   4341 2HG  GLU A 278      20.957  57.870 -26.960  1.00  0.00           H  
ATOM   4342  N   VAL A 279      17.199  56.301 -31.039  1.00  0.00           N  
ATOM   4343  CA  VAL A 279      16.471  55.124 -31.494  1.00  0.00           C  
ATOM   4344  C   VAL A 279      16.377  54.800 -32.995  1.00  0.00           C  
ATOM   4345  O   VAL A 279      15.941  53.698 -33.336  1.00  0.00           O  
ATOM   4346  CB  VAL A 279      15.060  55.286 -31.063  1.00  0.00           C  
ATOM   4347  CG1 VAL A 279      14.971  55.396 -29.670  1.00  0.00           C  
ATOM   4348  CG2 VAL A 279      14.527  56.501 -31.734  1.00  0.00           C  
ATOM   4349  H   VAL A 279      16.862  57.230 -31.265  1.00  0.00           H  
ATOM   4350  HA  VAL A 279      16.888  54.266 -30.978  1.00  0.00           H  
ATOM   4351  HB  VAL A 279      14.536  54.436 -31.316  1.00  0.00           H  
ATOM   4352 1HG1 VAL A 279      13.926  55.503 -29.394  1.00  0.00           H  
ATOM   4353 2HG1 VAL A 279      15.372  54.532 -29.233  1.00  0.00           H  
ATOM   4354 3HG1 VAL A 279      15.521  56.253 -29.382  1.00  0.00           H  
ATOM   4355 1HG2 VAL A 279      13.503  56.668 -31.433  1.00  0.00           H  
ATOM   4356 2HG2 VAL A 279      15.134  57.340 -31.454  1.00  0.00           H  
ATOM   4357 3HG2 VAL A 279      14.562  56.402 -32.793  1.00  0.00           H  
ATOM   4358  N   ALA A 280      16.768  55.710 -33.893  1.00  0.00           N  
ATOM   4359  CA  ALA A 280      16.479  55.447 -35.311  1.00  0.00           C  
ATOM   4360  C   ALA A 280      17.639  55.178 -36.288  1.00  0.00           C  
ATOM   4361  O   ALA A 280      17.382  54.679 -37.375  1.00  0.00           O  
ATOM   4362  CB  ALA A 280      15.679  56.620 -35.842  1.00  0.00           C  
ATOM   4363  H   ALA A 280      17.176  56.583 -33.592  1.00  0.00           H  
ATOM   4364  HA  ALA A 280      15.843  54.565 -35.343  1.00  0.00           H  
ATOM   4365 1HB  ALA A 280      15.368  56.398 -36.860  1.00  0.00           H  
ATOM   4366 2HB  ALA A 280      14.795  56.769 -35.220  1.00  0.00           H  
ATOM   4367 3HB  ALA A 280      16.289  57.517 -35.826  1.00  0.00           H  
ATOM   4368  N   GLN A 281      18.900  55.456 -35.957  1.00  0.00           N  
ATOM   4369  CA  GLN A 281      19.971  55.297 -36.980  1.00  0.00           C  
ATOM   4370  C   GLN A 281      19.992  53.897 -37.617  1.00  0.00           C  
ATOM   4371  O   GLN A 281      20.099  53.739 -38.842  1.00  0.00           O  
ATOM   4372  CB  GLN A 281      21.340  55.562 -36.357  1.00  0.00           C  
ATOM   4373  CG  GLN A 281      22.497  55.552 -37.315  1.00  0.00           C  
ATOM   4374  CD  GLN A 281      23.843  55.854 -36.626  1.00  0.00           C  
ATOM   4375  OE1 GLN A 281      24.031  55.705 -35.393  1.00  0.00           O  
ATOM   4376  NE2 GLN A 281      24.803  56.292 -37.440  1.00  0.00           N  
ATOM   4377  H   GLN A 281      19.114  55.826 -35.045  1.00  0.00           H  
ATOM   4378  HA  GLN A 281      19.796  56.024 -37.774  1.00  0.00           H  
ATOM   4379 1HB  GLN A 281      21.332  56.504 -35.809  1.00  0.00           H  
ATOM   4380 2HB  GLN A 281      21.553  54.760 -35.666  1.00  0.00           H  
ATOM   4381 1HG  GLN A 281      22.562  54.567 -37.776  1.00  0.00           H  
ATOM   4382 2HG  GLN A 281      22.325  56.313 -38.075  1.00  0.00           H  
ATOM   4383 1HE2 GLN A 281      25.711  56.512 -37.080  1.00  0.00           H  
ATOM   4384 2HE2 GLN A 281      24.617  56.401 -38.418  1.00  0.00           H  
ATOM   4385  N   VAL A 282      19.805  52.896 -36.778  1.00  0.00           N  
ATOM   4386  CA  VAL A 282      19.794  51.494 -37.152  1.00  0.00           C  
ATOM   4387  C   VAL A 282      18.730  51.190 -38.182  1.00  0.00           C  
ATOM   4388  O   VAL A 282      18.882  50.292 -38.999  1.00  0.00           O  
ATOM   4389  CB  VAL A 282      19.553  50.613 -35.919  1.00  0.00           C  
ATOM   4390  CG1 VAL A 282      19.306  49.188 -36.356  1.00  0.00           C  
ATOM   4391  CG2 VAL A 282      20.763  50.664 -35.005  1.00  0.00           C  
ATOM   4392  H   VAL A 282      19.687  53.126 -35.807  1.00  0.00           H  
ATOM   4393  HA  VAL A 282      20.767  51.246 -37.576  1.00  0.00           H  
ATOM   4394  HB  VAL A 282      18.674  50.968 -35.394  1.00  0.00           H  
ATOM   4395 1HG1 VAL A 282      19.132  48.565 -35.491  1.00  0.00           H  
ATOM   4396 2HG1 VAL A 282      18.437  49.150 -37.009  1.00  0.00           H  
ATOM   4397 3HG1 VAL A 282      20.163  48.817 -36.883  1.00  0.00           H  
ATOM   4398 1HG2 VAL A 282      20.582  50.031 -34.137  1.00  0.00           H  
ATOM   4399 2HG2 VAL A 282      21.640  50.299 -35.535  1.00  0.00           H  
ATOM   4400 3HG2 VAL A 282      20.941  51.688 -34.684  1.00  0.00           H  
ATOM   4401  N   LEU A 283      17.615  51.885 -38.087  1.00  0.00           N  
ATOM   4402  CA  LEU A 283      16.484  51.639 -38.938  1.00  0.00           C  
ATOM   4403  C   LEU A 283      16.457  52.502 -40.179  1.00  0.00           C  
ATOM   4404  O   LEU A 283      15.506  52.459 -40.963  1.00  0.00           O  
ATOM   4405  CB  LEU A 283      15.261  51.782 -38.086  1.00  0.00           C  
ATOM   4406  CG  LEU A 283      15.284  50.765 -37.032  1.00  0.00           C  
ATOM   4407  CD1 LEU A 283      14.154  50.867 -36.160  1.00  0.00           C  
ATOM   4408  CD2 LEU A 283      15.303  49.439 -37.663  1.00  0.00           C  
ATOM   4409  H   LEU A 283      17.557  52.665 -37.439  1.00  0.00           H  
ATOM   4410  HA  LEU A 283      16.537  50.605 -39.270  1.00  0.00           H  
ATOM   4411 1HB  LEU A 283      15.260  52.773 -37.617  1.00  0.00           H  
ATOM   4412 2HB  LEU A 283      14.416  51.678 -38.669  1.00  0.00           H  
ATOM   4413  HG  LEU A 283      16.162  50.917 -36.454  1.00  0.00           H  
ATOM   4414 1HD1 LEU A 283      14.212  50.111 -35.418  1.00  0.00           H  
ATOM   4415 2HD1 LEU A 283      14.136  51.836 -35.692  1.00  0.00           H  
ATOM   4416 3HD1 LEU A 283      13.273  50.703 -36.750  1.00  0.00           H  
ATOM   4417 1HD2 LEU A 283      15.338  48.680 -36.895  1.00  0.00           H  
ATOM   4418 2HD2 LEU A 283      14.396  49.322 -38.255  1.00  0.00           H  
ATOM   4419 3HD2 LEU A 283      16.172  49.339 -38.312  1.00  0.00           H  
ATOM   4420  N   LYS A 284      17.518  53.275 -40.365  1.00  0.00           N  
ATOM   4421  CA  LYS A 284      17.691  54.074 -41.553  1.00  0.00           C  
ATOM   4422  C   LYS A 284      18.749  53.383 -42.410  1.00  0.00           C  
ATOM   4423  O   LYS A 284      18.680  53.396 -43.640  1.00  0.00           O  
ATOM   4424  CB  LYS A 284      18.091  55.507 -41.196  1.00  0.00           C  
ATOM   4425  CG  LYS A 284      16.997  56.302 -40.465  1.00  0.00           C  
ATOM   4426  CD  LYS A 284      17.438  57.731 -40.162  1.00  0.00           C  
ATOM   4427  CE  LYS A 284      16.340  58.506 -39.447  1.00  0.00           C  
ATOM   4428  NZ  LYS A 284      16.747  59.908 -39.136  1.00  0.00           N  
ATOM   4429  H   LYS A 284      18.259  53.295 -39.671  1.00  0.00           H  
ATOM   4430  HA  LYS A 284      16.757  54.095 -42.114  1.00  0.00           H  
ATOM   4431 1HB  LYS A 284      18.966  55.476 -40.542  1.00  0.00           H  
ATOM   4432 2HB  LYS A 284      18.369  56.047 -42.096  1.00  0.00           H  
ATOM   4433 1HG  LYS A 284      16.107  56.337 -41.094  1.00  0.00           H  
ATOM   4434 2HG  LYS A 284      16.737  55.803 -39.534  1.00  0.00           H  
ATOM   4435 1HD  LYS A 284      18.329  57.704 -39.528  1.00  0.00           H  
ATOM   4436 2HD  LYS A 284      17.689  58.247 -41.090  1.00  0.00           H  
ATOM   4437 1HE  LYS A 284      15.452  58.526 -40.076  1.00  0.00           H  
ATOM   4438 2HE  LYS A 284      16.101  57.995 -38.519  1.00  0.00           H  
ATOM   4439 1HZ  LYS A 284      15.989  60.379 -38.661  1.00  0.00           H  
ATOM   4440 2HZ  LYS A 284      17.563  59.900 -38.542  1.00  0.00           H  
ATOM   4441 3HZ  LYS A 284      16.960  60.396 -39.994  1.00  0.00           H  
ATOM   4442  N   ALA A 285      19.727  52.755 -41.750  1.00  0.00           N  
ATOM   4443  CA  ALA A 285      20.809  52.093 -42.462  1.00  0.00           C  
ATOM   4444  C   ALA A 285      20.302  50.929 -43.346  1.00  0.00           C  
ATOM   4445  O   ALA A 285      19.656  50.001 -42.839  1.00  0.00           O  
ATOM   4446  CB  ALA A 285      21.823  51.545 -41.470  1.00  0.00           C  
ATOM   4447  H   ALA A 285      19.749  52.799 -40.731  1.00  0.00           H  
ATOM   4448  HA  ALA A 285      21.284  52.851 -43.065  1.00  0.00           H  
ATOM   4449 1HB  ALA A 285      22.654  51.085 -42.004  1.00  0.00           H  
ATOM   4450 2HB  ALA A 285      22.197  52.362 -40.849  1.00  0.00           H  
ATOM   4451 3HB  ALA A 285      21.342  50.801 -40.832  1.00  0.00           H  
ATOM   4452  N   PRO A 286      20.704  50.865 -44.639  1.00  0.00           N  
ATOM   4453  CA  PRO A 286      20.337  49.838 -45.608  1.00  0.00           C  
ATOM   4454  C   PRO A 286      20.971  48.505 -45.248  1.00  0.00           C  
ATOM   4455  O   PRO A 286      20.559  47.448 -45.720  1.00  0.00           O  
ATOM   4456  CB  PRO A 286      20.900  50.388 -46.921  1.00  0.00           C  
ATOM   4457  CG  PRO A 286      22.050  51.275 -46.505  1.00  0.00           C  
ATOM   4458  CD  PRO A 286      21.627  51.886 -45.187  1.00  0.00           C  
ATOM   4459  HA  PRO A 286      19.240  49.752 -45.649  1.00  0.00           H  
ATOM   4460 1HB  PRO A 286      21.220  49.553 -47.563  1.00  0.00           H  
ATOM   4461 2HB  PRO A 286      20.119  50.934 -47.468  1.00  0.00           H  
ATOM   4462 1HG  PRO A 286      22.971  50.677 -46.416  1.00  0.00           H  
ATOM   4463 2HG  PRO A 286      22.242  52.033 -47.279  1.00  0.00           H  
ATOM   4464 1HD  PRO A 286      22.534  51.988 -44.571  1.00  0.00           H  
ATOM   4465 2HD  PRO A 286      21.094  52.844 -45.344  1.00  0.00           H  
ATOM   4466  N   GLU A 287      21.974  48.580 -44.384  1.00  0.00           N  
ATOM   4467  CA  GLU A 287      22.731  47.442 -43.910  1.00  0.00           C  
ATOM   4468  C   GLU A 287      21.943  46.644 -42.880  1.00  0.00           C  
ATOM   4469  O   GLU A 287      22.275  45.494 -42.590  1.00  0.00           O  
ATOM   4470  CB  GLU A 287      24.037  47.934 -43.281  1.00  0.00           C  
ATOM   4471  CG  GLU A 287      24.994  48.597 -44.262  1.00  0.00           C  
ATOM   4472  CD  GLU A 287      26.267  49.098 -43.614  1.00  0.00           C  
ATOM   4473  OE1 GLU A 287      26.396  48.976 -42.419  1.00  0.00           O  
ATOM   4474  OE2 GLU A 287      27.105  49.606 -44.321  1.00  0.00           O  
ATOM   4475  H   GLU A 287      22.247  49.485 -44.044  1.00  0.00           H  
ATOM   4476  HA  GLU A 287      22.954  46.794 -44.757  1.00  0.00           H  
ATOM   4477 1HB  GLU A 287      23.807  48.657 -42.497  1.00  0.00           H  
ATOM   4478 2HB  GLU A 287      24.555  47.098 -42.813  1.00  0.00           H  
ATOM   4479 1HG  GLU A 287      25.252  47.881 -45.041  1.00  0.00           H  
ATOM   4480 2HG  GLU A 287      24.480  49.435 -44.733  1.00  0.00           H  
ATOM   4481  N   LYS A 288      20.931  47.278 -42.284  1.00  0.00           N  
ATOM   4482  CA  LYS A 288      20.159  46.649 -41.228  1.00  0.00           C  
ATOM   4483  C   LYS A 288      18.754  46.274 -41.687  1.00  0.00           C  
ATOM   4484  O   LYS A 288      18.211  45.254 -41.260  1.00  0.00           O  
ATOM   4485  CB  LYS A 288      20.129  47.576 -40.033  1.00  0.00           C  
ATOM   4486  CG  LYS A 288      21.530  47.887 -39.482  1.00  0.00           C  
ATOM   4487  CD  LYS A 288      22.205  46.623 -38.944  1.00  0.00           C  
ATOM   4488  CE  LYS A 288      23.563  46.927 -38.320  1.00  0.00           C  
ATOM   4489  NZ  LYS A 288      24.268  45.678 -37.873  1.00  0.00           N  
ATOM   4490  H   LYS A 288      20.679  48.224 -42.563  1.00  0.00           H  
ATOM   4491  HA  LYS A 288      20.663  45.729 -40.932  1.00  0.00           H  
ATOM   4492 1HB  LYS A 288      19.685  48.510 -40.349  1.00  0.00           H  
ATOM   4493 2HB  LYS A 288      19.513  47.166 -39.240  1.00  0.00           H  
ATOM   4494 1HG  LYS A 288      22.143  48.289 -40.291  1.00  0.00           H  
ATOM   4495 2HG  LYS A 288      21.466  48.638 -38.708  1.00  0.00           H  
ATOM   4496 1HD  LYS A 288      21.560  46.167 -38.187  1.00  0.00           H  
ATOM   4497 2HD  LYS A 288      22.341  45.907 -39.759  1.00  0.00           H  
ATOM   4498 1HE  LYS A 288      24.185  47.443 -39.052  1.00  0.00           H  
ATOM   4499 2HE  LYS A 288      23.417  47.577 -37.457  1.00  0.00           H  
ATOM   4500 1HZ  LYS A 288      25.161  45.920 -37.464  1.00  0.00           H  
ATOM   4501 2HZ  LYS A 288      23.703  45.196 -37.187  1.00  0.00           H  
ATOM   4502 3HZ  LYS A 288      24.417  45.073 -38.670  1.00  0.00           H  
ATOM   4503  N   GLY A 289      18.175  47.044 -42.615  1.00  0.00           N  
ATOM   4504  CA  GLY A 289      16.804  46.761 -43.099  1.00  0.00           C  
ATOM   4505  C   GLY A 289      16.755  45.593 -44.114  1.00  0.00           C  
ATOM   4506  O   GLY A 289      16.348  45.764 -45.263  1.00  0.00           O  
ATOM   4507  H   GLY A 289      18.665  47.882 -42.936  1.00  0.00           H  
ATOM   4508 1HA  GLY A 289      16.163  46.526 -42.247  1.00  0.00           H  
ATOM   4509 2HA  GLY A 289      16.396  47.658 -43.560  1.00  0.00           H  
ATOM   4510  N   ALA A 290      17.222  44.427 -43.672  1.00  0.00           N  
ATOM   4511  CA  ALA A 290      17.374  43.195 -44.449  1.00  0.00           C  
ATOM   4512  C   ALA A 290      16.125  42.297 -44.380  1.00  0.00           C  
ATOM   4513  O   ALA A 290      15.101  42.675 -43.805  1.00  0.00           O  
ATOM   4514  CB  ALA A 290      18.626  42.462 -43.981  1.00  0.00           C  
ATOM   4515  H   ALA A 290      17.511  44.421 -42.699  1.00  0.00           H  
ATOM   4516  HA  ALA A 290      17.512  43.474 -45.494  1.00  0.00           H  
ATOM   4517 1HB  ALA A 290      18.785  41.571 -44.578  1.00  0.00           H  
ATOM   4518 2HB  ALA A 290      19.484  43.131 -44.095  1.00  0.00           H  
ATOM   4519 3HB  ALA A 290      18.542  42.185 -42.949  1.00  0.00           H  
ATOM   4520  N   SER A 291      16.210  41.125 -45.017  1.00  0.00           N  
ATOM   4521  CA  SER A 291      15.119  40.147 -45.126  1.00  0.00           C  
ATOM   4522  C   SER A 291      14.499  39.663 -43.820  1.00  0.00           C  
ATOM   4523  O   SER A 291      15.195  39.325 -42.858  1.00  0.00           O  
ATOM   4524  CB  SER A 291      15.611  38.924 -45.846  1.00  0.00           C  
ATOM   4525  OG  SER A 291      14.634  37.910 -45.835  1.00  0.00           O  
ATOM   4526  H   SER A 291      17.082  40.894 -45.469  1.00  0.00           H  
ATOM   4527  HA  SER A 291      14.327  40.608 -45.718  1.00  0.00           H  
ATOM   4528 1HB  SER A 291      15.868  39.175 -46.873  1.00  0.00           H  
ATOM   4529 2HB  SER A 291      16.520  38.562 -45.361  1.00  0.00           H  
ATOM   4530  HG  SER A 291      15.127  37.094 -46.095  1.00  0.00           H  
ATOM   4531  N   TRP A 292      13.171  39.500 -43.862  1.00  0.00           N  
ATOM   4532  CA  TRP A 292      12.338  39.063 -42.740  1.00  0.00           C  
ATOM   4533  C   TRP A 292      12.657  37.662 -42.266  1.00  0.00           C  
ATOM   4534  O   TRP A 292      12.260  37.272 -41.163  1.00  0.00           O  
ATOM   4535  CB  TRP A 292      10.863  39.034 -43.137  1.00  0.00           C  
ATOM   4536  CG  TRP A 292      10.320  40.329 -43.568  1.00  0.00           C  
ATOM   4537  CD1 TRP A 292      10.952  41.531 -43.555  1.00  0.00           C  
ATOM   4538  CD2 TRP A 292       8.999  40.575 -44.101  1.00  0.00           C  
ATOM   4539  NE1 TRP A 292      10.133  42.494 -44.056  1.00  0.00           N  
ATOM   4540  CE2 TRP A 292       8.935  41.931 -44.400  1.00  0.00           C  
ATOM   4541  CE3 TRP A 292       7.879  39.755 -44.353  1.00  0.00           C  
ATOM   4542  CZ2 TRP A 292       7.811  42.505 -44.950  1.00  0.00           C  
ATOM   4543  CZ3 TRP A 292       6.735  40.339 -44.901  1.00  0.00           C  
ATOM   4544  CH2 TRP A 292       6.706  41.681 -45.194  1.00  0.00           C  
ATOM   4545  H   TRP A 292      12.705  39.752 -44.722  1.00  0.00           H  
ATOM   4546  HA  TRP A 292      12.493  39.739 -41.914  1.00  0.00           H  
ATOM   4547 1HB  TRP A 292      10.724  38.319 -43.946  1.00  0.00           H  
ATOM   4548 2HB  TRP A 292      10.272  38.678 -42.294  1.00  0.00           H  
ATOM   4549  HD1 TRP A 292      11.972  41.703 -43.211  1.00  0.00           H  
ATOM   4550  HE1 TRP A 292      10.374  43.466 -44.155  1.00  0.00           H  
ATOM   4551  HE3 TRP A 292       7.903  38.689 -44.124  1.00  0.00           H  
ATOM   4552  HZ2 TRP A 292       7.776  43.559 -45.189  1.00  0.00           H  
ATOM   4553  HZ3 TRP A 292       5.866  39.706 -45.093  1.00  0.00           H  
ATOM   4554  HH2 TRP A 292       5.800  42.114 -45.624  1.00  0.00           H  
ATOM   4555  N   GLU A 293      13.401  36.914 -43.071  1.00  0.00           N  
ATOM   4556  CA  GLU A 293      13.742  35.554 -42.708  1.00  0.00           C  
ATOM   4557  C   GLU A 293      14.514  35.476 -41.388  1.00  0.00           C  
ATOM   4558  O   GLU A 293      14.460  34.455 -40.695  1.00  0.00           O  
ATOM   4559  CB  GLU A 293      14.553  34.923 -43.836  1.00  0.00           C  
ATOM   4560  CG  GLU A 293      15.940  35.536 -44.005  1.00  0.00           C  
ATOM   4561  CD  GLU A 293      16.612  35.134 -45.279  1.00  0.00           C  
ATOM   4562  OE1 GLU A 293      16.364  35.788 -46.270  1.00  0.00           O  
ATOM   4563  OE2 GLU A 293      17.343  34.174 -45.314  1.00  0.00           O  
ATOM   4564  H   GLU A 293      13.734  37.299 -43.961  1.00  0.00           H  
ATOM   4565  HA  GLU A 293      12.814  35.022 -42.591  1.00  0.00           H  
ATOM   4566 1HB  GLU A 293      14.680  33.859 -43.638  1.00  0.00           H  
ATOM   4567 2HB  GLU A 293      14.010  35.019 -44.779  1.00  0.00           H  
ATOM   4568 1HG  GLU A 293      15.862  36.618 -43.953  1.00  0.00           H  
ATOM   4569 2HG  GLU A 293      16.564  35.215 -43.173  1.00  0.00           H  
ATOM   4570  N   GLU A 294      15.200  36.559 -41.005  1.00  0.00           N  
ATOM   4571  CA  GLU A 294      15.926  36.510 -39.749  1.00  0.00           C  
ATOM   4572  C   GLU A 294      14.978  36.739 -38.561  1.00  0.00           C  
ATOM   4573  O   GLU A 294      15.318  36.412 -37.423  1.00  0.00           O  
ATOM   4574  CB  GLU A 294      17.113  37.471 -39.751  1.00  0.00           C  
ATOM   4575  CG  GLU A 294      18.224  37.085 -40.742  1.00  0.00           C  
ATOM   4576  CD  GLU A 294      19.439  38.005 -40.705  1.00  0.00           C  
ATOM   4577  OE1 GLU A 294      19.461  38.921 -39.918  1.00  0.00           O  
ATOM   4578  OE2 GLU A 294      20.343  37.781 -41.477  1.00  0.00           O  
ATOM   4579  H   GLU A 294      15.216  37.402 -41.591  1.00  0.00           H  
ATOM   4580  HA  GLU A 294      16.342  35.510 -39.643  1.00  0.00           H  
ATOM   4581 1HB  GLU A 294      16.771  38.429 -40.044  1.00  0.00           H  
ATOM   4582 2HB  GLU A 294      17.536  37.552 -38.752  1.00  0.00           H  
ATOM   4583 1HG  GLU A 294      18.545  36.066 -40.530  1.00  0.00           H  
ATOM   4584 2HG  GLU A 294      17.803  37.099 -41.750  1.00  0.00           H  
ATOM   4585  N   ILE A 295      13.768  37.275 -38.808  1.00  0.00           N  
ATOM   4586  CA  ILE A 295      12.811  37.438 -37.716  1.00  0.00           C  
ATOM   4587  C   ILE A 295      12.412  36.048 -37.361  1.00  0.00           C  
ATOM   4588  O   ILE A 295      12.353  35.667 -36.196  1.00  0.00           O  
ATOM   4589  CB  ILE A 295      11.462  38.065 -38.102  1.00  0.00           C  
ATOM   4590  CG1 ILE A 295      11.549  39.443 -38.540  1.00  0.00           C  
ATOM   4591  CG2 ILE A 295      10.491  37.935 -36.910  1.00  0.00           C  
ATOM   4592  CD1 ILE A 295      10.214  39.957 -39.147  1.00  0.00           C  
ATOM   4593  H   ILE A 295      13.491  37.514 -39.754  1.00  0.00           H  
ATOM   4594  HA  ILE A 295      13.271  37.937 -36.861  1.00  0.00           H  
ATOM   4595  HB  ILE A 295      11.080  37.518 -38.935  1.00  0.00           H  
ATOM   4596 1HG1 ILE A 295      11.830  40.065 -37.716  1.00  0.00           H  
ATOM   4597 2HG1 ILE A 295      12.315  39.499 -39.296  1.00  0.00           H  
ATOM   4598 1HG2 ILE A 295       9.514  38.328 -37.188  1.00  0.00           H  
ATOM   4599 2HG2 ILE A 295      10.392  36.884 -36.636  1.00  0.00           H  
ATOM   4600 3HG2 ILE A 295      10.879  38.495 -36.063  1.00  0.00           H  
ATOM   4601 1HD1 ILE A 295      10.284  40.974 -39.469  1.00  0.00           H  
ATOM   4602 2HD1 ILE A 295       9.953  39.347 -40.000  1.00  0.00           H  
ATOM   4603 3HD1 ILE A 295       9.429  39.891 -38.390  1.00  0.00           H  
ATOM   4604  N   ASN A 296      12.111  35.299 -38.424  1.00  0.00           N  
ATOM   4605  CA  ASN A 296      11.662  33.930 -38.327  1.00  0.00           C  
ATOM   4606  C   ASN A 296      12.656  33.085 -37.594  1.00  0.00           C  
ATOM   4607  O   ASN A 296      12.301  32.363 -36.667  1.00  0.00           O  
ATOM   4608  CB  ASN A 296      11.445  33.331 -39.660  1.00  0.00           C  
ATOM   4609  CG  ASN A 296      10.887  31.973 -39.547  1.00  0.00           C  
ATOM   4610  OD1 ASN A 296       9.781  31.813 -39.046  1.00  0.00           O  
ATOM   4611  ND2 ASN A 296      11.620  30.982 -39.996  1.00  0.00           N  
ATOM   4612  H   ASN A 296      12.207  35.733 -39.345  1.00  0.00           H  
ATOM   4613  HA  ASN A 296      10.721  33.907 -37.792  1.00  0.00           H  
ATOM   4614 1HB  ASN A 296      10.795  33.963 -40.250  1.00  0.00           H  
ATOM   4615 2HB  ASN A 296      12.394  33.262 -40.157  1.00  0.00           H  
ATOM   4616 1HD2 ASN A 296      11.285  30.042 -39.945  1.00  0.00           H  
ATOM   4617 2HD2 ASN A 296      12.521  31.168 -40.391  1.00  0.00           H  
ATOM   4618  N   ALA A 297      13.925  33.177 -37.985  1.00  0.00           N  
ATOM   4619  CA  ALA A 297      14.909  32.358 -37.312  1.00  0.00           C  
ATOM   4620  C   ALA A 297      14.886  32.644 -35.817  1.00  0.00           C  
ATOM   4621  O   ALA A 297      14.868  31.723 -35.002  1.00  0.00           O  
ATOM   4622  CB  ALA A 297      16.284  32.634 -37.882  1.00  0.00           C  
ATOM   4623  H   ALA A 297      14.186  33.777 -38.769  1.00  0.00           H  
ATOM   4624  HA  ALA A 297      14.653  31.311 -37.465  1.00  0.00           H  
ATOM   4625 1HB  ALA A 297      17.017  32.005 -37.377  1.00  0.00           H  
ATOM   4626 2HB  ALA A 297      16.283  32.416 -38.951  1.00  0.00           H  
ATOM   4627 3HB  ALA A 297      16.533  33.685 -37.727  1.00  0.00           H  
ATOM   4628  N   VAL A 298      14.761  33.915 -35.443  1.00  0.00           N  
ATOM   4629  CA  VAL A 298      14.685  34.239 -34.033  1.00  0.00           C  
ATOM   4630  C   VAL A 298      13.469  33.689 -33.314  1.00  0.00           C  
ATOM   4631  O   VAL A 298      13.596  33.086 -32.242  1.00  0.00           O  
ATOM   4632  CB  VAL A 298      14.677  35.753 -33.847  1.00  0.00           C  
ATOM   4633  CG1 VAL A 298      14.348  36.070 -32.455  1.00  0.00           C  
ATOM   4634  CG2 VAL A 298      16.041  36.310 -34.191  1.00  0.00           C  
ATOM   4635  H   VAL A 298      14.761  34.670 -36.135  1.00  0.00           H  
ATOM   4636  HA  VAL A 298      15.577  33.835 -33.555  1.00  0.00           H  
ATOM   4637  HB  VAL A 298      13.929  36.195 -34.481  1.00  0.00           H  
ATOM   4638 1HG1 VAL A 298      14.337  37.151 -32.358  1.00  0.00           H  
ATOM   4639 2HG1 VAL A 298      13.368  35.680 -32.196  1.00  0.00           H  
ATOM   4640 3HG1 VAL A 298      15.095  35.626 -31.805  1.00  0.00           H  
ATOM   4641 1HG2 VAL A 298      16.030  37.383 -34.058  1.00  0.00           H  
ATOM   4642 2HG2 VAL A 298      16.789  35.868 -33.538  1.00  0.00           H  
ATOM   4643 3HG2 VAL A 298      16.280  36.076 -35.219  1.00  0.00           H  
ATOM   4644  N   VAL A 299      12.288  33.889 -33.884  1.00  0.00           N  
ATOM   4645  CA  VAL A 299      11.094  33.456 -33.184  1.00  0.00           C  
ATOM   4646  C   VAL A 299      10.893  31.948 -33.232  1.00  0.00           C  
ATOM   4647  O   VAL A 299      10.366  31.363 -32.288  1.00  0.00           O  
ATOM   4648  CB  VAL A 299       9.864  34.214 -33.710  1.00  0.00           C  
ATOM   4649  CG1 VAL A 299      10.072  35.718 -33.464  1.00  0.00           C  
ATOM   4650  CG2 VAL A 299       9.681  33.959 -35.172  1.00  0.00           C  
ATOM   4651  H   VAL A 299      12.236  34.375 -34.782  1.00  0.00           H  
ATOM   4652  HA  VAL A 299      11.209  33.742 -32.141  1.00  0.00           H  
ATOM   4653  HB  VAL A 299       8.982  33.891 -33.164  1.00  0.00           H  
ATOM   4654 1HG1 VAL A 299       9.220  36.286 -33.820  1.00  0.00           H  
ATOM   4655 2HG1 VAL A 299      10.205  35.895 -32.398  1.00  0.00           H  
ATOM   4656 3HG1 VAL A 299      10.966  36.046 -34.000  1.00  0.00           H  
ATOM   4657 1HG2 VAL A 299       8.821  34.508 -35.548  1.00  0.00           H  
ATOM   4658 2HG2 VAL A 299      10.551  34.287 -35.656  1.00  0.00           H  
ATOM   4659 3HG2 VAL A 299       9.547  32.908 -35.361  1.00  0.00           H  
ATOM   4660  N   ARG A 300      11.366  31.283 -34.277  1.00  0.00           N  
ATOM   4661  CA  ARG A 300      11.194  29.846 -34.315  1.00  0.00           C  
ATOM   4662  C   ARG A 300      12.158  29.194 -33.343  1.00  0.00           C  
ATOM   4663  O   ARG A 300      11.771  28.267 -32.630  1.00  0.00           O  
ATOM   4664  CB  ARG A 300      11.399  29.299 -35.714  1.00  0.00           C  
ATOM   4665  CG  ARG A 300      10.327  29.706 -36.718  1.00  0.00           C  
ATOM   4666  CD  ARG A 300       8.983  29.126 -36.422  1.00  0.00           C  
ATOM   4667  NE  ARG A 300       8.950  27.676 -36.587  1.00  0.00           N  
ATOM   4668  CZ  ARG A 300       7.940  26.881 -36.169  1.00  0.00           C  
ATOM   4669  NH1 ARG A 300       6.895  27.403 -35.568  1.00  0.00           N  
ATOM   4670  NH2 ARG A 300       7.999  25.572 -36.362  1.00  0.00           N  
ATOM   4671  H   ARG A 300      11.805  31.769 -35.054  1.00  0.00           H  
ATOM   4672  HA  ARG A 300      10.175  29.611 -34.007  1.00  0.00           H  
ATOM   4673 1HB  ARG A 300      12.357  29.659 -36.099  1.00  0.00           H  
ATOM   4674 2HB  ARG A 300      11.443  28.214 -35.683  1.00  0.00           H  
ATOM   4675 1HG  ARG A 300      10.227  30.790 -36.697  1.00  0.00           H  
ATOM   4676 2HG  ARG A 300      10.625  29.391 -37.716  1.00  0.00           H  
ATOM   4677 1HD  ARG A 300       8.702  29.362 -35.396  1.00  0.00           H  
ATOM   4678 2HD  ARG A 300       8.256  29.554 -37.104  1.00  0.00           H  
ATOM   4679  HE  ARG A 300       9.739  27.238 -37.043  1.00  0.00           H  
ATOM   4680 1HH1 ARG A 300       6.847  28.401 -35.412  1.00  0.00           H  
ATOM   4681 2HH1 ARG A 300       6.142  26.808 -35.256  1.00  0.00           H  
ATOM   4682 1HH2 ARG A 300       8.801  25.159 -36.821  1.00  0.00           H  
ATOM   4683 2HH2 ARG A 300       7.244  24.983 -36.044  1.00  0.00           H  
ATOM   4684  N   GLU A 301      13.397  29.695 -33.253  1.00  0.00           N  
ATOM   4685  CA  GLU A 301      14.314  29.117 -32.283  1.00  0.00           C  
ATOM   4686  C   GLU A 301      13.794  29.386 -30.871  1.00  0.00           C  
ATOM   4687  O   GLU A 301      13.857  28.510 -30.001  1.00  0.00           O  
ATOM   4688  CB  GLU A 301      15.733  29.657 -32.476  1.00  0.00           C  
ATOM   4689  CG  GLU A 301      16.410  29.148 -33.772  1.00  0.00           C  
ATOM   4690  CD  GLU A 301      17.798  29.721 -34.032  1.00  0.00           C  
ATOM   4691  OE1 GLU A 301      18.224  30.588 -33.306  1.00  0.00           O  
ATOM   4692  OE2 GLU A 301      18.427  29.278 -34.967  1.00  0.00           O  
ATOM   4693  H   GLU A 301      13.719  30.459 -33.852  1.00  0.00           H  
ATOM   4694  HA  GLU A 301      14.345  28.040 -32.434  1.00  0.00           H  
ATOM   4695 1HB  GLU A 301      15.703  30.749 -32.515  1.00  0.00           H  
ATOM   4696 2HB  GLU A 301      16.355  29.370 -31.629  1.00  0.00           H  
ATOM   4697 1HG  GLU A 301      16.490  28.065 -33.712  1.00  0.00           H  
ATOM   4698 2HG  GLU A 301      15.764  29.382 -34.615  1.00  0.00           H  
ATOM   4699  N   ALA A 302      13.233  30.586 -30.646  1.00  0.00           N  
ATOM   4700  CA  ALA A 302      12.678  30.915 -29.343  1.00  0.00           C  
ATOM   4701  C   ALA A 302      11.554  29.966 -28.974  1.00  0.00           C  
ATOM   4702  O   ALA A 302      11.461  29.548 -27.831  1.00  0.00           O  
ATOM   4703  CB  ALA A 302      12.153  32.332 -29.323  1.00  0.00           C  
ATOM   4704  H   ALA A 302      13.223  31.300 -31.376  1.00  0.00           H  
ATOM   4705  HA  ALA A 302      13.471  30.814 -28.603  1.00  0.00           H  
ATOM   4706 1HB  ALA A 302      11.764  32.560 -28.332  1.00  0.00           H  
ATOM   4707 2HB  ALA A 302      12.959  33.022 -29.571  1.00  0.00           H  
ATOM   4708 3HB  ALA A 302      11.358  32.426 -30.056  1.00  0.00           H  
ATOM   4709  N   LYS A 303      10.725  29.575 -29.944  1.00  0.00           N  
ATOM   4710  CA  LYS A 303       9.643  28.644 -29.652  1.00  0.00           C  
ATOM   4711  C   LYS A 303      10.181  27.228 -29.462  1.00  0.00           C  
ATOM   4712  O   LYS A 303       9.712  26.496 -28.582  1.00  0.00           O  
ATOM   4713  CB  LYS A 303       8.586  28.688 -30.760  1.00  0.00           C  
ATOM   4714  CG  LYS A 303       7.788  30.007 -30.836  1.00  0.00           C  
ATOM   4715  CD  LYS A 303       6.875  30.175 -29.623  1.00  0.00           C  
ATOM   4716  CE  LYS A 303       5.677  29.234 -29.712  1.00  0.00           C  
ATOM   4717  NZ  LYS A 303       4.735  29.393 -28.566  1.00  0.00           N  
ATOM   4718  H   LYS A 303      10.813  29.967 -30.881  1.00  0.00           H  
ATOM   4719  HA  LYS A 303       9.171  28.947 -28.718  1.00  0.00           H  
ATOM   4720 1HB  LYS A 303       9.079  28.542 -31.723  1.00  0.00           H  
ATOM   4721 2HB  LYS A 303       7.881  27.869 -30.625  1.00  0.00           H  
ATOM   4722 1HG  LYS A 303       8.473  30.848 -30.857  1.00  0.00           H  
ATOM   4723 2HG  LYS A 303       7.195  30.021 -31.747  1.00  0.00           H  
ATOM   4724 1HD  LYS A 303       7.437  29.950 -28.715  1.00  0.00           H  
ATOM   4725 2HD  LYS A 303       6.522  31.205 -29.569  1.00  0.00           H  
ATOM   4726 1HE  LYS A 303       5.142  29.432 -30.639  1.00  0.00           H  
ATOM   4727 2HE  LYS A 303       6.039  28.213 -29.729  1.00  0.00           H  
ATOM   4728 1HZ  LYS A 303       3.968  28.746 -28.678  1.00  0.00           H  
ATOM   4729 2HZ  LYS A 303       5.219  29.193 -27.703  1.00  0.00           H  
ATOM   4730 3HZ  LYS A 303       4.379  30.334 -28.542  1.00  0.00           H  
ATOM   4731  N   LYS A 304      11.205  26.853 -30.237  1.00  0.00           N  
ATOM   4732  CA  LYS A 304      11.770  25.515 -30.130  1.00  0.00           C  
ATOM   4733  C   LYS A 304      12.296  25.316 -28.725  1.00  0.00           C  
ATOM   4734  O   LYS A 304      12.069  24.269 -28.127  1.00  0.00           O  
ATOM   4735  CB  LYS A 304      12.909  25.302 -31.130  1.00  0.00           C  
ATOM   4736  CG  LYS A 304      13.537  23.879 -31.108  1.00  0.00           C  
ATOM   4737  CD  LYS A 304      12.545  22.819 -31.612  1.00  0.00           C  
ATOM   4738  CE  LYS A 304      13.240  21.475 -31.968  1.00  0.00           C  
ATOM   4739  NZ  LYS A 304      13.737  20.711 -30.758  1.00  0.00           N  
ATOM   4740  H   LYS A 304      11.563  27.488 -30.946  1.00  0.00           H  
ATOM   4741  HA  LYS A 304      10.992  24.780 -30.316  1.00  0.00           H  
ATOM   4742 1HB  LYS A 304      12.548  25.508 -32.138  1.00  0.00           H  
ATOM   4743 2HB  LYS A 304      13.704  26.015 -30.921  1.00  0.00           H  
ATOM   4744 1HG  LYS A 304      14.427  23.865 -31.733  1.00  0.00           H  
ATOM   4745 2HG  LYS A 304      13.830  23.627 -30.082  1.00  0.00           H  
ATOM   4746 1HD  LYS A 304      11.810  22.625 -30.824  1.00  0.00           H  
ATOM   4747 2HD  LYS A 304      12.024  23.193 -32.489  1.00  0.00           H  
ATOM   4748 1HE  LYS A 304      12.533  20.848 -32.511  1.00  0.00           H  
ATOM   4749 2HE  LYS A 304      14.089  21.689 -32.614  1.00  0.00           H  
ATOM   4750 1HZ  LYS A 304      14.172  19.859 -31.040  1.00  0.00           H  
ATOM   4751 2HZ  LYS A 304      14.402  21.235 -30.180  1.00  0.00           H  
ATOM   4752 3HZ  LYS A 304      12.971  20.484 -30.118  1.00  0.00           H  
ATOM   4753  N   ALA A 305      12.891  26.372 -28.152  1.00  0.00           N  
ATOM   4754  CA  ALA A 305      13.444  26.347 -26.799  1.00  0.00           C  
ATOM   4755  C   ALA A 305      12.398  25.928 -25.778  1.00  0.00           C  
ATOM   4756  O   ALA A 305      12.456  24.739 -25.465  1.00  0.00           O  
ATOM   4757  CB  ALA A 305      13.961  27.704 -26.432  1.00  0.00           C  
ATOM   4758  H   ALA A 305      13.026  27.218 -28.713  1.00  0.00           H  
ATOM   4759  HA  ALA A 305      14.259  25.626 -26.776  1.00  0.00           H  
ATOM   4760 1HB  ALA A 305      14.360  27.624 -25.459  1.00  0.00           H  
ATOM   4761 2HB  ALA A 305      14.734  28.015 -27.136  1.00  0.00           H  
ATOM   4762 3HB  ALA A 305      13.152  28.424 -26.440  1.00  0.00           H  
ATOM   4763  N   ILE A 306      11.215  26.453 -26.068  1.00  0.00           N  
ATOM   4764  CA  ILE A 306      10.272  26.452 -24.991  1.00  0.00           C  
ATOM   4765  C   ILE A 306       9.586  25.124 -25.152  1.00  0.00           C  
ATOM   4766  O   ILE A 306       9.271  24.458 -24.171  1.00  0.00           O  
ATOM   4767  CB  ILE A 306       9.302  27.627 -25.002  1.00  0.00           C  
ATOM   4768  CG1 ILE A 306      10.097  28.912 -24.895  1.00  0.00           C  
ATOM   4769  CG2 ILE A 306       8.305  27.469 -23.865  1.00  0.00           C  
ATOM   4770  CD1 ILE A 306      11.002  28.989 -23.673  1.00  0.00           C  
ATOM   4771  H   ILE A 306      10.758  26.078 -26.901  1.00  0.00           H  
ATOM   4772  HA  ILE A 306      10.801  26.459 -24.042  1.00  0.00           H  
ATOM   4773  HB  ILE A 306       8.773  27.649 -25.961  1.00  0.00           H  
ATOM   4774 1HG1 ILE A 306      10.713  28.996 -25.749  1.00  0.00           H  
ATOM   4775 2HG1 ILE A 306       9.409  29.756 -24.875  1.00  0.00           H  
ATOM   4776 1HG2 ILE A 306       7.608  28.304 -23.872  1.00  0.00           H  
ATOM   4777 2HG2 ILE A 306       7.752  26.532 -23.998  1.00  0.00           H  
ATOM   4778 3HG2 ILE A 306       8.834  27.444 -22.912  1.00  0.00           H  
ATOM   4779 1HD1 ILE A 306      11.534  29.940 -23.690  1.00  0.00           H  
ATOM   4780 2HD1 ILE A 306      10.394  28.923 -22.772  1.00  0.00           H  
ATOM   4781 3HD1 ILE A 306      11.720  28.167 -23.691  1.00  0.00           H  
ATOM   4782  N   HIS A 307       9.378  24.729 -26.406  1.00  0.00           N  
ATOM   4783  CA  HIS A 307       8.730  23.453 -26.676  1.00  0.00           C  
ATOM   4784  C   HIS A 307       9.586  22.294 -26.162  1.00  0.00           C  
ATOM   4785  O   HIS A 307       9.053  21.330 -25.608  1.00  0.00           O  
ATOM   4786  CB  HIS A 307       8.438  23.263 -28.163  1.00  0.00           C  
ATOM   4787  CG  HIS A 307       7.326  24.140 -28.684  1.00  0.00           C  
ATOM   4788  ND1 HIS A 307       6.082  24.212 -28.079  1.00  0.00           N  
ATOM   4789  CD2 HIS A 307       7.266  24.953 -29.761  1.00  0.00           C  
ATOM   4790  CE1 HIS A 307       5.316  25.039 -28.758  1.00  0.00           C  
ATOM   4791  NE2 HIS A 307       6.005  25.501 -29.788  1.00  0.00           N  
ATOM   4792  H   HIS A 307       9.668  25.334 -27.174  1.00  0.00           H  
ATOM   4793  HA  HIS A 307       7.776  23.419 -26.149  1.00  0.00           H  
ATOM   4794 1HB  HIS A 307       9.345  23.490 -28.731  1.00  0.00           H  
ATOM   4795 2HB  HIS A 307       8.177  22.228 -28.354  1.00  0.00           H  
ATOM   4796  HD1 HIS A 307       5.780  23.739 -27.220  1.00  0.00           H  
ATOM   4797  HD2 HIS A 307       7.992  25.206 -30.531  1.00  0.00           H  
ATOM   4798  HE1 HIS A 307       4.296  25.225 -28.436  1.00  0.00           H  
ATOM   4799  N   ASP A 308      10.912  22.372 -26.328  1.00  0.00           N  
ATOM   4800  CA  ASP A 308      11.766  21.326 -25.786  1.00  0.00           C  
ATOM   4801  C   ASP A 308      11.647  21.337 -24.256  1.00  0.00           C  
ATOM   4802  O   ASP A 308      11.633  20.278 -23.620  1.00  0.00           O  
ATOM   4803  CB  ASP A 308      13.223  21.492 -26.249  1.00  0.00           C  
ATOM   4804  CG  ASP A 308      13.448  21.114 -27.758  1.00  0.00           C  
ATOM   4805  OD1 ASP A 308      12.576  20.512 -28.369  1.00  0.00           O  
ATOM   4806  OD2 ASP A 308      14.502  21.412 -28.317  1.00  0.00           O  
ATOM   4807  H   ASP A 308      11.333  23.169 -26.811  1.00  0.00           H  
ATOM   4808  HA  ASP A 308      11.407  20.362 -26.148  1.00  0.00           H  
ATOM   4809 1HB  ASP A 308      13.514  22.534 -26.122  1.00  0.00           H  
ATOM   4810 2HB  ASP A 308      13.878  20.890 -25.627  1.00  0.00           H  
ATOM   4811  N   ALA A 309      11.536  22.535 -23.660  1.00  0.00           N  
ATOM   4812  CA  ALA A 309      11.356  22.633 -22.210  1.00  0.00           C  
ATOM   4813  C   ALA A 309      10.040  21.965 -21.793  1.00  0.00           C  
ATOM   4814  O   ALA A 309       9.985  21.262 -20.776  1.00  0.00           O  
ATOM   4815  CB  ALA A 309      11.365  24.085 -21.748  1.00  0.00           C  
ATOM   4816  H   ALA A 309      11.592  23.379 -24.231  1.00  0.00           H  
ATOM   4817  HA  ALA A 309      12.179  22.105 -21.734  1.00  0.00           H  
ATOM   4818 1HB  ALA A 309      11.260  24.117 -20.670  1.00  0.00           H  
ATOM   4819 2HB  ALA A 309      12.301  24.548 -22.044  1.00  0.00           H  
ATOM   4820 3HB  ALA A 309      10.556  24.630 -22.190  1.00  0.00           H  
ATOM   4821  N   GLU A 310       8.988  22.157 -22.602  1.00  0.00           N  
ATOM   4822  CA  GLU A 310       7.689  21.550 -22.333  1.00  0.00           C  
ATOM   4823  C   GLU A 310       7.815  20.038 -22.399  1.00  0.00           C  
ATOM   4824  O   GLU A 310       7.229  19.337 -21.573  1.00  0.00           O  
ATOM   4825  CB  GLU A 310       6.621  22.027 -23.329  1.00  0.00           C  
ATOM   4826  CG  GLU A 310       6.188  23.496 -23.200  1.00  0.00           C  
ATOM   4827  CD  GLU A 310       5.316  23.965 -24.383  1.00  0.00           C  
ATOM   4828  OE1 GLU A 310       5.297  23.278 -25.394  1.00  0.00           O  
ATOM   4829  OE2 GLU A 310       4.676  24.986 -24.269  1.00  0.00           O  
ATOM   4830  H   GLU A 310       9.096  22.772 -23.406  1.00  0.00           H  
ATOM   4831  HA  GLU A 310       7.379  21.827 -21.327  1.00  0.00           H  
ATOM   4832 1HB  GLU A 310       6.955  21.858 -24.341  1.00  0.00           H  
ATOM   4833 2HB  GLU A 310       5.724  21.430 -23.184  1.00  0.00           H  
ATOM   4834 1HG  GLU A 310       5.634  23.621 -22.276  1.00  0.00           H  
ATOM   4835 2HG  GLU A 310       7.073  24.116 -23.138  1.00  0.00           H  
ATOM   4836  N   GLU A 311       8.620  19.534 -23.344  1.00  0.00           N  
ATOM   4837  CA  GLU A 311       8.816  18.096 -23.460  1.00  0.00           C  
ATOM   4838  C   GLU A 311       9.535  17.586 -22.224  1.00  0.00           C  
ATOM   4839  O   GLU A 311       9.176  16.533 -21.700  1.00  0.00           O  
ATOM   4840  CB  GLU A 311       9.599  17.733 -24.729  1.00  0.00           C  
ATOM   4841  CG  GLU A 311       9.827  16.211 -24.954  1.00  0.00           C  
ATOM   4842  CD  GLU A 311       8.560  15.375 -25.181  1.00  0.00           C  
ATOM   4843  OE1 GLU A 311       7.515  15.919 -25.498  1.00  0.00           O  
ATOM   4844  OE2 GLU A 311       8.661  14.174 -25.064  1.00  0.00           O  
ATOM   4845  H   GLU A 311       9.057  20.168 -24.013  1.00  0.00           H  
ATOM   4846  HA  GLU A 311       7.846  17.617 -23.511  1.00  0.00           H  
ATOM   4847 1HB  GLU A 311       9.085  18.137 -25.600  1.00  0.00           H  
ATOM   4848 2HB  GLU A 311      10.578  18.203 -24.694  1.00  0.00           H  
ATOM   4849 1HG  GLU A 311      10.480  16.088 -25.817  1.00  0.00           H  
ATOM   4850 2HG  GLU A 311      10.354  15.816 -24.084  1.00  0.00           H  
ATOM   4851  N   ALA A 312      10.525  18.335 -21.725  1.00  0.00           N  
ATOM   4852  CA  ALA A 312      11.218  17.906 -20.517  1.00  0.00           C  
ATOM   4853  C   ALA A 312      10.227  17.800 -19.365  1.00  0.00           C  
ATOM   4854  O   ALA A 312      10.287  16.858 -18.565  1.00  0.00           O  
ATOM   4855  CB  ALA A 312      12.328  18.880 -20.159  1.00  0.00           C  
ATOM   4856  H   ALA A 312      10.808  19.187 -22.211  1.00  0.00           H  
ATOM   4857  HA  ALA A 312      11.644  16.921 -20.699  1.00  0.00           H  
ATOM   4858 1HB  ALA A 312      12.840  18.534 -19.263  1.00  0.00           H  
ATOM   4859 2HB  ALA A 312      13.034  18.942 -20.986  1.00  0.00           H  
ATOM   4860 3HB  ALA A 312      11.905  19.862 -19.973  1.00  0.00           H  
ATOM   4861  N   ARG A 313       9.283  18.745 -19.304  1.00  0.00           N  
ATOM   4862  CA  ARG A 313       8.274  18.714 -18.261  1.00  0.00           C  
ATOM   4863  C   ARG A 313       7.344  17.527 -18.472  1.00  0.00           C  
ATOM   4864  O   ARG A 313       6.996  16.837 -17.517  1.00  0.00           O  
ATOM   4865  CB  ARG A 313       7.499  20.013 -18.186  1.00  0.00           C  
ATOM   4866  CG  ARG A 313       6.465  20.039 -17.072  1.00  0.00           C  
ATOM   4867  CD  ARG A 313       7.131  19.876 -15.734  1.00  0.00           C  
ATOM   4868  NE  ARG A 313       6.200  19.916 -14.620  1.00  0.00           N  
ATOM   4869  CZ  ARG A 313       5.857  21.035 -13.961  1.00  0.00           C  
ATOM   4870  NH1 ARG A 313       6.387  22.187 -14.313  1.00  0.00           N  
ATOM   4871  NH2 ARG A 313       4.996  20.984 -12.958  1.00  0.00           N  
ATOM   4872  H   ARG A 313       9.299  19.515 -19.977  1.00  0.00           H  
ATOM   4873  HA  ARG A 313       8.766  18.577 -17.307  1.00  0.00           H  
ATOM   4874 1HB  ARG A 313       8.192  20.842 -18.032  1.00  0.00           H  
ATOM   4875 2HB  ARG A 313       6.983  20.186 -19.127  1.00  0.00           H  
ATOM   4876 1HG  ARG A 313       5.925  20.983 -17.088  1.00  0.00           H  
ATOM   4877 2HG  ARG A 313       5.771  19.216 -17.216  1.00  0.00           H  
ATOM   4878 1HD  ARG A 313       7.644  18.921 -15.707  1.00  0.00           H  
ATOM   4879 2HD  ARG A 313       7.853  20.672 -15.597  1.00  0.00           H  
ATOM   4880  HE  ARG A 313       5.782  19.045 -14.321  1.00  0.00           H  
ATOM   4881 1HH1 ARG A 313       7.054  22.230 -15.082  1.00  0.00           H  
ATOM   4882 2HH1 ARG A 313       6.137  23.030 -13.820  1.00  0.00           H  
ATOM   4883 1HH2 ARG A 313       4.591  20.099 -12.685  1.00  0.00           H  
ATOM   4884 2HH2 ARG A 313       4.743  21.829 -12.465  1.00  0.00           H  
ATOM   4885  N   ARG A 314       6.971  17.248 -19.722  1.00  0.00           N  
ATOM   4886  CA  ARG A 314       6.115  16.102 -19.993  1.00  0.00           C  
ATOM   4887  C   ARG A 314       6.802  14.816 -19.542  1.00  0.00           C  
ATOM   4888  O   ARG A 314       6.149  13.928 -18.985  1.00  0.00           O  
ATOM   4889  CB  ARG A 314       5.721  16.043 -21.467  1.00  0.00           C  
ATOM   4890  CG  ARG A 314       4.656  17.084 -21.890  1.00  0.00           C  
ATOM   4891  CD  ARG A 314       4.110  16.812 -23.258  1.00  0.00           C  
ATOM   4892  NE  ARG A 314       5.074  17.124 -24.306  1.00  0.00           N  
ATOM   4893  CZ  ARG A 314       5.171  18.318 -24.926  1.00  0.00           C  
ATOM   4894  NH1 ARG A 314       4.338  19.301 -24.644  1.00  0.00           N  
ATOM   4895  NH2 ARG A 314       6.112  18.478 -25.824  1.00  0.00           N  
ATOM   4896  H   ARG A 314       7.265  17.853 -20.487  1.00  0.00           H  
ATOM   4897  HA  ARG A 314       5.198  16.220 -19.417  1.00  0.00           H  
ATOM   4898 1HB  ARG A 314       6.601  16.203 -22.081  1.00  0.00           H  
ATOM   4899 2HB  ARG A 314       5.340  15.052 -21.707  1.00  0.00           H  
ATOM   4900 1HG  ARG A 314       3.832  17.069 -21.180  1.00  0.00           H  
ATOM   4901 2HG  ARG A 314       5.104  18.073 -21.901  1.00  0.00           H  
ATOM   4902 1HD  ARG A 314       3.845  15.759 -23.343  1.00  0.00           H  
ATOM   4903 2HD  ARG A 314       3.224  17.423 -23.419  1.00  0.00           H  
ATOM   4904  HE  ARG A 314       5.769  16.413 -24.583  1.00  0.00           H  
ATOM   4905 1HH1 ARG A 314       3.618  19.170 -23.950  1.00  0.00           H  
ATOM   4906 2HH1 ARG A 314       4.418  20.188 -25.133  1.00  0.00           H  
ATOM   4907 1HH2 ARG A 314       6.753  17.692 -25.996  1.00  0.00           H  
ATOM   4908 2HH2 ARG A 314       6.219  19.357 -26.306  1.00  0.00           H  
ATOM   4909  N   VAL A 315       8.122  14.721 -19.728  1.00  0.00           N  
ATOM   4910  CA  VAL A 315       8.848  13.548 -19.259  1.00  0.00           C  
ATOM   4911  C   VAL A 315       8.807  13.476 -17.743  1.00  0.00           C  
ATOM   4912  O   VAL A 315       8.525  12.423 -17.174  1.00  0.00           O  
ATOM   4913  CB  VAL A 315      10.308  13.557 -19.716  1.00  0.00           C  
ATOM   4914  CG1 VAL A 315      11.057  12.416 -19.020  1.00  0.00           C  
ATOM   4915  CG2 VAL A 315      10.360  13.394 -21.225  1.00  0.00           C  
ATOM   4916  H   VAL A 315       8.615  15.465 -20.224  1.00  0.00           H  
ATOM   4917  HA  VAL A 315       8.369  12.661 -19.669  1.00  0.00           H  
ATOM   4918  HB  VAL A 315      10.776  14.497 -19.429  1.00  0.00           H  
ATOM   4919 1HG1 VAL A 315      12.098  12.420 -19.335  1.00  0.00           H  
ATOM   4920 2HG1 VAL A 315      11.004  12.555 -17.939  1.00  0.00           H  
ATOM   4921 3HG1 VAL A 315      10.600  11.464 -19.285  1.00  0.00           H  
ATOM   4922 1HG2 VAL A 315      11.395  13.400 -21.559  1.00  0.00           H  
ATOM   4923 2HG2 VAL A 315       9.894  12.450 -21.502  1.00  0.00           H  
ATOM   4924 3HG2 VAL A 315       9.827  14.206 -21.704  1.00  0.00           H  
ATOM   4925  N   ALA A 316       9.048  14.602 -17.075  1.00  0.00           N  
ATOM   4926  CA  ALA A 316       9.020  14.634 -15.619  1.00  0.00           C  
ATOM   4927  C   ALA A 316       7.654  14.171 -15.096  1.00  0.00           C  
ATOM   4928  O   ALA A 316       7.562  13.410 -14.121  1.00  0.00           O  
ATOM   4929  CB  ALA A 316       9.322  16.053 -15.163  1.00  0.00           C
[truncated: 1,294,734 more chars]
