# Supplementary material for: The transformative power of transformers in protein structure prediction
Source: Proc Natl Acad Sci U S A. 2023 Jul 31;120(32):e2303499120. doi: 10.1073/pnas.2303499120 (PMC10410766; doi:10.1073/pnas.2303499120)
Supplement: Supplementary file 2 — Dataset S01 (GZ) [file pnas.2303499120.sd01.gz › SI_Data/predicted_structures/RoseTTAFold/T1131.pdb]

HEADER                                            25-DEC-22   XXXX              
EXPDTA    THEORETICAL MODEL                                                     
REMARK 220                                                                      
REMARK 220 EXPERIMENTAL DETAILS                                                 
REMARK 220  EXPERIMENT TYPE                : THEORETICAL MODELLING              
REMARK 220  DATE OF DATA COLLECTION        : 25-DEC-22                          
REMARK 220                                                                      
REMARK 220 REMARK: MODEL GENERATED BY ROSETTA                                   
REMARK 220  VERSION 2022.39+release.d8d9982                                     
ATOM      1  N   PHE A   1      -0.129  -0.937  -2.661  1.00  0.00           N  
ATOM      2  CA  PHE A   1       1.198  -0.445  -3.009  1.00  0.00           C  
ATOM      3  C   PHE A   1       1.634   0.587  -1.989  1.00  0.00           C  
ATOM      4  O   PHE A   1       0.814   1.080  -1.216  1.00  0.00           O  
ATOM      5  CB  PHE A   1       1.208   0.145  -4.419  1.00  0.00           C  
ATOM      6  CG  PHE A   1       0.988  -0.895  -5.492  1.00  0.00           C  
ATOM      7  CD1 PHE A   1      -0.261  -1.063  -6.077  1.00  0.00           C  
ATOM      8  CD2 PHE A   1       2.021  -1.712  -5.904  1.00  0.00           C  
ATOM      9  CE1 PHE A   1      -0.459  -2.019  -7.049  1.00  0.00           C  
ATOM     10  CE2 PHE A   1       1.823  -2.657  -6.866  1.00  0.00           C  
ATOM     11  CZ  PHE A   1       0.579  -2.810  -7.442  1.00  0.00           C  
ATOM     12 1H   PHE A   1      -0.347  -1.749  -3.219  1.00  0.00           H  
ATOM     13 2H   PHE A   1      -0.144  -1.183  -1.681  1.00  0.00           H  
ATOM     14 3H   PHE A   1      -0.811  -0.213  -2.836  1.00  0.00           H  
ATOM     15  HA  PHE A   1       1.902  -1.279  -2.977  1.00  0.00           H  
ATOM     16 1HB  PHE A   1       0.432   0.902  -4.507  1.00  0.00           H  
ATOM     17 2HB  PHE A   1       2.167   0.634  -4.610  1.00  0.00           H  
ATOM     18  HD1 PHE A   1      -1.088  -0.426  -5.762  1.00  0.00           H  
ATOM     19  HD2 PHE A   1       3.006  -1.591  -5.458  1.00  0.00           H  
ATOM     20  HE1 PHE A   1      -1.440  -2.141  -7.508  1.00  0.00           H  
ATOM     21  HE2 PHE A   1       2.649  -3.281  -7.182  1.00  0.00           H  
ATOM     22  HZ  PHE A   1       0.424  -3.553  -8.215  1.00  0.00           H  
ATOM     23  N   VAL A   2       2.924   0.897  -1.965  1.00  0.00           N  
ATOM     24  CA  VAL A   2       3.434   1.848  -0.983  1.00  0.00           C  
ATOM     25  C   VAL A   2       3.901   3.179  -1.619  1.00  0.00           C  
ATOM     26  O   VAL A   2       4.827   3.168  -2.441  1.00  0.00           O  
ATOM     27  CB  VAL A   2       4.600   1.213  -0.216  1.00  0.00           C  
ATOM     28  CG1 VAL A   2       5.141   2.214   0.799  1.00  0.00           C  
ATOM     29  CG2 VAL A   2       4.099  -0.082   0.462  1.00  0.00           C  
ATOM     30  H   VAL A   2       3.560   0.473  -2.625  1.00  0.00           H  
ATOM     31  HA  VAL A   2       2.661   2.003  -0.243  1.00  0.00           H  
ATOM     32  HB  VAL A   2       5.407   0.974  -0.903  1.00  0.00           H  
ATOM     33 1HG1 VAL A   2       5.970   1.768   1.342  1.00  0.00           H  
ATOM     34 2HG1 VAL A   2       5.484   3.113   0.288  1.00  0.00           H  
ATOM     35 3HG1 VAL A   2       4.352   2.476   1.497  1.00  0.00           H  
ATOM     36 1HG2 VAL A   2       4.902  -0.547   1.012  1.00  0.00           H  
ATOM     37 2HG2 VAL A   2       3.290   0.159   1.154  1.00  0.00           H  
ATOM     38 3HG2 VAL A   2       3.734  -0.781  -0.285  1.00  0.00           H  
ATOM     39  N   PRO A   3       3.257   4.322  -1.294  1.00  0.00           N  
ATOM     40  CA  PRO A   3       3.567   5.658  -1.776  1.00  0.00           C  
ATOM     41  C   PRO A   3       4.979   6.070  -1.418  1.00  0.00           C  
ATOM     42  O   PRO A   3       5.483   5.722  -0.342  1.00  0.00           O  
ATOM     43  CB  PRO A   3       2.555   6.542  -1.033  1.00  0.00           C  
ATOM     44  CG  PRO A   3       1.413   5.626  -0.701  1.00  0.00           C  
ATOM     45  CD  PRO A   3       2.042   4.279  -0.443  1.00  0.00           C  
ATOM     46  HA  PRO A   3       3.412   5.698  -2.863  1.00  0.00           H  
ATOM     47 1HB  PRO A   3       3.026   6.981  -0.147  1.00  0.00           H  
ATOM     48 2HB  PRO A   3       2.250   7.380  -1.676  1.00  0.00           H  
ATOM     49 1HG  PRO A   3       0.860   6.002   0.172  1.00  0.00           H  
ATOM     50 2HG  PRO A   3       0.701   5.596  -1.538  1.00  0.00           H  
ATOM     51 1HD  PRO A   3       2.300   4.153   0.614  1.00  0.00           H  
ATOM     52 2HD  PRO A   3       1.319   3.537  -0.802  1.00  0.00           H  
ATOM     53  N   GLU A   4       5.582   6.906  -2.264  1.00  0.00           N  
ATOM     54  CA  GLU A   4       6.941   7.381  -2.011  1.00  0.00           C  
ATOM     55  C   GLU A   4       6.983   8.157  -0.701  1.00  0.00           C  
ATOM     56  O   GLU A   4       7.993   8.153  -0.004  1.00  0.00           O  
ATOM     57  CB  GLU A   4       7.445   8.271  -3.150  1.00  0.00           C  
ATOM     58  CG  GLU A   4       7.673   7.576  -4.529  1.00  0.00           C  
ATOM     59  CD  GLU A   4       8.694   6.441  -4.529  1.00  0.00           C  
ATOM     60  OE1 GLU A   4       9.022   5.953  -3.483  1.00  0.00           O  
ATOM     61  OE2 GLU A   4       9.130   6.050  -5.584  1.00  0.00           O  
ATOM     62  H   GLU A   4       5.110   7.186  -3.115  1.00  0.00           H  
ATOM     63  HA  GLU A   4       7.603   6.518  -1.918  1.00  0.00           H  
ATOM     64 1HB  GLU A   4       6.736   9.085  -3.307  1.00  0.00           H  
ATOM     65 2HB  GLU A   4       8.391   8.725  -2.851  1.00  0.00           H  
ATOM     66 1HG  GLU A   4       6.718   7.176  -4.870  1.00  0.00           H  
ATOM     67 2HG  GLU A   4       7.990   8.331  -5.245  1.00  0.00           H  
ATOM     68  N   GLU A   5       5.875   8.804  -0.360  1.00  0.00           N  
ATOM     69  CA  GLU A   5       5.755   9.564   0.869  1.00  0.00           C  
ATOM     70  C   GLU A   5       5.941   8.671   2.100  1.00  0.00           C  
ATOM     71  O   GLU A   5       6.463   9.115   3.126  1.00  0.00           O  
ATOM     72  CB  GLU A   5       4.394  10.260   0.929  1.00  0.00           C  
ATOM     73  CG  GLU A   5       4.216  11.393  -0.084  1.00  0.00           C  
ATOM     74  CD  GLU A   5       2.842  12.031  -0.037  1.00  0.00           C  
ATOM     75  OE1 GLU A   5       1.983  11.506   0.632  1.00  0.00           O  
ATOM     76  OE2 GLU A   5       2.659  13.046  -0.669  1.00  0.00           O  
ATOM     77  H   GLU A   5       5.085   8.755  -0.988  1.00  0.00           H  
ATOM     78  HA  GLU A   5       6.537  10.327   0.878  1.00  0.00           H  
ATOM     79 1HB  GLU A   5       3.608   9.523   0.751  1.00  0.00           H  
ATOM     80 2HB  GLU A   5       4.238  10.671   1.925  1.00  0.00           H  
ATOM     81 1HG  GLU A   5       4.966  12.159   0.111  1.00  0.00           H  
ATOM     82 2HG  GLU A   5       4.393  10.999  -1.085  1.00  0.00           H  
ATOM     83  N   GLN A   6       5.500   7.406   2.020  1.00  0.00           N  
ATOM     84  CA  GLN A   6       5.621   6.530   3.175  1.00  0.00           C  
ATOM     85  C   GLN A   6       7.064   6.089   3.278  1.00  0.00           C  
ATOM     86  O   GLN A   6       7.599   5.931   4.365  1.00  0.00           O  
ATOM     87  CB  GLN A   6       4.684   5.331   3.062  1.00  0.00           C  
ATOM     88  CG  GLN A   6       3.198   5.703   3.085  1.00  0.00           C  
ATOM     89  CD  GLN A   6       2.766   6.418   4.382  1.00  0.00           C  
ATOM     90  OE1 GLN A   6       3.091   5.976   5.501  1.00  0.00           O  
ATOM     91  NE2 GLN A   6       2.027   7.516   4.232  1.00  0.00           N  
ATOM     92  H   GLN A   6       5.133   7.033   1.151  1.00  0.00           H  
ATOM     93  HA  GLN A   6       5.370   7.090   4.073  1.00  0.00           H  
ATOM     94 1HB  GLN A   6       4.881   4.824   2.121  1.00  0.00           H  
ATOM     95 2HB  GLN A   6       4.887   4.628   3.867  1.00  0.00           H  
ATOM     96 1HG  GLN A   6       2.999   6.369   2.247  1.00  0.00           H  
ATOM     97 2HG  GLN A   6       2.607   4.794   2.987  1.00  0.00           H  
ATOM     98 1HE2 GLN A   6       1.707   8.026   5.031  1.00  0.00           H  
ATOM     99 2HE2 GLN A   6       1.784   7.837   3.313  1.00  0.00           H  
ATOM    100  N   TYR A   7       7.709   5.923   2.131  1.00  0.00           N  
ATOM    101  CA  TYR A   7       9.133   5.607   2.134  1.00  0.00           C  
ATOM    102  C   TYR A   7       9.930   6.755   2.755  1.00  0.00           C  
ATOM    103  O   TYR A   7      10.796   6.533   3.603  1.00  0.00           O  
ATOM    104  CB  TYR A   7       9.636   5.283   0.725  1.00  0.00           C  
ATOM    105  CG  TYR A   7      11.153   5.113   0.613  1.00  0.00           C  
ATOM    106  CD1 TYR A   7      11.807   3.973   1.081  1.00  0.00           C  
ATOM    107  CD2 TYR A   7      11.883   6.112   0.005  1.00  0.00           C  
ATOM    108  CE1 TYR A   7      13.174   3.859   0.953  1.00  0.00           C  
ATOM    109  CE2 TYR A   7      13.246   5.999  -0.129  1.00  0.00           C  
ATOM    110  CZ  TYR A   7      13.894   4.885   0.344  1.00  0.00           C  
ATOM    111  OH  TYR A   7      15.261   4.777   0.212  1.00  0.00           O  
ATOM    112  H   TYR A   7       7.197   6.031   1.255  1.00  0.00           H  
ATOM    113  HA  TYR A   7       9.284   4.729   2.752  1.00  0.00           H  
ATOM    114 1HB  TYR A   7       9.161   4.391   0.383  1.00  0.00           H  
ATOM    115 2HB  TYR A   7       9.345   6.074   0.045  1.00  0.00           H  
ATOM    116  HD1 TYR A   7      11.254   3.180   1.557  1.00  0.00           H  
ATOM    117  HD2 TYR A   7      11.370   6.996  -0.371  1.00  0.00           H  
ATOM    118  HE1 TYR A   7      13.686   2.968   1.330  1.00  0.00           H  
ATOM    119  HE2 TYR A   7      13.811   6.797  -0.610  1.00  0.00           H  
ATOM    120  HH  TYR A   7      15.625   5.604  -0.120  1.00  0.00           H  
ATOM    121  N   ASN A   8       9.652   7.972   2.273  1.00  0.00           N  
ATOM    122  CA  ASN A   8      10.339   9.208   2.643  1.00  0.00           C  
ATOM    123  C   ASN A   8      10.120   9.756   4.064  1.00  0.00           C  
ATOM    124  O   ASN A   8      10.973  10.481   4.582  1.00  0.00           O  
ATOM    125  CB  ASN A   8       9.989  10.281   1.642  1.00  0.00           C  
ATOM    126  CG  ASN A   8      10.653  10.060   0.310  1.00  0.00           C  
ATOM    127  OD1 ASN A   8      11.713   9.429   0.219  1.00  0.00           O  
ATOM    128  ND2 ASN A   8      10.044  10.563  -0.732  1.00  0.00           N  
ATOM    129  H   ASN A   8       8.918   8.043   1.571  1.00  0.00           H  
ATOM    130  HA  ASN A   8      11.395   9.004   2.551  1.00  0.00           H  
ATOM    131 1HB  ASN A   8       8.909  10.292   1.496  1.00  0.00           H  
ATOM    132 2HB  ASN A   8      10.279  11.255   2.031  1.00  0.00           H  
ATOM    133 1HD2 ASN A   8      10.432  10.441  -1.644  1.00  0.00           H  
ATOM    134 2HD2 ASN A   8       9.189  11.063  -0.615  1.00  0.00           H  
ATOM    135  N   LYS A   9       8.977   9.469   4.688  1.00  0.00           N  
ATOM    136  CA  LYS A   9       8.726   9.975   6.038  1.00  0.00           C  
ATOM    137  C   LYS A   9       9.808   9.420   6.956  1.00  0.00           C  
ATOM    138  O   LYS A   9      10.540   8.519   6.561  1.00  0.00           O  
ATOM    139  CB  LYS A   9       7.336   9.600   6.561  1.00  0.00           C  
ATOM    140  CG  LYS A   9       7.135   8.149   6.874  1.00  0.00           C  
ATOM    141  CD  LYS A   9       5.702   7.862   7.291  1.00  0.00           C  
ATOM    142  CE  LYS A   9       5.532   6.415   7.726  1.00  0.00           C  
ATOM    143  NZ  LYS A   9       4.120   6.100   8.069  1.00  0.00           N  
ATOM    144  H   LYS A   9       8.255   8.923   4.215  1.00  0.00           H  
ATOM    145  HA  LYS A   9       8.810  11.062   6.032  1.00  0.00           H  
ATOM    146 1HB  LYS A   9       7.128  10.164   7.470  1.00  0.00           H  
ATOM    147 2HB  LYS A   9       6.587   9.879   5.818  1.00  0.00           H  
ATOM    148 1HG  LYS A   9       7.381   7.578   6.012  1.00  0.00           H  
ATOM    149 2HG  LYS A   9       7.800   7.861   7.680  1.00  0.00           H  
ATOM    150 1HD  LYS A   9       5.425   8.523   8.112  1.00  0.00           H  
ATOM    151 2HD  LYS A   9       5.037   8.055   6.446  1.00  0.00           H  
ATOM    152 1HE  LYS A   9       5.848   5.760   6.920  1.00  0.00           H  
ATOM    153 2HE  LYS A   9       6.159   6.239   8.600  1.00  0.00           H  
ATOM    154 1HZ  LYS A   9       4.045   5.137   8.352  1.00  0.00           H  
ATOM    155 2HZ  LYS A   9       3.794   6.700   8.811  1.00  0.00           H  
ATOM    156 3HZ  LYS A   9       3.562   6.242   7.218  1.00  0.00           H  
ATOM    157  N   ASP A  10       9.921   9.940   8.182  1.00  0.00           N  
ATOM    158  CA  ASP A  10      10.969   9.480   9.111  1.00  0.00           C  
ATOM    159  C   ASP A  10      11.217   7.986   9.056  1.00  0.00           C  
ATOM    160  O   ASP A  10      12.352   7.520   8.990  1.00  0.00           O  
ATOM    161  CB  ASP A  10      10.546   9.750  10.564  1.00  0.00           C  
ATOM    162  CG  ASP A  10       9.176   9.053  10.893  1.00  0.00           C  
ATOM    163  OD1 ASP A  10       8.239   9.325  10.172  1.00  0.00           O  
ATOM    164  OD2 ASP A  10       9.115   8.151  11.729  1.00  0.00           O  
ATOM    165  H   ASP A  10       9.297  10.678   8.466  1.00  0.00           H  
ATOM    166  HA  ASP A  10      11.899  10.001   8.881  1.00  0.00           H  
ATOM    167 1HB  ASP A  10      11.315   9.361  11.239  1.00  0.00           H  
ATOM    168 2HB  ASP A  10      10.464  10.821  10.739  1.00  0.00           H  
ATOM    169  N   PHE A  11      10.143   7.220   9.144  1.00  0.00           N  
ATOM    170  CA  PHE A  11      10.216   5.792   9.213  1.00  0.00           C  
ATOM    171  C   PHE A  11      11.228   5.452  10.310  1.00  0.00           C  
ATOM    172  O   PHE A  11      12.233   4.796  10.057  1.00  0.00           O  
ATOM    173  CB  PHE A  11      10.617   5.165   7.857  1.00  0.00           C  
ATOM    174  CG  PHE A  11       9.697   4.000   7.444  1.00  0.00           C  
ATOM    175  CD1 PHE A  11       8.488   4.289   6.862  1.00  0.00           C  
ATOM    176  CD2 PHE A  11      10.009   2.675   7.633  1.00  0.00           C  
ATOM    177  CE1 PHE A  11       7.611   3.287   6.479  1.00  0.00           C  
ATOM    178  CE2 PHE A  11       9.138   1.658   7.270  1.00  0.00           C  
ATOM    179  CZ  PHE A  11       7.938   1.966   6.690  1.00  0.00           C  
ATOM    180  H   PHE A  11       9.235   7.676   9.184  1.00  0.00           H  
ATOM    181  HA  PHE A  11       9.242   5.395   9.502  1.00  0.00           H  
ATOM    182 1HB  PHE A  11      10.591   5.926   7.072  1.00  0.00           H  
ATOM    183 2HB  PHE A  11      11.645   4.789   7.915  1.00  0.00           H  
ATOM    184  HD1 PHE A  11       8.232   5.334   6.698  1.00  0.00           H  
ATOM    185  HD2 PHE A  11      10.941   2.430   8.052  1.00  0.00           H  
ATOM    186  HE1 PHE A  11       6.664   3.549   6.009  1.00  0.00           H  
ATOM    187  HE2 PHE A  11       9.413   0.609   7.434  1.00  0.00           H  
ATOM    188  HZ  PHE A  11       7.254   1.171   6.388  1.00  0.00           H  
ATOM    189  N   ASN A  12      10.960   5.896  11.567  1.00  0.00           N  
ATOM    190  CA  ASN A  12      11.888   5.578  12.667  1.00  0.00           C  
ATOM    191  C   ASN A  12      12.137   4.058  12.682  1.00  0.00           C  
ATOM    192  O   ASN A  12      13.247   3.572  12.922  1.00  0.00           O  
ATOM    193  CB  ASN A  12      11.332   6.027  14.008  1.00  0.00           C  
ATOM    194  CG  ASN A  12      11.376   7.529  14.215  1.00  0.00           C  
ATOM    195  OD1 ASN A  12      12.111   8.263  13.550  1.00  0.00           O  
ATOM    196  ND2 ASN A  12      10.585   7.996  15.151  1.00  0.00           N  
ATOM    197  H   ASN A  12      10.152   6.512  11.717  1.00  0.00           H  
ATOM    198  HA  ASN A  12      12.823   6.097  12.499  1.00  0.00           H  
ATOM    199 1HB  ASN A  12      10.299   5.696  14.093  1.00  0.00           H  
ATOM    200 2HB  ASN A  12      11.896   5.541  14.806  1.00  0.00           H  
ATOM    201 1HD2 ASN A  12      10.557   8.979  15.335  1.00  0.00           H  
ATOM    202 2HD2 ASN A  12      10.001   7.374  15.668  1.00  0.00           H  
ATOM    203  N   PHE A  13      11.075   3.313  12.395  1.00  0.00           N  
ATOM    204  CA  PHE A  13      11.118   1.870  12.207  1.00  0.00           C  
ATOM    205  C   PHE A  13      12.069   1.587  11.055  1.00  0.00           C  
ATOM    206  O   PHE A  13      11.841   2.134  10.003  1.00  0.00           O  
ATOM    207  CB  PHE A  13       9.738   1.441  11.721  1.00  0.00           C  
ATOM    208  CG  PHE A  13       9.614   0.041  11.416  1.00  0.00           C  
ATOM    209  CD1 PHE A  13       9.042  -0.824  12.283  1.00  0.00           C  
ATOM    210  CD2 PHE A  13      10.122  -0.422  10.223  1.00  0.00           C  
ATOM    211  CE1 PHE A  13       8.959  -2.135  11.956  1.00  0.00           C  
ATOM    212  CE2 PHE A  13      10.062  -1.724   9.894  1.00  0.00           C  
ATOM    213  CZ  PHE A  13       9.479  -2.591  10.749  1.00  0.00           C  
ATOM    214  H   PHE A  13      10.200   3.795  12.245  1.00  0.00           H  
ATOM    215  HA  PHE A  13      11.444   1.371  13.112  1.00  0.00           H  
ATOM    216 1HB  PHE A  13       8.998   1.687  12.480  1.00  0.00           H  
ATOM    217 2HB  PHE A  13       9.482   2.006  10.822  1.00  0.00           H  
ATOM    218  HD1 PHE A  13       8.644  -0.447  13.217  1.00  0.00           H  
ATOM    219  HD2 PHE A  13      10.591   0.281   9.540  1.00  0.00           H  
ATOM    220  HE1 PHE A  13       8.480  -2.825  12.645  1.00  0.00           H  
ATOM    221  HE2 PHE A  13      10.475  -2.064   8.948  1.00  0.00           H  
ATOM    222  HZ  PHE A  13       9.423  -3.639  10.479  1.00  0.00           H  
ATOM    223  N   LEU A  14      13.068   0.714  11.159  1.00  0.00           N  
ATOM    224  CA  LEU A  14      13.862   0.590   9.916  1.00  0.00           C  
ATOM    225  C   LEU A  14      13.528  -0.618   9.035  1.00  0.00           C  
ATOM    226  O   LEU A  14      13.397  -1.745   9.495  1.00  0.00           O  
ATOM    227  CB  LEU A  14      15.339   0.541  10.179  1.00  0.00           C  
ATOM    228  CG  LEU A  14      16.215   0.469   8.926  1.00  0.00           C  
ATOM    229  CD1 LEU A  14      16.099   1.750   8.229  1.00  0.00           C  
ATOM    230  CD2 LEU A  14      17.602   0.235   9.256  1.00  0.00           C  
ATOM    231  H   LEU A  14      13.301   0.225  12.034  1.00  0.00           H  
ATOM    232  HA  LEU A  14      13.699   1.480   9.315  1.00  0.00           H  
ATOM    233 1HB  LEU A  14      15.636   1.407  10.771  1.00  0.00           H  
ATOM    234 2HB  LEU A  14      15.494  -0.297  10.727  1.00  0.00           H  
ATOM    235  HG  LEU A  14      15.881  -0.328   8.301  1.00  0.00           H  
ATOM    236 1HD1 LEU A  14      16.678   1.777   7.356  1.00  0.00           H  
ATOM    237 2HD1 LEU A  14      15.076   1.971   7.980  1.00  0.00           H  
ATOM    238 3HD1 LEU A  14      16.474   2.470   8.887  1.00  0.00           H  
ATOM    239 1HD2 LEU A  14      18.160   0.218   8.346  1.00  0.00           H  
ATOM    240 2HD2 LEU A  14      17.950   1.045   9.880  1.00  0.00           H  
ATOM    241 3HD2 LEU A  14      17.706  -0.717   9.776  1.00  0.00           H  
ATOM    242  N   TYR A  15      13.386  -0.350   7.747  1.00  0.00           N  
ATOM    243  CA  TYR A  15      13.188  -1.366   6.719  1.00  0.00           C  
ATOM    244  C   TYR A  15      14.437  -1.647   5.804  1.00  0.00           C  
ATOM    245  O   TYR A  15      14.572  -2.735   5.250  1.00  0.00           O  
ATOM    246  CB  TYR A  15      11.933  -0.957   5.914  1.00  0.00           C  
ATOM    247  CG  TYR A  15      11.944   0.551   5.463  1.00  0.00           C  
ATOM    248  CD1 TYR A  15      12.957   1.367   5.899  1.00  0.00           C  
ATOM    249  CD2 TYR A  15      10.952   1.102   4.641  1.00  0.00           C  
ATOM    250  CE1 TYR A  15      13.031   2.671   5.567  1.00  0.00           C  
ATOM    251  CE2 TYR A  15      11.026   2.469   4.292  1.00  0.00           C  
ATOM    252  CZ  TYR A  15      12.090   3.242   4.776  1.00  0.00           C  
ATOM    253  OH  TYR A  15      12.262   4.586   4.512  1.00  0.00           O  
ATOM    254  H   TYR A  15      13.444   0.618   7.464  1.00  0.00           H  
ATOM    255  HA  TYR A  15      12.958  -2.301   7.227  1.00  0.00           H  
ATOM    256 1HB  TYR A  15      11.826  -1.593   5.030  1.00  0.00           H  
ATOM    257 2HB  TYR A  15      11.044  -1.121   6.528  1.00  0.00           H  
ATOM    258  HD1 TYR A  15      13.706   0.980   6.526  1.00  0.00           H  
ATOM    259  HD2 TYR A  15      10.131   0.480   4.284  1.00  0.00           H  
ATOM    260  HE1 TYR A  15      13.858   3.275   5.947  1.00  0.00           H  
ATOM    261  HE2 TYR A  15      10.262   2.912   3.667  1.00  0.00           H  
ATOM    262  HH  TYR A  15      11.475   5.000   4.105  1.00  0.00           H  
ATOM    263  N   ASP A  16      15.372  -0.685   5.688  1.00  0.00           N  
ATOM    264  CA  ASP A  16      16.504  -0.709   4.736  1.00  0.00           C  
ATOM    265  C   ASP A  16      17.479  -1.853   4.864  1.00  0.00           C  
ATOM    266  O   ASP A  16      17.901  -2.472   3.880  1.00  0.00           O  
ATOM    267  CB  ASP A  16      17.346   0.537   4.932  1.00  0.00           C  
ATOM    268  CG  ASP A  16      16.682   1.827   4.497  1.00  0.00           C  
ATOM    269  OD1 ASP A  16      15.760   1.783   3.738  1.00  0.00           O  
ATOM    270  OD2 ASP A  16      17.056   2.848   5.006  1.00  0.00           O  
ATOM    271  H   ASP A  16      15.253   0.147   6.236  1.00  0.00           H  
ATOM    272  HA  ASP A  16      16.100  -0.723   3.736  1.00  0.00           H  
ATOM    273 1HB  ASP A  16      17.682   0.594   5.943  1.00  0.00           H  
ATOM    274 2HB  ASP A  16      18.233   0.433   4.355  1.00  0.00           H  
ATOM    275  N   TYR A  17      17.795  -2.197   6.093  1.00  0.00           N  
ATOM    276  CA  TYR A  17      18.763  -3.238   6.318  1.00  0.00           C  
ATOM    277  C   TYR A  17      18.243  -4.562   5.795  1.00  0.00           C  
ATOM    278  O   TYR A  17      19.032  -5.446   5.468  1.00  0.00           O  
ATOM    279  CB  TYR A  17      19.126  -3.329   7.792  1.00  0.00           C  
ATOM    280  CG  TYR A  17      20.019  -2.210   8.320  1.00  0.00           C  
ATOM    281  CD1 TYR A  17      20.339  -1.099   7.535  1.00  0.00           C  
ATOM    282  CD2 TYR A  17      20.521  -2.308   9.606  1.00  0.00           C  
ATOM    283  CE1 TYR A  17      21.137  -0.094   8.066  1.00  0.00           C  
ATOM    284  CE2 TYR A  17      21.313  -1.324  10.128  1.00  0.00           C  
ATOM    285  CZ  TYR A  17      21.621  -0.216   9.379  1.00  0.00           C  
ATOM    286  OH  TYR A  17      22.413   0.768   9.927  1.00  0.00           O  
ATOM    287  H   TYR A  17      17.392  -1.703   6.878  1.00  0.00           H  
ATOM    288  HA  TYR A  17      19.670  -2.996   5.759  1.00  0.00           H  
ATOM    289 1HB  TYR A  17      18.210  -3.304   8.350  1.00  0.00           H  
ATOM    290 2HB  TYR A  17      19.608  -4.269   8.003  1.00  0.00           H  
ATOM    291  HD1 TYR A  17      19.956  -1.011   6.519  1.00  0.00           H  
ATOM    292  HD2 TYR A  17      20.285  -3.174  10.206  1.00  0.00           H  
ATOM    293  HE1 TYR A  17      21.380   0.777   7.464  1.00  0.00           H  
ATOM    294  HE2 TYR A  17      21.696  -1.420  11.143  1.00  0.00           H  
ATOM    295  HH  TYR A  17      22.770   0.464  10.770  1.00  0.00           H  
ATOM    296  N   ALA A  18      16.914  -4.710   5.686  1.00  0.00           N  
ATOM    297  CA  ALA A  18      16.354  -5.959   5.220  1.00  0.00           C  
ATOM    298  C   ALA A  18      16.845  -6.285   3.819  1.00  0.00           C  
ATOM    299  O   ALA A  18      17.051  -7.460   3.507  1.00  0.00           O  
ATOM    300  CB  ALA A  18      14.836  -5.896   5.216  1.00  0.00           C  
ATOM    301  H   ALA A  18      16.276  -3.941   5.887  1.00  0.00           H  
ATOM    302  HA  ALA A  18      16.684  -6.750   5.893  1.00  0.00           H  
ATOM    303 1HB  ALA A  18      14.426  -6.846   4.882  1.00  0.00           H  
ATOM    304 2HB  ALA A  18      14.466  -5.684   6.190  1.00  0.00           H  
ATOM    305 3HB  ALA A  18      14.531  -5.113   4.543  1.00  0.00           H  
ATOM    306  N   VAL A  19      17.007  -5.270   2.946  1.00  0.00           N  
ATOM    307  CA  VAL A  19      17.422  -5.600   1.585  1.00  0.00           C  
ATOM    308  C   VAL A  19      18.883  -5.923   1.581  1.00  0.00           C  
ATOM    309  O   VAL A  19      19.337  -6.802   0.853  1.00  0.00           O  
ATOM    310  CB  VAL A  19      17.094  -4.507   0.550  1.00  0.00           C  
ATOM    311  CG1 VAL A  19      18.035  -3.303   0.614  1.00  0.00           C  
ATOM    312  CG2 VAL A  19      17.118  -5.136  -0.835  1.00  0.00           C  
ATOM    313  H   VAL A  19      16.897  -4.299   3.241  1.00  0.00           H  
ATOM    314  HA  VAL A  19      16.890  -6.495   1.269  1.00  0.00           H  
ATOM    315  HB  VAL A  19      16.124  -4.155   0.756  1.00  0.00           H  
ATOM    316 1HG1 VAL A  19      17.720  -2.570  -0.129  1.00  0.00           H  
ATOM    317 2HG1 VAL A  19      17.996  -2.856   1.582  1.00  0.00           H  
ATOM    318 3HG1 VAL A  19      19.052  -3.611   0.396  1.00  0.00           H  
ATOM    319 1HG2 VAL A  19      16.829  -4.393  -1.566  1.00  0.00           H  
ATOM    320 2HG2 VAL A  19      18.121  -5.499  -1.054  1.00  0.00           H  
ATOM    321 3HG2 VAL A  19      16.419  -5.966  -0.877  1.00  0.00           H  
ATOM    322  N   ILE A  20      19.639  -5.260   2.444  1.00  0.00           N  
ATOM    323  CA  ILE A  20      21.056  -5.553   2.449  1.00  0.00           C  
ATOM    324  C   ILE A  20      21.276  -6.964   2.930  1.00  0.00           C  
ATOM    325  O   ILE A  20      22.066  -7.711   2.348  1.00  0.00           O  
ATOM    326  CB  ILE A  20      21.823  -4.599   3.347  1.00  0.00           C  
ATOM    327  CG1 ILE A  20      21.678  -3.211   2.794  1.00  0.00           C  
ATOM    328  CG2 ILE A  20      23.290  -5.027   3.404  1.00  0.00           C  
ATOM    329  CD1 ILE A  20      22.196  -3.101   1.373  1.00  0.00           C  
ATOM    330  H   ILE A  20      19.225  -4.540   3.042  1.00  0.00           H  
ATOM    331  HA  ILE A  20      21.439  -5.470   1.438  1.00  0.00           H  
ATOM    332  HB  ILE A  20      21.398  -4.611   4.352  1.00  0.00           H  
ATOM    333 1HG1 ILE A  20      20.621  -2.929   2.810  1.00  0.00           H  
ATOM    334 2HG1 ILE A  20      22.219  -2.523   3.431  1.00  0.00           H  
ATOM    335 1HG2 ILE A  20      23.835  -4.350   4.040  1.00  0.00           H  
ATOM    336 2HG2 ILE A  20      23.357  -6.037   3.810  1.00  0.00           H  
ATOM    337 3HG2 ILE A  20      23.719  -5.009   2.401  1.00  0.00           H  
ATOM    338 1HD1 ILE A  20      22.077  -2.088   1.018  1.00  0.00           H  
ATOM    339 2HD1 ILE A  20      23.251  -3.371   1.348  1.00  0.00           H  
ATOM    340 3HD1 ILE A  20      21.639  -3.776   0.730  1.00  0.00           H  
ATOM    341  N   HIS A  21      20.539  -7.353   3.955  1.00  0.00           N  
ATOM    342  CA  HIS A  21      20.676  -8.692   4.469  1.00  0.00           C  
ATOM    343  C   HIS A  21      20.178  -9.705   3.465  1.00  0.00           C  
ATOM    344  O   HIS A  21      20.792 -10.753   3.303  1.00  0.00           O  
ATOM    345  CB  HIS A  21      19.944  -8.840   5.776  1.00  0.00           C  
ATOM    346  CG  HIS A  21      20.628  -8.133   6.898  1.00  0.00           C  
ATOM    347  ND1 HIS A  21      21.894  -8.472   7.334  1.00  0.00           N  
ATOM    348  CD2 HIS A  21      20.221  -7.128   7.682  1.00  0.00           C  
ATOM    349  CE1 HIS A  21      22.227  -7.694   8.343  1.00  0.00           C  
ATOM    350  NE2 HIS A  21      21.229  -6.871   8.575  1.00  0.00           N  
ATOM    351  H   HIS A  21      19.898  -6.699   4.403  1.00  0.00           H  
ATOM    352  HA  HIS A  21      21.727  -8.899   4.657  1.00  0.00           H  
ATOM    353 1HB  HIS A  21      18.931  -8.438   5.681  1.00  0.00           H  
ATOM    354 2HB  HIS A  21      19.860  -9.896   6.016  1.00  0.00           H  
ATOM    355  HD1 HIS A  21      22.471  -9.199   6.965  1.00  0.00           H  
ATOM    356  HD2 HIS A  21      19.297  -6.558   7.721  1.00  0.00           H  
ATOM    357  HE1 HIS A  21      23.193  -7.804   8.834  1.00  0.00           H  
ATOM    358  N   ASN A  22      19.095  -9.397   2.750  1.00  0.00           N  
ATOM    359  CA  ASN A  22      18.593 -10.309   1.735  1.00  0.00           C  
ATOM    360  C   ASN A  22      19.708 -10.575   0.716  1.00  0.00           C  
ATOM    361  O   ASN A  22      20.024 -11.729   0.412  1.00  0.00           O  
ATOM    362  CB  ASN A  22      17.354  -9.722   1.072  1.00  0.00           C  
ATOM    363  CG  ASN A  22      16.638 -10.669   0.169  1.00  0.00           C  
ATOM    364  OD1 ASN A  22      16.110 -11.690   0.629  1.00  0.00           O  
ATOM    365  ND2 ASN A  22      16.596 -10.364  -1.103  1.00  0.00           N  
ATOM    366  H   ASN A  22      18.586  -8.531   2.922  1.00  0.00           H  
ATOM    367  HA  ASN A  22      18.336 -11.260   2.198  1.00  0.00           H  
ATOM    368 1HB  ASN A  22      16.665  -9.387   1.843  1.00  0.00           H  
ATOM    369 2HB  ASN A  22      17.641  -8.843   0.496  1.00  0.00           H  
ATOM    370 1HD2 ASN A  22      16.135 -10.977  -1.746  1.00  0.00           H  
ATOM    371 2HD2 ASN A  22      17.031  -9.528  -1.431  1.00  0.00           H  
ATOM    372  N   LEU A  23      20.362  -9.504   0.252  1.00  0.00           N  
ATOM    373  CA  LEU A  23      21.429  -9.626  -0.733  1.00  0.00           C  
ATOM    374  C   LEU A  23      22.605 -10.449  -0.205  1.00  0.00           C  
ATOM    375  O   LEU A  23      23.156 -11.284  -0.931  1.00  0.00           O  
ATOM    376  CB  LEU A  23      21.905  -8.224  -1.128  1.00  0.00           C  
ATOM    377  CG  LEU A  23      20.886  -7.394  -1.927  1.00  0.00           C  
ATOM    378  CD1 LEU A  23      21.395  -5.980  -2.063  1.00  0.00           C  
ATOM    379  CD2 LEU A  23      20.665  -8.037  -3.273  1.00  0.00           C  
ATOM    380  H   LEU A  23      20.079  -8.573   0.562  1.00  0.00           H  
ATOM    381  HA  LEU A  23      21.025 -10.127  -1.612  1.00  0.00           H  
ATOM    382 1HB  LEU A  23      22.141  -7.673  -0.218  1.00  0.00           H  
ATOM    383 2HB  LEU A  23      22.812  -8.314  -1.720  1.00  0.00           H  
ATOM    384  HG  LEU A  23      19.943  -7.364  -1.399  1.00  0.00           H  
ATOM    385 1HD1 LEU A  23      20.674  -5.382  -2.620  1.00  0.00           H  
ATOM    386 2HD1 LEU A  23      21.532  -5.551  -1.071  1.00  0.00           H  
ATOM    387 3HD1 LEU A  23      22.343  -6.000  -2.587  1.00  0.00           H  
ATOM    388 1HD2 LEU A  23      19.939  -7.455  -3.839  1.00  0.00           H  
ATOM    389 2HD2 LEU A  23      21.597  -8.079  -3.814  1.00  0.00           H  
ATOM    390 3HD2 LEU A  23      20.286  -9.051  -3.130  1.00  0.00           H  
ATOM    391  N   VAL A  24      22.958 -10.259   1.069  1.00  0.00           N  
ATOM    392  CA  VAL A  24      24.039 -11.025   1.680  1.00  0.00           C  
ATOM    393  C   VAL A  24      23.703 -12.493   1.809  1.00  0.00           C  
ATOM    394  O   VAL A  24      24.472 -13.353   1.379  1.00  0.00           O  
ATOM    395  CB  VAL A  24      24.337 -10.498   3.086  1.00  0.00           C  
ATOM    396  CG1 VAL A  24      25.279 -11.403   3.786  1.00  0.00           C  
ATOM    397  CG2 VAL A  24      24.961  -9.189   2.978  1.00  0.00           C  
ATOM    398  H   VAL A  24      22.482  -9.540   1.615  1.00  0.00           H  
ATOM    399  HA  VAL A  24      24.929 -10.917   1.062  1.00  0.00           H  
ATOM    400  HB  VAL A  24      23.411 -10.442   3.653  1.00  0.00           H  
ATOM    401 1HG1 VAL A  24      25.490 -11.019   4.780  1.00  0.00           H  
ATOM    402 2HG1 VAL A  24      24.858 -12.383   3.860  1.00  0.00           H  
ATOM    403 3HG1 VAL A  24      26.172 -11.447   3.225  1.00  0.00           H  
ATOM    404 1HG2 VAL A  24      25.184  -8.797   3.966  1.00  0.00           H  
ATOM    405 2HG2 VAL A  24      25.873  -9.327   2.418  1.00  0.00           H  
ATOM    406 3HG2 VAL A  24      24.308  -8.506   2.457  1.00  0.00           H  
ATOM    407  N   MET A  25      22.523 -12.781   2.340  1.00  0.00           N  
ATOM    408  CA  MET A  25      22.096 -14.148   2.540  1.00  0.00           C  
ATOM    409  C   MET A  25      22.032 -14.905   1.224  1.00  0.00           C  
ATOM    410  O   MET A  25      22.398 -16.079   1.184  1.00  0.00           O  
ATOM    411  CB  MET A  25      20.739 -14.132   3.239  1.00  0.00           C  
ATOM    412  CG  MET A  25      20.756 -13.606   4.699  1.00  0.00           C  
ATOM    413  SD  MET A  25      21.640 -14.643   5.861  1.00  0.00           S  
ATOM    414  CE  MET A  25      23.214 -13.841   5.961  1.00  0.00           C  
ATOM    415  H   MET A  25      21.912 -12.025   2.637  1.00  0.00           H  
ATOM    416  HA  MET A  25      22.823 -14.647   3.178  1.00  0.00           H  
ATOM    417 1HB  MET A  25      20.055 -13.496   2.667  1.00  0.00           H  
ATOM    418 2HB  MET A  25      20.320 -15.137   3.243  1.00  0.00           H  
ATOM    419 1HG  MET A  25      21.269 -12.653   4.690  1.00  0.00           H  
ATOM    420 2HG  MET A  25      19.782 -13.419   5.063  1.00  0.00           H  
ATOM    421 1HE  MET A  25      23.856 -14.373   6.660  1.00  0.00           H  
ATOM    422 2HE  MET A  25      23.667 -13.849   4.982  1.00  0.00           H  
ATOM    423 3HE  MET A  25      23.080 -12.813   6.300  1.00  0.00           H  
ATOM    424  N   ASP A  26      21.619 -14.237   0.138  1.00  0.00           N  
ATOM    425  CA  ASP A  26      21.574 -14.901  -1.157  1.00  0.00           C  
ATOM    426  C   ASP A  26      22.951 -15.022  -1.810  1.00  0.00           C  
ATOM    427  O   ASP A  26      23.280 -16.059  -2.366  1.00  0.00           O  
ATOM    428  CB  ASP A  26      20.653 -14.163  -2.131  1.00  0.00           C  
ATOM    429  CG  ASP A  26      19.177 -14.219  -1.763  1.00  0.00           C  
ATOM    430  OD1 ASP A  26      18.817 -14.980  -0.892  1.00  0.00           O  
ATOM    431  OD2 ASP A  26      18.410 -13.528  -2.401  1.00  0.00           O  
ATOM    432  H   ASP A  26      21.301 -13.270   0.221  1.00  0.00           H  
ATOM    433  HA  ASP A  26      21.185 -15.908  -1.012  1.00  0.00           H  
ATOM    434 1HB  ASP A  26      20.957 -13.112  -2.173  1.00  0.00           H  
ATOM    435 2HB  ASP A  26      20.782 -14.581  -3.131  1.00  0.00           H  
ATOM    436  N   GLY A  27      23.759 -13.962  -1.764  1.00  0.00           N  
ATOM    437  CA  GLY A  27      25.064 -13.975  -2.424  1.00  0.00           C  
ATOM    438  C   GLY A  27      26.095 -14.906  -1.779  1.00  0.00           C  
ATOM    439  O   GLY A  27      26.938 -15.493  -2.463  1.00  0.00           O  
ATOM    440  H   GLY A  27      23.468 -13.110  -1.286  1.00  0.00           H  
ATOM    441 1HA  GLY A  27      24.928 -14.256  -3.466  1.00  0.00           H  
ATOM    442 2HA  GLY A  27      25.456 -12.959  -2.426  1.00  0.00           H  
ATOM    443  N   PHE A  28      26.062 -14.989  -0.454  1.00  0.00           N  
ATOM    444  CA  PHE A  28      27.034 -15.741   0.327  1.00  0.00           C  
ATOM    445  C   PHE A  28      26.813 -17.254   0.331  1.00  0.00           C  
ATOM    446  O   PHE A  28      25.742 -17.756  -0.047  1.00  0.00           O  
ATOM    447  CB  PHE A  28      27.079 -15.221   1.764  1.00  0.00           C  
ATOM    448  CG  PHE A  28      27.677 -13.804   1.912  1.00  0.00           C  
ATOM    449  CD1 PHE A  28      27.572 -12.848   0.896  1.00  0.00           C  
ATOM    450  CD2 PHE A  28      28.343 -13.442   3.070  1.00  0.00           C  
ATOM    451  CE1 PHE A  28      28.098 -11.584   1.043  1.00  0.00           C  
ATOM    452  CE2 PHE A  28      28.880 -12.168   3.218  1.00  0.00           C  
ATOM    453  CZ  PHE A  28      28.753 -11.239   2.203  1.00  0.00           C  
ATOM    454  H   PHE A  28      25.344 -14.473   0.058  1.00  0.00           H  
ATOM    455  HA  PHE A  28      28.012 -15.561  -0.114  1.00  0.00           H  
ATOM    456 1HB  PHE A  28      26.065 -15.204   2.168  1.00  0.00           H  
ATOM    457 2HB  PHE A  28      27.658 -15.909   2.383  1.00  0.00           H  
ATOM    458  HD1 PHE A  28      27.054 -13.098  -0.011  1.00  0.00           H  
ATOM    459  HD2 PHE A  28      28.436 -14.173   3.874  1.00  0.00           H  
ATOM    460  HE1 PHE A  28      27.992 -10.855   0.240  1.00  0.00           H  
ATOM    461  HE2 PHE A  28      29.397 -11.898   4.139  1.00  0.00           H  
ATOM    462  HZ  PHE A  28      29.167 -10.238   2.320  1.00  0.00           H  
ATOM    463  N   SER A  29      27.878 -17.975   0.699  1.00  0.00           N  
ATOM    464  CA  SER A  29      27.810 -19.415   0.873  1.00  0.00           C  
ATOM    465  C   SER A  29      27.307 -19.800   2.257  1.00  0.00           C  
ATOM    466  O   SER A  29      27.398 -19.016   3.207  1.00  0.00           O  
ATOM    467  CB  SER A  29      29.171 -20.030   0.633  1.00  0.00           C  
ATOM    468  OG  SER A  29      30.093 -19.626   1.615  1.00  0.00           O  
ATOM    469  H   SER A  29      28.739 -17.501   0.924  1.00  0.00           H  
ATOM    470  HA  SER A  29      27.107 -19.811   0.161  1.00  0.00           H  
ATOM    471 1HB  SER A  29      29.075 -21.110   0.649  1.00  0.00           H  
ATOM    472 2HB  SER A  29      29.533 -19.756  -0.350  1.00  0.00           H  
ATOM    473  HG  SER A  29      30.946 -19.960   1.326  1.00  0.00           H  
ATOM    474  N   GLU A  30      26.845 -21.039   2.378  1.00  0.00           N  
ATOM    475  CA  GLU A  30      26.396 -21.599   3.647  1.00  0.00           C  
ATOM    476  C   GLU A  30      27.443 -22.450   4.371  1.00  0.00           C  
ATOM    477  O   GLU A  30      27.290 -23.666   4.469  1.00  0.00           O  
ATOM    478  CB  GLU A  30      25.104 -22.391   3.437  1.00  0.00           C  
ATOM    479  CG  GLU A  30      23.921 -21.523   2.973  1.00  0.00           C  
ATOM    480  CD  GLU A  30      22.627 -22.291   2.782  1.00  0.00           C  
ATOM    481  OE1 GLU A  30      22.642 -23.499   2.860  1.00  0.00           O  
ATOM    482  OE2 GLU A  30      21.600 -21.658   2.617  1.00  0.00           O  
ATOM    483  H   GLU A  30      26.805 -21.611   1.533  1.00  0.00           H  
ATOM    484  HA  GLU A  30      26.157 -20.766   4.304  1.00  0.00           H  
ATOM    485 1HB  GLU A  30      25.272 -23.163   2.682  1.00  0.00           H  
ATOM    486 2HB  GLU A  30      24.825 -22.889   4.365  1.00  0.00           H  
ATOM    487 1HG  GLU A  30      23.757 -20.734   3.706  1.00  0.00           H  
ATOM    488 2HG  GLU A  30      24.193 -21.048   2.027  1.00  0.00           H  
ATOM    489  N   GLU A  31      28.517 -21.815   4.855  1.00  0.00           N  
ATOM    490  CA  GLU A  31      29.602 -22.439   5.658  1.00  0.00           C  
ATOM    491  C   GLU A  31      30.487 -23.491   4.964  1.00  0.00           C  
ATOM    492  O   GLU A  31      31.709 -23.363   4.954  1.00  0.00           O  
ATOM    493  CB  GLU A  31      29.045 -23.040   6.961  1.00  0.00           C  
ATOM    494  CG  GLU A  31      28.562 -21.999   7.967  1.00  0.00           C  
ATOM    495  CD  GLU A  31      28.004 -22.587   9.240  1.00  0.00           C  
ATOM    496  OE1 GLU A  31      27.751 -23.766   9.272  1.00  0.00           O  
ATOM    497  OE2 GLU A  31      27.862 -21.853  10.191  1.00  0.00           O  
ATOM    498  H   GLU A  31      28.568 -20.817   4.679  1.00  0.00           H  
ATOM    499  HA  GLU A  31      30.268 -21.629   5.955  1.00  0.00           H  
ATOM    500 1HB  GLU A  31      28.222 -23.716   6.752  1.00  0.00           H  
ATOM    501 2HB  GLU A  31      29.825 -23.631   7.441  1.00  0.00           H  
ATOM    502 1HG  GLU A  31      29.389 -21.337   8.216  1.00  0.00           H  
ATOM    503 2HG  GLU A  31      27.800 -21.413   7.494  1.00  0.00           H  
ATOM    504  N   ASP A  32      29.875 -24.495   4.345  1.00  0.00           N  
ATOM    505  CA  ASP A  32      30.586 -25.602   3.694  1.00  0.00           C  
ATOM    506  C   ASP A  32      30.950 -25.314   2.235  1.00  0.00           C  
ATOM    507  O   ASP A  32      31.402 -26.197   1.508  1.00  0.00           O  
ATOM    508  CB  ASP A  32      29.766 -26.893   3.781  1.00  0.00           C  
ATOM    509  CG  ASP A  32      29.680 -27.473   5.207  1.00  0.00           C  
ATOM    510  OD1 ASP A  32      30.557 -27.212   6.003  1.00  0.00           O  
ATOM    511  OD2 ASP A  32      28.744 -28.186   5.475  1.00  0.00           O  
ATOM    512  H   ASP A  32      28.861 -24.505   4.385  1.00  0.00           H  
ATOM    513  HA  ASP A  32      31.516 -25.765   4.240  1.00  0.00           H  
ATOM    514 1HB  ASP A  32      28.752 -26.696   3.429  1.00  0.00           H  
ATOM    515 2HB  ASP A  32      30.202 -27.643   3.122  1.00  0.00           H  
ATOM    516  N   GLY A  33      30.725 -24.078   1.808  1.00  0.00           N  
ATOM    517  CA  GLY A  33      31.060 -23.614   0.463  1.00  0.00           C  
ATOM    518  C   GLY A  33      29.919 -23.615  -0.553  1.00  0.00           C  
ATOM    519  O   GLY A  33      30.046 -23.019  -1.619  1.00  0.00           O  
ATOM    520  H   GLY A  33      30.340 -23.420   2.469  1.00  0.00           H  
ATOM    521 1HA  GLY A  33      31.461 -22.604   0.537  1.00  0.00           H  
ATOM    522 2HA  GLY A  33      31.872 -24.230   0.077  1.00  0.00           H  
ATOM    523  N   GLN A  34      28.800 -24.256  -0.245  1.00  0.00           N  
ATOM    524  CA  GLN A  34      27.699 -24.244  -1.201  1.00  0.00           C  
ATOM    525  C   GLN A  34      27.061 -22.867  -1.247  1.00  0.00           C  
ATOM    526  O   GLN A  34      26.769 -22.269  -0.209  1.00  0.00           O  
ATOM    527  CB  GLN A  34      26.638 -25.298  -0.863  1.00  0.00           C  
ATOM    528  CG  GLN A  34      25.525 -25.401  -1.925  1.00  0.00           C  
ATOM    529  CD  GLN A  34      24.561 -26.550  -1.698  1.00  0.00           C  
ATOM    530  OE1 GLN A  34      24.309 -26.983  -0.569  1.00  0.00           O  
ATOM    531  NE2 GLN A  34      24.022 -27.072  -2.796  1.00  0.00           N  
ATOM    532  H   GLN A  34      28.723 -24.749   0.632  1.00  0.00           H  
ATOM    533  HA  GLN A  34      28.097 -24.463  -2.193  1.00  0.00           H  
ATOM    534 1HB  GLN A  34      27.110 -26.274  -0.755  1.00  0.00           H  
ATOM    535 2HB  GLN A  34      26.168 -25.047   0.091  1.00  0.00           H  
ATOM    536 1HG  GLN A  34      24.942 -24.476  -1.909  1.00  0.00           H  
ATOM    537 2HG  GLN A  34      25.984 -25.528  -2.904  1.00  0.00           H  
ATOM    538 1HE2 GLN A  34      23.384 -27.839  -2.726  1.00  0.00           H  
ATOM    539 2HE2 GLN A  34      24.253 -26.693  -3.693  1.00  0.00           H  
ATOM    540  N   TYR A  35      26.825 -22.355  -2.445  1.00  0.00           N  
ATOM    541  CA  TYR A  35      26.194 -21.048  -2.551  1.00  0.00           C  
ATOM    542  C   TYR A  35      24.690 -21.140  -2.411  1.00  0.00           C  
ATOM    543  O   TYR A  35      24.062 -22.097  -2.874  1.00  0.00           O  
ATOM    544  CB  TYR A  35      26.624 -20.335  -3.809  1.00  0.00           C  
ATOM    545  CG  TYR A  35      27.991 -19.840  -3.720  1.00  0.00           C  
ATOM    546  CD1 TYR A  35      29.023 -20.488  -4.352  1.00  0.00           C  
ATOM    547  CD2 TYR A  35      28.222 -18.715  -2.966  1.00  0.00           C  
ATOM    548  CE1 TYR A  35      30.306 -20.005  -4.219  1.00  0.00           C  
ATOM    549  CE2 TYR A  35      29.487 -18.231  -2.826  1.00  0.00           C  
ATOM    550  CZ  TYR A  35      30.538 -18.869  -3.445  1.00  0.00           C  
ATOM    551  OH  TYR A  35      31.822 -18.396  -3.298  1.00  0.00           O  
ATOM    552  H   TYR A  35      27.093 -22.862  -3.278  1.00  0.00           H  
ATOM    553  HA  TYR A  35      26.543 -20.434  -1.740  1.00  0.00           H  
ATOM    554 1HB  TYR A  35      26.547 -20.995  -4.665  1.00  0.00           H  
ATOM    555 2HB  TYR A  35      25.994 -19.489  -3.948  1.00  0.00           H  
ATOM    556  HD1 TYR A  35      28.830 -21.379  -4.947  1.00  0.00           H  
ATOM    557  HD2 TYR A  35      27.387 -18.212  -2.468  1.00  0.00           H  
ATOM    558  HE1 TYR A  35      31.133 -20.515  -4.711  1.00  0.00           H  
ATOM    559  HE2 TYR A  35      29.651 -17.352  -2.220  1.00  0.00           H  
ATOM    560  HH  TYR A  35      32.427 -18.977  -3.769  1.00  0.00           H  
ATOM    561  N   ASN A  36      24.091 -20.119  -1.811  1.00  0.00           N  
ATOM    562  CA  ASN A  36      22.658 -20.147  -1.555  1.00  0.00           C  
ATOM    563  C   ASN A  36      21.764 -19.941  -2.780  1.00  0.00           C  
ATOM    564  O   ASN A  36      21.173 -18.884  -2.955  1.00  0.00           O  
ATOM    565  CB  ASN A  36      22.328 -19.115  -0.497  1.00  0.00           C  
ATOM    566  CG  ASN A  36      20.899 -19.187   0.017  1.00  0.00           C  
ATOM    567  OD1 ASN A  36      20.153 -20.146  -0.221  1.00  0.00           O  
ATOM    568  ND2 ASN A  36      20.516 -18.171   0.733  1.00  0.00           N  
ATOM    569  H   ASN A  36      24.644 -19.338  -1.440  1.00  0.00           H  
ATOM    570  HA  ASN A  36      22.426 -21.128  -1.144  1.00  0.00           H  
ATOM    571 1HB  ASN A  36      23.011 -19.237   0.349  1.00  0.00           H  
ATOM    572 2HB  ASN A  36      22.503 -18.119  -0.902  1.00  0.00           H  
ATOM    573 1HD2 ASN A  36      19.593 -18.136   1.112  1.00  0.00           H  
ATOM    574 2HD2 ASN A  36      21.172 -17.414   0.897  1.00  0.00           H  
ATOM    575  N   TRP A  37      21.657 -20.984  -3.609  1.00  0.00           N  
ATOM    576  CA  TRP A  37      20.859 -21.094  -4.860  1.00  0.00           C  
ATOM    577  C   TRP A  37      20.492 -19.807  -5.637  1.00  0.00           C  
ATOM    578  O   TRP A  37      20.807 -19.689  -6.823  1.00  0.00           O  
ATOM    579  CB  TRP A  37      19.579 -21.862  -4.553  1.00  0.00           C  
ATOM    580  CG  TRP A  37      19.852 -23.313  -4.238  1.00  0.00           C  
ATOM    581  CD1 TRP A  37      19.756 -24.370  -5.095  1.00  0.00           C  
ATOM    582  CD2 TRP A  37      20.299 -23.863  -2.974  1.00  0.00           C  
ATOM    583  NE1 TRP A  37      20.107 -25.535  -4.452  1.00  0.00           N  
ATOM    584  CE2 TRP A  37      20.444 -25.239  -3.153  1.00  0.00           C  
ATOM    585  CE3 TRP A  37      20.585 -23.305  -1.733  1.00  0.00           C  
ATOM    586  CZ2 TRP A  37      20.869 -26.070  -2.127  1.00  0.00           C  
ATOM    587  CZ3 TRP A  37      21.018 -24.129  -0.704  1.00  0.00           C  
ATOM    588  CH2 TRP A  37      21.156 -25.478  -0.896  1.00  0.00           C  
ATOM    589  H   TRP A  37      22.238 -21.779  -3.348  1.00  0.00           H  
ATOM    590  HA  TRP A  37      21.441 -21.714  -5.540  1.00  0.00           H  
ATOM    591 1HB  TRP A  37      19.073 -21.407  -3.700  1.00  0.00           H  
ATOM    592 2HB  TRP A  37      18.902 -21.806  -5.407  1.00  0.00           H  
ATOM    593  HD1 TRP A  37      19.451 -24.301  -6.138  1.00  0.00           H  
ATOM    594  HE1 TRP A  37      20.118 -26.456  -4.867  1.00  0.00           H  
ATOM    595  HE3 TRP A  37      20.471 -22.245  -1.577  1.00  0.00           H  
ATOM    596  HZ2 TRP A  37      20.985 -27.144  -2.261  1.00  0.00           H  
ATOM    597  HZ3 TRP A  37      21.247 -23.674   0.266  1.00  0.00           H  
ATOM    598  HH2 TRP A  37      21.500 -26.099  -0.067  1.00  0.00           H  
ATOM    599  N   ASP A  38      19.811 -18.860  -4.987  1.00  0.00           N  
ATOM    600  CA  ASP A  38      19.360 -17.600  -5.576  1.00  0.00           C  
ATOM    601  C   ASP A  38      20.525 -16.716  -5.985  1.00  0.00           C  
ATOM    602  O   ASP A  38      20.389 -15.818  -6.814  1.00  0.00           O  
ATOM    603  CB  ASP A  38      18.416 -16.854  -4.637  1.00  0.00           C  
ATOM    604  CG  ASP A  38      17.013 -17.515  -4.569  1.00  0.00           C  
ATOM    605  OD1 ASP A  38      16.752 -18.371  -5.380  1.00  0.00           O  
ATOM    606  OD2 ASP A  38      16.194 -17.096  -3.793  1.00  0.00           O  
ATOM    607  H   ASP A  38      19.661 -19.001  -3.998  1.00  0.00           H  
ATOM    608  HA  ASP A  38      18.797 -17.837  -6.478  1.00  0.00           H  
ATOM    609 1HB  ASP A  38      18.849 -16.843  -3.627  1.00  0.00           H  
ATOM    610 2HB  ASP A  38      18.317 -15.817  -4.953  1.00  0.00           H  
ATOM    611  N   PHE A  39      21.696 -17.009  -5.446  1.00  0.00           N  
ATOM    612  CA  PHE A  39      22.917 -16.290  -5.798  1.00  0.00           C  
ATOM    613  C   PHE A  39      23.145 -16.331  -7.317  1.00  0.00           C  
ATOM    614  O   PHE A  39      23.710 -15.404  -7.902  1.00  0.00           O  
ATOM    615  CB  PHE A  39      24.126 -16.979  -5.163  1.00  0.00           C  
ATOM    616  CG  PHE A  39      24.560 -18.205  -5.902  1.00  0.00           C  
ATOM    617  CD1 PHE A  39      25.547 -18.170  -6.845  1.00  0.00           C  
ATOM    618  CD2 PHE A  39      23.944 -19.383  -5.664  1.00  0.00           C  
ATOM    619  CE1 PHE A  39      25.908 -19.317  -7.526  1.00  0.00           C  
ATOM    620  CE2 PHE A  39      24.287 -20.534  -6.324  1.00  0.00           C  
ATOM    621  CZ  PHE A  39      25.279 -20.502  -7.262  1.00  0.00           C  
ATOM    622  H   PHE A  39      21.710 -17.741  -4.735  1.00  0.00           H  
ATOM    623  HA  PHE A  39      22.838 -15.257  -5.460  1.00  0.00           H  
ATOM    624 1HB  PHE A  39      24.968 -16.294  -5.089  1.00  0.00           H  
ATOM    625 2HB  PHE A  39      23.879 -17.307  -4.176  1.00  0.00           H  
ATOM    626  HD1 PHE A  39      26.040 -17.223  -7.055  1.00  0.00           H  
ATOM    627  HD2 PHE A  39      23.179 -19.383  -4.938  1.00  0.00           H  
ATOM    628  HE1 PHE A  39      26.680 -19.273  -8.273  1.00  0.00           H  
ATOM    629  HE2 PHE A  39      23.772 -21.465  -6.101  1.00  0.00           H  
ATOM    630  HZ  PHE A  39      25.559 -21.405  -7.797  1.00  0.00           H  
ATOM    631  N   ALA A  40      22.625 -17.382  -7.972  1.00  0.00           N  
ATOM    632  CA  ALA A  40      22.827 -17.614  -9.388  1.00  0.00           C  
ATOM    633  C   ALA A  40      21.970 -16.704 -10.249  1.00  0.00           C  
ATOM    634  O   ALA A  40      22.102 -16.693 -11.473  1.00  0.00           O  
ATOM    635  CB  ALA A  40      22.516 -19.059  -9.707  1.00  0.00           C  
ATOM    636  H   ALA A  40      22.101 -18.090  -7.453  1.00  0.00           H  
ATOM    637  HA  ALA A  40      23.875 -17.410  -9.616  1.00  0.00           H  
ATOM    638 1HB  ALA A  40      22.697 -19.247 -10.761  1.00  0.00           H  
ATOM    639 2HB  ALA A  40      23.149 -19.702  -9.108  1.00  0.00           H  
ATOM    640 3HB  ALA A  40      21.471 -19.259  -9.470  1.00  0.00           H  
ATOM    641  N   LYS A  41      21.084 -15.932  -9.624  1.00  0.00           N  
ATOM    642  CA  LYS A  41      20.238 -15.000 -10.346  1.00  0.00           C  
ATOM    643  C   LYS A  41      21.052 -13.895 -11.017  1.00  0.00           C  
ATOM    644  O   LYS A  41      20.562 -13.259 -11.950  1.00  0.00           O  
ATOM    645  CB  LYS A  41      19.177 -14.398  -9.421  1.00  0.00           C  
ATOM    646  CG  LYS A  41      18.093 -15.388  -8.989  1.00  0.00           C  
ATOM    647  CD  LYS A  41      17.086 -14.752  -8.033  1.00  0.00           C  
ATOM    648  CE  LYS A  41      16.048 -15.773  -7.590  1.00  0.00           C  
ATOM    649  NZ  LYS A  41      15.069 -15.211  -6.600  1.00  0.00           N  
ATOM    650  H   LYS A  41      20.994 -15.976  -8.610  1.00  0.00           H  
ATOM    651  HA  LYS A  41      19.724 -15.551 -11.133  1.00  0.00           H  
ATOM    652 1HB  LYS A  41      19.660 -14.015  -8.521  1.00  0.00           H  
ATOM    653 2HB  LYS A  41      18.695 -13.559  -9.917  1.00  0.00           H  
ATOM    654 1HG  LYS A  41      17.561 -15.740  -9.872  1.00  0.00           H  
ATOM    655 2HG  LYS A  41      18.553 -16.245  -8.507  1.00  0.00           H  
ATOM    656 1HD  LYS A  41      17.618 -14.389  -7.149  1.00  0.00           H  
ATOM    657 2HD  LYS A  41      16.590 -13.912  -8.516  1.00  0.00           H  
ATOM    658 1HE  LYS A  41      15.504 -16.137  -8.457  1.00  0.00           H  
ATOM    659 2HE  LYS A  41      16.569 -16.601  -7.143  1.00  0.00           H  
ATOM    660 1HZ  LYS A  41      14.423 -15.943  -6.329  1.00  0.00           H  
ATOM    661 2HZ  LYS A  41      15.549 -14.867  -5.770  1.00  0.00           H  
ATOM    662 3HZ  LYS A  41      14.564 -14.451  -7.022  1.00  0.00           H  
ATOM    663  N   ASN A  42      22.274 -13.618 -10.529  1.00  0.00           N  
ATOM    664  CA  ASN A  42      23.054 -12.565 -11.173  1.00  0.00           C  
ATOM    665  C   ASN A  42      24.585 -12.805 -11.240  1.00  0.00           C  
ATOM    666  O   ASN A  42      25.049 -13.285 -12.276  1.00  0.00           O  
ATOM    667  CB  ASN A  42      22.631 -11.188 -10.658  1.00  0.00           C  
ATOM    668  CG  ASN A  42      23.407 -10.046 -11.296  1.00  0.00           C  
ATOM    669  OD1 ASN A  42      23.515  -9.968 -12.524  1.00  0.00           O  
ATOM    670  ND2 ASN A  42      23.932  -9.156 -10.485  1.00  0.00           N  
ATOM    671  H   ASN A  42      22.658 -14.166  -9.754  1.00  0.00           H  
ATOM    672  HA  ASN A  42      22.747 -12.552 -12.219  1.00  0.00           H  
ATOM    673 1HB  ASN A  42      21.594 -11.043 -10.962  1.00  0.00           H  
ATOM    674 2HB  ASN A  42      22.611 -11.118  -9.590  1.00  0.00           H  
ATOM    675 1HD2 ASN A  42      24.447  -8.385 -10.859  1.00  0.00           H  
ATOM    676 2HD2 ASN A  42      23.813  -9.241  -9.497  1.00  0.00           H  
ATOM    677  N   PRO A  43      25.412 -12.564 -10.195  1.00  0.00           N  
ATOM    678  CA  PRO A  43      26.873 -12.541 -10.294  1.00  0.00           C  
ATOM    679  C   PRO A  43      27.550 -13.908 -10.343  1.00  0.00           C  
ATOM    680  O   PRO A  43      28.441 -14.176  -9.529  1.00  0.00           O  
ATOM    681  CB  PRO A  43      27.255 -11.861  -8.981  1.00  0.00           C  
ATOM    682  CG  PRO A  43      26.192 -12.332  -8.010  1.00  0.00           C  
ATOM    683  CD  PRO A  43      24.915 -12.343  -8.821  1.00  0.00           C  
ATOM    684  HA  PRO A  43      27.169 -11.929 -11.160  1.00  0.00           H  
ATOM    685 1HB  PRO A  43      28.271 -12.170  -8.676  1.00  0.00           H  
ATOM    686 2HB  PRO A  43      27.275 -10.769  -9.105  1.00  0.00           H  
ATOM    687 1HG  PRO A  43      26.453 -13.334  -7.630  1.00  0.00           H  
ATOM    688 2HG  PRO A  43      26.147 -11.663  -7.137  1.00  0.00           H  
ATOM    689 1HD  PRO A  43      24.236 -13.132  -8.504  1.00  0.00           H  
ATOM    690 2HD  PRO A  43      24.507 -11.357  -8.693  1.00  0.00           H  
ATOM    691  N   ASP A  44      27.170 -14.749 -11.299  1.00  0.00           N  
ATOM    692  CA  ASP A  44      27.753 -16.086 -11.395  1.00  0.00           C  
ATOM    693  C   ASP A  44      27.778 -16.712  -9.990  1.00  0.00           C  
ATOM    694  O   ASP A  44      26.731 -16.871  -9.371  1.00  0.00           O  
ATOM    695  CB  ASP A  44      29.160 -16.022 -12.020  1.00  0.00           C  
ATOM    696  CG  ASP A  44      29.163 -15.513 -13.485  1.00  0.00           C  
ATOM    697  OD1 ASP A  44      28.283 -15.874 -14.231  1.00  0.00           O  
ATOM    698  OD2 ASP A  44      30.049 -14.764 -13.824  1.00  0.00           O  
ATOM    699  H   ASP A  44      26.444 -14.444 -11.944  1.00  0.00           H  
ATOM    700  HA  ASP A  44      27.117 -16.701 -12.033  1.00  0.00           H  
ATOM    701 1HB  ASP A  44      29.803 -15.367 -11.428  1.00  0.00           H  
ATOM    702 2HB  ASP A  44      29.605 -17.018 -12.018  1.00  0.00           H  
ATOM    703  N   SER A  45      28.975 -17.070  -9.513  1.00  0.00           N  
ATOM    704  CA  SER A  45      29.224 -17.651  -8.192  1.00  0.00           C  
ATOM    705  C   SER A  45      30.355 -16.845  -7.569  1.00  0.00           C  
ATOM    706  O   SER A  45      31.054 -17.282  -6.649  1.00  0.00           O  
ATOM    707  CB  SER A  45      29.618 -19.113  -8.300  1.00  0.00           C  
ATOM    708  OG  SER A  45      30.780 -19.265  -9.066  1.00  0.00           O  
ATOM    709  H   SER A  45      29.782 -16.914 -10.095  1.00  0.00           H  
ATOM    710  HA  SER A  45      28.340 -17.546  -7.568  1.00  0.00           H  
ATOM    711 1HB  SER A  45      29.778 -19.518  -7.302  1.00  0.00           H  
ATOM    712 2HB  SER A  45      28.814 -19.678  -8.755  1.00  0.00           H  
ATOM    713  HG  SER A  45      31.461 -18.753  -8.621  1.00  0.00           H  
ATOM    714  N   SER A  46      30.561 -15.656  -8.124  1.00  0.00           N  
ATOM    715  CA  SER A  46      31.695 -14.804  -7.798  1.00  0.00           C  
ATOM    716  C   SER A  46      31.566 -13.988  -6.522  1.00  0.00           C  
ATOM    717  O   SER A  46      31.531 -12.748  -6.566  1.00  0.00           O  
ATOM    718  CB  SER A  46      31.956 -13.860  -8.955  1.00  0.00           C  
ATOM    719  OG  SER A  46      32.320 -14.566 -10.113  1.00  0.00           O  
ATOM    720  H   SER A  46      29.880 -15.314  -8.804  1.00  0.00           H  
ATOM    721  HA  SER A  46      32.568 -15.449  -7.687  1.00  0.00           H  
ATOM    722 1HB  SER A  46      31.051 -13.278  -9.153  1.00  0.00           H  
ATOM    723 2HB  SER A  46      32.744 -13.156  -8.685  1.00  0.00           H  
ATOM    724  HG  SER A  46      32.397 -13.905 -10.813  1.00  0.00           H  
ATOM    725  N   ARG A  47      31.526 -14.683  -5.378  1.00  0.00           N  
ATOM    726  CA  ARG A  47      31.463 -13.949  -4.120  1.00  0.00           C  
ATOM    727  C   ARG A  47      32.688 -13.035  -4.127  1.00  0.00           C  
ATOM    728  O   ARG A  47      32.590 -11.795  -4.142  1.00  0.00           O  
ATOM    729  CB  ARG A  47      31.443 -14.877  -2.915  1.00  0.00           C  
ATOM    730  CG  ARG A  47      31.367 -14.180  -1.556  1.00  0.00           C  
ATOM    731  CD  ARG A  47      31.293 -15.162  -0.430  1.00  0.00           C  
ATOM    732  NE  ARG A  47      31.241 -14.509   0.878  1.00  0.00           N  
ATOM    733  CZ  ARG A  47      32.326 -14.137   1.592  1.00  0.00           C  
ATOM    734  NH1 ARG A  47      33.530 -14.358   1.118  1.00  0.00           N  
ATOM    735  NH2 ARG A  47      32.182 -13.548   2.763  1.00  0.00           N  
ATOM    736  H   ARG A  47      31.528 -15.703  -5.435  1.00  0.00           H  
ATOM    737  HA  ARG A  47      30.553 -13.388  -4.099  1.00  0.00           H  
ATOM    738 1HB  ARG A  47      30.573 -15.507  -2.997  1.00  0.00           H  
ATOM    739 2HB  ARG A  47      32.317 -15.523  -2.920  1.00  0.00           H  
ATOM    740 1HG  ARG A  47      32.258 -13.564  -1.420  1.00  0.00           H  
ATOM    741 2HG  ARG A  47      30.476 -13.548  -1.520  1.00  0.00           H  
ATOM    742 1HD  ARG A  47      30.398 -15.768  -0.540  1.00  0.00           H  
ATOM    743 2HD  ARG A  47      32.169 -15.807  -0.455  1.00  0.00           H  
ATOM    744  HE  ARG A  47      30.328 -14.312   1.276  1.00  0.00           H  
ATOM    745 1HH1 ARG A  47      33.645 -14.804   0.219  1.00  0.00           H  
ATOM    746 2HH1 ARG A  47      34.342 -14.075   1.647  1.00  0.00           H  
ATOM    747 1HH2 ARG A  47      31.256 -13.372   3.129  1.00  0.00           H  
ATOM    748 2HH2 ARG A  47      32.995 -13.269   3.291  1.00  0.00           H  
ATOM    749  N   SER A  48      33.852 -13.687  -4.262  1.00  0.00           N  
ATOM    750  CA  SER A  48      35.120 -13.025  -4.508  1.00  0.00           C  
ATOM    751  C   SER A  48      35.273 -11.728  -3.750  1.00  0.00           C  
ATOM    752  O   SER A  48      34.952 -11.622  -2.567  1.00  0.00           O  
ATOM    753  CB  SER A  48      35.240 -12.772  -6.002  1.00  0.00           C  
ATOM    754  OG  SER A  48      36.516 -12.297  -6.342  1.00  0.00           O  
ATOM    755  H   SER A  48      33.840 -14.695  -4.222  1.00  0.00           H  
ATOM    756  HA  SER A  48      35.921 -13.696  -4.197  1.00  0.00           H  
ATOM    757 1HB  SER A  48      35.042 -13.699  -6.539  1.00  0.00           H  
ATOM    758 2HB  SER A  48      34.478 -12.053  -6.317  1.00  0.00           H  
ATOM    759  HG  SER A  48      37.141 -12.976  -6.058  1.00  0.00           H  
ATOM    760  N   ASP A  49      35.762 -10.732  -4.475  1.00  0.00           N  
ATOM    761  CA  ASP A  49      35.761  -9.362  -4.015  1.00  0.00           C  
ATOM    762  C   ASP A  49      34.539  -8.627  -4.577  1.00  0.00           C  
ATOM    763  O   ASP A  49      34.061  -7.671  -3.975  1.00  0.00           O  
ATOM    764  CB  ASP A  49      37.038  -8.637  -4.447  1.00  0.00           C  
ATOM    765  CG  ASP A  49      38.318  -9.229  -3.844  1.00  0.00           C  
ATOM    766  OD1 ASP A  49      38.403  -9.321  -2.642  1.00  0.00           O  
ATOM    767  OD2 ASP A  49      39.197  -9.582  -4.596  1.00  0.00           O  
ATOM    768  H   ASP A  49      36.089 -10.938  -5.413  1.00  0.00           H  
ATOM    769  HA  ASP A  49      35.698  -9.354  -2.926  1.00  0.00           H  
ATOM    770 1HB  ASP A  49      37.118  -8.671  -5.535  1.00  0.00           H  
ATOM    771 2HB  ASP A  49      36.972  -7.589  -4.159  1.00  0.00           H  
ATOM    772  N   GLU A  50      34.072  -9.048  -5.761  1.00  0.00           N  
ATOM    773  CA  GLU A  50      33.010  -8.343  -6.488  1.00  0.00           C  
ATOM    774  C   GLU A  50      31.589  -8.440  -5.917  1.00  0.00           C  
ATOM    775  O   GLU A  50      30.912  -7.410  -5.830  1.00  0.00           O  
ATOM    776  CB  GLU A  50      32.988  -8.809  -7.944  1.00  0.00           C  
ATOM    777  CG  GLU A  50      34.211  -8.376  -8.758  1.00  0.00           C  
ATOM    778  CD  GLU A  50      34.198  -8.874 -10.189  1.00  0.00           C  
ATOM    779  OE1 GLU A  50      33.309  -9.614 -10.540  1.00  0.00           O  
ATOM    780  OE2 GLU A  50      35.083  -8.508 -10.928  1.00  0.00           O  
ATOM    781  H   GLU A  50      34.486  -9.866  -6.178  1.00  0.00           H  
ATOM    782  HA  GLU A  50      33.279  -7.287  -6.494  1.00  0.00           H  
ATOM    783 1HB  GLU A  50      32.934  -9.901  -7.972  1.00  0.00           H  
ATOM    784 2HB  GLU A  50      32.096  -8.425  -8.438  1.00  0.00           H  
ATOM    785 1HG  GLU A  50      34.256  -7.288  -8.766  1.00  0.00           H  
ATOM    786 2HG  GLU A  50      35.107  -8.744  -8.259  1.00  0.00           H  
ATOM    787  N   SER A  51      31.110  -9.619  -5.474  1.00  0.00           N  
ATOM    788  CA  SER A  51      29.752  -9.612  -4.929  1.00  0.00           C  
ATOM    789  C   SER A  51      29.836  -8.899  -3.608  1.00  0.00           C  
ATOM    790  O   SER A  51      28.932  -8.170  -3.201  1.00  0.00           O  
ATOM    791  CB  SER A  51      29.216 -10.982  -4.689  1.00  0.00           C  
ATOM    792  OG  SER A  51      29.097 -11.705  -5.884  1.00  0.00           O  
ATOM    793  H   SER A  51      31.630 -10.507  -5.506  1.00  0.00           H  
ATOM    794  HA  SER A  51      29.089  -9.066  -5.599  1.00  0.00           H  
ATOM    795 1HB  SER A  51      29.857 -11.460  -3.998  1.00  0.00           H  
ATOM    796 2HB  SER A  51      28.241 -10.904  -4.216  1.00  0.00           H  
ATOM    797  HG  SER A  51      30.013 -11.791  -6.242  1.00  0.00           H  
ATOM    798  N   ILE A  52      30.960  -9.105  -2.939  1.00  0.00           N  
ATOM    799  CA  ILE A  52      31.169  -8.477  -1.657  1.00  0.00           C  
ATOM    800  C   ILE A  52      31.200  -6.961  -1.814  1.00  0.00           C  
ATOM    801  O   ILE A  52      30.576  -6.242  -1.028  1.00  0.00           O  
ATOM    802  CB  ILE A  52      32.484  -8.950  -1.042  1.00  0.00           C  
ATOM    803  CG1 ILE A  52      32.405 -10.437  -0.790  1.00  0.00           C  
ATOM    804  CG2 ILE A  52      32.751  -8.182   0.220  1.00  0.00           C  
ATOM    805  CD1 ILE A  52      31.309 -10.799   0.111  1.00  0.00           C  
ATOM    806  H   ILE A  52      31.646  -9.755  -3.332  1.00  0.00           H  
ATOM    807  HA  ILE A  52      30.346  -8.743  -0.996  1.00  0.00           H  
ATOM    808  HB  ILE A  52      33.297  -8.785  -1.746  1.00  0.00           H  
ATOM    809 1HG1 ILE A  52      32.262 -10.946  -1.742  1.00  0.00           H  
ATOM    810 2HG1 ILE A  52      33.348 -10.779  -0.361  1.00  0.00           H  
ATOM    811 1HG2 ILE A  52      33.691  -8.518   0.653  1.00  0.00           H  
ATOM    812 2HG2 ILE A  52      32.811  -7.122  -0.018  1.00  0.00           H  
ATOM    813 3HG2 ILE A  52      31.939  -8.354   0.928  1.00  0.00           H  
ATOM    814 1HD1 ILE A  52      31.288 -11.854   0.252  1.00  0.00           H  
ATOM    815 2HD1 ILE A  52      31.449 -10.308   1.072  1.00  0.00           H  
ATOM    816 3HD1 ILE A  52      30.375 -10.475  -0.333  1.00  0.00           H  
ATOM    817  N   ALA A  53      31.886  -6.463  -2.850  1.00  0.00           N  
ATOM    818  CA  ALA A  53      31.926  -5.033  -3.106  1.00  0.00           C  
ATOM    819  C   ALA A  53      30.528  -4.493  -3.366  1.00  0.00           C  
ATOM    820  O   ALA A  53      30.158  -3.450  -2.838  1.00  0.00           O  
ATOM    821  CB  ALA A  53      32.819  -4.731  -4.293  1.00  0.00           C  
ATOM    822  H   ALA A  53      32.417  -7.083  -3.457  1.00  0.00           H  
ATOM    823  HA  ALA A  53      32.324  -4.539  -2.219  1.00  0.00           H  
ATOM    824 1HB  ALA A  53      32.852  -3.656  -4.463  1.00  0.00           H  
ATOM    825 2HB  ALA A  53      33.824  -5.102  -4.096  1.00  0.00           H  
ATOM    826 3HB  ALA A  53      32.418  -5.227  -5.176  1.00  0.00           H  
ATOM    827  N   TYR A  54      29.727  -5.244  -4.129  1.00  0.00           N  
ATOM    828  CA  TYR A  54      28.349  -4.861  -4.427  1.00  0.00           C  
ATOM    829  C   TYR A  54      27.575  -4.683  -3.132  1.00  0.00           C  
ATOM    830  O   TYR A  54      26.946  -3.642  -2.902  1.00  0.00           O  
ATOM    831  CB  TYR A  54      27.708  -5.922  -5.325  1.00  0.00           C  
ATOM    832  CG  TYR A  54      26.248  -5.758  -5.662  1.00  0.00           C  
ATOM    833  CD1 TYR A  54      25.851  -4.870  -6.647  1.00  0.00           C  
ATOM    834  CD2 TYR A  54      25.302  -6.541  -5.006  1.00  0.00           C  
ATOM    835  CE1 TYR A  54      24.516  -4.764  -6.981  1.00  0.00           C  
ATOM    836  CE2 TYR A  54      23.972  -6.435  -5.341  1.00  0.00           C  
ATOM    837  CZ  TYR A  54      23.575  -5.554  -6.327  1.00  0.00           C  
ATOM    838  OH  TYR A  54      22.245  -5.447  -6.670  1.00  0.00           O  
ATOM    839  H   TYR A  54      30.096  -6.098  -4.548  1.00  0.00           H  
ATOM    840  HA  TYR A  54      28.357  -3.904  -4.950  1.00  0.00           H  
ATOM    841 1HB  TYR A  54      28.265  -5.968  -6.261  1.00  0.00           H  
ATOM    842 2HB  TYR A  54      27.815  -6.882  -4.864  1.00  0.00           H  
ATOM    843  HD1 TYR A  54      26.595  -4.262  -7.163  1.00  0.00           H  
ATOM    844  HD2 TYR A  54      25.617  -7.245  -4.233  1.00  0.00           H  
ATOM    845  HE1 TYR A  54      24.203  -4.068  -7.759  1.00  0.00           H  
ATOM    846  HE2 TYR A  54      23.240  -7.045  -4.835  1.00  0.00           H  
ATOM    847  HH  TYR A  54      21.722  -6.036  -6.120  1.00  0.00           H  
ATOM    848  N   VAL A  55      27.655  -5.683  -2.259  1.00  0.00           N  
ATOM    849  CA  VAL A  55      26.968  -5.599  -0.990  1.00  0.00           C  
ATOM    850  C   VAL A  55      27.452  -4.431  -0.154  1.00  0.00           C  
ATOM    851  O   VAL A  55      26.635  -3.702   0.402  1.00  0.00           O  
ATOM    852  CB  VAL A  55      27.150  -6.872  -0.158  1.00  0.00           C  
ATOM    853  CG1 VAL A  55      26.613  -6.602   1.243  1.00  0.00           C  
ATOM    854  CG2 VAL A  55      26.394  -8.055  -0.803  1.00  0.00           C  
ATOM    855  H   VAL A  55      28.197  -6.516  -2.497  1.00  0.00           H  
ATOM    856  HA  VAL A  55      25.903  -5.463  -1.193  1.00  0.00           H  
ATOM    857  HB  VAL A  55      28.216  -7.101  -0.082  1.00  0.00           H  
ATOM    858 1HG1 VAL A  55      26.770  -7.460   1.844  1.00  0.00           H  
ATOM    859 2HG1 VAL A  55      27.150  -5.763   1.689  1.00  0.00           H  
ATOM    860 3HG1 VAL A  55      25.550  -6.366   1.194  1.00  0.00           H  
ATOM    861 1HG2 VAL A  55      26.529  -8.947  -0.196  1.00  0.00           H  
ATOM    862 2HG2 VAL A  55      25.331  -7.820  -0.868  1.00  0.00           H  
ATOM    863 3HG2 VAL A  55      26.789  -8.233  -1.802  1.00  0.00           H  
ATOM    864  N   LYS A  56      28.772  -4.240  -0.056  1.00  0.00           N  
ATOM    865  CA  LYS A  56      29.294  -3.145   0.749  1.00  0.00           C  
ATOM    866  C   LYS A  56      28.905  -1.772   0.212  1.00  0.00           C  
ATOM    867  O   LYS A  56      28.571  -0.876   0.993  1.00  0.00           O  
ATOM    868  CB  LYS A  56      30.812  -3.252   0.887  1.00  0.00           C  
ATOM    869  CG  LYS A  56      31.276  -4.392   1.797  1.00  0.00           C  
ATOM    870  CD  LYS A  56      32.792  -4.450   1.886  1.00  0.00           C  
ATOM    871  CE  LYS A  56      33.248  -5.526   2.862  1.00  0.00           C  
ATOM    872  NZ  LYS A  56      34.732  -5.624   2.927  1.00  0.00           N  
ATOM    873  H   LYS A  56      29.415  -4.871  -0.534  1.00  0.00           H  
ATOM    874  HA  LYS A  56      28.869  -3.238   1.747  1.00  0.00           H  
ATOM    875 1HB  LYS A  56      31.245  -3.419  -0.103  1.00  0.00           H  
ATOM    876 2HB  LYS A  56      31.213  -2.317   1.269  1.00  0.00           H  
ATOM    877 1HG  LYS A  56      30.862  -4.252   2.796  1.00  0.00           H  
ATOM    878 2HG  LYS A  56      30.907  -5.339   1.400  1.00  0.00           H  
ATOM    879 1HD  LYS A  56      33.200  -4.670   0.897  1.00  0.00           H  
ATOM    880 2HD  LYS A  56      33.177  -3.485   2.212  1.00  0.00           H  
ATOM    881 1HE  LYS A  56      32.868  -5.286   3.853  1.00  0.00           H  
ATOM    882 2HE  LYS A  56      32.843  -6.483   2.555  1.00  0.00           H  
ATOM    883 1HZ  LYS A  56      34.993  -6.344   3.586  1.00  0.00           H  
ATOM    884 2HZ  LYS A  56      35.095  -5.856   2.013  1.00  0.00           H  
ATOM    885 3HZ  LYS A  56      35.115  -4.739   3.226  1.00  0.00           H  
ATOM    886  N   GLU A  57      28.905  -1.584  -1.112  1.00  0.00           N  
ATOM    887  CA  GLU A  57      28.501  -0.282  -1.625  1.00  0.00           C  
ATOM    888  C   GLU A  57      27.040  -0.030  -1.286  1.00  0.00           C  
ATOM    889  O   GLU A  57      26.673   1.067  -0.855  1.00  0.00           O  
ATOM    890  CB  GLU A  57      28.706  -0.184  -3.143  1.00  0.00           C  
ATOM    891  CG  GLU A  57      30.177  -0.115  -3.594  1.00  0.00           C  
ATOM    892  CD  GLU A  57      30.350  -0.059  -5.106  1.00  0.00           C  
ATOM    893  OE1 GLU A  57      29.374  -0.182  -5.811  1.00  0.00           O  
ATOM    894  OE2 GLU A  57      31.464   0.118  -5.548  1.00  0.00           O  
ATOM    895  H   GLU A  57      29.198  -2.326  -1.745  1.00  0.00           H  
ATOM    896  HA  GLU A  57      29.102   0.487  -1.141  1.00  0.00           H  
ATOM    897 1HB  GLU A  57      28.257  -1.062  -3.618  1.00  0.00           H  
ATOM    898 2HB  GLU A  57      28.189   0.695  -3.524  1.00  0.00           H  
ATOM    899 1HG  GLU A  57      30.633   0.771  -3.157  1.00  0.00           H  
ATOM    900 2HG  GLU A  57      30.704  -0.983  -3.205  1.00  0.00           H  
ATOM    901  N   LEU A  58      26.209  -1.065  -1.421  1.00  0.00           N  
ATOM    902  CA  LEU A  58      24.805  -0.902  -1.112  1.00  0.00           C  
ATOM    903  C   LEU A  58      24.576  -0.711   0.373  1.00  0.00           C  
ATOM    904  O   LEU A  58      23.724   0.087   0.760  1.00  0.00           O  
ATOM    905  CB  LEU A  58      24.013  -2.095  -1.628  1.00  0.00           C  
ATOM    906  CG  LEU A  58      23.929  -2.175  -3.132  1.00  0.00           C  
ATOM    907  CD1 LEU A  58      23.291  -3.440  -3.510  1.00  0.00           C  
ATOM    908  CD2 LEU A  58      23.135  -0.994  -3.649  1.00  0.00           C  
ATOM    909  H   LEU A  58      26.550  -1.960  -1.780  1.00  0.00           H  
ATOM    910  HA  LEU A  58      24.447  -0.015  -1.626  1.00  0.00           H  
ATOM    911 1HB  LEU A  58      24.481  -3.013  -1.262  1.00  0.00           H  
ATOM    912 2HB  LEU A  58      23.002  -2.040  -1.244  1.00  0.00           H  
ATOM    913  HG  LEU A  58      24.934  -2.158  -3.561  1.00  0.00           H  
ATOM    914 1HD1 LEU A  58      23.233  -3.488  -4.584  1.00  0.00           H  
ATOM    915 2HD1 LEU A  58      23.891  -4.268  -3.131  1.00  0.00           H  
ATOM    916 3HD1 LEU A  58      22.295  -3.475  -3.091  1.00  0.00           H  
ATOM    917 1HD2 LEU A  58      23.071  -1.050  -4.736  1.00  0.00           H  
ATOM    918 2HD2 LEU A  58      22.131  -1.016  -3.224  1.00  0.00           H  
ATOM    919 3HD2 LEU A  58      23.632  -0.070  -3.361  1.00  0.00           H  
ATOM    920  N   GLN A  59      25.343  -1.413   1.209  1.00  0.00           N  
ATOM    921  CA  GLN A  59      25.197  -1.289   2.649  1.00  0.00           C  
ATOM    922  C   GLN A  59      25.528   0.124   3.065  1.00  0.00           C  
ATOM    923  O   GLN A  59      24.820   0.726   3.872  1.00  0.00           O  
ATOM    924  CB  GLN A  59      26.072  -2.299   3.384  1.00  0.00           C  
ATOM    925  CG  GLN A  59      25.884  -2.302   4.885  1.00  0.00           C  
ATOM    926  CD  GLN A  59      26.647  -3.430   5.567  1.00  0.00           C  
ATOM    927  OE1 GLN A  59      27.867  -3.567   5.430  1.00  0.00           O  
ATOM    928  NE2 GLN A  59      25.918  -4.260   6.314  1.00  0.00           N  
ATOM    929  H   GLN A  59      26.020  -2.072   0.840  1.00  0.00           H  
ATOM    930  HA  GLN A  59      24.164  -1.475   2.912  1.00  0.00           H  
ATOM    931 1HB  GLN A  59      25.877  -3.298   2.997  1.00  0.00           H  
ATOM    932 2HB  GLN A  59      27.118  -2.074   3.178  1.00  0.00           H  
ATOM    933 1HG  GLN A  59      26.259  -1.357   5.268  1.00  0.00           H  
ATOM    934 2HG  GLN A  59      24.825  -2.402   5.115  1.00  0.00           H  
ATOM    935 1HE2 GLN A  59      26.359  -5.026   6.785  1.00  0.00           H  
ATOM    936 2HE2 GLN A  59      24.930  -4.119   6.411  1.00  0.00           H  
ATOM    937  N   LYS A  60      26.590   0.690   2.490  1.00  0.00           N  
ATOM    938  CA  LYS A  60      26.943   2.059   2.811  1.00  0.00           C  
ATOM    939  C   LYS A  60      25.774   2.965   2.470  1.00  0.00           C  
ATOM    940  O   LYS A  60      25.324   3.748   3.308  1.00  0.00           O  
ATOM    941  CB  LYS A  60      28.187   2.503   2.038  1.00  0.00           C  
ATOM    942  CG  LYS A  60      28.659   3.941   2.335  1.00  0.00           C  
ATOM    943  CD  LYS A  60      29.923   4.282   1.534  1.00  0.00           C  
ATOM    944  CE  LYS A  60      30.492   5.655   1.914  1.00  0.00           C  
ATOM    945  NZ  LYS A  60      29.594   6.766   1.514  1.00  0.00           N  
ATOM    946  H   LYS A  60      27.168   0.159   1.837  1.00  0.00           H  
ATOM    947  HA  LYS A  60      27.136   2.134   3.881  1.00  0.00           H  
ATOM    948 1HB  LYS A  60      29.010   1.819   2.253  1.00  0.00           H  
ATOM    949 2HB  LYS A  60      27.988   2.434   0.967  1.00  0.00           H  
ATOM    950 1HG  LYS A  60      27.864   4.646   2.062  1.00  0.00           H  
ATOM    951 2HG  LYS A  60      28.866   4.050   3.397  1.00  0.00           H  
ATOM    952 1HD  LYS A  60      30.681   3.520   1.713  1.00  0.00           H  
ATOM    953 2HD  LYS A  60      29.680   4.285   0.472  1.00  0.00           H  
ATOM    954 1HE  LYS A  60      30.642   5.694   2.991  1.00  0.00           H  
ATOM    955 2HE  LYS A  60      31.454   5.787   1.419  1.00  0.00           H  
ATOM    956 1HZ  LYS A  60      29.987   7.651   1.778  1.00  0.00           H  
ATOM    957 2HZ  LYS A  60      29.441   6.759   0.522  1.00  0.00           H  
ATOM    958 3HZ  LYS A  60      28.683   6.668   1.986  1.00  0.00           H  
ATOM    959  N   LEU A  61      25.240   2.817   1.255  1.00  0.00           N  
ATOM    960  CA  LEU A  61      24.149   3.673   0.824  1.00  0.00           C  
ATOM    961  C   LEU A  61      22.892   3.484   1.669  1.00  0.00           C  
ATOM    962  O   LEU A  61      22.226   4.461   2.002  1.00  0.00           O  
ATOM    963  CB  LEU A  61      23.842   3.380  -0.644  1.00  0.00           C  
ATOM    964  CG  LEU A  61      24.941   3.815  -1.613  1.00  0.00           C  
ATOM    965  CD1 LEU A  61      24.618   3.300  -3.011  1.00  0.00           C  
ATOM    966  CD2 LEU A  61      25.058   5.331  -1.577  1.00  0.00           C  
ATOM    967  H   LEU A  61      25.634   2.133   0.605  1.00  0.00           H  
ATOM    968  HA  LEU A  61      24.471   4.707   0.913  1.00  0.00           H  
ATOM    969 1HB  LEU A  61      23.700   2.307  -0.760  1.00  0.00           H  
ATOM    970 2HB  LEU A  61      22.921   3.889  -0.917  1.00  0.00           H  
ATOM    971  HG  LEU A  61      25.890   3.382  -1.307  1.00  0.00           H  
ATOM    972 1HD1 LEU A  61      25.407   3.601  -3.700  1.00  0.00           H  
ATOM    973 2HD1 LEU A  61      24.555   2.214  -2.986  1.00  0.00           H  
ATOM    974 3HD1 LEU A  61      23.668   3.714  -3.344  1.00  0.00           H  
ATOM    975 1HD2 LEU A  61      25.845   5.651  -2.257  1.00  0.00           H  
ATOM    976 2HD2 LEU A  61      24.111   5.778  -1.881  1.00  0.00           H  
ATOM    977 3HD2 LEU A  61      25.302   5.657  -0.559  1.00  0.00           H  
ATOM    978  N   LYS A  62      22.574   2.254   2.056  1.00  0.00           N  
ATOM    979  CA  LYS A  62      21.390   2.036   2.874  1.00  0.00           C  
ATOM    980  C   LYS A  62      21.589   2.586   4.275  1.00  0.00           C  
ATOM    981  O   LYS A  62      20.658   3.135   4.867  1.00  0.00           O  
ATOM    982  CB  LYS A  62      20.965   0.573   2.828  1.00  0.00           C  
ATOM    983  CG  LYS A  62      20.288   0.234   1.475  1.00  0.00           C  
ATOM    984  CD  LYS A  62      18.888   0.905   1.385  1.00  0.00           C  
ATOM    985  CE  LYS A  62      18.298   0.889  -0.019  1.00  0.00           C  
ATOM    986  NZ  LYS A  62      18.971   1.926  -0.878  1.00  0.00           N  
ATOM    987  H   LYS A  62      23.140   1.463   1.762  1.00  0.00           H  
ATOM    988  HA  LYS A  62      20.573   2.601   2.427  1.00  0.00           H  
ATOM    989 1HB  LYS A  62      21.852  -0.053   2.923  1.00  0.00           H  
ATOM    990 2HB  LYS A  62      20.309   0.339   3.645  1.00  0.00           H  
ATOM    991 1HG  LYS A  62      20.923   0.576   0.653  1.00  0.00           H  
ATOM    992 2HG  LYS A  62      20.155  -0.839   1.390  1.00  0.00           H  
ATOM    993 1HD  LYS A  62      18.195   0.375   2.033  1.00  0.00           H  
ATOM    994 2HD  LYS A  62      18.951   1.946   1.725  1.00  0.00           H  
ATOM    995 1HE  LYS A  62      18.436  -0.094  -0.467  1.00  0.00           H  
ATOM    996 2HE  LYS A  62      17.230   1.107   0.033  1.00  0.00           H  
ATOM    997 1HZ  LYS A  62      18.599   1.937  -1.811  1.00  0.00           H  
ATOM    998 2HZ  LYS A  62      18.834   2.873  -0.436  1.00  0.00           H  
ATOM    999 3HZ  LYS A  62      19.952   1.728  -0.923  1.00  0.00           H  
ATOM   1000  N   ARG A  63      22.806   2.526   4.804  1.00  0.00           N  
ATOM   1001  CA  ARG A  63      23.024   3.155   6.088  1.00  0.00           C  
ATOM   1002  C   ARG A  63      22.813   4.658   5.936  1.00  0.00           C  
ATOM   1003  O   ARG A  63      22.156   5.275   6.771  1.00  0.00           O  
ATOM   1004  CB  ARG A  63      24.418   2.871   6.611  1.00  0.00           C  
ATOM   1005  CG  ARG A  63      24.661   1.442   7.082  1.00  0.00           C  
ATOM   1006  CD  ARG A  63      26.086   1.227   7.417  1.00  0.00           C  
ATOM   1007  NE  ARG A  63      26.339  -0.109   7.924  1.00  0.00           N  
ATOM   1008  CZ  ARG A  63      27.565  -0.654   8.062  1.00  0.00           C  
ATOM   1009  NH1 ARG A  63      28.632   0.030   7.712  1.00  0.00           N  
ATOM   1010  NH2 ARG A  63      27.696  -1.874   8.550  1.00  0.00           N  
ATOM   1011  H   ARG A  63      23.569   2.043   4.326  1.00  0.00           H  
ATOM   1012  HA  ARG A  63      22.299   2.770   6.804  1.00  0.00           H  
ATOM   1013 1HB  ARG A  63      25.141   3.078   5.821  1.00  0.00           H  
ATOM   1014 2HB  ARG A  63      24.638   3.540   7.439  1.00  0.00           H  
ATOM   1015 1HG  ARG A  63      24.073   1.256   7.973  1.00  0.00           H  
ATOM   1016 2HG  ARG A  63      24.369   0.739   6.308  1.00  0.00           H  
ATOM   1017 1HD  ARG A  63      26.684   1.367   6.514  1.00  0.00           H  
ATOM   1018 2HD  ARG A  63      26.396   1.946   8.172  1.00  0.00           H  
ATOM   1019  HE  ARG A  63      25.542  -0.664   8.203  1.00  0.00           H  
ATOM   1020 1HH1 ARG A  63      28.533   0.963   7.339  1.00  0.00           H  
ATOM   1021 2HH1 ARG A  63      29.550  -0.379   7.816  1.00  0.00           H  
ATOM   1022 1HH2 ARG A  63      26.878  -2.398   8.827  1.00  0.00           H  
ATOM   1023 2HH2 ARG A  63      28.614  -2.282   8.648  1.00  0.00           H  
ATOM   1024  N   GLU A  64      23.306   5.242   4.829  1.00  0.00           N  
ATOM   1025  CA  GLU A  64      23.123   6.676   4.618  1.00  0.00           C  
ATOM   1026  C   GLU A  64      21.642   7.014   4.466  1.00  0.00           C  
ATOM   1027  O   GLU A  64      21.182   8.013   5.023  1.00  0.00           O  
ATOM   1028  CB  GLU A  64      23.894   7.157   3.377  1.00  0.00           C  
ATOM   1029  CG  GLU A  64      25.418   7.156   3.529  1.00  0.00           C  
ATOM   1030  CD  GLU A  64      26.149   7.559   2.263  1.00  0.00           C  
ATOM   1031  OE1 GLU A  64      25.510   7.806   1.267  1.00  0.00           O  
ATOM   1032  OE2 GLU A  64      27.369   7.597   2.293  1.00  0.00           O  
ATOM   1033  H   GLU A  64      23.844   4.692   4.161  1.00  0.00           H  
ATOM   1034  HA  GLU A  64      23.507   7.206   5.480  1.00  0.00           H  
ATOM   1035 1HB  GLU A  64      23.648   6.527   2.530  1.00  0.00           H  
ATOM   1036 2HB  GLU A  64      23.580   8.171   3.128  1.00  0.00           H  
ATOM   1037 1HG  GLU A  64      25.692   7.842   4.328  1.00  0.00           H  
ATOM   1038 2HG  GLU A  64      25.739   6.162   3.824  1.00  0.00           H  
ATOM   1039  N   ASP A  65      20.872   6.173   3.764  1.00  0.00           N  
ATOM   1040  CA  ASP A  65      19.444   6.438   3.613  1.00  0.00           C  
ATOM   1041  C   ASP A  65      18.764   6.413   4.978  1.00  0.00           C  
ATOM   1042  O   ASP A  65      18.005   7.328   5.315  1.00  0.00           O  
ATOM   1043  CB  ASP A  65      18.761   5.386   2.709  1.00  0.00           C  
ATOM   1044  CG  ASP A  65      19.072   5.475   1.163  1.00  0.00           C  
ATOM   1045  OD1 ASP A  65      19.582   6.479   0.722  1.00  0.00           O  
ATOM   1046  OD2 ASP A  65      18.763   4.511   0.442  1.00  0.00           O  
ATOM   1047  H   ASP A  65      21.298   5.369   3.306  1.00  0.00           H  
ATOM   1048  HA  ASP A  65      19.316   7.425   3.173  1.00  0.00           H  
ATOM   1049 1HB  ASP A  65      19.046   4.393   3.061  1.00  0.00           H  
ATOM   1050 2HB  ASP A  65      17.684   5.452   2.845  1.00  0.00           H  
ATOM   1051  N   ALA A  66      19.112   5.422   5.806  1.00  0.00           N  
ATOM   1052  CA  ALA A  66      18.518   5.296   7.129  1.00  0.00           C  
ATOM   1053  C   ALA A  66      18.817   6.544   7.944  1.00  0.00           C  
ATOM   1054  O   ALA A  66      17.932   7.096   8.611  1.00  0.00           O  
ATOM   1055  CB  ALA A  66      19.062   4.051   7.825  1.00  0.00           C  
ATOM   1056  H   ALA A  66      19.756   4.700   5.483  1.00  0.00           H  
ATOM   1057  HA  ALA A  66      17.439   5.201   7.012  1.00  0.00           H  
ATOM   1058 1HB  ALA A  66      18.609   3.945   8.809  1.00  0.00           H  
ATOM   1059 2HB  ALA A  66      18.831   3.174   7.214  1.00  0.00           H  
ATOM   1060 3HB  ALA A  66      20.139   4.140   7.933  1.00  0.00           H  
ATOM   1061  N   ILE A  67      20.054   7.036   7.833  1.00  0.00           N  
ATOM   1062  CA  ILE A  67      20.499   8.231   8.535  1.00  0.00           C  
ATOM   1063  C   ILE A  67      19.754   9.459   8.065  1.00  0.00           C  
ATOM   1064  O   ILE A  67      19.311  10.273   8.876  1.00  0.00           O  
ATOM   1065  CB  ILE A  67      22.009   8.437   8.364  1.00  0.00           C  
ATOM   1066  CG1 ILE A  67      22.769   7.330   9.109  1.00  0.00           C  
ATOM   1067  CG2 ILE A  67      22.412   9.821   8.844  1.00  0.00           C  
ATOM   1068  CD1 ILE A  67      24.237   7.252   8.755  1.00  0.00           C  
ATOM   1069  H   ILE A  67      20.734   6.530   7.261  1.00  0.00           H  
ATOM   1070  HA  ILE A  67      20.295   8.094   9.597  1.00  0.00           H  
ATOM   1071  HB  ILE A  67      22.259   8.344   7.312  1.00  0.00           H  
ATOM   1072 1HG1 ILE A  67      22.684   7.513  10.177  1.00  0.00           H  
ATOM   1073 2HG1 ILE A  67      22.303   6.378   8.893  1.00  0.00           H  
ATOM   1074 1HG2 ILE A  67      23.481   9.956   8.697  1.00  0.00           H  
ATOM   1075 2HG2 ILE A  67      21.871  10.576   8.273  1.00  0.00           H  
ATOM   1076 3HG2 ILE A  67      22.174   9.925   9.902  1.00  0.00           H  
ATOM   1077 1HD1 ILE A  67      24.703   6.450   9.326  1.00  0.00           H  
ATOM   1078 2HD1 ILE A  67      24.344   7.046   7.693  1.00  0.00           H  
ATOM   1079 3HD1 ILE A  67      24.721   8.196   8.994  1.00  0.00           H  
ATOM   1080  N   ASN A  68      19.602   9.585   6.750  1.00  0.00           N  
ATOM   1081  CA  ASN A  68      18.916  10.711   6.143  1.00  0.00           C  
ATOM   1082  C   ASN A  68      17.451  10.768   6.569  1.00  0.00           C  
ATOM   1083  O   ASN A  68      16.884  11.855   6.706  1.00  0.00           O  
ATOM   1084  CB  ASN A  68      19.044  10.635   4.636  1.00  0.00           C  
ATOM   1085  CG  ASN A  68      20.450  10.964   4.170  1.00  0.00           C  
ATOM   1086  OD1 ASN A  68      21.228  11.615   4.882  1.00  0.00           O  
ATOM   1087  ND2 ASN A  68      20.788  10.517   2.987  1.00  0.00           N  
ATOM   1088  H   ASN A  68      20.003   8.876   6.139  1.00  0.00           H  
ATOM   1089  HA  ASN A  68      19.392  11.628   6.488  1.00  0.00           H  
ATOM   1090 1HB  ASN A  68      18.791   9.629   4.302  1.00  0.00           H  
ATOM   1091 2HB  ASN A  68      18.339  11.321   4.170  1.00  0.00           H  
ATOM   1092 1HD2 ASN A  68      21.703  10.692   2.628  1.00  0.00           H  
ATOM   1093 2HD2 ASN A  68      20.131   9.993   2.447  1.00  0.00           H  
ATOM   1094  N   PHE A  69      16.848   9.601   6.823  1.00  0.00           N  
ATOM   1095  CA  PHE A  69      15.464   9.572   7.273  1.00  0.00           C  
ATOM   1096  C   PHE A  69      15.393   9.599   8.812  1.00  0.00           C  
ATOM   1097  O   PHE A  69      14.392  10.036   9.382  1.00  0.00           O  
ATOM   1098  CB  PHE A  69      14.738   8.332   6.741  1.00  0.00           C  
ATOM   1099  CG  PHE A  69      14.621   8.279   5.240  1.00  0.00           C  
ATOM   1100  CD1 PHE A  69      15.119   7.198   4.520  1.00  0.00           C  
ATOM   1101  CD2 PHE A  69      14.054   9.323   4.541  1.00  0.00           C  
ATOM   1102  CE1 PHE A  69      15.033   7.162   3.144  1.00  0.00           C  
ATOM   1103  CE2 PHE A  69      13.980   9.293   3.163  1.00  0.00           C  
ATOM   1104  CZ  PHE A  69      14.465   8.212   2.465  1.00  0.00           C  
ATOM   1105  H   PHE A  69      17.349   8.730   6.646  1.00  0.00           H  
ATOM   1106  HA  PHE A  69      14.952  10.457   6.892  1.00  0.00           H  
ATOM   1107 1HB  PHE A  69      15.260   7.433   7.078  1.00  0.00           H  
ATOM   1108 2HB  PHE A  69      13.736   8.299   7.146  1.00  0.00           H  
ATOM   1109  HD1 PHE A  69      15.577   6.364   5.058  1.00  0.00           H  
ATOM   1110  HD2 PHE A  69      13.660  10.182   5.090  1.00  0.00           H  
ATOM   1111  HE1 PHE A  69      15.420   6.301   2.601  1.00  0.00           H  
ATOM   1112  HE2 PHE A  69      13.526  10.127   2.627  1.00  0.00           H  
ATOM   1113  HZ  PHE A  69      14.393   8.196   1.382  1.00  0.00           H  
ATOM   1114  N   GLY A  70      16.486   9.215   9.482  1.00  0.00           N  
ATOM   1115  CA  GLY A  70      16.544   9.175  10.940  1.00  0.00           C  
ATOM   1116  C   GLY A  70      16.115   7.827  11.536  1.00  0.00           C  
ATOM   1117  O   GLY A  70      15.827   7.739  12.730  1.00  0.00           O  
ATOM   1118  H   GLY A  70      17.291   8.871   8.969  1.00  0.00           H  
ATOM   1119 1HA  GLY A  70      17.565   9.399  11.250  1.00  0.00           H  
ATOM   1120 2HA  GLY A  70      15.911   9.964  11.341  1.00  0.00           H  
ATOM   1121  N   ALA A  71      16.026   6.799  10.695  1.00  0.00           N  
ATOM   1122  CA  ALA A  71      15.610   5.463  11.118  1.00  0.00           C  
ATOM   1123  C   ALA A  71      16.624   4.837  12.091  1.00  0.00           C  
ATOM   1124  O   ALA A  71      17.842   4.974  11.928  1.00  0.00           O  
ATOM   1125  CB  ALA A  71      15.375   4.630   9.903  1.00  0.00           C  
ATOM   1126  H   ALA A  71      16.323   6.944   9.734  1.00  0.00           H  
ATOM   1127  HA  ALA A  71      14.676   5.548  11.644  1.00  0.00           H  
ATOM   1128 1HB  ALA A  71      15.016   3.655  10.213  1.00  0.00           H  
ATOM   1129 2HB  ALA A  71      14.621   5.113   9.275  1.00  0.00           H  
ATOM   1130 3HB  ALA A  71      16.300   4.556   9.364  1.00  0.00           H  
ATOM   1131  N   ASN A  72      16.133   4.106  13.089  1.00  0.00           N  
ATOM   1132  CA  ASN A  72      17.010   3.596  14.158  1.00  0.00           C  
ATOM   1133  C   ASN A  72      17.731   2.253  13.915  1.00  0.00           C  
ATOM   1134  O   ASN A  72      17.598   1.329  14.713  1.00  0.00           O  
ATOM   1135  CB  ASN A  72      16.194   3.459  15.425  1.00  0.00           C  
ATOM   1136  CG  ASN A  72      15.537   4.727  15.876  1.00  0.00           C  
ATOM   1137  OD1 ASN A  72      16.121   5.817  15.797  1.00  0.00           O  
ATOM   1138  ND2 ASN A  72      14.321   4.607  16.378  1.00  0.00           N  
ATOM   1139  H   ASN A  72      15.124   3.956  13.139  1.00  0.00           H  
ATOM   1140  HA  ASN A  72      17.786   4.343  14.324  1.00  0.00           H  
ATOM   1141 1HB  ASN A  72      15.444   2.672  15.310  1.00  0.00           H  
ATOM   1142 2HB  ASN A  72      16.871   3.176  16.205  1.00  0.00           H  
ATOM   1143 1HD2 ASN A  72      13.839   5.419  16.703  1.00  0.00           H  
ATOM   1144 2HD2 ASN A  72      13.880   3.689  16.472  1.00  0.00           H  
ATOM   1145  N   ALA A  73      18.570   2.183  12.888  1.00  0.00           N  
ATOM   1146  CA  ALA A  73      19.255   0.919  12.500  1.00  0.00           C  
ATOM   1147  C   ALA A  73      18.236  -0.226  12.522  1.00  0.00           C  
ATOM   1148  O   ALA A  73      17.064   0.093  12.437  1.00  0.00           O  
ATOM   1149  CB  ALA A  73      20.403   0.626  13.441  1.00  0.00           C  
ATOM   1150  H   ALA A  73      18.665   3.032  12.329  1.00  0.00           H  
ATOM   1151  HA  ALA A  73      19.635   1.027  11.486  1.00  0.00           H  
ATOM   1152 1HB  ALA A  73      20.912  -0.289  13.155  1.00  0.00           H  
ATOM   1153 2HB  ALA A  73      21.109   1.451  13.401  1.00  0.00           H  
ATOM   1154 3HB  ALA A  73      20.031   0.517  14.459  1.00  0.00           H  
ATOM   1155  N   TRP A  74      18.662  -1.526  12.665  1.00  0.00           N  
ATOM   1156  CA  TRP A  74      17.755  -2.725  12.746  1.00  0.00           C  
ATOM   1157  C   TRP A  74      18.216  -3.892  11.856  1.00  0.00           C  
ATOM   1158  O   TRP A  74      17.934  -3.899  10.664  1.00  0.00           O  
ATOM   1159  CB  TRP A  74      16.334  -2.388  12.360  1.00  0.00           C  
ATOM   1160  CG  TRP A  74      15.339  -3.413  12.293  1.00  0.00           C  
ATOM   1161  CD1 TRP A  74      14.497  -3.874  13.255  1.00  0.00           C  
ATOM   1162  CD2 TRP A  74      15.025  -4.108  11.108  1.00  0.00           C  
ATOM   1163  NE1 TRP A  74      13.662  -4.805  12.719  1.00  0.00           N  
ATOM   1164  CE2 TRP A  74      13.973  -4.953  11.394  1.00  0.00           C  
ATOM   1165  CE3 TRP A  74      15.543  -4.068   9.830  1.00  0.00           C  
ATOM   1166  CZ2 TRP A  74      13.414  -5.754  10.427  1.00  0.00           C  
ATOM   1167  CZ3 TRP A  74      15.016  -4.873   8.891  1.00  0.00           C  
ATOM   1168  CH2 TRP A  74      13.980  -5.699   9.180  1.00  0.00           C  
ATOM   1169  H   TRP A  74      19.653  -1.697  12.711  1.00  0.00           H  
ATOM   1170  HA  TRP A  74      17.749  -3.070  13.779  1.00  0.00           H  
ATOM   1171 1HB  TRP A  74      15.907  -1.688  13.059  1.00  0.00           H  
ATOM   1172 2HB  TRP A  74      16.370  -1.994  11.387  1.00  0.00           H  
ATOM   1173  HD1 TRP A  74      14.478  -3.530  14.292  1.00  0.00           H  
ATOM   1174  HE1 TRP A  74      12.940  -5.292  13.218  1.00  0.00           H  
ATOM   1175  HE3 TRP A  74      16.359  -3.401   9.594  1.00  0.00           H  
ATOM   1176  HZ2 TRP A  74      12.581  -6.424  10.623  1.00  0.00           H  
ATOM   1177  HZ3 TRP A  74      15.442  -4.830   7.912  1.00  0.00           H  
ATOM   1178  HH2 TRP A  74      13.593  -6.322   8.406  1.00  0.00           H  
ATOM   1179  N   VAL A  75      18.918  -4.864  12.402  1.00  0.00           N  
ATOM   1180  CA  VAL A  75      19.413  -5.996  11.607  1.00  0.00           C  
ATOM   1181  C   VAL A  75      18.460  -7.209  11.483  1.00  0.00           C  
ATOM   1182  O   VAL A  75      17.671  -7.494  12.378  1.00  0.00           O  
ATOM   1183  CB  VAL A  75      20.750  -6.424  12.196  1.00  0.00           C  
ATOM   1184  CG1 VAL A  75      21.777  -5.326  12.016  1.00  0.00           C  
ATOM   1185  CG2 VAL A  75      20.558  -6.645  13.656  1.00  0.00           C  
ATOM   1186  H   VAL A  75      19.126  -4.837  13.389  1.00  0.00           H  
ATOM   1187  HA  VAL A  75      19.602  -5.627  10.598  1.00  0.00           H  
ATOM   1188  HB  VAL A  75      21.100  -7.338  11.705  1.00  0.00           H  
ATOM   1189 1HG1 VAL A  75      22.724  -5.640  12.460  1.00  0.00           H  
ATOM   1190 2HG1 VAL A  75      21.919  -5.138  10.950  1.00  0.00           H  
ATOM   1191 3HG1 VAL A  75      21.432  -4.416  12.505  1.00  0.00           H  
ATOM   1192 1HG2 VAL A  75      21.500  -6.953  14.114  1.00  0.00           H  
ATOM   1193 2HG2 VAL A  75      20.226  -5.728  14.108  1.00  0.00           H  
ATOM   1194 3HG2 VAL A  75      19.813  -7.411  13.807  1.00  0.00           H  
ATOM   1195  N   LEU A  76      18.546  -7.911  10.343  1.00  0.00           N  
ATOM   1196  CA  LEU A  76      17.721  -9.098  10.040  1.00  0.00           C  
ATOM   1197  C   LEU A  76      18.485 -10.277   9.387  1.00  0.00           C  
ATOM   1198  O   LEU A  76      18.985 -10.142   8.279  1.00  0.00           O  
ATOM   1199  CB  LEU A  76      16.541  -8.655   9.157  1.00  0.00           C  
ATOM   1200  CG  LEU A  76      15.637  -9.763   8.607  1.00  0.00           C  
ATOM   1201  CD1 LEU A  76      15.030 -10.541   9.703  1.00  0.00           C  
ATOM   1202  CD2 LEU A  76      14.510  -9.123   7.796  1.00  0.00           C  
ATOM   1203  H   LEU A  76      19.232  -7.611   9.663  1.00  0.00           H  
ATOM   1204  HA  LEU A  76      17.293  -9.439  10.956  1.00  0.00           H  
ATOM   1205 1HB  LEU A  76      15.916  -7.983   9.743  1.00  0.00           H  
ATOM   1206 2HB  LEU A  76      16.936  -8.095   8.308  1.00  0.00           H  
ATOM   1207  HG  LEU A  76      16.231 -10.441   7.989  1.00  0.00           H  
ATOM   1208 1HD1 LEU A  76      14.422 -11.307   9.266  1.00  0.00           H  
ATOM   1209 2HD1 LEU A  76      15.803 -11.004  10.310  1.00  0.00           H  
ATOM   1210 3HD1 LEU A  76      14.424  -9.905  10.313  1.00  0.00           H  
ATOM   1211 1HD2 LEU A  76      13.858  -9.892   7.412  1.00  0.00           H  
ATOM   1212 2HD2 LEU A  76      13.941  -8.480   8.445  1.00  0.00           H  
ATOM   1213 3HD2 LEU A  76      14.926  -8.548   6.972  1.00  0.00           H  
ATOM   1214  N   ASN A  77      18.550 -11.447  10.050  1.00  0.00           N  
ATOM   1215  CA  ASN A  77      19.276 -12.611   9.535  1.00  0.00           C  
ATOM   1216  C   ASN A  77      18.289 -13.693   9.053  1.00  0.00           C  
ATOM   1217  O   ASN A  77      17.529 -14.268   9.845  1.00  0.00           O  
ATOM   1218  CB  ASN A  77      20.245 -13.150  10.576  1.00  0.00           C  
ATOM   1219  CG  ASN A  77      21.198 -14.152  10.043  1.00  0.00           C  
ATOM   1220  OD1 ASN A  77      20.959 -14.870   9.067  1.00  0.00           O  
ATOM   1221  ND2 ASN A  77      22.336 -14.214  10.688  1.00  0.00           N  
ATOM   1222  H   ASN A  77      18.129 -11.567  10.966  1.00  0.00           H  
ATOM   1223  HA  ASN A  77      19.856 -12.301   8.666  1.00  0.00           H  
ATOM   1224 1HB  ASN A  77      20.801 -12.325  11.024  1.00  0.00           H  
ATOM   1225 2HB  ASN A  77      19.703 -13.638  11.364  1.00  0.00           H  
ATOM   1226 1HD2 ASN A  77      23.040 -14.860  10.398  1.00  0.00           H  
ATOM   1227 2HD2 ASN A  77      22.498 -13.615  11.475  1.00  0.00           H  
ATOM   1228  N   HIS A  78      18.287 -13.953   7.747  1.00  0.00           N  
ATOM   1229  CA  HIS A  78      17.330 -14.884   7.158  1.00  0.00           C  
ATOM   1230  C   HIS A  78      17.789 -16.352   7.274  1.00  0.00           C  
ATOM   1231  O   HIS A  78      17.090 -17.267   6.829  1.00  0.00           O  
ATOM   1232  CB  HIS A  78      17.119 -14.545   5.680  1.00  0.00           C  
ATOM   1233  CG  HIS A  78      16.503 -13.168   5.422  1.00  0.00           C  
ATOM   1234  ND1 HIS A  78      15.209 -12.862   5.762  1.00  0.00           N  
ATOM   1235  CD2 HIS A  78      17.019 -12.040   4.864  1.00  0.00           C  
ATOM   1236  CE1 HIS A  78      14.937 -11.621   5.391  1.00  0.00           C  
ATOM   1237  NE2 HIS A  78      16.021 -11.097   4.858  1.00  0.00           N  
ATOM   1238  H   HIS A  78      18.948 -13.470   7.150  1.00  0.00           H  
ATOM   1239  HA  HIS A  78      16.375 -14.789   7.671  1.00  0.00           H  
ATOM   1240 1HB  HIS A  78      18.041 -14.632   5.152  1.00  0.00           H  
ATOM   1241 2HB  HIS A  78      16.466 -15.287   5.245  1.00  0.00           H  
ATOM   1242  HD2 HIS A  78      18.029 -11.902   4.485  1.00  0.00           H  
ATOM   1243  HE1 HIS A  78      13.980 -11.119   5.514  1.00  0.00           H  
ATOM   1244  HE2 HIS A  78      16.105 -10.154   4.501  1.00  0.00           H  
ATOM   1245  N   ASN A  79      18.954 -16.568   7.888  1.00  0.00           N  
ATOM   1246  CA  ASN A  79      19.538 -17.890   8.125  1.00  0.00           C  
ATOM   1247  C   ASN A  79      20.176 -17.901   9.502  1.00  0.00           C  
ATOM   1248  O   ASN A  79      21.336 -17.521   9.680  1.00  0.00           O  
ATOM   1249  CB  ASN A  79      20.567 -18.235   7.080  1.00  0.00           C  
ATOM   1250  CG  ASN A  79      21.167 -19.628   7.262  1.00  0.00           C  
ATOM   1251  OD1 ASN A  79      21.171 -20.229   8.360  1.00  0.00           O  
ATOM   1252  ND2 ASN A  79      21.697 -20.154   6.184  1.00  0.00           N  
ATOM   1253  H   ASN A  79      19.484 -15.771   8.235  1.00  0.00           H  
ATOM   1254  HA  ASN A  79      18.744 -18.639   8.116  1.00  0.00           H  
ATOM   1255 1HB  ASN A  79      20.108 -18.177   6.092  1.00  0.00           H  
ATOM   1256 2HB  ASN A  79      21.343 -17.499   7.113  1.00  0.00           H  
ATOM   1257 1HD2 ASN A  79      22.119 -21.061   6.220  1.00  0.00           H  
ATOM   1258 2HD2 ASN A  79      21.686 -19.649   5.319  1.00  0.00           H  
ATOM   1259  N   ILE A  80      19.469 -18.424  10.482  1.00  0.00           N  
ATOM   1260  CA  ILE A  80      19.967 -18.255  11.840  1.00  0.00           C  
ATOM   1261  C   ILE A  80      20.923 -19.344  12.263  1.00  0.00           C  
ATOM   1262  O   ILE A  80      21.272 -19.448  13.437  1.00  0.00           O  
ATOM   1263  CB  ILE A  80      18.821 -18.171  12.822  1.00  0.00           C  
ATOM   1264  CG1 ILE A  80      18.102 -19.459  12.888  1.00  0.00           C  
ATOM   1265  CG2 ILE A  80      17.907 -17.098  12.333  1.00  0.00           C  
ATOM   1266  CD1 ILE A  80      17.036 -19.508  13.957  1.00  0.00           C  
ATOM   1267  H   ILE A  80      18.550 -18.827  10.287  1.00  0.00           H  
ATOM   1268  HA  ILE A  80      20.504 -17.308  11.880  1.00  0.00           H  
ATOM   1269  HB  ILE A  80      19.179 -17.944  13.806  1.00  0.00           H  
ATOM   1270 1HG1 ILE A  80      17.690 -19.640  11.965  1.00  0.00           H  
ATOM   1271 2HG1 ILE A  80      18.823 -20.252  13.090  1.00  0.00           H  
ATOM   1272 1HG2 ILE A  80      17.075 -17.035  13.004  1.00  0.00           H  
ATOM   1273 2HG2 ILE A  80      18.424 -16.147  12.283  1.00  0.00           H  
ATOM   1274 3HG2 ILE A  80      17.563 -17.351  11.347  1.00  0.00           H  
ATOM   1275 1HD1 ILE A  80      16.553 -20.483  13.941  1.00  0.00           H  
ATOM   1276 2HD1 ILE A  80      17.479 -19.351  14.914  1.00  0.00           H  
ATOM   1277 3HD1 ILE A  80      16.295 -18.731  13.774  1.00  0.00           H  
ATOM   1278  N   GLY A  81      21.390 -20.144  11.299  1.00  0.00           N  
ATOM   1279  CA  GLY A  81      22.435 -21.104  11.595  1.00  0.00           C  
ATOM   1280  C   GLY A  81      23.736 -20.314  11.734  1.00  0.00           C  
ATOM   1281  O   GLY A  81      24.716 -20.771  12.328  1.00  0.00           O  
ATOM   1282  H   GLY A  81      21.071 -20.046  10.335  1.00  0.00           H  
ATOM   1283 1HA  GLY A  81      22.209 -21.640  12.516  1.00  0.00           H  
ATOM   1284 2HA  GLY A  81      22.516 -21.828  10.785  1.00  0.00           H  
ATOM   1285  N   PHE A  82      23.714 -19.064  11.264  1.00  0.00           N  
ATOM   1286  CA  PHE A  82      24.872 -18.203  11.311  1.00  0.00           C  
ATOM   1287  C   PHE A  82      25.004 -17.544  12.688  1.00  0.00           C  
ATOM   1288  O   PHE A  82      24.758 -16.348  12.853  1.00  0.00           O  
ATOM   1289  CB  PHE A  82      24.774 -17.135  10.225  1.00  0.00           C  
ATOM   1290  CG  PHE A  82      24.847 -17.655   8.790  1.00  0.00           C  
ATOM   1291  CD1 PHE A  82      25.732 -18.663   8.407  1.00  0.00           C  
ATOM   1292  CD2 PHE A  82      24.039 -17.102   7.817  1.00  0.00           C  
ATOM   1293  CE1 PHE A  82      25.783 -19.090   7.079  1.00  0.00           C  
ATOM   1294  CE2 PHE A  82      24.099 -17.528   6.498  1.00  0.00           C  
ATOM   1295  CZ  PHE A  82      24.968 -18.518   6.133  1.00  0.00           C  
ATOM   1296  H   PHE A  82      22.871 -18.702  10.814  1.00  0.00           H  
ATOM   1297  HA  PHE A  82      25.763 -18.808  11.130  1.00  0.00           H  
ATOM   1298 1HB  PHE A  82      23.821 -16.628  10.336  1.00  0.00           H  
ATOM   1299 2HB  PHE A  82      25.559 -16.397  10.365  1.00  0.00           H  
ATOM   1300  HD1 PHE A  82      26.388 -19.121   9.157  1.00  0.00           H  
ATOM   1301  HD2 PHE A  82      23.338 -16.310   8.104  1.00  0.00           H  
ATOM   1302  HE1 PHE A  82      26.467 -19.871   6.783  1.00  0.00           H  
ATOM   1303  HE2 PHE A  82      23.454 -17.077   5.747  1.00  0.00           H  
ATOM   1304  HZ  PHE A  82      25.012 -18.848   5.095  1.00  0.00           H  
ATOM   1305  N   ASP A  83      25.425 -18.355  13.662  1.00  0.00           N  
ATOM   1306  CA  ASP A  83      25.600 -17.982  15.075  1.00  0.00           C  
ATOM   1307  C   ASP A  83      24.337 -17.573  15.850  1.00  0.00           C  
ATOM   1308  O   ASP A  83      24.264 -16.487  16.451  1.00  0.00           O  
ATOM   1309  CB  ASP A  83      26.650 -16.884  15.223  1.00  0.00           C  
ATOM   1310  CG  ASP A  83      27.126 -16.738  16.673  1.00  0.00           C  
ATOM   1311  OD1 ASP A  83      26.989 -17.668  17.434  1.00  0.00           O  
ATOM   1312  OD2 ASP A  83      27.609 -15.688  17.014  1.00  0.00           O  
ATOM   1313  H   ASP A  83      25.578 -19.324  13.375  1.00  0.00           H  
ATOM   1314  HA  ASP A  83      26.000 -18.861  15.578  1.00  0.00           H  
ATOM   1315 1HB  ASP A  83      27.505 -17.101  14.584  1.00  0.00           H  
ATOM   1316 2HB  ASP A  83      26.230 -15.927  14.902  1.00  0.00           H  
ATOM   1317  N   TYR A  84      23.388 -18.505  15.923  1.00  0.00           N  
ATOM   1318  CA  TYR A  84      22.156 -18.317  16.680  1.00  0.00           C  
ATOM   1319  C   TYR A  84      22.358 -17.760  18.080  1.00  0.00           C  
ATOM   1320  O   TYR A  84      21.514 -17.004  18.558  1.00  0.00           O  
ATOM   1321  CB  TYR A  84      21.340 -19.591  16.781  1.00  0.00           C  
ATOM   1322  CG  TYR A  84      20.080 -19.366  17.574  1.00  0.00           C  
ATOM   1323  CD1 TYR A  84      19.055 -18.625  17.015  1.00  0.00           C  
ATOM   1324  CD2 TYR A  84      19.930 -19.919  18.833  1.00  0.00           C  
ATOM   1325  CE1 TYR A  84      17.877 -18.430  17.704  1.00  0.00           C  
ATOM   1326  CE2 TYR A  84      18.749 -19.732  19.526  1.00  0.00           C  
ATOM   1327  CZ  TYR A  84      17.725 -18.991  18.962  1.00  0.00           C  
ATOM   1328  OH  TYR A  84      16.549 -18.820  19.647  1.00  0.00           O  
ATOM   1329  H   TYR A  84      23.509 -19.364  15.402  1.00  0.00           H  
ATOM   1330  HA  TYR A  84      21.552 -17.603  16.151  1.00  0.00           H  
ATOM   1331 1HB  TYR A  84      21.067 -19.949  15.797  1.00  0.00           H  
ATOM   1332 2HB  TYR A  84      21.924 -20.368  17.271  1.00  0.00           H  
ATOM   1333  HD1 TYR A  84      19.182 -18.195  16.030  1.00  0.00           H  
ATOM   1334  HD2 TYR A  84      20.736 -20.507  19.271  1.00  0.00           H  
ATOM   1335  HE1 TYR A  84      17.073 -17.847  17.259  1.00  0.00           H  
ATOM   1336  HE2 TYR A  84      18.623 -20.172  20.515  1.00  0.00           H  
ATOM   1337  HH  TYR A  84      16.571 -19.353  20.444  1.00  0.00           H  
ATOM   1338  N   LYS A  85      23.411 -18.175  18.783  1.00  0.00           N  
ATOM   1339  CA  LYS A  85      23.575 -17.713  20.151  1.00  0.00           C  
ATOM   1340  C   LYS A  85      23.648 -16.187  20.229  1.00  0.00           C  
ATOM   1341  O   LYS A  85      23.091 -15.600  21.156  1.00  0.00           O  
ATOM   1342  CB  LYS A  85      24.815 -18.337  20.778  1.00  0.00           C  
ATOM   1343  CG  LYS A  85      24.678 -19.829  21.075  1.00  0.00           C  
ATOM   1344  CD  LYS A  85      25.954 -20.397  21.686  1.00  0.00           C  
ATOM   1345  CE  LYS A  85      25.819 -21.888  21.974  1.00  0.00           C  
ATOM   1346  NZ  LYS A  85      27.075 -22.460  22.529  1.00  0.00           N  
ATOM   1347  H   LYS A  85      24.099 -18.784  18.359  1.00  0.00           H  
ATOM   1348  HA  LYS A  85      22.704 -18.032  20.725  1.00  0.00           H  
ATOM   1349 1HB  LYS A  85      25.665 -18.204  20.097  1.00  0.00           H  
ATOM   1350 2HB  LYS A  85      25.055 -17.820  21.706  1.00  0.00           H  
ATOM   1351 1HG  LYS A  85      23.848 -19.987  21.765  1.00  0.00           H  
ATOM   1352 2HG  LYS A  85      24.462 -20.358  20.147  1.00  0.00           H  
ATOM   1353 1HD  LYS A  85      26.787 -20.239  20.999  1.00  0.00           H  
ATOM   1354 2HD  LYS A  85      26.172 -19.878  22.620  1.00  0.00           H  
ATOM   1355 1HE  LYS A  85      25.014 -22.042  22.691  1.00  0.00           H  
ATOM   1356 2HE  LYS A  85      25.573 -22.409  21.049  1.00  0.00           H  
ATOM   1357 1HZ  LYS A  85      26.947 -23.446  22.706  1.00  0.00           H  
ATOM   1358 2HZ  LYS A  85      27.826 -22.331  21.865  1.00  0.00           H  
ATOM   1359 3HZ  LYS A  85      27.305 -21.990  23.393  1.00  0.00           H  
ATOM   1360  N   THR A  86      24.300 -15.529  19.266  1.00  0.00           N  
ATOM   1361  CA  THR A  86      24.332 -14.071  19.288  1.00  0.00           C  
ATOM   1362  C   THR A  86      22.951 -13.521  18.997  1.00  0.00           C  
ATOM   1363  O   THR A  86      22.499 -12.555  19.622  1.00  0.00           O  
ATOM   1364  CB  THR A  86      25.349 -13.452  18.323  1.00  0.00           C  
ATOM   1365  OG1 THR A  86      26.677 -13.837  18.696  1.00  0.00           O  
ATOM   1366  CG2 THR A  86      25.218 -11.949  18.361  1.00  0.00           C  
ATOM   1367  H   THR A  86      24.720 -16.032  18.480  1.00  0.00           H  
ATOM   1368  HA  THR A  86      24.615 -13.751  20.288  1.00  0.00           H  
ATOM   1369  HB  THR A  86      25.155 -13.810  17.307  1.00  0.00           H  
ATOM   1370  HG1 THR A  86      26.945 -14.644  18.198  1.00  0.00           H  
ATOM   1371 1HG2 THR A  86      25.935 -11.503  17.674  1.00  0.00           H  
ATOM   1372 2HG2 THR A  86      24.205 -11.664  18.065  1.00  0.00           H  
ATOM   1373 3HG2 THR A  86      25.414 -11.595  19.372  1.00  0.00           H  
ATOM   1374  N   LEU A  87      22.275 -14.149  18.038  1.00  0.00           N  
ATOM   1375  CA  LEU A  87      20.966 -13.675  17.612  1.00  0.00           C  
ATOM   1376  C   LEU A  87      19.998 -13.710  18.807  1.00  0.00           C  
ATOM   1377  O   LEU A  87      19.178 -12.811  19.001  1.00  0.00           O  
ATOM   1378  CB  LEU A  87      20.443 -14.566  16.479  1.00  0.00           C  
ATOM   1379  CG  LEU A  87      21.268 -14.526  15.183  1.00  0.00           C  
ATOM   1380  CD1 LEU A  87      20.749 -15.507  14.171  1.00  0.00           C  
ATOM   1381  CD2 LEU A  87      21.184 -13.220  14.658  1.00  0.00           C  
ATOM   1382  H   LEU A  87      22.713 -14.958  17.583  1.00  0.00           H  
ATOM   1383  HA  LEU A  87      21.059 -12.643  17.260  1.00  0.00           H  
ATOM   1384 1HB  LEU A  87      20.364 -15.589  16.825  1.00  0.00           H  
ATOM   1385 2HB  LEU A  87      19.461 -14.213  16.221  1.00  0.00           H  
ATOM   1386  HG  LEU A  87      22.311 -14.782  15.402  1.00  0.00           H  
ATOM   1387 1HD1 LEU A  87      21.350 -15.442  13.262  1.00  0.00           H  
ATOM   1388 2HD1 LEU A  87      20.795 -16.499  14.537  1.00  0.00           H  
ATOM   1389 3HD1 LEU A  87      19.725 -15.254  13.945  1.00  0.00           H  
ATOM   1390 1HD2 LEU A  87      21.759 -13.146  13.736  1.00  0.00           H  
ATOM   1391 2HD2 LEU A  87      20.139 -13.027  14.462  1.00  0.00           H  
ATOM   1392 3HD2 LEU A  87      21.567 -12.505  15.385  1.00  0.00           H  
ATOM   1393  N   LYS A  88      20.146 -14.741  19.641  1.00  0.00           N  
ATOM   1394  CA  LYS A  88      19.358 -14.892  20.856  1.00  0.00           C  
ATOM   1395  C   LYS A  88      19.783 -13.896  21.944  1.00  0.00           C  
ATOM   1396  O   LYS A  88      18.939 -13.255  22.572  1.00  0.00           O  
ATOM   1397  CB  LYS A  88      19.484 -16.319  21.385  1.00  0.00           C  
ATOM   1398  CG  LYS A  88      18.704 -16.608  22.672  1.00  0.00           C  
ATOM   1399  CD  LYS A  88      17.194 -16.508  22.483  1.00  0.00           C  
ATOM   1400  CE  LYS A  88      16.455 -16.902  23.772  1.00  0.00           C  
ATOM   1401  NZ  LYS A  88      14.980 -16.744  23.645  1.00  0.00           N  
ATOM   1402  H   LYS A  88      20.822 -15.465  19.400  1.00  0.00           H  
ATOM   1403  HA  LYS A  88      18.313 -14.700  20.613  1.00  0.00           H  
ATOM   1404 1HB  LYS A  88      19.157 -17.012  20.618  1.00  0.00           H  
ATOM   1405 2HB  LYS A  88      20.538 -16.532  21.579  1.00  0.00           H  
ATOM   1406 1HG  LYS A  88      18.952 -17.610  23.017  1.00  0.00           H  
ATOM   1407 2HG  LYS A  88      19.011 -15.896  23.438  1.00  0.00           H  
ATOM   1408 1HD  LYS A  88      16.926 -15.479  22.221  1.00  0.00           H  
ATOM   1409 2HD  LYS A  88      16.880 -17.161  21.674  1.00  0.00           H  
ATOM   1410 1HE  LYS A  88      16.681 -17.939  24.011  1.00  0.00           H  
ATOM   1411 2HE  LYS A  88      16.805 -16.266  24.585  1.00  0.00           H  
ATOM   1412 1HZ  LYS A  88      14.531 -16.998  24.510  1.00  0.00           H  
ATOM   1413 2HZ  LYS A  88      14.779 -15.757  23.430  1.00  0.00           H  
ATOM   1414 3HZ  LYS A  88      14.636 -17.327  22.902  1.00  0.00           H  
ATOM   1415  N   ASN A  89      21.094 -13.724  22.138  1.00  0.00           N  
ATOM   1416  CA  ASN A  89      21.625 -12.852  23.186  1.00  0.00           C  
ATOM   1417  C   ASN A  89      21.195 -11.397  23.035  1.00  0.00           C  
ATOM   1418  O   ASN A  89      21.068 -10.678  24.025  1.00  0.00           O  
ATOM   1419  CB  ASN A  89      23.138 -12.927  23.222  1.00  0.00           C  
ATOM   1420  CG  ASN A  89      23.651 -14.220  23.813  1.00  0.00           C  
ATOM   1421  OD1 ASN A  89      22.936 -14.927  24.537  1.00  0.00           O  
ATOM   1422  ND2 ASN A  89      24.885 -14.543  23.517  1.00  0.00           N  
ATOM   1423  H   ASN A  89      21.759 -14.262  21.583  1.00  0.00           H  
ATOM   1424  HA  ASN A  89      21.238 -13.203  24.142  1.00  0.00           H  
ATOM   1425 1HB  ASN A  89      23.521 -12.825  22.208  1.00  0.00           H  
ATOM   1426 2HB  ASN A  89      23.528 -12.091  23.800  1.00  0.00           H  
ATOM   1427 1HD2 ASN A  89      25.279 -15.387  23.875  1.00  0.00           H  
ATOM   1428 2HD2 ASN A  89      25.428 -13.947  22.928  1.00  0.00           H  
ATOM   1429  N   HIS A  90      20.952 -10.963  21.806  1.00  0.00           N  
ATOM   1430  CA  HIS A  90      20.540  -9.586  21.565  1.00  0.00           C  
ATOM   1431  C   HIS A  90      19.026  -9.366  21.592  1.00  0.00           C  
ATOM   1432  O   HIS A  90      18.580  -8.245  21.376  1.00  0.00           O  
ATOM   1433  CB  HIS A  90      21.036  -9.116  20.194  1.00  0.00           C  
ATOM   1434  CG  HIS A  90      22.517  -8.989  20.081  1.00  0.00           C  
ATOM   1435  ND1 HIS A  90      23.148  -8.729  18.883  1.00  0.00           N  
ATOM   1436  CD2 HIS A  90      23.496  -9.089  21.010  1.00  0.00           C  
ATOM   1437  CE1 HIS A  90      24.451  -8.662  19.081  1.00  0.00           C  
ATOM   1438  NE2 HIS A  90      24.690  -8.878  20.364  1.00  0.00           N  
ATOM   1439  H   HIS A  90      21.115 -11.593  21.017  1.00  0.00           H  
ATOM   1440  HA  HIS A  90      20.979  -8.945  22.328  1.00  0.00           H  
ATOM   1441 1HB  HIS A  90      20.703  -9.834  19.433  1.00  0.00           H  
ATOM   1442 2HB  HIS A  90      20.587  -8.154  19.951  1.00  0.00           H  
ATOM   1443  HD1 HIS A  90      22.702  -8.605  17.990  1.00  0.00           H  
ATOM   1444  HD2 HIS A  90      23.481  -9.286  22.082  1.00  0.00           H  
ATOM   1445  HE1 HIS A  90      25.125  -8.461  18.250  1.00  0.00           H  
ATOM   1446  N   GLN A  91      18.242 -10.412  21.855  1.00  0.00           N  
ATOM   1447  CA  GLN A  91      16.780 -10.348  21.775  1.00  0.00           C  
ATOM   1448  C   GLN A  91      16.047  -9.303  22.639  1.00  0.00           C  
ATOM   1449  O   GLN A  91      16.254  -9.206  23.849  1.00  0.00           O  
ATOM   1450  CB  GLN A  91      16.204 -11.734  22.086  1.00  0.00           C  
ATOM   1451  CG  GLN A  91      14.682 -11.841  21.956  1.00  0.00           C  
ATOM   1452  CD  GLN A  91      14.174 -13.267  22.193  1.00  0.00           C  
ATOM   1453  OE1 GLN A  91      14.712 -14.010  23.038  1.00  0.00           O  
ATOM   1454  NE2 GLN A  91      13.142 -13.661  21.452  1.00  0.00           N  
ATOM   1455  H   GLN A  91      18.665 -11.313  22.082  1.00  0.00           H  
ATOM   1456  HA  GLN A  91      16.534 -10.148  20.749  1.00  0.00           H  
ATOM   1457 1HB  GLN A  91      16.650 -12.464  21.404  1.00  0.00           H  
ATOM   1458 2HB  GLN A  91      16.489 -12.025  23.097  1.00  0.00           H  
ATOM   1459 1HG  GLN A  91      14.226 -11.199  22.708  1.00  0.00           H  
ATOM   1460 2HG  GLN A  91      14.376 -11.516  20.969  1.00  0.00           H  
ATOM   1461 1HE2 GLN A  91      12.761 -14.577  21.554  1.00  0.00           H  
ATOM   1462 2HE2 GLN A  91      12.745 -13.042  20.760  1.00  0.00           H  
ATOM   1463  N   PHE A  92      15.120  -8.579  21.985  1.00  0.00           N  
ATOM   1464  CA  PHE A  92      14.224  -7.599  22.617  1.00  0.00           C  
ATOM   1465  C   PHE A  92      12.772  -7.963  22.258  1.00  0.00           C  
ATOM   1466  O   PHE A  92      12.526  -8.485  21.172  1.00  0.00           O  
ATOM   1467  CB  PHE A  92      14.496  -6.147  22.172  1.00  0.00           C  
ATOM   1468  CG  PHE A  92      15.839  -5.525  22.549  1.00  0.00           C  
ATOM   1469  CD1 PHE A  92      16.918  -5.513  21.668  1.00  0.00           C  
ATOM   1470  CD2 PHE A  92      16.016  -4.939  23.795  1.00  0.00           C  
ATOM   1471  CE1 PHE A  92      18.118  -4.938  22.011  1.00  0.00           C  
ATOM   1472  CE2 PHE A  92      17.225  -4.360  24.146  1.00  0.00           C  
ATOM   1473  CZ  PHE A  92      18.276  -4.361  23.248  1.00  0.00           C  
ATOM   1474  H   PHE A  92      15.047  -8.718  20.991  1.00  0.00           H  
ATOM   1475  HA  PHE A  92      14.339  -7.661  23.700  1.00  0.00           H  
ATOM   1476 1HB  PHE A  92      14.437  -6.106  21.102  1.00  0.00           H  
ATOM   1477 2HB  PHE A  92      13.702  -5.497  22.553  1.00  0.00           H  
ATOM   1478  HD1 PHE A  92      16.825  -5.943  20.702  1.00  0.00           H  
ATOM   1479  HD2 PHE A  92      15.184  -4.935  24.501  1.00  0.00           H  
ATOM   1480  HE1 PHE A  92      18.945  -4.939  21.292  1.00  0.00           H  
ATOM   1481  HE2 PHE A  92      17.348  -3.902  25.128  1.00  0.00           H  
ATOM   1482  HZ  PHE A  92      19.228  -3.905  23.516  1.00  0.00           H  
ATOM   1483  N   ASN A  93      11.826  -7.668  23.172  1.00  0.00           N  
ATOM   1484  CA  ASN A  93      10.363  -7.901  23.039  1.00  0.00           C  
ATOM   1485  C   ASN A  93       9.606  -6.765  22.327  1.00  0.00           C  
ATOM   1486  O   ASN A  93       9.610  -5.631  22.798  1.00  0.00           O  
ATOM   1487  CB  ASN A  93       9.747  -8.160  24.404  1.00  0.00           C  
ATOM   1488  CG  ASN A  93       8.280  -8.626  24.357  1.00  0.00           C  
ATOM   1489  OD1 ASN A  93       7.396  -8.150  23.618  1.00  0.00           O  
ATOM   1490  ND2 ASN A  93       8.008  -9.609  25.183  1.00  0.00           N  
ATOM   1491  H   ASN A  93      12.140  -7.244  24.035  1.00  0.00           H  
ATOM   1492  HA  ASN A  93      10.222  -8.797  22.432  1.00  0.00           H  
ATOM   1493 1HB  ASN A  93      10.335  -8.912  24.930  1.00  0.00           H  
ATOM   1494 2HB  ASN A  93       9.794  -7.239  24.998  1.00  0.00           H  
ATOM   1495 1HD2 ASN A  93       7.082  -9.985  25.228  1.00  0.00           H  
ATOM   1496 2HD2 ASN A  93       8.727  -9.979  25.771  1.00  0.00           H  
ATOM   1497  N   LEU A  94       8.960  -7.058  21.194  1.00  0.00           N  
ATOM   1498  CA  LEU A  94       8.271  -6.036  20.383  1.00  0.00           C  
ATOM   1499  C   LEU A  94       7.205  -5.251  21.112  1.00  0.00           C  
ATOM   1500  O   LEU A  94       6.899  -4.126  20.738  1.00  0.00           O  
ATOM   1501  CB  LEU A  94       7.634  -6.628  19.113  1.00  0.00           C  
ATOM   1502  CG  LEU A  94       6.435  -7.483  19.282  1.00  0.00           C  
ATOM   1503  CD1 LEU A  94       5.864  -7.741  17.895  1.00  0.00           C  
ATOM   1504  CD2 LEU A  94       6.823  -8.771  19.990  1.00  0.00           C  
ATOM   1505  H   LEU A  94       8.966  -8.015  20.862  1.00  0.00           H  
ATOM   1506  HA  LEU A  94       9.023  -5.316  20.072  1.00  0.00           H  
ATOM   1507 1HB  LEU A  94       7.350  -5.795  18.465  1.00  0.00           H  
ATOM   1508 2HB  LEU A  94       8.314  -7.200  18.581  1.00  0.00           H  
ATOM   1509  HG  LEU A  94       5.694  -6.970  19.865  1.00  0.00           H  
ATOM   1510 1HD1 LEU A  94       4.975  -8.361  17.976  1.00  0.00           H  
ATOM   1511 2HD1 LEU A  94       5.609  -6.789  17.420  1.00  0.00           H  
ATOM   1512 3HD1 LEU A  94       6.611  -8.253  17.289  1.00  0.00           H  
ATOM   1513 1HD2 LEU A  94       5.940  -9.400  20.104  1.00  0.00           H  
ATOM   1514 2HD2 LEU A  94       7.568  -9.299  19.403  1.00  0.00           H  
ATOM   1515 3HD2 LEU A  94       7.231  -8.543  20.970  1.00  0.00           H  
ATOM   1516  N   THR A  95       6.638  -5.793  22.178  1.00  0.00           N  
ATOM   1517  CA  THR A  95       5.574  -5.057  22.832  1.00  0.00           C  
ATOM   1518  C   THR A  95       6.125  -3.833  23.574  1.00  0.00           C  
ATOM   1519  O   THR A  95       5.371  -2.925  23.919  1.00  0.00           O  
ATOM   1520  CB  THR A  95       4.742  -5.972  23.749  1.00  0.00           C  
ATOM   1521  OG1 THR A  95       5.560  -6.543  24.767  1.00  0.00           O  
ATOM   1522  CG2 THR A  95       4.135  -7.097  22.921  1.00  0.00           C  
ATOM   1523  H   THR A  95       6.937  -6.700  22.529  1.00  0.00           H  
ATOM   1524  HA  THR A  95       4.898  -4.691  22.061  1.00  0.00           H  
ATOM   1525  HB  THR A  95       3.948  -5.393  24.217  1.00  0.00           H  
ATOM   1526  HG1 THR A  95       6.238  -7.103  24.361  1.00  0.00           H  
ATOM   1527 1HG2 THR A  95       3.543  -7.743  23.566  1.00  0.00           H  
ATOM   1528 2HG2 THR A  95       3.499  -6.674  22.152  1.00  0.00           H  
ATOM   1529 3HG2 THR A  95       4.932  -7.677  22.456  1.00  0.00           H  
ATOM   1530  N   ASP A  96       7.451  -3.786  23.776  1.00  0.00           N  
ATOM   1531  CA  ASP A  96       8.096  -2.647  24.404  1.00  0.00           C  
ATOM   1532  C   ASP A  96       8.627  -1.689  23.331  1.00  0.00           C  
ATOM   1533  O   ASP A  96       9.145  -0.620  23.643  1.00  0.00           O  
ATOM   1534  CB  ASP A  96       9.257  -3.099  25.292  1.00  0.00           C  
ATOM   1535  CG  ASP A  96       8.828  -3.926  26.515  1.00  0.00           C  
ATOM   1536  OD1 ASP A  96       7.834  -3.607  27.121  1.00  0.00           O  
ATOM   1537  OD2 ASP A  96       9.515  -4.871  26.829  1.00  0.00           O  
ATOM   1538  H   ASP A  96       8.046  -4.552  23.458  1.00  0.00           H  
ATOM   1539  HA  ASP A  96       7.364  -2.116  25.015  1.00  0.00           H  
ATOM   1540 1HB  ASP A  96       9.942  -3.706  24.689  1.00  0.00           H  
ATOM   1541 2HB  ASP A  96       9.810  -2.226  25.636  1.00  0.00           H  
ATOM   1542  N   ALA A  97       8.467  -2.041  22.048  1.00  0.00           N  
ATOM   1543  CA  ALA A  97       9.010  -1.234  20.951  1.00  0.00           C  
ATOM   1544  C   ALA A  97       8.239   0.045  20.798  1.00  0.00           C  
ATOM   1545  O   ALA A  97       8.692   0.988  20.153  1.00  0.00           O  
ATOM   1546  CB  ALA A  97       8.973  -1.984  19.646  1.00  0.00           C  
ATOM   1547  H   ALA A  97       7.972  -2.892  21.792  1.00  0.00           H  
ATOM   1548  HA  ALA A  97      10.045  -0.996  21.187  1.00  0.00           H  
ATOM   1549 1HB  ALA A  97       9.401  -1.372  18.853  1.00  0.00           H  
ATOM   1550 2HB  ALA A  97       9.541  -2.905  19.732  1.00  0.00           H  
ATOM   1551 3HB  ALA A  97       7.938  -2.220  19.405  1.00  0.00           H  
ATOM   1552  N   ASN A  98       7.047   0.073  21.378  1.00  0.00           N  
ATOM   1553  CA  ASN A  98       6.196   1.236  21.298  1.00  0.00           C  
ATOM   1554  C   ASN A  98       6.462   2.152  22.504  1.00  0.00           C  
ATOM   1555  O   ASN A  98       5.880   3.232  22.618  1.00  0.00           O  
ATOM   1556  CB  ASN A  98       4.746   0.800  21.251  1.00  0.00           C  
ATOM   1557  CG  ASN A  98       4.394  -0.055  20.002  1.00  0.00           C  
ATOM   1558  OD1 ASN A  98       5.050  -0.043  18.935  1.00  0.00           O  
ATOM   1559  ND2 ASN A  98       3.316  -0.777  20.145  1.00  0.00           N  
ATOM   1560  H   ASN A  98       6.731  -0.741  21.889  1.00  0.00           H  
ATOM   1561  HA  ASN A  98       6.437   1.797  20.395  1.00  0.00           H  
ATOM   1562 1HB  ASN A  98       4.521   0.219  22.149  1.00  0.00           H  
ATOM   1563 2HB  ASN A  98       4.106   1.682  21.265  1.00  0.00           H  
ATOM   1564 1HD2 ASN A  98       2.977  -1.336  19.395  1.00  0.00           H  
ATOM   1565 2HD2 ASN A  98       2.813  -0.751  21.010  1.00  0.00           H  
ATOM   1566  N   GLU A  99       7.369   1.705  23.391  1.00  0.00           N  
ATOM   1567  CA  GLU A  99       7.777   2.413  24.594  1.00  0.00           C  
ATOM   1568  C   GLU A  99       9.322   2.494  24.804  1.00  0.00           C  
ATOM   1569  O   GLU A  99       9.768   2.219  25.917  1.00  0.00           O  
ATOM   1570  CB  GLU A  99       7.135   1.768  25.832  1.00  0.00           C  
ATOM   1571  CG  GLU A  99       5.592   1.787  25.841  1.00  0.00           C  
ATOM   1572  CD  GLU A  99       4.980   1.275  27.133  1.00  0.00           C  
ATOM   1573  OE1 GLU A  99       5.716   0.974  28.043  1.00  0.00           O  
ATOM   1574  OE2 GLU A  99       3.777   1.190  27.204  1.00  0.00           O  
ATOM   1575  H   GLU A  99       7.841   0.822  23.236  1.00  0.00           H  
ATOM   1576  HA  GLU A  99       7.400   3.433  24.525  1.00  0.00           H  
ATOM   1577 1HB  GLU A  99       7.456   0.724  25.895  1.00  0.00           H  
ATOM   1578 2HB  GLU A  99       7.485   2.274  26.730  1.00  0.00           H  
ATOM   1579 1HG  GLU A  99       5.255   2.808  25.668  1.00  0.00           H  
ATOM   1580 2HG  GLU A  99       5.233   1.172  25.017  1.00  0.00           H  
ATOM   1581  N   ASN A 100      10.158   2.853  23.792  1.00  0.00           N  
ATOM   1582  CA  ASN A 100       9.825   3.223  22.404  1.00  0.00           C  
ATOM   1583  C   ASN A 100      10.988   2.993  21.466  1.00  0.00           C  
ATOM   1584  O   ASN A 100      11.162   3.760  20.521  1.00  0.00           O  
ATOM   1585  CB  ASN A 100       9.311   4.654  22.314  1.00  0.00           C  
ATOM   1586  CG  ASN A 100      10.304   5.682  22.763  1.00  0.00           C  
ATOM   1587  OD1 ASN A 100      11.312   5.373  23.402  1.00  0.00           O  
ATOM   1588  ND2 ASN A 100      10.026   6.923  22.449  1.00  0.00           N  
ATOM   1589  H   ASN A 100      11.163   2.849  24.006  1.00  0.00           H  
ATOM   1590  HA  ASN A 100       9.085   2.576  21.999  1.00  0.00           H  
ATOM   1591 1HB  ASN A 100       9.050   4.862  21.276  1.00  0.00           H  
ATOM   1592 2HB  ASN A 100       8.403   4.765  22.892  1.00  0.00           H  
ATOM   1593 1HD2 ASN A 100      10.644   7.660  22.723  1.00  0.00           H  
ATOM   1594 2HD2 ASN A 100       9.195   7.133  21.933  1.00  0.00           H  
ATOM   1595  N   HIS A 101      11.832   2.001  21.751  1.00  0.00           N  
ATOM   1596  CA  HIS A 101      13.040   1.897  20.950  1.00  0.00           C  
ATOM   1597  C   HIS A 101      13.543   0.571  20.350  1.00  0.00           C  
ATOM   1598  O   HIS A 101      14.437   0.647  19.498  1.00  0.00           O  
ATOM   1599  CB  HIS A 101      14.122   2.530  21.808  1.00  0.00           C  
ATOM   1600  CG  HIS A 101      14.139   1.948  23.198  1.00  0.00           C  
ATOM   1601  ND1 HIS A 101      13.229   2.359  24.187  1.00  0.00           N  
ATOM   1602  CD2 HIS A 101      14.930   1.016  23.781  1.00  0.00           C  
ATOM   1603  CE1 HIS A 101      13.478   1.698  25.305  1.00  0.00           C  
ATOM   1604  NE2 HIS A 101      14.503   0.879  25.090  1.00  0.00           N  
ATOM   1605  H   HIS A 101      11.644   1.361  22.509  1.00  0.00           H  
ATOM   1606  HA  HIS A 101      12.909   2.549  20.088  1.00  0.00           H  
ATOM   1607 1HB  HIS A 101      15.098   2.368  21.349  1.00  0.00           H  
ATOM   1608 2HB  HIS A 101      13.955   3.607  21.877  1.00  0.00           H  
ATOM   1609  HD2 HIS A 101      15.752   0.475  23.308  1.00  0.00           H  
ATOM   1610  HE1 HIS A 101      12.927   1.808  26.242  1.00  0.00           H  
ATOM   1611  HE2 HIS A 101      14.910   0.250  25.769  1.00  0.00           H  
ATOM   1612  N   SER A 102      13.008  -0.612  20.692  1.00  0.00           N  
ATOM   1613  CA  SER A 102      13.626  -1.816  20.093  1.00  0.00           C  
ATOM   1614  C   SER A 102      12.798  -3.111  20.015  1.00  0.00           C  
ATOM   1615  O   SER A 102      11.902  -3.348  20.825  1.00  0.00           O  
ATOM   1616  CB  SER A 102      14.905  -2.127  20.849  1.00  0.00           C  
ATOM   1617  OG  SER A 102      14.626  -2.478  22.173  1.00  0.00           O  
ATOM   1618  H   SER A 102      12.253  -0.678  21.354  1.00  0.00           H  
ATOM   1619  HA  SER A 102      13.890  -1.567  19.068  1.00  0.00           H  
ATOM   1620 1HB  SER A 102      15.417  -2.953  20.355  1.00  0.00           H  
ATOM   1621 2HB  SER A 102      15.576  -1.273  20.825  1.00  0.00           H  
ATOM   1622  HG  SER A 102      15.450  -2.831  22.524  1.00  0.00           H  
ATOM   1623  N   PHE A 103      13.215  -3.972  19.067  1.00  0.00           N  
ATOM   1624  CA  PHE A 103      12.727  -5.352  18.840  1.00  0.00           C  
ATOM   1625  C   PHE A 103      13.665  -6.169  17.992  1.00  0.00           C  
ATOM   1626  O   PHE A 103      14.125  -5.687  16.965  1.00  0.00           O  
ATOM   1627  CB  PHE A 103      11.411  -5.416  18.123  1.00  0.00           C  
ATOM   1628  CG  PHE A 103      10.989  -6.852  17.838  1.00  0.00           C  
ATOM   1629  CD1 PHE A 103      10.825  -7.715  18.848  1.00  0.00           C  
ATOM   1630  CD2 PHE A 103      10.713  -7.298  16.576  1.00  0.00           C  
ATOM   1631  CE1 PHE A 103      10.405  -9.010  18.655  1.00  0.00           C  
ATOM   1632  CE2 PHE A 103      10.270  -8.589  16.357  1.00  0.00           C  
ATOM   1633  CZ  PHE A 103      10.118  -9.442  17.402  1.00  0.00           C  
ATOM   1634  H   PHE A 103      13.957  -3.617  18.458  1.00  0.00           H  
ATOM   1635  HA  PHE A 103      12.608  -5.839  19.805  1.00  0.00           H  
ATOM   1636 1HB  PHE A 103      10.645  -4.900  18.668  1.00  0.00           H  
ATOM   1637 2HB  PHE A 103      11.544  -4.935  17.184  1.00  0.00           H  
ATOM   1638  HD1 PHE A 103      11.049  -7.352  19.828  1.00  0.00           H  
ATOM   1639  HD2 PHE A 103      10.844  -6.628  15.755  1.00  0.00           H  
ATOM   1640  HE1 PHE A 103      10.295  -9.677  19.507  1.00  0.00           H  
ATOM   1641  HE2 PHE A 103      10.039  -8.932  15.360  1.00  0.00           H  
ATOM   1642  HZ  PHE A 103       9.779 -10.461  17.235  1.00  0.00           H  
ATOM   1643  N   VAL A 104      13.882  -7.432  18.347  1.00  0.00           N  
ATOM   1644  CA  VAL A 104      14.734  -8.220  17.480  1.00  0.00           C  
ATOM   1645  C   VAL A 104      14.001  -9.203  16.604  1.00  0.00           C  
ATOM   1646  O   VAL A 104      13.289 -10.084  17.072  1.00  0.00           O  
ATOM   1647  CB  VAL A 104      15.767  -8.948  18.290  1.00  0.00           C  
ATOM   1648  CG1 VAL A 104      16.662  -9.786  17.441  1.00  0.00           C  
ATOM   1649  CG2 VAL A 104      16.518  -7.978  18.940  1.00  0.00           C  
ATOM   1650  H   VAL A 104      13.468  -7.822  19.195  1.00  0.00           H  
ATOM   1651  HA  VAL A 104      15.265  -7.542  16.831  1.00  0.00           H  
ATOM   1652  HB  VAL A 104      15.275  -9.595  18.993  1.00  0.00           H  
ATOM   1653 1HG1 VAL A 104      17.404 -10.285  18.072  1.00  0.00           H  
ATOM   1654 2HG1 VAL A 104      16.086 -10.523  16.921  1.00  0.00           H  
ATOM   1655 3HG1 VAL A 104      17.167  -9.144  16.735  1.00  0.00           H  
ATOM   1656 1HG2 VAL A 104      17.262  -8.435  19.512  1.00  0.00           H  
ATOM   1657 2HG2 VAL A 104      16.964  -7.364  18.207  1.00  0.00           H  
ATOM   1658 3HG2 VAL A 104      15.864  -7.399  19.552  1.00  0.00           H  
ATOM   1659  N   VAL A 105      14.272  -9.046  15.317  1.00  0.00           N  
ATOM   1660  CA  VAL A 105      13.758  -9.854  14.225  1.00  0.00           C  
ATOM   1661  C   VAL A 105      14.933 -10.596  13.657  1.00  0.00           C  
ATOM   1662  O   VAL A 105      14.810 -11.350  12.689  1.00  0.00           O  
ATOM   1663  CB  VAL A 105      13.316  -8.980  13.061  1.00  0.00           C  
ATOM   1664  CG1 VAL A 105      12.257  -8.044  13.445  1.00  0.00           C  
ATOM   1665  CG2 VAL A 105      14.523  -8.286  12.547  1.00  0.00           C  
ATOM   1666  H   VAL A 105      14.866  -8.266  15.068  1.00  0.00           H  
ATOM   1667  HA  VAL A 105      12.984 -10.537  14.575  1.00  0.00           H  
ATOM   1668  HB  VAL A 105      12.931  -9.604  12.286  1.00  0.00           H  
ATOM   1669 1HG1 VAL A 105      11.978  -7.462  12.585  1.00  0.00           H  
ATOM   1670 2HG1 VAL A 105      11.414  -8.601  13.778  1.00  0.00           H  
ATOM   1671 3HG1 VAL A 105      12.612  -7.385  14.235  1.00  0.00           H  
ATOM   1672 1HG2 VAL A 105      14.273  -7.730  11.725  1.00  0.00           H  
ATOM   1673 2HG2 VAL A 105      14.932  -7.652  13.301  1.00  0.00           H  
ATOM   1674 3HG2 VAL A 105      15.268  -8.992  12.244  1.00  0.00           H  
ATOM   1675  N   GLU A 106      16.093 -10.355  14.241  1.00  0.00           N  
ATOM   1676  CA  GLU A 106      17.328 -10.847  13.692  1.00  0.00           C  
ATOM   1677  C   GLU A 106      17.309 -12.350  13.556  1.00  0.00           C  
ATOM   1678  O   GLU A 106      17.901 -12.870  12.637  1.00  0.00           O  
ATOM   1679  CB  GLU A 106      18.540 -10.333  14.451  1.00  0.00           C  
ATOM   1680  CG  GLU A 106      19.826 -10.342  13.609  1.00  0.00           C  
ATOM   1681  CD  GLU A 106      21.075  -9.857  14.357  1.00  0.00           C  
ATOM   1682  OE1 GLU A 106      20.966  -9.494  15.506  1.00  0.00           O  
ATOM   1683  OE2 GLU A 106      22.130  -9.856  13.769  1.00  0.00           O  
ATOM   1684  H   GLU A 106      16.115  -9.772  15.065  1.00  0.00           H  
ATOM   1685  HA  GLU A 106      17.420 -10.456  12.700  1.00  0.00           H  
ATOM   1686 1HB  GLU A 106      18.371  -9.305  14.756  1.00  0.00           H  
ATOM   1687 2HB  GLU A 106      18.702 -10.933  15.347  1.00  0.00           H  
ATOM   1688 1HG  GLU A 106      19.983 -11.296  13.158  1.00  0.00           H  
ATOM   1689 2HG  GLU A 106      19.653  -9.655  12.785  1.00  0.00           H  
ATOM   1690  N   TYR A 107      16.575 -13.041  14.429  1.00  0.00           N  
ATOM   1691  CA  TYR A 107      16.461 -14.493  14.407  1.00  0.00           C  
ATOM   1692  C   TYR A 107      15.251 -15.036  13.598  1.00  0.00           C  
ATOM   1693  O   TYR A 107      14.859 -16.197  13.782  1.00  0.00           O  
ATOM   1694  CB  TYR A 107      16.419 -15.030  15.831  1.00  0.00           C  
ATOM   1695  CG  TYR A 107      15.404 -14.348  16.646  1.00  0.00           C  
ATOM   1696  CD1 TYR A 107      14.099 -14.747  16.581  1.00  0.00           C  
ATOM   1697  CD2 TYR A 107      15.774 -13.305  17.456  1.00  0.00           C  
ATOM   1698  CE1 TYR A 107      13.139 -14.100  17.320  1.00  0.00           C  
ATOM   1699  CE2 TYR A 107      14.828 -12.659  18.191  1.00  0.00           C  
ATOM   1700  CZ  TYR A 107      13.509 -13.047  18.126  1.00  0.00           C  
ATOM   1701  OH  TYR A 107      12.557 -12.370  18.856  1.00  0.00           O  
ATOM   1702  H   TYR A 107      16.092 -12.529  15.154  1.00  0.00           H  
ATOM   1703  HA  TYR A 107      17.364 -14.872  13.938  1.00  0.00           H  
ATOM   1704 1HB  TYR A 107      16.192 -16.096  15.814  1.00  0.00           H  
ATOM   1705 2HB  TYR A 107      17.373 -14.907  16.311  1.00  0.00           H  
ATOM   1706  HD1 TYR A 107      13.835 -15.564  15.940  1.00  0.00           H  
ATOM   1707  HD2 TYR A 107      16.820 -12.989  17.508  1.00  0.00           H  
ATOM   1708  HE1 TYR A 107      12.099 -14.409  17.264  1.00  0.00           H  
ATOM   1709  HE2 TYR A 107      15.112 -11.836  18.825  1.00  0.00           H  
ATOM   1710  HH  TYR A 107      12.779 -11.422  18.837  1.00  0.00           H  
ATOM   1711  N   TRP A 108      14.662 -14.227  12.702  1.00  0.00           N  
ATOM   1712  CA  TRP A 108      13.527 -14.695  11.893  1.00  0.00           C  
ATOM   1713  C   TRP A 108      13.756 -15.983  11.095  1.00  0.00           C  
ATOM   1714  O   TRP A 108      12.856 -16.813  11.039  1.00  0.00           O  
ATOM   1715  CB  TRP A 108      13.001 -13.631  10.928  1.00  0.00           C  
ATOM   1716  CG  TRP A 108      12.007 -12.673  11.551  1.00  0.00           C  
ATOM   1717  CD1 TRP A 108      11.439 -12.787  12.778  1.00  0.00           C  
ATOM   1718  CD2 TRP A 108      11.413 -11.498  10.953  1.00  0.00           C  
ATOM   1719  NE1 TRP A 108      10.542 -11.775  12.987  1.00  0.00           N  
ATOM   1720  CE2 TRP A 108      10.509 -10.983  11.881  1.00  0.00           C  
ATOM   1721  CE3 TRP A 108      11.557 -10.862   9.727  1.00  0.00           C  
ATOM   1722  CZ2 TRP A 108       9.765  -9.870  11.620  1.00  0.00           C  
ATOM   1723  CZ3 TRP A 108      10.819  -9.737   9.479  1.00  0.00           C  
ATOM   1724  CH2 TRP A 108       9.944  -9.258  10.387  1.00  0.00           C  
ATOM   1725  H   TRP A 108      14.986 -13.263  12.596  1.00  0.00           H  
ATOM   1726  HA  TRP A 108      12.719 -14.889  12.582  1.00  0.00           H  
ATOM   1727 1HB  TRP A 108      13.842 -13.063  10.560  1.00  0.00           H  
ATOM   1728 2HB  TRP A 108      12.529 -14.115  10.074  1.00  0.00           H  
ATOM   1729  HD1 TRP A 108      11.658 -13.559  13.476  1.00  0.00           H  
ATOM   1730  HE1 TRP A 108       9.987 -11.646  13.820  1.00  0.00           H  
ATOM   1731  HE3 TRP A 108      12.244 -11.241   8.979  1.00  0.00           H  
ATOM   1732  HZ2 TRP A 108       9.057  -9.481  12.341  1.00  0.00           H  
ATOM   1733  HZ3 TRP A 108      10.950  -9.251   8.530  1.00  0.00           H  
ATOM   1734  HH2 TRP A 108       9.367  -8.380  10.137  1.00  0.00           H  
ATOM   1735  N   ASN A 109      14.922 -16.178  10.471  1.00  0.00           N  
ATOM   1736  CA  ASN A 109      15.169 -17.442   9.752  1.00  0.00           C  
ATOM   1737  C   ASN A 109      14.206 -17.711   8.594  1.00  0.00           C  
ATOM   1738  O   ASN A 109      13.705 -18.829   8.451  1.00  0.00           O  
ATOM   1739  CB  ASN A 109      15.073 -18.619  10.703  1.00  0.00           C  
ATOM   1740  CG  ASN A 109      15.821 -19.831  10.249  1.00  0.00           C  
ATOM   1741  OD1 ASN A 109      16.890 -19.735   9.611  1.00  0.00           O  
ATOM   1742  ND2 ASN A 109      15.347 -20.985  10.632  1.00  0.00           N  
ATOM   1743  H   ASN A 109      15.662 -15.470  10.488  1.00  0.00           H  
ATOM   1744  HA  ASN A 109      16.175 -17.400   9.338  1.00  0.00           H  
ATOM   1745 1HB  ASN A 109      15.381 -18.330  11.692  1.00  0.00           H  
ATOM   1746 2HB  ASN A 109      14.034 -18.921  10.777  1.00  0.00           H  
ATOM   1747 1HD2 ASN A 109      15.852 -21.819  10.411  1.00  0.00           H  
ATOM   1748 2HD2 ASN A 109      14.503 -21.028  11.169  1.00  0.00           H  
ATOM   1749  N   LEU A 110      14.008 -16.720   7.725  1.00  0.00           N  
ATOM   1750  CA  LEU A 110      13.127 -16.814   6.553  1.00  0.00           C  
ATOM   1751  C   LEU A 110      13.432 -18.050   5.695  1.00  0.00           C  
ATOM   1752  O   LEU A 110      12.560 -18.559   5.005  1.00  0.00           O  
ATOM   1753  CB  LEU A 110      13.243 -15.546   5.703  1.00  0.00           C  
ATOM   1754  CG  LEU A 110      12.276 -15.438   4.549  1.00  0.00           C  
ATOM   1755  CD1 LEU A 110      10.924 -15.471   5.113  1.00  0.00           C  
ATOM   1756  CD2 LEU A 110      12.509 -14.123   3.785  1.00  0.00           C  
ATOM   1757  H   LEU A 110      14.469 -15.841   7.905  1.00  0.00           H  
ATOM   1758  HA  LEU A 110      12.101 -16.897   6.910  1.00  0.00           H  
ATOM   1759 1HB  LEU A 110      13.102 -14.678   6.344  1.00  0.00           H  
ATOM   1760 2HB  LEU A 110      14.233 -15.509   5.286  1.00  0.00           H  
ATOM   1761  HG  LEU A 110      12.398 -16.286   3.876  1.00  0.00           H  
ATOM   1762 1HD1 LEU A 110      10.182 -15.404   4.321  1.00  0.00           H  
ATOM   1763 2HD1 LEU A 110      10.801 -16.388   5.654  1.00  0.00           H  
ATOM   1764 3HD1 LEU A 110      10.832 -14.638   5.789  1.00  0.00           H  
ATOM   1765 1HD2 LEU A 110      11.794 -14.040   2.968  1.00  0.00           H  
ATOM   1766 2HD2 LEU A 110      12.376 -13.281   4.465  1.00  0.00           H  
ATOM   1767 3HD2 LEU A 110      13.523 -14.109   3.385  1.00  0.00           H  
ATOM   1768  N   LYS A 111      14.686 -18.479   5.668  1.00  0.00           N  
ATOM   1769  CA  LYS A 111      15.111 -19.665   4.935  1.00  0.00           C  
ATOM   1770  C   LYS A 111      14.301 -20.953   5.223  1.00  0.00           C  
ATOM   1771  O   LYS A 111      14.150 -21.793   4.332  1.00  0.00           O  
ATOM   1772  CB  LYS A 111      16.572 -19.973   5.270  1.00  0.00           C  
ATOM   1773  CG  LYS A 111      17.136 -21.234   4.613  1.00  0.00           C  
ATOM   1774  CD  LYS A 111      18.582 -21.472   5.040  1.00  0.00           C  
ATOM   1775  CE  LYS A 111      19.063 -22.877   4.654  1.00  0.00           C  
ATOM   1776  NZ  LYS A 111      19.241 -23.044   3.184  1.00  0.00           N  
ATOM   1777  H   LYS A 111      15.393 -17.982   6.208  1.00  0.00           H  
ATOM   1778  HA  LYS A 111      15.021 -19.449   3.871  1.00  0.00           H  
ATOM   1779 1HB  LYS A 111      17.196 -19.131   4.971  1.00  0.00           H  
ATOM   1780 2HB  LYS A 111      16.678 -20.079   6.354  1.00  0.00           H  
ATOM   1781 1HG  LYS A 111      16.530 -22.093   4.903  1.00  0.00           H  
ATOM   1782 2HG  LYS A 111      17.098 -21.130   3.529  1.00  0.00           H  
ATOM   1783 1HD  LYS A 111      19.231 -20.738   4.557  1.00  0.00           H  
ATOM   1784 2HD  LYS A 111      18.665 -21.350   6.120  1.00  0.00           H  
ATOM   1785 1HE  LYS A 111      20.017 -23.075   5.145  1.00  0.00           H  
ATOM   1786 2HE  LYS A 111      18.329 -23.602   5.001  1.00  0.00           H  
ATOM   1787 1HZ  LYS A 111      19.562 -23.977   2.984  1.00  0.00           H  
ATOM   1788 2HZ  LYS A 111      18.378 -22.872   2.699  1.00  0.00           H  
ATOM   1789 3HZ  LYS A 111      19.958 -22.381   2.865  1.00  0.00           H  
ATOM   1790  N   ASN A 112      13.899 -21.169   6.488  1.00  0.00           N  
ATOM   1791  CA  ASN A 112      13.283 -22.441   6.911  1.00  0.00           C  
ATOM   1792  C   ASN A 112      11.800 -22.396   7.331  1.00  0.00           C  
ATOM   1793  O   ASN A 112      11.463 -21.920   8.420  1.00  0.00           O  
ATOM   1794  CB  ASN A 112      14.103 -23.061   8.023  1.00  0.00           C  
ATOM   1795  CG  ASN A 112      13.627 -24.439   8.420  1.00  0.00           C  
ATOM   1796  OD1 ASN A 112      12.652 -24.934   7.853  1.00  0.00           O  
ATOM   1797  ND2 ASN A 112      14.283 -25.051   9.388  1.00  0.00           N  
ATOM   1798  H   ASN A 112      13.994 -20.410   7.165  1.00  0.00           H  
ATOM   1799  HA  ASN A 112      13.328 -23.119   6.059  1.00  0.00           H  
ATOM   1800 1HB  ASN A 112      15.154 -23.106   7.729  1.00  0.00           H  
ATOM   1801 2HB  ASN A 112      14.029 -22.425   8.884  1.00  0.00           H  
ATOM   1802 1HD2 ASN A 112      13.989 -25.975   9.733  1.00  0.00           H  
ATOM   1803 2HD2 ASN A 112      15.068 -24.614   9.818  1.00  0.00           H  
ATOM   1804  N   ASP A 113      10.927 -23.004   6.509  1.00  0.00           N  
ATOM   1805  CA  ASP A 113       9.463 -23.014   6.714  1.00  0.00           C  
ATOM   1806  C   ASP A 113       9.015 -23.729   7.988  1.00  0.00           C  
ATOM   1807  O   ASP A 113       7.855 -23.634   8.387  1.00  0.00           O  
ATOM   1808  CB  ASP A 113       8.747 -23.633   5.503  1.00  0.00           C  
ATOM   1809  CG  ASP A 113       9.129 -25.094   5.218  1.00  0.00           C  
ATOM   1810  OD1 ASP A 113      10.295 -25.364   5.031  1.00  0.00           O  
ATOM   1811  OD2 ASP A 113       8.244 -25.920   5.170  1.00  0.00           O  
ATOM   1812  H   ASP A 113      11.296 -23.415   5.662  1.00  0.00           H  
ATOM   1813  HA  ASP A 113       9.126 -21.989   6.807  1.00  0.00           H  
ATOM   1814 1HB  ASP A 113       7.671 -23.583   5.661  1.00  0.00           H  
ATOM   1815 2HB  ASP A 113       8.971 -23.039   4.617  1.00  0.00           H  
ATOM   1816  N   GLU A 114       9.935 -24.429   8.638  1.00  0.00           N  
ATOM   1817  CA  GLU A 114       9.685 -25.101   9.899  1.00  0.00           C  
ATOM   1818  C   GLU A 114       9.197 -24.119  10.974  1.00  0.00           C  
ATOM   1819  O   GLU A 114       8.443 -24.506  11.870  1.00  0.00           O  
ATOM   1820  CB  GLU A 114      10.963 -25.796  10.368  1.00  0.00           C  
ATOM   1821  CG  GLU A 114      10.850 -26.663  11.594  1.00  0.00           C  
ATOM   1822  CD  GLU A 114      12.156 -27.428  11.906  1.00  0.00           C  
ATOM   1823  OE1 GLU A 114      13.148 -27.267  11.200  1.00  0.00           O  
ATOM   1824  OE2 GLU A 114      12.147 -28.175  12.858  1.00  0.00           O  
ATOM   1825  H   GLU A 114      10.867 -24.491   8.236  1.00  0.00           H  
ATOM   1826  HA  GLU A 114       8.911 -25.851   9.740  1.00  0.00           H  
ATOM   1827 1HB  GLU A 114      11.349 -26.419   9.564  1.00  0.00           H  
ATOM   1828 2HB  GLU A 114      11.709 -25.037  10.586  1.00  0.00           H  
ATOM   1829 1HG  GLU A 114      10.596 -26.033  12.447  1.00  0.00           H  
ATOM   1830 2HG  GLU A 114      10.041 -27.376  11.448  1.00  0.00           H  
ATOM   1831  N   THR A 115       9.669 -22.863  10.923  1.00  0.00           N  
ATOM   1832  CA  THR A 115       9.282 -21.894  11.947  1.00  0.00           C  
ATOM   1833  C   THR A 115       8.190 -20.915  11.527  1.00  0.00           C  
ATOM   1834  O   THR A 115       8.183 -20.358  10.420  1.00  0.00           O  
ATOM   1835  CB  THR A 115      10.463 -21.055  12.460  1.00  0.00           C  
ATOM   1836  OG1 THR A 115       9.954 -20.117  13.432  1.00  0.00           O  
ATOM   1837  CG2 THR A 115      11.146 -20.301  11.340  1.00  0.00           C  
ATOM   1838  H   THR A 115      10.276 -22.587  10.146  1.00  0.00           H  
ATOM   1839  HA  THR A 115       8.899 -22.455  12.799  1.00  0.00           H  
ATOM   1840  HB  THR A 115      11.193 -21.705  12.941  1.00  0.00           H  
ATOM   1841  HG1 THR A 115       9.956 -20.543  14.300  1.00  0.00           H  
ATOM   1842 1HG2 THR A 115      11.967 -19.707  11.745  1.00  0.00           H  
ATOM   1843 2HG2 THR A 115      11.537 -21.004  10.624  1.00  0.00           H  
ATOM   1844 3HG2 THR A 115      10.448 -19.655  10.859  1.00  0.00           H  
ATOM   1845  N   GLY A 116       7.338 -20.586  12.499  1.00  0.00           N  
ATOM   1846  CA  GLY A 116       6.285 -19.592  12.321  1.00  0.00           C  
ATOM   1847  C   GLY A 116       6.844 -18.217  11.944  1.00  0.00           C  
ATOM   1848  O   GLY A 116       6.127 -17.381  11.392  1.00  0.00           O  
ATOM   1849  H   GLY A 116       7.413 -21.066  13.385  1.00  0.00           H  
ATOM   1850 1HA  GLY A 116       5.596 -19.937  11.552  1.00  0.00           H  
ATOM   1851 2HA  GLY A 116       5.710 -19.509  13.243  1.00  0.00           H  
ATOM   1852  N   ARG A 117       8.118 -17.974  12.252  1.00  0.00           N  
ATOM   1853  CA  ARG A 117       8.760 -16.709  11.927  1.00  0.00           C  
ATOM   1854  C   ARG A 117       8.828 -16.535  10.398  1.00  0.00           C  
ATOM   1855  O   ARG A 117       8.672 -15.426   9.868  1.00  0.00           O  
ATOM   1856  CB  ARG A 117      10.122 -16.674  12.583  1.00  0.00           C  
ATOM   1857  CG  ARG A 117      10.019 -16.615  14.127  1.00  0.00           C  
ATOM   1858  CD  ARG A 117      11.291 -16.299  14.856  1.00  0.00           C  
ATOM   1859  NE  ARG A 117      12.342 -17.295  14.683  1.00  0.00           N  
ATOM   1860  CZ  ARG A 117      12.484 -18.393  15.453  1.00  0.00           C  
ATOM   1861  NH1 ARG A 117      11.620 -18.639  16.419  1.00  0.00           N  
ATOM   1862  NH2 ARG A 117      13.489 -19.222  15.250  1.00  0.00           N  
ATOM   1863  H   ARG A 117       8.674 -18.700  12.707  1.00  0.00           H  
ATOM   1864  HA  ARG A 117       8.162 -15.897  12.341  1.00  0.00           H  
ATOM   1865 1HB  ARG A 117      10.698 -17.550  12.309  1.00  0.00           H  
ATOM   1866 2HB  ARG A 117      10.657 -15.805  12.236  1.00  0.00           H  
ATOM   1867 1HG  ARG A 117       9.289 -15.853  14.394  1.00  0.00           H  
ATOM   1868 2HG  ARG A 117       9.669 -17.583  14.483  1.00  0.00           H  
ATOM   1869 1HD  ARG A 117      11.676 -15.362  14.553  1.00  0.00           H  
ATOM   1870 2HD  ARG A 117      11.062 -16.250  15.917  1.00  0.00           H  
ATOM   1871  HE  ARG A 117      13.071 -17.106  13.973  1.00  0.00           H  
ATOM   1872 1HH1 ARG A 117      10.851 -18.003  16.579  1.00  0.00           H  
ATOM   1873 2HH1 ARG A 117      11.728 -19.458  17.000  1.00  0.00           H  
ATOM   1874 1HH2 ARG A 117      14.153 -19.039  14.506  1.00  0.00           H  
ATOM   1875 2HH2 ARG A 117      13.595 -20.037  15.832  1.00  0.00           H  
ATOM   1876  N   HIS A 118       9.043 -17.651   9.685  1.00  0.00           N  
ATOM   1877  CA  HIS A 118       9.066 -17.671   8.230  1.00  0.00           C  
ATOM   1878  C   HIS A 118       7.664 -17.374   7.761  1.00  0.00           C  
ATOM   1879  O   HIS A 118       7.453 -16.545   6.872  1.00  0.00           O  
ATOM   1880  CB  HIS A 118       9.544 -19.011   7.654  1.00  0.00           C  
ATOM   1881  CG  HIS A 118       9.488 -19.063   6.131  1.00  0.00           C  
ATOM   1882  ND1 HIS A 118      10.069 -20.066   5.394  1.00  0.00           N  
ATOM   1883  CD2 HIS A 118       8.901 -18.244   5.241  1.00  0.00           C  
ATOM   1884  CE1 HIS A 118       9.854 -19.856   4.115  1.00  0.00           C  
ATOM   1885  NE2 HIS A 118       9.147 -18.755   3.987  1.00  0.00           N  
ATOM   1886  H   HIS A 118       9.127 -18.542  10.166  1.00  0.00           H  
ATOM   1887  HA  HIS A 118       9.721 -16.888   7.856  1.00  0.00           H  
ATOM   1888 1HB  HIS A 118      10.579 -19.196   7.966  1.00  0.00           H  
ATOM   1889 2HB  HIS A 118       8.938 -19.822   8.049  1.00  0.00           H  
ATOM   1890  HD2 HIS A 118       8.350 -17.346   5.477  1.00  0.00           H  
ATOM   1891  HE1 HIS A 118      10.208 -20.488   3.303  1.00  0.00           H  
ATOM   1892  HE2 HIS A 118       8.836 -18.351   3.113  1.00  0.00           H  
ATOM   1893  N   THR A 119       6.700 -18.061   8.384  1.00  0.00           N  
ATOM   1894  CA  THR A 119       5.298 -17.878   8.035  1.00  0.00           C  
ATOM   1895  C   THR A 119       4.880 -16.418   8.189  1.00  0.00           C  
ATOM   1896  O   THR A 119       4.174 -15.900   7.329  1.00  0.00           O  
ATOM   1897  CB  THR A 119       4.356 -18.760   8.866  1.00  0.00           C  
ATOM   1898  OG1 THR A 119       4.642 -20.146   8.627  1.00  0.00           O  
ATOM   1899  CG2 THR A 119       2.921 -18.464   8.486  1.00  0.00           C  
ATOM   1900  H   THR A 119       6.972 -18.731   9.108  1.00  0.00           H  
ATOM   1901  HA  THR A 119       5.169 -18.154   6.990  1.00  0.00           H  
ATOM   1902  HB  THR A 119       4.486 -18.546   9.915  1.00  0.00           H  
ATOM   1903  HG1 THR A 119       5.554 -20.335   8.876  1.00  0.00           H  
ATOM   1904 1HG2 THR A 119       2.253 -19.087   9.080  1.00  0.00           H  
ATOM   1905 2HG2 THR A 119       2.705 -17.412   8.678  1.00  0.00           H  
ATOM   1906 3HG2 THR A 119       2.773 -18.678   7.427  1.00  0.00           H  
ATOM   1907  N   PHE A 120       5.301 -15.742   9.266  1.00  0.00           N  
ATOM   1908  CA  PHE A 120       4.938 -14.333   9.421  1.00  0.00           C  
ATOM   1909  C   PHE A 120       5.338 -13.561   8.182  1.00  0.00           C  
ATOM   1910  O   PHE A 120       4.505 -12.917   7.548  1.00  0.00           O  
ATOM   1911  CB  PHE A 120       5.658 -13.689  10.616  1.00  0.00           C  
ATOM   1912  CG  PHE A 120       5.427 -12.159  10.762  1.00  0.00           C  
ATOM   1913  CD1 PHE A 120       4.297 -11.654  11.395  1.00  0.00           C  
ATOM   1914  CD2 PHE A 120       6.359 -11.236  10.249  1.00  0.00           C  
ATOM   1915  CE1 PHE A 120       4.101 -10.275  11.521  1.00  0.00           C  
ATOM   1916  CE2 PHE A 120       6.157  -9.865  10.369  1.00  0.00           C  
ATOM   1917  CZ  PHE A 120       5.027  -9.387  11.007  1.00  0.00           C  
ATOM   1918  H   PHE A 120       5.851 -16.220   9.978  1.00  0.00           H  
ATOM   1919  HA  PHE A 120       3.860 -14.258   9.556  1.00  0.00           H  
ATOM   1920 1HB  PHE A 120       5.335 -14.176  11.535  1.00  0.00           H  
ATOM   1921 2HB  PHE A 120       6.729 -13.860  10.526  1.00  0.00           H  
ATOM   1922  HD1 PHE A 120       3.561 -12.348  11.799  1.00  0.00           H  
ATOM   1923  HD2 PHE A 120       7.254 -11.610   9.746  1.00  0.00           H  
ATOM   1924  HE1 PHE A 120       3.209  -9.899  12.022  1.00  0.00           H  
ATOM   1925  HE2 PHE A 120       6.889  -9.168   9.962  1.00  0.00           H  
ATOM   1926  HZ  PHE A 120       4.862  -8.317  11.105  1.00  0.00           H  
ATOM   1927  N   TRP A 121       6.606 -13.652   7.795  1.00  0.00           N  
ATOM   1928  CA  TRP A 121       7.037 -12.937   6.604  1.00  0.00           C  
ATOM   1929  C   TRP A 121       6.224 -13.367   5.390  1.00  0.00           C  
ATOM   1930  O   TRP A 121       5.681 -12.532   4.665  1.00  0.00           O  
ATOM   1931  CB  TRP A 121       8.503 -13.193   6.289  1.00  0.00           C  
ATOM   1932  CG  TRP A 121       9.018 -12.448   5.021  1.00  0.00           C  
ATOM   1933  CD1 TRP A 121       8.831 -12.833   3.722  1.00  0.00           C  
ATOM   1934  CD2 TRP A 121       9.843 -11.244   4.957  1.00  0.00           C  
ATOM   1935  NE1 TRP A 121       9.454 -11.948   2.865  1.00  0.00           N  
ATOM   1936  CE2 TRP A 121      10.074 -10.974   3.604  1.00  0.00           C  
ATOM   1937  CE3 TRP A 121      10.389 -10.400   5.916  1.00  0.00           C  
ATOM   1938  CZ2 TRP A 121      10.829  -9.881   3.191  1.00  0.00           C  
ATOM   1939  CZ3 TRP A 121      11.150  -9.298   5.503  1.00  0.00           C  
ATOM   1940  CH2 TRP A 121      11.359  -9.052   4.178  1.00  0.00           C  
ATOM   1941  H   TRP A 121       7.267 -14.221   8.334  1.00  0.00           H  
ATOM   1942  HA  TRP A 121       6.885 -11.871   6.766  1.00  0.00           H  
ATOM   1943 1HB  TRP A 121       9.118 -12.905   7.143  1.00  0.00           H  
ATOM   1944 2HB  TRP A 121       8.625 -14.258   6.144  1.00  0.00           H  
ATOM   1945  HD1 TRP A 121       8.271 -13.712   3.410  1.00  0.00           H  
ATOM   1946  HE1 TRP A 121       9.462 -12.011   1.857  1.00  0.00           H  
ATOM   1947  HE3 TRP A 121      10.215 -10.605   6.958  1.00  0.00           H  
ATOM   1948  HZ2 TRP A 121      11.009  -9.668   2.137  1.00  0.00           H  
ATOM   1949  HZ3 TRP A 121      11.572  -8.641   6.263  1.00  0.00           H  
ATOM   1950  HH2 TRP A 121      11.953  -8.193   3.887  1.00  0.00           H  
ATOM   1951  N   ASP A 122       6.132 -14.679   5.165  1.00  0.00           N  
ATOM   1952  CA  ASP A 122       5.472 -15.199   3.980  1.00  0.00           C  
ATOM   1953  C   ASP A 122       3.993 -14.838   3.871  1.00  0.00           C  
ATOM   1954  O   ASP A 122       3.511 -14.615   2.766  1.00  0.00           O  
ATOM   1955  CB  ASP A 122       5.622 -16.716   3.909  1.00  0.00           C  
ATOM   1956  CG  ASP A 122       5.197 -17.295   2.573  1.00  0.00           C  
ATOM   1957  OD1 ASP A 122       5.834 -16.972   1.590  1.00  0.00           O  
ATOM   1958  OD2 ASP A 122       4.265 -18.062   2.533  1.00  0.00           O  
ATOM   1959  H   ASP A 122       6.554 -15.332   5.826  1.00  0.00           H  
ATOM   1960  HA  ASP A 122       5.983 -14.780   3.117  1.00  0.00           H  
ATOM   1961 1HB  ASP A 122       6.644 -16.975   4.078  1.00  0.00           H  
ATOM   1962 2HB  ASP A 122       5.032 -17.174   4.705  1.00  0.00           H  
ATOM   1963  N   SER A 123       3.275 -14.760   4.984  1.00  0.00           N  
ATOM   1964  CA  SER A 123       1.856 -14.440   4.916  1.00  0.00           C  
ATOM   1965  C   SER A 123       1.635 -12.931   4.889  1.00  0.00           C  
ATOM   1966  O   SER A 123       0.787 -12.423   4.157  1.00  0.00           O  
ATOM   1967  CB  SER A 123       1.097 -15.073   6.062  1.00  0.00           C  
ATOM   1968  OG  SER A 123      -0.283 -14.784   5.960  1.00  0.00           O  
ATOM   1969  H   SER A 123       3.705 -14.962   5.879  1.00  0.00           H  
ATOM   1970  HA  SER A 123       1.457 -14.855   3.993  1.00  0.00           H  
ATOM   1971 1HB  SER A 123       1.253 -16.151   6.041  1.00  0.00           H  
ATOM   1972 2HB  SER A 123       1.491 -14.701   7.009  1.00  0.00           H  
ATOM   1973  HG  SER A 123      -0.545 -15.031   5.029  1.00  0.00           H  
ATOM   1974  N   VAL A 124       2.373 -12.201   5.718  1.00  0.00           N  
ATOM   1975  CA  VAL A 124       2.189 -10.766   5.801  1.00  0.00           C  
ATOM   1976  C   VAL A 124       2.760 -10.088   4.551  1.00  0.00           C  
ATOM   1977  O   VAL A 124       2.072  -9.321   3.874  1.00  0.00           O  
ATOM   1978  CB  VAL A 124       2.878 -10.265   7.099  1.00  0.00           C  
ATOM   1979  CG1 VAL A 124       2.863  -8.785   7.213  1.00  0.00           C  
ATOM   1980  CG2 VAL A 124       2.171 -10.876   8.279  1.00  0.00           C  
ATOM   1981  H   VAL A 124       3.078 -12.635   6.314  1.00  0.00           H  
ATOM   1982  HA  VAL A 124       1.122 -10.554   5.864  1.00  0.00           H  
ATOM   1983  HB  VAL A 124       3.922 -10.573   7.087  1.00  0.00           H  
ATOM   1984 1HG1 VAL A 124       3.364  -8.483   8.131  1.00  0.00           H  
ATOM   1985 2HG1 VAL A 124       3.381  -8.382   6.376  1.00  0.00           H  
ATOM   1986 3HG1 VAL A 124       1.836  -8.432   7.225  1.00  0.00           H  
ATOM   1987 1HG2 VAL A 124       2.651 -10.555   9.182  1.00  0.00           H  
ATOM   1988 2HG2 VAL A 124       1.131 -10.557   8.286  1.00  0.00           H  
ATOM   1989 3HG2 VAL A 124       2.219 -11.964   8.207  1.00  0.00           H  
ATOM   1990  N   ILE A 125       4.005 -10.411   4.209  1.00  0.00           N  
ATOM   1991  CA  ILE A 125       4.696  -9.812   3.073  1.00  0.00           C  
ATOM   1992  C   ILE A 125       4.632 -10.666   1.806  1.00  0.00           C  
ATOM   1993  O   ILE A 125       4.279 -10.167   0.734  1.00  0.00           O  
ATOM   1994  CB  ILE A 125       6.161  -9.536   3.460  1.00  0.00           C  
ATOM   1995  CG1 ILE A 125       6.192  -8.508   4.587  1.00  0.00           C  
ATOM   1996  CG2 ILE A 125       6.949  -9.040   2.268  1.00  0.00           C  
ATOM   1997  CD1 ILE A 125       7.508  -8.361   5.256  1.00  0.00           C  
ATOM   1998  H   ILE A 125       4.523 -11.094   4.755  1.00  0.00           H  
ATOM   1999  HA  ILE A 125       4.221  -8.859   2.853  1.00  0.00           H  
ATOM   2000  HB  ILE A 125       6.619 -10.447   3.828  1.00  0.00           H  
ATOM   2001 1HG1 ILE A 125       5.929  -7.556   4.161  1.00  0.00           H  
ATOM   2002 2HG1 ILE A 125       5.456  -8.778   5.335  1.00  0.00           H  
ATOM   2003 1HG2 ILE A 125       7.973  -8.866   2.578  1.00  0.00           H  
ATOM   2004 2HG2 ILE A 125       6.932  -9.791   1.480  1.00  0.00           H  
ATOM   2005 3HG2 ILE A 125       6.514  -8.114   1.899  1.00  0.00           H  
ATOM   2006 1HD1 ILE A 125       7.443  -7.609   6.032  1.00  0.00           H  
ATOM   2007 2HD1 ILE A 125       7.773  -9.312   5.704  1.00  0.00           H  
ATOM   2008 3HD1 ILE A 125       8.259  -8.079   4.531  1.00  0.00           H  
ATOM   2009  N   GLY A 126       4.948 -11.949   1.921  1.00  0.00           N  
ATOM   2010  CA  GLY A 126       4.986 -12.830   0.745  1.00  0.00           C  
ATOM   2011  C   GLY A 126       3.663 -12.830  -0.034  1.00  0.00           C  
ATOM   2012  O   GLY A 126       3.624 -12.438  -1.201  1.00  0.00           O  
ATOM   2013  H   GLY A 126       5.189 -12.312   2.843  1.00  0.00           H  
ATOM   2014 1HA  GLY A 126       5.799 -12.521   0.092  1.00  0.00           H  
ATOM   2015 2HA  GLY A 126       5.213 -13.847   1.062  1.00  0.00           H  
ATOM   2016  N   GLU A 127       2.576 -13.201   0.630  1.00  0.00           N  
ATOM   2017  CA  GLU A 127       1.243 -13.250   0.031  1.00  0.00           C  
ATOM   2018  C   GLU A 127       0.676 -11.895  -0.421  1.00  0.00           C  
ATOM   2019  O   GLU A 127      -0.219 -11.874  -1.267  1.00  0.00           O  
ATOM   2020  CB  GLU A 127       0.232 -13.906   0.992  1.00  0.00           C  
ATOM   2021  CG  GLU A 127       0.407 -15.431   1.201  1.00  0.00           C  
ATOM   2022  CD  GLU A 127      -0.573 -16.067   2.233  1.00  0.00           C  
ATOM   2023  OE1 GLU A 127      -0.943 -15.416   3.199  1.00  0.00           O  
ATOM   2024  OE2 GLU A 127      -0.950 -17.199   2.025  1.00  0.00           O  
ATOM   2025  H   GLU A 127       2.707 -13.531   1.581  1.00  0.00           H  
ATOM   2026  HA  GLU A 127       1.310 -13.883  -0.853  1.00  0.00           H  
ATOM   2027 1HB  GLU A 127       0.303 -13.429   1.957  1.00  0.00           H  
ATOM   2028 2HB  GLU A 127      -0.776 -13.733   0.622  1.00  0.00           H  
ATOM   2029 1HG  GLU A 127       0.269 -15.927   0.243  1.00  0.00           H  
ATOM   2030 2HG  GLU A 127       1.431 -15.620   1.524  1.00  0.00           H  
ATOM   2031  N   LYS A 128       1.127 -10.774   0.155  1.00  0.00           N  
ATOM   2032  CA  LYS A 128       0.530  -9.482  -0.209  1.00  0.00           C  
ATOM   2033  C   LYS A 128       1.418  -8.563  -1.070  1.00  0.00           C  
ATOM   2034  O   LYS A 128       0.912  -7.868  -1.954  1.00  0.00           O  
ATOM   2035  CB  LYS A 128       0.116  -8.749   1.058  1.00  0.00           C  
ATOM   2036  CG  LYS A 128      -0.878  -9.544   1.938  1.00  0.00           C  
ATOM   2037  CD  LYS A 128      -2.202  -9.845   1.215  1.00  0.00           C  
ATOM   2038  CE  LYS A 128      -3.170 -10.598   2.134  1.00  0.00           C  
ATOM   2039  NZ  LYS A 128      -4.461 -10.923   1.451  1.00  0.00           N  
ATOM   2040  H   LYS A 128       1.867 -10.831   0.843  1.00  0.00           H  
ATOM   2041  HA  LYS A 128      -0.371  -9.682  -0.786  1.00  0.00           H  
ATOM   2042 1HB  LYS A 128       1.003  -8.538   1.657  1.00  0.00           H  
ATOM   2043 2HB  LYS A 128      -0.337  -7.795   0.798  1.00  0.00           H  
ATOM   2044 1HG  LYS A 128      -0.409 -10.487   2.245  1.00  0.00           H  
ATOM   2045 2HG  LYS A 128      -1.094  -8.969   2.836  1.00  0.00           H  
ATOM   2046 1HD  LYS A 128      -2.666  -8.913   0.894  1.00  0.00           H  
ATOM   2047 2HD  LYS A 128      -2.006 -10.458   0.334  1.00  0.00           H  
ATOM   2048 1HE  LYS A 128      -2.697 -11.527   2.457  1.00  0.00           H  
ATOM   2049 2HE  LYS A 128      -3.379  -9.985   3.011  1.00  0.00           H  
ATOM   2050 1HZ  LYS A 128      -5.065 -11.420   2.090  1.00  0.00           H  
ATOM   2051 2HZ  LYS A 128      -4.913 -10.068   1.156  1.00  0.00           H  
ATOM   2052 3HZ  LYS A 128      -4.276 -11.502   0.642  1.00  0.00           H  
ATOM   2053  N   TYR A 129       2.723  -8.539  -0.807  1.00  0.00           N  
ATOM   2054  CA  TYR A 129       3.661  -7.690  -1.533  1.00  0.00           C  
ATOM   2055  C   TYR A 129       4.547  -8.491  -2.476  1.00  0.00           C  
ATOM   2056  O   TYR A 129       4.967  -7.973  -3.516  1.00  0.00           O  
ATOM   2057  CB  TYR A 129       4.508  -6.873  -0.568  1.00  0.00           C  
ATOM   2058  CG  TYR A 129       3.733  -5.810   0.218  1.00  0.00           C  
ATOM   2059  CD1 TYR A 129       4.182  -5.411   1.451  1.00  0.00           C  
ATOM   2060  CD2 TYR A 129       2.605  -5.201  -0.322  1.00  0.00           C  
ATOM   2061  CE1 TYR A 129       3.551  -4.421   2.131  1.00  0.00           C  
ATOM   2062  CE2 TYR A 129       1.953  -4.209   0.384  1.00  0.00           C  
ATOM   2063  CZ  TYR A 129       2.434  -3.818   1.614  1.00  0.00           C  
ATOM   2064  OH  TYR A 129       1.811  -2.825   2.334  1.00  0.00           O  
ATOM   2065  H   TYR A 129       3.099  -9.124  -0.077  1.00  0.00           H  
ATOM   2066  HA  TYR A 129       3.088  -6.993  -2.141  1.00  0.00           H  
ATOM   2067 1HB  TYR A 129       4.977  -7.543   0.150  1.00  0.00           H  
ATOM   2068 2HB  TYR A 129       5.311  -6.377  -1.117  1.00  0.00           H  
ATOM   2069  HD1 TYR A 129       5.063  -5.877   1.878  1.00  0.00           H  
ATOM   2070  HD2 TYR A 129       2.239  -5.501  -1.302  1.00  0.00           H  
ATOM   2071  HE1 TYR A 129       3.936  -4.117   3.083  1.00  0.00           H  
ATOM   2072  HE2 TYR A 129       1.069  -3.732  -0.037  1.00  0.00           H  
ATOM   2073  HH  TYR A 129       2.320  -2.653   3.171  1.00  0.00           H  
ATOM   2074  N   GLY A 130       4.769  -9.778  -2.167  1.00  0.00           N  
ATOM   2075  CA  GLY A 130       5.601 -10.669  -2.994  1.00  0.00           C  
ATOM   2076  C   GLY A 130       5.048 -10.724  -4.417  1.00  0.00           C  
ATOM   2077  O   GLY A 130       5.787 -10.838  -5.402  1.00  0.00           O  
ATOM   2078  H   GLY A 130       4.394 -10.146  -1.292  1.00  0.00           H  
ATOM   2079 1HA  GLY A 130       6.626 -10.326  -2.997  1.00  0.00           H  
ATOM   2080 2HA  GLY A 130       5.601 -11.667  -2.562  1.00  0.00           H  
ATOM   2081  N   GLU A 131       3.734 -10.548  -4.504  1.00  0.00           N  
ATOM   2082  CA  GLU A 131       2.965 -10.512  -5.735  1.00  0.00           C  
ATOM   2083  C   GLU A 131       3.516  -9.478  -6.711  1.00  0.00           C  
ATOM   2084  O   GLU A 131       3.386  -9.645  -7.921  1.00  0.00           O  
ATOM   2085  CB  GLU A 131       1.506 -10.177  -5.425  1.00  0.00           C  
ATOM   2086  CG  GLU A 131       0.575 -10.165  -6.635  1.00  0.00           C  
ATOM   2087  CD  GLU A 131       0.373 -11.529  -7.259  1.00  0.00           C  
ATOM   2088  OE1 GLU A 131       0.563 -12.510  -6.579  1.00  0.00           O  
ATOM   2089  OE2 GLU A 131       0.020 -11.585  -8.416  1.00  0.00           O  
ATOM   2090  H   GLU A 131       3.232 -10.458  -3.630  1.00  0.00           H  
ATOM   2091  HA  GLU A 131       3.017 -11.495  -6.206  1.00  0.00           H  
ATOM   2092 1HB  GLU A 131       1.115 -10.900  -4.708  1.00  0.00           H  
ATOM   2093 2HB  GLU A 131       1.456  -9.196  -4.951  1.00  0.00           H  
ATOM   2094 1HG  GLU A 131      -0.392  -9.770  -6.325  1.00  0.00           H  
ATOM   2095 2HG  GLU A 131       0.988  -9.484  -7.381  1.00  0.00           H  
ATOM   2096  N   TYR A 132       4.071  -8.386  -6.181  1.00  0.00           N  
ATOM   2097  CA  TYR A 132       4.590  -7.298  -6.991  1.00  0.00           C  
ATOM   2098  C   TYR A 132       6.122  -7.276  -6.953  1.00  0.00           C  
ATOM   2099  O   TYR A 132       6.785  -7.001  -7.960  1.00  0.00           O  
ATOM   2100  CB  TYR A 132       4.012  -5.996  -6.476  1.00  0.00           C  
ATOM   2101  CG  TYR A 132       2.523  -6.071  -6.475  1.00  0.00           C  
ATOM   2102  CD1 TYR A 132       1.838  -6.105  -5.271  1.00  0.00           C  
ATOM   2103  CD2 TYR A 132       1.841  -6.172  -7.668  1.00  0.00           C  
ATOM   2104  CE1 TYR A 132       0.466  -6.211  -5.265  1.00  0.00           C  
ATOM   2105  CE2 TYR A 132       0.470  -6.284  -7.668  1.00  0.00           C  
ATOM   2106  CZ  TYR A 132      -0.221  -6.299  -6.473  1.00  0.00           C  
ATOM   2107  OH  TYR A 132      -1.594  -6.409  -6.476  1.00  0.00           O  
ATOM   2108  H   TYR A 132       4.165  -8.317  -5.174  1.00  0.00           H  
ATOM   2109  HA  TYR A 132       4.271  -7.436  -8.020  1.00  0.00           H  
ATOM   2110 1HB  TYR A 132       4.358  -5.810  -5.456  1.00  0.00           H  
ATOM   2111 2HB  TYR A 132       4.328  -5.166  -7.108  1.00  0.00           H  
ATOM   2112  HD1 TYR A 132       2.384  -6.046  -4.329  1.00  0.00           H  
ATOM   2113  HD2 TYR A 132       2.390  -6.165  -8.612  1.00  0.00           H  
ATOM   2114  HE1 TYR A 132      -0.074  -6.234  -4.317  1.00  0.00           H  
ATOM   2115  HE2 TYR A 132      -0.068  -6.363  -8.611  1.00  0.00           H  
ATOM   2116  HH  TYR A 132      -1.905  -6.478  -7.381  1.00  0.00           H  
ATOM   2117  N   LEU A 133       6.693  -7.686  -5.825  1.00  0.00           N  
ATOM   2118  CA  LEU A 133       8.143  -7.650  -5.683  1.00  0.00           C  
ATOM   2119  C   LEU A 133       8.803  -8.545  -6.727  1.00  0.00           C  
ATOM   2120  O   LEU A 133       9.861  -8.209  -7.264  1.00  0.00           O  
ATOM   2121  CB  LEU A 133       8.551  -8.152  -4.291  1.00  0.00           C  
ATOM   2122  CG  LEU A 133       8.206  -7.258  -3.114  1.00  0.00           C  
ATOM   2123  CD1 LEU A 133       8.500  -7.979  -1.799  1.00  0.00           C  
ATOM   2124  CD2 LEU A 133       9.008  -6.041  -3.211  1.00  0.00           C  
ATOM   2125  H   LEU A 133       6.113  -7.949  -5.033  1.00  0.00           H  
ATOM   2126  HA  LEU A 133       8.476  -6.630  -5.811  1.00  0.00           H  
ATOM   2127 1HB  LEU A 133       8.075  -9.094  -4.133  1.00  0.00           H  
ATOM   2128 2HB  LEU A 133       9.629  -8.310  -4.285  1.00  0.00           H  
ATOM   2129  HG  LEU A 133       7.156  -7.001  -3.133  1.00  0.00           H  
ATOM   2130 1HD1 LEU A 133       8.249  -7.316  -0.968  1.00  0.00           H  
ATOM   2131 2HD1 LEU A 133       7.904  -8.879  -1.727  1.00  0.00           H  
ATOM   2132 3HD1 LEU A 133       9.556  -8.239  -1.751  1.00  0.00           H  
ATOM   2133 1HD2 LEU A 133       8.782  -5.428  -2.375  1.00  0.00           H  
ATOM   2134 2HD2 LEU A 133      10.038  -6.297  -3.190  1.00  0.00           H  
ATOM   2135 3HD2 LEU A 133       8.784  -5.514  -4.138  1.00  0.00           H  
ATOM   2136  N   TYR A 134       8.163  -9.670  -7.034  1.00  0.00           N  
ATOM   2137  CA  TYR A 134       8.701 -10.625  -7.982  1.00  0.00           C  
ATOM   2138  C   TYR A 134       7.896 -10.696  -9.291  1.00  0.00           C  
ATOM   2139  O   TYR A 134       7.993 -11.669 -10.049  1.00  0.00           O  
ATOM   2140  CB  TYR A 134       8.799 -11.963  -7.271  1.00  0.00           C  
ATOM   2141  CG  TYR A 134       9.623 -11.787  -6.006  1.00  0.00           C  
ATOM   2142  CD1 TYR A 134       8.993 -11.784  -4.770  1.00  0.00           C  
ATOM   2143  CD2 TYR A 134      10.987 -11.563  -6.083  1.00  0.00           C  
ATOM   2144  CE1 TYR A 134       9.718 -11.566  -3.619  1.00  0.00           C  
ATOM   2145  CE2 TYR A 134      11.714 -11.345  -4.930  1.00  0.00           C  
ATOM   2146  CZ  TYR A 134      11.083 -11.345  -3.704  1.00  0.00           C  
ATOM   2147  OH  TYR A 134      11.809 -11.120  -2.564  1.00  0.00           O  
ATOM   2148  H   TYR A 134       7.291  -9.904  -6.551  1.00  0.00           H  
ATOM   2149  HA  TYR A 134       9.711 -10.310  -8.244  1.00  0.00           H  
ATOM   2150 1HB  TYR A 134       7.802 -12.319  -6.999  1.00  0.00           H  
ATOM   2151 2HB  TYR A 134       9.275 -12.703  -7.910  1.00  0.00           H  
ATOM   2152  HD1 TYR A 134       7.920 -11.946  -4.712  1.00  0.00           H  
ATOM   2153  HD2 TYR A 134      11.484 -11.549  -7.053  1.00  0.00           H  
ATOM   2154  HE1 TYR A 134       9.218 -11.561  -2.652  1.00  0.00           H  
ATOM   2155  HE2 TYR A 134      12.787 -11.163  -4.989  1.00  0.00           H  
ATOM   2156  HH  TYR A 134      12.748 -11.150  -2.777  1.00  0.00           H  
ATOM   2157  N   ASN A 135       7.120  -9.650  -9.597  1.00  0.00           N  
ATOM   2158  CA  ASN A 135       6.286  -9.651 -10.806  1.00  0.00           C  
ATOM   2159  C   ASN A 135       7.097  -9.317 -12.041  1.00  0.00           C  
ATOM   2160  O   ASN A 135       6.937  -8.260 -12.651  1.00  0.00           O  
ATOM   2161  CB  ASN A 135       5.157  -8.669 -10.678  1.00  0.00           C  
ATOM   2162  CG  ASN A 135       4.101  -8.795 -11.744  1.00  0.00           C  
ATOM   2163  OD1 ASN A 135       4.011  -9.799 -12.473  1.00  0.00           O  
ATOM   2164  ND2 ASN A 135       3.287  -7.779 -11.843  1.00  0.00           N  
ATOM   2165  H   ASN A 135       7.086  -8.837  -8.982  1.00  0.00           H  
ATOM   2166  HA  ASN A 135       5.873 -10.651 -10.942  1.00  0.00           H  
ATOM   2167 1HB  ASN A 135       4.695  -8.805  -9.731  1.00  0.00           H  
ATOM   2168 2HB  ASN A 135       5.563  -7.660 -10.696  1.00  0.00           H  
ATOM   2169 1HD2 ASN A 135       2.554  -7.782 -12.525  1.00  0.00           H  
ATOM   2170 2HD2 ASN A 135       3.435  -6.964 -11.251  1.00  0.00           H  
ATOM   2171  N   ALA A 136       7.906 -10.277 -12.456  1.00  0.00           N  
ATOM   2172  CA  ALA A 136       8.853 -10.107 -13.549  1.00  0.00           C  
ATOM   2173  C   ALA A 136       8.203  -9.646 -14.854  1.00  0.00           C  
ATOM   2174  O   ALA A 136       8.820  -8.885 -15.608  1.00  0.00           O  
ATOM   2175  CB  ALA A 136       9.582 -11.411 -13.796  1.00  0.00           C  
ATOM   2176  H   ALA A 136       7.926 -11.125 -11.887  1.00  0.00           H  
ATOM   2177  HA  ALA A 136       9.572  -9.358 -13.246  1.00  0.00           H  
ATOM   2178 1HB  ALA A 136      10.319 -11.273 -14.584  1.00  0.00           H  
ATOM   2179 2HB  ALA A 136      10.081 -11.727 -12.879  1.00  0.00           H  
ATOM   2180 3HB  ALA A 136       8.864 -12.173 -14.101  1.00  0.00           H  
ATOM   2181  N   ASP A 137       6.964 -10.070 -15.096  1.00  0.00           N  
ATOM   2182  CA  ASP A 137       6.219  -9.758 -16.317  1.00  0.00           C  
ATOM   2183  C   ASP A 137       5.963  -8.263 -16.602  1.00  0.00           C  
ATOM   2184  O   ASP A 137       5.763  -7.894 -17.762  1.00  0.00           O  
ATOM   2185  CB  ASP A 137       4.866 -10.471 -16.286  1.00  0.00           C  
ATOM   2186  CG  ASP A 137       4.969 -11.989 -16.486  1.00  0.00           C  
ATOM   2187  OD1 ASP A 137       6.017 -12.458 -16.867  1.00  0.00           O  
ATOM   2188  OD2 ASP A 137       3.990 -12.662 -16.266  1.00  0.00           O  
ATOM   2189  H   ASP A 137       6.523 -10.654 -14.400  1.00  0.00           H  
ATOM   2190  HA  ASP A 137       6.791 -10.155 -17.155  1.00  0.00           H  
ATOM   2191 1HB  ASP A 137       4.379 -10.273 -15.326  1.00  0.00           H  
ATOM   2192 2HB  ASP A 137       4.224 -10.056 -17.063  1.00  0.00           H  
ATOM   2193  N   GLU A 138       5.909  -7.423 -15.566  1.00  0.00           N  
ATOM   2194  CA  GLU A 138       5.603  -5.995 -15.740  1.00  0.00           C  
ATOM   2195  C   GLU A 138       6.822  -5.082 -15.872  1.00  0.00           C  
ATOM   2196  O   GLU A 138       7.967  -5.516 -15.755  1.00  0.00           O  
ATOM   2197  CB  GLU A 138       4.705  -5.492 -14.606  1.00  0.00           C  
ATOM   2198  CG  GLU A 138       3.290  -6.044 -14.624  1.00  0.00           C  
ATOM   2199  CD  GLU A 138       2.466  -5.521 -15.775  1.00  0.00           C  
ATOM   2200  OE1 GLU A 138       2.707  -4.414 -16.197  1.00  0.00           O  
ATOM   2201  OE2 GLU A 138       1.594  -6.225 -16.226  1.00  0.00           O  
ATOM   2202  H   GLU A 138       6.124  -7.771 -14.627  1.00  0.00           H  
ATOM   2203  HA  GLU A 138       5.035  -5.896 -16.664  1.00  0.00           H  
ATOM   2204 1HB  GLU A 138       5.142  -5.786 -13.653  1.00  0.00           H  
ATOM   2205 2HB  GLU A 138       4.653  -4.405 -14.617  1.00  0.00           H  
ATOM   2206 1HG  GLU A 138       3.338  -7.131 -14.688  1.00  0.00           H  
ATOM   2207 2HG  GLU A 138       2.803  -5.774 -13.691  1.00  0.00           H  
ATOM   2208  N   ASP A 139       6.552  -3.823 -16.214  1.00  0.00           N  
ATOM   2209  CA  ASP A 139       7.564  -2.769 -16.292  1.00  0.00           C  
ATOM   2210  C   ASP A 139       8.125  -2.469 -14.907  1.00  0.00           C  
ATOM   2211  O   ASP A 139       7.403  -2.560 -13.916  1.00  0.00           O  
ATOM   2212  CB  ASP A 139       6.974  -1.488 -16.878  1.00  0.00           C  
ATOM   2213  CG  ASP A 139       6.647  -1.604 -18.365  1.00  0.00           C  
ATOM   2214  OD1 ASP A 139       7.011  -2.590 -18.965  1.00  0.00           O  
ATOM   2215  OD2 ASP A 139       6.038  -0.702 -18.884  1.00  0.00           O  
ATOM   2216  H   ASP A 139       5.579  -3.577 -16.363  1.00  0.00           H  
ATOM   2217  HA  ASP A 139       8.380  -3.110 -16.929  1.00  0.00           H  
ATOM   2218 1HB  ASP A 139       6.060  -1.233 -16.340  1.00  0.00           H  
ATOM   2219 2HB  ASP A 139       7.679  -0.665 -16.733  1.00  0.00           H  
ATOM   2220  N   THR A 140       9.379  -2.028 -14.830  1.00  0.00           N  
ATOM   2221  CA  THR A 140      10.020  -1.709 -13.544  1.00  0.00           C  
ATOM   2222  C   THR A 140       9.508  -0.428 -12.901  1.00  0.00           C  
ATOM   2223  O   THR A 140      10.168   0.618 -12.919  1.00  0.00           O  
ATOM   2224  CB  THR A 140      11.544  -1.627 -13.686  1.00  0.00           C  
ATOM   2225  OG1 THR A 140      11.881  -0.721 -14.748  1.00  0.00           O  
ATOM   2226  CG2 THR A 140      12.122  -2.978 -13.930  1.00  0.00           C  
ATOM   2227  H   THR A 140       9.918  -1.946 -15.681  1.00  0.00           H  
ATOM   2228  HA  THR A 140       9.803  -2.522 -12.848  1.00  0.00           H  
ATOM   2229  HB  THR A 140      11.961  -1.240 -12.768  1.00  0.00           H  
ATOM   2230  HG1 THR A 140      12.839  -0.674 -14.831  1.00  0.00           H  
ATOM   2231 1HG2 THR A 140      13.206  -2.904 -14.010  1.00  0.00           H  
ATOM   2232 2HG2 THR A 140      11.861  -3.619 -13.089  1.00  0.00           H  
ATOM   2233 3HG2 THR A 140      11.714  -3.390 -14.850  1.00  0.00           H  
ATOM   2234  N   ARG A 141       8.293  -0.522 -12.381  1.00  0.00           N  
ATOM   2235  CA  ARG A 141       7.605   0.579 -11.740  1.00  0.00           C  
ATOM   2236  C   ARG A 141       6.972   0.107 -10.434  1.00  0.00           C  
ATOM   2237  O   ARG A 141       6.285  -0.917 -10.388  1.00  0.00           O  
ATOM   2238  CB  ARG A 141       6.524   1.145 -12.654  1.00  0.00           C  
ATOM   2239  CG  ARG A 141       7.036   1.763 -13.963  1.00  0.00           C  
ATOM   2240  CD  ARG A 141       7.793   3.024 -13.716  1.00  0.00           C  
ATOM   2241  NE  ARG A 141       8.216   3.662 -14.951  1.00  0.00           N  
ATOM   2242  CZ  ARG A 141       9.358   3.385 -15.625  1.00  0.00           C  
ATOM   2243  NH1 ARG A 141      10.208   2.473 -15.190  1.00  0.00           N  
ATOM   2244  NH2 ARG A 141       9.627   4.043 -16.742  1.00  0.00           N  
ATOM   2245  H   ARG A 141       7.836  -1.425 -12.473  1.00  0.00           H  
ATOM   2246  HA  ARG A 141       8.329   1.363 -11.515  1.00  0.00           H  
ATOM   2247 1HB  ARG A 141       5.832   0.346 -12.921  1.00  0.00           H  
ATOM   2248 2HB  ARG A 141       5.957   1.908 -12.121  1.00  0.00           H  
ATOM   2249 1HG  ARG A 141       7.687   1.062 -14.481  1.00  0.00           H  
ATOM   2250 2HG  ARG A 141       6.187   1.998 -14.604  1.00  0.00           H  
ATOM   2251 1HD  ARG A 141       7.166   3.724 -13.167  1.00  0.00           H  
ATOM   2252 2HD  ARG A 141       8.684   2.799 -13.129  1.00  0.00           H  
ATOM   2253  HE  ARG A 141       7.610   4.372 -15.336  1.00  0.00           H  
ATOM   2254 1HH1 ARG A 141      10.033   1.940 -14.324  1.00  0.00           H  
ATOM   2255 2HH1 ARG A 141      11.048   2.280 -15.711  1.00  0.00           H  
ATOM   2256 1HH2 ARG A 141       8.984   4.745 -17.084  1.00  0.00           H  
ATOM   2257 2HH2 ARG A 141      10.475   3.844 -17.252  1.00  0.00           H  
ATOM   2258  N   ILE A 142       7.065   0.949  -9.416  1.00  0.00           N  
ATOM   2259  CA  ILE A 142       6.566   0.697  -8.060  1.00  0.00           C  
ATOM   2260  C   ILE A 142       5.067   0.387  -7.936  1.00  0.00           C  
ATOM   2261  O   ILE A 142       4.600   0.003  -6.863  1.00  0.00           O  
ATOM   2262  CB  ILE A 142       6.899   1.918  -7.195  1.00  0.00           C  
ATOM   2263  CG1 ILE A 142       6.163   3.164  -7.785  1.00  0.00           C  
ATOM   2264  CG2 ILE A 142       8.427   2.128  -7.159  1.00  0.00           C  
ATOM   2265  CD1 ILE A 142       6.207   4.401  -6.925  1.00  0.00           C  
ATOM   2266  H   ILE A 142       7.594   1.797  -9.562  1.00  0.00           H  
ATOM   2267  HA  ILE A 142       7.113  -0.162  -7.668  1.00  0.00           H  
ATOM   2268  HB  ILE A 142       6.523   1.761  -6.188  1.00  0.00           H  
ATOM   2269 1HG1 ILE A 142       6.612   3.404  -8.746  1.00  0.00           H  
ATOM   2270 2HG1 ILE A 142       5.116   2.918  -7.943  1.00  0.00           H  
ATOM   2271 1HG2 ILE A 142       8.672   3.000  -6.546  1.00  0.00           H  
ATOM   2272 2HG2 ILE A 142       8.904   1.245  -6.739  1.00  0.00           H  
ATOM   2273 3HG2 ILE A 142       8.796   2.287  -8.174  1.00  0.00           H  
ATOM   2274 1HD1 ILE A 142       5.674   5.207  -7.426  1.00  0.00           H  
ATOM   2275 2HD1 ILE A 142       5.730   4.198  -5.971  1.00  0.00           H  
ATOM   2276 3HD1 ILE A 142       7.244   4.701  -6.763  1.00  0.00           H  
ATOM   2277  N   ASN A 143       4.330   0.561  -9.029  1.00  0.00           N  
ATOM   2278  CA  ASN A 143       2.905   0.299  -9.096  1.00  0.00           C  
ATOM   2279  C   ASN A 143       2.588  -1.075  -9.707  1.00  0.00           C  
ATOM   2280  O   ASN A 143       1.435  -1.353 -10.043  1.00  0.00           O  
ATOM   2281  CB  ASN A 143       2.215   1.405  -9.860  1.00  0.00           C  
ATOM   2282  CG  ASN A 143       2.257   2.721  -9.117  1.00  0.00           C  
ATOM   2283  OD1 ASN A 143       2.126   2.769  -7.888  1.00  0.00           O  
ATOM   2284  ND2 ASN A 143       2.437   3.796  -9.846  1.00  0.00           N  
ATOM   2285  H   ASN A 143       4.801   0.875  -9.862  1.00  0.00           H  
ATOM   2286  HA  ASN A 143       2.510   0.295  -8.079  1.00  0.00           H  
ATOM   2287 1HB  ASN A 143       2.692   1.529 -10.833  1.00  0.00           H  
ATOM   2288 2HB  ASN A 143       1.174   1.129 -10.033  1.00  0.00           H  
ATOM   2289 1HD2 ASN A 143       2.471   4.697  -9.410  1.00  0.00           H  
ATOM   2290 2HD2 ASN A 143       2.534   3.719 -10.838  1.00  0.00           H  
ATOM   2291  N   GLY A 144       3.598  -1.953  -9.821  1.00  0.00           N  
ATOM   2292  CA  GLY A 144       3.340  -3.302 -10.325  1.00  0.00           C  
ATOM   2293  C   GLY A 144       4.570  -4.210 -10.353  1.00  0.00           C  
ATOM   2294  O   GLY A 144       4.438  -5.419 -10.539  1.00  0.00           O  
ATOM   2295  H   GLY A 144       4.550  -1.670  -9.596  1.00  0.00           H  
ATOM   2296 1HA  GLY A 144       2.566  -3.766  -9.715  1.00  0.00           H  
ATOM   2297 2HA  GLY A 144       2.934  -3.227 -11.334  1.00  0.00           H  
ATOM   2298  N   LYS A 145       5.760  -3.643 -10.142  1.00  0.00           N  
ATOM   2299  CA  LYS A 145       7.009  -4.417 -10.124  1.00  0.00           C  
ATOM   2300  C   LYS A 145       8.132  -3.767  -9.327  1.00  0.00           C  
ATOM   2301  O   LYS A 145       8.368  -2.561  -9.405  1.00  0.00           O  
ATOM   2302  CB  LYS A 145       7.531  -4.662 -11.534  1.00  0.00           C  
ATOM   2303  CG  LYS A 145       8.810  -5.519 -11.641  1.00  0.00           C  
ATOM   2304  CD  LYS A 145       9.153  -5.799 -13.077  1.00  0.00           C  
ATOM   2305  CE  LYS A 145      10.472  -6.526 -13.244  1.00  0.00           C  
ATOM   2306  NZ  LYS A 145      10.722  -6.927 -14.700  1.00  0.00           N  
ATOM   2307  H   LYS A 145       5.815  -2.640 -10.026  1.00  0.00           H  
ATOM   2308  HA  LYS A 145       6.798  -5.380  -9.676  1.00  0.00           H  
ATOM   2309 1HB  LYS A 145       6.764  -5.113 -12.151  1.00  0.00           H  
ATOM   2310 2HB  LYS A 145       7.778  -3.718 -11.948  1.00  0.00           H  
ATOM   2311 1HG  LYS A 145       9.636  -4.999 -11.209  1.00  0.00           H  
ATOM   2312 2HG  LYS A 145       8.669  -6.462 -11.115  1.00  0.00           H  
ATOM   2313 1HD  LYS A 145       8.368  -6.411 -13.509  1.00  0.00           H  
ATOM   2314 2HD  LYS A 145       9.202  -4.866 -13.620  1.00  0.00           H  
ATOM   2315 1HE  LYS A 145      11.266  -5.866 -12.923  1.00  0.00           H  
ATOM   2316 2HE  LYS A 145      10.484  -7.406 -12.616  1.00  0.00           H  
ATOM   2317 1HZ  LYS A 145      11.605  -7.391 -14.773  1.00  0.00           H  
ATOM   2318 2HZ  LYS A 145       9.977  -7.582 -15.026  1.00  0.00           H  
ATOM   2319 3HZ  LYS A 145      10.716  -6.121 -15.307  1.00  0.00           H  
ATOM   2320  N   LEU A 146       8.906  -4.584  -8.641  1.00  0.00           N  
ATOM   2321  CA  LEU A 146      10.095  -4.052  -7.989  1.00  0.00           C  
ATOM   2322  C   LEU A 146      10.986  -3.291  -8.974  1.00  0.00           C  
ATOM   2323  O   LEU A 146      11.351  -3.821 -10.024  1.00  0.00           O  
ATOM   2324  CB  LEU A 146      10.927  -5.191  -7.427  1.00  0.00           C  
ATOM   2325  CG  LEU A 146      12.137  -4.769  -6.745  1.00  0.00           C  
ATOM   2326  CD1 LEU A 146      11.739  -4.058  -5.584  1.00  0.00           C  
ATOM   2327  CD2 LEU A 146      12.979  -5.961  -6.404  1.00  0.00           C  
ATOM   2328  H   LEU A 146       8.631  -5.565  -8.546  1.00  0.00           H  
ATOM   2329  HA  LEU A 146       9.784  -3.379  -7.188  1.00  0.00           H  
ATOM   2330 1HB  LEU A 146      10.336  -5.733  -6.714  1.00  0.00           H  
ATOM   2331 2HB  LEU A 146      11.201  -5.869  -8.236  1.00  0.00           H  
ATOM   2332  HG  LEU A 146      12.704  -4.089  -7.379  1.00  0.00           H  
ATOM   2333 1HD1 LEU A 146      12.624  -3.716  -5.108  1.00  0.00           H  
ATOM   2334 2HD1 LEU A 146      11.124  -3.222  -5.865  1.00  0.00           H  
ATOM   2335 3HD1 LEU A 146      11.174  -4.714  -4.933  1.00  0.00           H  
ATOM   2336 1HD2 LEU A 146      13.875  -5.635  -5.877  1.00  0.00           H  
ATOM   2337 2HD2 LEU A 146      12.408  -6.635  -5.778  1.00  0.00           H  
ATOM   2338 3HD2 LEU A 146      13.261  -6.476  -7.322  1.00  0.00           H  
ATOM   2339  N   LYS A 147      11.345  -2.055  -8.630  1.00  0.00           N  
ATOM   2340  CA  LYS A 147      12.192  -1.256  -9.503  1.00  0.00           C  
ATOM   2341  C   LYS A 147      13.662  -1.302  -9.060  1.00  0.00           C  
ATOM   2342  O   LYS A 147      14.542  -1.671  -9.839  1.00  0.00           O  
ATOM   2343  CB  LYS A 147      11.698   0.193  -9.525  1.00  0.00           C  
ATOM   2344  CG  LYS A 147      12.463   1.107 -10.473  1.00  0.00           C  
ATOM   2345  CD  LYS A 147      11.962   2.540 -10.392  1.00  0.00           C  
ATOM   2346  CE  LYS A 147      12.764   3.448 -11.315  1.00  0.00           C  
ATOM   2347  NZ  LYS A 147      12.340   4.880 -11.208  1.00  0.00           N  
ATOM   2348  H   LYS A 147      11.005  -1.674  -7.763  1.00  0.00           H  
ATOM   2349  HA  LYS A 147      12.133  -1.664 -10.509  1.00  0.00           H  
ATOM   2350 1HB  LYS A 147      10.647   0.207  -9.830  1.00  0.00           H  
ATOM   2351 2HB  LYS A 147      11.755   0.618  -8.525  1.00  0.00           H  
ATOM   2352 1HG  LYS A 147      13.520   1.065 -10.287  1.00  0.00           H  
ATOM   2353 2HG  LYS A 147      12.300   0.761 -11.489  1.00  0.00           H  
ATOM   2354 1HD  LYS A 147      10.911   2.570 -10.687  1.00  0.00           H  
ATOM   2355 2HD  LYS A 147      12.051   2.900  -9.367  1.00  0.00           H  
ATOM   2356 1HE  LYS A 147      13.819   3.370 -11.057  1.00  0.00           H  
ATOM   2357 2HE  LYS A 147      12.625   3.115 -12.345  1.00  0.00           H  
ATOM   2358 1HZ  LYS A 147      12.896   5.445 -11.835  1.00  0.00           H  
ATOM   2359 2HZ  LYS A 147      11.365   4.962 -11.456  1.00  0.00           H  
ATOM   2360 3HZ  LYS A 147      12.473   5.202 -10.259  1.00  0.00           H  
ATOM   2361  N   THR A 148      13.922  -0.923  -7.806  1.00  0.00           N  
ATOM   2362  CA  THR A 148      15.284  -0.898  -7.267  1.00  0.00           C  
ATOM   2363  C   THR A 148      15.218  -1.523  -5.872  1.00  0.00           C  
ATOM   2364  O   THR A 148      14.124  -1.640  -5.318  1.00  0.00           O  
ATOM   2365  CB  THR A 148      15.815   0.539  -7.065  1.00  0.00           C  
ATOM   2366  OG1 THR A 148      15.222   1.082  -5.913  1.00  0.00           O  
ATOM   2367  CG2 THR A 148      15.442   1.422  -8.205  1.00  0.00           C  
ATOM   2368  H   THR A 148      13.155  -0.633  -7.225  1.00  0.00           H  
ATOM   2369  HA  THR A 148      15.942  -1.471  -7.917  1.00  0.00           H  
ATOM   2370  HB  THR A 148      16.876   0.551  -6.984  1.00  0.00           H  
ATOM   2371  HG1 THR A 148      14.381   1.491  -6.159  1.00  0.00           H  
ATOM   2372 1HG2 THR A 148      15.819   2.428  -8.021  1.00  0.00           H  
ATOM   2373 2HG2 THR A 148      15.870   1.036  -9.131  1.00  0.00           H  
ATOM   2374 3HG2 THR A 148      14.368   1.455  -8.276  1.00  0.00           H  
ATOM   2375  N   PRO A 149      16.342  -1.845  -5.216  1.00  0.00           N  
ATOM   2376  CA  PRO A 149      16.388  -2.262  -3.831  1.00  0.00           C  
ATOM   2377  C   PRO A 149      15.623  -1.339  -2.865  1.00  0.00           C  
ATOM   2378  O   PRO A 149      15.155  -1.820  -1.837  1.00  0.00           O  
ATOM   2379  CB  PRO A 149      17.894  -2.266  -3.543  1.00  0.00           C  
ATOM   2380  CG  PRO A 149      18.528  -2.595  -4.879  1.00  0.00           C  
ATOM   2381  CD  PRO A 149      17.669  -1.879  -5.898  1.00  0.00           C  
ATOM   2382  HA  PRO A 149      15.988  -3.287  -3.764  1.00  0.00           H  
ATOM   2383 1HB  PRO A 149      18.199  -1.286  -3.149  1.00  0.00           H  
ATOM   2384 2HB  PRO A 149      18.142  -3.002  -2.776  1.00  0.00           H  
ATOM   2385 1HG  PRO A 149      19.577  -2.253  -4.893  1.00  0.00           H  
ATOM   2386 2HG  PRO A 149      18.550  -3.685  -5.029  1.00  0.00           H  
ATOM   2387 1HD  PRO A 149      18.094  -0.892  -6.037  1.00  0.00           H  
ATOM   2388 2HD  PRO A 149      17.628  -2.463  -6.825  1.00  0.00           H  
ATOM   2389  N   TYR A 150      15.495  -0.012  -3.139  1.00  0.00           N  
ATOM   2390  CA  TYR A 150      14.770   0.789  -2.135  1.00  0.00           C  
ATOM   2391  C   TYR A 150      13.292   0.510  -2.257  1.00  0.00           C  
ATOM   2392  O   TYR A 150      12.527   0.706  -1.312  1.00  0.00           O  
ATOM   2393  CB  TYR A 150      14.950   2.311  -2.239  1.00  0.00           C  
ATOM   2394  CG  TYR A 150      14.031   3.024  -3.252  1.00  0.00           C  
ATOM   2395  CD1 TYR A 150      12.698   3.328  -2.910  1.00  0.00           C  
ATOM   2396  CD2 TYR A 150      14.513   3.409  -4.476  1.00  0.00           C  
ATOM   2397  CE1 TYR A 150      11.876   3.981  -3.823  1.00  0.00           C  
ATOM   2398  CE2 TYR A 150      13.699   4.054  -5.384  1.00  0.00           C  
ATOM   2399  CZ  TYR A 150      12.387   4.341  -5.072  1.00  0.00           C  
ATOM   2400  OH  TYR A 150      11.605   4.995  -6.019  1.00  0.00           O  
ATOM   2401  H   TYR A 150      15.795   0.406  -4.019  1.00  0.00           H  
ATOM   2402  HA  TYR A 150      15.086   0.477  -1.142  1.00  0.00           H  
ATOM   2403 1HB  TYR A 150      14.781   2.740  -1.269  1.00  0.00           H  
ATOM   2404 2HB  TYR A 150      15.980   2.531  -2.510  1.00  0.00           H  
ATOM   2405  HD1 TYR A 150      12.306   3.044  -1.935  1.00  0.00           H  
ATOM   2406  HD2 TYR A 150      15.548   3.198  -4.735  1.00  0.00           H  
ATOM   2407  HE1 TYR A 150      10.844   4.211  -3.565  1.00  0.00           H  
ATOM   2408  HE2 TYR A 150      14.101   4.344  -6.354  1.00  0.00           H  
ATOM   2409  HH  TYR A 150      10.716   5.227  -5.654  1.00  0.00           H  
ATOM   2410  N   ALA A 151      12.878   0.094  -3.456  1.00  0.00           N  
ATOM   2411  CA  ALA A 151      11.490  -0.196  -3.677  1.00  0.00           C  
ATOM   2412  C   ALA A 151      11.182  -1.455  -2.895  1.00  0.00           C  
ATOM   2413  O   ALA A 151      10.170  -1.529  -2.203  1.00  0.00           O  
ATOM   2414  CB  ALA A 151      11.183  -0.333  -5.156  1.00  0.00           C  
ATOM   2415  H   ALA A 151      13.546  -0.090  -4.194  1.00  0.00           H  
ATOM   2416  HA  ALA A 151      10.898   0.617  -3.284  1.00  0.00           H  
ATOM   2417 1HB  ALA A 151      10.123  -0.557  -5.288  1.00  0.00           H  
ATOM   2418 2HB  ALA A 151      11.428   0.602  -5.659  1.00  0.00           H  
ATOM   2419 3HB  ALA A 151      11.769  -1.122  -5.570  1.00  0.00           H  
ATOM   2420  N   TRP A 152      12.141  -2.397  -2.911  1.00  0.00           N  
ATOM   2421  CA  TRP A 152      11.959  -3.672  -2.218  1.00  0.00           C  
ATOM   2422  C   TRP A 152      11.738  -3.334  -0.772  1.00  0.00           C  
ATOM   2423  O   TRP A 152      10.794  -3.809  -0.160  1.00  0.00           O  
ATOM   2424  CB  TRP A 152      13.194  -4.588  -2.354  1.00  0.00           C  
ATOM   2425  CG  TRP A 152      13.026  -6.048  -1.860  1.00  0.00           C  
ATOM   2426  CD1 TRP A 152      12.544  -7.093  -2.599  1.00  0.00           C  
ATOM   2427  CD2 TRP A 152      13.374  -6.619  -0.576  1.00  0.00           C  
ATOM   2428  NE1 TRP A 152      12.565  -8.251  -1.863  1.00  0.00           N  
ATOM   2429  CE2 TRP A 152      13.075  -7.986  -0.637  1.00  0.00           C  
ATOM   2430  CE3 TRP A 152      13.908  -6.111   0.575  1.00  0.00           C  
ATOM   2431  CZ2 TRP A 152      13.305  -8.834   0.429  1.00  0.00           C  
ATOM   2432  CZ3 TRP A 152      14.142  -6.971   1.629  1.00  0.00           C  
ATOM   2433  CH2 TRP A 152      13.854  -8.287   1.564  1.00  0.00           C  
ATOM   2434  H   TRP A 152      12.965  -2.234  -3.493  1.00  0.00           H  
ATOM   2435  HA  TRP A 152      11.078  -4.171  -2.603  1.00  0.00           H  
ATOM   2436 1HB  TRP A 152      13.542  -4.617  -3.369  1.00  0.00           H  
ATOM   2437 2HB  TRP A 152      14.005  -4.154  -1.772  1.00  0.00           H  
ATOM   2438  HD1 TRP A 152      12.198  -7.024  -3.618  1.00  0.00           H  
ATOM   2439  HE1 TRP A 152      12.262  -9.173  -2.169  1.00  0.00           H  
ATOM   2440  HE3 TRP A 152      14.136  -5.056   0.654  1.00  0.00           H  
ATOM   2441  HZ2 TRP A 152      13.076  -9.901   0.386  1.00  0.00           H  
ATOM   2442  HZ3 TRP A 152      14.552  -6.556   2.515  1.00  0.00           H  
ATOM   2443  HH2 TRP A 152      14.058  -8.920   2.429  1.00  0.00           H  
ATOM   2444  N   VAL A 153      12.568  -2.435  -0.259  1.00  0.00           N  
ATOM   2445  CA  VAL A 153      12.456  -1.985   1.109  1.00  0.00           C  
ATOM   2446  C   VAL A 153      11.138  -1.282   1.443  1.00  0.00           C  
ATOM   2447  O   VAL A 153      10.485  -1.631   2.426  1.00  0.00           O  
ATOM   2448  CB  VAL A 153      13.606  -1.038   1.393  1.00  0.00           C  
ATOM   2449  CG1 VAL A 153      13.414  -0.393   2.636  1.00  0.00           C  
ATOM   2450  CG2 VAL A 153      14.862  -1.814   1.414  1.00  0.00           C  
ATOM   2451  H   VAL A 153      13.332  -2.081  -0.838  1.00  0.00           H  
ATOM   2452  HA  VAL A 153      12.567  -2.853   1.751  1.00  0.00           H  
ATOM   2453  HB  VAL A 153      13.650  -0.285   0.631  1.00  0.00           H  
ATOM   2454 1HG1 VAL A 153      14.229   0.278   2.830  1.00  0.00           H  
ATOM   2455 2HG1 VAL A 153      12.501   0.165   2.600  1.00  0.00           H  
ATOM   2456 3HG1 VAL A 153      13.364  -1.141   3.384  1.00  0.00           H  
ATOM   2457 1HG2 VAL A 153      15.705  -1.155   1.591  1.00  0.00           H  
ATOM   2458 2HG2 VAL A 153      14.813  -2.569   2.203  1.00  0.00           H  
ATOM   2459 3HG2 VAL A 153      14.979  -2.289   0.466  1.00  0.00           H  
ATOM   2460  N   LYS A 154      10.682  -0.323   0.642  1.00  0.00           N  
ATOM   2461  CA  LYS A 154       9.419   0.296   1.037  1.00  0.00           C  
ATOM   2462  C   LYS A 154       8.235  -0.656   0.911  1.00  0.00           C  
ATOM   2463  O   LYS A 154       7.237  -0.496   1.607  1.00  0.00           O  
ATOM   2464  CB  LYS A 154       9.083   1.539   0.245  1.00  0.00           C  
ATOM   2465  CG  LYS A 154       8.701   1.308  -1.129  1.00  0.00           C  
ATOM   2466  CD  LYS A 154       8.291   2.569  -1.772  1.00  0.00           C  
ATOM   2467  CE  LYS A 154       7.951   2.360  -3.200  1.00  0.00           C  
ATOM   2468  NZ  LYS A 154       7.334   3.522  -3.714  1.00  0.00           N  
ATOM   2469  H   LYS A 154      11.207  -0.023  -0.183  1.00  0.00           H  
ATOM   2470  HA  LYS A 154       9.496   0.581   2.082  1.00  0.00           H  
ATOM   2471 1HB  LYS A 154       8.304   2.110   0.741  1.00  0.00           H  
ATOM   2472 2HB  LYS A 154       9.952   2.145   0.174  1.00  0.00           H  
ATOM   2473 1HG  LYS A 154       9.518   0.871  -1.641  1.00  0.00           H  
ATOM   2474 2HG  LYS A 154       7.861   0.634  -1.160  1.00  0.00           H  
ATOM   2475 1HD  LYS A 154       7.420   2.988  -1.261  1.00  0.00           H  
ATOM   2476 2HD  LYS A 154       9.103   3.293  -1.722  1.00  0.00           H  
ATOM   2477 1HE  LYS A 154       8.874   2.180  -3.754  1.00  0.00           H  
ATOM   2478 2HE  LYS A 154       7.285   1.508  -3.323  1.00  0.00           H  
ATOM   2479 1HZ  LYS A 154       7.124   3.407  -4.689  1.00  0.00           H  
ATOM   2480 2HZ  LYS A 154       6.443   3.644  -3.189  1.00  0.00           H  
ATOM   2481 3HZ  LYS A 154       7.964   4.335  -3.595  1.00  0.00           H  
ATOM   2482  N   GLN A 155       8.381  -1.688   0.075  1.00  0.00           N  
ATOM   2483  CA  GLN A 155       7.338  -2.662  -0.205  1.00  0.00           C  
ATOM   2484  C   GLN A 155       7.362  -3.857   0.743  1.00  0.00           C  
ATOM   2485  O   GLN A 155       6.750  -4.880   0.455  1.00  0.00           O  
ATOM   2486  CB  GLN A 155       7.427  -3.117  -1.666  1.00  0.00           C  
ATOM   2487  CG  GLN A 155       7.099  -2.032  -2.717  1.00  0.00           C  
ATOM   2488  CD  GLN A 155       7.320  -2.480  -4.188  1.00  0.00           C  
ATOM   2489  OE1 GLN A 155       8.416  -2.905  -4.578  1.00  0.00           O  
ATOM   2490  NE2 GLN A 155       6.265  -2.357  -4.999  1.00  0.00           N  
ATOM   2491  H   GLN A 155       9.244  -1.770  -0.460  1.00  0.00           H  
ATOM   2492  HA  GLN A 155       6.378  -2.168  -0.077  1.00  0.00           H  
ATOM   2493 1HB  GLN A 155       8.451  -3.393  -1.851  1.00  0.00           H  
ATOM   2494 2HB  GLN A 155       6.794  -3.990  -1.831  1.00  0.00           H  
ATOM   2495 1HG  GLN A 155       6.059  -1.735  -2.600  1.00  0.00           H  
ATOM   2496 2HG  GLN A 155       7.739  -1.185  -2.542  1.00  0.00           H  
ATOM   2497 1HE2 GLN A 155       6.331  -2.609  -5.965  1.00  0.00           H  
ATOM   2498 2HE2 GLN A 155       5.403  -1.997  -4.649  1.00  0.00           H  
ATOM   2499  N   ILE A 156       8.120  -3.761   1.832  1.00  0.00           N  
ATOM   2500  CA  ILE A 156       8.132  -4.770   2.886  1.00  0.00           C  
ATOM   2501  C   ILE A 156       8.023  -4.072   4.239  1.00  0.00           C  
ATOM   2502  O   ILE A 156       8.263  -2.876   4.353  1.00  0.00           O  
ATOM   2503  CB  ILE A 156       9.433  -5.586   2.903  1.00  0.00           C  
ATOM   2504  CG1 ILE A 156      10.533  -4.649   3.165  1.00  0.00           C  
ATOM   2505  CG2 ILE A 156       9.670  -6.372   1.603  1.00  0.00           C  
ATOM   2506  CD1 ILE A 156      11.787  -5.282   3.410  1.00  0.00           C  
ATOM   2507  H   ILE A 156       8.694  -2.924   1.965  1.00  0.00           H  
ATOM   2508  HA  ILE A 156       7.280  -5.435   2.762  1.00  0.00           H  
ATOM   2509  HB  ILE A 156       9.402  -6.282   3.718  1.00  0.00           H  
ATOM   2510 1HG1 ILE A 156      10.638  -4.037   2.303  1.00  0.00           H  
ATOM   2511 2HG1 ILE A 156      10.281  -4.014   4.004  1.00  0.00           H  
ATOM   2512 1HG2 ILE A 156      10.605  -6.925   1.674  1.00  0.00           H  
ATOM   2513 2HG2 ILE A 156       8.860  -7.058   1.441  1.00  0.00           H  
ATOM   2514 3HG2 ILE A 156       9.723  -5.702   0.764  1.00  0.00           H  
ATOM   2515 1HD1 ILE A 156      12.551  -4.522   3.557  1.00  0.00           H  
ATOM   2516 2HD1 ILE A 156      11.725  -5.913   4.277  1.00  0.00           H  
ATOM   2517 3HD1 ILE A 156      11.996  -5.862   2.561  1.00  0.00           H  
ATOM   2518  N   LEU A 157       7.713  -4.812   5.284  1.00  0.00           N  
ATOM   2519  CA  LEU A 157       7.861  -4.279   6.638  1.00  0.00           C  
ATOM   2520  C   LEU A 157       7.262  -2.910   7.028  1.00  0.00           C  
ATOM   2521  O   LEU A 157       8.008  -2.084   7.543  1.00  0.00           O  
ATOM   2522  CB  LEU A 157       9.349  -4.156   6.937  1.00  0.00           C  
ATOM   2523  CG  LEU A 157      10.138  -5.403   6.874  1.00  0.00           C  
ATOM   2524  CD1 LEU A 157      11.557  -5.043   6.983  1.00  0.00           C  
ATOM   2525  CD2 LEU A 157       9.743  -6.314   8.000  1.00  0.00           C  
ATOM   2526  H   LEU A 157       7.451  -5.778   5.150  1.00  0.00           H  
ATOM   2527  HA  LEU A 157       7.444  -5.022   7.313  1.00  0.00           H  
ATOM   2528 1HB  LEU A 157       9.802  -3.421   6.276  1.00  0.00           H  
ATOM   2529 2HB  LEU A 157       9.444  -3.796   7.944  1.00  0.00           H  
ATOM   2530  HG  LEU A 157       9.974  -5.901   5.933  1.00  0.00           H  
ATOM   2531 1HD1 LEU A 157      12.137  -5.947   6.920  1.00  0.00           H  
ATOM   2532 2HD1 LEU A 157      11.840  -4.374   6.171  1.00  0.00           H  
ATOM   2533 3HD1 LEU A 157      11.729  -4.538   7.934  1.00  0.00           H  
ATOM   2534 1HD2 LEU A 157      10.337  -7.209   7.948  1.00  0.00           H  
ATOM   2535 2HD2 LEU A 157       9.919  -5.812   8.950  1.00  0.00           H  
ATOM   2536 3HD2 LEU A 157       8.690  -6.570   7.914  1.00  0.00           H  
ATOM   2537  N   TYR A 158       5.974  -2.616   6.843  1.00  0.00           N  
ATOM   2538  CA  TYR A 158       4.906  -3.312   6.147  1.00  0.00           C  
ATOM   2539  C   TYR A 158       3.765  -2.331   5.725  1.00  0.00           C  
ATOM   2540  O   TYR A 158       3.291  -2.415   4.591  1.00  0.00           O  
ATOM   2541  CB  TYR A 158       4.415  -4.563   6.880  1.00  0.00           C  
ATOM   2542  CG  TYR A 158       3.331  -5.209   6.195  1.00  0.00           C  
ATOM   2543  CD1 TYR A 158       3.623  -5.910   5.104  1.00  0.00           C  
ATOM   2544  CD2 TYR A 158       2.036  -5.129   6.660  1.00  0.00           C  
ATOM   2545  CE1 TYR A 158       2.652  -6.560   4.444  1.00  0.00           C  
ATOM   2546  CE2 TYR A 158       1.038  -5.792   6.005  1.00  0.00           C  
ATOM   2547  CZ  TYR A 158       1.354  -6.518   4.898  1.00  0.00           C  
ATOM   2548  OH  TYR A 158       0.407  -7.234   4.238  1.00  0.00           O  
ATOM   2549  H   TYR A 158       5.717  -1.710   7.170  1.00  0.00           H  
ATOM   2550  HA  TYR A 158       5.307  -3.678   5.208  1.00  0.00           H  
ATOM   2551 1HB  TYR A 158       5.211  -5.287   6.934  1.00  0.00           H  
ATOM   2552 2HB  TYR A 158       4.117  -4.383   7.856  1.00  0.00           H  
ATOM   2553  HD1 TYR A 158       4.640  -5.946   4.758  1.00  0.00           H  
ATOM   2554  HD2 TYR A 158       1.807  -4.561   7.545  1.00  0.00           H  
ATOM   2555  HE1 TYR A 158       2.899  -7.127   3.558  1.00  0.00           H  
ATOM   2556  HE2 TYR A 158       0.013  -5.751   6.373  1.00  0.00           H  
ATOM   2557  HH  TYR A 158       0.838  -8.068   3.927  1.00  0.00           H  
ATOM   2558  N   GLY A 159       3.269  -1.423   6.629  1.00  0.00           N  
ATOM   2559  CA  GLY A 159       3.700  -1.120   8.009  1.00  0.00           C  
ATOM   2560  C   GLY A 159       3.475  -2.238   9.009  1.00  0.00           C  
ATOM   2561  O   GLY A 159       2.431  -2.874   9.025  1.00  0.00           O  
ATOM   2562  H   GLY A 159       2.461  -0.863   6.332  1.00  0.00           H  
ATOM   2563 1HA  GLY A 159       4.711  -0.740   8.055  1.00  0.00           H  
ATOM   2564 2HA  GLY A 159       3.096  -0.271   8.335  1.00  0.00           H  
ATOM   2565  N   ILE A 160       4.400  -2.423   9.927  1.00  0.00           N  
ATOM   2566  CA  ILE A 160       4.178  -3.478  10.902  1.00  0.00           C  
ATOM   2567  C   ILE A 160       2.930  -3.162  11.721  1.00  0.00           C  
ATOM   2568  O   ILE A 160       2.093  -4.045  11.965  1.00  0.00           O  
ATOM   2569  CB  ILE A 160       5.446  -3.654  11.729  1.00  0.00           C  
ATOM   2570  CG1 ILE A 160       6.529  -4.214  10.817  1.00  0.00           C  
ATOM   2571  CG2 ILE A 160       5.232  -4.510  12.880  1.00  0.00           C  
ATOM   2572  CD1 ILE A 160       6.192  -5.547  10.194  1.00  0.00           C  
ATOM   2573  H   ILE A 160       5.256  -1.889   9.925  1.00  0.00           H  
ATOM   2574  HA  ILE A 160       4.004  -4.411  10.383  1.00  0.00           H  
ATOM   2575  HB  ILE A 160       5.777  -2.681  12.077  1.00  0.00           H  
ATOM   2576 1HG1 ILE A 160       6.737  -3.495  10.021  1.00  0.00           H  
ATOM   2577 2HG1 ILE A 160       7.405  -4.364  11.394  1.00  0.00           H  
ATOM   2578 1HG2 ILE A 160       6.148  -4.585  13.440  1.00  0.00           H  
ATOM   2579 2HG2 ILE A 160       4.463  -4.066  13.511  1.00  0.00           H  
ATOM   2580 3HG2 ILE A 160       4.924  -5.494  12.549  1.00  0.00           H  
ATOM   2581 1HD1 ILE A 160       7.023  -5.880   9.581  1.00  0.00           H  
ATOM   2582 2HD1 ILE A 160       6.012  -6.270  10.982  1.00  0.00           H  
ATOM   2583 3HD1 ILE A 160       5.307  -5.453   9.583  1.00  0.00           H  
ATOM   2584  N   GLU A 161       2.755  -1.888  12.037  1.00  0.00           N  
ATOM   2585  CA  GLU A 161       1.560  -1.413  12.711  1.00  0.00           C  
ATOM   2586  C   GLU A 161       0.319  -1.607  11.812  1.00  0.00           C  
ATOM   2587  O   GLU A 161      -0.774  -1.863  12.313  1.00  0.00           O  
ATOM   2588  CB  GLU A 161       1.747   0.042  13.131  1.00  0.00           C  
ATOM   2589  CG  GLU A 161       2.795   0.205  14.245  1.00  0.00           C  
ATOM   2590  CD  GLU A 161       3.014   1.632  14.672  1.00  0.00           C  
ATOM   2591  OE1 GLU A 161       2.448   2.512  14.068  1.00  0.00           O  
ATOM   2592  OE2 GLU A 161       3.759   1.843  15.600  1.00  0.00           O  
ATOM   2593  H   GLU A 161       3.483  -1.228  11.809  1.00  0.00           H  
ATOM   2594  HA  GLU A 161       1.411  -2.001  13.608  1.00  0.00           H  
ATOM   2595 1HB  GLU A 161       2.060   0.635  12.271  1.00  0.00           H  
ATOM   2596 2HB  GLU A 161       0.801   0.446  13.489  1.00  0.00           H  
ATOM   2597 1HG  GLU A 161       2.471  -0.376  15.112  1.00  0.00           H  
ATOM   2598 2HG  GLU A 161       3.739  -0.220  13.903  1.00  0.00           H  
ATOM   2599  N   ASP A 162       0.485  -1.507  10.480  1.00  0.00           N  
ATOM   2600  CA  ASP A 162      -0.624  -1.673   9.521  1.00  0.00           C  
ATOM   2601  C   ASP A 162      -1.182  -3.094   9.662  1.00  0.00           C  
ATOM   2602  O   ASP A 162      -2.382  -3.333   9.525  1.00  0.00           O  
ATOM   2603  CB  ASP A 162      -0.160  -1.467   8.060  1.00  0.00           C  
ATOM   2604  CG  ASP A 162       0.242  -0.023   7.696  1.00  0.00           C  
ATOM   2605  OD1 ASP A 162      -0.097   0.880   8.421  1.00  0.00           O  
ATOM   2606  OD2 ASP A 162       0.975   0.146   6.722  1.00  0.00           O  
ATOM   2607  H   ASP A 162       1.409  -1.331  10.122  1.00  0.00           H  
ATOM   2608  HA  ASP A 162      -1.413  -0.959   9.759  1.00  0.00           H  
ATOM   2609 1HB  ASP A 162       0.629  -2.138   7.810  1.00  0.00           H  
ATOM   2610 2HB  ASP A 162      -0.987  -1.736   7.406  1.00  0.00           H  
ATOM   2611  N   ALA A 163      -0.281  -4.031   9.982  1.00  0.00           N  
ATOM   2612  CA  ALA A 163      -0.603  -5.446  10.181  1.00  0.00           C  
ATOM   2613  C   ALA A 163      -1.195  -5.718  11.575  1.00  0.00           C  
ATOM   2614  O   ALA A 163      -1.537  -6.859  11.891  1.00  0.00           O  
ATOM   2615  CB  ALA A 163       0.642  -6.315   9.995  1.00  0.00           C  
ATOM   2616  H   ALA A 163       0.696  -3.734  10.040  1.00  0.00           H  
ATOM   2617  HA  ALA A 163      -1.349  -5.726   9.438  1.00  0.00           H  
ATOM   2618 1HB  ALA A 163       0.375  -7.362  10.120  1.00  0.00           H  
ATOM   2619 2HB  ALA A 163       1.046  -6.168   9.016  1.00  0.00           H  
ATOM   2620 3HB  ALA A 163       1.390  -6.046  10.733  1.00  0.00           H  
ATOM   2621  N   GLY A 164      -1.287  -4.683  12.422  1.00  0.00           N  
ATOM   2622  CA  GLY A 164      -1.792  -4.807  13.783  1.00  0.00           C  
ATOM   2623  C   GLY A 164      -0.720  -5.217  14.799  1.00  0.00           C  
ATOM   2624  O   GLY A 164      -1.035  -5.521  15.952  1.00  0.00           O  
ATOM   2625  H   GLY A 164      -1.018  -3.750  12.121  1.00  0.00           H  
ATOM   2626 1HA  GLY A 164      -2.218  -3.849  14.081  1.00  0.00           H  
ATOM   2627 2HA  GLY A 164      -2.604  -5.532  13.800  1.00  0.00           H  
ATOM   2628  N   ALA A 165       0.538  -5.280  14.366  1.00  0.00           N  
ATOM   2629  CA  ALA A 165       1.625  -5.689  15.243  1.00  0.00           C  
ATOM   2630  C   ALA A 165       2.296  -4.468  15.899  1.00  0.00           C  
ATOM   2631  O   ALA A 165       2.237  -3.373  15.353  1.00  0.00           O  
ATOM   2632  CB  ALA A 165       2.640  -6.493  14.453  1.00  0.00           C  
ATOM   2633  H   ALA A 165       0.772  -4.992  13.415  1.00  0.00           H  
ATOM   2634  HA  ALA A 165       1.206  -6.331  16.006  1.00  0.00           H  
ATOM   2635 1HB  ALA A 165       3.452  -6.818  15.101  1.00  0.00           H  
ATOM   2636 2HB  ALA A 165       2.155  -7.358  14.009  1.00  0.00           H  
ATOM   2637 3HB  ALA A 165       3.019  -5.873  13.680  1.00  0.00           H  
ATOM   2638  N   PRO A 166       2.909  -4.610  17.084  1.00  0.00           N  
ATOM   2639  CA  PRO A 166       3.777  -3.620  17.699  1.00  0.00           C  
ATOM   2640  C   PRO A 166       4.906  -3.329  16.731  1.00  0.00           C  
ATOM   2641  O   PRO A 166       5.232  -4.189  15.909  1.00  0.00           O  
ATOM   2642  CB  PRO A 166       4.255  -4.317  18.970  1.00  0.00           C  
ATOM   2643  CG  PRO A 166       3.163  -5.331  19.282  1.00  0.00           C  
ATOM   2644  CD  PRO A 166       2.637  -5.786  17.936  1.00  0.00           C  
ATOM   2645  HA  PRO A 166       3.200  -2.706  17.914  1.00  0.00           H  
ATOM   2646 1HB  PRO A 166       5.229  -4.764  18.780  1.00  0.00           H  
ATOM   2647 2HB  PRO A 166       4.410  -3.578  19.770  1.00  0.00           H  
ATOM   2648 1HG  PRO A 166       3.566  -6.159  19.865  1.00  0.00           H  
ATOM   2649 2HG  PRO A 166       2.384  -4.864  19.903  1.00  0.00           H  
ATOM   2650 1HD  PRO A 166       3.157  -6.675  17.574  1.00  0.00           H  
ATOM   2651 2HD  PRO A 166       1.555  -5.949  18.059  1.00  0.00           H  
ATOM   2652  N   GLY A 167       5.476  -2.129  16.773  1.00  0.00           N  
ATOM   2653  CA  GLY A 167       6.526  -1.821  15.807  1.00  0.00           C  
ATOM   2654  C   GLY A 167       7.831  -2.495  16.196  1.00  0.00           C  
ATOM   2655  O   GLY A 167       7.875  -3.254  17.159  1.00  0.00           O  
ATOM   2656  H   GLY A 167       5.200  -1.429  17.470  1.00  0.00           H  
ATOM   2657 1HA  GLY A 167       6.216  -2.150  14.814  1.00  0.00           H  
ATOM   2658 2HA  GLY A 167       6.666  -0.741  15.761  1.00  0.00           H  
ATOM   2659  N   PHE A 168       8.899  -2.238  15.436  1.00  0.00           N  
ATOM   2660  CA  PHE A 168      10.172  -2.883  15.748  1.00  0.00           C  
ATOM   2661  C   PHE A 168      11.266  -1.905  16.186  1.00  0.00           C  
ATOM   2662  O   PHE A 168      12.060  -2.216  17.068  1.00  0.00           O  
ATOM   2663  CB  PHE A 168      10.725  -3.658  14.545  1.00  0.00           C  
ATOM   2664  CG  PHE A 168       9.861  -4.788  13.988  1.00  0.00           C  
ATOM   2665  CD1 PHE A 168       8.818  -5.384  14.701  1.00  0.00           C  
ATOM   2666  CD2 PHE A 168      10.110  -5.242  12.719  1.00  0.00           C  
ATOM   2667  CE1 PHE A 168       8.076  -6.399  14.141  1.00  0.00           C  
ATOM   2668  CE2 PHE A 168       9.371  -6.234  12.163  1.00  0.00           C  
ATOM   2669  CZ  PHE A 168       8.349  -6.821  12.869  1.00  0.00           C  
ATOM   2670  H   PHE A 168       8.817  -1.620  14.650  1.00  0.00           H  
ATOM   2671  HA  PHE A 168       9.988  -3.576  16.557  1.00  0.00           H  
ATOM   2672 1HB  PHE A 168      10.958  -2.968  13.740  1.00  0.00           H  
ATOM   2673 2HB  PHE A 168      11.675  -4.098  14.846  1.00  0.00           H  
ATOM   2674  HD1 PHE A 168       8.595  -5.064  15.713  1.00  0.00           H  
ATOM   2675  HD2 PHE A 168      10.917  -4.782  12.144  1.00  0.00           H  
ATOM   2676  HE1 PHE A 168       7.268  -6.858  14.713  1.00  0.00           H  
ATOM   2677  HE2 PHE A 168       9.596  -6.546  11.161  1.00  0.00           H  
ATOM   2678  HZ  PHE A 168       7.756  -7.615  12.419  1.00  0.00           H  
ATOM   2679  N   SER A 169      11.325  -0.725  15.567  1.00  0.00           N  
ATOM   2680  CA  SER A 169      12.402   0.229  15.858  1.00  0.00           C  
ATOM   2681  C   SER A 169      13.808  -0.336  15.627  1.00  0.00           C  
ATOM   2682  O   SER A 169      14.102  -0.755  14.502  1.00  0.00           O  
ATOM   2683  CB  SER A 169      12.251   0.798  17.241  1.00  0.00           C  
ATOM   2684  OG  SER A 169      13.211   1.811  17.479  1.00  0.00           O  
ATOM   2685  H   SER A 169      10.637  -0.497  14.869  1.00  0.00           H  
ATOM   2686  HA  SER A 169      12.290   1.072  15.180  1.00  0.00           H  
ATOM   2687 1HB  SER A 169      11.254   1.225  17.333  1.00  0.00           H  
ATOM   2688 2HB  SER A 169      12.327   0.023  17.974  1.00  0.00           H  
ATOM   2689  HG  SER A 169      13.993   1.350  17.846  1.00  0.00           H  
ATOM   2690  N   SER A 170      14.689  -0.253  16.654  1.00  0.00           N  
ATOM   2691  CA  SER A 170      16.104  -0.674  16.569  1.00  0.00           C  
ATOM   2692  C   SER A 170      16.472  -2.050  17.122  1.00  0.00           C  
ATOM   2693  O   SER A 170      15.671  -2.743  17.755  1.00  0.00           O  
ATOM   2694  CB  SER A 170      16.986   0.287  17.345  1.00  0.00           C  
ATOM   2695  OG  SER A 170      16.847   0.123  18.727  1.00  0.00           O  
ATOM   2696  H   SER A 170      14.377   0.125  17.552  1.00  0.00           H  
ATOM   2697  HA  SER A 170      16.384  -0.656  15.514  1.00  0.00           H  
ATOM   2698 1HB  SER A 170      18.027   0.155  17.056  1.00  0.00           H  
ATOM   2699 2HB  SER A 170      16.710   1.267  17.104  1.00  0.00           H  
ATOM   2700  HG  SER A 170      15.997   0.526  18.959  1.00  0.00           H  
ATOM   2701  N   ILE A 171      17.723  -2.448  16.836  1.00  0.00           N  
ATOM   2702  CA  ILE A 171      18.354  -3.649  17.396  1.00  0.00           C  
ATOM   2703  C   ILE A 171      19.754  -3.368  17.949  1.00  0.00           C  
ATOM   2704  O   ILE A 171      20.037  -3.620  19.120  1.00  0.00           O  
ATOM   2705  CB  ILE A 171      18.409  -4.805  16.391  1.00  0.00           C  
ATOM   2706  CG1 ILE A 171      17.000  -5.199  16.056  1.00  0.00           C  
ATOM   2707  CG2 ILE A 171      19.237  -5.976  16.965  1.00  0.00           C  
ATOM   2708  CD1 ILE A 171      16.850  -6.214  15.012  1.00  0.00           C  
ATOM   2709  H   ILE A 171      18.280  -1.833  16.261  1.00  0.00           H  
ATOM   2710  HA  ILE A 171      17.739  -3.988  18.232  1.00  0.00           H  
ATOM   2711  HB  ILE A 171      18.861  -4.465  15.478  1.00  0.00           H  
ATOM   2712 1HG1 ILE A 171      16.541  -5.540  16.960  1.00  0.00           H  
ATOM   2713 2HG1 ILE A 171      16.457  -4.338  15.709  1.00  0.00           H  
ATOM   2714 1HG2 ILE A 171      19.265  -6.801  16.253  1.00  0.00           H  
ATOM   2715 2HG2 ILE A 171      20.249  -5.646  17.164  1.00  0.00           H  
ATOM   2716 3HG2 ILE A 171      18.805  -6.317  17.887  1.00  0.00           H  
ATOM   2717 1HD1 ILE A 171      15.799  -6.391  14.872  1.00  0.00           H  
ATOM   2718 2HD1 ILE A 171      17.263  -5.853  14.110  1.00  0.00           H  
ATOM   2719 3HD1 ILE A 171      17.348  -7.133  15.299  1.00  0.00           H  
ATOM   2720  N   SER A 172      20.640  -2.882  17.076  1.00  0.00           N  
ATOM   2721  CA  SER A 172      22.039  -2.644  17.415  1.00  0.00           C  
ATOM   2722  C   SER A 172      22.692  -1.657  16.453  1.00  0.00           C  
ATOM   2723  O   SER A 172      22.372  -1.635  15.259  1.00  0.00           O  
ATOM   2724  CB  SER A 172      22.816  -3.947  17.390  1.00  0.00           C  
ATOM   2725  OG  SER A 172      24.166  -3.729  17.700  1.00  0.00           O  
ATOM   2726  H   SER A 172      20.340  -2.686  16.138  1.00  0.00           H  
ATOM   2727  HA  SER A 172      22.084  -2.221  18.420  1.00  0.00           H  
ATOM   2728 1HB  SER A 172      22.388  -4.649  18.104  1.00  0.00           H  
ATOM   2729 2HB  SER A 172      22.737  -4.394  16.399  1.00  0.00           H  
ATOM   2730  HG  SER A 172      24.459  -3.011  17.118  1.00  0.00           H  
ATOM   2731  N   ALA A 173      23.614  -0.856  16.977  1.00  0.00           N  
ATOM   2732  CA  ALA A 173      24.366   0.095  16.165  1.00  0.00           C  
ATOM   2733  C   ALA A 173      25.621   0.537  16.906  1.00  0.00           C  
ATOM   2734  O   ALA A 173      26.699   0.606  16.313  1.00  0.00           O  
ATOM   2735  OXT ALA A 173      25.601   0.558  18.134  1.00  0.00           O  
ATOM   2736  CB  ALA A 173      23.502   1.299  15.819  1.00  0.00           C  
ATOM   2737  H   ALA A 173      23.804  -0.916  17.968  1.00  0.00           H  
ATOM   2738  HA  ALA A 173      24.672  -0.404  15.245  1.00  0.00           H  
ATOM   2739 1HB  ALA A 173      24.073   1.989  15.198  1.00  0.00           H  
ATOM   2740 2HB  ALA A 173      22.624   0.972  15.277  1.00  0.00           H  
ATOM   2741 3HB  ALA A 173      23.193   1.805  16.732  1.00  0.00           H  
TER                                                                             
# All scores below are weighted scores, not raw scores.
#BEGIN_POSE_ENERGIES_TABLE /home/grads/bernardm/FoldingBenchMarks/RosettaFold/RoseTTAFold/results_pyrosetta_rerun/T1131.pdb/pdb-3track/model0_2_0.35.pdb
label fa_atr fa_rep fa_sol fa_intra_rep fa_intra_sol_xover4 lk_ball_wtd fa_elec hbond_sr_bb hbond_lr_bb hbond_bb_sc hbond_sc dslf_fa13 omega fa_dun p_aa_pp yhh_planarity ref rama_prepro cart_bonded total
weights 1 0.55 1 0.005 1 1 1 1 1 1 1 1.25 0.4 0.7 0.6 0.625 1 0.45 0.5 NA
pose -1000.16 129.566 627.214 3.01522 41.39 -31.3512 -245.303 -86.2675 -17.972 -28.3193 -16.1894 0 7.16481 243.738 -24.3876 0.55374 7.43511 43.9589 113.442 -232.474
PHE:NtermProteinFull_1 -4.59526 0.53344 0.5888 0.02205 0.57315 -0.15289 -0.24376 0 0 0 0 0 0.02527 1.76271 0 0 1.21829 0 0.06555 -0.20264
VAL_2 -4.916 0.65775 1.72652 0.02034 0.04892 0.02998 -2.08949 0 0 -0.36052 0 0 0.04668 0.0053 -0.59501 0 2.64269 -0.12771 0.78089 -2.12965
PRO_3 -4.37961 0.67567 3.07999 0.00318 0.07453 -0.11254 -1.46643 0 0 0 0 0 -0.04439 0.12659 -1.12036 0 -1.64321 -0.46253 0.90871 -4.3604
GLU_4 -5.11226 0.31974 6.66747 0.01108 0.80765 -0.08965 -4.64346 0 0 0 -1.04461 0 -0.0007 4.53031 -0.34716 0 -2.72453 -0.65942 0.30594 -1.97961
GLU_5 -3.63032 0.31339 3.26734 0.00558 0.26187 -0.36233 -0.311 0 0 0 0 0 -0.06328 2.54767 -0.34287 0 -2.72453 -0.64271 0.23115 -1.45005
GLN_6 -5.9283 0.51502 5.0491 0.00784 0.63378 -0.22371 -1.73195 0 0 0 -0.49396 0 0.38757 2.22715 -0.13889 0 -1.45095 -0.39827 0.23954 -1.30602
TYR_7 -9.25976 0.7631 4.50651 0.02182 0.28853 -0.27197 -0.43619 0 0 -0.60774 0 0 0.02046 1.52142 -0.25119 0.01073 0.58223 -0.04545 0.32031 -2.83718
ASN_8 -4.94741 0.38553 3.87187 0.00791 0.29556 -0.38854 -1.25215 0 0 0 0 0 -0.02006 1.17545 0.03332 0 -1.34026 -0.00426 0.58372 -1.59931
LYS_9 -6.02064 0.68478 6.46907 0.01089 0.20547 -0.01873 -1.95364 0 0 0 -0.49396 0 0.04072 1.72585 0.44303 0 -0.71458 0.26331 0.58066 1.22223
ASP_10 -4.51237 0.78569 5.46818 0.00561 0.53481 -0.19046 -2.76625 0 0 -0.67777 0 0 -0.01531 3.75111 0.14379 0 -2.14574 0.90979 0.66203 1.9531
PHE_11 -8.71162 2.04462 4.34506 0.0289 0.16388 -0.37565 -0.0821 0 0 0 0 0 -0.00268 5.0905 0.36703 0 1.21829 0.97554 0.92607 5.98784
ASN_12 -4.41897 0.34794 4.66195 0.00489 0.23089 -0.26193 -1.88541 0 0 -0.67777 0 0 0.5696 1.15339 0.31242 0 -1.34026 0.50738 0.67304 -0.12285
PHE_13 -8.67321 2.07851 2.38494 0.04916 0.20636 -0.24012 0.37152 0 0 0 0 0 -0.06952 2.62236 0.16161 0 1.21829 -0.0686 1.57949 1.62078
LEU_14 -10.1955 2.55193 1.72259 0.03371 0.08253 -0.33188 0.58432 0 0 0 0 0 0.13703 0.8266 -0.36373 0 1.66147 -0.26551 2.24424 -1.3122
TYR_15 -11.6522 1.68333 2.69551 0.34247 0.31555 -0.23553 -1.14396 0 0 -0.60774 0 0 0.12948 7.03221 -0.21227 0.02659 0.58223 -0.01938 1.80385 0.7401
ASP_16 -7.81824 1.58405 5.71229 0.00473 0.30352 -0.30895 -1.4626 0 0 0 0 0 -0.03733 1.50497 0.2174 0 -2.14574 -0.0648 1.48877 -1.02193
TYR_17 -9.15533 1.00284 3.54379 0.03313 0.22219 -0.3892 -1.49134 0 0 0 0 0 -0.06288 3.63539 0.07869 0.0145 0.58223 -0.23114 0.79645 -1.42068
ALA_18 -5.99584 0.97319 2.18232 0.00157 0 -0.09671 -1.61954 0 0 0 0 0 -0.05209 0 -0.34471 0 1.32468 -0.40656 0.47222 -3.56147
VAL_19 -8.33288 1.214 2.28989 0.01432 0.06632 -0.21401 -1.50812 0 0 0 0 0 -0.03036 1.23221 -0.03285 0 2.64269 -0.29227 0.67109 -2.27997
ILE_20 -8.74656 0.80528 2.99842 0.06487 0.12307 -0.30522 -1.09363 0 0 0 0 0 -0.043 1.14025 -0.34864 0 2.30374 -0.05599 0.63958 -2.51783
HIS_D_21 -8.6747 1.04137 6.64115 0.00527 0.41614 -0.32445 -2.78767 0 0 0 0 0 0.09529 1.90294 0.05876 0 -0.30065 -0.14187 0.35023 -1.71821
ASN_22 -6.51913 0.28338 6.03293 0.00406 0.51575 -0.62931 -1.39867 0 0 0 0 0 -0.01257 2.12275 0.59669 0 -1.34026 0.14162 0.26373 0.06098
LEU_23 -6.43379 0.49589 3.21758 0.01924 0.07565 -0.29242 -2.34737 0 0 0 0 0 0.06194 0.25424 -0.26785 0 1.66147 0.09417 0.19827 -3.26299
VAL_24 -7.33631 0.99969 2.51122 0.03196 0.05418 -0.08971 -1.6341 0 0 0 0 0 -0.05855 0.03517 -0.37006 0 2.64269 -0.11915 0.33166 -3.00131
MET_25 -7.7823 0.63445 4.41639 0.01028 0.17611 -0.01235 -1.535 0 0 -0.57064 0 0 0.04015 2.37321 -0.06137 0 1.65735 -0.05215 0.47042 -0.23546
ASP_26 -5.44557 0.44627 6.21201 0.00364 0.2974 -0.43649 -0.68712 0 0 0 0 0 -0.03499 1.77822 -0.02575 0 -2.14574 -0.09112 0.33394 0.2047
GLY_27 -2.84287 0.10286 2.49973 0.00011 0 -0.09081 -1.20022 0 0 0 0 0 0.01399 0 0.65715 0 0.79816 0.23996 0.22109 0.39916
PHE_28 -7.29567 0.66571 2.44641 0.04798 0.19943 0.11553 -1.54927 0 0 0 0 0 0.03076 3.62324 0.10408 0 1.21829 0.20741 0.35479 0.16868
SER_29 -4.05081 0.39661 2.6676 0.00151 0.07481 -0.26089 -0.74597 0 0 0 0 0 -0.00644 0.20169 -0.27722 0 -0.28969 -0.23328 0.3233 -2.19879
GLU_30 -4.42419 0.29059 5.66458 0.00763 0.35782 0.02049 -4.54154 0 0 0 -0.7093 0 0.21894 2.43219 0.17074 0 -2.72453 0.20559 0.32173 -2.70925
GLU_31 -2.07502 0.2649 2.2261 0.00572 0.23499 -0.29215 -0.22679 0 0 0 0 0 0.0315 2.24543 0.04445 0 -2.72453 1.52359 0.66378 1.92198
ASP_32 -1.37404 0.18092 1.78439 0.00508 0.33282 -0.04096 -0.86509 0 0 0 0 0 -0.01166 2.43075 -0.43512 0 -2.14574 0.80397 0.49911 1.16444
GLY_33 -1.80956 0.16082 1.90598 8e-05 0 -0.23115 0.0567 0 0 0 0 0 -0.13619 0 -1.49662 0 0.79816 -0.65027 0.2901 -1.11196
GLN_34 -3.66807 0.21422 3.14956 0.00677 0.15973 -0.40972 -1.69274 0 0 0 0 0 -0.03344 2.48428 0.05696 0 -1.45095 -0.47675 0.3023 -1.35785
TYR_35 -7.436 0.91784 2.91205 0.02597 0.23129 -0.14161 -1.43627 0 0 0 0 0 0.256 1.79988 -0.11597 0.00075 0.58223 -0.33149 0.43399 -2.30134
ASN_36 -5.83063 0.6769 5.38299 0.00938 0.72528 0.361 -2.99745 0 0 -0.57064 0 0 0.08899 1.41584 -0.50476 0 -1.34026 -0.02551 0.78593 -1.82295
TRP_37 -5.23066 0.74484 3.61088 0.02368 0.57608 -0.30304 -1.51978 0 0 0 0 0 0.00038 2.45269 -0.32806 0 2.26099 5.17659 1.04887 8.51348
ASP_38 -4.71754 1.00249 5.4779 0.0048 0.32378 -0.4524 -3.02058 0 0 0 0 0 0.06132 1.5259 -0.04794 0 -2.14574 4.88727 0.77727 3.67653
PHE_39 -9.24481 2.09615 3.96046 0.03615 0.28959 -0.34038 -1.22396 0 0 0 0 0 -0.04764 1.78675 0.33571 0 1.21829 -0.14213 0.54547 -0.73037
ALA_40 -3.34754 0.7918 1.93189 0.00194 0 -0.13554 -0.36836 0 0 0 0 0 0.00419 0 -0.05513 0 1.32468 -0.22009 0.44936 0.3772
LYS_41 -3.30369 0.45788 3.83529 0.00722 0.13082 -0.45367 -2.35559 0 0 0 0 0 -0.04504 0.90303 -0.02575 0 -0.71458 -0.50898 0.26378 -1.80928
ASN_42 -2.46604 0.74509 2.50485 0.00427 0.45382 -0.21368 -0.81414 0 0 0 0 0 0.45528 2.24153 -0.23198 0 -1.34026 4.80391 1.84709 7.98975
PRO_43 -3.59844 0.6814 3.22226 0.01332 0.09684 -0.25895 -1.44706 0 0 0 0 0 0.01036 0.05504 -0.91886 0 -1.64321 5.43536 1.99867 3.64671
ASP_44 -2.69035 0.45652 2.94516 0.00238 0.22129 -0.16713 -0.99047 0 0 0 0 0 -0.02231 1.48753 0.09106 0 -2.14574 1.01763 0.49864 0.70423
SER_45 -2.70023 0.30484 2.04771 0.00238 0.07824 -0.01836 -0.7634 0 0 0 0 0 0.36957 0.36802 -0.13153 0 -0.28969 0.90888 0.44059 0.61702
SER_46 -3.3181 0.21823 4.08269 0.00455 0.03421 -0.20485 -1.97611 0 0 0 0 0 0.1463 0.33363 0.31888 0 -0.28969 0.69303 0.46486 0.50764
ARG_47 -6.86046 0.8663 5.32295 0.01348 0.34156 0.02332 -1.60743 0 0 0 0 0 0.71322 1.91571 -0.00075 0 -0.09474 0.75077 0.68127 2.06521
SER_48 -3.01656 0.28365 3.29655 0.00165 0.03188 -0.32133 -0.49429 0 0 0 0 0 0.35376 0.18969 0.00086 0 -0.28969 1.32029 0.69433 2.05079
ASP_49 -2.99238 0.17897 2.97537 0.0027 0.28358 -0.07927 -1.47114 0 0 0 0 0 0.04115 1.51179 -0.26231 0 -2.14574 0.97163 0.27623 -0.70944
GLU_50 -3.46045 0.21576 3.4851 0.00613 0.25838 -0.22578 -1.06331 0 0 0 0 0 0.04151 2.67395 -0.18137 0 -2.72453 -0.13674 0.64404 -0.4673
SER_51 -5.21948 0.59882 5.23331 0.00187 0.02423 0.04713 -2.75574 0 0 0 0 0 0.0085 0.59699 0.26779 0 -0.28969 -0.10586 0.93934 -0.6528
ILE_52 -7.64089 0.76789 4.45144 0.06401 0.12026 -0.648 -1.54197 0 0 0 0 0 0.02023 1.27821 -0.36427 0 2.30374 -0.06971 0.55595 -0.70312
ALA_53 -4.65922 0.28709 4.13323 0.00149 0 -0.13275 -1.70297 0 0 0 0 0 0.04745 0 -0.22866 0 1.32468 -0.20728 0.2407 -0.89625
TYR_54 -6.1019 0.55794 3.73363 0.02056 0.20368 -0.23873 -1.78979 0 0 0 0 0 0.03019 1.28012 -0.41681 0.0003 0.58223 -0.1235 0.2165 -2.04558
VAL_55 -6.80725 0.48069 3.21185 0.03507 0.05625 -0.16353 -2.13822 0 0 0 0 0 -0.04031 0.01019 -0.26739 0 2.64269 0.01712 0.32948 -2.63336
LYS_56 -5.25773 0.27304 4.53444 0.00726 0.11479 -0.31142 -2.14594 0 0 0 0 0 0.05115 0.96842 -0.02244 0 -0.71458 -0.2395 0.32435 -2.41815
GLU_57 -4.52378 0.24721 4.47086 0.00468 0.22805 -0.22705 -1.81324 0 0 0 0 0 0.00114 2.54823 -0.22051 0 -2.72453 -0.42275 0.25313 -2.17855
LEU_58 -7.28484 0.67287 3.46685 0.02798 0.08738 -0.37173 -2.04543 0 0 0 0 0 0.00765 0.21382 -0.28544 0 1.66147 -0.33341 0.23315 -3.94969
GLN_59 -7.21667 0.47689 5.76267 0.00681 0.17823 -0.62616 -2.33687 0 0 0 0 0 0.06777 3.15772 -0.034 0 -1.45095 -0.20091 0.22147 -1.99399
LYS_60 -5.35588 0.42419 6.36039 0.00881 0.2696 -0.01469 -4.40517 0 0 0 0 0 -0.00839 1.65726 0.07152 0 -0.71458 -0.09205 0.21892 -1.58007
LEU_61 -5.95959 0.29413 5.34246 0.02363 0.08125 -0.44027 -1.38561 0 0 0 0 0 0.007 0.20941 -0.28081 0 1.66147 -0.16183 0.25375 -0.35502
LYS_62 -8.75949 0.47926 7.81114 0.02589 0.77146 -0.38658 -4.20143 0 0 0 -0.43782 0 0.3809 3.80963 -0.08587 0 -0.71458 -0.32726 0.60752 -1.02724
ARG_63 -6.87553 0.49409 5.97479 0.01129 0.19545 -0.49469 -2.53734 0 0 0 0 0 0.01486 1.61641 -0.07373 0 -0.09474 -0.34901 0.63448 -1.48365
GLU_64 -6.4204 0.52419 7.32483 0.00511 0.24205 -0.32457 -4.44984 0 0 0 0 0 0.03504 2.54323 -0.25378 0 -2.72453 -0.41637 0.24874 -3.66632
ASP_65 -6.46502 0.3821 7.60059 0.00247 0.24359 -0.36688 -4.42685 0 0 0 -0.43782 0 -0.01574 1.3952 0.29939 0 -2.14574 -0.2761 0.36514 -3.84569
ALA_66 -6.06644 0.2346 3.88453 0.00132 0 0.07625 -3.06594 0 0 0 0 0 0.00343 0 -0.23445 0 1.32468 -0.2024 0.33996 -3.70448
ILE_67 -4.80023 0.44779 3.76989 0.02923 0.07432 -0.31473 -0.81106 0 0 0 0 0 -0.05559 0.11073 -0.4207 0 2.30374 -0.18359 0.14655 0.29635
ASN_68 -3.83695 0.15529 3.47609 0.00637 0.26364 -0.41221 -1.11128 0 0 0 0 0 0.04167 1.11783 0.12895 0 -1.34026 -0.05751 0.15244 -1.41593
PHE_69 -7.29986 0.61706 3.91276 0.0236 0.25757 -0.27275 -0.84068 0 0 0 0 0 -0.00759 2.17172 0.01347 0 1.21829 -0.06386 0.21989 -0.05038
GLY_70 -2.33262 0.07993 2.71146 7e-05 0 -0.12316 -0.5823 0 0 0 0 0 -0.14029 0 -1.47142 0 0.79816 -0.30821 0.24645 -1.12193
ALA_71 -4.85842 0.75898 1.7466 0.00152 0 0.01155 -1.71651 0 0 0 0 0 0.52251 0 -0.05406 0 1.32468 -0.67778 0.37645 -2.56448
ASN_72 -4.13976 0.80189 4.27536 0.00857 0.33945 -0.06186 -1.89782 0 0 0 -0.66829 0 0.05333 2.06603 -0.56217 0 -1.34026 -0.31377 0.80587 -0.63344
ALA_73 -4.12603 1.55583 1.55947 0.00129 0 -0.25588 -0.6305 0 0 0 0 0 0.10176 0 0.53055 0 1.32468 1.74532 1.03116 2.83765
TRP_74 -12.6232 2.60568 2.19998 0.07715 0.62106 -0.00084 0.33794 0 0 0 0 0 0.01 2.20685 0.6763 0 2.26099 6.70268 1.54047 6.61508
VAL_75 -6.33946 0.68266 1.94031 0.03461 0.05026 -0.12358 -0.60813 0 0 0 0 0 -0.01325 0.61337 0.11482 0 2.64269 5.07987 1.38223 5.45642
LEU_76 -8.72056 1.55344 1.11577 0.01755 0.12145 -0.44404 -0.49064 0 0 0 0 0 -0.04713 0.38617 -0.11934 0 1.66147 0.29993 0.7486 -3.91731
ASN_77 -7.13585 0.51437 5.53331 0.00729 0.44101 -0.2623 -1.43386 0 0 -0.86748 0 0 -0.03676 2.00215 -0.08518 0 -1.34026 0.29341 0.5649 -1.80524
HIS_78 -8.29524 0.68863 4.86435 0.00388 0.41445 -0.0776 -1.17529 0 0 0 0 0 -0.01511 1.57342 -0.09129 0 -0.30065 -0.1661 0.29694 -2.27962
ASN_79 -7.27149 0.60747 5.7577 0.01229 0.66238 -0.68472 -1.8285 0 0 -1.71131 0 0 0.18929 1.61179 -0.70467 0 -1.34026 0.02525 0.5555 -4.11928
ILE_80 -7.97498 1.7347 2.37141 0.04772 0.14561 -0.31253 -0.44338 0 0 -0.7549 0 0 0.19694 0.24563 0.71236 0 2.30374 0.41198 0.79988 -0.51583
GLY_81 -2.06582 0.28266 2.22231 5e-05 0 -0.09874 -1.27739 0 0 -0.84383 0 0 -0.07385 0 0.45849 0 0.79816 0.21139 0.57669 0.19012
PHE_82 -5.99725 0.76209 3.02807 0.02692 0.23965 -0.21805 -0.57368 0 0 0 0 0 0.01586 2.75919 0.01833 0 1.21829 0.18589 0.43834 1.90366
ASP_83 -3.50491 0.31415 4.82054 0.01 0.89817 -0.11984 -4.39687 0 0 0 -0.40615 0 0.02788 1.75313 -0.55863 0 -2.14574 0.47143 0.56597 -2.27086
TYR_84 -6.38483 0.79381 3.86528 0.02833 0.51391 -0.17927 -1.21308 0 0 0 0 0 -0.06241 1.85745 0.02393 0.00714 0.58223 0.41105 0.62196 0.86549
LYS_85 -3.7915 0.31553 4.0019 0.00717 0.11818 -0.33863 -1.35851 0 0 0 0 0 0.09372 0.96465 -0.05622 0 -0.71458 -0.12939 0.45522 -0.43246
THR_86 -5.37355 0.38369 5.37578 0.01702 0.06783 -0.50693 -2.82019 0 0 0 -0.40615 0 -0.02845 0.15846 0.02407 0 1.15175 -0.20245 0.45457 -1.70456
LEU_87 -8.65768 1.09937 3.32623 0.02836 0.07343 -0.4974 -0.77593 0 0 0 0 0 0.12898 0.40546 -0.27384 0 1.66147 -0.13961 0.6568 -2.96438
LYS_88 -5.57689 0.41078 5.55571 0.01252 0.50092 -0.08943 -2.88151 0 0 0 -0.84791 0 -0.02999 1.90056 -0.07115 0 -0.71458 -0.20238 0.46379 -1.56955
ASN_89 -3.79942 0.17127 3.58405 0.00622 0.27059 -0.40259 -0.68332 0 0 0 0 0 -0.06025 1.14907 0.08861 0 -1.34026 -0.08654 0.20509 -0.89749
HIS_D_90 -4.34473 0.48746 3.09177 0.0086 0.39882 -0.23311 -1.23259 0 0 0 0 0 0.14177 2.64326 -0.15054 0 -0.30065 -0.29397 0.2753 0.49139
GLN_91 -5.1584 0.46975 3.97218 0.00879 0.20349 0.03954 -2.22844 0 0 0 -1.71267 0 0.1002 2.48198 0.12006 0 -1.45095 -0.45735 0.62325 -2.98858
PHE_92 -6.2178 0.72269 3.17675 0.01911 0.17766 0.12288 -0.62312 0 0 0 0 0 0.0099 1.49664 -0.27526 0 1.21829 -0.36619 0.81443 0.27596
ASN_93 -4.20402 0.21708 3.97672 0.00702 0.45937 0.04549 -1.79731 0 0 -0.99409 -0.46575 0 -0.04764 1.8229 -0.206 0 -1.34026 -0.17835 0.63224 -2.07261
LEU_94 -7.90144 1.66465 2.48998 0.03621 0.11291 -0.33276 -0.91841 0 0 0 0 0 -0.09285 2.96193 -0.07688 0 1.66147 -0.07262 0.75042 0.28261
THR_95 -3.95418 0.34546 3.46008 0.00676 0.05905 -0.21362 -0.62425 0 0 -0.99409 -0.46575 0 0.10788 0.02529 0.01621 0 1.15175 -0.19795 0.63854 -0.63883
ASP_96 -3.71499 0.47864 4.51254 0.00334 0.30583 -0.29818 -1.64569 0 0 0 0 0 -0.01307 1.94991 -0.19994 0 -2.14574 -0.40633 0.28919 -0.88448
ALA_97 -5.48984 0.51955 3.0031 0.00178 0 -0.42989 -0.89882 0 0 0 0 0 -0.03692 0 -0.08398 0 1.32468 -0.4901 0.22915 -2.3513
ASN_98 -3.73661 0.41842 3.13029 0.00418 0.25884 -0.36534 -0.36586 0 0 -1.08802 0 0 -0.02689 1.73018 -0.20616 0 -1.34026 -0.52924 0.29134 -1.82511
GLU_99 -2.92269 0.71262 2.56764 0.00877 0.3796 -0.16032 -0.22245 0 0 0 0 0 0.00113 2.49706 0.24903 0 -2.72453 0.5649 0.91001 1.86078
ASN_100 -3.45716 0.87195 2.81375 0.00885 0.78059 -0.0098 -0.11413 0 0 -1.00126 0 0 0.35918 1.50547 -0.74412 0 -1.34026 1.56098 1.12664 2.36068
HIS_101 -4.32051 0.39649 5.01771 0.00793 0.67055 0.27653 -3.01054 0 0 -1.00126 0 0 -0.03773 2.80606 -0.46926 0 -0.30065 1.10712 1.87731 3.01975
SER_102 -5.34243 0.30945 4.08029 0.00149 0.07666 -0.17597 -1.25016 0 0 0 0 0 0.0591 0.20897 -0.49572 0 -0.28969 0.29531 2.07099 -0.45171
PHE_103 -10.9521 2.70364 3.24534 0.03437 0.07983 -0.13995 -0.63907 0 0 0 0 0 -0.00752 2.59061 -0.14566 0 1.21829 0.23882 1.29968 -0.4737
VAL_104 -9.00914 2.13345 1.18511 0.03701 0.05035 -0.18781 0.09765 0 0 0 0 0 0.03413 0.0457 -0.62224 0 2.64269 0.16794 1.4574 -1.96776
VAL_105 -9.5165 1.93368 0.32581 0.07268 0.05953 -0.07354 -0.69626 0 0 0 0 0 0.38997 0.02705 -0.06167 0 2.64269 -0.16894 1.67385 -3.39165
GLU_106 -8.29824 1.71743 4.26705 0.00592 0.34288 -0.43032 -0.75829 0 0 0 0 0 -0.05313 4.04576 -0.31879 0 -2.72453 -0.26599 1.29782 -1.17242
TYR_107 -8.77038 1.18647 3.92861 0.03471 0.53001 -0.25902 -1.26005 0 0 -0.38744 -0.86477 0 -0.04968 2.66327 -0.14576 0.24039 0.58223 -0.29806 0.83497 -2.0345
TRP_108 -10.1464 1.42212 1.92739 0.03823 0.25562 -0.16229 -0.50547 0 0 0 0 0 0.09773 2.98312 -0.05846 0 2.26099 -0.10075 0.97011 -1.01806
ASN_109 -7.43644 1.21316 5.46088 0.01337 0.72942 -0.54116 -1.33763 0 0 -0.7549 0 0 -0.0849 1.56527 -0.99888 0 -1.34026 -0.23402 0.85781 -2.88828
LEU_110 -6.72603 0.87939 2.84265 0.03628 0.22127 -0.013 0.72166 0 0 0 0 0 0.05248 0.70073 -0.07248 0 1.66147 -0.06423 0.5539 0.7941
LYS_111 -4.14554 0.33356 5.15038 0.01612 0.37405 -0.09077 -3.39191 0 0 0 -0.7093 0 0.24838 2.16291 -0.07226 0 -0.71458 -0.01816 0.58425 -0.27284
ASN_112 -5.39408 0.69709 6.05622 0.01484 0.59097 0.09008 -2.00898 0 0 -0.63594 -0.68107 0 -0.0675 1.84098 -0.15897 0 -1.34026 -0.04608 0.78771 -0.25499
ASP_113 -2.7935 0.39988 3.17983 0.00336 0.5781 -0.07972 0.08436 0 0 0 0 0 0.00312 2.89424 -0.07781 0 -2.14574 0.1069 0.55524 2.70827
GLU_114 -2.56291 0.42792 3.06652 0.00623 0.35563 0.01682 -0.90971 0 0 -0.63594 -0.68107 0 -0.07952 3.04461 -0.31791 0 -2.72453 -0.23211 0.2695 -0.95646
THR_115 -5.54372 0.72836 4.78211 0.0113 0.10024 -0.05743 -2.19371 0 0 -1.18717 0 0 0.01044 1.67722 -0.01225 0 1.15175 -0.19142 0.60767 -0.11661
GLY_116 -2.66391 0.21986 2.67998 7e-05 0 -0.08841 -0.73502 0 0 0 0 0 -0.11534 0 0.43536 0 0.79816 0.15611 0.48251 1.16937
ARG_117 -7.60973 0.82048 5.97302 0.01501 0.48629 -0.2088 -1.97288 0 0 -1.57462 0 0 0.15825 1.6073 -0.14781 0 -0.09474 -0.15802 0.44631 -2.25994
HIS_118 -8.75303 0.98947 6.90078 0.1089 0.65056 -0.13868 -1.96477 0 0 0 0 0 0.00671 3.30059 -0.10895 0 -0.30065 -0.2285 0.60058 1.06302
THR_119 -4.68688 0.31261 4.65228 0.01571 0.06768 -0.29079 -1.64455 0 0 0 0 0 0.02694 0.04228 0.09628 0 1.15175 0.0065 0.32617 0.07598
PHE_120 -6.47751 0.59427 3.05254 0.02083 0.2302 -0.08086 -2.22562 0 0 0 0 0 0.02161 1.40311 -0.56072 0 1.21829 0.16929 0.32169 -2.31288
TRP_121 -11.0077 1.0094 2.20862 0.02316 0.46225 -0.19125 -2.37744 0 0 0 0 0 0.05443 2.09874 -0.36216 0 2.26099 0.24803 0.36847 -5.20445
ASP_122 -5.37742 0.40455 5.33506 0.00383 0.75393 -0.12795 -2.40613 0 0 0 0 0 -0.05419 2.78874 0.06885 0 -2.14574 -0.10061 0.3554 -0.50168
SER_123 -4.43978 0.22292 5.01067 0.00171 0.07701 -0.24865 -2.12842 0 0 0 -0.39241 0 -0.03613 0.97879 0.34931 0 -0.28969 0.11303 0.26971 -0.51194
VAL_124 -6.29904 0.94448 2.05539 0.01685 0.04311 -0.10444 -1.72627 0 0 -0.49801 0 0 -0.00598 0.00549 -0.41572 0 2.64269 0.37171 0.3367 -2.63305
ILE_125 -9.67756 0.73038 2.49867 0.02843 0.07087 0.0402 -2.94834 0 0 0 0 0 -0.02104 0.38641 -0.55841 0 2.30374 0.11238 0.39088 -6.64339
GLY_126 -3.66837 0.29608 3.68977 0.00014 0 -0.05532 -1.63586 0 0 0 0 0 -0.05943 0 -0.10487 0 0.79816 0.74115 0.27952 0.28098
GLU_127 -3.81966 0.23557 4.38758 0.00438 0.23033 -0.06215 -1.91302 0 0 0 -0.39241 0 -0.02063 3.01605 -0.30191 0 -2.72453 0.36797 0.4227 -0.56973
LYS_128 -4.22915 0.19572 3.49562 0.01392 0.33697 -0.38649 -0.35986 0 0 0 0 0 -0.00542 1.21793 -0.20196 0 -0.71458 -0.23559 0.49381 -0.37908
TYR_129 -8.64067 1.37769 4.22383 0.03549 0.23814 -0.01567 -4.00192 0 0 -0.41979 0 0 0.07946 3.30119 -0.22577 0.00119 0.58223 0.16013 0.42781 -2.87665
GLY_130 -4.23855 0.45284 3.65236 8e-05 0 0.11983 -1.76106 0 0 0 0 0 -0.05139 0 0.41053 0 0.79816 0.15623 0.42106 -0.03992
GLU_131 -3.6712 0.46782 2.74762 0.01108 1.0633 -0.37278 -0.1676 0 0 0 0 0 -0.09355 3.20152 -0.28418 0 -2.72453 -0.10422 0.24121 0.31451
TYR_132 -8.21761 0.82539 3.93724 0.02644 0.34061 -0.38365 -1.80523 0 0 0 0 0 -0.01809 1.72615 -0.21765 0.00014 0.58223 -0.07131 0.36784 -2.90751
LEU_133 -8.8344 0.98206 1.95808 0.01898 0.07645 -0.28516 -0.67019 0 0 0 0 0 -0.05652 0.18377 -0.28402 0 1.66147 -0.04836 0.48383 -4.81401
TYR_134 -4.35311 0.39823 2.65093 0.02657 0.36696 0.06518 -2.11686 0 0 0 -1.08268 0 -0.01874 1.71256 -0.24027 0.02138 0.58223 -0.27745 0.55966 -1.70542
ASN_135 -5.70271 0.57609 5.82039 0.00984 0.69758 -0.04321 -1.72089 0 0 -0.5834 0 0 0.0162 1.47072 -0.52398 0 -1.34026 -0.09089 0.68019 -0.73434
ALA_136 -2.54543 0.28805 3.23557 0.00161 0 0.14977 -1.43718 0 0 -0.74258 0 0 -0.08739 0 -0.40921 0 1.32468 -0.2258 0.44835 0.00043
ASP_137 -1.83583 0.1536 2.15356 0.00458 0.33094 -0.18749 -0.25554 0 0 0 0 0 -0.0648 1.40245 -0.02047 0 -2.14574 -0.43817 0.39241 -0.51049
GLU_138 -4.25946 0.48617 4.82156 0.00733 0.5521 -0.41277 -1.52364 0 0 0 0 0 0.04591 2.62907 0.14218 0 -2.72453 -0.01852 0.50856 0.25396
ASP_139 -2.69894 0.39963 2.87331 0.00381 0.27424 -0.10816 -1.37602 0 0 0 0 0 0.02256 1.49537 0.05752 0 -2.14574 -0.01348 0.34998 -0.86593
THR_140 -4.39307 0.23453 3.1972 0.00684 0.11849 -0.31777 -1.88222 0 0 -0.38555 0 0 0.00474 0.34288 0.79232 0 1.15175 0.85032 0.28696 0.00741
ARG_141 -5.17137 0.54808 5.63353 0.01584 0.64631 0.06945 -2.66595 0 0 -0.38555 0 0 0.07463 1.4268 -0.18807 0 -0.09474 0.96441 0.52173 1.39508
ILE_142 -4.945 0.21129 3.37225 0.02469 0.09867 -0.14751 -0.2772 0 0 0 0 0 -0.1935 0.27891 0.52133 0 2.30374 0.15767 0.60252 2.00786
ASN_143 -3.23774 0.54763 1.79688 0.00692 0.30006 -0.36318 0.05655 0 0 0 0 0 0.03187 1.68356 -0.59439 0 -1.34026 -0.09835 0.40296 -0.80749
GLY_144 -3.31663 0.14219 2.59581 8e-05 0 0.07402 -0.90462 0 0 -0.5834 0 0 -0.00702 0 -1.06515 0 0.79816 1.10314 0.21525 -0.94816
LYS_145 -9.03524 1.1418 8.8915 0.00921 0.13978 -0.12504 -3.97158 0 0 -0.74258 0 0 0.12164 1.18265 -0.07093 0 -0.71458 1.68286 0.48586 -1.00465
LEU_146 -6.62814 1.19189 1.89007 0.0463 0.10824 -0.06083 -0.78729 0 0 0 0 0 -0.09165 0.34803 -0.06576 0 1.66147 0.13927 0.79031 -1.45808
LYS_147 -4.85741 0.38247 2.34141 0.00907 0.15818 -0.30847 0.68247 0 0 0 0 0 0.02114 1.31871 -0.02726 0 -0.71458 0.25722 0.45735 -0.27971
THR_148 -5.24471 1.19853 3.93095 0.01224 0.10231 -0.24983 -1.48313 0 0 -0.83005 0 0 0.25172 0.66253 -0.46847 0 1.15175 0.20772 1.27049 0.51204
PRO_149 -4.4514 0.79122 2.08535 0.00216 0.03558 -0.07337 -0.4464 0 0 0 0 0 -0.18544 0.11229 -0.68282 0 -1.64321 -0.0401 1.88403 -2.61211
TYR_150 -8.16546 0.95284 5.2288 0.0348 0.33423 -0.09566 -2.25217 0 0 -0.83005 -0.7115 0 -0.00133 3.13275 -0.03063 0.00609 0.58223 0.01902 1.14726 -0.6488
ALA_151 -7.20194 0.96817 3.65509 0.00127 0 -0.12858 -0.86075 0 0 0 0 0 -0.02857 0 -0.02136 0 1.32468 -0.16074 0.78701 -1.66572
TRP_152 -12.3558 2.07302 2.69913 0.01988 0.24215 -0.21798 -0.52102 0 0 0 -1.08268 0 0.04897 1.5291 -0.23378 0 2.26099 -0.10319 0.76695 -4.87426
VAL_153 -9.73965 1.87709 2.87374 0.04078 0.0544 -0.16283 -0.71885 0 0 0 0 0 -0.04021 0.03929 -0.2987 0 2.64269 -0.02158 1.06729 -2.38653
LYS_154 -10.155 1.11427 8.61953 0.02013 0.23639 0.35231 -3.87568 0 0 -0.36052 -0.33311 0 -0.04522 2.20374 -0.04131 0 -0.71458 -0.24719 1.23076 -1.99545
GLN_155 -7.98083 1.15797 4.72257 0.00708 0.19255 -0.27255 -1.79146 0 0 0 0 0 0.21784 2.62854 -0.08131 0 -1.45095 -0.355 0.91504 -2.0905
ILE_156 -9.68703 1.5574 0.76611 0.05877 0.13153 0.07353 0.18602 0 0 0 0 0 0.48313 0.07279 -0.01915 0 2.30374 -0.19891 0.8556 -3.41645
LEU_157 -8.27023 1.19188 -0.706 0.0316 0.14273 -0.04255 0.48885 0 0 0 0 0 0.30828 0.20294 0.68977 0 1.66147 0.26407 2.1913 -1.84588
TYR_158 -9.04382 2.61238 2.76908 0.03024 0.37922 -0.20721 -0.80637 0 0 -0.9178 0 0 0.08011 1.94448 -0.35039 0.22456 0.58223 2.17003 3.18301 2.64976
GLY_159 -4.04281 1.56819 3.76572 2e-05 0 -0.24905 -1.68479 0 0 -0.7235 0 0 -0.0892 0 0.73007 0 0.79816 1.88448 2.11035 4.06764
ILE_160 -8.9281 1.30819 1.73595 0.05454 0.11597 -0.19132 -1.08812 0 0 0 0 0 0.22327 1.32292 -0.17685 0 2.30374 0.00473 0.9481 -2.36697
GLU_161 -3.69675 0.4836 3.49549 0.00601 0.26186 -0.23869 -0.33175 0 0 0 0 0 -0.02346 2.55105 -0.36127 0 -2.72453 -0.37835 0.5322 -0.42458
ASP_162 -3.45084 0.58683 3.93046 0.00249 0.26629 -0.18818 -1.55318 0 0 -0.7235 0 0 -0.00902 1.46547 0.04035 0 -2.14574 -0.49516 0.4351 -1.83863
ALA_163 -3.24399 0.42335 1.46974 0.00185 0 -0.13842 -0.6356 0 0 0 0 0 -0.05624 0 -0.0067 0 1.32468 -0.45884 0.407 -0.91318
GLY_164 -1.69569 0.156 1.73715 6e-05 0 -0.0952 -1.10153 0 0 0 0 0 -0.15361 0 -1.4445 0 0.79816 -0.71822 0.22038 -2.29699
ALA_165 -3.64689 0.71464 1.92356 0.00143 0 -0.0867 -0.46501 0 0 0 0 0 0.40605 0 0.08678 0 1.32468 -0.35986 0.76419 0.66287
PRO_166 -5.06698 0.73492 1.85511 0.00371 0.07643 0.07198 -0.65854 0 0 0 0 0 0.05195 0.08472 -1.19394 0 -1.64321 -0.10239 0.95577 -4.83048
GLY_167 -3.38858 0.41084 2.0333 0.00015 0 -0.18655 -0.34858 0 0 -1.08802 0 0 -0.07783 0 -0.62044 0 0.79816 -0.14894 0.35477 -2.26172
PHE_168 -10.2334 2.0666 0.37913 0.02661 0.22442 0.16712 0.07539 0 0 0 0 0 -0.0165 3.40353 -0.05965 0 1.21829 0.37275 0.34101 -2.03466
SER_169 -4.94472 0.65949 4.69861 0.00149 0.03527 -0.07286 -0.94006 0 0 0 -0.66829 0 -0.04711 0.29742 0.17684 0 -0.28969 1.13018 0.69496 0.73155
SER_170 -5.58725 0.96366 5.26839 0.00254 0.07105 0.22212 -2.39237 0 0 0 0 0 0.22361 0.25575 -0.26271 0 -0.28969 0.82771 1.01866 0.32148
ILE_171 -7.79111 1.34007 0.57583 0.02713 0.06871 -0.00134 0.52487 0 0 0 0 0 -0.00669 0.20229 -0.20301 0 2.30374 0.50389 0.90055 -1.55507
SER_172 -1.67272 0.11962 1.11902 0.00251 0.04817 -0.17924 -0.68956 0 0 0 0 0 -0.0161 0.2105 -0.41112 0 -0.28969 0.50579 0.32609 -0.92673
ALA:CtermProteinFull_173 -0.6559 0.09339 0.22556 0.00138 0 -0.04521 -0.69546 0 0 0 0 0 0 0 0 0 1.32468 0.01897 0.08093 0.34834
#END_POSE_ENERGIES_TABLE /home/grads/bernardm/FoldingBenchMarks/RosettaFold/RoseTTAFold/results_pyrosetta_rerun/T1131.pdb/pdb-3track/model0_2_0.35.pdb
