# Supplementary material for: The transformative power of transformers in protein structure prediction
Source: Proc Natl Acad Sci U S A. 2023 Jul 31;120(32):e2303499120. doi: 10.1073/pnas.2303499120 (PMC10410766; doi:10.1073/pnas.2303499120)
Supplement: Supplementary file 2 — Dataset S01 (GZ) [file pnas.2303499120.sd01.gz › SI_Data/predicted_structures/RoseTTAFold/T1119.pdb]

HEADER                                            24-DEC-22   XXXX              
EXPDTA    THEORETICAL MODEL                                                     
REMARK 220                                                                      
REMARK 220 EXPERIMENTAL DETAILS                                                 
REMARK 220  EXPERIMENT TYPE                : THEORETICAL MODELLING              
REMARK 220  DATE OF DATA COLLECTION        : 24-DEC-22                          
REMARK 220                                                                      
REMARK 220 REMARK: MODEL GENERATED BY ROSETTA                                   
REMARK 220  VERSION 2022.39+release.d8d9982                                     
ATOM      1  N   GLY A   1       0.402  -2.256   2.780  1.00  0.00           N  
ATOM      2  CA  GLY A   1       1.563  -1.450   3.141  1.00  0.00           C  
ATOM      3  C   GLY A   1       1.897  -0.449   2.044  1.00  0.00           C  
ATOM      4  O   GLY A   1       3.068  -0.126   1.810  1.00  0.00           O  
ATOM      5  H   GLY A   1       0.528  -3.242   2.599  1.00  0.00           H  
ATOM      6 1HA  GLY A   1       1.363  -0.921   4.074  1.00  0.00           H  
ATOM      7 2HA  GLY A   1       2.418  -2.101   3.318  1.00  0.00           H  
ATOM      8  N   SER A   2       0.862   0.097   1.411  1.00  0.00           N  
ATOM      9  CA  SER A   2       1.065   1.069   0.337  1.00  0.00           C  
ATOM     10  C   SER A   2       1.791   2.319   0.831  1.00  0.00           C  
ATOM     11  O   SER A   2       2.496   2.971   0.056  1.00  0.00           O  
ATOM     12  CB  SER A   2      -0.270   1.459  -0.272  1.00  0.00           C  
ATOM     13  OG  SER A   2      -1.054   2.179   0.643  1.00  0.00           O  
ATOM     14  H   SER A   2      -0.070  -0.208   1.662  1.00  0.00           H  
ATOM     15  HA  SER A   2       1.676   0.602  -0.437  1.00  0.00           H  
ATOM     16 1HB  SER A   2      -0.102   2.062  -1.164  1.00  0.00           H  
ATOM     17 2HB  SER A   2      -0.801   0.560  -0.579  1.00  0.00           H  
ATOM     18  HG  SER A   2      -0.594   3.013   0.784  1.00  0.00           H  
ATOM     19  N   SER A   3       1.675   2.602   2.138  1.00  0.00           N  
ATOM     20  CA  SER A   3       2.329   3.747   2.760  1.00  0.00           C  
ATOM     21  C   SER A   3       3.829   3.515   2.966  1.00  0.00           C  
ATOM     22  O   SER A   3       4.593   4.453   3.223  1.00  0.00           O  
ATOM     23  CB  SER A   3       1.669   4.073   4.083  1.00  0.00           C  
ATOM     24  OG  SER A   3       1.881   3.055   5.017  1.00  0.00           O  
ATOM     25  H   SER A   3       1.087   2.005   2.700  1.00  0.00           H  
ATOM     26  HA  SER A   3       2.195   4.602   2.105  1.00  0.00           H  
ATOM     27 1HB  SER A   3       2.080   5.009   4.463  1.00  0.00           H  
ATOM     28 2HB  SER A   3       0.601   4.221   3.934  1.00  0.00           H  
ATOM     29  HG  SER A   3       2.816   2.836   4.953  1.00  0.00           H  
ATOM     30  N   MET A   4       4.274   2.255   2.857  1.00  0.00           N  
ATOM     31  CA  MET A   4       5.695   1.969   2.973  1.00  0.00           C  
ATOM     32  C   MET A   4       6.271   2.183   1.592  1.00  0.00           C  
ATOM     33  O   MET A   4       7.350   2.753   1.431  1.00  0.00           O  
ATOM     34  CB  MET A   4       5.935   0.548   3.460  1.00  0.00           C  
ATOM     35  CG  MET A   4       5.456   0.282   4.881  1.00  0.00           C  
ATOM     36  SD  MET A   4       6.306   1.303   6.119  1.00  0.00           S  
ATOM     37  CE  MET A   4       5.160   2.652   6.388  1.00  0.00           C  
ATOM     38  H   MET A   4       3.640   1.493   2.638  1.00  0.00           H  
ATOM     39  HA  MET A   4       6.160   2.675   3.658  1.00  0.00           H  
ATOM     40 1HB  MET A   4       5.426  -0.153   2.800  1.00  0.00           H  
ATOM     41 2HB  MET A   4       7.001   0.323   3.414  1.00  0.00           H  
ATOM     42 1HG  MET A   4       4.386   0.484   4.938  1.00  0.00           H  
ATOM     43 2HG  MET A   4       5.618  -0.768   5.128  1.00  0.00           H  
ATOM     44 1HE  MET A   4       5.571   3.332   7.135  1.00  0.00           H  
ATOM     45 2HE  MET A   4       5.011   3.190   5.466  1.00  0.00           H  
ATOM     46 3HE  MET A   4       4.206   2.258   6.743  1.00  0.00           H  
ATOM     47  N   GLY A   5       5.496   1.778   0.587  1.00  0.00           N  
ATOM     48  CA  GLY A   5       5.891   1.954  -0.802  1.00  0.00           C  
ATOM     49  C   GLY A   5       6.076   3.443  -1.064  1.00  0.00           C  
ATOM     50  O   GLY A   5       7.125   3.888  -1.545  1.00  0.00           O  
ATOM     51  H   GLY A   5       4.617   1.310   0.810  1.00  0.00           H  
ATOM     52 1HA  GLY A   5       6.818   1.414  -0.999  1.00  0.00           H  
ATOM     53 2HA  GLY A   5       5.118   1.551  -1.456  1.00  0.00           H  
ATOM     54  N   SER A   6       5.049   4.219  -0.715  1.00  0.00           N  
ATOM     55  CA  SER A   6       5.085   5.657  -0.911  1.00  0.00           C  
ATOM     56  C   SER A   6       6.184   6.331  -0.056  1.00  0.00           C  
ATOM     57  O   SER A   6       6.707   7.386  -0.426  1.00  0.00           O  
ATOM     58  CB  SER A   6       3.698   6.214  -0.644  1.00  0.00           C  
ATOM     59  OG  SER A   6       3.345   6.158   0.707  1.00  0.00           O  
ATOM     60  H   SER A   6       4.207   3.790  -0.332  1.00  0.00           H  
ATOM     61  HA  SER A   6       5.314   5.847  -1.957  1.00  0.00           H  
ATOM     62 1HB  SER A   6       3.600   7.189  -1.019  1.00  0.00           H  
ATOM     63 2HB  SER A   6       2.988   5.606  -1.205  1.00  0.00           H  
ATOM     64  HG  SER A   6       3.655   6.981   1.125  1.00  0.00           H  
ATOM     65  N   ASP A   7       6.610   5.682   1.040  1.00  0.00           N  
ATOM     66  CA  ASP A   7       7.692   6.226   1.855  1.00  0.00           C  
ATOM     67  C   ASP A   7       8.987   6.064   1.101  1.00  0.00           C  
ATOM     68  O   ASP A   7       9.811   6.985   1.066  1.00  0.00           O  
ATOM     69  CB  ASP A   7       7.836   5.547   3.222  1.00  0.00           C  
ATOM     70  CG  ASP A   7       8.873   6.268   4.112  1.00  0.00           C  
ATOM     71  OD1 ASP A   7       8.677   7.442   4.408  1.00  0.00           O  
ATOM     72  OD2 ASP A   7       9.850   5.649   4.492  1.00  0.00           O  
ATOM     73  H   ASP A   7       6.165   4.814   1.310  1.00  0.00           H  
ATOM     74  HA  ASP A   7       7.511   7.288   2.014  1.00  0.00           H  
ATOM     75 1HB  ASP A   7       6.882   5.506   3.728  1.00  0.00           H  
ATOM     76 2HB  ASP A   7       8.163   4.518   3.077  1.00  0.00           H  
ATOM     77  N   GLU A   8       9.181   4.905   0.468  1.00  0.00           N  
ATOM     78  CA  GLU A   8      10.408   4.725  -0.282  1.00  0.00           C  
ATOM     79  C   GLU A   8      10.461   5.769  -1.386  1.00  0.00           C  
ATOM     80  O   GLU A   8      11.515   6.347  -1.637  1.00  0.00           O  
ATOM     81  CB  GLU A   8      10.541   3.317  -0.871  1.00  0.00           C  
ATOM     82  CG  GLU A   8      10.788   2.205   0.160  1.00  0.00           C  
ATOM     83  CD  GLU A   8      10.960   0.815  -0.460  1.00  0.00           C  
ATOM     84  OE1 GLU A   8      10.801   0.677  -1.653  1.00  0.00           O  
ATOM     85  OE2 GLU A   8      11.263  -0.102   0.271  1.00  0.00           O  
ATOM     86  H   GLU A   8       8.484   4.158   0.535  1.00  0.00           H  
ATOM     87  HA  GLU A   8      11.251   4.893   0.389  1.00  0.00           H  
ATOM     88 1HB  GLU A   8       9.625   3.068  -1.409  1.00  0.00           H  
ATOM     89 2HB  GLU A   8      11.357   3.299  -1.593  1.00  0.00           H  
ATOM     90 1HG  GLU A   8      11.681   2.451   0.732  1.00  0.00           H  
ATOM     91 2HG  GLU A   8       9.943   2.186   0.850  1.00  0.00           H  
ATOM     92  N   GLN A   9       9.309   6.061  -2.004  1.00  0.00           N  
ATOM     93  CA  GLN A   9       9.270   7.061  -3.067  1.00  0.00           C  
ATOM     94  C   GLN A   9       9.637   8.450  -2.540  1.00  0.00           C  
ATOM     95  O   GLN A   9      10.382   9.191  -3.188  1.00  0.00           O  
ATOM     96  CB  GLN A   9       7.887   7.126  -3.682  1.00  0.00           C  
ATOM     97  CG  GLN A   9       7.480   5.905  -4.475  1.00  0.00           C  
ATOM     98  CD  GLN A   9       6.030   5.970  -4.967  1.00  0.00           C  
ATOM     99  OE1 GLN A   9       5.189   6.697  -4.423  1.00  0.00           O  
ATOM    100  NE2 GLN A   9       5.733   5.203  -6.009  1.00  0.00           N  
ATOM    101  H   GLN A   9       8.470   5.531  -1.754  1.00  0.00           H  
ATOM    102  HA  GLN A   9       9.994   6.780  -3.833  1.00  0.00           H  
ATOM    103 1HB  GLN A   9       7.144   7.316  -2.916  1.00  0.00           H  
ATOM    104 2HB  GLN A   9       7.883   7.947  -4.341  1.00  0.00           H  
ATOM    105 1HG  GLN A   9       8.135   5.815  -5.341  1.00  0.00           H  
ATOM    106 2HG  GLN A   9       7.585   5.029  -3.834  1.00  0.00           H  
ATOM    107 1HE2 GLN A   9       4.804   5.195  -6.382  1.00  0.00           H  
ATOM    108 2HE2 GLN A   9       6.440   4.627  -6.419  1.00  0.00           H  
ATOM    109  N   ARG A  10       9.147   8.788  -1.344  1.00  0.00           N  
ATOM    110  CA  ARG A  10       9.476  10.060  -0.711  1.00  0.00           C  
ATOM    111  C   ARG A  10      10.980  10.166  -0.527  1.00  0.00           C  
ATOM    112  O   ARG A  10      11.597  11.187  -0.853  1.00  0.00           O  
ATOM    113  CB  ARG A  10       8.805  10.159   0.647  1.00  0.00           C  
ATOM    114  CG  ARG A  10       9.056  11.420   1.439  1.00  0.00           C  
ATOM    115  CD  ARG A  10       8.412  11.325   2.760  1.00  0.00           C  
ATOM    116  NE  ARG A  10       9.021  10.306   3.633  1.00  0.00           N  
ATOM    117  CZ  ARG A  10      10.116  10.496   4.385  1.00  0.00           C  
ATOM    118  NH1 ARG A  10      10.726  11.657   4.407  1.00  0.00           N  
ATOM    119  NH2 ARG A  10      10.555   9.502   5.117  1.00  0.00           N  
ATOM    120  H   ARG A  10       8.506   8.151  -0.869  1.00  0.00           H  
ATOM    121  HA  ARG A  10       9.134  10.875  -1.349  1.00  0.00           H  
ATOM    122 1HB  ARG A  10       7.732  10.051   0.526  1.00  0.00           H  
ATOM    123 2HB  ARG A  10       9.134   9.337   1.271  1.00  0.00           H  
ATOM    124 1HG  ARG A  10      10.127  11.569   1.577  1.00  0.00           H  
ATOM    125 2HG  ARG A  10       8.630  12.259   0.932  1.00  0.00           H  
ATOM    126 1HD  ARG A  10       8.458  12.292   3.273  1.00  0.00           H  
ATOM    127 2HD  ARG A  10       7.396  11.061   2.601  1.00  0.00           H  
ATOM    128  HE  ARG A  10       8.610   9.357   3.680  1.00  0.00           H  
ATOM    129 1HH1 ARG A  10      10.366  12.427   3.865  1.00  0.00           H  
ATOM    130 2HH1 ARG A  10      11.531  11.793   4.995  1.00  0.00           H  
ATOM    131 1HH2 ARG A  10      10.036   8.606   5.077  1.00  0.00           H  
ATOM    132 2HH2 ARG A  10      11.357   9.625   5.705  1.00  0.00           H  
ATOM    133  N   ARG A  11      11.568   9.084  -0.011  1.00  0.00           N  
ATOM    134  CA  ARG A  11      12.997   9.020   0.224  1.00  0.00           C  
ATOM    135  C   ARG A  11      13.769   9.112  -1.088  1.00  0.00           C  
ATOM    136  O   ARG A  11      14.777   9.822  -1.162  1.00  0.00           O  
ATOM    137  CB  ARG A  11      13.325   7.734   0.957  1.00  0.00           C  
ATOM    138  CG  ARG A  11      12.850   7.707   2.417  1.00  0.00           C  
ATOM    139  CD  ARG A  11      13.090   6.390   3.055  1.00  0.00           C  
ATOM    140  NE  ARG A  11      12.594   6.346   4.428  1.00  0.00           N  
ATOM    141  CZ  ARG A  11      13.299   6.715   5.516  1.00  0.00           C  
ATOM    142  NH1 ARG A  11      14.541   7.142   5.387  1.00  0.00           N  
ATOM    143  NH2 ARG A  11      12.750   6.646   6.718  1.00  0.00           N  
ATOM    144  H   ARG A  11      10.990   8.278   0.239  1.00  0.00           H  
ATOM    145  HA  ARG A  11      13.280   9.862   0.856  1.00  0.00           H  
ATOM    146 1HB  ARG A  11      12.860   6.897   0.448  1.00  0.00           H  
ATOM    147 2HB  ARG A  11      14.401   7.571   0.947  1.00  0.00           H  
ATOM    148 1HG  ARG A  11      13.374   8.470   2.989  1.00  0.00           H  
ATOM    149 2HG  ARG A  11      11.774   7.905   2.451  1.00  0.00           H  
ATOM    150 1HD  ARG A  11      12.561   5.624   2.486  1.00  0.00           H  
ATOM    151 2HD  ARG A  11      14.154   6.170   3.065  1.00  0.00           H  
ATOM    152  HE  ARG A  11      11.616   6.035   4.568  1.00  0.00           H  
ATOM    153 1HH1 ARG A  11      14.963   7.194   4.470  1.00  0.00           H  
ATOM    154 2HH1 ARG A  11      15.069   7.416   6.202  1.00  0.00           H  
ATOM    155 1HH2 ARG A  11      11.795   6.311   6.825  1.00  0.00           H  
ATOM    156 2HH2 ARG A  11      13.279   6.919   7.529  1.00  0.00           H  
ATOM    157  N   GLU A  12      13.281   8.453  -2.149  1.00  0.00           N  
ATOM    158  CA  GLU A  12      13.977   8.578  -3.415  1.00  0.00           C  
ATOM    159  C   GLU A  12      13.938  10.010  -3.889  1.00  0.00           C  
ATOM    160  O   GLU A  12      14.934  10.504  -4.398  1.00  0.00           O  
ATOM    161  CB  GLU A  12      13.420   7.687  -4.529  1.00  0.00           C  
ATOM    162  CG  GLU A  12      13.698   6.188  -4.426  1.00  0.00           C  
ATOM    163  CD  GLU A  12      13.282   5.439  -5.702  1.00  0.00           C  
ATOM    164  OE1 GLU A  12      12.748   6.069  -6.611  1.00  0.00           O  
ATOM    165  OE2 GLU A  12      13.534   4.264  -5.789  1.00  0.00           O  
ATOM    166  H   GLU A  12      12.460   7.858  -2.061  1.00  0.00           H  
ATOM    167  HA  GLU A  12      15.021   8.306  -3.260  1.00  0.00           H  
ATOM    168 1HB  GLU A  12      12.336   7.801  -4.547  1.00  0.00           H  
ATOM    169 2HB  GLU A  12      13.781   8.038  -5.472  1.00  0.00           H  
ATOM    170 1HG  GLU A  12      14.762   6.034  -4.253  1.00  0.00           H  
ATOM    171 2HG  GLU A  12      13.154   5.786  -3.575  1.00  0.00           H  
ATOM    172  N   LEU A  13      12.818  10.710  -3.690  1.00  0.00           N  
ATOM    173  CA  LEU A  13      12.778  12.095  -4.124  1.00  0.00           C  
ATOM    174  C   LEU A  13      13.889  12.861  -3.449  1.00  0.00           C  
ATOM    175  O   LEU A  13      14.666  13.551  -4.106  1.00  0.00           O  
ATOM    176  CB  LEU A  13      11.467  12.800  -3.784  1.00  0.00           C  
ATOM    177  CG  LEU A  13      11.365  14.236  -4.372  1.00  0.00           C  
ATOM    178  CD1 LEU A  13       9.945  14.666  -4.426  1.00  0.00           C  
ATOM    179  CD2 LEU A  13      12.170  15.200  -3.549  1.00  0.00           C  
ATOM    180  H   LEU A  13      11.997  10.265  -3.281  1.00  0.00           H  
ATOM    181  HA  LEU A  13      12.931  12.128  -5.200  1.00  0.00           H  
ATOM    182 1HB  LEU A  13      10.652  12.209  -4.177  1.00  0.00           H  
ATOM    183 2HB  LEU A  13      11.360  12.865  -2.704  1.00  0.00           H  
ATOM    184  HG  LEU A  13      11.754  14.232  -5.382  1.00  0.00           H  
ATOM    185 1HD1 LEU A  13       9.899  15.664  -4.857  1.00  0.00           H  
ATOM    186 2HD1 LEU A  13       9.380  13.977  -5.033  1.00  0.00           H  
ATOM    187 3HD1 LEU A  13       9.546  14.682  -3.431  1.00  0.00           H  
ATOM    188 1HD2 LEU A  13      12.086  16.169  -3.987  1.00  0.00           H  
ATOM    189 2HD2 LEU A  13      11.794  15.223  -2.531  1.00  0.00           H  
ATOM    190 3HD2 LEU A  13      13.209  14.904  -3.544  1.00  0.00           H  
ATOM    191  N   GLU A  14      13.981  12.740  -2.125  1.00  0.00           N  
ATOM    192  CA  GLU A  14      14.991  13.494  -1.399  1.00  0.00           C  
ATOM    193  C   GLU A  14      16.402  13.186  -1.908  1.00  0.00           C  
ATOM    194  O   GLU A  14      17.248  14.080  -1.993  1.00  0.00           O  
ATOM    195  CB  GLU A  14      14.887  13.232   0.101  1.00  0.00           C  
ATOM    196  CG  GLU A  14      15.790  14.137   0.938  1.00  0.00           C  
ATOM    197  CD  GLU A  14      15.562  14.028   2.430  1.00  0.00           C  
ATOM    198  OE1 GLU A  14      14.947  13.089   2.870  1.00  0.00           O  
ATOM    199  OE2 GLU A  14      15.936  14.960   3.127  1.00  0.00           O  
ATOM    200  H   GLU A  14      13.321  12.135  -1.630  1.00  0.00           H  
ATOM    201  HA  GLU A  14      14.803  14.553  -1.565  1.00  0.00           H  
ATOM    202 1HB  GLU A  14      13.854  13.372   0.425  1.00  0.00           H  
ATOM    203 2HB  GLU A  14      15.157  12.194   0.307  1.00  0.00           H  
ATOM    204 1HG  GLU A  14      16.828  13.877   0.720  1.00  0.00           H  
ATOM    205 2HG  GLU A  14      15.631  15.169   0.627  1.00  0.00           H  
ATOM    206  N   GLU A  15      16.655  11.928  -2.276  1.00  0.00           N  
ATOM    207  CA  GLU A  15      17.971  11.558  -2.777  1.00  0.00           C  
ATOM    208  C   GLU A  15      18.140  11.691  -4.298  1.00  0.00           C  
ATOM    209  O   GLU A  15      19.207  11.359  -4.818  1.00  0.00           O  
ATOM    210  CB  GLU A  15      18.356  10.144  -2.347  1.00  0.00           C  
ATOM    211  CG  GLU A  15      18.521   9.992  -0.834  1.00  0.00           C  
ATOM    212  CD  GLU A  15      19.082   8.649  -0.394  1.00  0.00           C  
ATOM    213  OE1 GLU A  15      19.322   7.807  -1.228  1.00  0.00           O  
ATOM    214  OE2 GLU A  15      19.300   8.491   0.789  1.00  0.00           O  
ATOM    215  H   GLU A  15      15.930  11.214  -2.171  1.00  0.00           H  
ATOM    216  HA  GLU A  15      18.690  12.230  -2.315  1.00  0.00           H  
ATOM    217 1HB  GLU A  15      17.583   9.445  -2.677  1.00  0.00           H  
ATOM    218 2HB  GLU A  15      19.293   9.859  -2.825  1.00  0.00           H  
ATOM    219 1HG  GLU A  15      19.161  10.779  -0.475  1.00  0.00           H  
ATOM    220 2HG  GLU A  15      17.541  10.132  -0.374  1.00  0.00           H  
ATOM    221  N   LYS A  16      17.109  12.167  -5.012  1.00  0.00           N  
ATOM    222  CA  LYS A  16      17.151  12.353  -6.471  1.00  0.00           C  
ATOM    223  C   LYS A  16      17.010  13.837  -6.884  1.00  0.00           C  
ATOM    224  O   LYS A  16      15.899  14.306  -7.122  1.00  0.00           O  
ATOM    225  CB  LYS A  16      16.094  11.520  -7.184  1.00  0.00           C  
ATOM    226  CG  LYS A  16      16.349   9.999  -7.145  1.00  0.00           C  
ATOM    227  CD  LYS A  16      15.225   9.221  -7.839  1.00  0.00           C  
ATOM    228  CE  LYS A  16      15.483   7.707  -7.813  1.00  0.00           C  
ATOM    229  NZ  LYS A  16      14.359   6.918  -8.433  1.00  0.00           N  
ATOM    230  H   LYS A  16      16.250  12.438  -4.535  1.00  0.00           H  
ATOM    231  HA  LYS A  16      18.068  11.933  -6.839  1.00  0.00           H  
ATOM    232 1HB  LYS A  16      15.126  11.697  -6.716  1.00  0.00           H  
ATOM    233 2HB  LYS A  16      16.022  11.831  -8.224  1.00  0.00           H  
ATOM    234 1HG  LYS A  16      17.289   9.793  -7.658  1.00  0.00           H  
ATOM    235 2HG  LYS A  16      16.444   9.656  -6.118  1.00  0.00           H  
ATOM    236 1HD  LYS A  16      14.283   9.431  -7.328  1.00  0.00           H  
ATOM    237 2HD  LYS A  16      15.131   9.552  -8.870  1.00  0.00           H  
ATOM    238 1HE  LYS A  16      16.397   7.498  -8.360  1.00  0.00           H  
ATOM    239 2HE  LYS A  16      15.612   7.385  -6.781  1.00  0.00           H  
ATOM    240 1HZ  LYS A  16      14.575   5.933  -8.383  1.00  0.00           H  
ATOM    241 2HZ  LYS A  16      13.470   7.071  -7.923  1.00  0.00           H  
ATOM    242 3HZ  LYS A  16      14.236   7.188  -9.388  1.00  0.00           H  
ATOM    243  N   ILE A  17      18.127  14.579  -7.036  1.00  0.00           N  
ATOM    244  CA  ILE A  17      19.477  14.108  -6.758  1.00  0.00           C  
ATOM    245  C   ILE A  17      20.232  15.073  -5.862  1.00  0.00           C  
ATOM    246  O   ILE A  17      20.851  16.022  -6.334  1.00  0.00           O  
ATOM    247  CB  ILE A  17      20.254  13.907  -8.060  1.00  0.00           C  
ATOM    248  CG1 ILE A  17      19.526  12.976  -9.038  1.00  0.00           C  
ATOM    249  CG2 ILE A  17      21.561  13.291  -7.708  1.00  0.00           C  
ATOM    250  CD1 ILE A  17      20.180  12.913 -10.383  1.00  0.00           C  
ATOM    251  H   ILE A  17      18.014  15.529  -7.348  1.00  0.00           H  
ATOM    252  HA  ILE A  17      19.482  13.197  -6.211  1.00  0.00           H  
ATOM    253  HB  ILE A  17      20.395  14.861  -8.552  1.00  0.00           H  
ATOM    254 1HG1 ILE A  17      19.499  11.969  -8.631  1.00  0.00           H  
ATOM    255 2HG1 ILE A  17      18.511  13.329  -9.193  1.00  0.00           H  
ATOM    256 1HG2 ILE A  17      22.153  13.134  -8.605  1.00  0.00           H  
ATOM    257 2HG2 ILE A  17      22.079  13.947  -7.044  1.00  0.00           H  
ATOM    258 3HG2 ILE A  17      21.386  12.331  -7.215  1.00  0.00           H  
ATOM    259 1HD1 ILE A  17      19.617  12.242 -11.032  1.00  0.00           H  
ATOM    260 2HD1 ILE A  17      20.206  13.903 -10.826  1.00  0.00           H  
ATOM    261 3HD1 ILE A  17      21.197  12.542 -10.274  1.00  0.00           H  
ATOM    262  N   LYS A  18      20.277  14.767  -4.565  1.00  0.00           N  
ATOM    263  CA  LYS A  18      20.980  15.611  -3.593  1.00  0.00           C  
ATOM    264  C   LYS A  18      22.478  15.623  -3.863  1.00  0.00           C  
ATOM    265  O   LYS A  18      23.197  16.552  -3.515  1.00  0.00           O  
ATOM    266  CB  LYS A  18      20.740  15.110  -2.165  1.00  0.00           C  
ATOM    267  CG  LYS A  18      21.417  13.770  -1.821  1.00  0.00           C  
ATOM    268  CD  LYS A  18      21.074  13.347  -0.400  1.00  0.00           C  
ATOM    269  CE  LYS A  18      21.766  12.054  -0.012  1.00  0.00           C  
ATOM    270  NZ  LYS A  18      21.398  11.621   1.373  1.00  0.00           N  
ATOM    271  H   LYS A  18      19.767  13.957  -4.238  1.00  0.00           H  
ATOM    272  HA  LYS A  18      20.608  16.633  -3.684  1.00  0.00           H  
ATOM    273 1HB  LYS A  18      21.090  15.857  -1.454  1.00  0.00           H  
ATOM    274 2HB  LYS A  18      19.669  14.982  -2.005  1.00  0.00           H  
ATOM    275 1HG  LYS A  18      21.098  12.993  -2.522  1.00  0.00           H  
ATOM    276 2HG  LYS A  18      22.499  13.871  -1.889  1.00  0.00           H  
ATOM    277 1HD  LYS A  18      21.379  14.132   0.291  1.00  0.00           H  
ATOM    278 2HD  LYS A  18      19.992  13.215  -0.314  1.00  0.00           H  
ATOM    279 1HE  LYS A  18      21.482  11.274  -0.718  1.00  0.00           H  
ATOM    280 2HE  LYS A  18      22.842  12.199  -0.062  1.00  0.00           H  
ATOM    281 1HZ  LYS A  18      21.870  10.755   1.593  1.00  0.00           H  
ATOM    282 2HZ  LYS A  18      21.670  12.333   2.035  1.00  0.00           H  
ATOM    283 3HZ  LYS A  18      20.393  11.476   1.428  1.00  0.00           H  
ATOM    284  N   TRP A  19      22.942  14.593  -4.545  1.00  0.00           N  
ATOM    285  CA  TRP A  19      24.341  14.416  -4.856  1.00  0.00           C  
ATOM    286  C   TRP A  19      24.820  15.473  -5.848  1.00  0.00           C  
ATOM    287  O   TRP A  19      26.007  15.793  -5.906  1.00  0.00           O  
ATOM    288  CB  TRP A  19      24.558  13.006  -5.374  1.00  0.00           C  
ATOM    289  CG  TRP A  19      24.241  11.989  -4.329  1.00  0.00           C  
ATOM    290  CD1 TRP A  19      23.197  11.108  -4.332  1.00  0.00           C  
ATOM    291  CD2 TRP A  19      24.954  11.761  -3.095  1.00  0.00           C  
ATOM    292  NE1 TRP A  19      23.229  10.338  -3.197  1.00  0.00           N  
ATOM    293  CE2 TRP A  19      24.296  10.724  -2.428  1.00  0.00           C  
ATOM    294  CE3 TRP A  19      26.082  12.346  -2.509  1.00  0.00           C  
ATOM    295  CZ2 TRP A  19      24.733  10.249  -1.201  1.00  0.00           C  
ATOM    296  CZ3 TRP A  19      26.516  11.873  -1.278  1.00  0.00           C  
ATOM    297  CH2 TRP A  19      25.860  10.851  -0.642  1.00  0.00           C  
ATOM    298  H   TRP A  19      22.288  13.882  -4.832  1.00  0.00           H  
ATOM    299  HA  TRP A  19      24.912  14.529  -3.935  1.00  0.00           H  
ATOM    300 1HB  TRP A  19      23.948  12.820  -6.243  1.00  0.00           H  
ATOM    301 2HB  TRP A  19      25.599  12.883  -5.670  1.00  0.00           H  
ATOM    302  HD1 TRP A  19      22.450  11.022  -5.121  1.00  0.00           H  
ATOM    303  HE1 TRP A  19      22.567   9.605  -2.965  1.00  0.00           H  
ATOM    304  HE3 TRP A  19      26.610  13.158  -3.012  1.00  0.00           H  
ATOM    305  HZ2 TRP A  19      24.223   9.439  -0.678  1.00  0.00           H  
ATOM    306  HZ3 TRP A  19      27.396  12.336  -0.830  1.00  0.00           H  
ATOM    307  HH2 TRP A  19      26.231  10.504   0.323  1.00  0.00           H  
ATOM    308  N   LYS A  20      23.882  16.071  -6.591  1.00  0.00           N  
ATOM    309  CA  LYS A  20      24.195  17.112  -7.558  1.00  0.00           C  
ATOM    310  C   LYS A  20      24.623  18.380  -6.860  1.00  0.00           C  
ATOM    311  O   LYS A  20      25.170  19.282  -7.485  1.00  0.00           O  
ATOM    312  CB  LYS A  20      23.024  17.398  -8.482  1.00  0.00           C  
ATOM    313  CG  LYS A  20      22.721  16.324  -9.470  1.00  0.00           C  
ATOM    314  CD  LYS A  20      23.825  16.180 -10.496  1.00  0.00           C  
ATOM    315  CE  LYS A  20      23.467  15.134 -11.544  1.00  0.00           C  
ATOM    316  NZ  LYS A  20      24.553  14.971 -12.558  1.00  0.00           N  
ATOM    317  H   LYS A  20      22.900  15.823  -6.478  1.00  0.00           H  
ATOM    318  HA  LYS A  20      25.025  16.770  -8.172  1.00  0.00           H  
ATOM    319 1HB  LYS A  20      22.155  17.505  -7.870  1.00  0.00           H  
ATOM    320 2HB  LYS A  20      23.179  18.331  -9.008  1.00  0.00           H  
ATOM    321 1HG  LYS A  20      22.652  15.406  -8.948  1.00  0.00           H  
ATOM    322 2HG  LYS A  20      21.779  16.529  -9.960  1.00  0.00           H  
ATOM    323 1HD  LYS A  20      23.997  17.139 -10.988  1.00  0.00           H  
ATOM    324 2HD  LYS A  20      24.749  15.880  -9.996  1.00  0.00           H  
ATOM    325 1HE  LYS A  20      23.301  14.179 -11.048  1.00  0.00           H  
ATOM    326 2HE  LYS A  20      22.548  15.433 -12.051  1.00  0.00           H  
ATOM    327 1HZ  LYS A  20      24.282  14.270 -13.233  1.00  0.00           H  
ATOM    328 2HZ  LYS A  20      24.708  15.851 -13.030  1.00  0.00           H  
ATOM    329 3HZ  LYS A  20      25.409  14.685 -12.098  1.00  0.00           H  
ATOM    330  N   LEU A  21      24.377  18.469  -5.567  1.00  0.00           N  
ATOM    331  CA  LEU A  21      24.721  19.649  -4.831  1.00  0.00           C  
ATOM    332  C   LEU A  21      26.191  19.613  -4.365  1.00  0.00           C  
ATOM    333  O   LEU A  21      26.685  20.576  -3.766  1.00  0.00           O  
ATOM    334  CB  LEU A  21      23.739  19.776  -3.669  1.00  0.00           C  
ATOM    335  CG  LEU A  21      22.280  19.952  -4.137  1.00  0.00           C  
ATOM    336  CD1 LEU A  21      21.362  19.942  -2.944  1.00  0.00           C  
ATOM    337  CD2 LEU A  21      22.168  21.261  -4.945  1.00  0.00           C  
ATOM    338  H   LEU A  21      23.940  17.703  -5.056  1.00  0.00           H  
ATOM    339  HA  LEU A  21      24.567  20.499  -5.478  1.00  0.00           H  
ATOM    340 1HB  LEU A  21      23.805  18.889  -3.046  1.00  0.00           H  
ATOM    341 2HB  LEU A  21      24.012  20.644  -3.071  1.00  0.00           H  
ATOM    342  HG  LEU A  21      21.999  19.107  -4.774  1.00  0.00           H  
ATOM    343 1HD1 LEU A  21      20.333  20.048  -3.277  1.00  0.00           H  
ATOM    344 2HD1 LEU A  21      21.480  18.991  -2.417  1.00  0.00           H  
ATOM    345 3HD1 LEU A  21      21.620  20.763  -2.279  1.00  0.00           H  
ATOM    346 1HD2 LEU A  21      21.147  21.400  -5.294  1.00  0.00           H  
ATOM    347 2HD2 LEU A  21      22.450  22.102  -4.314  1.00  0.00           H  
ATOM    348 3HD2 LEU A  21      22.840  21.209  -5.807  1.00  0.00           H  
ATOM    349  N   ALA A  22      26.911  18.510  -4.620  1.00  0.00           N  
ATOM    350  CA  ALA A  22      28.282  18.446  -4.139  1.00  0.00           C  
ATOM    351  C   ALA A  22      29.250  17.497  -4.874  1.00  0.00           C  
ATOM    352  O   ALA A  22      29.779  16.613  -4.200  1.00  0.00           O  
ATOM    353  CB  ALA A  22      28.245  18.020  -2.682  1.00  0.00           C  
ATOM    354  H   ALA A  22      26.520  17.711  -5.125  1.00  0.00           H  
ATOM    355  HA  ALA A  22      28.701  19.450  -4.213  1.00  0.00           H  
ATOM    356 1HB  ALA A  22      29.255  18.024  -2.275  1.00  0.00           H  
ATOM    357 2HB  ALA A  22      27.623  18.711  -2.115  1.00  0.00           H  
ATOM    358 3HB  ALA A  22      27.827  17.016  -2.613  1.00  0.00           H  
ATOM    359  N   GLU A  23      29.540  17.593  -6.194  1.00  0.00           N  
ATOM    360  CA  GLU A  23      29.127  18.480  -7.308  1.00  0.00           C  
ATOM    361  C   GLU A  23      29.002  19.999  -7.088  1.00  0.00           C  
ATOM    362  O   GLU A  23      30.038  20.633  -6.882  1.00  0.00           O  
ATOM    363  CB  GLU A  23      27.886  17.902  -7.955  1.00  0.00           C  
ATOM    364  CG  GLU A  23      28.126  16.576  -8.714  1.00  0.00           C  
ATOM    365  CD  GLU A  23      28.919  16.709 -10.008  1.00  0.00           C  
ATOM    366  OE1 GLU A  23      28.521  17.473 -10.858  1.00  0.00           O  
ATOM    367  OE2 GLU A  23      29.923  16.050 -10.140  1.00  0.00           O  
ATOM    368  H   GLU A  23      30.206  16.891  -6.490  1.00  0.00           H  
ATOM    369  HA  GLU A  23      29.891  18.366  -8.069  1.00  0.00           H  
ATOM    370 1HB  GLU A  23      27.182  17.685  -7.198  1.00  0.00           H  
ATOM    371 2HB  GLU A  23      27.444  18.620  -8.648  1.00  0.00           H  
ATOM    372 1HG  GLU A  23      28.657  15.897  -8.048  1.00  0.00           H  
ATOM    373 2HG  GLU A  23      27.162  16.127  -8.935  1.00  0.00           H  
ATOM    374  N   LEU A  24      27.788  20.588  -7.088  1.00  0.00           N  
ATOM    375  CA  LEU A  24      27.595  22.060  -7.085  1.00  0.00           C  
ATOM    376  C   LEU A  24      28.565  22.847  -6.218  1.00  0.00           C  
ATOM    377  O   LEU A  24      29.146  23.835  -6.676  1.00  0.00           O  
ATOM    378  CB  LEU A  24      26.178  22.406  -6.617  1.00  0.00           C  
ATOM    379  CG  LEU A  24      25.724  23.835  -6.701  1.00  0.00           C  
ATOM    380  CD1 LEU A  24      24.234  23.895  -6.834  1.00  0.00           C  
ATOM    381  CD2 LEU A  24      26.149  24.579  -5.444  1.00  0.00           C  
ATOM    382  H   LEU A  24      26.946  20.015  -7.185  1.00  0.00           H  
ATOM    383  HA  LEU A  24      27.706  22.408  -8.110  1.00  0.00           H  
ATOM    384 1HB  LEU A  24      25.473  21.806  -7.148  1.00  0.00           H  
ATOM    385 2HB  LEU A  24      26.116  22.167  -5.577  1.00  0.00           H  
ATOM    386  HG  LEU A  24      26.130  24.275  -7.569  1.00  0.00           H  
ATOM    387 1HD1 LEU A  24      23.938  24.937  -6.906  1.00  0.00           H  
ATOM    388 2HD1 LEU A  24      23.926  23.370  -7.723  1.00  0.00           H  
ATOM    389 3HD1 LEU A  24      23.776  23.444  -5.969  1.00  0.00           H  
ATOM    390 1HD2 LEU A  24      25.811  25.611  -5.503  1.00  0.00           H  
ATOM    391 2HD2 LEU A  24      25.703  24.099  -4.572  1.00  0.00           H  
ATOM    392 3HD2 LEU A  24      27.223  24.563  -5.349  1.00  0.00           H  
ATOM    393  N   ALA A  25      28.789  22.424  -4.991  1.00  0.00           N  
ATOM    394  CA  ALA A  25      29.659  23.182  -4.102  1.00  0.00           C  
ATOM    395  C   ALA A  25      31.071  23.435  -4.684  1.00  0.00           C  
ATOM    396  O   ALA A  25      31.702  24.447  -4.361  1.00  0.00           O  
ATOM    397  CB  ALA A  25      29.783  22.435  -2.794  1.00  0.00           C  
ATOM    398  H   ALA A  25      28.282  21.609  -4.639  1.00  0.00           H  
ATOM    399  HA  ALA A  25      29.191  24.148  -3.922  1.00  0.00           H  
ATOM    400 1HB  ALA A  25      30.395  23.007  -2.101  1.00  0.00           H  
ATOM    401 2HB  ALA A  25      28.786  22.286  -2.371  1.00  0.00           H  
ATOM    402 3HB  ALA A  25      30.246  21.465  -2.977  1.00  0.00           H  
ATOM    403  N   SER A  26      31.563  22.518  -5.521  1.00  0.00           N  
ATOM    404  CA  SER A  26      32.904  22.564  -6.115  1.00  0.00           C  
ATOM    405  C   SER A  26      32.948  23.146  -7.545  1.00  0.00           C  
ATOM    406  O   SER A  26      33.983  23.075  -8.216  1.00  0.00           O  
ATOM    407  CB  SER A  26      33.481  21.158  -6.127  1.00  0.00           C  
ATOM    408  OG  SER A  26      32.739  20.305  -6.962  1.00  0.00           O  
ATOM    409  H   SER A  26      30.961  21.749  -5.794  1.00  0.00           H  
ATOM    410  HA  SER A  26      33.527  23.192  -5.479  1.00  0.00           H  
ATOM    411 1HB  SER A  26      34.516  21.189  -6.460  1.00  0.00           H  
ATOM    412 2HB  SER A  26      33.475  20.765  -5.113  1.00  0.00           H  
ATOM    413  HG  SER A  26      31.793  20.513  -6.794  1.00  0.00           H  
ATOM    414  N   LYS A  27      31.820  23.670  -8.023  1.00  0.00           N  
ATOM    415  CA  LYS A  27      31.663  24.175  -9.395  1.00  0.00           C  
ATOM    416  C   LYS A  27      31.727  25.707  -9.551  1.00  0.00           C  
ATOM    417  O   LYS A  27      31.809  26.437  -8.557  1.00  0.00           O  
ATOM    418  CB  LYS A  27      30.361  23.632  -9.942  1.00  0.00           C  
ATOM    419  CG  LYS A  27      30.296  22.109  -9.915  1.00  0.00           C  
ATOM    420  CD  LYS A  27      31.284  21.466 -10.855  1.00  0.00           C  
ATOM    421  CE  LYS A  27      31.090  19.948 -10.888  1.00  0.00           C  
ATOM    422  NZ  LYS A  27      32.071  19.281 -11.792  1.00  0.00           N  
ATOM    423  H   LYS A  27      31.001  23.709  -7.416  1.00  0.00           H  
ATOM    424  HA  LYS A  27      32.471  23.761  -9.998  1.00  0.00           H  
ATOM    425 1HB  LYS A  27      29.522  24.032  -9.366  1.00  0.00           H  
ATOM    426 2HB  LYS A  27      30.235  23.946 -10.960  1.00  0.00           H  
ATOM    427 1HG  LYS A  27      30.552  21.793  -8.923  1.00  0.00           H  
ATOM    428 2HG  LYS A  27      29.322  21.758 -10.128  1.00  0.00           H  
ATOM    429 1HD  LYS A  27      31.147  21.873 -11.862  1.00  0.00           H  
ATOM    430 2HD  LYS A  27      32.300  21.691 -10.526  1.00  0.00           H  
ATOM    431 1HE  LYS A  27      31.211  19.553  -9.879  1.00  0.00           H  
ATOM    432 2HE  LYS A  27      30.077  19.724 -11.233  1.00  0.00           H  
ATOM    433 1HZ  LYS A  27      31.914  18.278 -11.791  1.00  0.00           H  
ATOM    434 2HZ  LYS A  27      31.953  19.639 -12.730  1.00  0.00           H  
ATOM    435 3HZ  LYS A  27      33.005  19.478 -11.469  1.00  0.00           H  
ATOM    436  N   SER A  28      31.737  26.182 -10.820  1.00  0.00           N  
ATOM    437  CA  SER A  28      31.772  27.630 -11.145  1.00  0.00           C  
ATOM    438  C   SER A  28      30.355  28.105 -10.721  1.00  0.00           C  
ATOM    439  O   SER A  28      29.588  27.221 -10.384  1.00  0.00           O  
ATOM    440  CB  SER A  28      32.173  27.793 -12.625  1.00  0.00           C  
ATOM    441  OG  SER A  28      31.149  27.519 -13.534  1.00  0.00           O  
ATOM    442  H   SER A  28      31.689  25.510 -11.598  1.00  0.00           H  
ATOM    443  HA  SER A  28      32.514  28.129 -10.521  1.00  0.00           H  
ATOM    444 1HB  SER A  28      32.616  28.726 -12.853  1.00  0.00           H  
ATOM    445 2HB  SER A  28      32.955  27.059 -12.798  1.00  0.00           H  
ATOM    446  HG  SER A  28      30.909  28.392 -13.888  1.00  0.00           H  
ATOM    447  N   GLU A  29      29.913  29.397 -10.678  1.00  0.00           N  
ATOM    448  CA  GLU A  29      30.346  30.622 -11.350  1.00  0.00           C  
ATOM    449  C   GLU A  29      29.865  30.324 -12.762  1.00  0.00           C  
ATOM    450  O   GLU A  29      30.626  30.039 -13.679  1.00  0.00           O  
ATOM    451  CB  GLU A  29      31.823  31.001 -11.171  1.00  0.00           C  
ATOM    452  CG  GLU A  29      32.238  31.262  -9.723  1.00  0.00           C  
ATOM    453  CD  GLU A  29      33.671  31.725  -9.592  1.00  0.00           C  
ATOM    454  OE1 GLU A  29      34.364  31.734 -10.581  1.00  0.00           O  
ATOM    455  OE2 GLU A  29      34.068  32.067  -8.503  1.00  0.00           O  
ATOM    456  H   GLU A  29      29.045  29.508 -10.182  1.00  0.00           H  
ATOM    457  HA  GLU A  29      29.766  31.468 -10.981  1.00  0.00           H  
ATOM    458 1HB  GLU A  29      32.482  30.303 -11.546  1.00  0.00           H  
ATOM    459 2HB  GLU A  29      32.010  31.924 -11.718  1.00  0.00           H  
ATOM    460 1HG  GLU A  29      31.583  32.022  -9.301  1.00  0.00           H  
ATOM    461 2HG  GLU A  29      32.106  30.347  -9.143  1.00  0.00           H  
ATOM    462  N   GLU A  30      28.520  30.304 -12.823  1.00  0.00           N  
ATOM    463  CA  GLU A  30      27.597  29.848 -13.877  1.00  0.00           C  
ATOM    464  C   GLU A  30      27.181  28.366 -13.694  1.00  0.00           C  
ATOM    465  O   GLU A  30      25.976  28.089 -13.638  1.00  0.00           O  
ATOM    466  CB  GLU A  30      28.134  30.056 -15.301  1.00  0.00           C  
ATOM    467  CG  GLU A  30      28.262  31.531 -15.734  1.00  0.00           C  
ATOM    468  CD  GLU A  30      28.774  31.697 -17.156  1.00  0.00           C  
ATOM    469  OE1 GLU A  30      29.126  30.712 -17.760  1.00  0.00           O  
ATOM    470  OE2 GLU A  30      28.800  32.812 -17.634  1.00  0.00           O  
ATOM    471  H   GLU A  30      28.067  30.625 -11.983  1.00  0.00           H  
ATOM    472  HA  GLU A  30      26.687  30.445 -13.797  1.00  0.00           H  
ATOM    473 1HB  GLU A  30      29.085  29.557 -15.438  1.00  0.00           H  
ATOM    474 2HB  GLU A  30      27.443  29.588 -16.001  1.00  0.00           H  
ATOM    475 1HG  GLU A  30      27.285  32.006 -15.656  1.00  0.00           H  
ATOM    476 2HG  GLU A  30      28.938  32.042 -15.052  1.00  0.00           H  
ATOM    477  N   GLU A  31      28.124  27.430 -13.510  1.00  0.00           N  
ATOM    478  CA  GLU A  31      27.723  26.023 -13.351  1.00  0.00           C  
ATOM    479  C   GLU A  31      26.811  25.795 -12.149  1.00  0.00           C  
ATOM    480  O   GLU A  31      25.827  25.068 -12.263  1.00  0.00           O  
ATOM    481  CB  GLU A  31      28.938  25.114 -13.230  1.00  0.00           C  
ATOM    482  CG  GLU A  31      29.748  24.891 -14.490  1.00  0.00           C  
ATOM    483  CD  GLU A  31      31.079  24.171 -14.225  1.00  0.00           C  
ATOM    484  OE1 GLU A  31      31.575  24.204 -13.098  1.00  0.00           O  
ATOM    485  OE2 GLU A  31      31.587  23.571 -15.147  1.00  0.00           O  
ATOM    486  H   GLU A  31      29.116  27.657 -13.507  1.00  0.00           H  
ATOM    487  HA  GLU A  31      27.170  25.730 -14.247  1.00  0.00           H  
ATOM    488 1HB  GLU A  31      29.604  25.538 -12.497  1.00  0.00           H  
ATOM    489 2HB  GLU A  31      28.622  24.139 -12.858  1.00  0.00           H  
ATOM    490 1HG  GLU A  31      29.156  24.283 -15.173  1.00  0.00           H  
ATOM    491 2HG  GLU A  31      29.933  25.845 -14.973  1.00  0.00           H  
ATOM    492  N   ARG A  32      27.058  26.473 -11.022  1.00  0.00           N  
ATOM    493  CA  ARG A  32      26.191  26.293  -9.864  1.00  0.00           C  
ATOM    494  C   ARG A  32      24.744  26.679 -10.163  1.00  0.00           C  
ATOM    495  O   ARG A  32      23.819  26.134  -9.561  1.00  0.00           O  
ATOM    496  CB  ARG A  32      26.639  27.116  -8.639  1.00  0.00           C  
ATOM    497  CG  ARG A  32      27.883  26.640  -7.823  1.00  0.00           C  
ATOM    498  CD  ARG A  32      28.142  27.530  -6.655  1.00  0.00           C  
ATOM    499  NE  ARG A  32      29.198  27.018  -5.788  1.00  0.00           N  
ATOM    500  CZ  ARG A  32      29.670  27.666  -4.697  1.00  0.00           C  
ATOM    501  NH1 ARG A  32      29.176  28.845  -4.378  1.00  0.00           N  
ATOM    502  NH2 ARG A  32      30.619  27.130  -3.938  1.00  0.00           N  
ATOM    503  H   ARG A  32      27.889  27.042 -10.944  1.00  0.00           H  
ATOM    504  HA  ARG A  32      26.217  25.242  -9.594  1.00  0.00           H  
ATOM    505 1HB  ARG A  32      26.854  28.129  -8.966  1.00  0.00           H  
ATOM    506 2HB  ARG A  32      25.809  27.174  -7.936  1.00  0.00           H  
ATOM    507 1HG  ARG A  32      27.741  25.674  -7.460  1.00  0.00           H  
ATOM    508 2HG  ARG A  32      28.764  26.627  -8.390  1.00  0.00           H  
ATOM    509 1HD  ARG A  32      28.450  28.508  -7.017  1.00  0.00           H  
ATOM    510 2HD  ARG A  32      27.236  27.630  -6.064  1.00  0.00           H  
ATOM    511  HE  ARG A  32      29.599  26.107  -6.015  1.00  0.00           H  
ATOM    512 1HH1 ARG A  32      28.451  29.260  -4.946  1.00  0.00           H  
ATOM    513 2HH1 ARG A  32      29.521  29.334  -3.565  1.00  0.00           H  
ATOM    514 1HH2 ARG A  32      31.011  26.199  -4.163  1.00  0.00           H  
ATOM    515 2HH2 ARG A  32      30.960  27.625  -3.129  1.00  0.00           H  
ATOM    516  N   LYS A  33      24.517  27.637 -11.069  1.00  0.00           N  
ATOM    517  CA  LYS A  33      23.146  28.028 -11.356  1.00  0.00           C  
ATOM    518  C   LYS A  33      22.466  26.938 -12.144  1.00  0.00           C  
ATOM    519  O   LYS A  33      21.327  26.565 -11.864  1.00  0.00           O  
ATOM    520  CB  LYS A  33      23.097  29.332 -12.138  1.00  0.00           C  
ATOM    521  CG  LYS A  33      23.478  30.554 -11.350  1.00  0.00           C  
ATOM    522  CD  LYS A  33      23.426  31.786 -12.227  1.00  0.00           C  
ATOM    523  CE  LYS A  33      23.662  33.042 -11.422  1.00  0.00           C  
ATOM    524  NZ  LYS A  33      23.743  34.238 -12.284  1.00  0.00           N  
ATOM    525  H   LYS A  33      25.274  28.037 -11.612  1.00  0.00           H  
ATOM    526  HA  LYS A  33      22.609  28.154 -10.416  1.00  0.00           H  
ATOM    527 1HB  LYS A  33      23.769  29.266 -12.993  1.00  0.00           H  
ATOM    528 2HB  LYS A  33      22.091  29.484 -12.531  1.00  0.00           H  
ATOM    529 1HG  LYS A  33      22.803  30.683 -10.507  1.00  0.00           H  
ATOM    530 2HG  LYS A  33      24.491  30.430 -10.971  1.00  0.00           H  
ATOM    531 1HD  LYS A  33      24.179  31.714 -13.014  1.00  0.00           H  
ATOM    532 2HD  LYS A  33      22.442  31.855 -12.701  1.00  0.00           H  
ATOM    533 1HE  LYS A  33      22.826  33.172 -10.731  1.00  0.00           H  
ATOM    534 2HE  LYS A  33      24.582  32.954 -10.850  1.00  0.00           H  
ATOM    535 1HZ  LYS A  33      23.872  35.068 -11.673  1.00  0.00           H  
ATOM    536 2HZ  LYS A  33      24.512  34.157 -12.920  1.00  0.00           H  
ATOM    537 3HZ  LYS A  33      22.886  34.336 -12.808  1.00  0.00           H  
ATOM    538  N   GLU A  34      23.189  26.369 -13.105  1.00  0.00           N  
ATOM    539  CA  GLU A  34      22.578  25.334 -13.923  1.00  0.00           C  
ATOM    540  C   GLU A  34      22.302  24.093 -13.082  1.00  0.00           C  
ATOM    541  O   GLU A  34      21.242  23.471 -13.189  1.00  0.00           O  
ATOM    542  CB  GLU A  34      23.478  24.966 -15.104  1.00  0.00           C  
ATOM    543  CG  GLU A  34      22.867  23.909 -16.025  1.00  0.00           C  
ATOM    544  CD  GLU A  34      21.612  24.382 -16.752  1.00  0.00           C  
ATOM    545  OE1 GLU A  34      21.512  25.554 -17.056  1.00  0.00           O  
ATOM    546  OE2 GLU A  34      20.726  23.572 -16.967  1.00  0.00           O  
ATOM    547  H   GLU A  34      24.144  26.696 -13.281  1.00  0.00           H  
ATOM    548  HA  GLU A  34      21.629  25.707 -14.306  1.00  0.00           H  
ATOM    549 1HB  GLU A  34      23.689  25.858 -15.693  1.00  0.00           H  
ATOM    550 2HB  GLU A  34      24.433  24.586 -14.730  1.00  0.00           H  
ATOM    551 1HG  GLU A  34      23.611  23.600 -16.758  1.00  0.00           H  
ATOM    552 2HG  GLU A  34      22.620  23.043 -15.414  1.00  0.00           H  
ATOM    553  N   ILE A  35      23.242  23.763 -12.210  1.00  0.00           N  
ATOM    554  CA  ILE A  35      23.109  22.583 -11.382  1.00  0.00           C  
ATOM    555  C   ILE A  35      21.981  22.753 -10.382  1.00  0.00           C  
ATOM    556  O   ILE A  35      21.166  21.839 -10.210  1.00  0.00           O  
ATOM    557  CB  ILE A  35      24.401  22.317 -10.643  1.00  0.00           C  
ATOM    558  CG1 ILE A  35      25.477  21.945 -11.633  1.00  0.00           C  
ATOM    559  CG2 ILE A  35      24.195  21.172  -9.689  1.00  0.00           C  
ATOM    560  CD1 ILE A  35      26.836  21.977 -11.029  1.00  0.00           C  
ATOM    561  H   ILE A  35      24.094  24.320 -12.159  1.00  0.00           H  
ATOM    562  HA  ILE A  35      22.886  21.735 -12.017  1.00  0.00           H  
ATOM    563  HB  ILE A  35      24.721  23.208 -10.107  1.00  0.00           H  
ATOM    564 1HG1 ILE A  35      25.286  20.943 -12.009  1.00  0.00           H  
ATOM    565 2HG1 ILE A  35      25.447  22.639 -12.472  1.00  0.00           H  
ATOM    566 1HG2 ILE A  35      25.130  20.980  -9.194  1.00  0.00           H  
ATOM    567 2HG2 ILE A  35      23.429  21.416  -8.957  1.00  0.00           H  
ATOM    568 3HG2 ILE A  35      23.894  20.287 -10.240  1.00  0.00           H  
ATOM    569 1HD1 ILE A  35      27.572  21.702 -11.786  1.00  0.00           H  
ATOM    570 2HD1 ILE A  35      27.047  22.985 -10.663  1.00  0.00           H  
ATOM    571 3HD1 ILE A  35      26.879  21.268 -10.201  1.00  0.00           H  
ATOM    572  N   LYS A  36      21.910  23.919  -9.731  1.00  0.00           N  
ATOM    573  CA  LYS A  36      20.866  24.150  -8.752  1.00  0.00           C  
ATOM    574  C   LYS A  36      19.529  24.028  -9.434  1.00  0.00           C  
ATOM    575  O   LYS A  36      18.618  23.394  -8.908  1.00  0.00           O  
ATOM    576  CB  LYS A  36      20.981  25.549  -8.155  1.00  0.00           C  
ATOM    577  CG  LYS A  36      19.995  25.865  -7.048  1.00  0.00           C  
ATOM    578  CD  LYS A  36      20.284  25.021  -5.814  1.00  0.00           C  
ATOM    579  CE  LYS A  36      19.479  25.498  -4.617  1.00  0.00           C  
ATOM    580  NZ  LYS A  36      19.764  24.685  -3.402  1.00  0.00           N  
ATOM    581  H   LYS A  36      22.598  24.655  -9.892  1.00  0.00           H  
ATOM    582  HA  LYS A  36      20.934  23.397  -7.967  1.00  0.00           H  
ATOM    583 1HB  LYS A  36      21.976  25.698  -7.765  1.00  0.00           H  
ATOM    584 2HB  LYS A  36      20.841  26.286  -8.951  1.00  0.00           H  
ATOM    585 1HG  LYS A  36      20.063  26.920  -6.787  1.00  0.00           H  
ATOM    586 2HG  LYS A  36      18.983  25.657  -7.398  1.00  0.00           H  
ATOM    587 1HD  LYS A  36      20.028  23.978  -6.020  1.00  0.00           H  
ATOM    588 2HD  LYS A  36      21.347  25.075  -5.575  1.00  0.00           H  
ATOM    589 1HE  LYS A  36      19.742  26.535  -4.411  1.00  0.00           H  
ATOM    590 2HE  LYS A  36      18.414  25.443  -4.839  1.00  0.00           H  
ATOM    591 1HZ  LYS A  36      19.225  25.058  -2.611  1.00  0.00           H  
ATOM    592 2HZ  LYS A  36      19.510  23.732  -3.564  1.00  0.00           H  
ATOM    593 3HZ  LYS A  36      20.743  24.750  -3.177  1.00  0.00           H  
ATOM    594  N   LEU A  37      19.414  24.592 -10.633  1.00  0.00           N  
ATOM    595  CA  LEU A  37      18.171  24.502 -11.357  1.00  0.00           C  
ATOM    596  C   LEU A  37      17.796  23.071 -11.685  1.00  0.00           C  
ATOM    597  O   LEU A  37      16.641  22.688 -11.491  1.00  0.00           O  
ATOM    598  CB  LEU A  37      18.275  25.348 -12.623  1.00  0.00           C  
ATOM    599  CG  LEU A  37      18.224  26.823 -12.382  1.00  0.00           C  
ATOM    600  CD1 LEU A  37      18.578  27.571 -13.695  1.00  0.00           C  
ATOM    601  CD2 LEU A  37      16.814  27.125 -11.857  1.00  0.00           C  
ATOM    602  H   LEU A  37      20.190  25.118 -11.041  1.00  0.00           H  
ATOM    603  HA  LEU A  37      17.388  24.922 -10.732  1.00  0.00           H  
ATOM    604 1HB  LEU A  37      19.228  25.130 -13.103  1.00  0.00           H  
ATOM    605 2HB  LEU A  37      17.497  25.092 -13.300  1.00  0.00           H  
ATOM    606  HG  LEU A  37      18.948  27.120 -11.631  1.00  0.00           H  
ATOM    607 1HD1 LEU A  37      18.532  28.633 -13.553  1.00  0.00           H  
ATOM    608 2HD1 LEU A  37      19.591  27.293 -13.994  1.00  0.00           H  
ATOM    609 3HD1 LEU A  37      17.918  27.312 -14.469  1.00  0.00           H  
ATOM    610 1HD2 LEU A  37      16.710  28.169 -11.672  1.00  0.00           H  
ATOM    611 2HD2 LEU A  37      16.080  26.815 -12.575  1.00  0.00           H  
ATOM    612 3HD2 LEU A  37      16.647  26.577 -10.931  1.00  0.00           H  
ATOM    613  N   ARG A  38      18.756  22.248 -12.089  1.00  0.00           N  
ATOM    614  CA  ARG A  38      18.420  20.869 -12.393  1.00  0.00           C  
ATOM    615  C   ARG A  38      17.910  20.164 -11.140  1.00  0.00           C  
ATOM    616  O   ARG A  38      16.913  19.446 -11.204  1.00  0.00           O  
ATOM    617  CB  ARG A  38      19.617  20.158 -12.988  1.00  0.00           C  
ATOM    618  CG  ARG A  38      19.960  20.644 -14.407  1.00  0.00           C  
ATOM    619  CD  ARG A  38      21.174  20.009 -14.958  1.00  0.00           C  
ATOM    620  NE  ARG A  38      21.534  20.572 -16.263  1.00  0.00           N  
ATOM    621  CZ  ARG A  38      22.463  20.051 -17.095  1.00  0.00           C  
ATOM    622  NH1 ARG A  38      23.093  18.940 -16.770  1.00  0.00           N  
ATOM    623  NH2 ARG A  38      22.741  20.655 -18.238  1.00  0.00           N  
ATOM    624  H   ARG A  38      19.708  22.593 -12.237  1.00  0.00           H  
ATOM    625  HA  ARG A  38      17.624  20.864 -13.137  1.00  0.00           H  
ATOM    626 1HB  ARG A  38      20.491  20.325 -12.355  1.00  0.00           H  
ATOM    627 2HB  ARG A  38      19.434  19.088 -13.027  1.00  0.00           H  
ATOM    628 1HG  ARG A  38      19.130  20.396 -15.067  1.00  0.00           H  
ATOM    629 2HG  ARG A  38      20.101  21.720 -14.412  1.00  0.00           H  
ATOM    630 1HD  ARG A  38      22.007  20.180 -14.274  1.00  0.00           H  
ATOM    631 2HD  ARG A  38      21.010  18.940 -15.076  1.00  0.00           H  
ATOM    632  HE  ARG A  38      21.091  21.468 -16.542  1.00  0.00           H  
ATOM    633 1HH1 ARG A  38      22.881  18.476 -15.900  1.00  0.00           H  
ATOM    634 2HH1 ARG A  38      23.786  18.552 -17.395  1.00  0.00           H  
ATOM    635 1HH2 ARG A  38      22.250  21.509 -18.491  1.00  0.00           H  
ATOM    636 2HH2 ARG A  38      23.434  20.268 -18.858  1.00  0.00           H  
ATOM    637  N   VAL A  39      18.514  20.458  -9.986  1.00  0.00           N  
ATOM    638  CA  VAL A  39      18.050  19.871  -8.736  1.00  0.00           C  
ATOM    639  C   VAL A  39      16.636  20.326  -8.421  1.00  0.00           C  
ATOM    640  O   VAL A  39      15.785  19.519  -8.043  1.00  0.00           O  
ATOM    641  CB  VAL A  39      18.984  20.217  -7.579  1.00  0.00           C  
ATOM    642  CG1 VAL A  39      18.370  19.772  -6.259  1.00  0.00           C  
ATOM    643  CG2 VAL A  39      20.295  19.509  -7.805  1.00  0.00           C  
ATOM    644  H   VAL A  39      19.332  21.074  -9.989  1.00  0.00           H  
ATOM    645  HA  VAL A  39      18.046  18.791  -8.845  1.00  0.00           H  
ATOM    646  HB  VAL A  39      19.137  21.295  -7.539  1.00  0.00           H  
ATOM    647 1HG1 VAL A  39      19.045  20.020  -5.445  1.00  0.00           H  
ATOM    648 2HG1 VAL A  39      17.418  20.284  -6.113  1.00  0.00           H  
ATOM    649 3HG1 VAL A  39      18.207  18.693  -6.280  1.00  0.00           H  
ATOM    650 1HG2 VAL A  39      20.985  19.728  -7.007  1.00  0.00           H  
ATOM    651 2HG2 VAL A  39      20.103  18.437  -7.836  1.00  0.00           H  
ATOM    652 3HG2 VAL A  39      20.728  19.832  -8.749  1.00  0.00           H  
ATOM    653  N   ILE A  40      16.362  21.613  -8.596  1.00  0.00           N  
ATOM    654  CA  ILE A  40      15.026  22.113  -8.333  1.00  0.00           C  
ATOM    655  C   ILE A  40      14.024  21.410  -9.242  1.00  0.00           C  
ATOM    656  O   ILE A  40      12.947  21.018  -8.790  1.00  0.00           O  
ATOM    657  CB  ILE A  40      14.961  23.643  -8.507  1.00  0.00           C  
ATOM    658  CG1 ILE A  40      15.839  24.333  -7.434  1.00  0.00           C  
ATOM    659  CG2 ILE A  40      13.526  24.120  -8.431  1.00  0.00           C  
ATOM    660  CD1 ILE A  40      15.380  24.109  -6.020  1.00  0.00           C  
ATOM    661  H   ILE A  40      17.099  22.251  -8.902  1.00  0.00           H  
ATOM    662  HA  ILE A  40      14.769  21.880  -7.301  1.00  0.00           H  
ATOM    663  HB  ILE A  40      15.374  23.911  -9.481  1.00  0.00           H  
ATOM    664 1HG1 ILE A  40      16.832  23.944  -7.501  1.00  0.00           H  
ATOM    665 2HG1 ILE A  40      15.879  25.388  -7.644  1.00  0.00           H  
ATOM    666 1HG2 ILE A  40      13.489  25.190  -8.560  1.00  0.00           H  
ATOM    667 2HG2 ILE A  40      12.964  23.637  -9.216  1.00  0.00           H  
ATOM    668 3HG2 ILE A  40      13.103  23.860  -7.461  1.00  0.00           H  
ATOM    669 1HD1 ILE A  40      16.057  24.615  -5.332  1.00  0.00           H  
ATOM    670 2HD1 ILE A  40      14.373  24.511  -5.898  1.00  0.00           H  
ATOM    671 3HD1 ILE A  40      15.376  23.042  -5.809  1.00  0.00           H  
ATOM    672  N   ALA A  41      14.382  21.207 -10.516  1.00  0.00           N  
ATOM    673  CA  ALA A  41      13.496  20.501 -11.433  1.00  0.00           C  
ATOM    674  C   ALA A  41      13.198  19.102 -10.961  1.00  0.00           C  
ATOM    675  O   ALA A  41      12.057  18.637 -11.015  1.00  0.00           O  
ATOM    676  CB  ALA A  41      14.132  20.348 -12.794  1.00  0.00           C  
ATOM    677  H   ALA A  41      15.278  21.561 -10.852  1.00  0.00           H  
ATOM    678  HA  ALA A  41      12.568  21.066 -11.502  1.00  0.00           H  
ATOM    679 1HB  ALA A  41      13.446  19.836 -13.461  1.00  0.00           H  
ATOM    680 2HB  ALA A  41      14.370  21.266 -13.179  1.00  0.00           H  
ATOM    681 3HB  ALA A  41      15.039  19.769 -12.705  1.00  0.00           H  
ATOM    682  N   TYR A  42      14.230  18.422 -10.466  1.00  0.00           N  
ATOM    683  CA  TYR A  42      14.060  17.048 -10.050  1.00  0.00           C  
ATOM    684  C   TYR A  42      13.081  16.987  -8.891  1.00  0.00           C  
ATOM    685  O   TYR A  42      12.160  16.162  -8.870  1.00  0.00           O  
ATOM    686  CB  TYR A  42      15.410  16.468  -9.602  1.00  0.00           C  
ATOM    687  CG  TYR A  42      16.468  16.378 -10.685  1.00  0.00           C  
ATOM    688  CD1 TYR A  42      17.821  16.386 -10.333  1.00  0.00           C  
ATOM    689  CD2 TYR A  42      16.106  16.318 -12.013  1.00  0.00           C  
ATOM    690  CE1 TYR A  42      18.788  16.338 -11.308  1.00  0.00           C  
ATOM    691  CE2 TYR A  42      17.081  16.266 -12.991  1.00  0.00           C  
ATOM    692  CZ  TYR A  42      18.417  16.277 -12.642  1.00  0.00           C  
ATOM    693  OH  TYR A  42      19.381  16.231 -13.628  1.00  0.00           O  
ATOM    694  H   TYR A  42      15.155  18.854 -10.441  1.00  0.00           H  
ATOM    695  HA  TYR A  42      13.657  16.468 -10.878  1.00  0.00           H  
ATOM    696 1HB  TYR A  42      15.811  17.064  -8.783  1.00  0.00           H  
ATOM    697 2HB  TYR A  42      15.247  15.471  -9.220  1.00  0.00           H  
ATOM    698  HD1 TYR A  42      18.110  16.439  -9.288  1.00  0.00           H  
ATOM    699  HD2 TYR A  42      15.052  16.319 -12.291  1.00  0.00           H  
ATOM    700  HE1 TYR A  42      19.833  16.351 -11.032  1.00  0.00           H  
ATOM    701  HE2 TYR A  42      16.795  16.223 -14.041  1.00  0.00           H  
ATOM    702  HH  TYR A  42      18.953  16.208 -14.487  1.00  0.00           H  
ATOM    703  N   VAL A  43      13.222  17.924  -7.963  1.00  0.00           N  
ATOM    704  CA  VAL A  43      12.364  17.982  -6.793  1.00  0.00           C  
ATOM    705  C   VAL A  43      10.930  18.354  -7.125  1.00  0.00           C  
ATOM    706  O   VAL A  43       9.987  17.705  -6.668  1.00  0.00           O  
ATOM    707  CB  VAL A  43      12.942  18.993  -5.800  1.00  0.00           C  
ATOM    708  CG1 VAL A  43      11.973  19.228  -4.671  1.00  0.00           C  
ATOM    709  CG2 VAL A  43      14.271  18.455  -5.271  1.00  0.00           C  
ATOM    710  H   VAL A  43      13.992  18.590  -8.053  1.00  0.00           H  
ATOM    711  HA  VAL A  43      12.369  16.997  -6.327  1.00  0.00           H  
ATOM    712  HB  VAL A  43      13.108  19.944  -6.313  1.00  0.00           H  
ATOM    713 1HG1 VAL A  43      12.383  19.953  -3.983  1.00  0.00           H  
ATOM    714 2HG1 VAL A  43      11.057  19.606  -5.095  1.00  0.00           H  
ATOM    715 3HG1 VAL A  43      11.771  18.318  -4.144  1.00  0.00           H  
ATOM    716 1HG2 VAL A  43      14.702  19.168  -4.589  1.00  0.00           H  
ATOM    717 2HG2 VAL A  43      14.104  17.507  -4.758  1.00  0.00           H  
ATOM    718 3HG2 VAL A  43      14.953  18.294  -6.099  1.00  0.00           H  
ATOM    719  N   LEU A  44      10.748  19.387  -7.937  1.00  0.00           N  
ATOM    720  CA  LEU A  44       9.409  19.821  -8.297  1.00  0.00           C  
ATOM    721  C   LEU A  44       8.618  18.791  -9.090  1.00  0.00           C  
ATOM    722  O   LEU A  44       7.440  18.535  -8.806  1.00  0.00           O  
ATOM    723  CB  LEU A  44       9.511  21.071  -9.152  1.00  0.00           C  
ATOM    724  CG  LEU A  44       9.914  22.359  -8.490  1.00  0.00           C  
ATOM    725  CD1 LEU A  44      10.155  23.389  -9.584  1.00  0.00           C  
ATOM    726  CD2 LEU A  44       8.794  22.820  -7.550  1.00  0.00           C  
ATOM    727  H   LEU A  44      11.556  19.893  -8.302  1.00  0.00           H  
ATOM    728  HA  LEU A  44       8.866  20.046  -7.381  1.00  0.00           H  
ATOM    729 1HB  LEU A  44      10.261  20.875  -9.921  1.00  0.00           H  
ATOM    730 2HB  LEU A  44       8.610  21.217  -9.635  1.00  0.00           H  
ATOM    731  HG  LEU A  44      10.835  22.216  -7.925  1.00  0.00           H  
ATOM    732 1HD1 LEU A  44      10.445  24.322  -9.126  1.00  0.00           H  
ATOM    733 2HD1 LEU A  44      10.945  23.036 -10.244  1.00  0.00           H  
ATOM    734 3HD1 LEU A  44       9.242  23.527 -10.158  1.00  0.00           H  
ATOM    735 1HD2 LEU A  44       9.077  23.760  -7.073  1.00  0.00           H  
ATOM    736 2HD2 LEU A  44       7.876  22.964  -8.127  1.00  0.00           H  
ATOM    737 3HD2 LEU A  44       8.628  22.061  -6.795  1.00  0.00           H  
ATOM    738  N   VAL A  45       9.266  18.154 -10.062  1.00  0.00           N  
ATOM    739  CA  VAL A  45       8.560  17.204 -10.899  1.00  0.00           C  
ATOM    740  C   VAL A  45       8.225  15.946 -10.119  1.00  0.00           C  
ATOM    741  O   VAL A  45       7.087  15.452 -10.173  1.00  0.00           O  
ATOM    742  CB  VAL A  45       9.385  16.873 -12.151  1.00  0.00           C  
ATOM    743  CG1 VAL A  45       8.698  15.766 -12.943  1.00  0.00           C  
ATOM    744  CG2 VAL A  45       9.541  18.153 -13.019  1.00  0.00           C  
ATOM    745  H   VAL A  45      10.247  18.362 -10.260  1.00  0.00           H  
ATOM    746  HA  VAL A  45       7.631  17.661 -11.227  1.00  0.00           H  
ATOM    747  HB  VAL A  45      10.372  16.514 -11.846  1.00  0.00           H  
ATOM    748 1HG1 VAL A  45       9.287  15.524 -13.829  1.00  0.00           H  
ATOM    749 2HG1 VAL A  45       8.605  14.878 -12.317  1.00  0.00           H  
ATOM    750 3HG1 VAL A  45       7.706  16.094 -13.257  1.00  0.00           H  
ATOM    751 1HG2 VAL A  45      10.136  17.921 -13.902  1.00  0.00           H  
ATOM    752 2HG2 VAL A  45       8.575  18.508 -13.330  1.00  0.00           H  
ATOM    753 3HG2 VAL A  45      10.039  18.930 -12.441  1.00  0.00           H  
ATOM    754  N   GLN A  46       9.199  15.422  -9.366  1.00  0.00           N  
ATOM    755  CA  GLN A  46       8.925  14.233  -8.589  1.00  0.00           C  
ATOM    756  C   GLN A  46       7.907  14.519  -7.517  1.00  0.00           C  
ATOM    757  O   GLN A  46       7.037  13.689  -7.279  1.00  0.00           O  
ATOM    758  CB  GLN A  46      10.183  13.697  -7.932  1.00  0.00           C  
ATOM    759  CG  GLN A  46      11.166  13.104  -8.863  1.00  0.00           C  
ATOM    760  CD  GLN A  46      12.430  12.738  -8.150  1.00  0.00           C  
ATOM    761  OE1 GLN A  46      12.689  11.585  -7.780  1.00  0.00           O  
ATOM    762  NE2 GLN A  46      13.215  13.769  -7.942  1.00  0.00           N  
ATOM    763  H   GLN A  46      10.133  15.837  -9.321  1.00  0.00           H  
ATOM    764  HA  GLN A  46       8.519  13.470  -9.252  1.00  0.00           H  
ATOM    765 1HB  GLN A  46      10.682  14.521  -7.423  1.00  0.00           H  
ATOM    766 2HB  GLN A  46       9.923  12.951  -7.185  1.00  0.00           H  
ATOM    767 1HG  GLN A  46      10.740  12.207  -9.308  1.00  0.00           H  
ATOM    768 2HG  GLN A  46      11.403  13.836  -9.638  1.00  0.00           H  
ATOM    769 1HE2 GLN A  46      14.125  13.693  -7.476  1.00  0.00           H  
ATOM    770 2HE2 GLN A  46      12.893  14.678  -8.256  1.00  0.00           H  
ATOM    771  N   LEU A  47       7.959  15.696  -6.895  1.00  0.00           N  
ATOM    772  CA  LEU A  47       6.992  15.944  -5.859  1.00  0.00           C  
ATOM    773  C   LEU A  47       5.593  15.884  -6.334  1.00  0.00           C  
ATOM    774  O   LEU A  47       4.792  15.174  -5.739  1.00  0.00           O  
ATOM    775  CB  LEU A  47       7.160  17.287  -5.189  1.00  0.00           C  
ATOM    776  CG  LEU A  47       6.006  17.572  -4.246  1.00  0.00           C  
ATOM    777  CD1 LEU A  47       5.944  16.490  -3.263  1.00  0.00           C  
ATOM    778  CD2 LEU A  47       6.219  18.855  -3.574  1.00  0.00           C  
ATOM    779  H   LEU A  47       8.672  16.396  -7.094  1.00  0.00           H  
ATOM    780  HA  LEU A  47       7.116  15.172  -5.101  1.00  0.00           H  
ATOM    781 1HB  LEU A  47       8.090  17.304  -4.625  1.00  0.00           H  
ATOM    782 2HB  LEU A  47       7.194  18.069  -5.953  1.00  0.00           H  
ATOM    783  HG  LEU A  47       5.070  17.610  -4.797  1.00  0.00           H  
ATOM    784 1HD1 LEU A  47       5.135  16.667  -2.554  1.00  0.00           H  
ATOM    785 2HD1 LEU A  47       5.785  15.536  -3.768  1.00  0.00           H  
ATOM    786 3HD1 LEU A  47       6.865  16.484  -2.775  1.00  0.00           H  
ATOM    787 1HD2 LEU A  47       5.397  19.057  -2.887  1.00  0.00           H  
ATOM    788 2HD2 LEU A  47       7.155  18.805  -3.020  1.00  0.00           H  
ATOM    789 3HD2 LEU A  47       6.269  19.636  -4.330  1.00  0.00           H  
ATOM    790  N   GLU A  48       5.270  16.616  -7.385  1.00  0.00           N  
ATOM    791  CA  GLU A  48       3.885  16.610  -7.787  1.00  0.00           C  
ATOM    792  C   GLU A  48       3.449  15.177  -8.177  1.00  0.00           C  
ATOM    793  O   GLU A  48       2.335  14.732  -7.855  1.00  0.00           O  
ATOM    794  CB  GLU A  48       3.654  17.653  -8.865  1.00  0.00           C  
ATOM    795  CG  GLU A  48       2.228  17.827  -9.141  1.00  0.00           C  
ATOM    796  CD  GLU A  48       1.852  18.977 -10.016  1.00  0.00           C  
ATOM    797  OE1 GLU A  48       2.255  20.077  -9.739  1.00  0.00           O  
ATOM    798  OE2 GLU A  48       1.148  18.769 -10.959  1.00  0.00           O  
ATOM    799  H   GLU A  48       5.969  17.182  -7.876  1.00  0.00           H  
ATOM    800  HA  GLU A  48       3.287  16.911  -6.931  1.00  0.00           H  
ATOM    801 1HB  GLU A  48       4.077  18.603  -8.550  1.00  0.00           H  
ATOM    802 2HB  GLU A  48       4.154  17.344  -9.784  1.00  0.00           H  
ATOM    803 1HG  GLU A  48       1.937  16.926  -9.597  1.00  0.00           H  
ATOM    804 2HG  GLU A  48       1.703  17.909  -8.191  1.00  0.00           H  
ATOM    805  N   ASP A  49       4.355  14.423  -8.825  1.00  0.00           N  
ATOM    806  CA  ASP A  49       4.056  13.043  -9.203  1.00  0.00           C  
ATOM    807  C   ASP A  49       3.810  12.178  -7.956  1.00  0.00           C  
ATOM    808  O   ASP A  49       2.975  11.261  -7.971  1.00  0.00           O  
ATOM    809  CB  ASP A  49       5.216  12.469 -10.032  1.00  0.00           C  
ATOM    810  CG  ASP A  49       4.909  11.126 -10.705  1.00  0.00           C  
ATOM    811  OD1 ASP A  49       4.032  11.092 -11.534  1.00  0.00           O  
ATOM    812  OD2 ASP A  49       5.578  10.158 -10.417  1.00  0.00           O  
ATOM    813  H   ASP A  49       5.266  14.812  -9.082  1.00  0.00           H  
ATOM    814  HA  ASP A  49       3.152  13.042  -9.810  1.00  0.00           H  
ATOM    815 1HB  ASP A  49       5.507  13.195 -10.795  1.00  0.00           H  
ATOM    816 2HB  ASP A  49       6.079  12.336  -9.376  1.00  0.00           H  
ATOM    817  N   LEU A  50       4.521  12.490  -6.867  1.00  0.00           N  
ATOM    818  CA  LEU A  50       4.355  11.760  -5.633  1.00  0.00           C  
ATOM    819  C   LEU A  50       3.174  12.256  -4.816  1.00  0.00           C  
ATOM    820  O   LEU A  50       2.547  11.467  -4.114  1.00  0.00           O  
ATOM    821  CB  LEU A  50       5.625  11.770  -4.796  1.00  0.00           C  
ATOM    822  CG  LEU A  50       6.774  11.066  -5.381  1.00  0.00           C  
ATOM    823  CD1 LEU A  50       7.933  11.142  -4.401  1.00  0.00           C  
ATOM    824  CD2 LEU A  50       6.337   9.670  -5.703  1.00  0.00           C  
ATOM    825  H   LEU A  50       5.219  13.232  -6.917  1.00  0.00           H  
ATOM    826  HA  LEU A  50       4.158  10.721  -5.889  1.00  0.00           H  
ATOM    827 1HB  LEU A  50       5.911  12.805  -4.591  1.00  0.00           H  
ATOM    828 2HB  LEU A  50       5.436  11.272  -3.898  1.00  0.00           H  
ATOM    829  HG  LEU A  50       7.087  11.545  -6.292  1.00  0.00           H  
ATOM    830 1HD1 LEU A  50       8.800  10.628  -4.819  1.00  0.00           H  
ATOM    831 2HD1 LEU A  50       8.177  12.179  -4.216  1.00  0.00           H  
ATOM    832 3HD1 LEU A  50       7.647  10.666  -3.465  1.00  0.00           H  
ATOM    833 1HD2 LEU A  50       7.165   9.123  -6.147  1.00  0.00           H  
ATOM    834 2HD2 LEU A  50       6.007   9.180  -4.788  1.00  0.00           H  
ATOM    835 3HD2 LEU A  50       5.510   9.702  -6.413  1.00  0.00           H  
ATOM    836  N   GLN A  51       2.775  13.517  -4.958  1.00  0.00           N  
ATOM    837  CA  GLN A  51       1.637  13.997  -4.175  1.00  0.00           C  
ATOM    838  C   GLN A  51       0.431  13.155  -4.487  1.00  0.00           C  
ATOM    839  O   GLN A  51      -0.355  12.855  -3.604  1.00  0.00           O  
ATOM    840  CB  GLN A  51       1.333  15.463  -4.436  1.00  0.00           C  
ATOM    841  CG  GLN A  51       2.318  16.378  -3.840  1.00  0.00           C  
ATOM    842  CD  GLN A  51       2.103  17.762  -4.251  1.00  0.00           C  
ATOM    843  OE1 GLN A  51       1.570  18.028  -5.331  1.00  0.00           O  
ATOM    844  NE2 GLN A  51       2.478  18.679  -3.402  1.00  0.00           N  
ATOM    845  H   GLN A  51       3.303  14.152  -5.551  1.00  0.00           H  
ATOM    846  HA  GLN A  51       1.872  13.877  -3.124  1.00  0.00           H  
ATOM    847 1HB  GLN A  51       1.323  15.643  -5.515  1.00  0.00           H  
ATOM    848 2HB  GLN A  51       0.345  15.716  -4.050  1.00  0.00           H  
ATOM    849 1HG  GLN A  51       2.251  16.328  -2.756  1.00  0.00           H  
ATOM    850 2HG  GLN A  51       3.282  16.075  -4.156  1.00  0.00           H  
ATOM    851 1HE2 GLN A  51       2.335  19.632  -3.619  1.00  0.00           H  
ATOM    852 2HE2 GLN A  51       2.844  18.440  -2.490  1.00  0.00           H  
ATOM    853  N   LYS A  52       0.334  12.708  -5.731  1.00  0.00           N  
ATOM    854  CA  LYS A  52      -0.730  11.815  -6.178  1.00  0.00           C  
ATOM    855  C   LYS A  52      -0.780  10.475  -5.395  1.00  0.00           C  
ATOM    856  O   LYS A  52      -1.828   9.831  -5.337  1.00  0.00           O  
ATOM    857  CB  LYS A  52      -0.534  11.494  -7.661  1.00  0.00           C  
ATOM    858  CG  LYS A  52      -1.591  10.558  -8.272  1.00  0.00           C  
ATOM    859  CD  LYS A  52      -2.925  11.250  -8.559  1.00  0.00           C  
ATOM    860  CE  LYS A  52      -4.005  10.221  -8.954  1.00  0.00           C  
ATOM    861  NZ  LYS A  52      -3.636   9.400 -10.156  1.00  0.00           N  
ATOM    862  H   LYS A  52       1.028  13.045  -6.407  1.00  0.00           H  
ATOM    863  HA  LYS A  52      -1.684  12.323  -6.037  1.00  0.00           H  
ATOM    864 1HB  LYS A  52      -0.526  12.418  -8.224  1.00  0.00           H  
ATOM    865 2HB  LYS A  52       0.438  11.029  -7.797  1.00  0.00           H  
ATOM    866 1HG  LYS A  52      -1.203  10.148  -9.204  1.00  0.00           H  
ATOM    867 2HG  LYS A  52      -1.762   9.731  -7.582  1.00  0.00           H  
ATOM    868 1HD  LYS A  52      -3.253  11.807  -7.683  1.00  0.00           H  
ATOM    869 2HD  LYS A  52      -2.796  11.947  -9.391  1.00  0.00           H  
ATOM    870 1HE  LYS A  52      -4.160   9.552  -8.110  1.00  0.00           H  
ATOM    871 2HE  LYS A  52      -4.937  10.748  -9.163  1.00  0.00           H  
ATOM    872 1HZ  LYS A  52      -4.376   8.746 -10.348  1.00  0.00           H  
ATOM    873 2HZ  LYS A  52      -3.504   9.988 -10.990  1.00  0.00           H  
ATOM    874 3HZ  LYS A  52      -2.784   8.895  -9.971  1.00  0.00           H  
ATOM    875  N   ASN A  53       0.375  10.011  -4.894  1.00  0.00           N  
ATOM    876  CA  ASN A  53       0.529   8.704  -4.245  1.00  0.00           C  
ATOM    877  C   ASN A  53       0.834   8.693  -2.716  1.00  0.00           C  
ATOM    878  O   ASN A  53       0.578   7.694  -2.038  1.00  0.00           O  
ATOM    879  CB  ASN A  53       1.645   7.991  -4.989  1.00  0.00           C  
ATOM    880  CG  ASN A  53       1.281   7.713  -6.436  1.00  0.00           C  
ATOM    881  OD1 ASN A  53       0.546   6.754  -6.704  1.00  0.00           O  
ATOM    882  ND2 ASN A  53       1.746   8.527  -7.374  1.00  0.00           N  
ATOM    883  H   ASN A  53       1.187  10.606  -4.935  1.00  0.00           H  
ATOM    884  HA  ASN A  53      -0.404   8.159  -4.383  1.00  0.00           H  
ATOM    885 1HB  ASN A  53       2.547   8.611  -4.968  1.00  0.00           H  
ATOM    886 2HB  ASN A  53       1.881   7.049  -4.492  1.00  0.00           H  
ATOM    887 1HD2 ASN A  53       1.511   8.363  -8.332  1.00  0.00           H  
ATOM    888 2HD2 ASN A  53       2.331   9.341  -7.163  1.00  0.00           H  
ATOM    889  N   LEU A  54       1.381   9.785  -2.186  1.00  0.00           N  
ATOM    890  CA  LEU A  54       1.849   9.911  -0.783  1.00  0.00           C  
ATOM    891  C   LEU A  54       0.778  10.152   0.296  1.00  0.00           C  
ATOM    892  O   LEU A  54      -0.303  10.685   0.005  1.00  0.00           O  
ATOM    893  CB  LEU A  54       2.837  11.059  -0.695  1.00  0.00           C  
ATOM    894  CG  LEU A  54       4.134  10.972  -1.447  1.00  0.00           C  
ATOM    895  CD1 LEU A  54       4.767  12.293  -1.356  1.00  0.00           C  
ATOM    896  CD2 LEU A  54       5.068   9.963  -0.883  1.00  0.00           C  
ATOM    897  H   LEU A  54       1.553  10.567  -2.813  1.00  0.00           H  
ATOM    898  HA  LEU A  54       2.364   8.994  -0.523  1.00  0.00           H  
ATOM    899 1HB  LEU A  54       2.338  11.902  -1.120  1.00  0.00           H  
ATOM    900 2HB  LEU A  54       3.046  11.271   0.344  1.00  0.00           H  
ATOM    901  HG  LEU A  54       3.941  10.708  -2.443  1.00  0.00           H  
ATOM    902 1HD1 LEU A  54       5.701  12.266  -1.895  1.00  0.00           H  
ATOM    903 2HD1 LEU A  54       4.110  13.046  -1.791  1.00  0.00           H  
ATOM    904 3HD1 LEU A  54       4.952  12.528  -0.306  1.00  0.00           H  
ATOM    905 1HD2 LEU A  54       5.993   9.955  -1.463  1.00  0.00           H  
ATOM    906 2HD2 LEU A  54       5.293  10.193   0.133  1.00  0.00           H  
ATOM    907 3HD2 LEU A  54       4.626   9.014  -0.931  1.00  0.00           H  
ATOM    908  N   SER A  55       1.132   9.783   1.557  1.00  0.00           N  
ATOM    909  CA  SER A  55       0.314   9.989   2.786  1.00  0.00           C  
ATOM    910  C   SER A  55       0.385  11.526   2.987  1.00  0.00           C  
ATOM    911  O   SER A  55       1.154  12.106   2.244  1.00  0.00           O  
ATOM    912  CB  SER A  55       0.917   9.129   3.908  1.00  0.00           C  
ATOM    913  OG  SER A  55       2.051   9.681   4.497  1.00  0.00           O  
ATOM    914  H   SER A  55       2.046   9.335   1.674  1.00  0.00           H  
ATOM    915  HA  SER A  55      -0.721   9.690   2.604  1.00  0.00           H  
ATOM    916 1HB  SER A  55       0.234   8.833   4.644  1.00  0.00           H  
ATOM    917 2HB  SER A  55       1.229   8.204   3.427  1.00  0.00           H  
ATOM    918  HG  SER A  55       1.737  10.019   5.353  1.00  0.00           H  
ATOM    919  N   ASP A  56      -0.308  12.266   3.902  1.00  0.00           N  
ATOM    920  CA  ASP A  56      -0.950  11.968   5.185  1.00  0.00           C  
ATOM    921  C   ASP A  56       0.300  11.840   6.042  1.00  0.00           C  
ATOM    922  O   ASP A  56       0.701  10.755   6.454  1.00  0.00           O  
ATOM    923  CB  ASP A  56      -1.888  10.757   5.244  1.00  0.00           C  
ATOM    924  CG  ASP A  56      -3.052  10.786   4.261  1.00  0.00           C  
ATOM    925  OD1 ASP A  56      -3.599  11.826   4.009  1.00  0.00           O  
ATOM    926  OD2 ASP A  56      -3.369   9.744   3.758  1.00  0.00           O  
ATOM    927  H   ASP A  56      -0.249  13.255   3.725  1.00  0.00           H  
ATOM    928  HA  ASP A  56      -1.510  12.834   5.536  1.00  0.00           H  
ATOM    929 1HB  ASP A  56      -1.409   9.861   5.174  1.00  0.00           H  
ATOM    930 2HB  ASP A  56      -2.341  10.754   6.239  1.00  0.00           H  
ATOM    931  N   GLU A  57       0.957  13.012   6.158  1.00  0.00           N  
ATOM    932  CA  GLU A  57       2.302  13.316   6.688  1.00  0.00           C  
ATOM    933  C   GLU A  57       3.405  13.360   5.602  1.00  0.00           C  
ATOM    934  O   GLU A  57       4.165  14.332   5.561  1.00  0.00           O  
ATOM    935  CB  GLU A  57       2.739  12.354   7.802  1.00  0.00           C  
ATOM    936  CG  GLU A  57       1.950  12.488   9.108  1.00  0.00           C  
ATOM    937  CD  GLU A  57       2.251  13.788   9.812  1.00  0.00           C  
ATOM    938  OE1 GLU A  57       3.415  14.059  10.019  1.00  0.00           O  
ATOM    939  OE2 GLU A  57       1.337  14.515  10.123  1.00  0.00           O  
ATOM    940  H   GLU A  57       0.454  13.809   5.799  1.00  0.00           H  
ATOM    941  HA  GLU A  57       2.257  14.310   7.135  1.00  0.00           H  
ATOM    942 1HB  GLU A  57       2.740  11.326   7.468  1.00  0.00           H  
ATOM    943 2HB  GLU A  57       3.774  12.582   8.056  1.00  0.00           H  
ATOM    944 1HG  GLU A  57       0.884  12.437   8.895  1.00  0.00           H  
ATOM    945 2HG  GLU A  57       2.202  11.655   9.762  1.00  0.00           H  
ATOM    946  N   GLN A  58       3.497  12.374   4.707  1.00  0.00           N  
ATOM    947  CA  GLN A  58       4.593  12.388   3.725  1.00  0.00           C  
ATOM    948  C   GLN A  58       4.541  13.589   2.764  1.00  0.00           C  
ATOM    949  O   GLN A  58       5.568  14.231   2.505  1.00  0.00           O  
ATOM    950  CB  GLN A  58       4.540  11.096   2.933  1.00  0.00           C  
ATOM    951  CG  GLN A  58       4.912   9.846   3.740  1.00  0.00           C  
ATOM    952  CD  GLN A  58       4.507   8.501   3.057  1.00  0.00           C  
ATOM    953  OE1 GLN A  58       3.756   8.437   2.052  1.00  0.00           O  
ATOM    954  NE2 GLN A  58       4.958   7.412   3.686  1.00  0.00           N  
ATOM    955  H   GLN A  58       2.853  11.583   4.709  1.00  0.00           H  
ATOM    956  HA  GLN A  58       5.536  12.435   4.272  1.00  0.00           H  
ATOM    957 1HB  GLN A  58       3.535  10.954   2.568  1.00  0.00           H  
ATOM    958 2HB  GLN A  58       5.186  11.181   2.084  1.00  0.00           H  
ATOM    959 1HG  GLN A  58       5.985   9.820   3.874  1.00  0.00           H  
ATOM    960 2HG  GLN A  58       4.444   9.900   4.716  1.00  0.00           H  
ATOM    961 1HE2 GLN A  58       4.718   6.455   3.388  1.00  0.00           H  
ATOM    962 2HE2 GLN A  58       5.526   7.520   4.509  1.00  0.00           H  
ATOM    963  N   ARG A  59       3.339  13.954   2.293  1.00  0.00           N  
ATOM    964  CA  ARG A  59       3.213  15.104   1.402  1.00  0.00           C  
ATOM    965  C   ARG A  59       3.657  16.366   2.136  1.00  0.00           C  
ATOM    966  O   ARG A  59       4.314  17.225   1.553  1.00  0.00           O  
ATOM    967  CB  ARG A  59       1.763  15.284   0.936  1.00  0.00           C  
ATOM    968  CG  ARG A  59       1.251  14.199  -0.029  1.00  0.00           C  
ATOM    969  CD  ARG A  59      -0.031  14.478  -0.675  1.00  0.00           C  
ATOM    970  NE  ARG A  59      -1.081  14.900   0.272  1.00  0.00           N  
ATOM    971  CZ  ARG A  59      -1.944  14.127   0.987  1.00  0.00           C  
ATOM    972  NH1 ARG A  59      -1.933  12.809   0.953  1.00  0.00           N  
ATOM    973  NH2 ARG A  59      -2.837  14.747   1.754  1.00  0.00           N  
ATOM    974  H   ARG A  59       2.517  13.389   2.499  1.00  0.00           H  
ATOM    975  HA  ARG A  59       3.854  14.951   0.533  1.00  0.00           H  
ATOM    976 1HB  ARG A  59       1.105  15.288   1.803  1.00  0.00           H  
ATOM    977 2HB  ARG A  59       1.660  16.246   0.442  1.00  0.00           H  
ATOM    978 1HG  ARG A  59       1.980  14.143  -0.822  1.00  0.00           H  
ATOM    979 2HG  ARG A  59       1.174  13.277   0.395  1.00  0.00           H  
ATOM    980 1HD  ARG A  59       0.066  15.193  -1.454  1.00  0.00           H  
ATOM    981 2HD  ARG A  59      -0.360  13.541  -1.119  1.00  0.00           H  
ATOM    982  HE  ARG A  59      -1.193  15.890   0.386  1.00  0.00           H  
ATOM    983 1HH1 ARG A  59      -1.240  12.279   0.410  1.00  0.00           H  
ATOM    984 2HH1 ARG A  59      -2.598  12.289   1.520  1.00  0.00           H  
ATOM    985 1HH2 ARG A  59      -2.873  15.748   1.806  1.00  0.00           H  
ATOM    986 2HH2 ARG A  59      -3.547  14.233   2.294  1.00  0.00           H  
ATOM    987  N   ARG A  60       3.311  16.459   3.430  1.00  0.00           N  
ATOM    988  CA  ARG A  60       3.637  17.620   4.256  1.00  0.00           C  
ATOM    989  C   ARG A  60       5.136  17.817   4.358  1.00  0.00           C  
ATOM    990  O   ARG A  60       5.634  18.937   4.203  1.00  0.00           O  
ATOM    991  CB  ARG A  60       3.048  17.501   5.659  1.00  0.00           C  
ATOM    992  CG  ARG A  60       3.309  18.706   6.564  1.00  0.00           C  
ATOM    993  CD  ARG A  60       2.690  18.560   7.931  1.00  0.00           C  
ATOM    994  NE  ARG A  60       3.289  17.490   8.734  1.00  0.00           N  
ATOM    995  CZ  ARG A  60       4.459  17.592   9.403  1.00  0.00           C  
ATOM    996  NH1 ARG A  60       5.164  18.706   9.348  1.00  0.00           N  
ATOM    997  NH2 ARG A  60       4.894  16.573  10.121  1.00  0.00           N  
ATOM    998  H   ARG A  60       2.810  15.692   3.849  1.00  0.00           H  
ATOM    999  HA  ARG A  60       3.206  18.505   3.784  1.00  0.00           H  
ATOM   1000 1HB  ARG A  60       1.974  17.353   5.595  1.00  0.00           H  
ATOM   1001 2HB  ARG A  60       3.469  16.634   6.160  1.00  0.00           H  
ATOM   1002 1HG  ARG A  60       4.388  18.826   6.690  1.00  0.00           H  
ATOM   1003 2HG  ARG A  60       2.899  19.604   6.096  1.00  0.00           H  
ATOM   1004 1HD  ARG A  60       2.803  19.496   8.477  1.00  0.00           H  
ATOM   1005 2HD  ARG A  60       1.630  18.338   7.817  1.00  0.00           H  
ATOM   1006  HE  ARG A  60       2.779  16.607   8.819  1.00  0.00           H  
ATOM   1007 1HH1 ARG A  60       4.836  19.487   8.798  1.00  0.00           H  
ATOM   1008 2HH1 ARG A  60       6.039  18.777   9.850  1.00  0.00           H  
ATOM   1009 1HH2 ARG A  60       4.335  15.703  10.166  1.00  0.00           H  
ATOM   1010 2HH2 ARG A  60       5.763  16.635  10.621  1.00  0.00           H  
ATOM   1011  N   GLU A  61       5.876  16.736   4.609  1.00  0.00           N  
ATOM   1012  CA  GLU A  61       7.319  16.898   4.720  1.00  0.00           C  
ATOM   1013  C   GLU A  61       7.903  17.404   3.407  1.00  0.00           C  
ATOM   1014  O   GLU A  61       8.795  18.261   3.397  1.00  0.00           O  
ATOM   1015  CB  GLU A  61       8.009  15.588   5.096  1.00  0.00           C  
ATOM   1016  CG  GLU A  61       7.756  15.097   6.524  1.00  0.00           C  
ATOM   1017  CD  GLU A  61       8.524  13.824   6.833  1.00  0.00           C  
ATOM   1018  OE1 GLU A  61       9.174  13.323   5.942  1.00  0.00           O  
ATOM   1019  OE2 GLU A  61       8.476  13.367   7.954  1.00  0.00           O  
ATOM   1020  H   GLU A  61       5.426  15.827   4.742  1.00  0.00           H  
ATOM   1021  HA  GLU A  61       7.526  17.639   5.493  1.00  0.00           H  
ATOM   1022 1HB  GLU A  61       7.668  14.801   4.416  1.00  0.00           H  
ATOM   1023 2HB  GLU A  61       9.084  15.692   4.958  1.00  0.00           H  
ATOM   1024 1HG  GLU A  61       8.050  15.874   7.228  1.00  0.00           H  
ATOM   1025 2HG  GLU A  61       6.685  14.915   6.648  1.00  0.00           H  
ATOM   1026  N   LEU A  62       7.384  16.909   2.288  1.00  0.00           N  
ATOM   1027  CA  LEU A  62       7.926  17.364   1.027  1.00  0.00           C  
ATOM   1028  C   LEU A  62       7.489  18.801   0.733  1.00  0.00           C  
ATOM   1029  O   LEU A  62       8.253  19.569   0.142  1.00  0.00           O  
ATOM   1030  CB  LEU A  62       7.536  16.428  -0.087  1.00  0.00           C  
ATOM   1031  CG  LEU A  62       8.133  15.006  -0.005  1.00  0.00           C  
ATOM   1032  CD1 LEU A  62       7.563  14.196  -1.101  1.00  0.00           C  
ATOM   1033  CD2 LEU A  62       9.649  15.052  -0.102  1.00  0.00           C  
ATOM   1034  H   LEU A  62       6.650  16.196   2.326  1.00  0.00           H  
ATOM   1035  HA  LEU A  62       9.012  17.351   1.101  1.00  0.00           H  
ATOM   1036 1HB  LEU A  62       6.444  16.355  -0.127  1.00  0.00           H  
ATOM   1037 2HB  LEU A  62       7.904  16.873  -0.987  1.00  0.00           H  
ATOM   1038  HG  LEU A  62       7.835  14.552   0.945  1.00  0.00           H  
ATOM   1039 1HD1 LEU A  62       7.930  13.176  -1.058  1.00  0.00           H  
ATOM   1040 2HD1 LEU A  62       6.504  14.222  -0.979  1.00  0.00           H  
ATOM   1041 3HD1 LEU A  62       7.826  14.617  -2.046  1.00  0.00           H  
ATOM   1042 1HD2 LEU A  62      10.059  14.040  -0.048  1.00  0.00           H  
ATOM   1043 2HD2 LEU A  62       9.935  15.507  -1.046  1.00  0.00           H  
ATOM   1044 3HD2 LEU A  62      10.032  15.642   0.719  1.00  0.00           H  
ATOM   1045  N   GLU A  63       6.277  19.179   1.164  1.00  0.00           N  
ATOM   1046  CA  GLU A  63       5.800  20.549   0.986  1.00  0.00           C  
ATOM   1047  C   GLU A  63       6.764  21.495   1.675  1.00  0.00           C  
ATOM   1048  O   GLU A  63       7.164  22.517   1.107  1.00  0.00           O  
ATOM   1049  CB  GLU A  63       4.409  20.763   1.601  1.00  0.00           C  
ATOM   1050  CG  GLU A  63       3.874  22.192   1.452  1.00  0.00           C  
ATOM   1051  CD  GLU A  63       2.543  22.469   2.183  1.00  0.00           C  
ATOM   1052  OE1 GLU A  63       1.618  21.698   2.093  1.00  0.00           O  
ATOM   1053  OE2 GLU A  63       2.478  23.495   2.847  1.00  0.00           O  
ATOM   1054  H   GLU A  63       5.667  18.498   1.611  1.00  0.00           H  
ATOM   1055  HA  GLU A  63       5.773  20.781  -0.080  1.00  0.00           H  
ATOM   1056 1HB  GLU A  63       3.699  20.076   1.143  1.00  0.00           H  
ATOM   1057 2HB  GLU A  63       4.441  20.535   2.660  1.00  0.00           H  
ATOM   1058 1HG  GLU A  63       4.636  22.859   1.845  1.00  0.00           H  
ATOM   1059 2HG  GLU A  63       3.752  22.412   0.392  1.00  0.00           H  
ATOM   1060  N   GLU A  64       7.144  21.148   2.909  1.00  0.00           N  
ATOM   1061  CA  GLU A  64       8.071  21.974   3.657  1.00  0.00           C  
ATOM   1062  C   GLU A  64       9.389  22.118   2.903  1.00  0.00           C  
ATOM   1063  O   GLU A  64       9.941  23.221   2.815  1.00  0.00           O  
ATOM   1064  CB  GLU A  64       8.300  21.417   5.066  1.00  0.00           C  
ATOM   1065  CG  GLU A  64       9.263  22.269   5.872  1.00  0.00           C  
ATOM   1066  CD  GLU A  64       9.455  21.901   7.326  1.00  0.00           C  
ATOM   1067  OE1 GLU A  64       8.796  21.019   7.827  1.00  0.00           O  
ATOM   1068  OE2 GLU A  64      10.307  22.524   7.931  1.00  0.00           O  
ATOM   1069  H   GLU A  64       6.762  20.297   3.328  1.00  0.00           H  
ATOM   1070  HA  GLU A  64       7.634  22.966   3.759  1.00  0.00           H  
ATOM   1071 1HB  GLU A  64       7.350  21.356   5.598  1.00  0.00           H  
ATOM   1072 2HB  GLU A  64       8.705  20.407   4.999  1.00  0.00           H  
ATOM   1073 1HG  GLU A  64      10.214  22.156   5.389  1.00  0.00           H  
ATOM   1074 2HG  GLU A  64       8.967  23.314   5.796  1.00  0.00           H  
ATOM   1075  N   LYS A  65       9.878  21.024   2.307  1.00  0.00           N  
ATOM   1076  CA  LYS A  65      11.126  21.114   1.561  1.00  0.00           C  
ATOM   1077  C   LYS A  65      10.976  22.072   0.377  1.00  0.00           C  
ATOM   1078  O   LYS A  65      11.879  22.871   0.110  1.00  0.00           O  
ATOM   1079  CB  LYS A  65      11.581  19.736   1.070  1.00  0.00           C  
ATOM   1080  CG  LYS A  65      12.076  18.795   2.168  1.00  0.00           C  
ATOM   1081  CD  LYS A  65      12.580  17.479   1.582  1.00  0.00           C  
ATOM   1082  CE  LYS A  65      12.925  16.469   2.669  1.00  0.00           C  
ATOM   1083  NZ  LYS A  65      14.079  16.917   3.523  1.00  0.00           N  
ATOM   1084  H   LYS A  65       9.401  20.126   2.417  1.00  0.00           H  
ATOM   1085  HA  LYS A  65      11.893  21.516   2.222  1.00  0.00           H  
ATOM   1086 1HB  LYS A  65      10.749  19.243   0.570  1.00  0.00           H  
ATOM   1087 2HB  LYS A  65      12.372  19.852   0.339  1.00  0.00           H  
ATOM   1088 1HG  LYS A  65      12.879  19.272   2.726  1.00  0.00           H  
ATOM   1089 2HG  LYS A  65      11.255  18.585   2.851  1.00  0.00           H  
ATOM   1090 1HD  LYS A  65      11.827  17.063   0.928  1.00  0.00           H  
ATOM   1091 2HD  LYS A  65      13.479  17.664   0.995  1.00  0.00           H  
ATOM   1092 1HE  LYS A  65      12.052  16.322   3.304  1.00  0.00           H  
ATOM   1093 2HE  LYS A  65      13.174  15.524   2.194  1.00  0.00           H  
ATOM   1094 1HZ  LYS A  65      14.273  16.208   4.233  1.00  0.00           H  
ATOM   1095 2HZ  LYS A  65      14.912  17.054   2.955  1.00  0.00           H  
ATOM   1096 3HZ  LYS A  65      13.841  17.780   3.972  1.00  0.00           H  
ATOM   1097  N   ILE A  66       9.813  22.060  -0.290  1.00  0.00           N  
ATOM   1098  CA  ILE A  66       9.621  22.975  -1.415  1.00  0.00           C  
ATOM   1099  C   ILE A  66       9.647  24.410  -0.948  1.00  0.00           C  
ATOM   1100  O   ILE A  66      10.282  25.262  -1.572  1.00  0.00           O  
ATOM   1101  CB  ILE A  66       8.268  22.786  -2.120  1.00  0.00           C  
ATOM   1102  CG1 ILE A  66       8.168  21.471  -2.756  1.00  0.00           C  
ATOM   1103  CG2 ILE A  66       8.063  23.893  -3.139  1.00  0.00           C  
ATOM   1104  CD1 ILE A  66       9.184  21.218  -3.797  1.00  0.00           C  
ATOM   1105  H   ILE A  66       9.092  21.382  -0.037  1.00  0.00           H  
ATOM   1106  HA  ILE A  66      10.425  22.825  -2.130  1.00  0.00           H  
ATOM   1107  HB  ILE A  66       7.472  22.839  -1.379  1.00  0.00           H  
ATOM   1108 1HG1 ILE A  66       8.250  20.709  -1.997  1.00  0.00           H  
ATOM   1109 2HG1 ILE A  66       7.195  21.410  -3.206  1.00  0.00           H  
ATOM   1110 1HG2 ILE A  66       7.096  23.777  -3.614  1.00  0.00           H  
ATOM   1111 2HG2 ILE A  66       8.101  24.848  -2.627  1.00  0.00           H  
ATOM   1112 3HG2 ILE A  66       8.847  23.852  -3.896  1.00  0.00           H  
ATOM   1113 1HD1 ILE A  66       9.018  20.227  -4.224  1.00  0.00           H  
ATOM   1114 2HD1 ILE A  66       9.100  21.967  -4.571  1.00  0.00           H  
ATOM   1115 3HD1 ILE A  66      10.174  21.268  -3.349  1.00  0.00           H  
ATOM   1116  N   LYS A  67       8.993  24.685   0.174  1.00  0.00           N  
ATOM   1117  CA  LYS A  67       8.965  26.042   0.682  1.00  0.00           C  
ATOM   1118  C   LYS A  67      10.363  26.538   1.026  1.00  0.00           C  
ATOM   1119  O   LYS A  67      10.702  27.693   0.743  1.00  0.00           O  
ATOM   1120  CB  LYS A  67       8.046  26.120   1.892  1.00  0.00           C  
ATOM   1121  CG  LYS A  67       6.583  25.995   1.537  1.00  0.00           C  
ATOM   1122  CD  LYS A  67       5.694  26.020   2.762  1.00  0.00           C  
ATOM   1123  CE  LYS A  67       4.228  25.926   2.373  1.00  0.00           C  
ATOM   1124  NZ  LYS A  67       3.342  25.774   3.562  1.00  0.00           N  
ATOM   1125  H   LYS A  67       8.485  23.939   0.655  1.00  0.00           H  
ATOM   1126  HA  LYS A  67       8.564  26.689  -0.097  1.00  0.00           H  
ATOM   1127 1HB  LYS A  67       8.296  25.313   2.586  1.00  0.00           H  
ATOM   1128 2HB  LYS A  67       8.201  27.062   2.412  1.00  0.00           H  
ATOM   1129 1HG  LYS A  67       6.315  26.806   0.876  1.00  0.00           H  
ATOM   1130 2HG  LYS A  67       6.426  25.051   1.010  1.00  0.00           H  
ATOM   1131 1HD  LYS A  67       5.942  25.169   3.403  1.00  0.00           H  
ATOM   1132 2HD  LYS A  67       5.860  26.938   3.321  1.00  0.00           H  
ATOM   1133 1HE  LYS A  67       3.938  26.822   1.838  1.00  0.00           H  
ATOM   1134 2HE  LYS A  67       4.098  25.081   1.719  1.00  0.00           H  
ATOM   1135 1HZ  LYS A  67       2.375  25.694   3.253  1.00  0.00           H  
ATOM   1136 2HZ  LYS A  67       3.598  24.925   4.066  1.00  0.00           H  
ATOM   1137 3HZ  LYS A  67       3.440  26.566   4.172  1.00  0.00           H  
ATOM   1138  N   TRP A  68      11.202  25.666   1.589  1.00  0.00           N  
ATOM   1139  CA  TRP A  68      12.550  26.099   1.917  1.00  0.00           C  
ATOM   1140  C   TRP A  68      13.377  26.353   0.665  1.00  0.00           C  
ATOM   1141  O   TRP A  68      14.129  27.329   0.604  1.00  0.00           O  
ATOM   1142  CB  TRP A  68      13.271  25.072   2.787  1.00  0.00           C  
ATOM   1143  CG  TRP A  68      12.822  25.069   4.202  1.00  0.00           C  
ATOM   1144  CD1 TRP A  68      12.196  24.067   4.849  1.00  0.00           C  
ATOM   1145  CD2 TRP A  68      12.951  26.147   5.155  1.00  0.00           C  
ATOM   1146  NE1 TRP A  68      11.926  24.432   6.151  1.00  0.00           N  
ATOM   1147  CE2 TRP A  68      12.381  25.703   6.352  1.00  0.00           C  
ATOM   1148  CE3 TRP A  68      13.494  27.437   5.089  1.00  0.00           C  
ATOM   1149  CZ2 TRP A  68      12.339  26.498   7.483  1.00  0.00           C  
ATOM   1150  CZ3 TRP A  68      13.452  28.237   6.224  1.00  0.00           C  
ATOM   1151  CH2 TRP A  68      12.889  27.778   7.391  1.00  0.00           C  
ATOM   1152  H   TRP A  68      10.883  24.722   1.821  1.00  0.00           H  
ATOM   1153  HA  TRP A  68      12.482  27.030   2.477  1.00  0.00           H  
ATOM   1154 1HB  TRP A  68      13.099  24.074   2.372  1.00  0.00           H  
ATOM   1155 2HB  TRP A  68      14.342  25.258   2.760  1.00  0.00           H  
ATOM   1156  HD1 TRP A  68      11.947  23.111   4.402  1.00  0.00           H  
ATOM   1157  HE1 TRP A  68      11.445  23.830   6.853  1.00  0.00           H  
ATOM   1158  HE3 TRP A  68      13.941  27.803   4.165  1.00  0.00           H  
ATOM   1159  HZ2 TRP A  68      11.895  26.150   8.416  1.00  0.00           H  
ATOM   1160  HZ3 TRP A  68      13.877  29.239   6.165  1.00  0.00           H  
ATOM   1161  HH2 TRP A  68      12.873  28.431   8.264  1.00  0.00           H  
ATOM   1162  N   LYS A  69      13.210  25.512  -0.355  1.00  0.00           N  
ATOM   1163  CA  LYS A  69      13.983  25.673  -1.578  1.00  0.00           C  
ATOM   1164  C   LYS A  69      13.548  26.922  -2.323  1.00  0.00           C  
ATOM   1165  O   LYS A  69      14.385  27.675  -2.825  1.00  0.00           O  
ATOM   1166  CB  LYS A  69      13.832  24.430  -2.443  1.00  0.00           C  
ATOM   1167  CG  LYS A  69      14.528  23.208  -1.830  1.00  0.00           C  
ATOM   1168  CD  LYS A  69      14.319  21.944  -2.628  1.00  0.00           C  
ATOM   1169  CE  LYS A  69      14.854  20.740  -1.851  1.00  0.00           C  
ATOM   1170  NZ  LYS A  69      16.324  20.820  -1.626  1.00  0.00           N  
ATOM   1171  H   LYS A  69      12.573  24.718  -0.260  1.00  0.00           H  
ATOM   1172  HA  LYS A  69      15.034  25.787  -1.313  1.00  0.00           H  
ATOM   1173 1HB  LYS A  69      12.769  24.194  -2.555  1.00  0.00           H  
ATOM   1174 2HB  LYS A  69      14.239  24.616  -3.423  1.00  0.00           H  
ATOM   1175 1HG  LYS A  69      15.598  23.410  -1.773  1.00  0.00           H  
ATOM   1176 2HG  LYS A  69      14.161  23.054  -0.820  1.00  0.00           H  
ATOM   1177 1HD  LYS A  69      13.251  21.814  -2.801  1.00  0.00           H  
ATOM   1178 2HD  LYS A  69      14.826  22.010  -3.589  1.00  0.00           H  
ATOM   1179 1HE  LYS A  69      14.353  20.703  -0.885  1.00  0.00           H  
ATOM   1180 2HE  LYS A  69      14.627  19.831  -2.393  1.00  0.00           H  
ATOM   1181 1HZ  LYS A  69      16.632  20.012  -1.104  1.00  0.00           H  
ATOM   1182 2HZ  LYS A  69      16.801  20.847  -2.515  1.00  0.00           H  
ATOM   1183 3HZ  LYS A  69      16.534  21.661  -1.102  1.00  0.00           H  
ATOM   1184  N   LEU A  70      12.245  27.189  -2.363  1.00  0.00           N  
ATOM   1185  CA  LEU A  70      11.803  28.384  -3.051  1.00  0.00           C  
ATOM   1186  C   LEU A  70      12.323  29.617  -2.309  1.00  0.00           C  
ATOM   1187  O   LEU A  70      12.746  30.590  -2.944  1.00  0.00           O  
ATOM   1188  CB  LEU A  70      10.274  28.418  -3.159  1.00  0.00           C  
ATOM   1189  CG  LEU A  70       9.624  27.345  -4.086  1.00  0.00           C  
ATOM   1190  CD1 LEU A  70       8.083  27.452  -3.959  1.00  0.00           C  
ATOM   1191  CD2 LEU A  70      10.111  27.531  -5.539  1.00  0.00           C  
ATOM   1192  H   LEU A  70      11.568  26.552  -1.942  1.00  0.00           H  
ATOM   1193  HA  LEU A  70      12.223  28.382  -4.055  1.00  0.00           H  
ATOM   1194 1HB  LEU A  70       9.866  28.267  -2.155  1.00  0.00           H  
ATOM   1195 2HB  LEU A  70       9.968  29.399  -3.510  1.00  0.00           H  
ATOM   1196  HG  LEU A  70       9.916  26.356  -3.752  1.00  0.00           H  
ATOM   1197 1HD1 LEU A  70       7.606  26.694  -4.582  1.00  0.00           H  
ATOM   1198 2HD1 LEU A  70       7.797  27.298  -2.918  1.00  0.00           H  
ATOM   1199 3HD1 LEU A  70       7.756  28.437  -4.280  1.00  0.00           H  
ATOM   1200 1HD2 LEU A  70       9.657  26.770  -6.176  1.00  0.00           H  
ATOM   1201 2HD2 LEU A  70       9.831  28.514  -5.895  1.00  0.00           H  
ATOM   1202 3HD2 LEU A  70      11.197  27.430  -5.571  1.00  0.00           H  
ATOM   1203  N   ALA A  71      12.325  29.569  -0.963  1.00  0.00           N  
ATOM   1204  CA  ALA A  71      12.837  30.682  -0.169  1.00  0.00           C  
ATOM   1205  C   ALA A  71      14.314  30.922  -0.464  1.00  0.00           C  
ATOM   1206  O   ALA A  71      14.753  32.073  -0.585  1.00  0.00           O  
ATOM   1207  CB  ALA A  71      12.653  30.406   1.312  1.00  0.00           C  
ATOM   1208  H   ALA A  71      11.942  28.759  -0.472  1.00  0.00           H  
ATOM   1209  HA  ALA A  71      12.281  31.577  -0.440  1.00  0.00           H  
ATOM   1210 1HB  ALA A  71      13.021  31.251   1.889  1.00  0.00           H  
ATOM   1211 2HB  ALA A  71      11.595  30.250   1.524  1.00  0.00           H  
ATOM   1212 3HB  ALA A  71      13.208  29.512   1.586  1.00  0.00           H  
ATOM   1213  N   GLU A  72      15.076  29.837  -0.617  1.00  0.00           N  
ATOM   1214  CA  GLU A  72      16.487  29.981  -0.919  1.00  0.00           C  
ATOM   1215  C   GLU A  72      16.656  30.727  -2.218  1.00  0.00           C  
ATOM   1216  O   GLU A  72      17.389  31.715  -2.287  1.00  0.00           O  
ATOM   1217  CB  GLU A  72      17.182  28.621  -1.044  1.00  0.00           C  
ATOM   1218  CG  GLU A  72      18.688  28.711  -1.338  1.00  0.00           C  
ATOM   1219  CD  GLU A  72      19.370  27.356  -1.512  1.00  0.00           C  
ATOM   1220  OE1 GLU A  72      18.715  26.332  -1.413  1.00  0.00           O  
ATOM   1221  OE2 GLU A  72      20.548  27.343  -1.787  1.00  0.00           O  
ATOM   1222  H   GLU A  72      14.677  28.906  -0.483  1.00  0.00           H  
ATOM   1223  HA  GLU A  72      16.960  30.555  -0.121  1.00  0.00           H  
ATOM   1224 1HB  GLU A  72      17.038  28.051  -0.126  1.00  0.00           H  
ATOM   1225 2HB  GLU A  72      16.723  28.054  -1.852  1.00  0.00           H  
ATOM   1226 1HG  GLU A  72      18.824  29.289  -2.254  1.00  0.00           H  
ATOM   1227 2HG  GLU A  72      19.169  29.254  -0.526  1.00  0.00           H  
ATOM   1228  N   LEU A  73      15.921  30.313  -3.245  1.00  0.00           N  
ATOM   1229  CA  LEU A  73      16.083  30.933  -4.546  1.00  0.00           C  
ATOM   1230  C   LEU A  73      15.681  32.413  -4.463  1.00  0.00           C  
ATOM   1231  O   LEU A  73      16.325  33.287  -5.045  1.00  0.00           O  
ATOM   1232  CB  LEU A  73      15.206  30.208  -5.565  1.00  0.00           C  
ATOM   1233  CG  LEU A  73      15.559  28.704  -5.830  1.00  0.00           C  
ATOM   1234  CD1 LEU A  73      14.523  28.150  -6.776  1.00  0.00           C  
ATOM   1235  CD2 LEU A  73      16.984  28.526  -6.345  1.00  0.00           C  
ATOM   1236  H   LEU A  73      15.293  29.513  -3.123  1.00  0.00           H  
ATOM   1237  HA  LEU A  73      17.127  30.864  -4.840  1.00  0.00           H  
ATOM   1238 1HB  LEU A  73      14.177  30.240  -5.206  1.00  0.00           H  
ATOM   1239 2HB  LEU A  73      15.258  30.739  -6.512  1.00  0.00           H  
ATOM   1240  HG  LEU A  73      15.474  28.160  -4.901  1.00  0.00           H  
ATOM   1241 1HD1 LEU A  73      14.698  27.107  -6.947  1.00  0.00           H  
ATOM   1242 2HD1 LEU A  73      13.533  28.279  -6.345  1.00  0.00           H  
ATOM   1243 3HD1 LEU A  73      14.594  28.692  -7.708  1.00  0.00           H  
ATOM   1244 1HD2 LEU A  73      17.176  27.464  -6.494  1.00  0.00           H  
ATOM   1245 2HD2 LEU A  73      17.117  29.038  -7.271  1.00  0.00           H  
ATOM   1246 3HD2 LEU A  73      17.681  28.919  -5.607  1.00  0.00           H  
ATOM   1247  N   ALA A  74      14.630  32.699  -3.687  1.00  0.00           N  
ATOM   1248  CA  ALA A  74      14.130  34.057  -3.478  1.00  0.00           C  
ATOM   1249  C   ALA A  74      15.155  34.970  -2.804  1.00  0.00           C  
ATOM   1250  O   ALA A  74      15.086  36.192  -2.962  1.00  0.00           O  
ATOM   1251  CB  ALA A  74      12.863  34.038  -2.645  1.00  0.00           C  
ATOM   1252  H   ALA A  74      14.131  31.932  -3.234  1.00  0.00           H  
ATOM   1253  HA  ALA A  74      13.904  34.478  -4.456  1.00  0.00           H  
ATOM   1254 1HB  ALA A  74      12.485  35.053  -2.534  1.00  0.00           H  
ATOM   1255 2HB  ALA A  74      12.114  33.418  -3.133  1.00  0.00           H  
ATOM   1256 3HB  ALA A  74      13.083  33.627  -1.667  1.00  0.00           H  
ATOM   1257  N   SER A  75      16.089  34.401  -2.025  1.00  0.00           N  
ATOM   1258  CA  SER A  75      17.071  35.206  -1.306  1.00  0.00           C  
ATOM   1259  C   SER A  75      18.170  35.729  -2.230  1.00  0.00           C  
ATOM   1260  O   SER A  75      18.995  36.547  -1.817  1.00  0.00           O  
ATOM   1261  CB  SER A  75      17.705  34.419  -0.168  1.00  0.00           C  
ATOM   1262  OG  SER A  75      18.573  33.422  -0.634  1.00  0.00           O  
ATOM   1263  H   SER A  75      16.121  33.383  -1.915  1.00  0.00           H  
ATOM   1264  HA  SER A  75      16.553  36.063  -0.879  1.00  0.00           H  
ATOM   1265 1HB  SER A  75      18.243  35.096   0.490  1.00  0.00           H  
ATOM   1266 2HB  SER A  75      16.911  33.953   0.417  1.00  0.00           H  
ATOM   1267  HG  SER A  75      18.078  32.924  -1.317  1.00  0.00           H  
ATOM   1268  N   LYS A  76      18.215  35.237  -3.466  1.00  0.00           N  
ATOM   1269  CA  LYS A  76      19.236  35.670  -4.404  1.00  0.00           C  
ATOM   1270  C   LYS A  76      19.047  37.145  -4.768  1.00  0.00           C  
ATOM   1271  O   LYS A  76      17.917  37.657  -4.799  1.00  0.00           O  
ATOM   1272  CB  LYS A  76      19.215  34.785  -5.646  1.00  0.00           C  
ATOM   1273  CG  LYS A  76      19.663  33.340  -5.394  1.00  0.00           C  
ATOM   1274  CD  LYS A  76      19.624  32.505  -6.670  1.00  0.00           C  
ATOM   1275  CE  LYS A  76      20.074  31.072  -6.400  1.00  0.00           C  
ATOM   1276  NZ  LYS A  76      21.510  31.015  -5.972  1.00  0.00           N  
ATOM   1277  H   LYS A  76      17.518  34.561  -3.783  1.00  0.00           H  
ATOM   1278  HA  LYS A  76      20.210  35.567  -3.927  1.00  0.00           H  
ATOM   1279 1HB  LYS A  76      18.203  34.759  -6.053  1.00  0.00           H  
ATOM   1280 2HB  LYS A  76      19.858  35.219  -6.409  1.00  0.00           H  
ATOM   1281 1HG  LYS A  76      20.679  33.341  -5.002  1.00  0.00           H  
ATOM   1282 2HG  LYS A  76      19.003  32.885  -4.649  1.00  0.00           H  
ATOM   1283 1HD  LYS A  76      18.597  32.486  -7.044  1.00  0.00           H  
ATOM   1284 2HD  LYS A  76      20.265  32.956  -7.434  1.00  0.00           H  
ATOM   1285 1HE  LYS A  76      19.458  30.649  -5.612  1.00  0.00           H  
ATOM   1286 2HE  LYS A  76      19.947  30.479  -7.308  1.00  0.00           H  
ATOM   1287 1HZ  LYS A  76      21.778  30.056  -5.797  1.00  0.00           H  
ATOM   1288 2HZ  LYS A  76      22.093  31.404  -6.706  1.00  0.00           H  
ATOM   1289 3HZ  LYS A  76      21.630  31.557  -5.126  1.00  0.00           H  
ATOM   1290  N   SER A  77      20.161  37.825  -5.065  1.00  0.00           N  
ATOM   1291  CA  SER A  77      20.117  39.236  -5.438  1.00  0.00           C  
ATOM   1292  C   SER A  77      19.409  39.329  -6.738  1.00  0.00           C  
ATOM   1293  O   SER A  77      19.093  38.316  -7.329  1.00  0.00           O  
ATOM   1294  CB  SER A  77      21.483  39.843  -5.671  1.00  0.00           C  
ATOM   1295  OG  SER A  77      22.038  39.397  -6.893  1.00  0.00           O  
ATOM   1296  H   SER A  77      21.053  37.355  -5.026  1.00  0.00           H  
ATOM   1297  HA  SER A  77      19.567  39.800  -4.683  1.00  0.00           H  
ATOM   1298 1HB  SER A  77      21.403  40.929  -5.685  1.00  0.00           H  
ATOM   1299 2HB  SER A  77      22.143  39.574  -4.849  1.00  0.00           H  
ATOM   1300  HG  SER A  77      21.419  39.699  -7.651  1.00  0.00           H  
ATOM   1301  N   GLU A  78      19.159  40.528  -7.190  1.00  0.00           N  
ATOM   1302  CA  GLU A  78      18.491  40.711  -8.457  1.00  0.00           C  
ATOM   1303  C   GLU A  78      19.383  40.162  -9.571  1.00  0.00           C  
ATOM   1304  O   GLU A  78      20.595  40.030  -9.337  1.00  0.00           O  
ATOM   1305  CB  GLU A  78      18.163  42.192  -8.638  1.00  0.00           C  
ATOM   1306  CG  GLU A  78      17.125  42.703  -7.590  1.00  0.00           C  
ATOM   1307  CD  GLU A  78      16.669  44.157  -7.757  1.00  0.00           C  
ATOM   1308  OE1 GLU A  78      17.452  44.983  -8.155  1.00  0.00           O  
ATOM   1309  OE2 GLU A  78      15.509  44.427  -7.445  1.00  0.00           O  
ATOM   1310  H   GLU A  78      19.435  41.337  -6.650  1.00  0.00           H  
ATOM   1311  HA  GLU A  78      17.561  40.161  -8.460  1.00  0.00           H  
ATOM   1312 1HB  GLU A  78      19.073  42.780  -8.532  1.00  0.00           H  
ATOM   1313 2HB  GLU A  78      17.774  42.366  -9.638  1.00  0.00           H  
ATOM   1314 1HG  GLU A  78      16.247  42.058  -7.652  1.00  0.00           H  
ATOM   1315 2HG  GLU A  78      17.555  42.578  -6.596  1.00  0.00           H  
ATOM   1316  N   GLU A  79      18.734  39.837 -10.731  1.00  0.00           N  
ATOM   1317  CA  GLU A  79      19.220  39.361 -12.059  1.00  0.00           C  
ATOM   1318  C   GLU A  79      19.308  37.882 -12.636  1.00  0.00           C  
ATOM   1319  O   GLU A  79      18.902  37.746 -13.780  1.00  0.00           O  
ATOM   1320  CB  GLU A  79      20.584  40.003 -12.365  1.00  0.00           C  
ATOM   1321  CG  GLU A  79      20.531  41.537 -12.583  1.00  0.00           C  
ATOM   1322  CD  GLU A  79      21.883  42.156 -12.899  1.00  0.00           C  
ATOM   1323  OE1 GLU A  79      22.863  41.452 -12.881  1.00  0.00           O  
ATOM   1324  OE2 GLU A  79      21.923  43.339 -13.161  1.00  0.00           O  
ATOM   1325  H   GLU A  79      17.722  39.987 -10.737  1.00  0.00           H  
ATOM   1326  HA  GLU A  79      18.536  39.856 -12.755  1.00  0.00           H  
ATOM   1327 1HB  GLU A  79      21.306  39.784 -11.598  1.00  0.00           H  
ATOM   1328 2HB  GLU A  79      20.972  39.568 -13.284  1.00  0.00           H  
ATOM   1329 1HG  GLU A  79      19.849  41.743 -13.407  1.00  0.00           H  
ATOM   1330 2HG  GLU A  79      20.122  42.010 -11.691  1.00  0.00           H  
ATOM   1331  N   GLU A  80      19.884  36.766 -12.128  1.00  0.00           N  
ATOM   1332  CA  GLU A  80      20.417  36.156 -10.914  1.00  0.00           C  
ATOM   1333  C   GLU A  80      19.607  35.000 -10.249  1.00  0.00           C  
ATOM   1334  O   GLU A  80      20.281  33.993 -10.058  1.00  0.00           O  
ATOM   1335  CB  GLU A  80      20.848  37.109  -9.866  1.00  0.00           C  
ATOM   1336  CG  GLU A  80      21.640  36.442  -8.752  1.00  0.00           C  
ATOM   1337  CD  GLU A  80      23.024  35.927  -9.214  1.00  0.00           C  
ATOM   1338  OE1 GLU A  80      23.496  36.327 -10.279  1.00  0.00           O  
ATOM   1339  OE2 GLU A  80      23.596  35.121  -8.511  1.00  0.00           O  
ATOM   1340  H   GLU A  80      19.935  36.079 -12.864  1.00  0.00           H  
ATOM   1341  HA  GLU A  80      21.355  35.697 -11.220  1.00  0.00           H  
ATOM   1342 1HB  GLU A  80      21.472  37.877 -10.296  1.00  0.00           H  
ATOM   1343 2HB  GLU A  80      20.012  37.551  -9.429  1.00  0.00           H  
ATOM   1344 1HG  GLU A  80      21.766  37.142  -7.936  1.00  0.00           H  
ATOM   1345 2HG  GLU A  80      21.061  35.605  -8.383  1.00  0.00           H  
ATOM   1346  N   ARG A  81      18.293  34.948  -9.839  1.00  0.00           N  
ATOM   1347  CA  ARG A  81      17.009  35.701  -9.694  1.00  0.00           C  
ATOM   1348  C   ARG A  81      16.101  36.042 -10.892  1.00  0.00           C  
ATOM   1349  O   ARG A  81      14.887  36.094 -10.702  1.00  0.00           O  
ATOM   1350  CB  ARG A  81      17.204  36.922  -8.884  1.00  0.00           C  
ATOM   1351  CG  ARG A  81      15.947  37.654  -8.475  1.00  0.00           C  
ATOM   1352  CD  ARG A  81      15.147  36.843  -7.505  1.00  0.00           C  
ATOM   1353  NE  ARG A  81      13.969  37.560  -7.044  1.00  0.00           N  
ATOM   1354  CZ  ARG A  81      13.904  38.297  -5.907  1.00  0.00           C  
ATOM   1355  NH1 ARG A  81      14.935  38.394  -5.074  1.00  0.00           N  
ATOM   1356  NH2 ARG A  81      12.781  38.932  -5.616  1.00  0.00           N  
ATOM   1357  H   ARG A  81      18.136  34.027  -9.457  1.00  0.00           H  
ATOM   1358  HA  ARG A  81      16.399  35.073  -9.046  1.00  0.00           H  
ATOM   1359 1HB  ARG A  81      17.701  36.616  -7.974  1.00  0.00           H  
ATOM   1360 2HB  ARG A  81      17.819  37.615  -9.412  1.00  0.00           H  
ATOM   1361 1HG  ARG A  81      16.208  38.561  -7.961  1.00  0.00           H  
ATOM   1362 2HG  ARG A  81      15.343  37.886  -9.355  1.00  0.00           H  
ATOM   1363 1HD  ARG A  81      14.822  35.919  -7.979  1.00  0.00           H  
ATOM   1364 2HD  ARG A  81      15.769  36.606  -6.631  1.00  0.00           H  
ATOM   1365  HE  ARG A  81      13.147  37.536  -7.630  1.00  0.00           H  
ATOM   1366 1HH1 ARG A  81      15.839  37.911  -5.241  1.00  0.00           H  
ATOM   1367 2HH1 ARG A  81      14.845  38.938  -4.232  1.00  0.00           H  
ATOM   1368 1HH2 ARG A  81      11.985  38.867  -6.238  1.00  0.00           H  
ATOM   1369 2HH2 ARG A  81      12.720  39.479  -4.771  1.00  0.00           H  
ATOM   1370  N   LYS A  82      16.603  36.194 -12.107  1.00  0.00           N  
ATOM   1371  CA  LYS A  82      15.681  36.332 -13.245  1.00  0.00           C  
ATOM   1372  C   LYS A  82      15.851  35.028 -13.976  1.00  0.00           C  
ATOM   1373  O   LYS A  82      14.912  34.253 -14.124  1.00  0.00           O  
ATOM   1374  CB  LYS A  82      15.981  37.512 -14.181  1.00  0.00           C  
ATOM   1375  CG  LYS A  82      14.935  37.763 -15.296  1.00  0.00           C  
ATOM   1376  CD  LYS A  82      15.325  38.976 -16.193  1.00  0.00           C  
ATOM   1377  CE  LYS A  82      14.267  39.248 -17.301  1.00  0.00           C  
ATOM   1378  NZ  LYS A  82      14.659  40.394 -18.243  1.00  0.00           N  
ATOM   1379  H   LYS A  82      17.599  36.191 -12.251  1.00  0.00           H  
ATOM   1380  HA  LYS A  82      14.650  36.406 -12.898  1.00  0.00           H  
ATOM   1381 1HB  LYS A  82      16.136  38.430 -13.607  1.00  0.00           H  
ATOM   1382 2HB  LYS A  82      16.869  37.304 -14.735  1.00  0.00           H  
ATOM   1383 1HG  LYS A  82      14.859  36.876 -15.912  1.00  0.00           H  
ATOM   1384 2HG  LYS A  82      13.965  37.961 -14.844  1.00  0.00           H  
ATOM   1385 1HD  LYS A  82      15.422  39.865 -15.573  1.00  0.00           H  
ATOM   1386 2HD  LYS A  82      16.288  38.780 -16.661  1.00  0.00           H  
ATOM   1387 1HE  LYS A  82      14.127  38.344 -17.889  1.00  0.00           H  
ATOM   1388 2HE  LYS A  82      13.322  39.503 -16.819  1.00  0.00           H  
ATOM   1389 1HZ  LYS A  82      13.924  40.567 -18.942  1.00  0.00           H  
ATOM   1390 2HZ  LYS A  82      14.776  41.299 -17.768  1.00  0.00           H  
ATOM   1391 3HZ  LYS A  82      15.514  40.173 -18.715  1.00  0.00           H  
ATOM   1392  N   GLU A  83      17.111  34.738 -14.304  1.00  0.00           N  
ATOM   1393  CA  GLU A  83      17.497  33.491 -14.965  1.00  0.00           C  
ATOM   1394  C   GLU A  83      16.966  32.254 -14.230  1.00  0.00           C  
ATOM   1395  O   GLU A  83      16.409  31.330 -14.837  1.00  0.00           O  
ATOM   1396  CB  GLU A  83      19.026  33.418 -14.999  1.00  0.00           C  
ATOM   1397  CG  GLU A  83      19.604  32.178 -15.679  1.00  0.00           C  
ATOM   1398  CD  GLU A  83      21.128  32.159 -15.705  1.00  0.00           C  
ATOM   1399  OE1 GLU A  83      21.738  33.072 -15.174  1.00  0.00           O  
ATOM   1400  OE2 GLU A  83      21.677  31.231 -16.250  1.00  0.00           O  
ATOM   1401  H   GLU A  83      17.809  35.468 -14.153  1.00  0.00           H  
ATOM   1402  HA  GLU A  83      17.097  33.495 -15.979  1.00  0.00           H  
ATOM   1403 1HB  GLU A  83      19.417  34.296 -15.513  1.00  0.00           H  
ATOM   1404 2HB  GLU A  83      19.410  33.443 -13.977  1.00  0.00           H  
ATOM   1405 1HG  GLU A  83      19.253  31.293 -15.145  1.00  0.00           H  
ATOM   1406 2HG  GLU A  83      19.225  32.128 -16.698  1.00  0.00           H  
ATOM   1407  N   ILE A  84      17.109  32.272 -12.907  1.00  0.00           N  
ATOM   1408  CA  ILE A  84      16.691  31.163 -12.068  1.00  0.00           C  
ATOM   1409  C   ILE A  84      15.193  31.004 -12.054  1.00  0.00           C  
ATOM   1410  O   ILE A  84      14.671  29.909 -12.241  1.00  0.00           O  
ATOM   1411  CB  ILE A  84      17.137  31.417 -10.616  1.00  0.00           C  
ATOM   1412  CG1 ILE A  84      18.669  31.426 -10.505  1.00  0.00           C  
ATOM   1413  CG2 ILE A  84      16.496  30.455  -9.642  1.00  0.00           C  
ATOM   1414  CD1 ILE A  84      19.343  30.138 -10.867  1.00  0.00           C  
ATOM   1415  H   ILE A  84      17.554  33.072 -12.487  1.00  0.00           H  
ATOM   1416  HA  ILE A  84      17.144  30.255 -12.450  1.00  0.00           H  
ATOM   1417  HB  ILE A  84      16.806  32.417 -10.344  1.00  0.00           H  
ATOM   1418 1HG1 ILE A  84      19.058  32.188 -11.171  1.00  0.00           H  
ATOM   1419 2HG1 ILE A  84      18.941  31.676  -9.487  1.00  0.00           H  
ATOM   1420 1HG2 ILE A  84      16.807  30.737  -8.645  1.00  0.00           H  
ATOM   1421 2HG2 ILE A  84      15.411  30.518  -9.711  1.00  0.00           H  
ATOM   1422 3HG2 ILE A  84      16.808  29.443  -9.846  1.00  0.00           H  
ATOM   1423 1HD1 ILE A  84      20.417  30.249 -10.761  1.00  0.00           H  
ATOM   1424 2HD1 ILE A  84      18.996  29.336 -10.214  1.00  0.00           H  
ATOM   1425 3HD1 ILE A  84      19.111  29.904 -11.884  1.00  0.00           H  
ATOM   1426  N   LYS A  85      14.490  32.104 -11.882  1.00  0.00           N  
ATOM   1427  CA  LYS A  85      13.052  32.045 -11.778  1.00  0.00           C  
ATOM   1428  C   LYS A  85      12.414  31.678 -13.107  1.00  0.00           C  
ATOM   1429  O   LYS A  85      11.443  30.924 -13.152  1.00  0.00           O  
ATOM   1430  CB  LYS A  85      12.557  33.378 -11.285  1.00  0.00           C  
ATOM   1431  CG  LYS A  85      12.873  33.731  -9.843  1.00  0.00           C  
ATOM   1432  CD  LYS A  85      11.952  33.010  -8.878  1.00  0.00           C  
ATOM   1433  CE  LYS A  85      12.184  33.469  -7.450  1.00  0.00           C  
ATOM   1434  NZ  LYS A  85      11.134  32.961  -6.554  1.00  0.00           N  
ATOM   1435  H   LYS A  85      14.959  32.993 -11.798  1.00  0.00           H  
ATOM   1436  HA  LYS A  85      12.790  31.281 -11.049  1.00  0.00           H  
ATOM   1437 1HB  LYS A  85      12.969  34.167 -11.917  1.00  0.00           H  
ATOM   1438 2HB  LYS A  85      11.494  33.373 -11.367  1.00  0.00           H  
ATOM   1439 1HG  LYS A  85      13.909  33.466  -9.623  1.00  0.00           H  
ATOM   1440 2HG  LYS A  85      12.760  34.807  -9.709  1.00  0.00           H  
ATOM   1441 1HD  LYS A  85      10.913  33.210  -9.140  1.00  0.00           H  
ATOM   1442 2HD  LYS A  85      12.121  31.934  -8.940  1.00  0.00           H  
ATOM   1443 1HE  LYS A  85      13.151  33.094  -7.107  1.00  0.00           H  
ATOM   1444 2HE  LYS A  85      12.191  34.560  -7.409  1.00  0.00           H  
ATOM   1445 1HZ  LYS A  85      11.309  33.274  -5.613  1.00  0.00           H  
ATOM   1446 2HZ  LYS A  85      10.234  33.337  -6.877  1.00  0.00           H  
ATOM   1447 3HZ  LYS A  85      11.116  31.956  -6.578  1.00  0.00           H  
ATOM   1448  N   LEU A  86      12.976  32.163 -14.211  1.00  0.00           N  
ATOM   1449  CA  LEU A  86      12.410  31.819 -15.507  1.00  0.00           C  
ATOM   1450  C   LEU A  86      12.511  30.326 -15.733  1.00  0.00           C  
ATOM   1451  O   LEU A  86      11.574  29.691 -16.235  1.00  0.00           O  
ATOM   1452  CB  LEU A  86      13.161  32.544 -16.620  1.00  0.00           C  
ATOM   1453  CG  LEU A  86      12.940  34.036 -16.690  1.00  0.00           C  
ATOM   1454  CD1 LEU A  86      13.907  34.643 -17.678  1.00  0.00           C  
ATOM   1455  CD2 LEU A  86      11.503  34.294 -17.099  1.00  0.00           C  
ATOM   1456  H   LEU A  86      13.778  32.791 -14.154  1.00  0.00           H  
ATOM   1457  HA  LEU A  86      11.362  32.109 -15.522  1.00  0.00           H  
ATOM   1458 1HB  LEU A  86      14.231  32.381 -16.468  1.00  0.00           H  
ATOM   1459 2HB  LEU A  86      12.877  32.112 -17.575  1.00  0.00           H  
ATOM   1460  HG  LEU A  86      13.127  34.474 -15.729  1.00  0.00           H  
ATOM   1461 1HD1 LEU A  86      13.751  35.716 -17.728  1.00  0.00           H  
ATOM   1462 2HD1 LEU A  86      14.929  34.437 -17.350  1.00  0.00           H  
ATOM   1463 3HD1 LEU A  86      13.743  34.207 -18.662  1.00  0.00           H  
ATOM   1464 1HD2 LEU A  86      11.329  35.366 -17.154  1.00  0.00           H  
ATOM   1465 2HD2 LEU A  86      11.320  33.848 -18.077  1.00  0.00           H  
ATOM   1466 3HD2 LEU A  86      10.830  33.848 -16.365  1.00  0.00           H  
ATOM   1467  N   ARG A  87      13.635  29.747 -15.316  1.00  0.00           N  
ATOM   1468  CA  ARG A  87      13.810  28.332 -15.502  1.00  0.00           C  
ATOM   1469  C   ARG A  87      12.889  27.550 -14.561  1.00  0.00           C  
ATOM   1470  O   ARG A  87      12.315  26.536 -14.958  1.00  0.00           O  
ATOM   1471  CB  ARG A  87      15.208  27.922 -15.212  1.00  0.00           C  
ATOM   1472  CG  ARG A  87      15.420  26.500 -15.541  1.00  0.00           C  
ATOM   1473  CD  ARG A  87      15.433  26.238 -16.987  1.00  0.00           C  
ATOM   1474  NE  ARG A  87      16.627  26.826 -17.570  1.00  0.00           N  
ATOM   1475  CZ  ARG A  87      17.847  26.223 -17.563  1.00  0.00           C  
ATOM   1476  NH1 ARG A  87      18.006  25.028 -17.027  1.00  0.00           N  
ATOM   1477  NH2 ARG A  87      18.904  26.829 -18.077  1.00  0.00           N  
ATOM   1478  H   ARG A  87      14.397  30.301 -14.914  1.00  0.00           H  
ATOM   1479  HA  ARG A  87      13.566  28.080 -16.532  1.00  0.00           H  
ATOM   1480 1HB  ARG A  87      15.895  28.522 -15.804  1.00  0.00           H  
ATOM   1481 2HB  ARG A  87      15.425  28.117 -14.179  1.00  0.00           H  
ATOM   1482 1HG  ARG A  87      16.290  26.082 -15.091  1.00  0.00           H  
ATOM   1483 2HG  ARG A  87      14.544  26.006 -15.167  1.00  0.00           H  
ATOM   1484 1HD  ARG A  87      15.447  25.166 -17.178  1.00  0.00           H  
ATOM   1485 2HD  ARG A  87      14.557  26.686 -17.455  1.00  0.00           H  
ATOM   1486  HE  ARG A  87      16.554  27.747 -17.982  1.00  0.00           H  
ATOM   1487 1HH1 ARG A  87      17.235  24.531 -16.593  1.00  0.00           H  
ATOM   1488 2HH1 ARG A  87      18.942  24.582 -17.036  1.00  0.00           H  
ATOM   1489 1HH2 ARG A  87      18.822  27.747 -18.484  1.00  0.00           H  
ATOM   1490 2HH2 ARG A  87      19.826  26.366 -18.016  1.00  0.00           H  
ATOM   1491  N   VAL A  88      12.715  28.036 -13.324  1.00  0.00           N  
ATOM   1492  CA  VAL A  88      11.840  27.352 -12.376  1.00  0.00           C  
ATOM   1493  C   VAL A  88      10.423  27.316 -12.903  1.00  0.00           C  
ATOM   1494  O   VAL A  88       9.753  26.291 -12.809  1.00  0.00           O  
ATOM   1495  CB  VAL A  88      11.872  27.988 -10.983  1.00  0.00           C  
ATOM   1496  CG1 VAL A  88      10.779  27.381 -10.113  1.00  0.00           C  
ATOM   1497  CG2 VAL A  88      13.209  27.703 -10.350  1.00  0.00           C  
ATOM   1498  H   VAL A  88      13.223  28.870 -13.027  1.00  0.00           H  
ATOM   1499  HA  VAL A  88      12.190  26.332 -12.269  1.00  0.00           H  
ATOM   1500  HB  VAL A  88      11.702  29.062 -11.065  1.00  0.00           H  
ATOM   1501 1HG1 VAL A  88      10.808  27.831  -9.120  1.00  0.00           H  
ATOM   1502 2HG1 VAL A  88       9.809  27.566 -10.570  1.00  0.00           H  
ATOM   1503 3HG1 VAL A  88      10.946  26.319 -10.036  1.00  0.00           H  
ATOM   1504 1HG2 VAL A  88      13.227  28.140  -9.373  1.00  0.00           H  
ATOM   1505 2HG2 VAL A  88      13.345  26.634 -10.281  1.00  0.00           H  
ATOM   1506 3HG2 VAL A  88      13.998  28.111 -10.940  1.00  0.00           H  
ATOM   1507  N   ILE A  89       9.962  28.416 -13.481  1.00  0.00           N  
ATOM   1508  CA  ILE A  89       8.629  28.425 -14.047  1.00  0.00           C  
ATOM   1509  C   ILE A  89       8.529  27.355 -15.129  1.00  0.00           C  
ATOM   1510  O   ILE A  89       7.548  26.610 -15.179  1.00  0.00           O  
ATOM   1511  CB  ILE A  89       8.289  29.801 -14.621  1.00  0.00           C  
ATOM   1512  CG1 ILE A  89       8.149  30.813 -13.471  1.00  0.00           C  
ATOM   1513  CG2 ILE A  89       7.009  29.710 -15.446  1.00  0.00           C  
ATOM   1514  CD1 ILE A  89       8.124  32.234 -13.908  1.00  0.00           C  
ATOM   1515  H   ILE A  89      10.543  29.255 -13.518  1.00  0.00           H  
ATOM   1516  HA  ILE A  89       7.913  28.191 -13.258  1.00  0.00           H  
ATOM   1517  HB  ILE A  89       9.113  30.137 -15.256  1.00  0.00           H  
ATOM   1518 1HG1 ILE A  89       7.222  30.603 -12.941  1.00  0.00           H  
ATOM   1519 2HG1 ILE A  89       8.978  30.687 -12.788  1.00  0.00           H  
ATOM   1520 1HG2 ILE A  89       6.792  30.682 -15.857  1.00  0.00           H  
ATOM   1521 2HG2 ILE A  89       7.146  28.995 -16.259  1.00  0.00           H  
ATOM   1522 3HG2 ILE A  89       6.183  29.385 -14.813  1.00  0.00           H  
ATOM   1523 1HD1 ILE A  89       8.002  32.879 -13.035  1.00  0.00           H  
ATOM   1524 2HD1 ILE A  89       9.055  32.477 -14.420  1.00  0.00           H  
ATOM   1525 3HD1 ILE A  89       7.303  32.363 -14.577  1.00  0.00           H  
ATOM   1526  N   ALA A  90       9.542  27.264 -15.999  1.00  0.00           N  
ATOM   1527  CA  ALA A  90       9.522  26.238 -17.034  1.00  0.00           C  
ATOM   1528  C   ALA A  90       9.453  24.832 -16.423  1.00  0.00           C  
ATOM   1529  O   ALA A  90       8.733  23.960 -16.924  1.00  0.00           O  
ATOM   1530  CB  ALA A  90      10.758  26.358 -17.903  1.00  0.00           C  
ATOM   1531  H   ALA A  90      10.326  27.920 -15.946  1.00  0.00           H  
ATOM   1532  HA  ALA A  90       8.636  26.390 -17.643  1.00  0.00           H  
ATOM   1533 1HB  ALA A  90      10.722  25.607 -18.688  1.00  0.00           H  
ATOM   1534 2HB  ALA A  90      10.791  27.353 -18.348  1.00  0.00           H  
ATOM   1535 3HB  ALA A  90      11.644  26.205 -17.300  1.00  0.00           H  
ATOM   1536  N   TYR A  91      10.168  24.623 -15.312  1.00  0.00           N  
ATOM   1537  CA  TYR A  91      10.169  23.330 -14.634  1.00  0.00           C  
ATOM   1538  C   TYR A  91       8.789  23.000 -14.131  1.00  0.00           C  
ATOM   1539  O   TYR A  91       8.344  21.852 -14.215  1.00  0.00           O  
ATOM   1540  CB  TYR A  91      11.141  23.331 -13.470  1.00  0.00           C  
ATOM   1541  CG  TYR A  91      12.528  23.358 -13.912  1.00  0.00           C  
ATOM   1542  CD1 TYR A  91      13.501  23.885 -13.096  1.00  0.00           C  
ATOM   1543  CD2 TYR A  91      12.847  22.842 -15.159  1.00  0.00           C  
ATOM   1544  CE1 TYR A  91      14.789  23.879 -13.515  1.00  0.00           C  
ATOM   1545  CE2 TYR A  91      14.143  22.830 -15.582  1.00  0.00           C  
ATOM   1546  CZ  TYR A  91      15.123  23.331 -14.771  1.00  0.00           C  
ATOM   1547  OH  TYR A  91      16.428  23.289 -15.197  1.00  0.00           O  
ATOM   1548  H   TYR A  91      10.756  25.377 -14.957  1.00  0.00           H  
ATOM   1549  HA  TYR A  91      10.458  22.560 -15.344  1.00  0.00           H  
ATOM   1550 1HB  TYR A  91      10.969  24.183 -12.832  1.00  0.00           H  
ATOM   1551 2HB  TYR A  91      10.985  22.439 -12.868  1.00  0.00           H  
ATOM   1552  HD1 TYR A  91      13.243  24.292 -12.119  1.00  0.00           H  
ATOM   1553  HD2 TYR A  91      12.068  22.432 -15.798  1.00  0.00           H  
ATOM   1554  HE1 TYR A  91      15.533  24.286 -12.870  1.00  0.00           H  
ATOM   1555  HE2 TYR A  91      14.397  22.413 -16.556  1.00  0.00           H  
ATOM   1556  HH  TYR A  91      17.008  23.552 -14.478  1.00  0.00           H  
ATOM   1557  N   VAL A  92       8.104  24.010 -13.626  1.00  0.00           N  
ATOM   1558  CA  VAL A  92       6.759  23.832 -13.148  1.00  0.00           C  
ATOM   1559  C   VAL A  92       5.823  23.462 -14.279  1.00  0.00           C  
ATOM   1560  O   VAL A  92       4.915  22.649 -14.117  1.00  0.00           O  
ATOM   1561  CB  VAL A  92       6.231  25.052 -12.448  1.00  0.00           C  
ATOM   1562  CG1 VAL A  92       4.772  24.790 -12.189  1.00  0.00           C  
ATOM   1563  CG2 VAL A  92       7.035  25.274 -11.165  1.00  0.00           C  
ATOM   1564  H   VAL A  92       8.550  24.927 -13.555  1.00  0.00           H  
ATOM   1565  HA  VAL A  92       6.773  23.030 -12.427  1.00  0.00           H  
ATOM   1566  HB  VAL A  92       6.317  25.922 -13.093  1.00  0.00           H  
ATOM   1567 1HG1 VAL A  92       4.351  25.603 -11.718  1.00  0.00           H  
ATOM   1568 2HG1 VAL A  92       4.269  24.622 -13.135  1.00  0.00           H  
ATOM   1569 3HG1 VAL A  92       4.666  23.905 -11.558  1.00  0.00           H  
ATOM   1570 1HG2 VAL A  92       6.680  26.134 -10.645  1.00  0.00           H  
ATOM   1571 2HG2 VAL A  92       6.940  24.396 -10.529  1.00  0.00           H  
ATOM   1572 3HG2 VAL A  92       8.069  25.421 -11.407  1.00  0.00           H  
ATOM   1573  N   LEU A  93       5.994  24.072 -15.435  1.00  0.00           N  
ATOM   1574  CA  LEU A  93       5.114  23.700 -16.521  1.00  0.00           C  
ATOM   1575  C   LEU A  93       5.304  22.204 -16.837  1.00  0.00           C  
ATOM   1576  O   LEU A  93       4.322  21.484 -17.031  1.00  0.00           O  
ATOM   1577  CB  LEU A  93       5.401  24.591 -17.725  1.00  0.00           C  
ATOM   1578  CG  LEU A  93       5.020  26.080 -17.513  1.00  0.00           C  
ATOM   1579  CD1 LEU A  93       5.515  26.912 -18.680  1.00  0.00           C  
ATOM   1580  CD2 LEU A  93       3.515  26.201 -17.356  1.00  0.00           C  
ATOM   1581  H   LEU A  93       6.720  24.784 -15.545  1.00  0.00           H  
ATOM   1582  HA  LEU A  93       4.083  23.858 -16.206  1.00  0.00           H  
ATOM   1583 1HB  LEU A  93       6.465  24.544 -17.945  1.00  0.00           H  
ATOM   1584 2HB  LEU A  93       4.851  24.212 -18.584  1.00  0.00           H  
ATOM   1585  HG  LEU A  93       5.507  26.446 -16.612  1.00  0.00           H  
ATOM   1586 1HD1 LEU A  93       5.266  27.955 -18.509  1.00  0.00           H  
ATOM   1587 2HD1 LEU A  93       6.592  26.811 -18.763  1.00  0.00           H  
ATOM   1588 3HD1 LEU A  93       5.046  26.569 -19.599  1.00  0.00           H  
ATOM   1589 1HD2 LEU A  93       3.251  27.246 -17.195  1.00  0.00           H  
ATOM   1590 2HD2 LEU A  93       3.028  25.837 -18.261  1.00  0.00           H  
ATOM   1591 3HD2 LEU A  93       3.189  25.606 -16.503  1.00  0.00           H  
ATOM   1592  N   VAL A  94       6.560  21.717 -16.784  1.00  0.00           N  
ATOM   1593  CA  VAL A  94       6.840  20.290 -17.015  1.00  0.00           C  
ATOM   1594  C   VAL A  94       6.202  19.421 -15.932  1.00  0.00           C  
ATOM   1595  O   VAL A  94       5.585  18.395 -16.222  1.00  0.00           O  
ATOM   1596  CB  VAL A  94       8.353  20.020 -17.028  1.00  0.00           C  
ATOM   1597  CG1 VAL A  94       8.600  18.514 -17.063  1.00  0.00           C  
ATOM   1598  CG2 VAL A  94       8.976  20.712 -18.224  1.00  0.00           C  
ATOM   1599  H   VAL A  94       7.333  22.365 -16.621  1.00  0.00           H  
ATOM   1600  HA  VAL A  94       6.423  20.010 -17.983  1.00  0.00           H  
ATOM   1601  HB  VAL A  94       8.798  20.400 -16.119  1.00  0.00           H  
ATOM   1602 1HG1 VAL A  94       9.671  18.321 -17.058  1.00  0.00           H  
ATOM   1603 2HG1 VAL A  94       8.145  18.045 -16.185  1.00  0.00           H  
ATOM   1604 3HG1 VAL A  94       8.158  18.091 -17.966  1.00  0.00           H  
ATOM   1605 1HG2 VAL A  94      10.050  20.530 -18.234  1.00  0.00           H  
ATOM   1606 2HG2 VAL A  94       8.531  20.323 -19.140  1.00  0.00           H  
ATOM   1607 3HG2 VAL A  94       8.791  21.782 -18.157  1.00  0.00           H  
ATOM   1608  N   GLN A  95       6.351  19.848 -14.682  1.00  0.00           N  
ATOM   1609  CA  GLN A  95       5.772  19.190 -13.517  1.00  0.00           C  
ATOM   1610  C   GLN A  95       4.290  18.961 -13.703  1.00  0.00           C  
ATOM   1611  O   GLN A  95       3.796  17.835 -13.564  1.00  0.00           O  
ATOM   1612  CB  GLN A  95       5.981  20.125 -12.342  1.00  0.00           C  
ATOM   1613  CG  GLN A  95       5.369  19.844 -11.069  1.00  0.00           C  
ATOM   1614  CD  GLN A  95       5.558  21.093 -10.199  1.00  0.00           C  
ATOM   1615  OE1 GLN A  95       6.539  21.802 -10.352  1.00  0.00           O  
ATOM   1616  NE2 GLN A  95       4.621  21.401  -9.349  1.00  0.00           N  
ATOM   1617  H   GLN A  95       6.904  20.692 -14.531  1.00  0.00           H  
ATOM   1618  HA  GLN A  95       6.262  18.229 -13.362  1.00  0.00           H  
ATOM   1619 1HB  GLN A  95       7.051  20.254 -12.175  1.00  0.00           H  
ATOM   1620 2HB  GLN A  95       5.602  21.062 -12.593  1.00  0.00           H  
ATOM   1621 1HG  GLN A  95       4.309  19.675 -11.214  1.00  0.00           H  
ATOM   1622 2HG  GLN A  95       5.828  18.994 -10.601  1.00  0.00           H  
ATOM   1623 1HE2 GLN A  95       4.697  22.234  -8.812  1.00  0.00           H  
ATOM   1624 2HE2 GLN A  95       3.791  20.814  -9.290  1.00  0.00           H  
ATOM   1625  N   LEU A  96       3.596  20.029 -14.084  1.00  0.00           N  
ATOM   1626  CA  LEU A  96       2.170  19.971 -14.280  1.00  0.00           C  
ATOM   1627  C   LEU A  96       1.826  19.022 -15.411  1.00  0.00           C  
ATOM   1628  O   LEU A  96       0.907  18.218 -15.270  1.00  0.00           O  
ATOM   1629  CB  LEU A  96       1.654  21.381 -14.552  1.00  0.00           C  
ATOM   1630  CG  LEU A  96       1.737  22.336 -13.345  1.00  0.00           C  
ATOM   1631  CD1 LEU A  96       1.451  23.714 -13.775  1.00  0.00           C  
ATOM   1632  CD2 LEU A  96       0.731  21.936 -12.322  1.00  0.00           C  
ATOM   1633  H   LEU A  96       4.077  20.923 -14.200  1.00  0.00           H  
ATOM   1634  HA  LEU A  96       1.713  19.600 -13.360  1.00  0.00           H  
ATOM   1635 1HB  LEU A  96       2.236  21.813 -15.370  1.00  0.00           H  
ATOM   1636 2HB  LEU A  96       0.614  21.308 -14.855  1.00  0.00           H  
ATOM   1637  HG  LEU A  96       2.740  22.296 -12.917  1.00  0.00           H  
ATOM   1638 1HD1 LEU A  96       1.515  24.364 -12.912  1.00  0.00           H  
ATOM   1639 2HD1 LEU A  96       2.175  24.019 -14.530  1.00  0.00           H  
ATOM   1640 3HD1 LEU A  96       0.455  23.739 -14.176  1.00  0.00           H  
ATOM   1641 1HD2 LEU A  96       0.783  22.609 -11.464  1.00  0.00           H  
ATOM   1642 2HD2 LEU A  96      -0.254  21.987 -12.769  1.00  0.00           H  
ATOM   1643 3HD2 LEU A  96       0.929  20.925 -11.996  1.00  0.00           H  
ATOM   1644  N   GLU A  97       2.597  19.035 -16.509  1.00  0.00           N  
ATOM   1645  CA  GLU A  97       2.273  18.106 -17.588  1.00  0.00           C  
ATOM   1646  C   GLU A  97       2.403  16.661 -17.116  1.00  0.00           C  
ATOM   1647  O   GLU A  97       1.535  15.826 -17.394  1.00  0.00           O  
ATOM   1648  CB  GLU A  97       3.178  18.318 -18.817  1.00  0.00           C  
ATOM   1649  CG  GLU A  97       2.923  19.604 -19.612  1.00  0.00           C  
ATOM   1650  CD  GLU A  97       3.868  19.772 -20.797  1.00  0.00           C  
ATOM   1651  OE1 GLU A  97       4.762  18.966 -20.951  1.00  0.00           O  
ATOM   1652  OE2 GLU A  97       3.687  20.704 -21.547  1.00  0.00           O  
ATOM   1653  H   GLU A  97       3.359  19.708 -16.610  1.00  0.00           H  
ATOM   1654  HA  GLU A  97       1.241  18.275 -17.889  1.00  0.00           H  
ATOM   1655 1HB  GLU A  97       4.220  18.335 -18.494  1.00  0.00           H  
ATOM   1656 2HB  GLU A  97       3.064  17.475 -19.496  1.00  0.00           H  
ATOM   1657 1HG  GLU A  97       1.895  19.588 -19.977  1.00  0.00           H  
ATOM   1658 2HG  GLU A  97       3.024  20.454 -18.945  1.00  0.00           H  
ATOM   1659  N   ASP A  98       3.451  16.363 -16.344  1.00  0.00           N  
ATOM   1660  CA  ASP A  98       3.608  14.999 -15.858  1.00  0.00           C  
ATOM   1661  C   ASP A  98       2.478  14.578 -14.929  1.00  0.00           C  
ATOM   1662  O   ASP A  98       2.017  13.434 -14.982  1.00  0.00           O  
ATOM   1663  CB  ASP A  98       4.987  14.781 -15.240  1.00  0.00           C  
ATOM   1664  CG  ASP A  98       6.093  14.635 -16.336  1.00  0.00           C  
ATOM   1665  OD1 ASP A  98       5.744  14.423 -17.508  1.00  0.00           O  
ATOM   1666  OD2 ASP A  98       7.251  14.707 -16.004  1.00  0.00           O  
ATOM   1667  H   ASP A  98       4.145  17.083 -16.128  1.00  0.00           H  
ATOM   1668  HA  ASP A  98       3.565  14.346 -16.718  1.00  0.00           H  
ATOM   1669 1HB  ASP A  98       5.234  15.641 -14.605  1.00  0.00           H  
ATOM   1670 2HB  ASP A  98       4.976  13.893 -14.609  1.00  0.00           H  
ATOM   1671  N   LEU A  99       1.988  15.491 -14.095  1.00  0.00           N  
ATOM   1672  CA  LEU A  99       0.865  15.094 -13.269  1.00  0.00           C  
ATOM   1673  C   LEU A  99      -0.405  14.960 -14.099  1.00  0.00           C  
ATOM   1674  O   LEU A  99      -1.166  14.024 -13.896  1.00  0.00           O  
ATOM   1675  CB  LEU A  99       0.588  15.996 -12.094  1.00  0.00           C  
ATOM   1676  CG  LEU A  99      -0.574  15.412 -11.247  1.00  0.00           C  
ATOM   1677  CD1 LEU A  99      -0.202  14.021 -10.760  1.00  0.00           C  
ATOM   1678  CD2 LEU A  99      -0.933  16.273 -10.088  1.00  0.00           C  
ATOM   1679  H   LEU A  99       2.398  16.426 -14.035  1.00  0.00           H  
ATOM   1680  HA  LEU A  99       1.095  14.116 -12.853  1.00  0.00           H  
ATOM   1681 1HB  LEU A  99       1.479  16.060 -11.505  1.00  0.00           H  
ATOM   1682 2HB  LEU A  99       0.315  16.992 -12.455  1.00  0.00           H  
ATOM   1683  HG  LEU A  99      -1.402  15.325 -11.883  1.00  0.00           H  
ATOM   1684 1HD1 LEU A  99      -1.041  13.600 -10.212  1.00  0.00           H  
ATOM   1685 2HD1 LEU A  99       0.031  13.386 -11.605  1.00  0.00           H  
ATOM   1686 3HD1 LEU A  99       0.670  14.085 -10.103  1.00  0.00           H  
ATOM   1687 1HD2 LEU A  99      -1.768  15.828  -9.557  1.00  0.00           H  
ATOM   1688 2HD2 LEU A  99      -0.110  16.350  -9.419  1.00  0.00           H  
ATOM   1689 3HD2 LEU A  99      -1.208  17.261 -10.447  1.00  0.00           H  
ATOM   1690  N   GLN A 100      -0.639  15.861 -15.060  1.00  0.00           N  
ATOM   1691  CA  GLN A 100      -1.861  15.813 -15.873  1.00  0.00           C  
ATOM   1692  C   GLN A 100      -2.005  14.466 -16.575  1.00  0.00           C  
ATOM   1693  O   GLN A 100      -3.109  13.918 -16.669  1.00  0.00           O  
ATOM   1694  CB  GLN A 100      -1.883  16.959 -16.899  1.00  0.00           C  
ATOM   1695  CG  GLN A 100      -2.173  18.375 -16.321  1.00  0.00           C  
ATOM   1696  CD  GLN A 100      -1.993  19.487 -17.376  1.00  0.00           C  
ATOM   1697  OE1 GLN A 100      -0.936  19.588 -18.000  1.00  0.00           O  
ATOM   1698  NE2 GLN A 100      -3.034  20.284 -17.604  1.00  0.00           N  
ATOM   1699  H   GLN A 100       0.026  16.618 -15.208  1.00  0.00           H  
ATOM   1700  HA  GLN A 100      -2.713  15.933 -15.220  1.00  0.00           H  
ATOM   1701 1HB  GLN A 100      -0.913  17.001 -17.395  1.00  0.00           H  
ATOM   1702 2HB  GLN A 100      -2.626  16.748 -17.664  1.00  0.00           H  
ATOM   1703 1HG  GLN A 100      -3.201  18.410 -15.973  1.00  0.00           H  
ATOM   1704 2HG  GLN A 100      -1.503  18.574 -15.491  1.00  0.00           H  
ATOM   1705 1HE2 GLN A 100      -2.970  21.025 -18.328  1.00  0.00           H  
ATOM   1706 2HE2 GLN A 100      -3.901  20.148 -17.102  1.00  0.00           H  
ATOM   1707  N   LYS A 101      -0.884  13.875 -16.975  1.00  0.00           N  
ATOM   1708  CA  LYS A 101      -0.875  12.558 -17.611  1.00  0.00           C  
ATOM   1709  C   LYS A 101      -1.484  11.477 -16.692  1.00  0.00           C  
ATOM   1710  O   LYS A 101      -1.934  10.434 -17.172  1.00  0.00           O  
ATOM   1711  CB  LYS A 101       0.569  12.176 -17.949  1.00  0.00           C  
ATOM   1712  CG  LYS A 101       1.215  12.995 -19.066  1.00  0.00           C  
ATOM   1713  CD  LYS A 101       2.711  12.669 -19.188  1.00  0.00           C  
ATOM   1714  CE  LYS A 101       3.415  13.602 -20.174  1.00  0.00           C  
ATOM   1715  NZ  LYS A 101       4.914  13.453 -20.121  1.00  0.00           N  
ATOM   1716  H   LYS A 101      -0.002  14.388 -16.881  1.00  0.00           H  
ATOM   1717  HA  LYS A 101      -1.466  12.608 -18.525  1.00  0.00           H  
ATOM   1718 1HB  LYS A 101       1.187  12.293 -17.061  1.00  0.00           H  
ATOM   1719 2HB  LYS A 101       0.608  11.126 -18.233  1.00  0.00           H  
ATOM   1720 1HG  LYS A 101       0.728  12.752 -20.009  1.00  0.00           H  
ATOM   1721 2HG  LYS A 101       1.083  14.044 -18.884  1.00  0.00           H  
ATOM   1722 1HD  LYS A 101       3.188  12.745 -18.216  1.00  0.00           H  
ATOM   1723 2HD  LYS A 101       2.825  11.647 -19.539  1.00  0.00           H  
ATOM   1724 1HE  LYS A 101       3.074  13.370 -21.179  1.00  0.00           H  
ATOM   1725 2HE  LYS A 101       3.156  14.638 -19.938  1.00  0.00           H  
ATOM   1726 1HZ  LYS A 101       5.340  14.083 -20.779  1.00  0.00           H  
ATOM   1727 2HZ  LYS A 101       5.243  13.705 -19.155  1.00  0.00           H  
ATOM   1728 3HZ  LYS A 101       5.182  12.509 -20.335  1.00  0.00           H  
ATOM   1729  N   ASN A 102      -1.456  11.719 -15.372  1.00  0.00           N  
ATOM   1730  CA  ASN A 102      -1.940  10.816 -14.337  1.00  0.00           C  
ATOM   1731  C   ASN A 102      -3.250  11.269 -13.639  1.00  0.00           C  
ATOM   1732  O   ASN A 102      -3.614  10.736 -12.576  1.00  0.00           O  
ATOM   1733  CB  ASN A 102      -0.824  10.645 -13.330  1.00  0.00           C  
ATOM   1734  CG  ASN A 102       0.337   9.866 -13.909  1.00  0.00           C  
ATOM   1735  OD1 ASN A 102       0.258   8.632 -13.970  1.00  0.00           O  
ATOM   1736  ND2 ASN A 102       1.386  10.533 -14.355  1.00  0.00           N  
ATOM   1737  H   ASN A 102      -1.099  12.610 -15.048  1.00  0.00           H  
ATOM   1738  HA  ASN A 102      -2.146   9.852 -14.803  1.00  0.00           H  
ATOM   1739 1HB  ASN A 102      -0.466  11.625 -13.029  1.00  0.00           H  
ATOM   1740 2HB  ASN A 102      -1.193  10.139 -12.441  1.00  0.00           H  
ATOM   1741 1HD2 ASN A 102       2.156  10.033 -14.746  1.00  0.00           H  
ATOM   1742 2HD2 ASN A 102       1.433  11.554 -14.326  1.00  0.00           H  
ATOM   1743  N   LEU A 103      -3.951  12.247 -14.221  1.00  0.00           N  
ATOM   1744  CA  LEU A 103      -5.213  12.777 -13.672  1.00  0.00           C  
ATOM   1745  C   LEU A 103      -6.431  12.523 -14.554  1.00  0.00           C  
ATOM   1746  O   LEU A 103      -6.297  12.154 -15.719  1.00  0.00           O  
ATOM   1747  CB  LEU A 103      -5.111  14.273 -13.420  1.00  0.00           C  
ATOM   1748  CG  LEU A 103      -4.077  14.729 -12.463  1.00  0.00           C  
ATOM   1749  CD1 LEU A 103      -4.037  16.246 -12.467  1.00  0.00           C  
ATOM   1750  CD2 LEU A 103      -4.389  14.210 -11.082  1.00  0.00           C  
ATOM   1751  H   LEU A 103      -3.601  12.664 -15.084  1.00  0.00           H  
ATOM   1752  HA  LEU A 103      -5.395  12.293 -12.715  1.00  0.00           H  
ATOM   1753 1HB  LEU A 103      -4.906  14.762 -14.366  1.00  0.00           H  
ATOM   1754 2HB  LEU A 103      -6.048  14.609 -13.067  1.00  0.00           H  
ATOM   1755  HG  LEU A 103      -3.150  14.354 -12.765  1.00  0.00           H  
ATOM   1756 1HD1 LEU A 103      -3.285  16.599 -11.783  1.00  0.00           H  
ATOM   1757 2HD1 LEU A 103      -3.813  16.600 -13.453  1.00  0.00           H  
ATOM   1758 3HD1 LEU A 103      -4.973  16.639 -12.169  1.00  0.00           H  
ATOM   1759 1HD2 LEU A 103      -3.623  14.540 -10.385  1.00  0.00           H  
ATOM   1760 2HD2 LEU A 103      -5.353  14.586 -10.763  1.00  0.00           H  
ATOM   1761 3HD2 LEU A 103      -4.415  13.122 -11.105  1.00  0.00           H  
ATOM   1762  N   SER A 104      -7.629  12.689 -13.977  1.00  0.00           N  
ATOM   1763  CA  SER A 104      -8.874  12.590 -14.733  1.00  0.00           C  
ATOM   1764  C   SER A 104      -9.103  13.885 -15.503  1.00  0.00           C  
ATOM   1765  O   SER A 104      -8.458  14.892 -15.213  1.00  0.00           O  
ATOM   1766  CB  SER A 104     -10.022  12.325 -13.792  1.00  0.00           C  
ATOM   1767  OG  SER A 104     -10.204  13.414 -12.943  1.00  0.00           O  
ATOM   1768  H   SER A 104      -7.688  12.958 -12.990  1.00  0.00           H  
ATOM   1769  HA  SER A 104      -8.791  11.768 -15.446  1.00  0.00           H  
ATOM   1770 1HB  SER A 104     -10.931  12.148 -14.363  1.00  0.00           H  
ATOM   1771 2HB  SER A 104      -9.819  11.430 -13.204  1.00  0.00           H  
ATOM   1772  HG  SER A 104      -9.420  13.405 -12.347  1.00  0.00           H  
ATOM   1773  N   ASP A 105     -10.042  13.898 -16.444  1.00  0.00           N  
ATOM   1774  CA  ASP A 105     -10.269  15.113 -17.226  1.00  0.00           C  
ATOM   1775  C   ASP A 105     -10.679  16.359 -16.444  1.00  0.00           C  
ATOM   1776  O   ASP A 105     -10.210  17.451 -16.756  1.00  0.00           O  
ATOM   1777  CB  ASP A 105     -11.265  14.837 -18.341  1.00  0.00           C  
ATOM   1778  CG  ASP A 105     -10.625  14.014 -19.459  1.00  0.00           C  
ATOM   1779  OD1 ASP A 105      -9.406  13.933 -19.472  1.00  0.00           O  
ATOM   1780  OD2 ASP A 105     -11.332  13.476 -20.271  1.00  0.00           O  
ATOM   1781  H   ASP A 105     -10.574  13.061 -16.642  1.00  0.00           H  
ATOM   1782  HA  ASP A 105      -9.331  15.350 -17.716  1.00  0.00           H  
ATOM   1783 1HB  ASP A 105     -12.125  14.298 -17.945  1.00  0.00           H  
ATOM   1784 2HB  ASP A 105     -11.626  15.780 -18.754  1.00  0.00           H  
ATOM   1785  N   GLU A 106     -11.507  16.239 -15.409  1.00  0.00           N  
ATOM   1786  CA  GLU A 106     -11.875  17.468 -14.703  1.00  0.00           C  
ATOM   1787  C   GLU A 106     -10.647  18.099 -14.045  1.00  0.00           C  
ATOM   1788  O   GLU A 106     -10.477  19.323 -14.049  1.00  0.00           O  
ATOM   1789  CB  GLU A 106     -12.947  17.185 -13.650  1.00  0.00           C  
ATOM   1790  CG  GLU A 106     -14.314  16.823 -14.231  1.00  0.00           C  
ATOM   1791  CD  GLU A 106     -15.343  16.482 -13.174  1.00  0.00           C  
ATOM   1792  OE1 GLU A 106     -14.983  16.400 -12.023  1.00  0.00           O  
ATOM   1793  OE2 GLU A 106     -16.488  16.306 -13.523  1.00  0.00           O  
ATOM   1794  H   GLU A 106     -11.874  15.341 -15.133  1.00  0.00           H  
ATOM   1795  HA  GLU A 106     -12.277  18.177 -15.425  1.00  0.00           H  
ATOM   1796 1HB  GLU A 106     -12.621  16.361 -13.014  1.00  0.00           H  
ATOM   1797 2HB  GLU A 106     -13.071  18.061 -13.013  1.00  0.00           H  
ATOM   1798 1HG  GLU A 106     -14.679  17.665 -14.819  1.00  0.00           H  
ATOM   1799 2HG  GLU A 106     -14.193  15.973 -14.902  1.00  0.00           H  
ATOM   1800  N   GLN A 107      -9.791  17.244 -13.499  1.00  0.00           N  
ATOM   1801  CA  GLN A 107      -8.570  17.641 -12.815  1.00  0.00           C  
ATOM   1802  C   GLN A 107      -7.546  18.191 -13.809  1.00  0.00           C  
ATOM   1803  O   GLN A 107      -6.867  19.193 -13.550  1.00  0.00           O  
ATOM   1804  CB  GLN A 107      -8.014  16.433 -12.097  1.00  0.00           C  
ATOM   1805  CG  GLN A 107      -8.827  15.915 -10.942  1.00  0.00           C  
ATOM   1806  CD  GLN A 107      -8.296  14.555 -10.431  1.00  0.00           C  
ATOM   1807  OE1 GLN A 107      -8.060  13.594 -11.208  1.00  0.00           O  
ATOM   1808  NE2 GLN A 107      -8.109  14.465  -9.121  1.00  0.00           N  
ATOM   1809  H   GLN A 107     -10.006  16.257 -13.566  1.00  0.00           H  
ATOM   1810  HA  GLN A 107      -8.809  18.423 -12.093  1.00  0.00           H  
ATOM   1811 1HB  GLN A 107      -7.930  15.630 -12.807  1.00  0.00           H  
ATOM   1812 2HB  GLN A 107      -7.049  16.660 -11.716  1.00  0.00           H  
ATOM   1813 1HG  GLN A 107      -8.783  16.635 -10.123  1.00  0.00           H  
ATOM   1814 2HG  GLN A 107      -9.860  15.781 -11.271  1.00  0.00           H  
ATOM   1815 1HE2 GLN A 107      -7.772  13.614  -8.716  1.00  0.00           H  
ATOM   1816 2HE2 GLN A 107      -8.316  15.247  -8.534  1.00  0.00           H  
ATOM   1817  N   ARG A 108      -7.458  17.549 -14.982  1.00  0.00           N  
ATOM   1818  CA  ARG A 108      -6.550  18.018 -16.012  1.00  0.00           C  
ATOM   1819  C   ARG A 108      -6.947  19.416 -16.444  1.00  0.00           C  
ATOM   1820  O   ARG A 108      -6.084  20.287 -16.592  1.00  0.00           O  
ATOM   1821  CB  ARG A 108      -6.585  17.108 -17.236  1.00  0.00           C  
ATOM   1822  CG  ARG A 108      -5.916  15.735 -17.097  1.00  0.00           C  
ATOM   1823  CD  ARG A 108      -6.187  14.874 -18.301  1.00  0.00           C  
ATOM   1824  NE  ARG A 108      -5.459  13.614 -18.273  1.00  0.00           N  
ATOM   1825  CZ  ARG A 108      -5.826  12.488 -18.950  1.00  0.00           C  
ATOM   1826  NH1 ARG A 108      -6.938  12.446 -19.671  1.00  0.00           N  
ATOM   1827  NH2 ARG A 108      -5.072  11.398 -18.895  1.00  0.00           N  
ATOM   1828  H   ARG A 108      -8.015  16.712 -15.150  1.00  0.00           H  
ATOM   1829  HA  ARG A 108      -5.541  18.038 -15.605  1.00  0.00           H  
ATOM   1830 1HB  ARG A 108      -7.620  16.937 -17.513  1.00  0.00           H  
ATOM   1831 2HB  ARG A 108      -6.110  17.616 -18.072  1.00  0.00           H  
ATOM   1832 1HG  ARG A 108      -4.846  15.861 -16.999  1.00  0.00           H  
ATOM   1833 2HG  ARG A 108      -6.291  15.224 -16.228  1.00  0.00           H  
ATOM   1834 1HD  ARG A 108      -7.243  14.638 -18.336  1.00  0.00           H  
ATOM   1835 2HD  ARG A 108      -5.907  15.408 -19.204  1.00  0.00           H  
ATOM   1836  HE  ARG A 108      -4.590  13.580 -17.714  1.00  0.00           H  
ATOM   1837 1HH1 ARG A 108      -7.589  13.244 -19.719  1.00  0.00           H  
ATOM   1838 2HH1 ARG A 108      -7.190  11.602 -20.151  1.00  0.00           H  
ATOM   1839 1HH2 ARG A 108      -4.217  11.386 -18.347  1.00  0.00           H  
ATOM   1840 2HH2 ARG A 108      -5.354  10.571 -19.391  1.00  0.00           H  
ATOM   1841  N   ARG A 109      -8.261  19.639 -16.595  1.00  0.00           N  
ATOM   1842  CA  ARG A 109      -8.782  20.933 -16.999  1.00  0.00           C  
ATOM   1843  C   ARG A 109      -8.529  21.991 -15.944  1.00  0.00           C  
ATOM   1844  O   ARG A 109      -8.135  23.105 -16.281  1.00  0.00           O  
ATOM   1845  CB  ARG A 109     -10.272  20.837 -17.286  1.00  0.00           C  
ATOM   1846  CG  ARG A 109     -10.633  20.078 -18.557  1.00  0.00           C  
ATOM   1847  CD  ARG A 109     -12.098  19.882 -18.673  1.00  0.00           C  
ATOM   1848  NE  ARG A 109     -12.460  19.164 -19.885  1.00  0.00           N  
ATOM   1849  CZ  ARG A 109     -13.698  18.706 -20.163  1.00  0.00           C  
ATOM   1850  NH1 ARG A 109     -14.679  18.896 -19.307  1.00  0.00           N  
ATOM   1851  NH2 ARG A 109     -13.927  18.066 -21.297  1.00  0.00           N  
ATOM   1852  H   ARG A 109      -8.921  18.872 -16.460  1.00  0.00           H  
ATOM   1853  HA  ARG A 109      -8.277  21.232 -17.917  1.00  0.00           H  
ATOM   1854 1HB  ARG A 109     -10.764  20.332 -16.456  1.00  0.00           H  
ATOM   1855 2HB  ARG A 109     -10.695  21.838 -17.359  1.00  0.00           H  
ATOM   1856 1HG  ARG A 109     -10.301  20.653 -19.421  1.00  0.00           H  
ATOM   1857 2HG  ARG A 109     -10.144  19.109 -18.564  1.00  0.00           H  
ATOM   1858 1HD  ARG A 109     -12.442  19.299 -17.817  1.00  0.00           H  
ATOM   1859 2HD  ARG A 109     -12.599  20.848 -18.682  1.00  0.00           H  
ATOM   1860  HE  ARG A 109     -11.733  19.001 -20.569  1.00  0.00           H  
ATOM   1861 1HH1 ARG A 109     -14.504  19.385 -18.439  1.00  0.00           H  
ATOM   1862 2HH1 ARG A 109     -15.606  18.555 -19.517  1.00  0.00           H  
ATOM   1863 1HH2 ARG A 109     -13.173  17.917 -21.955  1.00  0.00           H  
ATOM   1864 2HH2 ARG A 109     -14.854  17.725 -21.505  1.00  0.00           H  
ATOM   1865  N   GLU A 110      -8.688  21.655 -14.660  1.00  0.00           N  
ATOM   1866  CA  GLU A 110      -8.416  22.663 -13.645  1.00  0.00           C  
ATOM   1867  C   GLU A 110      -6.968  23.122 -13.730  1.00  0.00           C  
ATOM   1868  O   GLU A 110      -6.681  24.327 -13.724  1.00  0.00           O  
ATOM   1869  CB  GLU A 110      -8.708  22.147 -12.234  1.00  0.00           C  
ATOM   1870  CG  GLU A 110      -8.447  23.209 -11.149  1.00  0.00           C  
ATOM   1871  CD  GLU A 110      -8.788  22.789  -9.731  1.00  0.00           C  
ATOM   1872  OE1 GLU A 110      -9.245  21.693  -9.526  1.00  0.00           O  
ATOM   1873  OE2 GLU A 110      -8.566  23.591  -8.846  1.00  0.00           O  
ATOM   1874  H   GLU A 110      -9.039  20.731 -14.400  1.00  0.00           H  
ATOM   1875  HA  GLU A 110      -9.056  23.524 -13.836  1.00  0.00           H  
ATOM   1876 1HB  GLU A 110      -9.748  21.824 -12.169  1.00  0.00           H  
ATOM   1877 2HB  GLU A 110      -8.080  21.276 -12.028  1.00  0.00           H  
ATOM   1878 1HG  GLU A 110      -7.387  23.466 -11.186  1.00  0.00           H  
ATOM   1879 2HG  GLU A 110      -9.013  24.104 -11.401  1.00  0.00           H  
ATOM   1880  N   LEU A 111      -6.038  22.171 -13.838  1.00  0.00           N  
ATOM   1881  CA  LEU A 111      -4.650  22.583 -13.910  1.00  0.00           C  
ATOM   1882  C   LEU A 111      -4.361  23.364 -15.188  1.00  0.00           C  
ATOM   1883  O   LEU A 111      -3.624  24.350 -15.141  1.00  0.00           O  
ATOM   1884  CB  LEU A 111      -3.688  21.391 -13.803  1.00  0.00           C  
ATOM   1885  CG  LEU A 111      -3.616  20.684 -12.427  1.00  0.00           C  
ATOM   1886  CD1 LEU A 111      -2.659  19.484 -12.538  1.00  0.00           C  
ATOM   1887  CD2 LEU A 111      -3.165  21.690 -11.342  1.00  0.00           C  
ATOM   1888  H   LEU A 111      -6.301  21.181 -13.849  1.00  0.00           H  
ATOM   1889  HA  LEU A 111      -4.454  23.240 -13.065  1.00  0.00           H  
ATOM   1890 1HB  LEU A 111      -4.006  20.642 -14.533  1.00  0.00           H  
ATOM   1891 2HB  LEU A 111      -2.684  21.721 -14.070  1.00  0.00           H  
ATOM   1892  HG  LEU A 111      -4.609  20.297 -12.168  1.00  0.00           H  
ATOM   1893 1HD1 LEU A 111      -2.612  18.963 -11.588  1.00  0.00           H  
ATOM   1894 2HD1 LEU A 111      -3.019  18.812 -13.306  1.00  0.00           H  
ATOM   1895 3HD1 LEU A 111      -1.660  19.831 -12.805  1.00  0.00           H  
ATOM   1896 1HD2 LEU A 111      -3.124  21.194 -10.378  1.00  0.00           H  
ATOM   1897 2HD2 LEU A 111      -2.186  22.082 -11.579  1.00  0.00           H  
ATOM   1898 3HD2 LEU A 111      -3.879  22.511 -11.294  1.00  0.00           H  
ATOM   1899  N   GLU A 112      -4.974  22.975 -16.312  1.00  0.00           N  
ATOM   1900  CA  GLU A 112      -4.705  23.647 -17.578  1.00  0.00           C  
ATOM   1901  C   GLU A 112      -5.215  25.081 -17.550  1.00  0.00           C  
ATOM   1902  O   GLU A 112      -4.561  25.994 -18.061  1.00  0.00           O  
ATOM   1903  CB  GLU A 112      -5.347  22.890 -18.739  1.00  0.00           C  
ATOM   1904  CG  GLU A 112      -4.961  23.386 -20.129  1.00  0.00           C  
ATOM   1905  CD  GLU A 112      -3.481  23.188 -20.466  1.00  0.00           C  
ATOM   1906  OE1 GLU A 112      -2.809  22.412 -19.807  1.00  0.00           O  
ATOM   1907  OE2 GLU A 112      -3.037  23.801 -21.411  1.00  0.00           O  
ATOM   1908  H   GLU A 112      -5.594  22.164 -16.303  1.00  0.00           H  
ATOM   1909  HA  GLU A 112      -3.632  23.673 -17.733  1.00  0.00           H  
ATOM   1910 1HB  GLU A 112      -5.098  21.836 -18.671  1.00  0.00           H  
ATOM   1911 2HB  GLU A 112      -6.432  22.967 -18.651  1.00  0.00           H  
ATOM   1912 1HG  GLU A 112      -5.564  22.859 -20.867  1.00  0.00           H  
ATOM   1913 2HG  GLU A 112      -5.200  24.444 -20.195  1.00  0.00           H  
ATOM   1914  N   GLU A 113      -6.382  25.306 -16.942  1.00  0.00           N  
ATOM   1915  CA  GLU A 113      -6.892  26.666 -16.886  1.00  0.00           C  
ATOM   1916  C   GLU A 113      -5.969  27.518 -16.021  1.00  0.00           C  
ATOM   1917  O   GLU A 113      -5.680  28.672 -16.359  1.00  0.00           O  
ATOM   1918  CB  GLU A 113      -8.324  26.699 -16.343  1.00  0.00           C  
ATOM   1919  CG  GLU A 113      -9.408  26.105 -17.283  1.00  0.00           C  
ATOM   1920  CD  GLU A 113      -9.584  26.863 -18.594  1.00  0.00           C  
ATOM   1921  OE1 GLU A 113      -9.748  28.057 -18.557  1.00  0.00           O  
ATOM   1922  OE2 GLU A 113      -9.551  26.235 -19.642  1.00  0.00           O  
ATOM   1923  H   GLU A 113      -6.916  24.532 -16.543  1.00  0.00           H  
ATOM   1924  HA  GLU A 113      -6.894  27.078 -17.890  1.00  0.00           H  
ATOM   1925 1HB  GLU A 113      -8.360  26.131 -15.408  1.00  0.00           H  
ATOM   1926 2HB  GLU A 113      -8.601  27.725 -16.111  1.00  0.00           H  
ATOM   1927 1HG  GLU A 113      -9.135  25.079 -17.517  1.00  0.00           H  
ATOM   1928 2HG  GLU A 113     -10.357  26.082 -16.751  1.00  0.00           H  
ATOM   1929  N   LYS A 114      -5.446  26.932 -14.935  1.00  0.00           N  
ATOM   1930  CA  LYS A 114      -4.521  27.667 -14.088  1.00  0.00           C  
ATOM   1931  C   LYS A 114      -3.227  27.961 -14.853  1.00  0.00           C  
ATOM   1932  O   LYS A 114      -2.682  29.062 -14.746  1.00  0.00           O  
ATOM   1933  CB  LYS A 114      -4.278  26.919 -12.777  1.00  0.00           C  
ATOM   1934  CG  LYS A 114      -5.499  26.937 -11.831  1.00  0.00           C  
ATOM   1935  CD  LYS A 114      -5.247  26.188 -10.523  1.00  0.00           C  
ATOM   1936  CE  LYS A 114      -6.483  26.240  -9.603  1.00  0.00           C  
ATOM   1937  NZ  LYS A 114      -6.263  25.513  -8.310  1.00  0.00           N  
ATOM   1938  H   LYS A 114      -5.722  25.981 -14.679  1.00  0.00           H  
ATOM   1939  HA  LYS A 114      -4.977  28.624 -13.836  1.00  0.00           H  
ATOM   1940 1HB  LYS A 114      -4.045  25.879 -12.999  1.00  0.00           H  
ATOM   1941 2HB  LYS A 114      -3.429  27.357 -12.258  1.00  0.00           H  
ATOM   1942 1HG  LYS A 114      -5.760  27.970 -11.602  1.00  0.00           H  
ATOM   1943 2HG  LYS A 114      -6.348  26.474 -12.338  1.00  0.00           H  
ATOM   1944 1HD  LYS A 114      -5.021  25.141 -10.743  1.00  0.00           H  
ATOM   1945 2HD  LYS A 114      -4.399  26.626 -10.000  1.00  0.00           H  
ATOM   1946 1HE  LYS A 114      -6.723  27.278  -9.387  1.00  0.00           H  
ATOM   1947 2HE  LYS A 114      -7.325  25.785 -10.120  1.00  0.00           H  
ATOM   1948 1HZ  LYS A 114      -7.085  25.552  -7.716  1.00  0.00           H  
ATOM   1949 2HZ  LYS A 114      -6.049  24.544  -8.471  1.00  0.00           H  
ATOM   1950 3HZ  LYS A 114      -5.489  25.927  -7.788  1.00  0.00           H  
ATOM   1951  N   ILE A 115      -2.764  27.016 -15.683  1.00  0.00           N  
ATOM   1952  CA  ILE A 115      -1.559  27.259 -16.472  1.00  0.00           C  
ATOM   1953  C   ILE A 115      -1.762  28.401 -17.438  1.00  0.00           C  
ATOM   1954  O   ILE A 115      -0.936  29.311 -17.502  1.00  0.00           O  
ATOM   1955  CB  ILE A 115      -1.122  26.033 -17.293  1.00  0.00           C  
ATOM   1956  CG1 ILE A 115      -0.632  24.932 -16.402  1.00  0.00           C  
ATOM   1957  CG2 ILE A 115      -0.056  26.449 -18.268  1.00  0.00           C  
ATOM   1958  CD1 ILE A 115      -0.469  23.592 -17.109  1.00  0.00           C  
ATOM   1959  H   ILE A 115      -3.232  26.112 -15.732  1.00  0.00           H  
ATOM   1960  HA  ILE A 115      -0.752  27.525 -15.800  1.00  0.00           H  
ATOM   1961  HB  ILE A 115      -1.977  25.643 -17.846  1.00  0.00           H  
ATOM   1962 1HG1 ILE A 115       0.330  25.229 -16.004  1.00  0.00           H  
ATOM   1963 2HG1 ILE A 115      -1.320  24.811 -15.582  1.00  0.00           H  
ATOM   1964 1HG2 ILE A 115       0.246  25.591 -18.865  1.00  0.00           H  
ATOM   1965 2HG2 ILE A 115      -0.452  27.218 -18.917  1.00  0.00           H  
ATOM   1966 3HG2 ILE A 115       0.793  26.838 -17.724  1.00  0.00           H  
ATOM   1967 1HD1 ILE A 115      -0.109  22.851 -16.417  1.00  0.00           H  
ATOM   1968 2HD1 ILE A 115      -1.423  23.265 -17.511  1.00  0.00           H  
ATOM   1969 3HD1 ILE A 115       0.243  23.694 -17.924  1.00  0.00           H  
ATOM   1970  N   LYS A 116      -2.872  28.388 -18.171  1.00  0.00           N  
ATOM   1971  CA  LYS A 116      -3.111  29.450 -19.133  1.00  0.00           C  
ATOM   1972  C   LYS A 116      -3.170  30.805 -18.444  1.00  0.00           C  
ATOM   1973  O   LYS A 116      -2.612  31.788 -18.939  1.00  0.00           O  
ATOM   1974  CB  LYS A 116      -4.394  29.176 -19.903  1.00  0.00           C  
ATOM   1975  CG  LYS A 116      -4.293  28.026 -20.906  1.00  0.00           C  
ATOM   1976  CD  LYS A 116      -5.548  27.937 -21.765  1.00  0.00           C  
ATOM   1977  CE  LYS A 116      -6.720  27.436 -20.940  1.00  0.00           C  
ATOM   1978  NZ  LYS A 116      -7.955  27.231 -21.753  1.00  0.00           N  
ATOM   1979  H   LYS A 116      -3.538  27.617 -18.074  1.00  0.00           H  
ATOM   1980  HA  LYS A 116      -2.279  29.468 -19.836  1.00  0.00           H  
ATOM   1981 1HB  LYS A 116      -5.187  28.922 -19.190  1.00  0.00           H  
ATOM   1982 2HB  LYS A 116      -4.703  30.073 -20.433  1.00  0.00           H  
ATOM   1983 1HG  LYS A 116      -3.427  28.177 -21.551  1.00  0.00           H  
ATOM   1984 2HG  LYS A 116      -4.161  27.083 -20.369  1.00  0.00           H  
ATOM   1985 1HD  LYS A 116      -5.789  28.919 -22.172  1.00  0.00           H  
ATOM   1986 2HD  LYS A 116      -5.377  27.247 -22.590  1.00  0.00           H  
ATOM   1987 1HE  LYS A 116      -6.446  26.491 -20.474  1.00  0.00           H  
ATOM   1988 2HE  LYS A 116      -6.936  28.161 -20.155  1.00  0.00           H  
ATOM   1989 1HZ  LYS A 116      -8.683  26.891 -21.103  1.00  0.00           H  
ATOM   1990 2HZ  LYS A 116      -8.248  28.097 -22.169  1.00  0.00           H  
ATOM   1991 3HZ  LYS A 116      -7.793  26.546 -22.468  1.00  0.00           H  
ATOM   1992  N   TRP A 117      -3.805  30.848 -17.273  1.00  0.00           N  
ATOM   1993  CA  TRP A 117      -3.878  32.074 -16.503  1.00  0.00           C  
ATOM   1994  C   TRP A 117      -2.496  32.556 -16.070  1.00  0.00           C  
ATOM   1995  O   TRP A 117      -2.157  33.724 -16.277  1.00  0.00           O  
ATOM   1996  CB  TRP A 117      -4.830  31.883 -15.327  1.00  0.00           C  
ATOM   1997  CG  TRP A 117      -4.873  33.013 -14.370  1.00  0.00           C  
ATOM   1998  CD1 TRP A 117      -5.547  34.191 -14.491  1.00  0.00           C  
ATOM   1999  CD2 TRP A 117      -4.260  33.031 -13.070  1.00  0.00           C  
ATOM   2000  NE1 TRP A 117      -5.366  34.953 -13.364  1.00  0.00           N  
ATOM   2001  CE2 TRP A 117      -4.588  34.253 -12.480  1.00  0.00           C  
ATOM   2002  CE3 TRP A 117      -3.482  32.113 -12.364  1.00  0.00           C  
ATOM   2003  CZ2 TRP A 117      -4.160  34.588 -11.213  1.00  0.00           C  
ATOM   2004  CZ3 TRP A 117      -3.062  32.444 -11.093  1.00  0.00           C  
ATOM   2005  CH2 TRP A 117      -3.396  33.651 -10.532  1.00  0.00           C  
ATOM   2006  H   TRP A 117      -4.269  30.013 -16.912  1.00  0.00           H  
ATOM   2007  HA  TRP A 117      -4.310  32.843 -17.142  1.00  0.00           H  
ATOM   2008 1HB  TRP A 117      -5.837  31.709 -15.703  1.00  0.00           H  
ATOM   2009 2HB  TRP A 117      -4.537  30.990 -14.780  1.00  0.00           H  
ATOM   2010  HD1 TRP A 117      -6.137  34.487 -15.356  1.00  0.00           H  
ATOM   2011  HE1 TRP A 117      -5.752  35.874 -13.206  1.00  0.00           H  
ATOM   2012  HE3 TRP A 117      -3.224  31.151 -12.812  1.00  0.00           H  
ATOM   2013  HZ2 TRP A 117      -4.415  35.540 -10.746  1.00  0.00           H  
ATOM   2014  HZ3 TRP A 117      -2.463  31.719 -10.547  1.00  0.00           H  
ATOM   2015  HH2 TRP A 117      -3.058  33.878  -9.527  1.00  0.00           H  
ATOM   2016  N   LYS A 118      -1.674  31.665 -15.505  1.00  0.00           N  
ATOM   2017  CA  LYS A 118      -0.351  32.092 -15.063  1.00  0.00           C  
ATOM   2018  C   LYS A 118       0.457  32.584 -16.266  1.00  0.00           C  
ATOM   2019  O   LYS A 118       1.165  33.587 -16.166  1.00  0.00           O  
ATOM   2020  CB  LYS A 118       0.399  30.937 -14.388  1.00  0.00           C  
ATOM   2021  CG  LYS A 118      -0.144  30.481 -13.003  1.00  0.00           C  
ATOM   2022  CD  LYS A 118       0.781  29.426 -12.378  1.00  0.00           C  
ATOM   2023  CE  LYS A 118       0.957  28.262 -13.353  1.00  0.00           C  
ATOM   2024  NZ  LYS A 118       1.776  27.182 -12.809  1.00  0.00           N  
ATOM   2025  H   LYS A 118      -1.980  30.703 -15.359  1.00  0.00           H  
ATOM   2026  HA  LYS A 118      -0.462  32.915 -14.359  1.00  0.00           H  
ATOM   2027 1HB  LYS A 118       0.361  30.067 -15.051  1.00  0.00           H  
ATOM   2028 2HB  LYS A 118       1.445  31.209 -14.272  1.00  0.00           H  
ATOM   2029 1HG  LYS A 118      -0.202  31.341 -12.335  1.00  0.00           H  
ATOM   2030 2HG  LYS A 118      -1.134  30.062 -13.114  1.00  0.00           H  
ATOM   2031 1HD  LYS A 118       1.739  29.839 -12.117  1.00  0.00           H  
ATOM   2032 2HD  LYS A 118       0.321  29.039 -11.464  1.00  0.00           H  
ATOM   2033 1HE  LYS A 118      -0.019  27.863 -13.620  1.00  0.00           H  
ATOM   2034 2HE  LYS A 118       1.443  28.646 -14.249  1.00  0.00           H  
ATOM   2035 1HZ  LYS A 118       1.885  26.455 -13.496  1.00  0.00           H  
ATOM   2036 2HZ  LYS A 118       2.682  27.549 -12.561  1.00  0.00           H  
ATOM   2037 3HZ  LYS A 118       1.330  26.770 -11.980  1.00  0.00           H  
ATOM   2038  N   LEU A 119       0.320  31.916 -17.420  1.00  0.00           N  
ATOM   2039  CA  LEU A 119       1.063  32.324 -18.604  1.00  0.00           C  
ATOM   2040  C   LEU A 119       0.641  33.714 -19.059  1.00  0.00           C  
ATOM   2041  O   LEU A 119       1.482  34.531 -19.449  1.00  0.00           O  
ATOM   2042  CB  LEU A 119       0.863  31.313 -19.737  1.00  0.00           C  
ATOM   2043  CG  LEU A 119       1.508  29.912 -19.532  1.00  0.00           C  
ATOM   2044  CD1 LEU A 119       1.054  28.991 -20.642  1.00  0.00           C  
ATOM   2045  CD2 LEU A 119       2.999  30.028 -19.524  1.00  0.00           C  
ATOM   2046  H   LEU A 119      -0.282  31.092 -17.465  1.00  0.00           H  
ATOM   2047  HA  LEU A 119       2.113  32.353 -18.358  1.00  0.00           H  
ATOM   2048 1HB  LEU A 119      -0.208  31.161 -19.869  1.00  0.00           H  
ATOM   2049 2HB  LEU A 119       1.263  31.735 -20.656  1.00  0.00           H  
ATOM   2050  HG  LEU A 119       1.186  29.497 -18.589  1.00  0.00           H  
ATOM   2051 1HD1 LEU A 119       1.496  28.005 -20.496  1.00  0.00           H  
ATOM   2052 2HD1 LEU A 119      -0.030  28.911 -20.624  1.00  0.00           H  
ATOM   2053 3HD1 LEU A 119       1.373  29.394 -21.601  1.00  0.00           H  
ATOM   2054 1HD2 LEU A 119       3.422  29.042 -19.381  1.00  0.00           H  
ATOM   2055 2HD2 LEU A 119       3.341  30.439 -20.473  1.00  0.00           H  
ATOM   2056 3HD2 LEU A 119       3.302  30.673 -18.721  1.00  0.00           H  
ATOM   2057  N   ALA A 120      -0.659  34.010 -18.989  1.00  0.00           N  
ATOM   2058  CA  ALA A 120      -1.138  35.332 -19.364  1.00  0.00           C  
ATOM   2059  C   ALA A 120      -0.537  36.400 -18.452  1.00  0.00           C  
ATOM   2060  O   ALA A 120      -0.108  37.474 -18.911  1.00  0.00           O  
ATOM   2061  CB  ALA A 120      -2.651  35.372 -19.284  1.00  0.00           C  
ATOM   2062  H   ALA A 120      -1.329  33.298 -18.691  1.00  0.00           H  
ATOM   2063  HA  ALA A 120      -0.820  35.534 -20.385  1.00  0.00           H  
ATOM   2064 1HB  ALA A 120      -3.006  36.356 -19.581  1.00  0.00           H  
ATOM   2065 2HB  ALA A 120      -3.069  34.613 -19.947  1.00  0.00           H  
ATOM   2066 3HB  ALA A 120      -2.963  35.166 -18.260  1.00  0.00           H  
ATOM   2067  N   GLU A 121      -0.448  36.084 -17.153  1.00  0.00           N  
ATOM   2068  CA  GLU A 121       0.114  37.041 -16.214  1.00  0.00           C  
ATOM   2069  C   GLU A 121       1.592  37.255 -16.510  1.00  0.00           C  
ATOM   2070  O   GLU A 121       2.083  38.382 -16.442  1.00  0.00           O  
ATOM   2071  CB  GLU A 121      -0.072  36.569 -14.763  1.00  0.00           C  
ATOM   2072  CG  GLU A 121      -1.542  36.572 -14.244  1.00  0.00           C  
ATOM   2073  CD  GLU A 121      -2.186  37.961 -14.154  1.00  0.00           C  
ATOM   2074  OE1 GLU A 121      -1.617  38.842 -13.530  1.00  0.00           O  
ATOM   2075  OE2 GLU A 121      -3.246  38.138 -14.713  1.00  0.00           O  
ATOM   2076  H   GLU A 121      -0.816  35.188 -16.822  1.00  0.00           H  
ATOM   2077  HA  GLU A 121      -0.401  37.993 -16.340  1.00  0.00           H  
ATOM   2078 1HB  GLU A 121       0.307  35.551 -14.669  1.00  0.00           H  
ATOM   2079 2HB  GLU A 121       0.523  37.196 -14.101  1.00  0.00           H  
ATOM   2080 1HG  GLU A 121      -2.144  35.955 -14.912  1.00  0.00           H  
ATOM   2081 2HG  GLU A 121      -1.565  36.103 -13.259  1.00  0.00           H  
ATOM   2082  N   LEU A 122       2.294  36.185 -16.888  1.00  0.00           N  
ATOM   2083  CA  LEU A 122       3.713  36.311 -17.164  1.00  0.00           C  
ATOM   2084  C   LEU A 122       3.957  37.177 -18.405  1.00  0.00           C  
ATOM   2085  O   LEU A 122       4.767  38.113 -18.405  1.00  0.00           O  
ATOM   2086  CB  LEU A 122       4.324  34.905 -17.410  1.00  0.00           C  
ATOM   2087  CG  LEU A 122       4.419  33.921 -16.178  1.00  0.00           C  
ATOM   2088  CD1 LEU A 122       4.750  32.547 -16.625  1.00  0.00           C  
ATOM   2089  CD2 LEU A 122       5.474  34.348 -15.277  1.00  0.00           C  
ATOM   2090  H   LEU A 122       1.841  35.271 -16.922  1.00  0.00           H  
ATOM   2091  HA  LEU A 122       4.160  36.771 -16.304  1.00  0.00           H  
ATOM   2092 1HB  LEU A 122       3.729  34.406 -18.171  1.00  0.00           H  
ATOM   2093 2HB  LEU A 122       5.330  35.035 -17.805  1.00  0.00           H  
ATOM   2094  HG  LEU A 122       3.476  33.907 -15.658  1.00  0.00           H  
ATOM   2095 1HD1 LEU A 122       4.800  31.899 -15.756  1.00  0.00           H  
ATOM   2096 2HD1 LEU A 122       3.994  32.205 -17.276  1.00  0.00           H  
ATOM   2097 3HD1 LEU A 122       5.707  32.548 -17.144  1.00  0.00           H  
ATOM   2098 1HD2 LEU A 122       5.536  33.692 -14.441  1.00  0.00           H  
ATOM   2099 2HD2 LEU A 122       6.425  34.357 -15.799  1.00  0.00           H  
ATOM   2100 3HD2 LEU A 122       5.252  35.282 -14.938  1.00  0.00           H  
ATOM   2101  N   ALA A 123       3.186  36.891 -19.451  1.00  0.00           N  
ATOM   2102  CA  ALA A 123       3.282  37.553 -20.746  1.00  0.00           C  
ATOM   2103  C   ALA A 123       3.014  39.048 -20.688  1.00  0.00           C  
ATOM   2104  O   ALA A 123       3.591  39.821 -21.454  1.00  0.00           O  
ATOM   2105  CB  ALA A 123       2.298  36.919 -21.706  1.00  0.00           C  
ATOM   2106  H   ALA A 123       2.515  36.127 -19.361  1.00  0.00           H  
ATOM   2107  HA  ALA A 123       4.294  37.408 -21.117  1.00  0.00           H  
ATOM   2108 1HB  ALA A 123       2.392  37.382 -22.684  1.00  0.00           H  
ATOM   2109 2HB  ALA A 123       2.504  35.850 -21.782  1.00  0.00           H  
ATOM   2110 3HB  ALA A 123       1.285  37.064 -21.326  1.00  0.00           H  
ATOM   2111  N   SER A 124       2.139  39.450 -19.779  1.00  0.00           N  
ATOM   2112  CA  SER A 124       1.693  40.825 -19.682  1.00  0.00           C  
ATOM   2113  C   SER A 124       2.639  41.835 -19.016  1.00  0.00           C  
ATOM   2114  O   SER A 124       2.338  43.031 -19.041  1.00  0.00           O  
ATOM   2115  CB  SER A 124       0.393  40.840 -18.910  1.00  0.00           C  
ATOM   2116  OG  SER A 124      -0.611  40.129 -19.590  1.00  0.00           O  
ATOM   2117  H   SER A 124       1.692  38.754 -19.179  1.00  0.00           H  
ATOM   2118  HA  SER A 124       1.502  41.173 -20.697  1.00  0.00           H  
ATOM   2119 1HB  SER A 124       0.555  40.394 -17.923  1.00  0.00           H  
ATOM   2120 2HB  SER A 124       0.078  41.869 -18.758  1.00  0.00           H  
ATOM   2121  HG  SER A 124      -0.387  39.172 -19.479  1.00  0.00           H  
ATOM   2122  N   LYS A 125       3.739  41.404 -18.387  1.00  0.00           N  
ATOM   2123  CA  LYS A 125       4.564  42.402 -17.672  1.00  0.00           C  
ATOM   2124  C   LYS A 125       5.896  42.844 -18.302  1.00  0.00           C  
ATOM   2125  O   LYS A 125       6.471  42.177 -19.165  1.00  0.00           O  
ATOM   2126  CB  LYS A 125       4.760  41.985 -16.224  1.00  0.00           C  
ATOM   2127  CG  LYS A 125       3.437  41.849 -15.451  1.00  0.00           C  
ATOM   2128  CD  LYS A 125       2.694  43.177 -15.359  1.00  0.00           C  
ATOM   2129  CE  LYS A 125       1.442  43.055 -14.491  1.00  0.00           C  
ATOM   2130  NZ  LYS A 125       0.695  44.350 -14.400  1.00  0.00           N  
ATOM   2131  H   LYS A 125       3.988  40.409 -18.397  1.00  0.00           H  
ATOM   2132  HA  LYS A 125       3.970  43.312 -17.612  1.00  0.00           H  
ATOM   2133 1HB  LYS A 125       5.277  41.023 -16.192  1.00  0.00           H  
ATOM   2134 2HB  LYS A 125       5.388  42.712 -15.706  1.00  0.00           H  
ATOM   2135 1HG  LYS A 125       2.800  41.088 -15.913  1.00  0.00           H  
ATOM   2136 2HG  LYS A 125       3.640  41.567 -14.436  1.00  0.00           H  
ATOM   2137 1HD  LYS A 125       3.354  43.934 -14.929  1.00  0.00           H  
ATOM   2138 2HD  LYS A 125       2.398  43.503 -16.357  1.00  0.00           H  
ATOM   2139 1HE  LYS A 125       0.787  42.297 -14.923  1.00  0.00           H  
ATOM   2140 2HE  LYS A 125       1.733  42.740 -13.488  1.00  0.00           H  
ATOM   2141 1HZ  LYS A 125      -0.125  44.232 -13.822  1.00  0.00           H  
ATOM   2142 2HZ  LYS A 125       1.298  45.052 -13.989  1.00  0.00           H  
ATOM   2143 3HZ  LYS A 125       0.415  44.643 -15.326  1.00  0.00           H  
ATOM   2144  N   SER A 126       6.327  44.034 -17.856  1.00  0.00           N  
ATOM   2145  CA  SER A 126       7.538  44.774 -18.244  1.00  0.00           C  
ATOM   2146  C   SER A 126       8.825  44.374 -17.545  1.00  0.00           C  
ATOM   2147  O   SER A 126       8.825  43.616 -16.573  1.00  0.00           O  
ATOM   2148  CB  SER A 126       7.384  46.236 -17.903  1.00  0.00           C  
ATOM   2149  OG  SER A 126       7.482  46.416 -16.502  1.00  0.00           O  
ATOM   2150  H   SER A 126       5.750  44.481 -17.159  1.00  0.00           H  
ATOM   2151  HA  SER A 126       7.680  44.650 -19.318  1.00  0.00           H  
ATOM   2152 1HB  SER A 126       8.151  46.822 -18.403  1.00  0.00           H  
ATOM   2153 2HB  SER A 126       6.418  46.592 -18.252  1.00  0.00           H  
ATOM   2154  HG  SER A 126       8.423  46.140 -16.239  1.00  0.00           H  
ATOM   2155  N   GLU A 127       9.910  44.987 -18.011  1.00  0.00           N  
ATOM   2156  CA  GLU A 127      11.212  44.856 -17.389  1.00  0.00           C  
ATOM   2157  C   GLU A 127      11.163  45.454 -15.993  1.00  0.00           C  
ATOM   2158  O   GLU A 127      10.070  45.780 -15.515  1.00  0.00           O  
ATOM   2159  CB  GLU A 127      12.341  45.401 -18.246  1.00  0.00           C  
ATOM   2160  CG  GLU A 127      12.697  44.498 -19.424  1.00  0.00           C  
ATOM   2161  CD  GLU A 127      13.298  43.132 -18.959  1.00  0.00           C  
ATOM   2162  OE1 GLU A 127      14.160  43.109 -18.088  1.00  0.00           O  
ATOM   2163  OE2 GLU A 127      12.913  42.104 -19.485  1.00  0.00           O  
ATOM   2164  H   GLU A 127       9.823  45.576 -18.828  1.00  0.00           H  
ATOM   2165  HA  GLU A 127      11.419  43.792 -17.271  1.00  0.00           H  
ATOM   2166 1HB  GLU A 127      12.059  46.375 -18.645  1.00  0.00           H  
ATOM   2167 2HB  GLU A 127      13.242  45.538 -17.662  1.00  0.00           H  
ATOM   2168 1HG  GLU A 127      11.799  44.308 -20.011  1.00  0.00           H  
ATOM   2169 2HG  GLU A 127      13.416  45.012 -20.062  1.00  0.00           H  
ATOM   2170  N   GLU A 128      12.338  45.508 -15.331  1.00  0.00           N  
ATOM   2171  CA  GLU A 128      12.489  45.549 -13.869  1.00  0.00           C  
ATOM   2172  C   GLU A 128      12.321  44.078 -13.535  1.00  0.00           C  
ATOM   2173  O   GLU A 128      11.671  43.667 -12.568  1.00  0.00           O  
ATOM   2174  CB  GLU A 128      11.469  46.422 -13.111  1.00  0.00           C  
ATOM   2175  CG  GLU A 128      11.500  47.927 -13.451  1.00  0.00           C  
ATOM   2176  CD  GLU A 128      12.763  48.629 -12.990  1.00  0.00           C  
ATOM   2177  OE1 GLU A 128      13.428  48.114 -12.120  1.00  0.00           O  
ATOM   2178  OE2 GLU A 128      13.056  49.681 -13.511  1.00  0.00           O  
ATOM   2179  H   GLU A 128      13.178  45.364 -15.870  1.00  0.00           H  
ATOM   2180  HA  GLU A 128      13.499  45.859 -13.599  1.00  0.00           H  
ATOM   2181 1HB  GLU A 128      10.462  46.040 -13.215  1.00  0.00           H  
ATOM   2182 2HB  GLU A 128      11.701  46.360 -12.048  1.00  0.00           H  
ATOM   2183 1HG  GLU A 128      11.402  48.053 -14.528  1.00  0.00           H  
ATOM   2184 2HG  GLU A 128      10.639  48.403 -12.983  1.00  0.00           H  
ATOM   2185  N   GLU A 129      12.896  43.315 -14.483  1.00  0.00           N  
ATOM   2186  CA  GLU A 129      13.038  41.872 -14.573  1.00  0.00           C  
ATOM   2187  C   GLU A 129      11.727  41.144 -14.595  1.00  0.00           C  
ATOM   2188  O   GLU A 129      11.698  39.935 -14.340  1.00  0.00           O  
ATOM   2189  CB  GLU A 129      13.780  41.344 -13.342  1.00  0.00           C  
ATOM   2190  CG  GLU A 129      15.156  41.888 -13.089  1.00  0.00           C  
ATOM   2191  CD  GLU A 129      15.715  41.345 -11.804  1.00  0.00           C  
ATOM   2192  OE1 GLU A 129      16.194  40.242 -11.773  1.00  0.00           O  
ATOM   2193  OE2 GLU A 129      15.626  42.030 -10.836  1.00  0.00           O  
ATOM   2194  H   GLU A 129      13.337  43.833 -15.227  1.00  0.00           H  
ATOM   2195  HA  GLU A 129      13.585  41.640 -15.485  1.00  0.00           H  
ATOM   2196 1HB  GLU A 129      13.191  41.548 -12.460  1.00  0.00           H  
ATOM   2197 2HB  GLU A 129      13.869  40.260 -13.419  1.00  0.00           H  
ATOM   2198 1HG  GLU A 129      15.816  41.609 -13.909  1.00  0.00           H  
ATOM   2199 2HG  GLU A 129      15.113  42.974 -13.038  1.00  0.00           H  
ATOM   2200  N   ARG A 130      10.616  41.839 -14.852  1.00  0.00           N  
ATOM   2201  CA  ARG A 130       9.345  41.188 -14.700  1.00  0.00           C  
ATOM   2202  C   ARG A 130       9.348  40.453 -13.332  1.00  0.00           C  
ATOM   2203  O   ARG A 130       8.883  39.321 -13.215  1.00  0.00           O  
ATOM   2204  CB  ARG A 130       9.067  40.228 -15.851  1.00  0.00           C  
ATOM   2205  CG  ARG A 130       8.933  40.791 -17.252  1.00  0.00           C  
ATOM   2206  CD  ARG A 130       8.662  39.723 -18.270  1.00  0.00           C  
ATOM   2207  NE  ARG A 130       8.337  40.269 -19.564  1.00  0.00           N  
ATOM   2208  CZ  ARG A 130       8.338  39.575 -20.715  1.00  0.00           C  
ATOM   2209  NH1 ARG A 130       8.714  38.312 -20.721  1.00  0.00           N  
ATOM   2210  NH2 ARG A 130       7.955  40.160 -21.838  1.00  0.00           N  
ATOM   2211  H   ARG A 130      10.614  42.813 -15.143  1.00  0.00           H  
ATOM   2212  HA  ARG A 130       8.561  41.945 -14.693  1.00  0.00           H  
ATOM   2213 1HB  ARG A 130       9.750  39.403 -15.874  1.00  0.00           H  
ATOM   2214 2HB  ARG A 130       8.108  39.872 -15.661  1.00  0.00           H  
ATOM   2215 1HG  ARG A 130       8.083  41.440 -17.266  1.00  0.00           H  
ATOM   2216 2HG  ARG A 130       9.833  41.343 -17.534  1.00  0.00           H  
ATOM   2217 1HD  ARG A 130       9.535  39.084 -18.375  1.00  0.00           H  
ATOM   2218 2HD  ARG A 130       7.814  39.135 -17.954  1.00  0.00           H  
ATOM   2219  HE  ARG A 130       7.974  41.229 -19.586  1.00  0.00           H  
ATOM   2220 1HH1 ARG A 130       9.000  37.872 -19.860  1.00  0.00           H  
ATOM   2221 2HH1 ARG A 130       8.711  37.787 -21.582  1.00  0.00           H  
ATOM   2222 1HH2 ARG A 130       7.660  41.131 -21.831  1.00  0.00           H  
ATOM   2223 2HH2 ARG A 130       7.947  39.641 -22.700  1.00  0.00           H  
ATOM   2224  N   LYS A 131       9.904  41.070 -12.277  1.00  0.00           N  
ATOM   2225  CA  LYS A 131       9.968  40.380 -10.985  1.00  0.00           C  
ATOM   2226  C   LYS A 131       8.599  40.195 -10.342  1.00  0.00           C  
ATOM   2227  O   LYS A 131       8.386  39.274  -9.556  1.00  0.00           O  
ATOM   2228  CB  LYS A 131      10.991  41.071 -10.079  1.00  0.00           C  
ATOM   2229  CG  LYS A 131      10.681  42.473  -9.588  1.00  0.00           C  
ATOM   2230  CD  LYS A 131      11.946  43.017  -8.893  1.00  0.00           C  
ATOM   2231  CE  LYS A 131      11.788  44.422  -8.345  1.00  0.00           C  
ATOM   2232  NZ  LYS A 131      13.097  44.941  -7.791  1.00  0.00           N  
ATOM   2233  H   LYS A 131      10.335  41.993 -12.387  1.00  0.00           H  
ATOM   2234  HA  LYS A 131      10.364  39.381 -11.171  1.00  0.00           H  
ATOM   2235 1HB  LYS A 131      11.153  40.455  -9.198  1.00  0.00           H  
ATOM   2236 2HB  LYS A 131      11.941  41.129 -10.602  1.00  0.00           H  
ATOM   2237 1HG  LYS A 131      10.417  43.116 -10.429  1.00  0.00           H  
ATOM   2238 2HG  LYS A 131       9.849  42.453  -8.883  1.00  0.00           H  
ATOM   2239 1HD  LYS A 131      12.223  42.353  -8.076  1.00  0.00           H  
ATOM   2240 2HD  LYS A 131      12.769  43.023  -9.621  1.00  0.00           H  
ATOM   2241 1HE  LYS A 131      11.450  45.086  -9.141  1.00  0.00           H  
ATOM   2242 2HE  LYS A 131      11.045  44.414  -7.549  1.00  0.00           H  
ATOM   2243 1HZ  LYS A 131      12.983  45.871  -7.432  1.00  0.00           H  
ATOM   2244 2HZ  LYS A 131      13.448  44.343  -7.047  1.00  0.00           H  
ATOM   2245 3HZ  LYS A 131      13.806  44.959  -8.528  1.00  0.00           H  
ATOM   2246  N   GLU A 132       7.633  40.982 -10.793  1.00  0.00           N  
ATOM   2247  CA  GLU A 132       6.279  40.980 -10.265  1.00  0.00           C  
ATOM   2248  C   GLU A 132       5.442  39.807 -10.764  1.00  0.00           C  
ATOM   2249  O   GLU A 132       4.263  39.702 -10.418  1.00  0.00           O  
ATOM   2250  CB  GLU A 132       5.580  42.287 -10.636  1.00  0.00           C  
ATOM   2251  CG  GLU A 132       6.179  43.533  -9.981  1.00  0.00           C  
ATOM   2252  CD  GLU A 132       5.482  44.818 -10.389  1.00  0.00           C  
ATOM   2253  OE1 GLU A 132       4.564  44.757 -11.175  1.00  0.00           O  
ATOM   2254  OE2 GLU A 132       5.873  45.858  -9.910  1.00  0.00           O  
ATOM   2255  H   GLU A 132       7.878  41.669 -11.489  1.00  0.00           H  
ATOM   2256  HA  GLU A 132       6.340  40.910  -9.178  1.00  0.00           H  
ATOM   2257 1HB  GLU A 132       5.619  42.423 -11.718  1.00  0.00           H  
ATOM   2258 2HB  GLU A 132       4.529  42.226 -10.353  1.00  0.00           H  
ATOM   2259 1HG  GLU A 132       6.112  43.425  -8.899  1.00  0.00           H  
ATOM   2260 2HG  GLU A 132       7.234  43.596 -10.247  1.00  0.00           H  
ATOM   2261  N   ILE A 133       6.024  38.969 -11.623  1.00  0.00           N  
ATOM   2262  CA  ILE A 133       5.343  37.783 -12.109  1.00  0.00           C  
ATOM   2263  C   ILE A 133       6.122  36.520 -11.752  1.00  0.00           C  
ATOM   2264  O   ILE A 133       5.887  35.477 -12.353  1.00  0.00           O  
ATOM   2265  CB  ILE A 133       5.141  37.825 -13.619  1.00  0.00           C  
ATOM   2266  CG1 ILE A 133       6.492  37.904 -14.264  1.00  0.00           C  
ATOM   2267  CG2 ILE A 133       4.337  38.966 -13.978  1.00  0.00           C  
ATOM   2268  CD1 ILE A 133       6.613  37.709 -15.759  1.00  0.00           C  
ATOM   2269  H   ILE A 133       6.984  39.135 -11.931  1.00  0.00           H  
ATOM   2270  HA  ILE A 133       4.365  37.719 -11.644  1.00  0.00           H  
ATOM   2271  HB  ILE A 133       4.631  36.959 -13.931  1.00  0.00           H  
ATOM   2272 1HG1 ILE A 133       6.835  38.874 -14.051  1.00  0.00           H  
ATOM   2273 2HG1 ILE A 133       7.130  37.182 -13.783  1.00  0.00           H  
ATOM   2274 1HG2 ILE A 133       4.207  38.985 -15.060  1.00  0.00           H  
ATOM   2275 2HG2 ILE A 133       3.363  38.901 -13.494  1.00  0.00           H  
ATOM   2276 3HG2 ILE A 133       4.854  39.860 -13.651  1.00  0.00           H  
ATOM   2277 1HD1 ILE A 133       7.640  37.805 -16.045  1.00  0.00           H  
ATOM   2278 2HD1 ILE A 133       6.313  36.766 -16.058  1.00  0.00           H  
ATOM   2279 3HD1 ILE A 133       6.009  38.460 -16.265  1.00  0.00           H  
ATOM   2280  N   LYS A 134       7.088  36.611 -10.815  1.00  0.00           N  
ATOM   2281  CA  LYS A 134       7.834  35.402 -10.435  1.00  0.00           C  
ATOM   2282  C   LYS A 134       7.774  35.149  -8.911  1.00  0.00           C  
ATOM   2283  O   LYS A 134       8.606  34.435  -8.331  1.00  0.00           O  
ATOM   2284  CB  LYS A 134       9.265  35.525 -10.912  1.00  0.00           C  
ATOM   2285  CG  LYS A 134       9.359  35.793 -12.404  1.00  0.00           C  
ATOM   2286  CD  LYS A 134      10.724  35.645 -12.919  1.00  0.00           C  
ATOM   2287  CE  LYS A 134      10.870  36.224 -14.224  1.00  0.00           C  
ATOM   2288  NZ  LYS A 134      10.818  37.617 -14.132  1.00  0.00           N  
ATOM   2289  H   LYS A 134       7.312  37.502 -10.365  1.00  0.00           H  
ATOM   2290  HA  LYS A 134       7.378  34.543 -10.926  1.00  0.00           H  
ATOM   2291 1HB  LYS A 134       9.760  36.342 -10.377  1.00  0.00           H  
ATOM   2292 2HB  LYS A 134       9.782  34.617 -10.686  1.00  0.00           H  
ATOM   2293 1HG  LYS A 134       8.687  35.137 -12.951  1.00  0.00           H  
ATOM   2294 2HG  LYS A 134       9.058  36.821 -12.580  1.00  0.00           H  
ATOM   2295 1HD  LYS A 134      11.458  36.070 -12.235  1.00  0.00           H  
ATOM   2296 2HD  LYS A 134      10.911  34.600 -13.069  1.00  0.00           H  
ATOM   2297 1HE  LYS A 134      11.826  35.946 -14.632  1.00  0.00           H  
ATOM   2298 2HE  LYS A 134      10.076  35.877 -14.882  1.00  0.00           H  
ATOM   2299 1HZ  LYS A 134      10.941  38.006 -15.047  1.00  0.00           H  
ATOM   2300 2HZ  LYS A 134       9.911  37.919 -13.738  1.00  0.00           H  
ATOM   2301 3HZ  LYS A 134      11.564  37.938 -13.527  1.00  0.00           H  
ATOM   2302  N   LEU A 135       6.839  35.851  -8.279  1.00  0.00           N  
ATOM   2303  CA  LEU A 135       6.620  35.908  -6.836  1.00  0.00           C  
ATOM   2304  C   LEU A 135       5.262  35.482  -6.148  1.00  0.00           C  
ATOM   2305  O   LEU A 135       5.353  35.097  -4.984  1.00  0.00           O  
ATOM   2306  CB  LEU A 135       6.966  37.337  -6.384  1.00  0.00           C  
ATOM   2307  CG  LEU A 135       8.431  37.766  -6.626  1.00  0.00           C  
ATOM   2308  CD1 LEU A 135       8.592  39.232  -6.266  1.00  0.00           C  
ATOM   2309  CD2 LEU A 135       9.366  36.884  -5.795  1.00  0.00           C  
ATOM   2310  H   LEU A 135       6.195  36.317  -8.889  1.00  0.00           H  
ATOM   2311  HA  LEU A 135       7.379  35.263  -6.402  1.00  0.00           H  
ATOM   2312 1HB  LEU A 135       6.341  38.046  -6.904  1.00  0.00           H  
ATOM   2313 2HB  LEU A 135       6.764  37.427  -5.318  1.00  0.00           H  
ATOM   2314  HG  LEU A 135       8.675  37.650  -7.676  1.00  0.00           H  
ATOM   2315 1HD1 LEU A 135       9.619  39.543  -6.451  1.00  0.00           H  
ATOM   2316 2HD1 LEU A 135       7.918  39.828  -6.886  1.00  0.00           H  
ATOM   2317 3HD1 LEU A 135       8.349  39.377  -5.216  1.00  0.00           H  
ATOM   2318 1HD2 LEU A 135      10.397  37.178  -5.971  1.00  0.00           H  
ATOM   2319 2HD2 LEU A 135       9.133  36.998  -4.735  1.00  0.00           H  
ATOM   2320 3HD2 LEU A 135       9.233  35.843  -6.085  1.00  0.00           H  
ATOM   2321  N   ARG A 136       4.004  35.577  -6.723  1.00  0.00           N  
ATOM   2322  CA  ARG A 136       3.531  35.907  -8.087  1.00  0.00           C  
ATOM   2323  C   ARG A 136       3.909  34.886  -9.134  1.00  0.00           C  
ATOM   2324  O   ARG A 136       5.035  34.846  -9.572  1.00  0.00           O  
ATOM   2325  CB  ARG A 136       3.871  37.312  -8.506  1.00  0.00           C  
ATOM   2326  CG  ARG A 136       3.195  38.388  -7.706  1.00  0.00           C  
ATOM   2327  CD  ARG A 136       1.767  38.490  -8.133  1.00  0.00           C  
ATOM   2328  NE  ARG A 136       1.684  38.901  -9.542  1.00  0.00           N  
ATOM   2329  CZ  ARG A 136       0.585  38.803 -10.338  1.00  0.00           C  
ATOM   2330  NH1 ARG A 136      -0.547  38.300  -9.877  1.00  0.00           N  
ATOM   2331  NH2 ARG A 136       0.641  39.213 -11.598  1.00  0.00           N  
ATOM   2332  H   ARG A 136       3.252  35.364  -6.082  1.00  0.00           H  
ATOM   2333  HA  ARG A 136       2.441  35.903  -8.049  1.00  0.00           H  
ATOM   2334 1HB  ARG A 136       4.899  37.518  -8.521  1.00  0.00           H  
ATOM   2335 2HB  ARG A 136       3.516  37.441  -9.520  1.00  0.00           H  
ATOM   2336 1HG  ARG A 136       3.232  38.147  -6.643  1.00  0.00           H  
ATOM   2337 2HG  ARG A 136       3.689  39.346  -7.886  1.00  0.00           H  
ATOM   2338 1HD  ARG A 136       1.286  37.524  -8.030  1.00  0.00           H  
ATOM   2339 2HD  ARG A 136       1.246  39.229  -7.526  1.00  0.00           H  
ATOM   2340  HE  ARG A 136       2.545  39.287  -9.956  1.00  0.00           H  
ATOM   2341 1HH1 ARG A 136      -0.620  37.955  -8.924  1.00  0.00           H  
ATOM   2342 2HH1 ARG A 136      -1.356  38.238 -10.486  1.00  0.00           H  
ATOM   2343 1HH2 ARG A 136       1.493  39.601 -11.978  1.00  0.00           H  
ATOM   2344 2HH2 ARG A 136      -0.190  39.132 -12.202  1.00  0.00           H  
ATOM   2345  N   VAL A 137       3.020  33.935  -9.368  1.00  0.00           N  
ATOM   2346  CA  VAL A 137       3.201  32.785 -10.267  1.00  0.00           C  
ATOM   2347  C   VAL A 137       3.879  31.699  -9.493  1.00  0.00           C  
ATOM   2348  O   VAL A 137       3.262  30.681  -9.227  1.00  0.00           O  
ATOM   2349  CB  VAL A 137       3.933  33.103 -11.587  1.00  0.00           C  
ATOM   2350  CG1 VAL A 137       4.170  31.813 -12.376  1.00  0.00           C  
ATOM   2351  CG2 VAL A 137       3.050  34.113 -12.401  1.00  0.00           C  
ATOM   2352  H   VAL A 137       2.116  34.046  -8.933  1.00  0.00           H  
ATOM   2353  HA  VAL A 137       2.228  32.418 -10.567  1.00  0.00           H  
ATOM   2354  HB  VAL A 137       4.901  33.498 -11.398  1.00  0.00           H  
ATOM   2355 1HG1 VAL A 137       4.684  32.030 -13.291  1.00  0.00           H  
ATOM   2356 2HG1 VAL A 137       4.774  31.127 -11.785  1.00  0.00           H  
ATOM   2357 3HG1 VAL A 137       3.232  31.364 -12.602  1.00  0.00           H  
ATOM   2358 1HG2 VAL A 137       3.530  34.352 -13.324  1.00  0.00           H  
ATOM   2359 2HG2 VAL A 137       2.075  33.668 -12.609  1.00  0.00           H  
ATOM   2360 3HG2 VAL A 137       2.914  35.030 -11.831  1.00  0.00           H  
ATOM   2361  N   ILE A 138       5.086  31.929  -9.018  1.00  0.00           N  
ATOM   2362  CA  ILE A 138       5.713  30.901  -8.192  1.00  0.00           C  
ATOM   2363  C   ILE A 138       4.860  30.644  -6.951  1.00  0.00           C  
ATOM   2364  O   ILE A 138       4.670  29.499  -6.540  1.00  0.00           O  
ATOM   2365  CB  ILE A 138       7.153  31.244  -7.844  1.00  0.00           C  
ATOM   2366  CG1 ILE A 138       7.991  31.223  -9.134  1.00  0.00           C  
ATOM   2367  CG2 ILE A 138       7.688  30.275  -6.824  1.00  0.00           C  
ATOM   2368  CD1 ILE A 138       7.991  29.860  -9.819  1.00  0.00           C  
ATOM   2369  H   ILE A 138       5.538  32.816  -9.246  1.00  0.00           H  
ATOM   2370  HA  ILE A 138       5.743  29.977  -8.768  1.00  0.00           H  
ATOM   2371  HB  ILE A 138       7.195  32.261  -7.441  1.00  0.00           H  
ATOM   2372 1HG1 ILE A 138       7.601  31.970  -9.833  1.00  0.00           H  
ATOM   2373 2HG1 ILE A 138       9.018  31.486  -8.893  1.00  0.00           H  
ATOM   2374 1HG2 ILE A 138       8.712  30.537  -6.583  1.00  0.00           H  
ATOM   2375 2HG2 ILE A 138       7.079  30.326  -5.922  1.00  0.00           H  
ATOM   2376 3HG2 ILE A 138       7.654  29.263  -7.229  1.00  0.00           H  
ATOM   2377 1HD1 ILE A 138       8.605  29.898 -10.707  1.00  0.00           H  
ATOM   2378 2HD1 ILE A 138       8.395  29.112  -9.138  1.00  0.00           H  
ATOM   2379 3HD1 ILE A 138       6.973  29.586 -10.095  1.00  0.00           H  
ATOM   2380  N   ALA A 139       4.319  31.705  -6.358  1.00  0.00           N  
ATOM   2381  CA  ALA A 139       3.398  31.538  -5.244  1.00  0.00           C  
ATOM   2382  C   ALA A 139       2.186  30.730  -5.670  1.00  0.00           C  
ATOM   2383  O   ALA A 139       1.638  29.960  -4.888  1.00  0.00           O  
ATOM   2384  CB  ALA A 139       2.913  32.869  -4.725  1.00  0.00           C  
ATOM   2385  H   ALA A 139       4.532  32.630  -6.703  1.00  0.00           H  
ATOM   2386  HA  ALA A 139       3.915  30.995  -4.449  1.00  0.00           H  
ATOM   2387 1HB  ALA A 139       2.230  32.706  -3.894  1.00  0.00           H  
ATOM   2388 2HB  ALA A 139       3.751  33.449  -4.383  1.00  0.00           H  
ATOM   2389 3HB  ALA A 139       2.395  33.398  -5.522  1.00  0.00           H  
ATOM   2390  N   TYR A 140       1.758  30.923  -6.916  1.00  0.00           N  
ATOM   2391  CA  TYR A 140       0.566  30.276  -7.429  1.00  0.00           C  
ATOM   2392  C   TYR A 140       0.865  28.794  -7.583  1.00  0.00           C  
ATOM   2393  O   TYR A 140      -0.003  27.955  -7.357  1.00  0.00           O  
ATOM   2394  CB  TYR A 140       0.120  30.953  -8.727  1.00  0.00           C  
ATOM   2395  CG  TYR A 140      -0.207  32.428  -8.466  1.00  0.00           C  
ATOM   2396  CD1 TYR A 140      -0.156  33.382  -9.482  1.00  0.00           C  
ATOM   2397  CD2 TYR A 140      -0.522  32.821  -7.177  1.00  0.00           C  
ATOM   2398  CE1 TYR A 140      -0.417  34.715  -9.199  1.00  0.00           C  
ATOM   2399  CE2 TYR A 140      -0.790  34.140  -6.891  1.00  0.00           C  
ATOM   2400  CZ  TYR A 140      -0.741  35.094  -7.883  1.00  0.00           C  
ATOM   2401  OH  TYR A 140      -1.024  36.423  -7.565  1.00  0.00           O  
ATOM   2402  H   TYR A 140       2.285  31.526  -7.529  1.00  0.00           H  
ATOM   2403  HA  TYR A 140      -0.234  30.379  -6.700  1.00  0.00           H  
ATOM   2404 1HB  TYR A 140       0.872  30.878  -9.487  1.00  0.00           H  
ATOM   2405 2HB  TYR A 140      -0.775  30.463  -9.103  1.00  0.00           H  
ATOM   2406  HD1 TYR A 140       0.091  33.086 -10.500  1.00  0.00           H  
ATOM   2407  HD2 TYR A 140      -0.558  32.080  -6.377  1.00  0.00           H  
ATOM   2408  HE1 TYR A 140      -0.376  35.455  -9.996  1.00  0.00           H  
ATOM   2409  HE2 TYR A 140      -1.040  34.435  -5.870  1.00  0.00           H  
ATOM   2410  HH  TYR A 140      -1.468  36.458  -6.706  1.00  0.00           H  
ATOM   2411  N   VAL A 141       2.109  28.472  -7.940  1.00  0.00           N  
ATOM   2412  CA  VAL A 141       2.543  27.089  -8.071  1.00  0.00           C  
ATOM   2413  C   VAL A 141       2.495  26.420  -6.722  1.00  0.00           C  
ATOM   2414  O   VAL A 141       2.050  25.279  -6.594  1.00  0.00           O  
ATOM   2415  CB  VAL A 141       3.975  26.986  -8.569  1.00  0.00           C  
ATOM   2416  CG1 VAL A 141       4.408  25.511  -8.511  1.00  0.00           C  
ATOM   2417  CG2 VAL A 141       4.035  27.577  -9.922  1.00  0.00           C  
ATOM   2418  H   VAL A 141       2.760  29.226  -8.149  1.00  0.00           H  
ATOM   2419  HA  VAL A 141       1.877  26.572  -8.759  1.00  0.00           H  
ATOM   2420  HB  VAL A 141       4.637  27.529  -7.913  1.00  0.00           H  
ATOM   2421 1HG1 VAL A 141       5.428  25.415  -8.837  1.00  0.00           H  
ATOM   2422 2HG1 VAL A 141       4.330  25.153  -7.484  1.00  0.00           H  
ATOM   2423 3HG1 VAL A 141       3.760  24.912  -9.153  1.00  0.00           H  
ATOM   2424 1HG2 VAL A 141       5.032  27.534 -10.311  1.00  0.00           H  
ATOM   2425 2HG2 VAL A 141       3.357  27.039 -10.540  1.00  0.00           H  
ATOM   2426 3HG2 VAL A 141       3.733  28.575  -9.884  1.00  0.00           H  
ATOM   2427  N   LEU A 142       2.981  27.129  -5.708  1.00  0.00           N  
ATOM   2428  CA  LEU A 142       2.967  26.595  -4.364  1.00  0.00           C  
ATOM   2429  C   LEU A 142       1.505  26.320  -3.983  1.00  0.00           C  
ATOM   2430  O   LEU A 142       1.196  25.265  -3.419  1.00  0.00           O  
ATOM   2431  CB  LEU A 142       3.663  27.565  -3.414  1.00  0.00           C  
ATOM   2432  CG  LEU A 142       3.824  27.111  -1.973  1.00  0.00           C  
ATOM   2433  CD1 LEU A 142       4.668  25.813  -1.932  1.00  0.00           C  
ATOM   2434  CD2 LEU A 142       4.504  28.228  -1.197  1.00  0.00           C  
ATOM   2435  H   LEU A 142       3.374  28.055  -5.888  1.00  0.00           H  
ATOM   2436  HA  LEU A 142       3.510  25.655  -4.354  1.00  0.00           H  
ATOM   2437 1HB  LEU A 142       4.652  27.787  -3.815  1.00  0.00           H  
ATOM   2438 2HB  LEU A 142       3.092  28.491  -3.399  1.00  0.00           H  
ATOM   2439  HG  LEU A 142       2.845  26.903  -1.539  1.00  0.00           H  
ATOM   2440 1HD1 LEU A 142       4.784  25.485  -0.903  1.00  0.00           H  
ATOM   2441 2HD1 LEU A 142       4.163  25.032  -2.501  1.00  0.00           H  
ATOM   2442 3HD1 LEU A 142       5.650  25.998  -2.364  1.00  0.00           H  
ATOM   2443 1HD2 LEU A 142       4.624  27.937  -0.166  1.00  0.00           H  
ATOM   2444 2HD2 LEU A 142       5.482  28.432  -1.635  1.00  0.00           H  
ATOM   2445 3HD2 LEU A 142       3.887  29.125  -1.248  1.00  0.00           H  
ATOM   2446  N   VAL A 143       0.598  27.240  -4.347  1.00  0.00           N  
ATOM   2447  CA  VAL A 143      -0.827  27.027  -4.113  1.00  0.00           C  
ATOM   2448  C   VAL A 143      -1.325  25.806  -4.897  1.00  0.00           C  
ATOM   2449  O   VAL A 143      -2.071  25.000  -4.351  1.00  0.00           O  
ATOM   2450  CB  VAL A 143      -1.669  28.263  -4.484  1.00  0.00           C  
ATOM   2451  CG1 VAL A 143      -3.144  27.900  -4.419  1.00  0.00           C  
ATOM   2452  CG2 VAL A 143      -1.366  29.400  -3.521  1.00  0.00           C  
ATOM   2453  H   VAL A 143       0.912  28.111  -4.774  1.00  0.00           H  
ATOM   2454  HA  VAL A 143      -0.973  26.837  -3.050  1.00  0.00           H  
ATOM   2455  HB  VAL A 143      -1.443  28.566  -5.491  1.00  0.00           H  
ATOM   2456 1HG1 VAL A 143      -3.746  28.764  -4.689  1.00  0.00           H  
ATOM   2457 2HG1 VAL A 143      -3.353  27.081  -5.117  1.00  0.00           H  
ATOM   2458 3HG1 VAL A 143      -3.400  27.579  -3.407  1.00  0.00           H  
ATOM   2459 1HG2 VAL A 143      -1.963  30.270  -3.789  1.00  0.00           H  
ATOM   2460 2HG2 VAL A 143      -1.610  29.086  -2.505  1.00  0.00           H  
ATOM   2461 3HG2 VAL A 143      -0.321  29.654  -3.573  1.00  0.00           H  
ATOM   2462  N   GLN A 144      -0.906  25.634  -6.160  1.00  0.00           N  
ATOM   2463  CA  GLN A 144      -1.329  24.452  -6.915  1.00  0.00           C  
ATOM   2464  C   GLN A 144      -0.864  23.185  -6.212  1.00  0.00           C  
ATOM   2465  O   GLN A 144      -1.613  22.211  -6.127  1.00  0.00           O  
ATOM   2466  CB  GLN A 144      -0.783  24.454  -8.356  1.00  0.00           C  
ATOM   2467  CG  GLN A 144      -1.427  25.454  -9.307  1.00  0.00           C  
ATOM   2468  CD  GLN A 144      -0.723  25.521 -10.677  1.00  0.00           C  
ATOM   2469  OE1 GLN A 144       0.503  25.722 -10.769  1.00  0.00           O  
ATOM   2470  NE2 GLN A 144      -1.491  25.317 -11.746  1.00  0.00           N  
ATOM   2471  H   GLN A 144      -0.312  26.335  -6.593  1.00  0.00           H  
ATOM   2472  HA  GLN A 144      -2.418  24.441  -6.953  1.00  0.00           H  
ATOM   2473 1HB  GLN A 144       0.283  24.658  -8.332  1.00  0.00           H  
ATOM   2474 2HB  GLN A 144      -0.906  23.459  -8.786  1.00  0.00           H  
ATOM   2475 1HG  GLN A 144      -2.458  25.153  -9.470  1.00  0.00           H  
ATOM   2476 2HG  GLN A 144      -1.393  26.443  -8.852  1.00  0.00           H  
ATOM   2477 1HE2 GLN A 144      -1.101  25.316 -12.665  1.00  0.00           H  
ATOM   2478 2HE2 GLN A 144      -2.473  25.159 -11.635  1.00  0.00           H  
ATOM   2479  N   LEU A 145       0.347  23.197  -5.652  1.00  0.00           N  
ATOM   2480  CA  LEU A 145       0.795  22.017  -4.930  1.00  0.00           C  
ATOM   2481  C   LEU A 145      -0.135  21.776  -3.735  1.00  0.00           C  
ATOM   2482  O   LEU A 145      -0.605  20.655  -3.526  1.00  0.00           O  
ATOM   2483  CB  LEU A 145       2.254  22.200  -4.453  1.00  0.00           C  
ATOM   2484  CG  LEU A 145       3.375  22.162  -5.543  1.00  0.00           C  
ATOM   2485  CD1 LEU A 145       4.718  22.588  -4.918  1.00  0.00           C  
ATOM   2486  CD2 LEU A 145       3.496  20.739  -6.103  1.00  0.00           C  
ATOM   2487  H   LEU A 145       0.949  24.014  -5.754  1.00  0.00           H  
ATOM   2488  HA  LEU A 145       0.743  21.155  -5.594  1.00  0.00           H  
ATOM   2489 1HB  LEU A 145       2.326  23.167  -3.978  1.00  0.00           H  
ATOM   2490 2HB  LEU A 145       2.478  21.461  -3.705  1.00  0.00           H  
ATOM   2491  HG  LEU A 145       3.127  22.858  -6.348  1.00  0.00           H  
ATOM   2492 1HD1 LEU A 145       5.503  22.563  -5.676  1.00  0.00           H  
ATOM   2493 2HD1 LEU A 145       4.632  23.594  -4.524  1.00  0.00           H  
ATOM   2494 3HD1 LEU A 145       4.970  21.904  -4.111  1.00  0.00           H  
ATOM   2495 1HD2 LEU A 145       4.273  20.705  -6.848  1.00  0.00           H  
ATOM   2496 2HD2 LEU A 145       3.753  20.056  -5.311  1.00  0.00           H  
ATOM   2497 3HD2 LEU A 145       2.545  20.431  -6.557  1.00  0.00           H  
ATOM   2498  N   GLU A 146      -0.496  22.840  -3.010  1.00  0.00           N  
ATOM   2499  CA  GLU A 146      -1.403  22.681  -1.877  1.00  0.00           C  
ATOM   2500  C   GLU A 146      -2.764  22.123  -2.314  1.00  0.00           C  
ATOM   2501  O   GLU A 146      -3.294  21.202  -1.679  1.00  0.00           O  
ATOM   2502  CB  GLU A 146      -1.580  24.009  -1.125  1.00  0.00           C  
ATOM   2503  CG  GLU A 146      -2.510  23.921   0.083  1.00  0.00           C  
ATOM   2504  CD  GLU A 146      -2.636  25.215   0.885  1.00  0.00           C  
ATOM   2505  OE1 GLU A 146      -1.858  26.118   0.688  1.00  0.00           O  
ATOM   2506  OE2 GLU A 146      -3.553  25.289   1.686  1.00  0.00           O  
ATOM   2507  H   GLU A 146      -0.099  23.757  -3.224  1.00  0.00           H  
ATOM   2508  HA  GLU A 146      -0.956  21.966  -1.186  1.00  0.00           H  
ATOM   2509 1HB  GLU A 146      -0.607  24.368  -0.788  1.00  0.00           H  
ATOM   2510 2HB  GLU A 146      -1.987  24.757  -1.801  1.00  0.00           H  
ATOM   2511 1HG  GLU A 146      -3.497  23.639  -0.280  1.00  0.00           H  
ATOM   2512 2HG  GLU A 146      -2.153  23.127   0.738  1.00  0.00           H  
ATOM   2513  N   ASP A 147      -3.327  22.658  -3.411  1.00  0.00           N  
ATOM   2514  CA  ASP A 147      -4.630  22.192  -3.886  1.00  0.00           C  
ATOM   2515  C   ASP A 147      -4.595  20.714  -4.236  1.00  0.00           C  
ATOM   2516  O   ASP A 147      -5.502  19.962  -3.878  1.00  0.00           O  
ATOM   2517  CB  ASP A 147      -5.072  22.938  -5.157  1.00  0.00           C  
ATOM   2518  CG  ASP A 147      -5.540  24.407  -4.989  1.00  0.00           C  
ATOM   2519  OD1 ASP A 147      -5.797  24.848  -3.894  1.00  0.00           O  
ATOM   2520  OD2 ASP A 147      -5.655  25.070  -6.026  1.00  0.00           O  
ATOM   2521  H   ASP A 147      -2.841  23.409  -3.895  1.00  0.00           H  
ATOM   2522  HA  ASP A 147      -5.364  22.348  -3.097  1.00  0.00           H  
ATOM   2523 1HB  ASP A 147      -4.236  22.932  -5.860  1.00  0.00           H  
ATOM   2524 2HB  ASP A 147      -5.880  22.376  -5.628  1.00  0.00           H  
ATOM   2525  N   LEU A 148      -3.525  20.284  -4.893  1.00  0.00           N  
ATOM   2526  CA  LEU A 148      -3.396  18.893  -5.289  1.00  0.00           C  
ATOM   2527  C   LEU A 148      -3.290  17.987  -4.072  1.00  0.00           C  
ATOM   2528  O   LEU A 148      -3.901  16.910  -4.020  1.00  0.00           O  
ATOM   2529  CB  LEU A 148      -2.184  18.765  -6.208  1.00  0.00           C  
ATOM   2530  CG  LEU A 148      -2.375  19.439  -7.594  1.00  0.00           C  
ATOM   2531  CD1 LEU A 148      -1.048  19.487  -8.312  1.00  0.00           C  
ATOM   2532  CD2 LEU A 148      -3.415  18.644  -8.394  1.00  0.00           C  
ATOM   2533  H   LEU A 148      -2.793  20.948  -5.158  1.00  0.00           H  
ATOM   2534  HA  LEU A 148      -4.285  18.614  -5.850  1.00  0.00           H  
ATOM   2535 1HB  LEU A 148      -1.326  19.239  -5.720  1.00  0.00           H  
ATOM   2536 2HB  LEU A 148      -1.956  17.712  -6.361  1.00  0.00           H  
ATOM   2537  HG  LEU A 148      -2.731  20.458  -7.466  1.00  0.00           H  
ATOM   2538 1HD1 LEU A 148      -1.162  19.956  -9.290  1.00  0.00           H  
ATOM   2539 2HD1 LEU A 148      -0.334  20.063  -7.720  1.00  0.00           H  
ATOM   2540 3HD1 LEU A 148      -0.678  18.489  -8.434  1.00  0.00           H  
ATOM   2541 1HD2 LEU A 148      -3.563  19.103  -9.365  1.00  0.00           H  
ATOM   2542 2HD2 LEU A 148      -3.070  17.625  -8.528  1.00  0.00           H  
ATOM   2543 3HD2 LEU A 148      -4.358  18.638  -7.851  1.00  0.00           H  
ATOM   2544  N   GLN A 149      -2.574  18.444  -3.048  1.00  0.00           N  
ATOM   2545  CA  GLN A 149      -2.445  17.641  -1.848  1.00  0.00           C  
ATOM   2546  C   GLN A 149      -3.806  17.473  -1.181  1.00  0.00           C  
ATOM   2547  O   GLN A 149      -4.173  16.358  -0.788  1.00  0.00           O  
ATOM   2548  CB  GLN A 149      -1.455  18.309  -0.891  1.00  0.00           C  
ATOM   2549  CG  GLN A 149      -0.041  18.273  -1.390  1.00  0.00           C  
ATOM   2550  CD  GLN A 149       0.924  19.051  -0.555  1.00  0.00           C  
ATOM   2551  OE1 GLN A 149       2.147  18.963  -0.771  1.00  0.00           O  
ATOM   2552  NE2 GLN A 149       0.404  19.819   0.381  1.00  0.00           N  
ATOM   2553  H   GLN A 149      -2.079  19.336  -3.126  1.00  0.00           H  
ATOM   2554  HA  GLN A 149      -2.071  16.657  -2.126  1.00  0.00           H  
ATOM   2555 1HB  GLN A 149      -1.731  19.357  -0.764  1.00  0.00           H  
ATOM   2556 2HB  GLN A 149      -1.504  17.842   0.086  1.00  0.00           H  
ATOM   2557 1HG  GLN A 149       0.302  17.284  -1.419  1.00  0.00           H  
ATOM   2558 2HG  GLN A 149      -0.041  18.672  -2.382  1.00  0.00           H  
ATOM   2559 1HE2 GLN A 149       1.003  20.397   0.979  1.00  0.00           H  
ATOM   2560 2HE2 GLN A 149      -0.585  19.859   0.505  1.00  0.00           H  
ATOM   2561  N   LYS A 150      -4.586  18.563  -1.135  1.00  0.00           N  
ATOM   2562  CA  LYS A 150      -5.918  18.537  -0.540  1.00  0.00           C  
ATOM   2563  C   LYS A 150      -6.895  17.706  -1.356  1.00  0.00           C  
ATOM   2564  O   LYS A 150      -7.769  17.043  -0.803  1.00  0.00           O  
ATOM   2565  CB  LYS A 150      -6.451  19.953  -0.351  1.00  0.00           C  
ATOM   2566  CG  LYS A 150      -5.744  20.735   0.753  1.00  0.00           C  
ATOM   2567  CD  LYS A 150      -6.299  22.140   0.883  1.00  0.00           C  
ATOM   2568  CE  LYS A 150      -5.608  22.899   2.001  1.00  0.00           C  
ATOM   2569  NZ  LYS A 150      -6.081  24.307   2.092  1.00  0.00           N  
ATOM   2570  H   LYS A 150      -4.222  19.450  -1.492  1.00  0.00           H  
ATOM   2571  HA  LYS A 150      -5.840  18.072   0.444  1.00  0.00           H  
ATOM   2572 1HB  LYS A 150      -6.328  20.509  -1.285  1.00  0.00           H  
ATOM   2573 2HB  LYS A 150      -7.515  19.917  -0.125  1.00  0.00           H  
ATOM   2574 1HG  LYS A 150      -5.858  20.211   1.702  1.00  0.00           H  
ATOM   2575 2HG  LYS A 150      -4.679  20.801   0.517  1.00  0.00           H  
ATOM   2576 1HD  LYS A 150      -6.139  22.677  -0.056  1.00  0.00           H  
ATOM   2577 2HD  LYS A 150      -7.367  22.098   1.085  1.00  0.00           H  
ATOM   2578 1HE  LYS A 150      -5.802  22.401   2.948  1.00  0.00           H  
ATOM   2579 2HE  LYS A 150      -4.542  22.894   1.820  1.00  0.00           H  
ATOM   2580 1HZ  LYS A 150      -5.586  24.780   2.845  1.00  0.00           H  
ATOM   2581 2HZ  LYS A 150      -5.898  24.787   1.213  1.00  0.00           H  
ATOM   2582 3HZ  LYS A 150      -7.069  24.320   2.278  1.00  0.00           H  
ATOM   2583  N   ASN A 151      -6.756  17.730  -2.681  1.00  0.00           N  
ATOM   2584  CA  ASN A 151      -7.644  16.952  -3.528  1.00  0.00           C  
ATOM   2585  C   ASN A 151      -7.484  15.462  -3.244  1.00  0.00           C  
ATOM   2586  O   ASN A 151      -8.461  14.711  -3.271  1.00  0.00           O  
ATOM   2587  CB  ASN A 151      -7.378  17.247  -4.989  1.00  0.00           C  
ATOM   2588  CG  ASN A 151      -7.879  18.607  -5.406  1.00  0.00           C  
ATOM   2589  OD1 ASN A 151      -8.754  19.201  -4.760  1.00  0.00           O  
ATOM   2590  ND2 ASN A 151      -7.341  19.112  -6.484  1.00  0.00           N  
ATOM   2591  H   ASN A 151      -6.045  18.321  -3.107  1.00  0.00           H  
ATOM   2592  HA  ASN A 151      -8.673  17.223  -3.294  1.00  0.00           H  
ATOM   2593 1HB  ASN A 151      -6.305  17.199  -5.173  1.00  0.00           H  
ATOM   2594 2HB  ASN A 151      -7.851  16.486  -5.606  1.00  0.00           H  
ATOM   2595 1HD2 ASN A 151      -7.632  20.012  -6.810  1.00  0.00           H  
ATOM   2596 2HD2 ASN A 151      -6.642  18.602  -6.979  1.00  0.00           H  
ATOM   2597  N   LEU A 152      -6.251  15.031  -2.956  1.00  0.00           N  
ATOM   2598  CA  LEU A 152      -6.016  13.629  -2.633  1.00  0.00           C  
ATOM   2599  C   LEU A 152      -6.544  13.238  -1.248  1.00  0.00           C  
ATOM   2600  O   LEU A 152      -7.186  12.192  -1.106  1.00  0.00           O  
ATOM   2601  CB  LEU A 152      -4.529  13.275  -2.707  1.00  0.00           C  
ATOM   2602  CG  LEU A 152      -4.225  11.788  -2.372  1.00  0.00           C  
ATOM   2603  CD1 LEU A 152      -4.962  10.892  -3.348  1.00  0.00           C  
ATOM   2604  CD2 LEU A 152      -2.764  11.530  -2.478  1.00  0.00           C  
ATOM   2605  H   LEU A 152      -5.469  15.689  -2.991  1.00  0.00           H  
ATOM   2606  HA  LEU A 152      -6.540  13.026  -3.372  1.00  0.00           H  
ATOM   2607 1HB  LEU A 152      -4.159  13.488  -3.708  1.00  0.00           H  
ATOM   2608 2HB  LEU A 152      -3.984  13.904  -1.995  1.00  0.00           H  
ATOM   2609  HG  LEU A 152      -4.565  11.568  -1.360  1.00  0.00           H  
ATOM   2610 1HD1 LEU A 152      -4.752   9.849  -3.112  1.00  0.00           H  
ATOM   2611 2HD1 LEU A 152      -6.034  11.073  -3.276  1.00  0.00           H  
ATOM   2612 3HD1 LEU A 152      -4.620  11.109  -4.362  1.00  0.00           H  
ATOM   2613 1HD2 LEU A 152      -2.543  10.486  -2.251  1.00  0.00           H  
ATOM   2614 2HD2 LEU A 152      -2.466  11.746  -3.489  1.00  0.00           H  
ATOM   2615 3HD2 LEU A 152      -2.221  12.167  -1.793  1.00  0.00           H  
ATOM   2616  N   SER A 153      -6.235  14.050  -0.229  1.00  0.00           N  
ATOM   2617  CA  SER A 153      -6.631  13.740   1.147  1.00  0.00           C  
ATOM   2618  C   SER A 153      -6.447  14.914   2.111  1.00  0.00           C  
ATOM   2619  O   SER A 153      -7.428  15.415   2.664  1.00  0.00           O  
ATOM   2620  OXT SER A 153      -5.326  15.115   2.588  1.00  0.00           O  
ATOM   2621  CB  SER A 153      -5.844  12.550   1.661  1.00  0.00           C  
ATOM   2622  OG  SER A 153      -6.139  12.291   3.004  1.00  0.00           O  
ATOM   2623  H   SER A 153      -5.701  14.901  -0.422  1.00  0.00           H  
ATOM   2624  HA  SER A 153      -7.690  13.477   1.138  1.00  0.00           H  
ATOM   2625 1HB  SER A 153      -6.058  11.663   1.070  1.00  0.00           H  
ATOM   2626 2HB  SER A 153      -4.790  12.748   1.560  1.00  0.00           H  
ATOM   2627  HG  SER A 153      -5.295  11.931   3.393  1.00  0.00           H  
TER                                                                             
# All scores below are weighted scores, not raw scores.
#BEGIN_POSE_ENERGIES_TABLE /home/grads/bernardm/FoldingBenchMarks/RosettaFold/RoseTTAFold/results_pyrosetta_rerun/T1119.pdb/pdb-3track/model0_1_0.45.pdb
label fa_atr fa_rep fa_sol fa_intra_rep fa_intra_sol_xover4 lk_ball_wtd fa_elec hbond_sr_bb hbond_lr_bb hbond_bb_sc hbond_sc dslf_fa13 omega fa_dun p_aa_pp yhh_planarity ref rama_prepro cart_bonded total
weights 1 0.55 1 0.005 1 1 1 1 1 1 1 1.25 0.4 0.7 0.6 0.625 1 0.45 0.5 NA
pose -959.627 109.083 738.937 2.40164 35.208 -24.2938 -356.732 -122.075 0 -24.0263 -34.1107 0 13.7263 229.002 -18.1578 0.06094 -23.2104 30.0121 144.573 -259.23
GLY_1 -1.69106 0.27128 1.88884 0.0001 0 -0.11007 -1.66554 0 0 0 0 0 0.00014 0 -0.14603 0 0.79816 3.87908 0.03788 3.26278
SER_2 -1.94448 0.12221 2.46554 0.00181 0.04812 -0.16342 -1.10527 0 0 0 0 0 -0.0283 0.11833 -0.05548 0 -0.28969 3.57159 0.10843 2.84939
SER_3 -3.97034 0.49697 3.80331 0.0023 0.05472 -0.12021 -1.08402 0 0 -0.78332 0 0 0.1361 0.13936 -0.28007 0 -0.28969 -0.6225 0.18161 -2.33577
MET_4 -4.6118 0.36205 4.19094 0.0105 0.18989 -0.15234 -1.36918 0 0 0 0 0 0.15459 1.56609 0.06688 0 1.65735 -0.11808 0.32131 2.26821
GLY_5 -3.424 0.26165 3.81482 0.00012 0 -0.18955 -1.16114 0 0 0 0 0 -0.06351 0 0.26304 0 0.79816 0.67319 0.27785 1.25064
SER_6 -6.44956 0.62485 6.43916 0.00146 0.04517 -0.3011 -2.6116 0 0 0 -0.82311 0 0.09318 0.14825 -0.09888 0 -0.28969 0.14872 0.44606 -2.6271
ASP_7 -7.19173 0.63928 8.8148 0.00343 0.69981 -0.15696 -6.33681 0 0 0 -1.67976 0 0.04308 2.83598 0.07497 0 -2.14574 -0.36778 0.58038 -4.18704
GLU_8 -4.72096 0.25605 5.02067 0.00446 0.21765 -0.14864 -1.74162 0 0 0 0 0 -0.00566 2.56341 -0.27374 0 -2.72453 -0.32428 0.37213 -1.50506
GLN_9 -6.77019 0.66221 4.91017 0.00711 0.1889 -0.4453 -2.05856 0 0 0 0 0 0.12467 2.22374 -0.1015 0 -1.45095 -0.39893 0.28688 -2.82175
ARG_10 -9.20359 0.60236 8.21274 0.01848 0.60983 -0.24326 -4.39124 0 0 0 -1.10368 0 0.00364 1.74415 -0.05205 0 -0.09474 -0.17711 0.36051 -3.71396
ARG_11 -6.33835 0.30295 6.98559 0.01355 0.31483 -0.51726 -3.56362 0 0 0 -0.57608 0 0.10201 2.13456 -0.09379 0 -0.09474 -0.25708 0.42084 -1.16659
GLU_12 -6.07935 0.65501 7.29331 0.00529 0.2288 -0.20238 -3.63674 0 0 0 0 0 0.01518 2.9146 -0.28227 0 -2.72453 -0.46543 0.51131 -1.76721
LEU_13 -8.95065 1.14918 3.25743 0.08651 0.24517 -0.33958 -1.40472 0 0 0 0 0 -0.00102 1.94847 -0.176 0 1.66147 -0.18902 0.5926 -2.12015
GLU_14 -4.43175 0.40998 5.14542 0.00648 0.33877 -0.47943 -2.80072 0 0 0 0 0 -0.02946 3.28507 -0.2824 0 -2.72453 -0.19806 0.4003 -1.36034
GLU_15 -5.0833 0.48543 4.65308 0.00703 0.32016 -0.35274 -1.97567 0 0 0 0 0 -0.04493 2.54063 -0.04244 0 -2.72453 -0.50771 0.35853 -2.36647
LYS_16 -6.47535 1.17358 6.78272 0.00779 0.14417 0.21657 -4.26586 0 0 -0.72682 0 0 0.06538 1.2648 0.19968 0 -0.71458 0.3611 0.65017 -1.31666
ILE_17 -6.58189 1.62835 2.09485 0.03587 0.10118 -0.19127 -0.22377 0 0 0 0 0 0.08447 0.20749 -0.11584 0 2.30374 0.92299 0.80738 1.07356
LYS_18 -6.22638 0.4678 4.57441 0.01052 0.18001 -0.31229 -1.53057 0 0 0 0 0 -0.05881 1.51525 -0.02701 0 -0.71458 0.0398 0.4805 -1.60133
TRP_19 -5.17554 0.75407 3.27525 0.02137 0.34381 -0.46709 -0.3603 0 0 0 0 0 0.00057 1.5355 -0.06822 0 2.26099 -0.49001 0.26653 1.89693
LYS_20 -6.82582 1.33083 3.55428 0.01607 0.30601 -0.26681 -1.6421 0 0 0 0 0 -0.05086 2.0524 -0.02628 0 -0.71458 -0.38044 0.3219 -2.3254
LEU_21 -6.50161 0.90984 2.38718 0.02999 0.09657 -0.29778 -1.39515 0 0 0 0 0 -0.05758 0.04521 -0.13855 0 1.66147 -0.45789 0.49703 -3.22126
ALA_22 -2.73516 0.26233 2.12429 0.00672 0 -0.24812 -0.00034 0 0 0 0 0 0.00045 0 -0.30382 0 1.32468 0.5774 2.09334 3.10177
GLU_23 -5.63522 0.75456 5.28337 0.00735 0.57426 -0.33106 -2.54608 0 0 0 0 0 0.33438 2.96052 0.43379 0 -2.72453 5.82712 2.93709 7.87555
LEU_24 -9.62476 1.65544 3.86434 0.03534 0.21163 -0.009 -1.86223 0 0 0 0 0 -0.05285 2.18908 -0.04136 0 1.66147 5.44528 1.62275 5.09513
ALA_25 -3.30581 0.28837 2.56403 0.00158 0 0.26287 -0.92362 0 0 -0.67953 0 0 -0.08843 0 -0.37483 0 1.32468 0.24976 0.65318 -0.02775
SER_26 -2.49055 0.22178 3.14908 0.00243 0.0686 -0.04647 -1.99907 0 0 0 0 0 0.05987 0.31166 -0.05319 0 -0.28969 -0.36441 0.40299 -1.02696
LYS_27 -6.54435 0.56515 5.96353 0.0187 0.27108 -0.61783 -2.51973 0 0 0 0 0 -0.02013 1.2009 -0.00381 0 -0.71458 0.06514 0.51435 -1.82158
SER_28 -5.17269 1.29518 6.39485 0.00231 0.05532 0.01155 -3.15437 0 0 -2.06281 0 0 2.05212 0.39088 -0.55328 0 -0.28969 0.18215 3.54655 2.69806
GLU_29 -2.58723 0.85862 2.79616 0.00496 0.27662 -0.07656 0.02208 0 0 -0.26979 0 0 0.69014 2.40369 0.04678 0 -2.72453 0.8793 5.24405 7.56428
GLU_30 -2.96789 0.26772 3.07628 0.00467 0.21209 -0.06196 -0.91948 0 0 0 0 0 0.10999 2.23873 0.24364 0 -2.72453 2.40247 2.4981 4.37981
GLU_31 -6.364 0.56638 6.79954 0.00567 0.25344 -0.22008 -2.91405 0 0 -1.79302 0 0 0.00955 2.83804 -0.25792 0 -2.72453 1.21576 0.7542 -1.83102
ARG_32 -7.89749 1.01725 6.34315 0.0098 0.18105 0.14835 -3.32866 0 0 -0.67953 0 0 -0.06835 1.76628 -0.18114 0 -0.09474 -0.52548 0.76891 -2.5406
LYS_33 -6.35196 0.42228 7.03037 0.00796 0.11668 -0.41143 -4.12248 0 0 0 -0.44053 0 -0.02712 1.15499 -0.08353 0 -0.71458 -0.32968 0.64813 -3.10088
GLU_34 -5.9405 0.25335 6.83965 0.0105 1.0436 0.57239 -4.78815 0 0 0 -2.42351 0 -0.03534 3.11107 -0.24348 0 -2.72453 -0.27009 0.25789 -4.33716
ILE_35 -8.54952 0.89804 3.66747 0.03639 0.07535 -0.27491 -1.82546 0 0 0 0 0 -0.05639 0.1324 -0.44581 0 2.30374 -0.193 0.27927 -3.95243
LYS_36 -7.35711 0.55466 6.41154 0.01327 0.39895 -0.211 -4.1941 0 0 0 -0.51411 0 0.01222 2.27484 0.01289 0 -0.71458 -0.17872 0.34059 -3.15066
LEU_37 -10.0099 1.47731 3.98809 0.03829 0.08781 -0.28064 -1.70161 0 0 0 0 0 0.00925 0.49325 -0.25705 0 1.66147 -0.3015 0.54853 -4.24672
ARG_38 -7.14305 0.43423 6.22886 0.01072 0.19642 -0.03121 -3.08123 0 0 0 -0.84962 0 0.10376 1.74549 -0.1209 0 -0.09474 -0.34753 0.60205 -2.34676
VAL_39 -7.61202 0.766 3.13231 0.02218 0.05483 -0.19236 -2.03637 0 0 0 0 0 -0.03455 -0.01965 -0.28279 0 2.64269 -0.28248 0.31169 -3.53053
ILE_40 -8.1343 0.73343 3.02895 0.03725 0.112 -0.23597 -1.99843 0 0 0 0 0 0.00865 1.25076 -0.26373 0 2.30374 -0.11165 0.23058 -3.03871
ALA_41 -6.05484 0.89248 3.00762 0.00198 0 -0.13209 -2.04039 0 0 0 0 0 -0.02707 0 -0.22818 0 1.32468 -0.20815 0.43567 -3.02829
TYR_42 -8.48003 0.59948 5.11584 0.0318 0.24553 -0.03856 -2.74888 0 0 0 0 0 -0.01943 3.05199 0.02223 0.00011 0.58223 -0.24794 0.45246 -1.43318
VAL_43 -6.91538 0.61924 3.21025 0.02521 0.05319 -0.15797 -1.95615 0 0 0 0 0 -0.05439 0.01714 -0.37586 0 2.64269 -0.08524 0.25564 -2.72164
LEU_44 -8.1564 0.74898 2.87713 0.01594 0.07311 -0.54448 -2.12773 0 0 0 0 0 -0.02814 0.47261 -0.2437 0 1.66147 -0.09125 0.39198 -4.9505
VAL_45 -6.00596 0.34506 3.39798 0.01779 0.05202 -0.15995 -1.77975 0 0 0 0 0 -0.02158 -0.02246 -0.37502 0 2.64269 -0.10336 0.41764 -1.59488
GLN_46 -8.1395 0.63114 6.73858 0.00863 0.27353 0.03608 -3.59626 0 0 -0.72682 0 0 -0.03426 3.60638 -0.17926 0 -1.45095 -0.15246 0.53315 -2.45202
LEU_47 -9.46666 1.49608 3.64298 0.06968 0.27292 -0.38447 -2.30768 0 0 0 0 0 0.02088 0.57958 -0.16861 0 1.66147 -0.03278 1.08793 -3.5287
GLU_48 -9.1182 1.09596 7.92797 0.00814 0.32461 -0.24361 -2.72703 0 0 0 -0.58981 0 0.05185 3.94676 -0.29552 0 -2.72453 -0.18519 1.14657 -1.38203
ASP_49 -4.22656 0.22699 4.29401 0.00257 0.63992 -0.25286 -1.57555 0 0 -0.39011 0 0 0.01027 2.77384 0.05265 0 -2.14574 -0.48971 0.55363 -0.52667
LEU_50 -9.30657 1.62067 4.09968 0.05732 0.10235 -0.55833 -3.05786 0 0 0 0 0 0.02391 0.26761 -0.25702 0 1.66147 -0.29957 0.53165 -5.11468
GLN_51 -9.85508 1.25619 6.89729 0.0105 0.22243 0.04064 -1.76774 0 0 0 -0.57128 0 0.16823 2.46644 -0.22529 0 -1.45095 -0.26394 0.75577 -2.31679
LYS_52 -4.90287 0.47309 3.97611 0.02122 0.63221 -0.46251 -2.0538 0 0 -0.45264 0 0 0.08839 3.97088 -0.05773 0 -0.71458 -0.43005 0.61144 0.69915
ASN_53 -4.08346 0.18662 3.70046 0.00538 0.28835 -0.3202 -1.39005 0 0 -0.39011 0 0 -0.02388 1.485 -0.02363 0 -1.34026 -0.04756 0.85435 -1.099
LEU_54 -9.57466 1.69895 3.03508 0.01595 0.03904 -0.08061 -1.91284 0 0 -0.3679 0 0 0.00107 0.22498 -0.1452 0 1.66147 0.0732 1.35351 -3.97797
SER_55 -5.99333 1.49752 7.18831 0.00273 0.06033 -0.39674 -3.62063 0 0 -2.09534 0 0 2.05291 0.56772 -0.5551 0 -0.28969 -0.16297 4.22618 2.48191
ASP_56 -3.55845 0.83672 5.25712 0.00269 0.30475 -0.18052 -2.39784 0 0 -0.30552 -0.69163 0 0.67348 2.40467 -0.50149 0 -2.14574 0.9044 5.46699 6.06965
GLU_57 -3.77491 0.31951 4.45765 0.00697 0.73809 0.06008 -2.35172 0 0 0 -0.73937 0 0.09287 3.32677 0.30934 0 -2.72453 2.48931 2.51455 4.72461
GLN_58 -9.5529 0.88674 8.41535 0.00712 0.21564 -0.24031 -3.44426 0 0 -2.57313 -0.82311 0 0.043 2.7343 -0.08678 0 -1.45095 1.46328 0.88814 -3.51786
ARG_59 -11.5548 1.24619 11.0362 0.00981 0.51868 -0.14702 -4.57164 0 0 -0.72938 0 0 -0.04408 2.2222 -0.123 0 -0.09474 -0.32909 1.09277 -1.4679
ARG_60 -4.86766 0.35981 5.5854 0.01592 0.62227 -0.06044 -2.71605 0 0 0 -0.73937 0 -0.00837 1.75089 -0.03552 0 -0.09474 -0.31297 0.8153 0.31448
GLU_61 -5.11078 0.21881 5.71056 0.00552 0.24775 -0.35178 -2.16557 0 0 0 0 0 -0.02967 2.59021 -0.26934 0 -2.72453 -0.36775 0.27876 -1.96782
LEU_62 -8.37024 1.38825 2.57952 0.01911 0.08082 -0.23395 -1.53796 0 0 0 0 0 0.16979 0.15676 -0.29649 0 1.66147 -0.39321 0.40916 -4.36697
GLU_63 -6.5988 0.58576 7.70693 0.00955 0.32143 0.2991 -5.10668 0 0 0 -0.79951 0 0.00979 3.41693 -0.07021 0 -2.72453 -0.2178 0.43182 -2.73621
GLU_64 -5.41816 0.45931 5.319 0.00823 0.33907 -0.00495 -2.52289 0 0 0 -1.02008 0 0.00405 2.88145 -0.18668 0 -2.72453 -0.3267 0.41941 -2.77345
LYS_65 -6.66184 0.48933 6.60719 0.00782 0.16242 -0.60096 -3.82436 0 0 0 0 0 0.01501 2.01018 -0.03233 0 -0.71458 -0.45747 0.39213 -2.60746
ILE_66 -7.92323 0.98594 2.92458 0.05746 0.11887 -0.22131 -2.11059 0 0 0 0 0 -0.0567 1.22744 -0.35948 0 2.30374 -0.271 0.41909 -2.90518
LYS_67 -6.36863 0.52619 5.58697 0.00825 0.12419 -0.11753 -3.99023 0 0 0 0 0 0.00547 1.01871 -0.02881 0 -0.71458 -0.26805 0.42262 -3.79543
TRP_68 -5.27882 0.38716 4.56988 0.02104 0.263 0.05371 -2.44279 0 0 0 -1.02008 0 -0.02856 1.52564 0.0653 0 2.26099 -0.30617 0.25821 0.3285
LYS_69 -6.46617 0.52165 4.75768 0.01037 0.20964 -0.3147 -1.41215 0 0 0 0 0 0.03272 2.05769 -0.05295 0 -0.71458 -0.21815 0.28576 -1.30318
LEU_70 -6.39111 0.36968 2.70875 0.01381 0.07034 -0.2282 -2.19446 0 0 0 0 0 0.06432 0.2213 -0.28455 0 1.66147 -0.28319 0.31086 -3.96099
ALA_71 -4.05292 0.28542 3.3831 0.00143 0 -0.052 -1.31251 0 0 0 0 0 0.01324 0 -0.25246 0 1.32468 -0.34818 0.20886 -0.80135
GLU_72 -5.07033 0.37169 6.63187 0.00815 0.31356 0.04879 -4.81873 0 0 0 -0.51411 0 0.0014 2.57391 -0.02694 0 -2.72453 -0.24068 0.24612 -3.19984
LEU_73 -7.38667 0.74543 2.82639 0.0126 0.06468 -0.24507 -1.46541 0 0 0 0 0 0.02671 0.45768 -0.2876 0 1.66147 -0.19643 0.41309 -3.37313
ALA_74 -3.76232 0.30633 3.49116 0.00156 0 -0.0912 -0.79177 0 0 0 0 0 -0.06772 0 -0.12679 0 1.32468 -0.52231 0.34997 0.11158
SER_75 -2.63323 0.14243 3.49761 0.00197 0.06375 -0.11342 -2.03369 0 0 0 0 0 -0.03591 0.20853 -0.32985 0 -0.28969 -0.66574 0.21373 -1.97352
LYS_76 -5.79772 0.34955 4.85043 0.00902 0.17715 -0.09845 -1.35421 0 0 -0.28989 0 0 0.00566 1.82493 0.08787 0 -0.71458 -0.46841 0.15175 -1.26688
SER_77 -3.05946 0.7723 3.58187 0.00488 0.0763 -0.01439 -1.31711 0 0 -0.47284 0 0 -0.02063 0.1785 -0.57505 0 -0.28969 -0.03777 0.5392 -0.63389
GLU_78 -3.9012 0.88868 4.64592 0.00535 0.22151 0.13095 -2.8259 0 0 -0.47284 0 0 0.00731 3.0883 0.22562 0 -2.72453 0.10588 1.3928 0.78785
GLU_79 -3.80045 0.74141 3.74264 0.00693 0.27834 -0.19459 -1.15848 0 0 -0.72352 0 0 1.12554 2.25819 0.31267 0 -2.72453 1.71887 7.78243 9.36544
GLU_80 -5.99806 0.89637 6.42095 0.02236 1.21062 -0.18886 -1.57811 0 0 0 -0.44053 0 0.02359 3.77923 0.60732 0 -2.72453 4.21249 12.8953 19.1381
ARG_81 -7.65644 0.90117 5.8969 0.03421 0.79745 -0.03206 -1.07803 0 0 -0.28989 0 0 0.56746 3.40857 0.02113 0 -0.09474 3.75591 7.95482 14.1865
LYS_82 -7.61379 1.00829 8.11023 0.00579 0.11588 0.00796 -3.97125 0 0 0 -0.83351 0 0.17515 1.4507 -0.0617 0 -0.71458 1.68502 2.84386 2.20804
GLU_83 -4.13204 0.0935 4.05895 0.00766 0.32434 -0.24521 -1.50953 0 0 0 0 0 -0.0284 2.54792 -0.10898 0 -2.72453 0.33558 1.03213 -0.3486
ILE_84 -8.39426 1.0246 2.52829 0.03437 0.10728 0.00322 -0.54002 0 0 0 0 0 -0.00862 1.38138 -0.47172 0 2.30374 -0.05256 0.42545 -1.65885
LYS_85 -8.6382 0.80394 6.91324 0.01085 0.24223 -0.48443 -1.4805 0 0 0 0 0 0.03831 2.53219 -0.07953 0 -0.71458 -0.15263 0.51822 -0.49089
LEU_86 -5.88333 0.44159 4.01939 0.01978 0.0747 -0.32346 -1.67227 0 0 0 0 0 -0.0237 0.26552 -0.27548 0 1.66147 -0.31676 0.33481 -1.67773
ARG_87 -8.2251 1.15557 6.28151 0.05372 0.80848 0.52542 -3.73144 0 0 0 -2.3554 0 0.02935 3.55093 -0.10881 0 -0.09474 -0.2683 0.64525 -1.73356
VAL_88 -7.82216 0.96917 2.26179 0.02281 0.05637 -0.00879 -1.88936 0 0 0 0 0 0.0081 0.01113 -0.19093 0 2.64269 -0.21373 0.69488 -3.45804
ILE_89 -7.92835 0.78425 2.64976 0.02753 0.07374 -0.17732 -1.65599 0 0 0 0 0 0.00336 0.10245 -0.35715 0 2.30374 -0.08636 0.31029 -3.95006
ALA_90 -4.72047 0.39995 3.32488 0.00143 0 -0.06601 -1.57927 0 0 0 0 0 -0.005 0 -0.33202 0 1.32468 -0.23432 0.20682 -1.67934
TYR_91 -10.9707 1.67773 5.02984 0.0841 0.26929 0.04221 -2.40109 0 0 0 -0.78151 0 0.06009 2.63328 0.13864 0.01321 0.58223 -0.36195 0.26722 -3.71737
VAL_92 -8.69946 1.50733 3.45483 0.04855 0.05704 -0.38222 -2.0423 0 0 0 0 0 -0.03779 0.04276 -0.17305 0 2.64269 -0.22632 0.66617 -3.14177
LEU_93 -6.55597 0.46278 3.22558 0.01971 0.0723 -0.1961 -1.47546 0 0 0 0 0 0.0908 0.24953 -0.26967 0 1.66147 -0.26253 0.68976 -2.28779
VAL_94 -5.43996 0.39361 4.22804 0.02386 0.05447 -0.30197 -1.39001 0 0 0 0 0 0.0301 -0.02156 -0.30818 0 2.64269 -0.20325 0.30798 0.01581
GLN_95 -10.5634 1.35667 7.69628 0.0157 0.24525 -0.48646 -3.29668 0 0 0 -0.58981 0 -0.01302 3.24813 0.12763 0 -1.45095 0.18056 0.88087 -2.64921
LEU_96 -9.18619 0.83842 4.93309 0.01917 0.07389 -0.06849 -2.54582 0 0 0 0 0 0.01705 0.32306 -0.26545 0 1.66147 0.09756 1.10458 -2.99766
GLU_97 -5.39614 0.4219 5.64508 0.00476 0.22722 -0.20519 -1.53366 0 0 0 0 0 0.01039 2.55031 -0.19713 0 -2.72453 -0.35197 0.42071 -1.12825
ASP_98 -5.17065 0.27473 6.23446 0.00544 0.3094 0.20665 -3.9461 0 0 -0.40858 -0.42618 0 0.15046 1.49163 0.13864 0 -2.14574 -0.37918 0.45018 -3.21484
LEU_99 -8.69119 1.53097 3.75477 0.05919 0.25836 -0.00998 -2.07855 0 0 0 0 0 -0.03169 0.87453 -0.24896 0 1.66147 -0.22924 1.03241 -2.11791
GLN_100 -8.76071 0.66514 7.07132 0.00477 0.16637 0.1726 -3.66554 0 0 0 -0.89584 0 0.07275 2.85984 -0.19411 0 -1.45095 -0.19447 0.89492 -3.2539
LYS_101 -4.62371 0.4516 5.28905 0.00751 0.13397 0.04751 -3.53761 0 0 0 -0.42618 0 -0.09464 1.49513 -0.03048 0 -0.71458 -0.3964 0.41092 -1.9879
ASN_102 -4.12652 0.36605 4.53285 0.00635 0.31868 0.01331 -3.61787 0 0 -0.86122 0 0 -0.05062 1.61581 -0.53053 0 -1.34026 -0.52893 0.51159 -3.69132
LEU_103 -8.40332 1.16865 3.00502 0.01911 0.03921 -0.41949 -0.91678 0 0 0 0 0 0.04209 0.12993 -0.05666 0 1.66147 -0.19545 0.58332 -3.3429
SER_104 -4.21913 0.23109 5.05982 0.00176 0.07258 0.07255 -3.19955 0 0 -0.9359 -0.59528 0 0.0606 0.10803 -0.44976 0 -0.28969 -0.18966 0.4434 -3.82914
ASP_105 -4.05919 0.35803 4.53863 0.00764 0.34272 0.02579 -2.70937 0 0 0 -0.36607 0 -0.03781 1.31033 0.14418 0 -2.14574 -0.39954 0.57209 -2.4183
GLU_106 -3.04865 0.13344 3.13125 0.00557 0.25227 -0.1395 -0.79768 0 0 0 0 0 -0.02712 2.50236 -0.26587 0 -2.72453 -0.39752 0.47898 -0.897
GLN_107 -6.55849 0.57765 5.37612 0.00725 0.20348 -0.28928 -2.60041 0 0 -0.9359 -0.59528 0 0.09845 2.49315 -0.08228 0 -1.45095 -0.32727 0.2451 -3.83865
ARG_108 -9.08169 0.43017 8.84991 0.0105 0.17525 0.27779 -5.51854 0 0 0 -0.36607 0 -0.00366 1.95469 -0.07858 0 -0.09474 -0.2543 0.40999 -3.28926
ARG_109 -5.18131 0.35212 5.09529 0.01096 0.19965 -0.30691 -2.14791 0 0 0 0 0 0.04589 1.54609 -0.07777 0 -0.09474 -0.34291 0.37982 -0.52173
GLU_110 -4.95296 0.22989 5.78847 0.00836 0.3293 -0.29123 -2.81985 0 0 0 0 0 -0.00909 2.63905 -0.06909 0 -2.72453 -0.26239 0.32413 -1.80994
LEU_111 -8.15434 0.53904 3.14798 0.01721 0.07921 -0.49204 -1.93019 0 0 0 0 0 -0.04527 0.27055 -0.29457 0 1.66147 -0.24802 0.36413 -5.08483
GLU_112 -6.40894 0.35819 6.43104 0.0081 0.95153 -0.10094 -2.75089 0 0 0 -0.89584 0 0.01496 3.01753 -0.27159 0 -2.72453 -0.36702 0.29554 -2.44286
GLU_113 -5.11552 0.23557 6.16187 0.00498 0.68447 -0.06966 -4.20432 0 0 0 -0.61146 0 0.08706 2.81055 -0.30011 0 -2.72453 -0.45653 0.23614 -3.26147
LYS_114 -7.16948 0.65897 8.04222 0.00643 0.10645 -0.19571 -6.12403 0 0 0 0 0 0.08627 0.89345 -0.04258 0 -0.71458 -0.44796 0.35825 -4.54231
ILE_115 -8.41596 1.0047 4.36621 0.04146 0.07316 -0.42547 -1.96402 0 0 0 0 0 -0.05236 0.09013 -0.4452 0 2.30374 -0.16628 0.39958 -3.1903
LYS_116 -5.88777 0.25047 6.16995 0.0134 0.21648 -0.04655 -4.37973 0 0 0 -0.61146 0 0.08721 2.19041 -0.01738 0 -0.71458 -0.16975 0.27108 -2.62822
TRP_117 -6.80192 0.56961 4.28505 0.02127 0.32632 -0.13649 -1.66594 0 0 0 0 0 -0.00509 1.51172 -0.29236 0 2.26099 -0.1721 0.34935 0.25041
LYS_118 -9.50347 0.61076 7.69546 0.02506 0.22349 -0.17656 -2.76251 0 0 0 -0.74447 0 -0.02754 2.62412 -0.03204 0 -0.71458 -0.19349 0.45927 -2.5165
LEU_119 -6.25593 0.69317 3.28067 0.01468 0.07179 -0.15563 -2.14641 0 0 0 0 0 0.07217 0.22825 -0.27627 0 1.66147 -0.37438 0.29217 -2.89424
ALA_120 -4.04082 0.20817 3.72153 0.00142 0 -0.06917 -2.46702 0 0 0 0 0 -0.01113 0 -0.22901 0 1.32468 -0.33307 0.17037 -1.72406
GLU_121 -5.70998 0.2134 5.33351 0.0046 0.66671 -0.08317 -2.28549 0 0 0 -0.74743 0 -0.03368 2.79844 -0.30289 0 -2.72453 -0.42628 0.22085 -3.07595
LEU_122 -7.91067 2.0591 1.99973 0.01234 0.05542 -0.14791 -1.14468 0 0 0 0 0 -0.0241 0.64189 -0.21134 0 1.66147 -0.25618 0.60884 -2.65608
ALA_123 -2.58377 0.08679 2.40594 0.00168 0 -0.13717 -0.96774 0 0 0 0 0 0.03941 0 -0.29946 0 1.32468 -0.35598 0.63103 0.14541
SER_124 -2.69687 0.18399 3.0176 0.00266 0.03096 -0.25767 -1.92187 0 0 0 0 0 0.01617 1.20946 -0.31912 0 -0.28969 -0.6501 0.65889 -1.0156
LYS_125 -4.2717 0.51184 3.52186 0.01821 0.26272 -0.56901 -1.36162 0 0 -0.23861 0 0 0.07605 1.25925 -0.07109 0 -0.71458 -0.35174 1.32916 -0.59926
SER_126 -2.58383 0.52102 3.03324 0.00455 0.08058 0.08367 -1.92686 0 0 -0.60605 0 0 0.19363 0.20681 -0.46308 0 -0.28969 -0.13475 1.34592 -0.53486
GLU_127 -3.48557 0.74312 5.25595 0.00787 0.52917 0.33793 -3.95344 0 0 -0.60605 -0.83351 0 2.75517 3.01835 0.76673 0 -2.72453 0.76512 1.32268 3.89899
GLU_128 -2.70739 0.58782 3.00111 0.00607 0.64372 -0.07864 -0.57413 0 0 0 0 0 0.00317 3.09846 0.75085 0 -2.72453 1.67127 2.31424 5.99203
GLU_129 -6.71307 1.19257 8.01338 0.00948 0.38804 -0.30608 -3.49718 0 0 -0.72352 0 0 0.50711 3.0571 0.26378 0 -2.72453 1.08068 2.02779 2.57556
ARG_130 -7.61216 2.04315 7.76034 0.01228 0.23247 -0.46056 -3.57772 0 0 -0.23861 0 0 0.01374 1.65618 -0.17059 0 -0.09474 0.24247 1.18595 0.99219
LYS_131 -5.32418 0.86395 6.04183 0.00783 0.15801 -0.39248 -4.12742 0 0 0 0 0 -0.04669 1.71702 -0.03828 0 -0.71458 -0.2801 1.24019 -0.8949
GLU_132 -3.30926 0.36036 2.5873 0.00703 0.33701 -0.25896 -1.42807 0 0 -0.41783 0 0 0.04998 2.46455 -0.09179 0 -2.72453 -0.3715 0.66785 -2.12787
ILE_133 -9.60646 2.84937 3.12027 0.04108 0.15936 -0.14697 -0.02343 0 0 0 0 0 -0.04546 0.05948 0.0859 0 2.30374 -0.09457 0.77228 -0.52542
LYS_134 -9.96269 1.52511 9.01554 0.01826 0.45312 -0.35694 -4.41356 0 0 0 0 0 0.1406 3.17335 0.18499 0 -0.71458 0.19875 1.42068 0.68264
LEU_135 -4.68871 1.0021 3.09669 0.0222 0.10852 0.06344 0.73696 0 0 0 0 0 0.2721 0.09824 -0.00539 0 1.66147 0.46786 3.26681 6.1023
ARG_136 -7.90623 1.77901 6.76799 0.03255 0.47967 0.41819 -3.12534 0 0 -0.41783 -1.50833 0 0.03651 1.58098 0.05477 0 -0.09474 2.53671 3.54477 4.17867
VAL_137 -8.44138 1.7808 2.29145 0.01408 0.04323 0.02597 -1.31514 0 0 0 0 0 0.06209 0.03238 0.15 0 2.64269 7.22685 1.63012 6.14314
ILE_138 -7.3919 0.65728 3.04814 0.05508 0.1211 -0.35703 -1.05262 0 0 0 0 0 0.22364 1.24054 -0.22964 0 2.30374 4.92718 0.83358 4.37906
ALA_139 -4.75129 0.55245 3.13776 0.00165 0 -0.08319 -0.61692 0 0 0 0 0 -0.03884 0 -0.35472 0 1.32468 -0.36183 0.32271 -0.86754
TYR_140 -9.02187 1.15759 4.58675 0.06596 0.29619 -0.1109 -1.68014 0 0 0 -0.7609 0 0.12572 3.1596 0.11203 0.04762 0.58223 -0.38836 0.39665 -1.43183
VAL_141 -8.01353 1.31274 4.06333 0.03144 0.05627 0.1778 -1.747 0 0 0 0 0 -0.03392 -0.02139 -0.29898 0 2.64269 -0.14329 0.61156 -1.3623
LEU_142 -6.51702 0.40075 3.18166 0.0166 0.15117 -0.10898 -1.55017 0 0 0 0 0 0.21462 0.85126 -0.2464 0 1.66147 -0.18352 0.51488 -1.61366
VAL_143 -5.59238 0.54175 4.93612 0.02258 0.05549 -0.24218 -1.60561 0 0 0 0 0 0.0055 -0.00855 -0.22531 0 2.64269 -0.21324 0.36441 0.68128
GLN_144 -8.74918 0.50053 7.49908 0.00503 0.16016 -0.01117 -3.24241 0 0 0 -0.74447 0 0.07773 2.58428 -0.14512 0 -1.45095 -0.22144 0.32228 -3.41566
LEU_145 -8.79055 0.80048 4.32023 0.01067 0.06078 0.09875 -2.2379 0 0 0 0 0 0.0413 0.44375 -0.24188 0 1.66147 -0.23141 0.37147 -3.69282
GLU_146 -5.84362 0.38288 6.84793 0.00739 0.32127 -0.33227 -3.79093 0 0 0 0 0 -0.0173 2.89485 -0.10913 0 -2.72453 -0.24251 0.31003 -2.29596
ASP_147 -5.7508 0.4784 7.17388 0.00288 0.25701 -0.5324 -5.05249 0 0 0 0 0 -0.02632 1.319 0.25421 0 -2.14574 -0.21351 0.33685 -3.89901
LEU_148 -7.50955 0.56442 3.54077 0.01865 0.0742 -0.51564 -1.95206 0 0 0 0 0 0.01922 0.28417 -0.28581 0 1.66147 -0.21488 0.4052 -3.90983
GLN_149 -8.86508 0.84131 8.4229 0.01789 0.26065 -0.17859 -3.06298 0 0 0 -1.37079 0 0.0188 4.20018 -0.0502 0 -1.45095 -0.2328 0.36754 -1.08212
LYS_150 -4.79438 0.32648 5.71933 0.00749 0.12245 -0.37714 -2.51291 0 0 0 0 0 0.01626 0.87763 -0.07125 0 -0.71458 -0.28008 0.27714 -1.40358
ASN_151 -3.6261 0.1366 3.7643 0.00598 0.2566 -0.33668 -0.74409 0 0 0 0 0 0.05344 1.03824 0.29972 0 -1.34026 -0.18989 0.12511 -0.55703
LEU_152 -4.67727 0.49356 2.73207 0.02513 0.21758 -0.29216 -0.83581 0 0 0 0 0 -0.02609 0.50417 -0.17561 0 1.66147 0.05971 0.20282 -0.11042
SER:CtermProteinFull_153 -3.05083 0.16603 4.75779 0.0029 0.14859 0.33867 -2.07293 0 0 -0.36148 -0.69163 0 0 0.07922 0 0 -0.28969 0.05718 0.64512 -0.27107
#END_POSE_ENERGIES_TABLE /home/grads/bernardm/FoldingBenchMarks/RosettaFold/RoseTTAFold/results_pyrosetta_rerun/T1119.pdb/pdb-3track/model0_1_0.45.pdb
