# Supplementary material for: The transformative power of transformers in protein structure prediction
Source: Proc Natl Acad Sci U S A. 2023 Jul 31;120(32):e2303499120. doi: 10.1073/pnas.2303499120 (PMC10410766; doi:10.1073/pnas.2303499120)
Supplement: Supplementary file 2 — Dataset S01 (GZ) [file pnas.2303499120.sd01.gz › SI_Data/predicted_structures/RoseTTAFold/T1129s2.pdb]

HEADER                                            25-DEC-22   XXXX              
EXPDTA    THEORETICAL MODEL                                                     
REMARK 220                                                                      
REMARK 220 EXPERIMENTAL DETAILS                                                 
REMARK 220  EXPERIMENT TYPE                : THEORETICAL MODELLING              
REMARK 220  DATE OF DATA COLLECTION        : 25-DEC-22                          
REMARK 220                                                                      
REMARK 220 REMARK: MODEL GENERATED BY ROSETTA                                   
REMARK 220  VERSION 2022.39+release.d8d9982                                     
ATOM      1  N   MET A   1       1.972   0.837  -2.693  1.00  0.00           N  
ATOM      2  CA  MET A   1       3.292   0.466  -2.198  1.00  0.00           C  
ATOM      3  C   MET A   1       3.850   1.531  -1.272  1.00  0.00           C  
ATOM      4  O   MET A   1       3.900   2.714  -1.615  1.00  0.00           O  
ATOM      5  CB  MET A   1       4.251   0.197  -3.351  1.00  0.00           C  
ATOM      6  CG  MET A   1       5.651  -0.211  -2.908  1.00  0.00           C  
ATOM      7  SD  MET A   1       6.705  -0.640  -4.287  1.00  0.00           S  
ATOM      8  CE  MET A   1       6.908   0.977  -5.028  1.00  0.00           C  
ATOM      9 1H   MET A   1       1.472   0.012  -2.988  1.00  0.00           H  
ATOM     10 2H   MET A   1       1.463   1.295  -1.950  1.00  0.00           H  
ATOM     11 3H   MET A   1       2.073   1.470  -3.473  1.00  0.00           H  
ATOM     12  HA  MET A   1       3.196  -0.450  -1.617  1.00  0.00           H  
ATOM     13 1HB  MET A   1       3.851  -0.598  -3.978  1.00  0.00           H  
ATOM     14 2HB  MET A   1       4.339   1.091  -3.967  1.00  0.00           H  
ATOM     15 1HG  MET A   1       6.117   0.618  -2.369  1.00  0.00           H  
ATOM     16 2HG  MET A   1       5.601  -1.055  -2.233  1.00  0.00           H  
ATOM     17 1HE  MET A   1       7.550   0.900  -5.905  1.00  0.00           H  
ATOM     18 2HE  MET A   1       5.933   1.365  -5.324  1.00  0.00           H  
ATOM     19 3HE  MET A   1       7.360   1.654  -4.306  1.00  0.00           H  
ATOM     20  N   SER A   2       4.244   1.101  -0.084  1.00  0.00           N  
ATOM     21  CA  SER A   2       4.793   1.988   0.933  1.00  0.00           C  
ATOM     22  C   SER A   2       6.255   2.330   0.651  1.00  0.00           C  
ATOM     23  O   SER A   2       6.938   1.605  -0.067  1.00  0.00           O  
ATOM     24  CB  SER A   2       4.669   1.343   2.293  1.00  0.00           C  
ATOM     25  OG  SER A   2       3.322   1.104   2.625  1.00  0.00           O  
ATOM     26  H   SER A   2       4.177   0.117   0.131  1.00  0.00           H  
ATOM     27  HA  SER A   2       4.219   2.917   0.929  1.00  0.00           H  
ATOM     28 1HB  SER A   2       5.232   0.414   2.315  1.00  0.00           H  
ATOM     29 2HB  SER A   2       5.105   2.007   3.022  1.00  0.00           H  
ATOM     30  HG  SER A   2       3.326   0.647   3.488  1.00  0.00           H  
ATOM     31  N   PHE A   3       6.717   3.437   1.225  1.00  0.00           N  
ATOM     32  CA  PHE A   3       8.106   3.887   1.122  1.00  0.00           C  
ATOM     33  C   PHE A   3       8.526   4.553   2.428  1.00  0.00           C  
ATOM     34  O   PHE A   3       7.941   5.557   2.841  1.00  0.00           O  
ATOM     35  CB  PHE A   3       8.281   4.827  -0.084  1.00  0.00           C  
ATOM     36  CG  PHE A   3       9.711   5.326  -0.354  1.00  0.00           C  
ATOM     37  CD1 PHE A   3      10.821   4.705   0.189  1.00  0.00           C  
ATOM     38  CD2 PHE A   3       9.925   6.412  -1.188  1.00  0.00           C  
ATOM     39  CE1 PHE A   3      12.087   5.148  -0.064  1.00  0.00           C  
ATOM     40  CE2 PHE A   3      11.208   6.857  -1.456  1.00  0.00           C  
ATOM     41  CZ  PHE A   3      12.292   6.222  -0.890  1.00  0.00           C  
ATOM     42  H   PHE A   3       6.081   3.987   1.783  1.00  0.00           H  
ATOM     43  HA  PHE A   3       8.742   3.016   0.976  1.00  0.00           H  
ATOM     44 1HB  PHE A   3       7.934   4.313  -0.981  1.00  0.00           H  
ATOM     45 2HB  PHE A   3       7.645   5.697   0.052  1.00  0.00           H  
ATOM     46  HD1 PHE A   3      10.682   3.861   0.825  1.00  0.00           H  
ATOM     47  HD2 PHE A   3       9.067   6.915  -1.638  1.00  0.00           H  
ATOM     48  HE1 PHE A   3      12.923   4.638   0.393  1.00  0.00           H  
ATOM     49  HE2 PHE A   3      11.360   7.712  -2.116  1.00  0.00           H  
ATOM     50  HZ  PHE A   3      13.303   6.573  -1.100  1.00  0.00           H  
ATOM     51  N   PHE A   4       9.504   3.952   3.100  1.00  0.00           N  
ATOM     52  CA  PHE A   4       9.953   4.409   4.400  1.00  0.00           C  
ATOM     53  C   PHE A   4      11.434   4.758   4.423  1.00  0.00           C  
ATOM     54  O   PHE A   4      12.225   4.277   3.601  1.00  0.00           O  
ATOM     55  CB  PHE A   4       9.759   3.320   5.450  1.00  0.00           C  
ATOM     56  CG  PHE A   4       8.360   2.829   5.602  1.00  0.00           C  
ATOM     57  CD1 PHE A   4       7.966   1.637   5.000  1.00  0.00           C  
ATOM     58  CD2 PHE A   4       7.425   3.556   6.309  1.00  0.00           C  
ATOM     59  CE1 PHE A   4       6.676   1.182   5.136  1.00  0.00           C  
ATOM     60  CE2 PHE A   4       6.129   3.103   6.428  1.00  0.00           C  
ATOM     61  CZ  PHE A   4       5.756   1.912   5.848  1.00  0.00           C  
ATOM     62  H   PHE A   4       9.950   3.134   2.688  1.00  0.00           H  
ATOM     63  HA  PHE A   4       9.382   5.298   4.677  1.00  0.00           H  
ATOM     64 1HB  PHE A   4      10.388   2.466   5.191  1.00  0.00           H  
ATOM     65 2HB  PHE A   4      10.099   3.686   6.419  1.00  0.00           H  
ATOM     66  HD1 PHE A   4       8.692   1.053   4.426  1.00  0.00           H  
ATOM     67  HD2 PHE A   4       7.721   4.499   6.770  1.00  0.00           H  
ATOM     68  HE1 PHE A   4       6.383   0.247   4.674  1.00  0.00           H  
ATOM     69  HE2 PHE A   4       5.399   3.686   6.985  1.00  0.00           H  
ATOM     70  HZ  PHE A   4       4.731   1.549   5.949  1.00  0.00           H  
ATOM     71  N   ALA A   5      11.812   5.581   5.399  1.00  0.00           N  
ATOM     72  CA  ALA A   5      13.220   5.833   5.655  1.00  0.00           C  
ATOM     73  C   ALA A   5      13.508   5.444   7.105  1.00  0.00           C  
ATOM     74  O   ALA A   5      12.637   5.595   7.965  1.00  0.00           O  
ATOM     75  CB  ALA A   5      13.595   7.281   5.389  1.00  0.00           C  
ATOM     76  H   ALA A   5      11.120   5.993   6.006  1.00  0.00           H  
ATOM     77  HA  ALA A   5      13.792   5.195   5.006  1.00  0.00           H  
ATOM     78 1HB  ALA A   5      14.660   7.415   5.585  1.00  0.00           H  
ATOM     79 2HB  ALA A   5      13.385   7.527   4.348  1.00  0.00           H  
ATOM     80 3HB  ALA A   5      13.020   7.931   6.043  1.00  0.00           H  
ATOM     81  N   GLY A   6      14.709   4.939   7.374  1.00  0.00           N  
ATOM     82  CA  GLY A   6      15.073   4.550   8.747  1.00  0.00           C  
ATOM     83  C   GLY A   6      15.945   5.558   9.497  1.00  0.00           C  
ATOM     84  O   GLY A   6      15.884   6.756   9.240  1.00  0.00           O  
ATOM     85  H   GLY A   6      15.354   4.805   6.594  1.00  0.00           H  
ATOM     86 1HA  GLY A   6      14.150   4.417   9.310  1.00  0.00           H  
ATOM     87 2HA  GLY A   6      15.549   3.575   8.756  1.00  0.00           H  
ATOM     88  N   LYS A   7      16.755   5.052  10.441  1.00  0.00           N  
ATOM     89  CA  LYS A   7      17.578   5.879  11.340  1.00  0.00           C  
ATOM     90  C   LYS A   7      18.591   6.794  10.655  1.00  0.00           C  
ATOM     91  O   LYS A   7      19.477   6.325   9.936  1.00  0.00           O  
ATOM     92  CB  LYS A   7      18.358   4.960  12.274  1.00  0.00           C  
ATOM     93  CG  LYS A   7      17.498   4.182  13.248  1.00  0.00           C  
ATOM     94  CD  LYS A   7      18.337   3.286  14.150  1.00  0.00           C  
ATOM     95  CE  LYS A   7      17.453   2.480  15.097  1.00  0.00           C  
ATOM     96  NZ  LYS A   7      18.247   1.545  15.948  1.00  0.00           N  
ATOM     97  H   LYS A   7      16.771   4.049  10.573  1.00  0.00           H  
ATOM     98  HA  LYS A   7      16.905   6.510  11.922  1.00  0.00           H  
ATOM     99 1HB  LYS A   7      18.934   4.247  11.684  1.00  0.00           H  
ATOM    100 2HB  LYS A   7      19.067   5.551  12.857  1.00  0.00           H  
ATOM    101 1HG  LYS A   7      16.916   4.870  13.861  1.00  0.00           H  
ATOM    102 2HG  LYS A   7      16.815   3.554  12.687  1.00  0.00           H  
ATOM    103 1HD  LYS A   7      18.921   2.597  13.540  1.00  0.00           H  
ATOM    104 2HD  LYS A   7      19.023   3.896  14.738  1.00  0.00           H  
ATOM    105 1HE  LYS A   7      16.908   3.165  15.742  1.00  0.00           H  
ATOM    106 2HE  LYS A   7      16.740   1.902  14.512  1.00  0.00           H  
ATOM    107 1HZ  LYS A   7      17.622   1.034  16.556  1.00  0.00           H  
ATOM    108 2HZ  LYS A   7      18.745   0.894  15.356  1.00  0.00           H  
ATOM    109 3HZ  LYS A   7      18.906   2.067  16.505  1.00  0.00           H  
ATOM    110  N   LEU A   8      18.566   8.072  11.027  1.00  0.00           N  
ATOM    111  CA  LEU A   8      19.447   9.109  10.476  1.00  0.00           C  
ATOM    112  C   LEU A   8      20.640   9.404  11.367  1.00  0.00           C  
ATOM    113  O   LEU A   8      21.196  10.499  11.324  1.00  0.00           O  
ATOM    114  CB  LEU A   8      18.679  10.420  10.256  1.00  0.00           C  
ATOM    115  CG  LEU A   8      17.954  10.589   8.910  1.00  0.00           C  
ATOM    116  CD1 LEU A   8      16.943   9.500   8.739  1.00  0.00           C  
ATOM    117  CD2 LEU A   8      17.285  11.951   8.872  1.00  0.00           C  
ATOM    118  H   LEU A   8      17.839   8.364  11.669  1.00  0.00           H  
ATOM    119  HA  LEU A   8      19.818   8.765   9.512  1.00  0.00           H  
ATOM    120 1HB  LEU A   8      17.931  10.516  11.043  1.00  0.00           H  
ATOM    121 2HB  LEU A   8      19.379  11.250  10.354  1.00  0.00           H  
ATOM    122  HG  LEU A   8      18.672  10.519   8.097  1.00  0.00           H  
ATOM    123 1HD1 LEU A   8      16.433   9.616   7.784  1.00  0.00           H  
ATOM    124 2HD1 LEU A   8      17.451   8.556   8.759  1.00  0.00           H  
ATOM    125 3HD1 LEU A   8      16.211   9.537   9.543  1.00  0.00           H  
ATOM    126 1HD2 LEU A   8      16.773  12.079   7.916  1.00  0.00           H  
ATOM    127 2HD2 LEU A   8      16.560  12.025   9.683  1.00  0.00           H  
ATOM    128 3HD2 LEU A   8      18.038  12.730   8.987  1.00  0.00           H  
ATOM    129  N   ASN A   9      21.044   8.429  12.175  1.00  0.00           N  
ATOM    130  CA  ASN A   9      22.177   8.627  13.072  1.00  0.00           C  
ATOM    131  C   ASN A   9      23.441   9.003  12.299  1.00  0.00           C  
ATOM    132  O   ASN A   9      24.231   9.833  12.748  1.00  0.00           O  
ATOM    133  CB  ASN A   9      22.421   7.367  13.877  1.00  0.00           C  
ATOM    134  CG  ASN A   9      21.364   7.122  14.921  1.00  0.00           C  
ATOM    135  OD1 ASN A   9      20.618   8.029  15.312  1.00  0.00           O  
ATOM    136  ND2 ASN A   9      21.286   5.902  15.383  1.00  0.00           N  
ATOM    137  H   ASN A   9      20.555   7.545  12.159  1.00  0.00           H  
ATOM    138  HA  ASN A   9      21.948   9.453  13.750  1.00  0.00           H  
ATOM    139 1HB  ASN A   9      22.457   6.508  13.202  1.00  0.00           H  
ATOM    140 2HB  ASN A   9      23.395   7.433  14.366  1.00  0.00           H  
ATOM    141 1HD2 ASN A   9      20.608   5.676  16.081  1.00  0.00           H  
ATOM    142 2HD2 ASN A   9      21.910   5.200  15.042  1.00  0.00           H  
ATOM    143  N   ASN A  10      23.638   8.373  11.138  1.00  0.00           N  
ATOM    144  CA  ASN A  10      24.770   8.692  10.286  1.00  0.00           C  
ATOM    145  C   ASN A  10      24.543   8.298   8.826  1.00  0.00           C  
ATOM    146  O   ASN A  10      25.345   8.646   7.960  1.00  0.00           O  
ATOM    147  CB  ASN A  10      26.029   8.049  10.841  1.00  0.00           C  
ATOM    148  CG  ASN A  10      25.936   6.542  10.923  1.00  0.00           C  
ATOM    149  OD1 ASN A  10      24.851   5.956  10.791  1.00  0.00           O  
ATOM    150  ND2 ASN A  10      27.058   5.902  11.147  1.00  0.00           N  
ATOM    151  H   ASN A  10      22.971   7.688  10.827  1.00  0.00           H  
ATOM    152  HA  ASN A  10      24.906   9.776  10.301  1.00  0.00           H  
ATOM    153 1HB  ASN A  10      26.874   8.310  10.203  1.00  0.00           H  
ATOM    154 2HB  ASN A  10      26.240   8.444  11.834  1.00  0.00           H  
ATOM    155 1HD2 ASN A  10      27.059   4.906  11.218  1.00  0.00           H  
ATOM    156 2HD2 ASN A  10      27.910   6.414  11.252  1.00  0.00           H  
ATOM    157  N   LYS A  11      23.453   7.569   8.561  1.00  0.00           N  
ATOM    158  CA  LYS A  11      23.198   7.061   7.204  1.00  0.00           C  
ATOM    159  C   LYS A  11      21.781   7.175   6.620  1.00  0.00           C  
ATOM    160  O   LYS A  11      21.643   7.405   5.418  1.00  0.00           O  
ATOM    161  CB  LYS A  11      23.591   5.584   7.108  1.00  0.00           C  
ATOM    162  CG  LYS A  11      25.080   5.265   7.260  1.00  0.00           C  
ATOM    163  CD  LYS A  11      25.318   3.783   7.062  1.00  0.00           C  
ATOM    164  CE  LYS A  11      26.783   3.412   7.194  1.00  0.00           C  
ATOM    165  NZ  LYS A  11      26.982   1.954   6.989  1.00  0.00           N  
ATOM    166  H   LYS A  11      22.832   7.337   9.320  1.00  0.00           H  
ATOM    167  HA  LYS A  11      23.849   7.617   6.529  1.00  0.00           H  
ATOM    168 1HB  LYS A  11      23.052   5.025   7.876  1.00  0.00           H  
ATOM    169 2HB  LYS A  11      23.260   5.190   6.144  1.00  0.00           H  
ATOM    170 1HG  LYS A  11      25.652   5.827   6.522  1.00  0.00           H  
ATOM    171 2HG  LYS A  11      25.428   5.543   8.242  1.00  0.00           H  
ATOM    172 1HD  LYS A  11      24.745   3.226   7.805  1.00  0.00           H  
ATOM    173 2HD  LYS A  11      24.969   3.493   6.069  1.00  0.00           H  
ATOM    174 1HE  LYS A  11      27.367   3.958   6.453  1.00  0.00           H  
ATOM    175 2HE  LYS A  11      27.136   3.683   8.190  1.00  0.00           H  
ATOM    176 1HZ  LYS A  11      27.959   1.715   7.082  1.00  0.00           H  
ATOM    177 2HZ  LYS A  11      26.448   1.443   7.678  1.00  0.00           H  
ATOM    178 3HZ  LYS A  11      26.662   1.704   6.063  1.00  0.00           H  
ATOM    179  N   SER A  12      20.744   6.957   7.440  1.00  0.00           N  
ATOM    180  CA  SER A  12      19.378   6.697   6.978  1.00  0.00           C  
ATOM    181  C   SER A  12      19.401   5.380   6.234  1.00  0.00           C  
ATOM    182  O   SER A  12      20.410   4.670   6.239  1.00  0.00           O  
ATOM    183  CB  SER A  12      18.814   7.795   6.084  1.00  0.00           C  
ATOM    184  OG  SER A  12      17.430   7.588   5.910  1.00  0.00           O  
ATOM    185  H   SER A  12      20.869   6.859   8.440  1.00  0.00           H  
ATOM    186  HA  SER A  12      18.700   6.590   7.812  1.00  0.00           H  
ATOM    187 1HB  SER A  12      18.999   8.766   6.523  1.00  0.00           H  
ATOM    188 2HB  SER A  12      19.292   7.775   5.113  1.00  0.00           H  
ATOM    189  HG  SER A  12      17.044   7.625   6.802  1.00  0.00           H  
ATOM    190  N   ILE A  13      18.278   5.030   5.659  1.00  0.00           N  
ATOM    191  CA  ILE A  13      18.142   3.841   4.841  1.00  0.00           C  
ATOM    192  C   ILE A  13      16.887   4.007   4.039  1.00  0.00           C  
ATOM    193  O   ILE A  13      15.881   4.440   4.595  1.00  0.00           O  
ATOM    194  CB  ILE A  13      18.084   2.542   5.683  1.00  0.00           C  
ATOM    195  CG1 ILE A  13      18.087   1.297   4.787  1.00  0.00           C  
ATOM    196  CG2 ILE A  13      16.893   2.552   6.518  1.00  0.00           C  
ATOM    197  CD1 ILE A  13      18.344  -0.003   5.546  1.00  0.00           C  
ATOM    198  H   ILE A  13      17.528   5.702   5.720  1.00  0.00           H  
ATOM    199  HA  ILE A  13      18.989   3.785   4.175  1.00  0.00           H  
ATOM    200  HB  ILE A  13      18.968   2.482   6.318  1.00  0.00           H  
ATOM    201 1HG1 ILE A  13      17.122   1.216   4.285  1.00  0.00           H  
ATOM    202 2HG1 ILE A  13      18.861   1.415   4.029  1.00  0.00           H  
ATOM    203 1HG2 ILE A  13      16.860   1.648   7.130  1.00  0.00           H  
ATOM    204 2HG2 ILE A  13      16.979   3.416   7.135  1.00  0.00           H  
ATOM    205 3HG2 ILE A  13      16.002   2.607   5.891  1.00  0.00           H  
ATOM    206 1HD1 ILE A  13      18.332  -0.848   4.861  1.00  0.00           H  
ATOM    207 2HD1 ILE A  13      19.314   0.049   6.033  1.00  0.00           H  
ATOM    208 3HD1 ILE A  13      17.575  -0.147   6.296  1.00  0.00           H  
ATOM    209  N   LEU A  14      16.894   3.612   2.783  1.00  0.00           N  
ATOM    210  CA  LEU A  14      15.671   3.696   1.998  1.00  0.00           C  
ATOM    211  C   LEU A  14      15.033   2.326   1.864  1.00  0.00           C  
ATOM    212  O   LEU A  14      15.726   1.342   1.617  1.00  0.00           O  
ATOM    213  CB  LEU A  14      15.990   4.267   0.624  1.00  0.00           C  
ATOM    214  CG  LEU A  14      16.630   5.652   0.630  1.00  0.00           C  
ATOM    215  CD1 LEU A  14      16.935   6.060  -0.801  1.00  0.00           C  
ATOM    216  CD2 LEU A  14      15.689   6.645   1.320  1.00  0.00           C  
ATOM    217  H   LEU A  14      17.780   3.284   2.375  1.00  0.00           H  
ATOM    218  HA  LEU A  14      14.963   4.356   2.502  1.00  0.00           H  
ATOM    219 1HB  LEU A  14      16.683   3.590   0.118  1.00  0.00           H  
ATOM    220 2HB  LEU A  14      15.094   4.325   0.049  1.00  0.00           H  
ATOM    221  HG  LEU A  14      17.585   5.614   1.174  1.00  0.00           H  
ATOM    222 1HD1 LEU A  14      17.409   7.043  -0.809  1.00  0.00           H  
ATOM    223 2HD1 LEU A  14      17.616   5.331  -1.255  1.00  0.00           H  
ATOM    224 3HD1 LEU A  14      16.014   6.099  -1.377  1.00  0.00           H  
ATOM    225 1HD2 LEU A  14      16.154   7.636   1.327  1.00  0.00           H  
ATOM    226 2HD2 LEU A  14      14.750   6.691   0.786  1.00  0.00           H  
ATOM    227 3HD2 LEU A  14      15.505   6.322   2.348  1.00  0.00           H  
ATOM    228  N   SER A  15      13.709   2.250   1.968  1.00  0.00           N  
ATOM    229  CA  SER A  15      13.074   0.952   1.812  1.00  0.00           C  
ATOM    230  C   SER A  15      11.635   0.974   1.342  1.00  0.00           C  
ATOM    231  O   SER A  15      10.804   1.749   1.808  1.00  0.00           O  
ATOM    232  CB  SER A  15      13.120   0.245   3.134  1.00  0.00           C  
ATOM    233  OG  SER A  15      12.475  -1.003   3.084  1.00  0.00           O  
ATOM    234  H   SER A  15      13.161   3.070   2.232  1.00  0.00           H  
ATOM    235  HA  SER A  15      13.654   0.384   1.087  1.00  0.00           H  
ATOM    236 1HB  SER A  15      14.156   0.106   3.443  1.00  0.00           H  
ATOM    237 2HB  SER A  15      12.642   0.877   3.884  1.00  0.00           H  
ATOM    238  HG  SER A  15      12.544  -1.342   4.004  1.00  0.00           H  
ATOM    239  N   LEU A  16      11.322   0.044   0.460  1.00  0.00           N  
ATOM    240  CA  LEU A  16       9.969  -0.119  -0.040  1.00  0.00           C  
ATOM    241  C   LEU A  16       9.282  -1.309   0.611  1.00  0.00           C  
ATOM    242  O   LEU A  16       8.261  -1.790   0.116  1.00  0.00           O  
ATOM    243  CB  LEU A  16       9.968  -0.306  -1.549  1.00  0.00           C  
ATOM    244  CG  LEU A  16      10.558   0.818  -2.354  1.00  0.00           C  
ATOM    245  CD1 LEU A  16      10.517   0.439  -3.806  1.00  0.00           C  
ATOM    246  CD2 LEU A  16       9.804   2.085  -2.079  1.00  0.00           C  
ATOM    247  H   LEU A  16      12.043  -0.568   0.120  1.00  0.00           H  
ATOM    248  HA  LEU A  16       9.394   0.773   0.200  1.00  0.00           H  
ATOM    249 1HB  LEU A  16      10.511  -1.200  -1.787  1.00  0.00           H  
ATOM    250 2HB  LEU A  16       8.935  -0.436  -1.877  1.00  0.00           H  
ATOM    251  HG  LEU A  16      11.583   0.954  -2.077  1.00  0.00           H  
ATOM    252 1HD1 LEU A  16      10.958   1.231  -4.407  1.00  0.00           H  
ATOM    253 2HD1 LEU A  16      11.067  -0.486  -3.958  1.00  0.00           H  
ATOM    254 3HD1 LEU A  16       9.501   0.287  -4.104  1.00  0.00           H  
ATOM    255 1HD2 LEU A  16      10.234   2.904  -2.652  1.00  0.00           H  
ATOM    256 2HD2 LEU A  16       8.756   1.956  -2.351  1.00  0.00           H  
ATOM    257 3HD2 LEU A  16       9.871   2.303  -1.025  1.00  0.00           H  
ATOM    258  N   ARG A  17       9.851  -1.828   1.704  1.00  0.00           N  
ATOM    259  CA  ARG A  17       9.211  -2.988   2.304  1.00  0.00           C  
ATOM    260  C   ARG A  17       7.800  -2.573   2.652  1.00  0.00           C  
ATOM    261  O   ARG A  17       7.581  -1.548   3.307  1.00  0.00           O  
ATOM    262  CB  ARG A  17       9.941  -3.494   3.540  1.00  0.00           C  
ATOM    263  CG  ARG A  17       9.412  -4.807   4.076  1.00  0.00           C  
ATOM    264  CD  ARG A  17      10.265  -5.351   5.171  1.00  0.00           C  
ATOM    265  NE  ARG A  17       9.755  -6.632   5.646  1.00  0.00           N  
ATOM    266  CZ  ARG A  17      10.366  -7.440   6.541  1.00  0.00           C  
ATOM    267  NH1 ARG A  17      11.519  -7.104   7.069  1.00  0.00           N  
ATOM    268  NH2 ARG A  17       9.796  -8.584   6.888  1.00  0.00           N  
ATOM    269  H   ARG A  17      10.698  -1.429   2.109  1.00  0.00           H  
ATOM    270  HA  ARG A  17       9.173  -3.792   1.571  1.00  0.00           H  
ATOM    271 1HB  ARG A  17      10.995  -3.609   3.346  1.00  0.00           H  
ATOM    272 2HB  ARG A  17       9.836  -2.770   4.332  1.00  0.00           H  
ATOM    273 1HG  ARG A  17       8.403  -4.657   4.469  1.00  0.00           H  
ATOM    274 2HG  ARG A  17       9.374  -5.539   3.264  1.00  0.00           H  
ATOM    275 1HD  ARG A  17      11.284  -5.497   4.813  1.00  0.00           H  
ATOM    276 2HD  ARG A  17      10.279  -4.653   5.999  1.00  0.00           H  
ATOM    277  HE  ARG A  17       8.869  -6.941   5.273  1.00  0.00           H  
ATOM    278 1HH1 ARG A  17      11.968  -6.215   6.822  1.00  0.00           H  
ATOM    279 2HH1 ARG A  17      11.967  -7.712   7.742  1.00  0.00           H  
ATOM    280 1HH2 ARG A  17       8.908  -8.851   6.485  1.00  0.00           H  
ATOM    281 2HH2 ARG A  17      10.251  -9.185   7.559  1.00  0.00           H  
ATOM    282  N   ARG A  18       6.828  -3.376   2.254  1.00  0.00           N  
ATOM    283  CA  ARG A  18       5.442  -2.981   2.437  1.00  0.00           C  
ATOM    284  C   ARG A  18       4.914  -3.209   3.849  1.00  0.00           C  
ATOM    285  O   ARG A  18       4.060  -4.064   4.087  1.00  0.00           O  
ATOM    286  CB  ARG A  18       4.593  -3.708   1.414  1.00  0.00           C  
ATOM    287  CG  ARG A  18       4.947  -3.336  -0.039  1.00  0.00           C  
ATOM    288  CD  ARG A  18       4.104  -4.049  -1.041  1.00  0.00           C  
ATOM    289  NE  ARG A  18       4.522  -3.759  -2.415  1.00  0.00           N  
ATOM    290  CZ  ARG A  18       3.837  -4.119  -3.520  1.00  0.00           C  
ATOM    291  NH1 ARG A  18       2.694  -4.761  -3.404  1.00  0.00           N  
ATOM    292  NH2 ARG A  18       4.308  -3.831  -4.724  1.00  0.00           N  
ATOM    293  H   ARG A  18       7.054  -4.233   1.749  1.00  0.00           H  
ATOM    294  HA  ARG A  18       5.373  -1.917   2.221  1.00  0.00           H  
ATOM    295 1HB  ARG A  18       4.728  -4.783   1.526  1.00  0.00           H  
ATOM    296 2HB  ARG A  18       3.542  -3.481   1.579  1.00  0.00           H  
ATOM    297 1HG  ARG A  18       4.809  -2.266  -0.173  1.00  0.00           H  
ATOM    298 2HG  ARG A  18       5.997  -3.583  -0.230  1.00  0.00           H  
ATOM    299 1HD  ARG A  18       4.181  -5.123  -0.882  1.00  0.00           H  
ATOM    300 2HD  ARG A  18       3.066  -3.740  -0.929  1.00  0.00           H  
ATOM    301  HE  ARG A  18       5.404  -3.274  -2.545  1.00  0.00           H  
ATOM    302 1HH1 ARG A  18       2.331  -4.986  -2.488  1.00  0.00           H  
ATOM    303 2HH1 ARG A  18       2.181  -5.033  -4.230  1.00  0.00           H  
ATOM    304 1HH2 ARG A  18       5.193  -3.350  -4.829  1.00  0.00           H  
ATOM    305 2HH2 ARG A  18       3.789  -4.105  -5.545  1.00  0.00           H  
ATOM    306  N   GLY A  19       5.440  -2.418   4.777  1.00  0.00           N  
ATOM    307  CA  GLY A  19       5.073  -2.473   6.182  1.00  0.00           C  
ATOM    308  C   GLY A  19       3.940  -1.500   6.485  1.00  0.00           C  
ATOM    309  O   GLY A  19       3.376  -0.890   5.574  1.00  0.00           O  
ATOM    310  H   GLY A  19       6.155  -1.769   4.458  1.00  0.00           H  
ATOM    311 1HA  GLY A  19       4.771  -3.487   6.444  1.00  0.00           H  
ATOM    312 2HA  GLY A  19       5.943  -2.227   6.791  1.00  0.00           H  
ATOM    313  N   SER A  20       3.630  -1.342   7.772  1.00  0.00           N  
ATOM    314  CA  SER A  20       2.546  -0.471   8.228  1.00  0.00           C  
ATOM    315  C   SER A  20       3.030   0.790   8.949  1.00  0.00           C  
ATOM    316  O   SER A  20       2.228   1.558   9.479  1.00  0.00           O  
ATOM    317  CB  SER A  20       1.621  -1.256   9.134  1.00  0.00           C  
ATOM    318  OG  SER A  20       2.301  -1.710  10.272  1.00  0.00           O  
ATOM    319  H   SER A  20       4.145  -1.871   8.462  1.00  0.00           H  
ATOM    320  HA  SER A  20       1.977  -0.154   7.353  1.00  0.00           H  
ATOM    321 1HB  SER A  20       0.784  -0.627   9.433  1.00  0.00           H  
ATOM    322 2HB  SER A  20       1.214  -2.106   8.586  1.00  0.00           H  
ATOM    323  HG  SER A  20       2.565  -0.921  10.754  1.00  0.00           H  
ATOM    324  N   GLY A  21       4.338   0.987   8.986  1.00  0.00           N  
ATOM    325  CA  GLY A  21       4.927   2.132   9.670  1.00  0.00           C  
ATOM    326  C   GLY A  21       6.447   2.053   9.648  1.00  0.00           C  
ATOM    327  O   GLY A  21       7.018   1.043   9.236  1.00  0.00           O  
ATOM    328  H   GLY A  21       4.942   0.329   8.519  1.00  0.00           H  
ATOM    329 1HA  GLY A  21       4.596   3.054   9.193  1.00  0.00           H  
ATOM    330 2HA  GLY A  21       4.574   2.161  10.700  1.00  0.00           H  
ATOM    331  N   GLY A  22       7.110   3.092  10.161  1.00  0.00           N  
ATOM    332  CA  GLY A  22       8.579   3.186  10.154  1.00  0.00           C  
ATOM    333  C   GLY A  22       9.296   2.305  11.184  1.00  0.00           C  
ATOM    334  O   GLY A  22      10.122   2.767  11.977  1.00  0.00           O  
ATOM    335  H   GLY A  22       6.580   3.868  10.529  1.00  0.00           H  
ATOM    336 1HA  GLY A  22       8.939   2.923   9.158  1.00  0.00           H  
ATOM    337 2HA  GLY A  22       8.866   4.225  10.313  1.00  0.00           H  
ATOM    338  N   ASP A  23       9.009   1.018  11.162  1.00  0.00           N  
ATOM    339  CA  ASP A  23       9.681   0.132  12.090  1.00  0.00           C  
ATOM    340  C   ASP A  23      11.048  -0.172  11.535  1.00  0.00           C  
ATOM    341  O   ASP A  23      11.215  -1.047  10.686  1.00  0.00           O  
ATOM    342  CB  ASP A  23       8.926  -1.172  12.337  1.00  0.00           C  
ATOM    343  CG  ASP A  23       9.675  -2.092  13.369  1.00  0.00           C  
ATOM    344  OD1 ASP A  23      10.735  -1.680  13.844  1.00  0.00           O  
ATOM    345  OD2 ASP A  23       9.230  -3.204  13.605  1.00  0.00           O  
ATOM    346  H   ASP A  23       8.333   0.685  10.480  1.00  0.00           H  
ATOM    347  HA  ASP A  23       9.801   0.643  13.047  1.00  0.00           H  
ATOM    348 1HB  ASP A  23       7.931  -0.946  12.723  1.00  0.00           H  
ATOM    349 2HB  ASP A  23       8.796  -1.698  11.396  1.00  0.00           H  
ATOM    350  N   THR A  24      12.043   0.501  12.088  1.00  0.00           N  
ATOM    351  CA  THR A  24      13.416   0.408  11.614  1.00  0.00           C  
ATOM    352  C   THR A  24      13.972  -1.017  11.698  1.00  0.00           C  
ATOM    353  O   THR A  24      14.894  -1.372  10.959  1.00  0.00           O  
ATOM    354  CB  THR A  24      14.327   1.387  12.387  1.00  0.00           C  
ATOM    355  OG1 THR A  24      14.315   1.078  13.792  1.00  0.00           O  
ATOM    356  CG2 THR A  24      13.815   2.804  12.187  1.00  0.00           C  
ATOM    357  H   THR A  24      11.774   1.198  12.778  1.00  0.00           H  
ATOM    358  HA  THR A  24      13.436   0.717  10.584  1.00  0.00           H  
ATOM    359  HB  THR A  24      15.347   1.317  12.013  1.00  0.00           H  
ATOM    360  HG1 THR A  24      13.419   0.872  14.068  1.00  0.00           H  
ATOM    361 1HG2 THR A  24      14.442   3.509  12.722  1.00  0.00           H  
ATOM    362 2HG2 THR A  24      13.824   3.040  11.133  1.00  0.00           H  
ATOM    363 3HG2 THR A  24      12.792   2.873  12.563  1.00  0.00           H  
ATOM    364  N   ASN A  25      13.375  -1.870  12.534  1.00  0.00           N  
ATOM    365  CA  ASN A  25      13.874  -3.227  12.681  1.00  0.00           C  
ATOM    366  C   ASN A  25      13.621  -4.048  11.427  1.00  0.00           C  
ATOM    367  O   ASN A  25      14.347  -4.996  11.120  1.00  0.00           O  
ATOM    368  CB  ASN A  25      13.220  -3.901  13.855  1.00  0.00           C  
ATOM    369  CG  ASN A  25      13.669  -3.351  15.150  1.00  0.00           C  
ATOM    370  OD1 ASN A  25      14.783  -3.600  15.638  1.00  0.00           O  
ATOM    371  ND2 ASN A  25      12.806  -2.563  15.721  1.00  0.00           N  
ATOM    372  H   ASN A  25      12.548  -1.587  13.078  1.00  0.00           H  
ATOM    373  HA  ASN A  25      14.942  -3.174  12.844  1.00  0.00           H  
ATOM    374 1HB  ASN A  25      12.138  -3.797  13.777  1.00  0.00           H  
ATOM    375 2HB  ASN A  25      13.445  -4.966  13.832  1.00  0.00           H  
ATOM    376 1HD2 ASN A  25      13.012  -2.130  16.596  1.00  0.00           H  
ATOM    377 2HD2 ASN A  25      11.922  -2.373  15.237  1.00  0.00           H  
ATOM    378  N   GLN A  26      12.635  -3.641  10.637  1.00  0.00           N  
ATOM    379  CA  GLN A  26      12.225  -4.424   9.490  1.00  0.00           C  
ATOM    380  C   GLN A  26      13.098  -4.110   8.290  1.00  0.00           C  
ATOM    381  O   GLN A  26      12.926  -4.689   7.208  1.00  0.00           O  
ATOM    382  CB  GLN A  26      10.773  -4.120   9.125  1.00  0.00           C  
ATOM    383  CG  GLN A  26       9.767  -4.356  10.239  1.00  0.00           C  
ATOM    384  CD  GLN A  26       9.769  -5.736  10.821  1.00  0.00           C  
ATOM    385  OE1 GLN A  26       9.802  -6.753  10.110  1.00  0.00           O  
ATOM    386  NE2 GLN A  26       9.706  -5.786  12.154  1.00  0.00           N  
ATOM    387  H   GLN A  26      12.115  -2.789  10.857  1.00  0.00           H  
ATOM    388  HA  GLN A  26      12.329  -5.481   9.729  1.00  0.00           H  
ATOM    389 1HB  GLN A  26      10.696  -3.069   8.827  1.00  0.00           H  
ATOM    390 2HB  GLN A  26      10.475  -4.718   8.284  1.00  0.00           H  
ATOM    391 1HG  GLN A  26      10.021  -3.675  11.042  1.00  0.00           H  
ATOM    392 2HG  GLN A  26       8.768  -4.137   9.870  1.00  0.00           H  
ATOM    393 1HE2 GLN A  26       9.691  -6.664  12.630  1.00  0.00           H  
ATOM    394 2HE2 GLN A  26       9.647  -4.904  12.698  1.00  0.00           H  
ATOM    395  N   HIS A  27      14.070  -3.215   8.483  1.00  0.00           N  
ATOM    396  CA  HIS A  27      14.936  -2.872   7.393  1.00  0.00           C  
ATOM    397  C   HIS A  27      16.350  -3.364   7.728  1.00  0.00           C  
ATOM    398  O   HIS A  27      17.292  -3.139   6.968  1.00  0.00           O  
ATOM    399  CB  HIS A  27      14.870  -1.365   7.155  1.00  0.00           C  
ATOM    400  CG  HIS A  27      13.427  -0.894   6.947  1.00  0.00           C  
ATOM    401  ND1 HIS A  27      12.619  -1.308   5.894  1.00  0.00           N  
ATOM    402  CD2 HIS A  27      12.674  -0.046   7.678  1.00  0.00           C  
ATOM    403  CE1 HIS A  27      11.422  -0.725   6.023  1.00  0.00           C  
ATOM    404  NE2 HIS A  27      11.445   0.033   7.092  1.00  0.00           N  
ATOM    405  H   HIS A  27      14.204  -2.747   9.381  1.00  0.00           H  
ATOM    406  HA  HIS A  27      14.617  -3.372   6.482  1.00  0.00           H  
ATOM    407 1HB  HIS A  27      15.299  -0.834   8.011  1.00  0.00           H  
ATOM    408 2HB  HIS A  27      15.445  -1.106   6.269  1.00  0.00           H  
ATOM    409  HD2 HIS A  27      12.976   0.466   8.557  1.00  0.00           H  
ATOM    410  HE1 HIS A  27      10.570  -0.845   5.360  1.00  0.00           H  
ATOM    411  HE2 HIS A  27      10.682   0.592   7.451  1.00  0.00           H  
ATOM    412  N   ILE A  28      16.480  -4.091   8.862  1.00  0.00           N  
ATOM    413  CA  ILE A  28      17.750  -4.701   9.268  1.00  0.00           C  
ATOM    414  C   ILE A  28      17.962  -5.938   8.422  1.00  0.00           C  
ATOM    415  O   ILE A  28      19.062  -6.218   7.945  1.00  0.00           O  
ATOM    416  CB  ILE A  28      17.785  -5.101  10.747  1.00  0.00           C  
ATOM    417  CG1 ILE A  28      17.713  -3.876  11.634  1.00  0.00           C  
ATOM    418  CG2 ILE A  28      19.057  -5.887  11.029  1.00  0.00           C  
ATOM    419  CD1 ILE A  28      17.502  -4.220  13.091  1.00  0.00           C  
ATOM    420  H   ILE A  28      15.675  -4.253   9.466  1.00  0.00           H  
ATOM    421  HA  ILE A  28      18.560  -4.001   9.075  1.00  0.00           H  
ATOM    422  HB  ILE A  28      16.916  -5.721  10.970  1.00  0.00           H  
ATOM    423 1HG1 ILE A  28      18.635  -3.307  11.534  1.00  0.00           H  
ATOM    424 2HG1 ILE A  28      16.882  -3.251  11.300  1.00  0.00           H  
ATOM    425 1HG2 ILE A  28      19.071  -6.187  12.073  1.00  0.00           H  
ATOM    426 2HG2 ILE A  28      19.087  -6.768  10.398  1.00  0.00           H  
ATOM    427 3HG2 ILE A  28      19.924  -5.265  10.815  1.00  0.00           H  
ATOM    428 1HD1 ILE A  28      17.447  -3.303  13.679  1.00  0.00           H  
ATOM    429 2HD1 ILE A  28      16.572  -4.780  13.204  1.00  0.00           H  
ATOM    430 3HD1 ILE A  28      18.332  -4.828  13.443  1.00  0.00           H  
ATOM    431  N   ASN A  29      16.871  -6.677   8.245  1.00  0.00           N  
ATOM    432  CA  ASN A  29      16.809  -7.887   7.440  1.00  0.00           C  
ATOM    433  C   ASN A  29      15.631  -7.735   6.460  1.00  0.00           C  
ATOM    434  O   ASN A  29      14.591  -8.367   6.646  1.00  0.00           O  
ATOM    435  CB  ASN A  29      16.630  -9.125   8.300  1.00  0.00           C  
ATOM    436  CG  ASN A  29      17.769  -9.363   9.277  1.00  0.00           C  
ATOM    437  OD1 ASN A  29      18.853  -9.867   8.925  1.00  0.00           O  
ATOM    438  ND2 ASN A  29      17.532  -9.017  10.522  1.00  0.00           N  
ATOM    439  H   ASN A  29      16.022  -6.359   8.691  1.00  0.00           H  
ATOM    440  HA  ASN A  29      17.734  -8.004   6.888  1.00  0.00           H  
ATOM    441 1HB  ASN A  29      15.703  -9.036   8.866  1.00  0.00           H  
ATOM    442 2HB  ASN A  29      16.538 -10.001   7.655  1.00  0.00           H  
ATOM    443 1HD2 ASN A  29      18.236  -9.151  11.222  1.00  0.00           H  
ATOM    444 2HD2 ASN A  29      16.648  -8.617  10.774  1.00  0.00           H  
ATOM    445  N   PRO A  30      15.752  -6.845   5.463  1.00  0.00           N  
ATOM    446  CA  PRO A  30      14.741  -6.413   4.515  1.00  0.00           C  
ATOM    447  C   PRO A  30      14.316  -7.466   3.513  1.00  0.00           C  
ATOM    448  O   PRO A  30      15.074  -8.398   3.217  1.00  0.00           O  
ATOM    449  CB  PRO A  30      15.430  -5.251   3.829  1.00  0.00           C  
ATOM    450  CG  PRO A  30      16.876  -5.577   3.923  1.00  0.00           C  
ATOM    451  CD  PRO A  30      17.073  -6.232   5.192  1.00  0.00           C  
ATOM    452  HA  PRO A  30      13.858  -6.051   5.087  1.00  0.00           H  
ATOM    453 1HB  PRO A  30      15.109  -5.211   2.779  1.00  0.00           H  
ATOM    454 2HB  PRO A  30      15.160  -4.296   4.290  1.00  0.00           H  
ATOM    455 1HG  PRO A  30      17.168  -6.235   3.101  1.00  0.00           H  
ATOM    456 2HG  PRO A  30      17.468  -4.657   3.857  1.00  0.00           H  
ATOM    457 1HD  PRO A  30      17.870  -6.972   5.054  1.00  0.00           H  
ATOM    458 2HD  PRO A  30      17.323  -5.468   5.902  1.00  0.00           H  
ATOM    459  N   ASP A  31      13.121  -7.299   2.955  1.00  0.00           N  
ATOM    460  CA  ASP A  31      12.592  -8.158   1.899  1.00  0.00           C  
ATOM    461  C   ASP A  31      13.134  -7.767   0.522  1.00  0.00           C  
ATOM    462  O   ASP A  31      13.720  -6.698   0.338  1.00  0.00           O  
ATOM    463  CB  ASP A  31      11.044  -8.103   1.910  1.00  0.00           C  
ATOM    464  CG  ASP A  31      10.280  -9.339   1.226  1.00  0.00           C  
ATOM    465  OD1 ASP A  31      10.855 -10.015   0.373  1.00  0.00           O  
ATOM    466  OD2 ASP A  31       9.150  -9.567   1.587  1.00  0.00           O  
ATOM    467  H   ASP A  31      12.555  -6.526   3.271  1.00  0.00           H  
ATOM    468  HA  ASP A  31      12.900  -9.184   2.109  1.00  0.00           H  
ATOM    469 1HB  ASP A  31      10.702  -8.034   2.943  1.00  0.00           H  
ATOM    470 2HB  ASP A  31      10.719  -7.189   1.413  1.00  0.00           H  
ATOM    471  N   SER A  32      12.836  -8.611  -0.458  1.00  0.00           N  
ATOM    472  CA  SER A  32      13.187  -8.482  -1.871  1.00  0.00           C  
ATOM    473  C   SER A  32      12.497  -7.299  -2.555  1.00  0.00           C  
ATOM    474  O   SER A  32      12.855  -6.902  -3.661  1.00  0.00           O  
ATOM    475  CB  SER A  32      12.840  -9.791  -2.551  1.00  0.00           C  
ATOM    476  OG  SER A  32      11.454 -10.036  -2.483  1.00  0.00           O  
ATOM    477  H   SER A  32      12.302  -9.435  -0.196  1.00  0.00           H  
ATOM    478  HA  SER A  32      14.265  -8.329  -1.937  1.00  0.00           H  
ATOM    479 1HB  SER A  32      13.156  -9.756  -3.592  1.00  0.00           H  
ATOM    480 2HB  SER A  32      13.379 -10.604  -2.069  1.00  0.00           H  
ATOM    481  HG  SER A  32      11.222 -10.055  -1.508  1.00  0.00           H  
ATOM    482  N   GLN A  33      11.502  -6.758  -1.869  1.00  0.00           N  
ATOM    483  CA  GLN A  33      10.697  -5.618  -2.283  1.00  0.00           C  
ATOM    484  C   GLN A  33      11.478  -4.301  -2.216  1.00  0.00           C  
ATOM    485  O   GLN A  33      11.097  -3.311  -2.836  1.00  0.00           O  
ATOM    486  CB  GLN A  33       9.521  -5.472  -1.308  1.00  0.00           C  
ATOM    487  CG  GLN A  33       8.522  -6.612  -1.306  1.00  0.00           C  
ATOM    488  CD  GLN A  33       7.454  -6.414  -0.222  1.00  0.00           C  
ATOM    489  OE1 GLN A  33       7.679  -5.644   0.732  1.00  0.00           O  
ATOM    490  NE2 GLN A  33       6.329  -7.117  -0.352  1.00  0.00           N  
ATOM    491  H   GLN A  33      11.288  -7.188  -0.983  1.00  0.00           H  
ATOM    492  HA  GLN A  33      10.353  -5.778  -3.305  1.00  0.00           H  
ATOM    493 1HB  GLN A  33       9.915  -5.384  -0.296  1.00  0.00           H  
ATOM    494 2HB  GLN A  33       8.982  -4.546  -1.524  1.00  0.00           H  
ATOM    495 1HG  GLN A  33       8.029  -6.660  -2.276  1.00  0.00           H  
ATOM    496 2HG  GLN A  33       9.051  -7.549  -1.103  1.00  0.00           H  
ATOM    497 1HE2 GLN A  33       5.609  -7.064   0.341  1.00  0.00           H  
ATOM    498 2HE2 GLN A  33       6.216  -7.735  -1.133  1.00  0.00           H  
ATOM    499  N   THR A  34      12.535  -4.288  -1.402  1.00  0.00           N  
ATOM    500  CA  THR A  34      13.266  -3.076  -1.064  1.00  0.00           C  
ATOM    501  C   THR A  34      14.314  -2.551  -2.044  1.00  0.00           C  
ATOM    502  O   THR A  34      14.723  -3.216  -2.994  1.00  0.00           O  
ATOM    503  CB  THR A  34      13.929  -3.292   0.281  1.00  0.00           C  
ATOM    504  OG1 THR A  34      14.877  -4.340   0.170  1.00  0.00           O  
ATOM    505  CG2 THR A  34      12.898  -3.670   1.281  1.00  0.00           C  
ATOM    506  H   THR A  34      12.837  -5.159  -0.961  1.00  0.00           H  
ATOM    507  HA  THR A  34      12.526  -2.288  -0.943  1.00  0.00           H  
ATOM    508  HB  THR A  34      14.424  -2.380   0.604  1.00  0.00           H  
ATOM    509  HG1 THR A  34      14.416  -5.201   0.063  1.00  0.00           H  
ATOM    510 1HG2 THR A  34      13.355  -3.827   2.248  1.00  0.00           H  
ATOM    511 2HG2 THR A  34      12.197  -2.878   1.344  1.00  0.00           H  
ATOM    512 3HG2 THR A  34      12.393  -4.580   0.967  1.00  0.00           H  
ATOM    513  N   ILE A  35      14.761  -1.321  -1.758  1.00  0.00           N  
ATOM    514  CA  ILE A  35      15.766  -0.577  -2.518  1.00  0.00           C  
ATOM    515  C   ILE A  35      16.997  -0.149  -1.714  1.00  0.00           C  
ATOM    516  O   ILE A  35      17.853   0.572  -2.229  1.00  0.00           O  
ATOM    517  CB  ILE A  35      15.091   0.665  -3.100  1.00  0.00           C  
ATOM    518  CG1 ILE A  35      14.546   1.516  -1.934  1.00  0.00           C  
ATOM    519  CG2 ILE A  35      14.010   0.267  -4.056  1.00  0.00           C  
ATOM    520  CD1 ILE A  35      14.015   2.857  -2.338  1.00  0.00           C  
ATOM    521  H   ILE A  35      14.363  -0.854  -0.959  1.00  0.00           H  
ATOM    522  HA  ILE A  35      16.101  -1.212  -3.338  1.00  0.00           H  
ATOM    523  HB  ILE A  35      15.833   1.270  -3.624  1.00  0.00           H  
ATOM    524 1HG1 ILE A  35      13.759   0.961  -1.444  1.00  0.00           H  
ATOM    525 2HG1 ILE A  35      15.348   1.675  -1.211  1.00  0.00           H  
ATOM    526 1HG2 ILE A  35      13.535   1.158  -4.466  1.00  0.00           H  
ATOM    527 2HG2 ILE A  35      14.440  -0.321  -4.864  1.00  0.00           H  
ATOM    528 3HG2 ILE A  35      13.282  -0.325  -3.532  1.00  0.00           H  
ATOM    529 1HD1 ILE A  35      13.657   3.361  -1.467  1.00  0.00           H  
ATOM    530 2HD1 ILE A  35      14.808   3.441  -2.802  1.00  0.00           H  
ATOM    531 3HD1 ILE A  35      13.194   2.730  -3.042  1.00  0.00           H  
ATOM    532  N   PHE A  36      17.114  -0.626  -0.477  1.00  0.00           N  
ATOM    533  CA  PHE A  36      18.171  -0.239   0.488  1.00  0.00           C  
ATOM    534  C   PHE A  36      19.591  -0.463  -0.023  1.00  0.00           C  
ATOM    535  O   PHE A  36      20.554   0.097   0.487  1.00  0.00           O  
ATOM    536  CB  PHE A  36      17.959  -0.972   1.791  1.00  0.00           C  
ATOM    537  CG  PHE A  36      18.361  -2.346   1.746  1.00  0.00           C  
ATOM    538  CD1 PHE A  36      19.578  -2.765   2.246  1.00  0.00           C  
ATOM    539  CD2 PHE A  36      17.560  -3.226   1.124  1.00  0.00           C  
ATOM    540  CE1 PHE A  36      19.932  -4.083   2.153  1.00  0.00           C  
ATOM    541  CE2 PHE A  36      17.900  -4.521   0.998  1.00  0.00           C  
ATOM    542  CZ  PHE A  36      19.072  -4.962   1.520  1.00  0.00           C  
ATOM    543  H   PHE A  36      16.396  -1.258  -0.153  1.00  0.00           H  
ATOM    544  HA  PHE A  36      18.060   0.831   0.694  1.00  0.00           H  
ATOM    545 1HB  PHE A  36      18.538  -0.481   2.552  1.00  0.00           H  
ATOM    546 2HB  PHE A  36      16.912  -0.922   2.083  1.00  0.00           H  
ATOM    547  HD1 PHE A  36      20.243  -2.043   2.728  1.00  0.00           H  
ATOM    548  HD2 PHE A  36      16.641  -2.865   0.712  1.00  0.00           H  
ATOM    549  HE1 PHE A  36      20.888  -4.430   2.557  1.00  0.00           H  
ATOM    550  HE2 PHE A  36      17.234  -5.217   0.488  1.00  0.00           H  
ATOM    551  HZ  PHE A  36      19.318  -6.004   1.412  1.00  0.00           H  
ATOM    552  N   HIS A  37      19.741  -1.284  -1.041  1.00  0.00           N  
ATOM    553  CA  HIS A  37      21.036  -1.538  -1.634  1.00  0.00           C  
ATOM    554  C   HIS A  37      21.664  -0.244  -2.172  1.00  0.00           C  
ATOM    555  O   HIS A  37      22.882  -0.115  -2.258  1.00  0.00           O  
ATOM    556  CB  HIS A  37      20.889  -2.598  -2.715  1.00  0.00           C  
ATOM    557  CG  HIS A  37      20.777  -3.932  -2.130  1.00  0.00           C  
ATOM    558  ND1 HIS A  37      20.313  -5.034  -2.812  1.00  0.00           N  
ATOM    559  CD2 HIS A  37      21.149  -4.355  -0.919  1.00  0.00           C  
ATOM    560  CE1 HIS A  37      20.403  -6.095  -2.019  1.00  0.00           C  
ATOM    561  NE2 HIS A  37      20.928  -5.703  -0.862  1.00  0.00           N  
ATOM    562  H   HIS A  37      18.922  -1.734  -1.423  1.00  0.00           H  
ATOM    563  HA  HIS A  37      21.710  -1.933  -0.870  1.00  0.00           H  
ATOM    564 1HB  HIS A  37      19.996  -2.400  -3.310  1.00  0.00           H  
ATOM    565 2HB  HIS A  37      21.734  -2.580  -3.374  1.00  0.00           H  
ATOM    566  HD1 HIS A  37      19.987  -5.056  -3.758  1.00  0.00           H  
ATOM    567  HD2 HIS A  37      21.591  -3.830  -0.073  1.00  0.00           H  
ATOM    568  HE1 HIS A  37      20.088  -7.077  -2.370  1.00  0.00           H  
ATOM    569  N   SER A  38      20.839   0.756  -2.478  1.00  0.00           N  
ATOM    570  CA  SER A  38      21.368   2.025  -2.975  1.00  0.00           C  
ATOM    571  C   SER A  38      22.119   2.792  -1.875  1.00  0.00           C  
ATOM    572  O   SER A  38      22.933   3.678  -2.146  1.00  0.00           O  
ATOM    573  CB  SER A  38      20.259   2.868  -3.558  1.00  0.00           C  
ATOM    574  OG  SER A  38      19.397   3.378  -2.581  1.00  0.00           O  
ATOM    575  H   SER A  38      19.832   0.646  -2.366  1.00  0.00           H  
ATOM    576  HA  SER A  38      22.083   1.826  -3.763  1.00  0.00           H  
ATOM    577 1HB  SER A  38      20.707   3.665  -4.095  1.00  0.00           H  
ATOM    578 2HB  SER A  38      19.691   2.275  -4.266  1.00  0.00           H  
ATOM    579  HG  SER A  38      19.806   4.226  -2.296  1.00  0.00           H  
ATOM    580  N   ASP A  39      21.953   2.382  -0.620  1.00  0.00           N  
ATOM    581  CA  ASP A  39      22.580   3.053   0.504  1.00  0.00           C  
ATOM    582  C   ASP A  39      24.050   2.657   0.607  1.00  0.00           C  
ATOM    583  O   ASP A  39      24.794   3.190   1.433  1.00  0.00           O  
ATOM    584  CB  ASP A  39      21.794   2.751   1.766  1.00  0.00           C  
ATOM    585  CG  ASP A  39      20.424   3.400   1.653  1.00  0.00           C  
ATOM    586  OD1 ASP A  39      20.316   4.394   0.991  1.00  0.00           O  
ATOM    587  OD2 ASP A  39      19.491   2.870   2.186  1.00  0.00           O  
ATOM    588  H   ASP A  39      21.337   1.597  -0.420  1.00  0.00           H  
ATOM    589  HA  ASP A  39      22.533   4.128   0.330  1.00  0.00           H  
ATOM    590 1HB  ASP A  39      21.694   1.680   1.908  1.00  0.00           H  
ATOM    591 2HB  ASP A  39      22.314   3.158   2.637  1.00  0.00           H  
ATOM    592  N   MET A  40      24.485   1.751  -0.284  1.00  0.00           N  
ATOM    593  CA  MET A  40      25.881   1.373  -0.413  1.00  0.00           C  
ATOM    594  C   MET A  40      26.690   2.557  -0.936  1.00  0.00           C  
ATOM    595  O   MET A  40      27.918   2.587  -0.800  1.00  0.00           O  
ATOM    596  CB  MET A  40      26.056   0.199  -1.372  1.00  0.00           C  
ATOM    597  CG  MET A  40      25.611  -1.156  -0.869  1.00  0.00           C  
ATOM    598  SD  MET A  40      26.077  -2.448  -2.021  1.00  0.00           S  
ATOM    599  CE  MET A  40      24.872  -2.268  -3.280  1.00  0.00           C  
ATOM    600  H   MET A  40      23.820   1.311  -0.923  1.00  0.00           H  
ATOM    601  HA  MET A  40      26.264   1.103   0.571  1.00  0.00           H  
ATOM    602 1HB  MET A  40      25.495   0.408  -2.284  1.00  0.00           H  
ATOM    603 2HB  MET A  40      27.104   0.122  -1.645  1.00  0.00           H  
ATOM    604 1HG  MET A  40      26.081  -1.363   0.091  1.00  0.00           H  
ATOM    605 2HG  MET A  40      24.534  -1.177  -0.733  1.00  0.00           H  
ATOM    606 1HE  MET A  40      25.039  -3.006  -4.063  1.00  0.00           H  
ATOM    607 2HE  MET A  40      23.903  -2.409  -2.849  1.00  0.00           H  
ATOM    608 3HE  MET A  40      24.926  -1.280  -3.695  1.00  0.00           H  
ATOM    609  N   SER A  41      26.019   3.540  -1.557  1.00  0.00           N  
ATOM    610  CA  SER A  41      26.712   4.690  -2.114  1.00  0.00           C  
ATOM    611  C   SER A  41      27.735   4.292  -3.173  1.00  0.00           C  
ATOM    612  O   SER A  41      27.414   4.279  -4.368  1.00  0.00           O  
ATOM    613  CB  SER A  41      27.351   5.520  -0.996  1.00  0.00           C  
ATOM    614  OG  SER A  41      27.772   6.777  -1.474  1.00  0.00           O  
ATOM    615  H   SER A  41      24.999   3.496  -1.653  1.00  0.00           H  
ATOM    616  HA  SER A  41      25.973   5.325  -2.592  1.00  0.00           H  
ATOM    617 1HB  SER A  41      26.606   5.666  -0.212  1.00  0.00           H  
ATOM    618 2HB  SER A  41      28.190   5.009  -0.543  1.00  0.00           H  
ATOM    619  HG  SER A  41      28.653   6.640  -1.893  1.00  0.00           H  
ATOM    620  N   HIS A  42      28.979   4.096  -2.790  1.00  0.00           N  
ATOM    621  CA  HIS A  42      30.002   3.801  -3.779  1.00  0.00           C  
ATOM    622  C   HIS A  42      31.189   2.994  -3.287  1.00  0.00           C  
ATOM    623  O   HIS A  42      31.466   2.909  -2.091  1.00  0.00           O  
ATOM    624  CB  HIS A  42      30.552   5.081  -4.371  1.00  0.00           C  
ATOM    625  CG  HIS A  42      31.216   5.927  -3.345  1.00  0.00           C  
ATOM    626  ND1 HIS A  42      30.527   6.845  -2.581  1.00  0.00           N  
ATOM    627  CD2 HIS A  42      32.502   5.985  -2.937  1.00  0.00           C  
ATOM    628  CE1 HIS A  42      31.372   7.440  -1.749  1.00  0.00           C  
ATOM    629  NE2 HIS A  42      32.578   6.938  -1.952  1.00  0.00           N  
ATOM    630  H   HIS A  42      29.167   4.049  -1.794  1.00  0.00           H  
ATOM    631  HA  HIS A  42      29.535   3.260  -4.585  1.00  0.00           H  
ATOM    632 1HB  HIS A  42      31.281   4.845  -5.148  1.00  0.00           H  
ATOM    633 2HB  HIS A  42      29.749   5.640  -4.839  1.00  0.00           H  
ATOM    634  HD2 HIS A  42      33.317   5.382  -3.325  1.00  0.00           H  
ATOM    635  HE1 HIS A  42      31.110   8.210  -1.028  1.00  0.00           H  
ATOM    636  HE2 HIS A  42      33.426   7.196  -1.467  1.00  0.00           H  
ATOM    637  N   VAL A  43      31.923   2.457  -4.255  1.00  0.00           N  
ATOM    638  CA  VAL A  43      33.162   1.753  -4.018  1.00  0.00           C  
ATOM    639  C   VAL A  43      34.212   2.360  -4.938  1.00  0.00           C  
ATOM    640  O   VAL A  43      33.883   3.127  -5.834  1.00  0.00           O  
ATOM    641  CB  VAL A  43      33.021   0.248  -4.297  1.00  0.00           C  
ATOM    642  CG1 VAL A  43      31.932  -0.366  -3.397  1.00  0.00           C  
ATOM    643  CG2 VAL A  43      32.749   0.041  -5.751  1.00  0.00           C  
ATOM    644  H   VAL A  43      31.608   2.552  -5.210  1.00  0.00           H  
ATOM    645  HA  VAL A  43      33.467   1.898  -2.983  1.00  0.00           H  
ATOM    646  HB  VAL A  43      33.957  -0.252  -4.043  1.00  0.00           H  
ATOM    647 1HG1 VAL A  43      31.868  -1.426  -3.589  1.00  0.00           H  
ATOM    648 2HG1 VAL A  43      32.194  -0.204  -2.350  1.00  0.00           H  
ATOM    649 3HG1 VAL A  43      30.974   0.087  -3.594  1.00  0.00           H  
ATOM    650 1HG2 VAL A  43      32.674  -1.005  -5.942  1.00  0.00           H  
ATOM    651 2HG2 VAL A  43      31.843   0.523  -6.042  1.00  0.00           H  
ATOM    652 3HG2 VAL A  43      33.569   0.456  -6.344  1.00  0.00           H  
ATOM    653  N   ILE A  44      35.461   2.019  -4.689  1.00  0.00           N  
ATOM    654  CA  ILE A  44      36.619   2.473  -5.458  1.00  0.00           C  
ATOM    655  C   ILE A  44      37.101   1.360  -6.394  1.00  0.00           C  
ATOM    656  O   ILE A  44      37.122   0.209  -5.982  1.00  0.00           O  
ATOM    657  CB  ILE A  44      37.721   2.873  -4.479  1.00  0.00           C  
ATOM    658  CG1 ILE A  44      37.252   4.056  -3.633  1.00  0.00           C  
ATOM    659  CG2 ILE A  44      38.944   3.240  -5.233  1.00  0.00           C  
ATOM    660  CD1 ILE A  44      38.092   4.313  -2.416  1.00  0.00           C  
ATOM    661  H   ILE A  44      35.627   1.395  -3.918  1.00  0.00           H  
ATOM    662  HA  ILE A  44      36.338   3.340  -6.055  1.00  0.00           H  
ATOM    663  HB  ILE A  44      37.943   2.045  -3.809  1.00  0.00           H  
ATOM    664 1HG1 ILE A  44      37.292   4.944  -4.249  1.00  0.00           H  
ATOM    665 2HG1 ILE A  44      36.235   3.896  -3.336  1.00  0.00           H  
ATOM    666 1HG2 ILE A  44      39.737   3.524  -4.543  1.00  0.00           H  
ATOM    667 2HG2 ILE A  44      39.257   2.385  -5.806  1.00  0.00           H  
ATOM    668 3HG2 ILE A  44      38.726   4.070  -5.900  1.00  0.00           H  
ATOM    669 1HD1 ILE A  44      37.706   5.172  -1.892  1.00  0.00           H  
ATOM    670 2HD1 ILE A  44      38.058   3.448  -1.760  1.00  0.00           H  
ATOM    671 3HD1 ILE A  44      39.117   4.498  -2.708  1.00  0.00           H  
ATOM    672  N   ILE A  45      37.442   1.697  -7.658  1.00  0.00           N  
ATOM    673  CA  ILE A  45      37.869   0.668  -8.625  1.00  0.00           C  
ATOM    674  C   ILE A  45      39.405   0.442  -8.619  1.00  0.00           C  
ATOM    675  O   ILE A  45      39.871  -0.696  -8.593  1.00  0.00           O  
ATOM    676  CB  ILE A  45      37.504   1.188  -9.998  1.00  0.00           C  
ATOM    677  CG1 ILE A  45      36.025   1.544 -10.007  1.00  0.00           C  
ATOM    678  CG2 ILE A  45      37.837   0.166 -11.072  1.00  0.00           C  
ATOM    679  CD1 ILE A  45      35.097   0.535  -9.798  1.00  0.00           C  
ATOM    680  H   ILE A  45      37.362   2.659  -7.980  1.00  0.00           H  
ATOM    681  HA  ILE A  45      37.354  -0.261  -8.413  1.00  0.00           H  
ATOM    682  HB  ILE A  45      38.059   2.095 -10.187  1.00  0.00           H  
ATOM    683 1HG1 ILE A  45      35.864   2.218  -9.183  1.00  0.00           H  
ATOM    684 2HG1 ILE A  45      35.802   2.046 -10.918  1.00  0.00           H  
ATOM    685 1HG2 ILE A  45      37.569   0.558 -12.041  1.00  0.00           H  
ATOM    686 2HG2 ILE A  45      38.903  -0.053 -11.046  1.00  0.00           H  
ATOM    687 3HG2 ILE A  45      37.287  -0.748 -10.896  1.00  0.00           H  
ATOM    688 1HD1 ILE A  45      34.117   0.974  -9.783  1.00  0.00           H  
ATOM    689 2HD1 ILE A  45      35.169  -0.164 -10.619  1.00  0.00           H  
ATOM    690 3HD1 ILE A  45      35.289   0.050  -8.856  1.00  0.00           H  
ATOM    691  N   THR A  46      40.184   1.518  -8.732  1.00  0.00           N  
ATOM    692  CA  THR A  46      41.664   1.543  -8.660  1.00  0.00           C  
ATOM    693  C   THR A  46      42.537   0.651  -9.591  1.00  0.00           C  
ATOM    694  O   THR A  46      43.421   1.159 -10.287  1.00  0.00           O  
ATOM    695  CB  THR A  46      42.126   1.265  -7.214  1.00  0.00           C  
ATOM    696  OG1 THR A  46      41.601   2.266  -6.358  1.00  0.00           O  
ATOM    697  CG2 THR A  46      43.645   1.337  -7.119  1.00  0.00           C  
ATOM    698  H   THR A  46      39.713   2.407  -8.801  1.00  0.00           H  
ATOM    699  HA  THR A  46      41.953   2.570  -8.876  1.00  0.00           H  
ATOM    700  HB  THR A  46      41.768   0.286  -6.889  1.00  0.00           H  
ATOM    701  HG1 THR A  46      41.926   3.133  -6.637  1.00  0.00           H  
ATOM    702 1HG2 THR A  46      43.952   1.155  -6.090  1.00  0.00           H  
ATOM    703 2HG2 THR A  46      44.108   0.597  -7.760  1.00  0.00           H  
ATOM    704 3HG2 THR A  46      43.971   2.326  -7.429  1.00  0.00           H  
ATOM    705  N   GLU A  47      42.372  -0.667  -9.477  1.00  0.00           N  
ATOM    706  CA  GLU A  47      43.300  -1.686  -9.994  1.00  0.00           C  
ATOM    707  C   GLU A  47      42.983  -2.321 -11.361  1.00  0.00           C  
ATOM    708  O   GLU A  47      41.836  -2.316 -11.810  1.00  0.00           O  
ATOM    709  CB  GLU A  47      43.407  -2.800  -8.957  1.00  0.00           C  
ATOM    710  CG  GLU A  47      43.944  -2.356  -7.585  1.00  0.00           C  
ATOM    711  CD  GLU A  47      44.137  -3.469  -6.541  1.00  0.00           C  
ATOM    712  OE1 GLU A  47      43.824  -4.610  -6.797  1.00  0.00           O  
ATOM    713  OE2 GLU A  47      44.610  -3.156  -5.477  1.00  0.00           O  
ATOM    714  H   GLU A  47      41.559  -0.967  -8.957  1.00  0.00           H  
ATOM    715  HA  GLU A  47      44.278  -1.211 -10.082  1.00  0.00           H  
ATOM    716 1HB  GLU A  47      42.435  -3.263  -8.820  1.00  0.00           H  
ATOM    717 2HB  GLU A  47      44.094  -3.514  -9.334  1.00  0.00           H  
ATOM    718 1HG  GLU A  47      44.892  -1.842  -7.727  1.00  0.00           H  
ATOM    719 2HG  GLU A  47      43.235  -1.644  -7.177  1.00  0.00           H  
ATOM    720  N   THR A  48      44.027  -2.883 -12.010  1.00  0.00           N  
ATOM    721  CA  THR A  48      43.891  -3.599 -13.291  1.00  0.00           C  
ATOM    722  C   THR A  48      45.011  -4.660 -13.505  1.00  0.00           C  
ATOM    723  O   THR A  48      46.109  -4.506 -12.971  1.00  0.00           O  
ATOM    724  CB  THR A  48      43.906  -2.580 -14.436  1.00  0.00           C  
ATOM    725  OG1 THR A  48      43.618  -3.240 -15.661  1.00  0.00           O  
ATOM    726  CG2 THR A  48      45.264  -1.909 -14.518  1.00  0.00           C  
ATOM    727  H   THR A  48      44.943  -2.825 -11.591  1.00  0.00           H  
ATOM    728  HA  THR A  48      42.930  -4.114 -13.294  1.00  0.00           H  
ATOM    729  HB  THR A  48      43.141  -1.820 -14.253  1.00  0.00           H  
ATOM    730  HG1 THR A  48      42.762  -3.688 -15.565  1.00  0.00           H  
ATOM    731 1HG2 THR A  48      45.264  -1.183 -15.330  1.00  0.00           H  
ATOM    732 2HG2 THR A  48      45.474  -1.398 -13.576  1.00  0.00           H  
ATOM    733 3HG2 THR A  48      46.030  -2.661 -14.701  1.00  0.00           H  
ATOM    734  N   HIS A  49      44.729  -5.728 -14.292  1.00  0.00           N  
ATOM    735  CA  HIS A  49      45.706  -6.812 -14.613  1.00  0.00           C  
ATOM    736  C   HIS A  49      45.223  -7.708 -15.790  1.00  0.00           C  
ATOM    737  O   HIS A  49      44.023  -7.787 -16.031  1.00  0.00           O  
ATOM    738  CB  HIS A  49      46.024  -7.640 -13.349  1.00  0.00           C  
ATOM    739  CG  HIS A  49      47.167  -8.617 -13.469  1.00  0.00           C  
ATOM    740  ND1 HIS A  49      47.009  -9.884 -13.954  1.00  0.00           N  
ATOM    741  CD2 HIS A  49      48.474  -8.494 -13.160  1.00  0.00           C  
ATOM    742  CE1 HIS A  49      48.164 -10.515 -13.947  1.00  0.00           C  
ATOM    743  NE2 HIS A  49      49.085  -9.693 -13.472  1.00  0.00           N  
ATOM    744  H   HIS A  49      43.805  -5.788 -14.695  1.00  0.00           H  
ATOM    745  HA  HIS A  49      46.641  -6.352 -14.930  1.00  0.00           H  
ATOM    746 1HB  HIS A  49      46.275  -6.964 -12.545  1.00  0.00           H  
ATOM    747 2HB  HIS A  49      45.171  -8.195 -13.039  1.00  0.00           H  
ATOM    748  HD1 HIS A  49      46.134 -10.297 -14.227  1.00  0.00           H  
ATOM    749  HD2 HIS A  49      49.052  -7.669 -12.750  1.00  0.00           H  
ATOM    750  HE1 HIS A  49      48.229 -11.541 -14.307  1.00  0.00           H  
ATOM    751  N   SER A  50      46.148  -8.330 -16.557  1.00  0.00           N  
ATOM    752  CA  SER A  50      45.753  -9.241 -17.660  1.00  0.00           C  
ATOM    753  C   SER A  50      46.787 -10.351 -17.985  1.00  0.00           C  
ATOM    754  O   SER A  50      47.947 -10.252 -17.577  1.00  0.00           O  
ATOM    755  CB  SER A  50      45.476  -8.431 -18.897  1.00  0.00           C  
ATOM    756  OG  SER A  50      46.643  -7.798 -19.358  1.00  0.00           O  
ATOM    757  H   SER A  50      47.130  -8.214 -16.342  1.00  0.00           H  
ATOM    758  HA  SER A  50      44.820  -9.733 -17.366  1.00  0.00           H  
ATOM    759 1HB  SER A  50      45.081  -9.082 -19.676  1.00  0.00           H  
ATOM    760 2HB  SER A  50      44.719  -7.690 -18.673  1.00  0.00           H  
ATOM    761  HG  SER A  50      47.246  -8.504 -19.614  1.00  0.00           H  
ATOM    762  N   THR A  51      46.352 -11.399 -18.734  1.00  0.00           N  
ATOM    763  CA  THR A  51      47.193 -12.568 -19.102  1.00  0.00           C  
ATOM    764  C   THR A  51      47.192 -12.966 -20.596  1.00  0.00           C  
ATOM    765  O   THR A  51      46.596 -12.283 -21.428  1.00  0.00           O  
ATOM    766  CB  THR A  51      46.781 -13.793 -18.265  1.00  0.00           C  
ATOM    767  OG1 THR A  51      45.451 -14.205 -18.611  1.00  0.00           O  
ATOM    768  CG2 THR A  51      46.912 -13.453 -16.772  1.00  0.00           C  
ATOM    769  H   THR A  51      45.395 -11.398 -19.073  1.00  0.00           H  
ATOM    770  HA  THR A  51      48.219 -12.315 -18.846  1.00  0.00           H  
ATOM    771  HB  THR A  51      47.430 -14.616 -18.464  1.00  0.00           H  
ATOM    772  HG1 THR A  51      45.454 -14.653 -19.496  1.00  0.00           H  
ATOM    773 1HG2 THR A  51      46.637 -14.310 -16.184  1.00  0.00           H  
ATOM    774 2HG2 THR A  51      47.956 -13.192 -16.568  1.00  0.00           H  
ATOM    775 3HG2 THR A  51      46.297 -12.612 -16.484  1.00  0.00           H  
ATOM    776  N   GLY A  52      47.918 -14.061 -20.926  1.00  0.00           N  
ATOM    777  CA  GLY A  52      48.008 -14.594 -22.298  1.00  0.00           C  
ATOM    778  C   GLY A  52      46.798 -15.484 -22.626  1.00  0.00           C  
ATOM    779  O   GLY A  52      45.840 -15.507 -21.858  1.00  0.00           O  
ATOM    780  H   GLY A  52      48.409 -14.557 -20.196  1.00  0.00           H  
ATOM    781 1HA  GLY A  52      48.066 -13.769 -23.009  1.00  0.00           H  
ATOM    782 2HA  GLY A  52      48.925 -15.170 -22.409  1.00  0.00           H  
ATOM    783  N   LEU A  53      46.845 -16.224 -23.750  1.00  0.00           N  
ATOM    784  CA  LEU A  53      45.683 -17.023 -24.194  1.00  0.00           C  
ATOM    785  C   LEU A  53      45.980 -18.285 -25.009  1.00  0.00           C  
ATOM    786  O   LEU A  53      46.856 -18.261 -25.876  1.00  0.00           O  
ATOM    787  CB  LEU A  53      44.794 -16.162 -25.072  1.00  0.00           C  
ATOM    788  CG  LEU A  53      43.591 -16.832 -25.628  1.00  0.00           C  
ATOM    789  CD1 LEU A  53      42.692 -17.117 -24.529  1.00  0.00           C  
ATOM    790  CD2 LEU A  53      43.030 -15.960 -26.547  1.00  0.00           C  
ATOM    791  H   LEU A  53      47.672 -16.198 -24.329  1.00  0.00           H  
ATOM    792  HA  LEU A  53      45.128 -17.320 -23.300  1.00  0.00           H  
ATOM    793 1HB  LEU A  53      44.453 -15.306 -24.484  1.00  0.00           H  
ATOM    794 2HB  LEU A  53      45.385 -15.794 -25.907  1.00  0.00           H  
ATOM    795  HG  LEU A  53      43.832 -17.753 -26.123  1.00  0.00           H  
ATOM    796 1HD1 LEU A  53      41.803 -17.580 -24.876  1.00  0.00           H  
ATOM    797 2HD1 LEU A  53      43.177 -17.756 -23.839  1.00  0.00           H  
ATOM    798 3HD1 LEU A  53      42.476 -16.215 -24.070  1.00  0.00           H  
ATOM    799 1HD2 LEU A  53      42.122 -16.352 -26.964  1.00  0.00           H  
ATOM    800 2HD2 LEU A  53      42.845 -15.084 -26.001  1.00  0.00           H  
ATOM    801 3HD2 LEU A  53      43.741 -15.757 -27.347  1.00  0.00           H  
ATOM    802  N   ARG A  54      45.232 -19.376 -24.759  1.00  0.00           N  
ATOM    803  CA  ARG A  54      45.353 -20.580 -25.589  1.00  0.00           C  
ATOM    804  C   ARG A  54      44.035 -20.945 -26.330  1.00  0.00           C  
ATOM    805  O   ARG A  54      42.944 -20.629 -25.867  1.00  0.00           O  
ATOM    806  CB  ARG A  54      45.824 -21.727 -24.724  1.00  0.00           C  
ATOM    807  CG  ARG A  54      47.260 -21.553 -24.196  1.00  0.00           C  
ATOM    808  CD  ARG A  54      47.697 -22.672 -23.329  1.00  0.00           C  
ATOM    809  NE  ARG A  54      49.055 -22.476 -22.822  1.00  0.00           N  
ATOM    810  CZ  ARG A  54      50.183 -22.873 -23.450  1.00  0.00           C  
ATOM    811  NH1 ARG A  54      50.114 -23.487 -24.611  1.00  0.00           N  
ATOM    812  NH2 ARG A  54      51.363 -22.643 -22.897  1.00  0.00           N  
ATOM    813  H   ARG A  54      44.543 -19.373 -23.999  1.00  0.00           H  
ATOM    814  HA  ARG A  54      46.117 -20.395 -26.342  1.00  0.00           H  
ATOM    815 1HB  ARG A  54      45.177 -21.790 -23.858  1.00  0.00           H  
ATOM    816 2HB  ARG A  54      45.751 -22.669 -25.270  1.00  0.00           H  
ATOM    817 1HG  ARG A  54      47.948 -21.472 -25.039  1.00  0.00           H  
ATOM    818 2HG  ARG A  54      47.309 -20.641 -23.604  1.00  0.00           H  
ATOM    819 1HD  ARG A  54      47.036 -22.722 -22.479  1.00  0.00           H  
ATOM    820 2HD  ARG A  54      47.662 -23.610 -23.881  1.00  0.00           H  
ATOM    821  HE  ARG A  54      49.157 -22.007 -21.932  1.00  0.00           H  
ATOM    822 1HH1 ARG A  54      49.215 -23.664 -25.035  1.00  0.00           H  
ATOM    823 2HH1 ARG A  54      50.959 -23.782 -25.077  1.00  0.00           H  
ATOM    824 1HH2 ARG A  54      51.420 -22.171 -22.005  1.00  0.00           H  
ATOM    825 2HH2 ARG A  54      52.207 -22.939 -23.365  1.00  0.00           H  
ATOM    826  N   LEU A  55      44.137 -21.611 -27.497  1.00  0.00           N  
ATOM    827  CA  LEU A  55      42.946 -22.077 -28.257  1.00  0.00           C  
ATOM    828  C   LEU A  55      42.867 -23.601 -28.368  1.00  0.00           C  
ATOM    829  O   LEU A  55      43.812 -24.259 -28.816  1.00  0.00           O  
ATOM    830  CB  LEU A  55      42.908 -21.446 -29.669  1.00  0.00           C  
ATOM    831  CG  LEU A  55      41.798 -21.974 -30.667  1.00  0.00           C  
ATOM    832  CD1 LEU A  55      40.412 -21.671 -30.157  1.00  0.00           C  
ATOM    833  CD2 LEU A  55      42.007 -21.315 -32.020  1.00  0.00           C  
ATOM    834  H   LEU A  55      45.057 -21.823 -27.860  1.00  0.00           H  
ATOM    835  HA  LEU A  55      42.054 -21.750 -27.728  1.00  0.00           H  
ATOM    836 1HB  LEU A  55      42.759 -20.376 -29.561  1.00  0.00           H  
ATOM    837 2HB  LEU A  55      43.872 -21.611 -30.144  1.00  0.00           H  
ATOM    838  HG  LEU A  55      41.884 -23.060 -30.767  1.00  0.00           H  
ATOM    839 1HD1 LEU A  55      39.666 -22.052 -30.856  1.00  0.00           H  
ATOM    840 2HD1 LEU A  55      40.291 -22.150 -29.227  1.00  0.00           H  
ATOM    841 3HD1 LEU A  55      40.279 -20.621 -30.040  1.00  0.00           H  
ATOM    842 1HD2 LEU A  55      41.254 -21.682 -32.719  1.00  0.00           H  
ATOM    843 2HD2 LEU A  55      41.910 -20.234 -31.920  1.00  0.00           H  
ATOM    844 3HD2 LEU A  55      42.999 -21.556 -32.394  1.00  0.00           H  
ATOM    845  N   ASP A  56      41.730 -24.153 -27.928  1.00  0.00           N  
ATOM    846  CA  ASP A  56      41.476 -25.594 -27.921  1.00  0.00           C  
ATOM    847  C   ASP A  56      41.505 -26.196 -29.320  1.00  0.00           C  
ATOM    848  O   ASP A  56      40.942 -25.640 -30.262  1.00  0.00           O  
ATOM    849  CB  ASP A  56      40.139 -25.897 -27.258  1.00  0.00           C  
ATOM    850  CG  ASP A  56      39.899 -27.421 -26.945  1.00  0.00           C  
ATOM    851  OD1 ASP A  56      40.292 -27.869 -25.885  1.00  0.00           O  
ATOM    852  OD2 ASP A  56      39.355 -28.112 -27.767  1.00  0.00           O  
ATOM    853  H   ASP A  56      40.984 -23.540 -27.593  1.00  0.00           H  
ATOM    854  HA  ASP A  56      42.261 -26.070 -27.333  1.00  0.00           H  
ATOM    855 1HB  ASP A  56      40.083 -25.327 -26.348  1.00  0.00           H  
ATOM    856 2HB  ASP A  56      39.328 -25.543 -27.906  1.00  0.00           H  
ATOM    857  N   GLN A  57      42.188 -27.332 -29.446  1.00  0.00           N  
ATOM    858  CA  GLN A  57      42.307 -28.051 -30.710  1.00  0.00           C  
ATOM    859  C   GLN A  57      41.520 -29.373 -30.710  1.00  0.00           C  
ATOM    860  O   GLN A  57      41.775 -30.246 -31.543  1.00  0.00           O  
ATOM    861  CB  GLN A  57      43.779 -28.338 -31.006  1.00  0.00           C  
ATOM    862  CG  GLN A  57      44.665 -27.089 -31.066  1.00  0.00           C  
ATOM    863  CD  GLN A  57      44.280 -26.093 -32.142  1.00  0.00           C  
ATOM    864  OE1 GLN A  57      44.186 -26.419 -33.333  1.00  0.00           O  
ATOM    865  NE2 GLN A  57      44.062 -24.856 -31.717  1.00  0.00           N  
ATOM    866  H   GLN A  57      42.634 -27.720 -28.627  1.00  0.00           H  
ATOM    867  HA  GLN A  57      41.901 -27.423 -31.502  1.00  0.00           H  
ATOM    868 1HB  GLN A  57      44.179 -29.000 -30.240  1.00  0.00           H  
ATOM    869 2HB  GLN A  57      43.860 -28.855 -31.962  1.00  0.00           H  
ATOM    870 1HG  GLN A  57      44.609 -26.575 -30.104  1.00  0.00           H  
ATOM    871 2HG  GLN A  57      45.689 -27.403 -31.255  1.00  0.00           H  
ATOM    872 1HE2 GLN A  57      43.805 -24.141 -32.364  1.00  0.00           H  
ATOM    873 2HE2 GLN A  57      44.146 -24.647 -30.717  1.00  0.00           H  
ATOM    874  N   GLY A  58      40.644 -29.556 -29.721  1.00  0.00           N  
ATOM    875  CA  GLY A  58      39.886 -30.783 -29.523  1.00  0.00           C  
ATOM    876  C   GLY A  58      38.411 -30.637 -29.875  1.00  0.00           C  
ATOM    877  O   GLY A  58      38.050 -30.132 -30.936  1.00  0.00           O  
ATOM    878  H   GLY A  58      40.432 -28.801 -29.066  1.00  0.00           H  
ATOM    879 1HA  GLY A  58      40.327 -31.582 -30.121  1.00  0.00           H  
ATOM    880 2HA  GLY A  58      39.977 -31.083 -28.480  1.00  0.00           H  
ATOM    881  N   ALA A  59      37.559 -31.175 -28.999  1.00  0.00           N  
ATOM    882  CA  ALA A  59      36.108 -31.198 -29.192  1.00  0.00           C  
ATOM    883  C   ALA A  59      35.465 -29.812 -29.307  1.00  0.00           C  
ATOM    884  O   ALA A  59      34.444 -29.666 -29.981  1.00  0.00           O  
ATOM    885  CB  ALA A  59      35.452 -31.935 -28.036  1.00  0.00           C  
ATOM    886  H   ALA A  59      37.937 -31.572 -28.153  1.00  0.00           H  
ATOM    887  HA  ALA A  59      35.907 -31.734 -30.120  1.00  0.00           H  
ATOM    888 1HB  ALA A  59      34.376 -31.988 -28.206  1.00  0.00           H  
ATOM    889 2HB  ALA A  59      35.858 -32.943 -27.965  1.00  0.00           H  
ATOM    890 3HB  ALA A  59      35.645 -31.397 -27.109  1.00  0.00           H  
ATOM    891  N   GLY A  60      35.992 -28.819 -28.589  1.00  0.00           N  
ATOM    892  CA  GLY A  60      35.371 -27.499 -28.618  1.00  0.00           C  
ATOM    893  C   GLY A  60      36.068 -26.542 -29.577  1.00  0.00           C  
ATOM    894  O   GLY A  60      37.071 -26.885 -30.192  1.00  0.00           O  
ATOM    895  H   GLY A  60      36.842 -28.972 -28.056  1.00  0.00           H  
ATOM    896 1HA  GLY A  60      34.325 -27.596 -28.907  1.00  0.00           H  
ATOM    897 2HA  GLY A  60      35.379 -27.089 -27.614  1.00  0.00           H  
ATOM    898  N   ASP A  61      35.525 -25.329 -29.683  1.00  0.00           N  
ATOM    899  CA  ASP A  61      36.049 -24.268 -30.533  1.00  0.00           C  
ATOM    900  C   ASP A  61      36.545 -23.099 -29.701  1.00  0.00           C  
ATOM    901  O   ASP A  61      36.734 -21.993 -30.207  1.00  0.00           O  
ATOM    902  CB  ASP A  61      34.936 -23.776 -31.453  1.00  0.00           C  
ATOM    903  CG  ASP A  61      34.501 -24.789 -32.521  1.00  0.00           C  
ATOM    904  OD1 ASP A  61      35.360 -25.376 -33.127  1.00  0.00           O  
ATOM    905  OD2 ASP A  61      33.318 -24.988 -32.700  1.00  0.00           O  
ATOM    906  H   ASP A  61      34.695 -25.083 -29.140  1.00  0.00           H  
ATOM    907  HA  ASP A  61      36.881 -24.657 -31.122  1.00  0.00           H  
ATOM    908 1HB  ASP A  61      34.062 -23.521 -30.844  1.00  0.00           H  
ATOM    909 2HB  ASP A  61      35.255 -22.893 -31.911  1.00  0.00           H  
ATOM    910  N   TYR A  62      36.702 -23.334 -28.417  1.00  0.00           N  
ATOM    911  CA  TYR A  62      36.929 -22.249 -27.490  1.00  0.00           C  
ATOM    912  C   TYR A  62      38.327 -21.773 -27.209  1.00  0.00           C  
ATOM    913  O   TYR A  62      39.295 -22.545 -27.159  1.00  0.00           O  
ATOM    914  CB  TYR A  62      36.304 -22.670 -26.182  1.00  0.00           C  
ATOM    915  CG  TYR A  62      36.974 -23.787 -25.533  1.00  0.00           C  
ATOM    916  CD1 TYR A  62      37.978 -23.532 -24.646  1.00  0.00           C  
ATOM    917  CD2 TYR A  62      36.629 -25.063 -25.848  1.00  0.00           C  
ATOM    918  CE1 TYR A  62      38.623 -24.572 -24.018  1.00  0.00           C  
ATOM    919  CE2 TYR A  62      37.276 -26.121 -25.246  1.00  0.00           C  
ATOM    920  CZ  TYR A  62      38.272 -25.871 -24.318  1.00  0.00           C  
ATOM    921  OH  TYR A  62      38.953 -26.906 -23.712  1.00  0.00           O  
ATOM    922  H   TYR A  62      36.593 -24.276 -28.076  1.00  0.00           H  
ATOM    923  HA  TYR A  62      36.396 -21.394 -27.886  1.00  0.00           H  
ATOM    924 1HB  TYR A  62      36.344 -21.863 -25.494  1.00  0.00           H  
ATOM    925 2HB  TYR A  62      35.281 -22.927 -26.340  1.00  0.00           H  
ATOM    926  HD1 TYR A  62      38.235 -22.501 -24.434  1.00  0.00           H  
ATOM    927  HD2 TYR A  62      35.842 -25.231 -26.568  1.00  0.00           H  
ATOM    928  HE1 TYR A  62      39.413 -24.381 -23.301  1.00  0.00           H  
ATOM    929  HE2 TYR A  62      37.002 -27.147 -25.496  1.00  0.00           H  
ATOM    930  HH  TYR A  62      39.373 -27.464 -24.412  1.00  0.00           H  
ATOM    931  N   TYR A  63      38.374 -20.486 -26.887  1.00  0.00           N  
ATOM    932  CA  TYR A  63      39.584 -19.807 -26.438  1.00  0.00           C  
ATOM    933  C   TYR A  63      39.585 -19.888 -24.931  1.00  0.00           C  
ATOM    934  O   TYR A  63      38.517 -19.748 -24.339  1.00  0.00           O  
ATOM    935  CB  TYR A  63      39.544 -18.356 -26.878  1.00  0.00           C  
ATOM    936  CG  TYR A  63      39.626 -18.185 -28.352  1.00  0.00           C  
ATOM    937  CD1 TYR A  63      38.463 -18.172 -29.104  1.00  0.00           C  
ATOM    938  CD2 TYR A  63      40.861 -18.031 -28.963  1.00  0.00           C  
ATOM    939  CE1 TYR A  63      38.538 -18.005 -30.468  1.00  0.00           C  
ATOM    940  CE2 TYR A  63      40.935 -17.857 -30.323  1.00  0.00           C  
ATOM    941  CZ  TYR A  63      39.780 -17.843 -31.077  1.00  0.00           C  
ATOM    942  OH  TYR A  63      39.848 -17.675 -32.434  1.00  0.00           O  
ATOM    943  H   TYR A  63      37.501 -19.958 -26.993  1.00  0.00           H  
ATOM    944  HA  TYR A  63      40.469 -20.310 -26.823  1.00  0.00           H  
ATOM    945 1HB  TYR A  63      38.618 -17.889 -26.528  1.00  0.00           H  
ATOM    946 2HB  TYR A  63      40.349 -17.818 -26.443  1.00  0.00           H  
ATOM    947  HD1 TYR A  63      37.491 -18.298 -28.615  1.00  0.00           H  
ATOM    948  HD2 TYR A  63      41.772 -18.051 -28.368  1.00  0.00           H  
ATOM    949  HE1 TYR A  63      37.625 -17.995 -31.066  1.00  0.00           H  
ATOM    950  HE2 TYR A  63      41.904 -17.735 -30.805  1.00  0.00           H  
ATOM    951  HH  TYR A  63      38.956 -17.586 -32.784  1.00  0.00           H  
ATOM    952  N   TRP A  64      40.740 -20.090 -24.298  1.00  0.00           N  
ATOM    953  CA  TRP A  64      40.703 -20.212 -22.855  1.00  0.00           C  
ATOM    954  C   TRP A  64      41.823 -19.649 -22.011  1.00  0.00           C  
ATOM    955  O   TRP A  64      43.003 -19.577 -22.394  1.00  0.00           O  
ATOM    956  CB  TRP A  64      40.595 -21.687 -22.491  1.00  0.00           C  
ATOM    957  CG  TRP A  64      41.730 -22.565 -22.900  1.00  0.00           C  
ATOM    958  CD1 TRP A  64      41.914 -23.183 -24.104  1.00  0.00           C  
ATOM    959  CD2 TRP A  64      42.826 -22.989 -22.064  1.00  0.00           C  
ATOM    960  NE1 TRP A  64      43.049 -23.956 -24.066  1.00  0.00           N  
ATOM    961  CE2 TRP A  64      43.613 -23.854 -22.829  1.00  0.00           C  
ATOM    962  CE3 TRP A  64      43.193 -22.720 -20.740  1.00  0.00           C  
ATOM    963  CZ2 TRP A  64      44.745 -24.455 -22.317  1.00  0.00           C  
ATOM    964  CZ3 TRP A  64      44.334 -23.321 -20.230  1.00  0.00           C  
ATOM    965  CH2 TRP A  64      45.087 -24.168 -20.996  1.00  0.00           C  
ATOM    966  H   TRP A  64      41.602 -20.198 -24.814  1.00  0.00           H  
ATOM    967  HA  TRP A  64      39.796 -19.715 -22.519  1.00  0.00           H  
ATOM    968 1HB  TRP A  64      40.477 -21.783 -21.413  1.00  0.00           H  
ATOM    969 2HB  TRP A  64      39.730 -22.085 -22.942  1.00  0.00           H  
ATOM    970  HD1 TRP A  64      41.248 -23.085 -24.968  1.00  0.00           H  
ATOM    971  HE1 TRP A  64      43.410 -24.521 -24.819  1.00  0.00           H  
ATOM    972  HE3 TRP A  64      42.590 -22.054 -20.122  1.00  0.00           H  
ATOM    973  HZ2 TRP A  64      45.359 -25.133 -22.911  1.00  0.00           H  
ATOM    974  HZ3 TRP A  64      44.615 -23.111 -19.196  1.00  0.00           H  
ATOM    975  HH2 TRP A  64      45.974 -24.625 -20.559  1.00  0.00           H  
ATOM    976  N   SER A  65      41.405 -19.398 -20.773  1.00  0.00           N  
ATOM    977  CA  SER A  65      42.221 -18.936 -19.670  1.00  0.00           C  
ATOM    978  C   SER A  65      41.574 -19.456 -18.381  1.00  0.00           C  
ATOM    979  O   SER A  65      40.353 -19.563 -18.292  1.00  0.00           O  
ATOM    980  CB  SER A  65      42.244 -17.437 -19.717  1.00  0.00           C  
ATOM    981  OG  SER A  65      43.072 -16.858 -18.774  1.00  0.00           O  
ATOM    982  H   SER A  65      40.400 -19.454 -20.623  1.00  0.00           H  
ATOM    983  HA  SER A  65      43.230 -19.339 -19.757  1.00  0.00           H  
ATOM    984 1HB  SER A  65      42.548 -17.126 -20.721  1.00  0.00           H  
ATOM    985 2HB  SER A  65      41.257 -17.080 -19.553  1.00  0.00           H  
ATOM    986  HG  SER A  65      43.199 -15.944 -19.130  1.00  0.00           H  
ATOM    987  N   GLU A  66      42.399 -19.797 -17.399  1.00  0.00           N  
ATOM    988  CA  GLU A  66      41.926 -20.344 -16.122  1.00  0.00           C  
ATOM    989  C   GLU A  66      41.877 -19.347 -14.971  1.00  0.00           C  
ATOM    990  O   GLU A  66      42.418 -18.244 -15.059  1.00  0.00           O  
ATOM    991  CB  GLU A  66      42.788 -21.538 -15.733  1.00  0.00           C  
ATOM    992  CG  GLU A  66      42.675 -22.708 -16.698  1.00  0.00           C  
ATOM    993  CD  GLU A  66      43.564 -23.890 -16.339  1.00  0.00           C  
ATOM    994  OE1 GLU A  66      44.347 -23.775 -15.424  1.00  0.00           O  
ATOM    995  OE2 GLU A  66      43.439 -24.912 -16.975  1.00  0.00           O  
ATOM    996  H   GLU A  66      43.390 -19.666 -17.536  1.00  0.00           H  
ATOM    997  HA  GLU A  66      40.909 -20.710 -16.270  1.00  0.00           H  
ATOM    998 1HB  GLU A  66      43.832 -21.234 -15.677  1.00  0.00           H  
ATOM    999 2HB  GLU A  66      42.492 -21.894 -14.745  1.00  0.00           H  
ATOM   1000 1HG  GLU A  66      41.635 -23.040 -16.712  1.00  0.00           H  
ATOM   1001 2HG  GLU A  66      42.920 -22.355 -17.692  1.00  0.00           H  
ATOM   1002  N   MET A  67      41.231 -19.769 -13.882  1.00  0.00           N  
ATOM   1003  CA  MET A  67      41.066 -18.959 -12.671  1.00  0.00           C  
ATOM   1004  C   MET A  67      42.428 -18.461 -12.102  1.00  0.00           C  
ATOM   1005  O   MET A  67      43.306 -19.286 -11.850  1.00  0.00           O  
ATOM   1006  CB  MET A  67      40.365 -19.840 -11.641  1.00  0.00           C  
ATOM   1007  CG  MET A  67      38.917 -20.201 -12.020  1.00  0.00           C  
ATOM   1008  SD  MET A  67      38.027 -21.326 -10.894  1.00  0.00           S  
ATOM   1009  CE  MET A  67      36.314 -21.439 -11.558  1.00  0.00           C  
ATOM   1010  H   MET A  67      40.814 -20.704 -13.909  1.00  0.00           H  
ATOM   1011  HA  MET A  67      40.406 -18.137 -12.899  1.00  0.00           H  
ATOM   1012 1HB  MET A  67      40.930 -20.751 -11.490  1.00  0.00           H  
ATOM   1013 2HB  MET A  67      40.350 -19.315 -10.695  1.00  0.00           H  
ATOM   1014 1HG  MET A  67      38.410 -19.291 -12.015  1.00  0.00           H  
ATOM   1015 2HG  MET A  67      38.885 -20.605 -13.015  1.00  0.00           H  
ATOM   1016 1HE  MET A  67      35.726 -22.118 -10.930  1.00  0.00           H  
ATOM   1017 2HE  MET A  67      35.847 -20.475 -11.573  1.00  0.00           H  
ATOM   1018 3HE  MET A  67      36.327 -21.827 -12.556  1.00  0.00           H  
ATOM   1019  N   PRO A  68      42.652 -17.125 -11.964  1.00  0.00           N  
ATOM   1020  CA  PRO A  68      43.854 -16.484 -11.412  1.00  0.00           C  
ATOM   1021  C   PRO A  68      44.080 -16.855  -9.946  1.00  0.00           C  
ATOM   1022  O   PRO A  68      43.127 -16.929  -9.177  1.00  0.00           O  
ATOM   1023  CB  PRO A  68      43.520 -14.994 -11.516  1.00  0.00           C  
ATOM   1024  CG  PRO A  68      42.493 -14.900 -12.585  1.00  0.00           C  
ATOM   1025  CD  PRO A  68      41.671 -16.148 -12.487  1.00  0.00           C  
ATOM   1026  HA  PRO A  68      44.721 -16.747 -12.022  1.00  0.00           H  
ATOM   1027 1HB  PRO A  68      43.177 -14.627 -10.557  1.00  0.00           H  
ATOM   1028 2HB  PRO A  68      44.430 -14.421 -11.758  1.00  0.00           H  
ATOM   1029 1HG  PRO A  68      41.905 -13.975 -12.474  1.00  0.00           H  
ATOM   1030 2HG  PRO A  68      42.996 -14.849 -13.522  1.00  0.00           H  
ATOM   1031 1HD  PRO A  68      40.813 -16.026 -11.798  1.00  0.00           H  
ATOM   1032 2HD  PRO A  68      41.362 -16.388 -13.521  1.00  0.00           H  
ATOM   1033  N   SER A  69      45.341 -16.962  -9.524  1.00  0.00           N  
ATOM   1034  CA  SER A  69      45.618 -17.307  -8.126  1.00  0.00           C  
ATOM   1035  C   SER A  69      45.070 -16.302  -7.118  1.00  0.00           C  
ATOM   1036  O   SER A  69      44.527 -16.682  -6.083  1.00  0.00           O  
ATOM   1037  CB  SER A  69      47.109 -17.456  -7.902  1.00  0.00           C  
ATOM   1038  OG  SER A  69      47.621 -18.551  -8.609  1.00  0.00           O  
ATOM   1039  H   SER A  69      46.104 -16.860 -10.179  1.00  0.00           H  
ATOM   1040  HA  SER A  69      45.141 -18.272  -7.924  1.00  0.00           H  
ATOM   1041 1HB  SER A  69      47.621 -16.544  -8.208  1.00  0.00           H  
ATOM   1042 2HB  SER A  69      47.292 -17.591  -6.838  1.00  0.00           H  
ATOM   1043  HG  SER A  69      48.537 -18.646  -8.324  1.00  0.00           H  
ATOM   1044  N   ARG A  70      45.171 -15.010  -7.425  1.00  0.00           N  
ATOM   1045  CA  ARG A  70      44.686 -14.011  -6.477  1.00  0.00           C  
ATOM   1046  C   ARG A  70      43.179 -14.063  -6.340  1.00  0.00           C  
ATOM   1047  O   ARG A  70      42.632 -13.917  -5.242  1.00  0.00           O  
ATOM   1048  CB  ARG A  70      45.064 -12.614  -6.900  1.00  0.00           C  
ATOM   1049  CG  ARG A  70      44.514 -11.523  -5.981  1.00  0.00           C  
ATOM   1050  CD  ARG A  70      45.024 -11.656  -4.599  1.00  0.00           C  
ATOM   1051  NE  ARG A  70      44.557 -10.577  -3.752  1.00  0.00           N  
ATOM   1052  CZ  ARG A  70      44.594 -10.588  -2.407  1.00  0.00           C  
ATOM   1053  NH1 ARG A  70      45.073 -11.633  -1.755  1.00  0.00           N  
ATOM   1054  NH2 ARG A  70      44.146  -9.539  -1.737  1.00  0.00           N  
ATOM   1055  H   ARG A  70      45.603 -14.735  -8.294  1.00  0.00           H  
ATOM   1056  HA  ARG A  70      45.131 -14.210  -5.504  1.00  0.00           H  
ATOM   1057 1HB  ARG A  70      46.150 -12.519  -6.924  1.00  0.00           H  
ATOM   1058 2HB  ARG A  70      44.698 -12.441  -7.903  1.00  0.00           H  
ATOM   1059 1HG  ARG A  70      44.793 -10.537  -6.351  1.00  0.00           H  
ATOM   1060 2HG  ARG A  70      43.427 -11.605  -5.949  1.00  0.00           H  
ATOM   1061 1HD  ARG A  70      44.671 -12.596  -4.179  1.00  0.00           H  
ATOM   1062 2HD  ARG A  70      46.115 -11.644  -4.599  1.00  0.00           H  
ATOM   1063  HE  ARG A  70      44.183  -9.757  -4.203  1.00  0.00           H  
ATOM   1064 1HH1 ARG A  70      45.433 -12.458  -2.264  1.00  0.00           H  
ATOM   1065 2HH1 ARG A  70      45.096 -11.629  -0.748  1.00  0.00           H  
ATOM   1066 1HH2 ARG A  70      43.783  -8.738  -2.237  1.00  0.00           H  
ATOM   1067 2HH2 ARG A  70      44.170  -9.536  -0.729  1.00  0.00           H  
ATOM   1068  N   VAL A  71      42.490 -14.269  -7.445  1.00  0.00           N  
ATOM   1069  CA  VAL A  71      41.049 -14.248  -7.385  1.00  0.00           C  
ATOM   1070  C   VAL A  71      40.633 -15.490  -6.556  1.00  0.00           C  
ATOM   1071  O   VAL A  71      39.707 -15.408  -5.736  1.00  0.00           O  
ATOM   1072  CB  VAL A  71      40.429 -14.196  -8.795  1.00  0.00           C  
ATOM   1073  CG1 VAL A  71      38.958 -14.221  -8.694  1.00  0.00           C  
ATOM   1074  CG2 VAL A  71      40.902 -12.943  -9.536  1.00  0.00           C  
ATOM   1075  H   VAL A  71      42.962 -14.431  -8.324  1.00  0.00           H  
ATOM   1076  HA  VAL A  71      40.726 -13.359  -6.857  1.00  0.00           H  
ATOM   1077  HB  VAL A  71      40.738 -15.088  -9.345  1.00  0.00           H  
ATOM   1078 1HG1 VAL A  71      38.523 -14.214  -9.693  1.00  0.00           H  
ATOM   1079 2HG1 VAL A  71      38.635 -15.098  -8.166  1.00  0.00           H  
ATOM   1080 3HG1 VAL A  71      38.658 -13.337  -8.150  1.00  0.00           H  
ATOM   1081 1HG2 VAL A  71      40.472 -12.929 -10.539  1.00  0.00           H  
ATOM   1082 2HG2 VAL A  71      40.597 -12.058  -8.999  1.00  0.00           H  
ATOM   1083 3HG2 VAL A  71      41.970 -12.966  -9.603  1.00  0.00           H  
ATOM   1084  N   THR A  72      41.357 -16.619  -6.735  1.00  0.00           N  
ATOM   1085  CA  THR A  72      41.111 -17.843  -5.962  1.00  0.00           C  
ATOM   1086  C   THR A  72      41.241 -17.584  -4.466  1.00  0.00           C  
ATOM   1087  O   THR A  72      40.379 -17.990  -3.679  1.00  0.00           O  
ATOM   1088  CB  THR A  72      42.100 -18.988  -6.312  1.00  0.00           C  
ATOM   1089  OG1 THR A  72      42.010 -19.370  -7.689  1.00  0.00           O  
ATOM   1090  CG2 THR A  72      41.771 -20.175  -5.450  1.00  0.00           C  
ATOM   1091  H   THR A  72      42.074 -16.642  -7.459  1.00  0.00           H  
ATOM   1092  HA  THR A  72      40.102 -18.190  -6.141  1.00  0.00           H  
ATOM   1093  HB  THR A  72      43.112 -18.678  -6.103  1.00  0.00           H  
ATOM   1094  HG1 THR A  72      41.088 -19.285  -7.995  1.00  0.00           H  
ATOM   1095 1HG2 THR A  72      42.461 -20.987  -5.669  1.00  0.00           H  
ATOM   1096 2HG2 THR A  72      41.862 -19.890  -4.405  1.00  0.00           H  
ATOM   1097 3HG2 THR A  72      40.747 -20.500  -5.656  1.00  0.00           H  
ATOM   1098  N   GLN A  73      42.301 -16.867  -4.070  1.00  0.00           N  
ATOM   1099  CA  GLN A  73      42.522 -16.558  -2.658  1.00  0.00           C  
ATOM   1100  C   GLN A  73      41.364 -15.755  -2.098  1.00  0.00           C  
ATOM   1101  O   GLN A  73      40.911 -15.967  -0.968  1.00  0.00           O  
ATOM   1102  CB  GLN A  73      43.790 -15.718  -2.487  1.00  0.00           C  
ATOM   1103  CG  GLN A  73      45.078 -16.439  -2.755  1.00  0.00           C  
ATOM   1104  CD  GLN A  73      46.303 -15.510  -2.726  1.00  0.00           C  
ATOM   1105  OE1 GLN A  73      46.218 -14.262  -2.777  1.00  0.00           O  
ATOM   1106  NE2 GLN A  73      47.474 -16.131  -2.642  1.00  0.00           N  
ATOM   1107  H   GLN A  73      42.986 -16.571  -4.768  1.00  0.00           H  
ATOM   1108  HA  GLN A  73      42.609 -17.490  -2.100  1.00  0.00           H  
ATOM   1109 1HB  GLN A  73      43.742 -14.861  -3.156  1.00  0.00           H  
ATOM   1110 2HB  GLN A  73      43.827 -15.328  -1.472  1.00  0.00           H  
ATOM   1111 1HG  GLN A  73      45.212 -17.195  -1.985  1.00  0.00           H  
ATOM   1112 2HG  GLN A  73      45.024 -16.911  -3.725  1.00  0.00           H  
ATOM   1113 1HE2 GLN A  73      48.322 -15.604  -2.619  1.00  0.00           H  
ATOM   1114 2HE2 GLN A  73      47.505 -17.131  -2.602  1.00  0.00           H  
ATOM   1115  N   LEU A  74      40.856 -14.829  -2.895  1.00  0.00           N  
ATOM   1116  CA  LEU A  74      39.744 -14.031  -2.444  1.00  0.00           C  
ATOM   1117  C   LEU A  74      38.486 -14.896  -2.295  1.00  0.00           C  
ATOM   1118  O   LEU A  74      37.828 -14.858  -1.251  1.00  0.00           O  
ATOM   1119  CB  LEU A  74      39.583 -12.882  -3.439  1.00  0.00           C  
ATOM   1120  CG  LEU A  74      40.746 -11.847  -3.377  1.00  0.00           C  
ATOM   1121  CD1 LEU A  74      40.709 -10.952  -4.560  1.00  0.00           C  
ATOM   1122  CD2 LEU A  74      40.597 -11.017  -2.120  1.00  0.00           C  
ATOM   1123  H   LEU A  74      41.270 -14.663  -3.816  1.00  0.00           H  
ATOM   1124  HA  LEU A  74      39.992 -13.616  -1.467  1.00  0.00           H  
ATOM   1125 1HB  LEU A  74      39.548 -13.288  -4.444  1.00  0.00           H  
ATOM   1126 2HB  LEU A  74      38.658 -12.377  -3.243  1.00  0.00           H  
ATOM   1127  HG  LEU A  74      41.706 -12.373  -3.367  1.00  0.00           H  
ATOM   1128 1HD1 LEU A  74      41.529 -10.236  -4.503  1.00  0.00           H  
ATOM   1129 2HD1 LEU A  74      40.812 -11.554  -5.449  1.00  0.00           H  
ATOM   1130 3HD1 LEU A  74      39.788 -10.432  -4.590  1.00  0.00           H  
ATOM   1131 1HD2 LEU A  74      41.405 -10.295  -2.069  1.00  0.00           H  
ATOM   1132 2HD2 LEU A  74      39.643 -10.488  -2.140  1.00  0.00           H  
ATOM   1133 3HD2 LEU A  74      40.635 -11.666  -1.246  1.00  0.00           H  
ATOM   1134  N   HIS A  75      38.195 -15.766  -3.273  1.00  0.00           N  
ATOM   1135  CA  HIS A  75      36.988 -16.598  -3.175  1.00  0.00           C  
ATOM   1136  C   HIS A  75      36.985 -17.510  -1.984  1.00  0.00           C  
ATOM   1137  O   HIS A  75      35.999 -17.593  -1.243  1.00  0.00           O  
ATOM   1138  CB  HIS A  75      36.733 -17.507  -4.354  1.00  0.00           C  
ATOM   1139  CG  HIS A  75      35.485 -18.361  -4.059  1.00  0.00           C  
ATOM   1140  ND1 HIS A  75      34.217 -17.845  -4.089  1.00  0.00           N  
ATOM   1141  CD2 HIS A  75      35.348 -19.672  -3.712  1.00  0.00           C  
ATOM   1142  CE1 HIS A  75      33.340 -18.790  -3.770  1.00  0.00           C  
ATOM   1143  NE2 HIS A  75      33.994 -19.907  -3.535  1.00  0.00           N  
ATOM   1144  H   HIS A  75      38.785 -15.803  -4.106  1.00  0.00           H  
ATOM   1145  HA  HIS A  75      36.126 -15.961  -3.089  1.00  0.00           H  
ATOM   1146 1HB  HIS A  75      36.576 -16.925  -5.264  1.00  0.00           H  
ATOM   1147 2HB  HIS A  75      37.590 -18.171  -4.508  1.00  0.00           H  
ATOM   1148  HD1 HIS A  75      33.989 -16.908  -4.306  1.00  0.00           H  
ATOM   1149  HD2 HIS A  75      36.073 -20.473  -3.563  1.00  0.00           H  
ATOM   1150  HE1 HIS A  75      32.275 -18.568  -3.737  1.00  0.00           H  
ATOM   1151  N   ASN A  76      38.093 -18.204  -1.795  1.00  0.00           N  
ATOM   1152  CA  ASN A  76      38.203 -19.198  -0.752  1.00  0.00           C  
ATOM   1153  C   ASN A  76      37.954 -18.636   0.644  1.00  0.00           C  
ATOM   1154  O   ASN A  76      37.668 -19.395   1.567  1.00  0.00           O  
ATOM   1155  CB  ASN A  76      39.556 -19.882  -0.811  1.00  0.00           C  
ATOM   1156  CG  ASN A  76      39.679 -20.884  -1.965  1.00  0.00           C  
ATOM   1157  OD1 ASN A  76      38.673 -21.268  -2.589  1.00  0.00           O  
ATOM   1158  ND2 ASN A  76      40.880 -21.343  -2.215  1.00  0.00           N  
ATOM   1159  H   ASN A  76      38.887 -18.058  -2.423  1.00  0.00           H  
ATOM   1160  HA  ASN A  76      37.436 -19.952  -0.930  1.00  0.00           H  
ATOM   1161 1HB  ASN A  76      40.330 -19.114  -0.931  1.00  0.00           H  
ATOM   1162 2HB  ASN A  76      39.746 -20.391   0.132  1.00  0.00           H  
ATOM   1163 1HD2 ASN A  76      41.014 -22.037  -2.925  1.00  0.00           H  
ATOM   1164 2HD2 ASN A  76      41.659 -21.019  -1.679  1.00  0.00           H  
ATOM   1165  N   ASN A  77      38.099 -17.322   0.820  1.00  0.00           N  
ATOM   1166  CA  ASN A  77      37.900 -16.743   2.125  1.00  0.00           C  
ATOM   1167  C   ASN A  77      36.563 -16.006   2.305  1.00  0.00           C  
ATOM   1168  O   ASN A  77      36.362 -15.376   3.346  1.00  0.00           O  
ATOM   1169  CB  ASN A  77      39.086 -15.853   2.428  1.00  0.00           C  
ATOM   1170  CG  ASN A  77      40.342 -16.675   2.711  1.00  0.00           C  
ATOM   1171  OD1 ASN A  77      40.476 -17.185   3.831  1.00  0.00           O  
ATOM   1172  ND2 ASN A  77      41.231 -16.842   1.753  1.00  0.00           N  
ATOM   1173  H   ASN A  77      38.301 -16.700   0.037  1.00  0.00           H  
ATOM   1174  HA  ASN A  77      37.905 -17.551   2.854  1.00  0.00           H  
ATOM   1175 1HB  ASN A  77      39.272 -15.195   1.572  1.00  0.00           H  
ATOM   1176 2HB  ASN A  77      38.864 -15.226   3.289  1.00  0.00           H  
ATOM   1177 1HD2 ASN A  77      42.049 -17.385   1.929  1.00  0.00           H  
ATOM   1178 2HD2 ASN A  77      41.093 -16.442   0.827  1.00  0.00           H  
ATOM   1179  N   ASP A  78      35.637 -16.092   1.333  1.00  0.00           N  
ATOM   1180  CA  ASP A  78      34.337 -15.429   1.536  1.00  0.00           C  
ATOM   1181  C   ASP A  78      33.151 -15.921   0.672  1.00  0.00           C  
ATOM   1182  O   ASP A  78      32.800 -15.288  -0.330  1.00  0.00           O  
ATOM   1183  CB  ASP A  78      34.460 -13.922   1.389  1.00  0.00           C  
ATOM   1184  CG  ASP A  78      33.185 -13.203   1.766  1.00  0.00           C  
ATOM   1185  OD1 ASP A  78      32.176 -13.847   1.968  1.00  0.00           O  
ATOM   1186  OD2 ASP A  78      33.222 -12.018   1.860  1.00  0.00           O  
ATOM   1187  H   ASP A  78      35.829 -16.620   0.479  1.00  0.00           H  
ATOM   1188  HA  ASP A  78      34.071 -15.582   2.582  1.00  0.00           H  
ATOM   1189 1HB  ASP A  78      35.270 -13.541   2.013  1.00  0.00           H  
ATOM   1190 2HB  ASP A  78      34.688 -13.674   0.387  1.00  0.00           H  
ATOM   1191  N   PRO A  79      32.452 -16.985   1.081  1.00  0.00           N  
ATOM   1192  CA  PRO A  79      31.248 -17.552   0.477  1.00  0.00           C  
ATOM   1193  C   PRO A  79      30.022 -16.621   0.453  1.00  0.00           C  
ATOM   1194  O   PRO A  79      28.997 -16.975  -0.129  1.00  0.00           O  
ATOM   1195  CB  PRO A  79      30.948 -18.756   1.373  1.00  0.00           C  
ATOM   1196  CG  PRO A  79      32.265 -19.106   2.014  1.00  0.00           C  
ATOM   1197  CD  PRO A  79      32.941 -17.772   2.237  1.00  0.00           C  
ATOM   1198  HA  PRO A  79      31.496 -17.882  -0.545  1.00  0.00           H  
ATOM   1199 1HB  PRO A  79      30.181 -18.468   2.114  1.00  0.00           H  
ATOM   1200 2HB  PRO A  79      30.518 -19.562   0.773  1.00  0.00           H  
ATOM   1201 1HG  PRO A  79      32.099 -19.671   2.942  1.00  0.00           H  
ATOM   1202 2HG  PRO A  79      32.846 -19.756   1.340  1.00  0.00           H  
ATOM   1203 1HD  PRO A  79      32.602 -17.315   3.186  1.00  0.00           H  
ATOM   1204 2HD  PRO A  79      34.020 -17.928   2.211  1.00  0.00           H  
ATOM   1205  N   ASN A  80      30.092 -15.472   1.146  1.00  0.00           N  
ATOM   1206  CA  ASN A  80      28.960 -14.555   1.293  1.00  0.00           C  
ATOM   1207  C   ASN A  80      28.943 -13.410   0.270  1.00  0.00           C  
ATOM   1208  O   ASN A  80      28.152 -12.449   0.388  1.00  0.00           O  
ATOM   1209  CB  ASN A  80      28.994 -14.013   2.692  1.00  0.00           C  
ATOM   1210  CG  ASN A  80      28.735 -15.084   3.716  1.00  0.00           C  
ATOM   1211  OD1 ASN A  80      27.880 -15.960   3.532  1.00  0.00           O  
ATOM   1212  ND2 ASN A  80      29.476 -15.040   4.796  1.00  0.00           N  
ATOM   1213  H   ASN A  80      30.969 -15.161   1.572  1.00  0.00           H  
ATOM   1214  HA  ASN A  80      28.041 -15.124   1.156  1.00  0.00           H  
ATOM   1215 1HB  ASN A  80      29.965 -13.567   2.889  1.00  0.00           H  
ATOM   1216 2HB  ASN A  80      28.257 -13.240   2.799  1.00  0.00           H  
ATOM   1217 1HD2 ASN A  80      29.359 -15.724   5.514  1.00  0.00           H  
ATOM   1218 2HD2 ASN A  80      30.158 -14.313   4.902  1.00  0.00           H  
ATOM   1219  N   ARG A  81      29.807 -13.556  -0.731  1.00  0.00           N  
ATOM   1220  CA  ARG A  81      29.956 -12.691  -1.903  1.00  0.00           C  
ATOM   1221  C   ARG A  81      28.835 -12.854  -2.937  1.00  0.00           C  
ATOM   1222  O   ARG A  81      28.075 -13.826  -2.904  1.00  0.00           O  
ATOM   1223  CB  ARG A  81      31.236 -13.043  -2.587  1.00  0.00           C  
ATOM   1224  CG  ARG A  81      31.195 -14.448  -3.122  1.00  0.00           C  
ATOM   1225  CD  ARG A  81      32.392 -14.767  -3.801  1.00  0.00           C  
ATOM   1226  NE  ARG A  81      33.498 -14.698  -2.900  1.00  0.00           N  
ATOM   1227  CZ  ARG A  81      34.380 -13.702  -2.918  1.00  0.00           C  
ATOM   1228  NH1 ARG A  81      34.267 -12.757  -3.762  1.00  0.00           N  
ATOM   1229  NH2 ARG A  81      35.369 -13.632  -2.084  1.00  0.00           N  
ATOM   1230  H   ARG A  81      30.463 -14.340  -0.665  1.00  0.00           H  
ATOM   1231  HA  ARG A  81      29.991 -11.652  -1.569  1.00  0.00           H  
ATOM   1232 1HB  ARG A  81      31.409 -12.369  -3.418  1.00  0.00           H  
ATOM   1233 2HB  ARG A  81      32.074 -12.951  -1.896  1.00  0.00           H  
ATOM   1234 1HG  ARG A  81      31.064 -15.147  -2.293  1.00  0.00           H  
ATOM   1235 2HG  ARG A  81      30.368 -14.548  -3.821  1.00  0.00           H  
ATOM   1236 1HD  ARG A  81      32.325 -15.771  -4.196  1.00  0.00           H  
ATOM   1237 2HD  ARG A  81      32.560 -14.069  -4.608  1.00  0.00           H  
ATOM   1238  HE  ARG A  81      33.588 -15.414  -2.170  1.00  0.00           H  
ATOM   1239 1HH1 ARG A  81      33.474 -12.720  -4.418  1.00  0.00           H  
ATOM   1240 2HH1 ARG A  81      34.955 -12.012  -3.710  1.00  0.00           H  
ATOM   1241 1HH2 ARG A  81      35.490 -14.337  -1.358  1.00  0.00           H  
ATOM   1242 2HH2 ARG A  81      35.981 -12.833  -2.142  1.00  0.00           H  
ATOM   1243  N   VAL A  82      28.756 -11.890  -3.850  1.00  0.00           N  
ATOM   1244  CA  VAL A  82      27.773 -11.874  -4.964  1.00  0.00           C  
ATOM   1245  C   VAL A  82      28.456 -11.609  -6.281  1.00  0.00           C  
ATOM   1246  O   VAL A  82      29.665 -11.521  -6.285  1.00  0.00           O  
ATOM   1247  CB  VAL A  82      26.708 -10.835  -4.745  1.00  0.00           C  
ATOM   1248  CG1 VAL A  82      25.911 -11.158  -3.491  1.00  0.00           C  
ATOM   1249  CG2 VAL A  82      27.417  -9.505  -4.659  1.00  0.00           C  
ATOM   1250  H   VAL A  82      29.455 -11.133  -3.770  1.00  0.00           H  
ATOM   1251  HA  VAL A  82      27.295 -12.852  -5.014  1.00  0.00           H  
ATOM   1252  HB  VAL A  82      26.015 -10.838  -5.586  1.00  0.00           H  
ATOM   1253 1HG1 VAL A  82      25.132 -10.432  -3.351  1.00  0.00           H  
ATOM   1254 2HG1 VAL A  82      25.453 -12.136  -3.604  1.00  0.00           H  
ATOM   1255 3HG1 VAL A  82      26.573 -11.167  -2.631  1.00  0.00           H  
ATOM   1256 1HG2 VAL A  82      26.738  -8.709  -4.538  1.00  0.00           H  
ATOM   1257 2HG2 VAL A  82      28.122  -9.517  -3.819  1.00  0.00           H  
ATOM   1258 3HG2 VAL A  82      27.944  -9.361  -5.562  1.00  0.00           H  
ATOM   1259  N   VAL A  83      27.747 -11.609  -7.427  1.00  0.00           N  
ATOM   1260  CA  VAL A  83      28.505 -11.339  -8.648  1.00  0.00           C  
ATOM   1261  C   VAL A  83      27.889 -10.281  -9.618  1.00  0.00           C  
ATOM   1262  O   VAL A  83      26.702 -10.269  -9.937  1.00  0.00           O  
ATOM   1263  CB  VAL A  83      28.735 -12.659  -9.391  1.00  0.00           C  
ATOM   1264  CG1 VAL A  83      29.564 -12.429 -10.602  1.00  0.00           C  
ATOM   1265  CG2 VAL A  83      29.333 -13.693  -8.492  1.00  0.00           C  
ATOM   1266  H   VAL A  83      26.742 -11.749  -7.489  1.00  0.00           H  
ATOM   1267  HA  VAL A  83      29.475 -10.967  -8.351  1.00  0.00           H  
ATOM   1268  HB  VAL A  83      27.812 -13.026  -9.713  1.00  0.00           H  
ATOM   1269 1HG1 VAL A  83      29.708 -13.346 -11.110  1.00  0.00           H  
ATOM   1270 2HG1 VAL A  83      29.085 -11.718 -11.263  1.00  0.00           H  
ATOM   1271 3HG1 VAL A  83      30.512 -12.063 -10.318  1.00  0.00           H  
ATOM   1272 1HG2 VAL A  83      29.427 -14.595  -9.058  1.00  0.00           H  
ATOM   1273 2HG2 VAL A  83      30.310 -13.350  -8.140  1.00  0.00           H  
ATOM   1274 3HG2 VAL A  83      28.690 -13.885  -7.644  1.00  0.00           H  
ATOM   1275  N   LEU A  84      28.718  -9.373 -10.070  1.00  0.00           N  
ATOM   1276  CA  LEU A  84      28.338  -8.357 -11.067  1.00  0.00           C  
ATOM   1277  C   LEU A  84      29.144  -8.543 -12.324  1.00  0.00           C  
ATOM   1278  O   LEU A  84      30.009  -9.413 -12.359  1.00  0.00           O  
ATOM   1279  CB  LEU A  84      28.520  -6.904 -10.585  1.00  0.00           C  
ATOM   1280  CG  LEU A  84      27.700  -6.416  -9.406  1.00  0.00           C  
ATOM   1281  CD1 LEU A  84      28.168  -5.053  -9.054  1.00  0.00           C  
ATOM   1282  CD2 LEU A  84      26.314  -6.399  -9.788  1.00  0.00           C  
ATOM   1283  H   LEU A  84      29.680  -9.449  -9.736  1.00  0.00           H  
ATOM   1284  HA  LEU A  84      27.294  -8.496 -11.320  1.00  0.00           H  
ATOM   1285 1HB  LEU A  84      29.544  -6.752 -10.325  1.00  0.00           H  
ATOM   1286 2HB  LEU A  84      28.293  -6.241 -11.418  1.00  0.00           H  
ATOM   1287  HG  LEU A  84      27.794  -7.056  -8.568  1.00  0.00           H  
ATOM   1288 1HD1 LEU A  84      27.575  -4.667  -8.232  1.00  0.00           H  
ATOM   1289 2HD1 LEU A  84      29.220  -5.083  -8.773  1.00  0.00           H  
ATOM   1290 3HD1 LEU A  84      28.042  -4.440  -9.915  1.00  0.00           H  
ATOM   1291 1HD2 LEU A  84      25.695  -6.040  -8.962  1.00  0.00           H  
ATOM   1292 2HD2 LEU A  84      26.179  -5.761 -10.655  1.00  0.00           H  
ATOM   1293 3HD2 LEU A  84      26.058  -7.410 -10.026  1.00  0.00           H  
ATOM   1294  N   THR A  85      28.843  -7.780 -13.369  1.00  0.00           N  
ATOM   1295  CA  THR A  85      29.705  -7.753 -14.547  1.00  0.00           C  
ATOM   1296  C   THR A  85      29.517  -6.555 -15.472  1.00  0.00           C  
ATOM   1297  O   THR A  85      28.425  -6.010 -15.644  1.00  0.00           O  
ATOM   1298  CB  THR A  85      29.661  -9.040 -15.341  1.00  0.00           C  
ATOM   1299  OG1 THR A  85      30.444  -8.858 -16.484  1.00  0.00           O  
ATOM   1300  CG2 THR A  85      28.343  -9.436 -15.700  1.00  0.00           C  
ATOM   1301  H   THR A  85      28.048  -7.156 -13.331  1.00  0.00           H  
ATOM   1302  HA  THR A  85      30.728  -7.689 -14.201  1.00  0.00           H  
ATOM   1303  HB  THR A  85      30.103  -9.836 -14.757  1.00  0.00           H  
ATOM   1304  HG1 THR A  85      30.729  -9.722 -16.792  1.00  0.00           H  
ATOM   1305 1HG2 THR A  85      28.394 -10.353 -16.275  1.00  0.00           H  
ATOM   1306 2HG2 THR A  85      27.779  -9.607 -14.794  1.00  0.00           H  
ATOM   1307 3HG2 THR A  85      27.886  -8.659 -16.284  1.00  0.00           H  
ATOM   1308  N   GLU A  86      30.626  -6.153 -16.082  1.00  0.00           N  
ATOM   1309  CA  GLU A  86      30.697  -5.061 -17.049  1.00  0.00           C  
ATOM   1310  C   GLU A  86      31.334  -5.527 -18.346  1.00  0.00           C  
ATOM   1311  O   GLU A  86      32.497  -5.234 -18.584  1.00  0.00           O  
ATOM   1312  CB  GLU A  86      31.590  -3.971 -16.470  1.00  0.00           C  
ATOM   1313  CG  GLU A  86      31.087  -3.335 -15.208  1.00  0.00           C  
ATOM   1314  CD  GLU A  86      32.124  -2.446 -14.591  1.00  0.00           C  
ATOM   1315  OE1 GLU A  86      33.040  -2.067 -15.267  1.00  0.00           O  
ATOM   1316  OE2 GLU A  86      32.019  -2.189 -13.417  1.00  0.00           O  
ATOM   1317  H   GLU A  86      31.468  -6.680 -15.897  1.00  0.00           H  
ATOM   1318  HA  GLU A  86      29.695  -4.688 -17.255  1.00  0.00           H  
ATOM   1319 1HB  GLU A  86      32.578  -4.392 -16.258  1.00  0.00           H  
ATOM   1320 2HB  GLU A  86      31.724  -3.189 -17.217  1.00  0.00           H  
ATOM   1321 1HG  GLU A  86      30.211  -2.727 -15.447  1.00  0.00           H  
ATOM   1322 2HG  GLU A  86      30.784  -4.103 -14.510  1.00  0.00           H  
ATOM   1323  N   ILE A  87      30.605  -6.194 -19.213  1.00  0.00           N  
ATOM   1324  CA  ILE A  87      31.277  -6.776 -20.373  1.00  0.00           C  
ATOM   1325  C   ILE A  87      31.650  -5.675 -21.329  1.00  0.00           C  
ATOM   1326  O   ILE A  87      30.851  -4.779 -21.586  1.00  0.00           O  
ATOM   1327  CB  ILE A  87      30.387  -7.774 -21.080  1.00  0.00           C  
ATOM   1328  CG1 ILE A  87      29.953  -8.786 -20.060  1.00  0.00           C  
ATOM   1329  CG2 ILE A  87      31.175  -8.489 -22.200  1.00  0.00           C  
ATOM   1330  CD1 ILE A  87      30.932  -9.457 -19.596  1.00  0.00           C  
ATOM   1331  H   ILE A  87      29.626  -6.383 -19.014  1.00  0.00           H  
ATOM   1332  HA  ILE A  87      32.189  -7.275 -20.050  1.00  0.00           H  
ATOM   1333  HB  ILE A  87      29.571  -7.276 -21.509  1.00  0.00           H  
ATOM   1334 1HG1 ILE A  87      29.513  -8.277 -19.242  1.00  0.00           H  
ATOM   1335 2HG1 ILE A  87      29.291  -9.462 -20.433  1.00  0.00           H  
ATOM   1336 1HG2 ILE A  87      30.549  -9.211 -22.692  1.00  0.00           H  
ATOM   1337 2HG2 ILE A  87      31.523  -7.761 -22.929  1.00  0.00           H  
ATOM   1338 3HG2 ILE A  87      32.018  -8.990 -21.774  1.00  0.00           H  
ATOM   1339 1HD1 ILE A  87      30.596 -10.163 -18.840  1.00  0.00           H  
ATOM   1340 2HD1 ILE A  87      31.324  -9.949 -20.409  1.00  0.00           H  
ATOM   1341 3HD1 ILE A  87      31.621  -8.765 -19.199  1.00  0.00           H  
ATOM   1342  N   GLU A  88      32.880  -5.704 -21.803  1.00  0.00           N  
ATOM   1343  CA  GLU A  88      33.354  -4.677 -22.715  1.00  0.00           C  
ATOM   1344  C   GLU A  88      33.632  -5.202 -24.110  1.00  0.00           C  
ATOM   1345  O   GLU A  88      33.478  -6.393 -24.403  1.00  0.00           O  
ATOM   1346  CB  GLU A  88      34.609  -3.968 -22.173  1.00  0.00           C  
ATOM   1347  CG  GLU A  88      34.402  -3.122 -20.917  1.00  0.00           C  
ATOM   1348  CD  GLU A  88      35.630  -2.264 -20.572  1.00  0.00           C  
ATOM   1349  OE1 GLU A  88      36.637  -2.371 -21.252  1.00  0.00           O  
ATOM   1350  OE2 GLU A  88      35.552  -1.487 -19.651  1.00  0.00           O  
ATOM   1351  H   GLU A  88      33.484  -6.491 -21.552  1.00  0.00           H  
ATOM   1352  HA  GLU A  88      32.570  -3.919 -22.810  1.00  0.00           H  
ATOM   1353 1HB  GLU A  88      35.357  -4.716 -21.918  1.00  0.00           H  
ATOM   1354 2HB  GLU A  88      35.034  -3.319 -22.934  1.00  0.00           H  
ATOM   1355 1HG  GLU A  88      33.542  -2.471 -21.072  1.00  0.00           H  
ATOM   1356 2HG  GLU A  88      34.176  -3.785 -20.080  1.00  0.00           H  
ATOM   1357  N   PHE A  89      33.983  -4.275 -24.979  1.00  0.00           N  
ATOM   1358  CA  PHE A  89      34.413  -4.569 -26.326  1.00  0.00           C  
ATOM   1359  C   PHE A  89      35.187  -3.391 -26.843  1.00  0.00           C  
ATOM   1360  O   PHE A  89      35.220  -2.342 -26.203  1.00  0.00           O  
ATOM   1361  CB  PHE A  89      33.275  -4.810 -27.226  1.00  0.00           C  
ATOM   1362  CG  PHE A  89      32.416  -3.611 -27.402  1.00  0.00           C  
ATOM   1363  CD1 PHE A  89      32.605  -2.741 -28.457  1.00  0.00           C  
ATOM   1364  CD2 PHE A  89      31.388  -3.361 -26.555  1.00  0.00           C  
ATOM   1365  CE1 PHE A  89      31.767  -1.686 -28.622  1.00  0.00           C  
ATOM   1366  CE2 PHE A  89      30.556  -2.339 -26.755  1.00  0.00           C  
ATOM   1367  CZ  PHE A  89      30.741  -1.488 -27.781  1.00  0.00           C  
ATOM   1368  H   PHE A  89      34.009  -3.315 -24.669  1.00  0.00           H  
ATOM   1369  HA  PHE A  89      35.057  -5.450 -26.322  1.00  0.00           H  
ATOM   1370 1HB  PHE A  89      33.663  -5.103 -28.194  1.00  0.00           H  
ATOM   1371 2HB  PHE A  89      32.670  -5.636 -26.859  1.00  0.00           H  
ATOM   1372  HD1 PHE A  89      33.412  -2.901 -29.167  1.00  0.00           H  
ATOM   1373  HD2 PHE A  89      31.212  -3.999 -25.709  1.00  0.00           H  
ATOM   1374  HE1 PHE A  89      31.914  -1.012 -29.438  1.00  0.00           H  
ATOM   1375  HE2 PHE A  89      29.730  -2.208 -26.074  1.00  0.00           H  
ATOM   1376  HZ  PHE A  89      30.074  -0.650 -27.931  1.00  0.00           H  
ATOM   1377  N   SER A  90      35.806  -3.548 -27.994  1.00  0.00           N  
ATOM   1378  CA  SER A  90      36.453  -2.417 -28.626  1.00  0.00           C  
ATOM   1379  C   SER A  90      36.267  -2.472 -30.130  1.00  0.00           C  
ATOM   1380  O   SER A  90      36.760  -3.386 -30.783  1.00  0.00           O  
ATOM   1381  CB  SER A  90      37.931  -2.419 -28.295  1.00  0.00           C  
ATOM   1382  OG  SER A  90      38.595  -1.361 -28.936  1.00  0.00           O  
ATOM   1383  H   SER A  90      35.784  -4.442 -28.461  1.00  0.00           H  
ATOM   1384  HA  SER A  90      35.996  -1.493 -28.259  1.00  0.00           H  
ATOM   1385 1HB  SER A  90      38.064  -2.334 -27.216  1.00  0.00           H  
ATOM   1386 2HB  SER A  90      38.370  -3.368 -28.605  1.00  0.00           H  
ATOM   1387  HG  SER A  90      38.321  -1.400 -29.860  1.00  0.00           H  
ATOM   1388  N   ASP A  91      35.552  -1.500 -30.681  1.00  0.00           N  
ATOM   1389  CA  ASP A  91      35.342  -1.464 -32.134  1.00  0.00           C  
ATOM   1390  C   ASP A  91      35.636  -0.042 -32.631  1.00  0.00           C  
ATOM   1391  O   ASP A  91      36.725   0.232 -33.132  1.00  0.00           O  
ATOM   1392  CB  ASP A  91      33.960  -2.078 -32.541  1.00  0.00           C  
ATOM   1393  CG  ASP A  91      32.605  -1.441 -31.986  1.00  0.00           C  
ATOM   1394  OD1 ASP A  91      32.607  -0.307 -31.499  1.00  0.00           O  
ATOM   1395  OD2 ASP A  91      31.600  -2.129 -32.053  1.00  0.00           O  
ATOM   1396  H   ASP A  91      35.149  -0.784 -30.067  1.00  0.00           H  
ATOM   1397  HA  ASP A  91      36.084  -2.112 -32.603  1.00  0.00           H  
ATOM   1398 1HB  ASP A  91      33.899  -2.064 -33.632  1.00  0.00           H  
ATOM   1399 2HB  ASP A  91      33.963  -3.131 -32.249  1.00  0.00           H  
ATOM   1400  N   GLY A  92      34.682   0.854 -32.455  1.00  0.00           N  
ATOM   1401  CA  GLY A  92      34.827   2.268 -32.705  1.00  0.00           C  
ATOM   1402  C   GLY A  92      34.304   2.910 -31.432  1.00  0.00           C  
ATOM   1403  O   GLY A  92      34.430   4.116 -31.212  1.00  0.00           O  
ATOM   1404  H   GLY A  92      33.812   0.556 -32.046  1.00  0.00           H  
ATOM   1405 1HA  GLY A  92      35.871   2.531 -32.877  1.00  0.00           H  
ATOM   1406 2HA  GLY A  92      34.236   2.572 -33.565  1.00  0.00           H  
ATOM   1407  N   SER A  93      33.769   2.039 -30.565  1.00  0.00           N  
ATOM   1408  CA  SER A  93      33.163   2.426 -29.294  1.00  0.00           C  
ATOM   1409  C   SER A  93      33.401   1.419 -28.157  1.00  0.00           C  
ATOM   1410  O   SER A  93      34.051   0.380 -28.342  1.00  0.00           O  
ATOM   1411  CB  SER A  93      31.668   2.592 -29.505  1.00  0.00           C  
ATOM   1412  OG  SER A  93      31.038   1.351 -29.774  1.00  0.00           O  
ATOM   1413  H   SER A  93      33.677   1.067 -30.876  1.00  0.00           H  
ATOM   1414  HA  SER A  93      33.587   3.382 -28.994  1.00  0.00           H  
ATOM   1415 1HB  SER A  93      31.223   3.044 -28.625  1.00  0.00           H  
ATOM   1416 2HB  SER A  93      31.502   3.272 -30.339  1.00  0.00           H  
ATOM   1417  HG  SER A  93      31.573   0.882 -30.472  1.00  0.00           H  
ATOM   1418  N   ARG A  94      32.949   1.800 -26.942  1.00  0.00           N  
ATOM   1419  CA  ARG A  94      32.982   0.943 -25.740  1.00  0.00           C  
ATOM   1420  C   ARG A  94      31.668   1.116 -24.940  1.00  0.00           C  
ATOM   1421  O   ARG A  94      31.401   2.203 -24.436  1.00  0.00           O  
ATOM   1422  CB  ARG A  94      34.149   1.307 -24.822  1.00  0.00           C  
ATOM   1423  CG  ARG A  94      35.548   1.159 -25.407  1.00  0.00           C  
ATOM   1424  CD  ARG A  94      36.598   1.520 -24.407  1.00  0.00           C  
ATOM   1425  NE  ARG A  94      37.934   1.466 -24.982  1.00  0.00           N  
ATOM   1426  CZ  ARG A  94      39.068   1.774 -24.327  1.00  0.00           C  
ATOM   1427  NH1 ARG A  94      39.022   2.148 -23.068  1.00  0.00           N  
ATOM   1428  NH2 ARG A  94      40.228   1.702 -24.955  1.00  0.00           N  
ATOM   1429  H   ARG A  94      32.485   2.692 -26.869  1.00  0.00           H  
ATOM   1430  HA  ARG A  94      33.082  -0.101 -26.049  1.00  0.00           H  
ATOM   1431 1HB  ARG A  94      34.040   2.331 -24.477  1.00  0.00           H  
ATOM   1432 2HB  ARG A  94      34.112   0.660 -23.942  1.00  0.00           H  
ATOM   1433 1HG  ARG A  94      35.706   0.125 -25.722  1.00  0.00           H  
ATOM   1434 2HG  ARG A  94      35.662   1.815 -26.268  1.00  0.00           H  
ATOM   1435 1HD  ARG A  94      36.424   2.532 -24.043  1.00  0.00           H  
ATOM   1436 2HD  ARG A  94      36.557   0.818 -23.572  1.00  0.00           H  
ATOM   1437  HE  ARG A  94      38.012   1.180 -25.950  1.00  0.00           H  
ATOM   1438 1HH1 ARG A  94      38.133   2.198 -22.589  1.00  0.00           H  
ATOM   1439 2HH1 ARG A  94      39.875   2.381 -22.581  1.00  0.00           H  
ATOM   1440 1HH2 ARG A  94      40.259   1.417 -25.925  1.00  0.00           H  
ATOM   1441 2HH2 ARG A  94      41.081   1.935 -24.469  1.00  0.00           H  
ATOM   1442  N   HIS A  95      30.869   0.056 -24.831  1.00  0.00           N  
ATOM   1443  CA  HIS A  95      29.548   0.038 -24.162  1.00  0.00           C  
ATOM   1444  C   HIS A  95      29.321  -1.333 -23.498  1.00  0.00           C  
ATOM   1445  O   HIS A  95      30.171  -2.208 -23.628  1.00  0.00           O  
ATOM   1446  CB  HIS A  95      28.398   0.338 -25.144  1.00  0.00           C  
ATOM   1447  CG  HIS A  95      28.477   1.694 -25.821  1.00  0.00           C  
ATOM   1448  ND1 HIS A  95      28.224   2.885 -25.159  1.00  0.00           N  
ATOM   1449  CD2 HIS A  95      28.754   2.032 -27.100  1.00  0.00           C  
ATOM   1450  CE1 HIS A  95      28.355   3.889 -26.006  1.00  0.00           C  
ATOM   1451  NE2 HIS A  95      28.674   3.399 -27.187  1.00  0.00           N  
ATOM   1452  H   HIS A  95      31.185  -0.798 -25.264  1.00  0.00           H  
ATOM   1453  HA  HIS A  95      29.521   0.792 -23.377  1.00  0.00           H  
ATOM   1454 1HB  HIS A  95      28.369  -0.419 -25.917  1.00  0.00           H  
ATOM   1455 2HB  HIS A  95      27.445   0.284 -24.613  1.00  0.00           H  
ATOM   1456  HD2 HIS A  95      28.993   1.349 -27.916  1.00  0.00           H  
ATOM   1457  HE1 HIS A  95      28.218   4.948 -25.773  1.00  0.00           H  
ATOM   1458  HE2 HIS A  95      28.832   3.940 -28.028  1.00  0.00           H  
ATOM   1459  N   MET A  96      28.215  -1.499 -22.762  1.00  0.00           N  
ATOM   1460  CA  MET A  96      27.859  -2.799 -22.138  1.00  0.00           C  
ATOM   1461  C   MET A  96      26.477  -3.289 -22.673  1.00  0.00           C  
ATOM   1462  O   MET A  96      25.674  -2.473 -23.116  1.00  0.00           O  
ATOM   1463  CB  MET A  96      27.867  -2.646 -20.613  1.00  0.00           C  
ATOM   1464  CG  MET A  96      29.170  -2.392 -19.961  1.00  0.00           C  
ATOM   1465  SD  MET A  96      28.892  -1.739 -18.319  1.00  0.00           S  
ATOM   1466  CE  MET A  96      28.342  -0.094 -18.810  1.00  0.00           C  
ATOM   1467  H   MET A  96      27.574  -0.711 -22.646  1.00  0.00           H  
ATOM   1468  HA  MET A  96      28.607  -3.541 -22.419  1.00  0.00           H  
ATOM   1469 1HB  MET A  96      27.361  -1.771 -20.351  1.00  0.00           H  
ATOM   1470 2HB  MET A  96      27.363  -3.492 -20.142  1.00  0.00           H  
ATOM   1471 1HG  MET A  96      29.728  -3.326 -19.882  1.00  0.00           H  
ATOM   1472 2HG  MET A  96      29.763  -1.686 -20.536  1.00  0.00           H  
ATOM   1473 1HE  MET A  96      28.112   0.506 -17.931  1.00  0.00           H  
ATOM   1474 2HE  MET A  96      29.116   0.390 -19.390  1.00  0.00           H  
ATOM   1475 3HE  MET A  96      27.467  -0.180 -19.423  1.00  0.00           H  
ATOM   1476  N   LEU A  97      26.217  -4.611 -22.659  1.00  0.00           N  
ATOM   1477  CA  LEU A  97      24.962  -5.229 -23.160  1.00  0.00           C  
ATOM   1478  C   LEU A  97      24.545  -6.334 -22.192  1.00  0.00           C  
ATOM   1479  O   LEU A  97      24.957  -6.252 -21.057  1.00  0.00           O  
ATOM   1480  CB  LEU A  97      25.159  -5.647 -24.652  1.00  0.00           C  
ATOM   1481  CG  LEU A  97      24.048  -6.504 -25.434  1.00  0.00           C  
ATOM   1482  CD1 LEU A  97      22.718  -5.807 -25.386  1.00  0.00           C  
ATOM   1483  CD2 LEU A  97      24.485  -6.660 -26.866  1.00  0.00           C  
ATOM   1484  H   LEU A  97      26.898  -5.271 -22.272  1.00  0.00           H  
ATOM   1485  HA  LEU A  97      24.178  -4.478 -23.147  1.00  0.00           H  
ATOM   1486 1HB  LEU A  97      25.305  -4.731 -25.233  1.00  0.00           H  
ATOM   1487 2HB  LEU A  97      26.073  -6.185 -24.700  1.00  0.00           H  
ATOM   1488  HG  LEU A  97      23.977  -7.470 -25.042  1.00  0.00           H  
ATOM   1489 1HD1 LEU A  97      21.976  -6.359 -25.926  1.00  0.00           H  
ATOM   1490 2HD1 LEU A  97      22.417  -5.712 -24.371  1.00  0.00           H  
ATOM   1491 3HD1 LEU A  97      22.810  -4.864 -25.805  1.00  0.00           H  
ATOM   1492 1HD2 LEU A  97      23.748  -7.246 -27.421  1.00  0.00           H  
ATOM   1493 2HD2 LEU A  97      24.587  -5.671 -27.323  1.00  0.00           H  
ATOM   1494 3HD2 LEU A  97      25.424  -7.159 -26.890  1.00  0.00           H  
ATOM   1495  N   SER A  98      23.624  -7.252 -22.568  1.00  0.00           N  
ATOM   1496  CA  SER A  98      23.132  -8.351 -21.713  1.00  0.00           C  
ATOM   1497  C   SER A  98      23.161  -9.679 -22.430  1.00  0.00           C  
ATOM   1498  O   SER A  98      22.585 -10.650 -21.957  1.00  0.00           O  
ATOM   1499  CB  SER A  98      21.710  -8.157 -21.285  1.00  0.00           C  
ATOM   1500  OG  SER A  98      20.868  -8.116 -22.390  1.00  0.00           O  
ATOM   1501  H   SER A  98      23.267  -7.214 -23.500  1.00  0.00           H  
ATOM   1502  HA  SER A  98      23.754  -8.433 -20.835  1.00  0.00           H  
ATOM   1503 1HB  SER A  98      21.422  -8.981 -20.640  1.00  0.00           H  
ATOM   1504 2HB  SER A  98      21.625  -7.286 -20.720  1.00  0.00           H  
ATOM   1505  HG  SER A  98      21.320  -7.592 -23.042  1.00  0.00           H  
ATOM   1506  N   GLY A  99      23.790  -9.711 -23.583  1.00  0.00           N  
ATOM   1507  CA  GLY A  99      23.849 -10.888 -24.427  1.00  0.00           C  
ATOM   1508  C   GLY A  99      22.959 -10.898 -25.684  1.00  0.00           C  
ATOM   1509  O   GLY A  99      22.812 -11.939 -26.325  1.00  0.00           O  
ATOM   1510  H   GLY A  99      24.324  -8.897 -23.838  1.00  0.00           H  
ATOM   1511 1HA  GLY A  99      24.872 -10.975 -24.732  1.00  0.00           H  
ATOM   1512 2HA  GLY A  99      23.639 -11.771 -23.828  1.00  0.00           H  
ATOM   1513  N   MET A 100      22.383  -9.763 -26.081  1.00  0.00           N  
ATOM   1514  CA  MET A 100      21.510  -9.772 -27.259  1.00  0.00           C  
ATOM   1515  C   MET A 100      22.203  -9.812 -28.614  1.00  0.00           C  
ATOM   1516  O   MET A 100      22.355  -8.794 -29.285  1.00  0.00           O  
ATOM   1517  CB  MET A 100      20.573  -8.579 -27.264  1.00  0.00           C  
ATOM   1518  CG  MET A 100      19.575  -8.613 -28.405  1.00  0.00           C  
ATOM   1519  SD  MET A 100      18.393  -7.268 -28.331  1.00  0.00           S  
ATOM   1520  CE  MET A 100      17.486  -7.567 -29.829  1.00  0.00           C  
ATOM   1521  H   MET A 100      22.517  -8.920 -25.555  1.00  0.00           H  
ATOM   1522  HA  MET A 100      20.904 -10.668 -27.204  1.00  0.00           H  
ATOM   1523 1HB  MET A 100      20.050  -8.503 -26.318  1.00  0.00           H  
ATOM   1524 2HB  MET A 100      21.144  -7.680 -27.410  1.00  0.00           H  
ATOM   1525 1HG  MET A 100      20.106  -8.563 -29.359  1.00  0.00           H  
ATOM   1526 2HG  MET A 100      19.027  -9.556 -28.376  1.00  0.00           H  
ATOM   1527 1HE  MET A 100      16.703  -6.816 -29.936  1.00  0.00           H  
ATOM   1528 2HE  MET A 100      18.165  -7.514 -30.683  1.00  0.00           H  
ATOM   1529 3HE  MET A 100      17.032  -8.558 -29.786  1.00  0.00           H  
ATOM   1530  N   SER A 101      22.570 -11.015 -29.005  1.00  0.00           N  
ATOM   1531  CA  SER A 101      23.202 -11.345 -30.282  1.00  0.00           C  
ATOM   1532  C   SER A 101      22.159 -11.730 -31.329  1.00  0.00           C  
ATOM   1533  O   SER A 101      21.614 -12.830 -31.253  1.00  0.00           O  
ATOM   1534  CB  SER A 101      24.026 -12.569 -30.061  1.00  0.00           C  
ATOM   1535  OG  SER A 101      24.656 -13.035 -31.207  1.00  0.00           O  
ATOM   1536  H   SER A 101      22.424 -11.751 -28.315  1.00  0.00           H  
ATOM   1537  HA  SER A 101      23.790 -10.496 -30.640  1.00  0.00           H  
ATOM   1538 1HB  SER A 101      24.701 -12.436 -29.273  1.00  0.00           H  
ATOM   1539 2HB  SER A 101      23.340 -13.288 -29.741  1.00  0.00           H  
ATOM   1540  HG  SER A 101      25.220 -13.752 -30.932  1.00  0.00           H  
ATOM   1541  N   MET A 102      21.872 -10.888 -32.313  1.00  0.00           N  
ATOM   1542  CA  MET A 102      20.823 -11.272 -33.257  1.00  0.00           C  
ATOM   1543  C   MET A 102      21.446 -11.637 -34.579  1.00  0.00           C  
ATOM   1544  O   MET A 102      22.342 -10.952 -35.058  1.00  0.00           O  
ATOM   1545  CB  MET A 102      19.775 -10.161 -33.420  1.00  0.00           C  
ATOM   1546  CG  MET A 102      18.603 -10.531 -34.385  1.00  0.00           C  
ATOM   1547  SD  MET A 102      17.312  -9.242 -34.549  1.00  0.00           S  
ATOM   1548  CE  MET A 102      16.333  -9.485 -33.061  1.00  0.00           C  
ATOM   1549  H   MET A 102      22.368  -9.991 -32.430  1.00  0.00           H  
ATOM   1550  HA  MET A 102      20.322 -12.168 -32.899  1.00  0.00           H  
ATOM   1551 1HB  MET A 102      19.352  -9.911 -32.451  1.00  0.00           H  
ATOM   1552 2HB  MET A 102      20.269  -9.262 -33.783  1.00  0.00           H  
ATOM   1553 1HG  MET A 102      18.992 -10.750 -35.373  1.00  0.00           H  
ATOM   1554 2HG  MET A 102      18.123 -11.439 -34.015  1.00  0.00           H  
ATOM   1555 1HE  MET A 102      15.518  -8.757 -33.037  1.00  0.00           H  
ATOM   1556 2HE  MET A 102      15.915 -10.497 -33.059  1.00  0.00           H  
ATOM   1557 3HE  MET A 102      16.964  -9.355 -32.188  1.00  0.00           H  
ATOM   1558  N   GLY A 103      20.977 -12.700 -35.210  1.00  0.00           N  
ATOM   1559  CA  GLY A 103      21.578 -12.968 -36.490  1.00  0.00           C  
ATOM   1560  C   GLY A 103      21.148 -14.220 -37.206  1.00  0.00           C  
ATOM   1561  O   GLY A 103      20.604 -15.149 -36.609  1.00  0.00           O  
ATOM   1562  H   GLY A 103      20.244 -13.281 -34.829  1.00  0.00           H  
ATOM   1563 1HA  GLY A 103      21.401 -12.118 -37.132  1.00  0.00           H  
ATOM   1564 2HA  GLY A 103      22.646 -13.022 -36.331  1.00  0.00           H  
ATOM   1565  N   VAL A 104      21.389 -14.200 -38.513  1.00  0.00           N  
ATOM   1566  CA  VAL A 104      21.035 -15.274 -39.414  1.00  0.00           C  
ATOM   1567  C   VAL A 104      22.203 -15.747 -40.260  1.00  0.00           C  
ATOM   1568  O   VAL A 104      22.352 -16.945 -40.483  1.00  0.00           O  
ATOM   1569  CB  VAL A 104      19.899 -14.878 -40.345  1.00  0.00           C  
ATOM   1570  CG1 VAL A 104      19.645 -15.943 -41.261  1.00  0.00           C  
ATOM   1571  CG2 VAL A 104      18.656 -14.603 -39.557  1.00  0.00           C  
ATOM   1572  H   VAL A 104      21.902 -13.396 -38.892  1.00  0.00           H  
ATOM   1573  HA  VAL A 104      20.695 -16.104 -38.807  1.00  0.00           H  
ATOM   1574  HB  VAL A 104      20.209 -14.037 -40.918  1.00  0.00           H  
ATOM   1575 1HG1 VAL A 104      18.860 -15.657 -41.959  1.00  0.00           H  
ATOM   1576 2HG1 VAL A 104      20.570 -16.132 -41.782  1.00  0.00           H  
ATOM   1577 3HG1 VAL A 104      19.342 -16.817 -40.718  1.00  0.00           H  
ATOM   1578 1HG2 VAL A 104      17.843 -14.325 -40.226  1.00  0.00           H  
ATOM   1579 2HG2 VAL A 104      18.400 -15.514 -39.027  1.00  0.00           H  
ATOM   1580 3HG2 VAL A 104      18.814 -13.804 -38.843  1.00  0.00           H  
ATOM   1581  N   GLY A 105      22.965 -14.813 -40.822  1.00  0.00           N  
ATOM   1582  CA  GLY A 105      24.056 -15.201 -41.707  1.00  0.00           C  
ATOM   1583  C   GLY A 105      23.738 -14.976 -43.181  1.00  0.00           C  
ATOM   1584  O   GLY A 105      22.590 -14.737 -43.560  1.00  0.00           O  
ATOM   1585  H   GLY A 105      22.811 -13.824 -40.613  1.00  0.00           H  
ATOM   1586 1HA  GLY A 105      24.952 -14.645 -41.429  1.00  0.00           H  
ATOM   1587 2HA  GLY A 105      24.293 -16.249 -41.549  1.00  0.00           H  
ATOM   1588  N   ALA A 106      24.784 -15.023 -44.009  1.00  0.00           N  
ATOM   1589  CA  ALA A 106      24.684 -14.829 -45.457  1.00  0.00           C  
ATOM   1590  C   ALA A 106      25.939 -15.395 -46.126  1.00  0.00           C  
ATOM   1591  O   ALA A 106      26.954 -15.573 -45.453  1.00  0.00           O  
ATOM   1592  CB  ALA A 106      24.511 -13.360 -45.795  1.00  0.00           C  
ATOM   1593  H   ALA A 106      25.694 -15.222 -43.616  1.00  0.00           H  
ATOM   1594  HA  ALA A 106      23.819 -15.387 -45.819  1.00  0.00           H  
ATOM   1595 1HB  ALA A 106      24.429 -13.251 -46.867  1.00  0.00           H  
ATOM   1596 2HB  ALA A 106      23.618 -12.979 -45.322  1.00  0.00           H  
ATOM   1597 3HB  ALA A 106      25.381 -12.805 -45.442  1.00  0.00           H  
ATOM   1598  N   LYS A 107      25.887 -15.671 -47.439  1.00  0.00           N  
ATOM   1599  CA  LYS A 107      27.103 -16.129 -48.110  1.00  0.00           C  
ATOM   1600  C   LYS A 107      27.273 -15.775 -49.593  1.00  0.00           C  
ATOM   1601  O   LYS A 107      26.326 -15.810 -50.385  1.00  0.00           O  
ATOM   1602  CB  LYS A 107      27.226 -17.643 -47.964  1.00  0.00           C  
ATOM   1603  CG  LYS A 107      26.078 -18.433 -48.583  1.00  0.00           C  
ATOM   1604  CD  LYS A 107      26.258 -19.930 -48.391  1.00  0.00           C  
ATOM   1605  CE  LYS A 107      25.056 -20.714 -48.913  1.00  0.00           C  
ATOM   1606  NZ  LYS A 107      25.263 -22.164 -48.800  1.00  0.00           N  
ATOM   1607  H   LYS A 107      25.048 -15.522 -47.966  1.00  0.00           H  
ATOM   1608  HA  LYS A 107      27.929 -15.690 -47.587  1.00  0.00           H  
ATOM   1609 1HB  LYS A 107      28.155 -17.969 -48.424  1.00  0.00           H  
ATOM   1610 2HB  LYS A 107      27.284 -17.899 -46.910  1.00  0.00           H  
ATOM   1611 1HG  LYS A 107      25.146 -18.132 -48.108  1.00  0.00           H  
ATOM   1612 2HG  LYS A 107      26.017 -18.211 -49.648  1.00  0.00           H  
ATOM   1613 1HD  LYS A 107      27.151 -20.263 -48.909  1.00  0.00           H  
ATOM   1614 2HD  LYS A 107      26.380 -20.134 -47.326  1.00  0.00           H  
ATOM   1615 1HE  LYS A 107      24.186 -20.441 -48.320  1.00  0.00           H  
ATOM   1616 2HE  LYS A 107      24.867 -20.458 -49.959  1.00  0.00           H  
ATOM   1617 1HZ  LYS A 107      24.438 -22.650 -49.135  1.00  0.00           H  
ATOM   1618 2HZ  LYS A 107      26.060 -22.413 -49.369  1.00  0.00           H  
ATOM   1619 3HZ  LYS A 107      25.430 -22.419 -47.835  1.00  0.00           H  
ATOM   1620  N   ALA A 108      28.536 -15.496 -49.945  1.00  0.00           N  
ATOM   1621  CA  ALA A 108      29.057 -15.293 -51.306  1.00  0.00           C  
ATOM   1622  C   ALA A 108      30.577 -15.273 -51.212  1.00  0.00           C  
ATOM   1623  O   ALA A 108      31.150 -14.316 -50.679  1.00  0.00           O  
ATOM   1624  CB  ALA A 108      28.562 -14.000 -51.944  1.00  0.00           C  
ATOM   1625  H   ALA A 108      29.213 -15.462 -49.176  1.00  0.00           H  
ATOM   1626  HA  ALA A 108      28.754 -16.140 -51.921  1.00  0.00           H  
ATOM   1627 1HB  ALA A 108      28.981 -13.908 -52.945  1.00  0.00           H  
ATOM   1628 2HB  ALA A 108      27.473 -14.010 -52.010  1.00  0.00           H  
ATOM   1629 3HB  ALA A 108      28.887 -13.157 -51.356  1.00  0.00           H  
ATOM   1630  N   TYR A 109      31.226 -16.327 -51.701  1.00  0.00           N  
ATOM   1631  CA  TYR A 109      32.675 -16.453 -51.538  1.00  0.00           C  
ATOM   1632  C   TYR A 109      33.410 -17.131 -52.706  1.00  0.00           C  
ATOM   1633  O   TYR A 109      34.491 -16.704 -53.113  1.00  0.00           O  
ATOM   1634  CB  TYR A 109      32.896 -17.235 -50.235  1.00  0.00           C  
ATOM   1635  CG  TYR A 109      32.186 -18.560 -50.310  1.00  0.00           C  
ATOM   1636  CD1 TYR A 109      32.841 -19.710 -50.717  1.00  0.00           C  
ATOM   1637  CD2 TYR A 109      30.825 -18.593 -50.059  1.00  0.00           C  
ATOM   1638  CE1 TYR A 109      32.136 -20.863 -50.872  1.00  0.00           C  
ATOM   1639  CE2 TYR A 109      30.137 -19.746 -50.217  1.00  0.00           C  
ATOM   1640  CZ  TYR A 109      30.791 -20.876 -50.627  1.00  0.00           C  
ATOM   1641  OH  TYR A 109      30.103 -22.019 -50.804  1.00  0.00           O  
ATOM   1642  H   TYR A 109      30.700 -17.059 -52.148  1.00  0.00           H  
ATOM   1643  HA  TYR A 109      33.088 -15.449 -51.428  1.00  0.00           H  
ATOM   1644 1HB  TYR A 109      33.958 -17.413 -50.070  1.00  0.00           H  
ATOM   1645 2HB  TYR A 109      32.502 -16.675 -49.380  1.00  0.00           H  
ATOM   1646  HD1 TYR A 109      33.909 -19.687 -50.930  1.00  0.00           H  
ATOM   1647  HD2 TYR A 109      30.307 -17.693 -49.745  1.00  0.00           H  
ATOM   1648  HE1 TYR A 109      32.634 -21.767 -51.204  1.00  0.00           H  
ATOM   1649  HE2 TYR A 109      29.070 -19.770 -50.032  1.00  0.00           H  
ATOM   1650  HH  TYR A 109      30.722 -22.737 -50.979  1.00  0.00           H  
ATOM   1651  N   GLY A 110      32.812 -18.179 -53.277  1.00  0.00           N  
ATOM   1652  CA  GLY A 110      33.472 -19.034 -54.272  1.00  0.00           C  
ATOM   1653  C   GLY A 110      33.365 -18.459 -55.664  1.00  0.00           C  
ATOM   1654  O   GLY A 110      32.824 -19.092 -56.572  1.00  0.00           O  
ATOM   1655  H   GLY A 110      31.898 -18.450 -52.953  1.00  0.00           H  
ATOM   1656 1HA  GLY A 110      34.521 -19.155 -54.007  1.00  0.00           H  
ATOM   1657 2HA  GLY A 110      33.021 -20.025 -54.249  1.00  0.00           H  
ATOM   1658  N   ILE A 111      33.833 -17.233 -55.803  1.00  0.00           N  
ATOM   1659  CA  ILE A 111      33.654 -16.487 -57.026  1.00  0.00           C  
ATOM   1660  C   ILE A 111      34.949 -16.058 -57.676  1.00  0.00           C  
ATOM   1661  O   ILE A 111      35.820 -15.451 -57.054  1.00  0.00           O  
ATOM   1662  CB  ILE A 111      32.776 -15.249 -56.750  1.00  0.00           C  
ATOM   1663  CG1 ILE A 111      31.414 -15.722 -56.212  1.00  0.00           C  
ATOM   1664  CG2 ILE A 111      32.603 -14.395 -58.036  1.00  0.00           C  
ATOM   1665  CD1 ILE A 111      30.538 -14.635 -55.720  1.00  0.00           C  
ATOM   1666  H   ILE A 111      34.294 -16.816 -54.996  1.00  0.00           H  
ATOM   1667  HA  ILE A 111      33.126 -17.118 -57.740  1.00  0.00           H  
ATOM   1668  HB  ILE A 111      33.243 -14.643 -55.973  1.00  0.00           H  
ATOM   1669 1HG1 ILE A 111      30.907 -16.251 -56.994  1.00  0.00           H  
ATOM   1670 2HG1 ILE A 111      31.573 -16.396 -55.385  1.00  0.00           H  
ATOM   1671 1HG2 ILE A 111      31.979 -13.527 -57.825  1.00  0.00           H  
ATOM   1672 2HG2 ILE A 111      33.574 -14.056 -58.391  1.00  0.00           H  
ATOM   1673 3HG2 ILE A 111      32.133 -14.993 -58.816  1.00  0.00           H  
ATOM   1674 1HD1 ILE A 111      29.602 -15.060 -55.361  1.00  0.00           H  
ATOM   1675 2HD1 ILE A 111      31.033 -14.102 -54.904  1.00  0.00           H  
ATOM   1676 3HD1 ILE A 111      30.340 -13.949 -56.538  1.00  0.00           H  
ATOM   1677  N   ILE A 112      35.047 -16.364 -58.953  1.00  0.00           N  
ATOM   1678  CA  ILE A 112      36.155 -15.945 -59.779  1.00  0.00           C  
ATOM   1679  C   ILE A 112      35.463 -15.138 -60.850  1.00  0.00           C  
ATOM   1680  O   ILE A 112      34.281 -15.347 -61.063  1.00  0.00           O  
ATOM   1681  CB  ILE A 112      36.937 -17.136 -60.375  1.00  0.00           C  
ATOM   1682  CG1 ILE A 112      36.053 -17.959 -61.299  1.00  0.00           C  
ATOM   1683  CG2 ILE A 112      37.446 -18.015 -59.250  1.00  0.00           C  
ATOM   1684  CD1 ILE A 112      36.823 -19.006 -62.084  1.00  0.00           C  
ATOM   1685  H   ILE A 112      34.295 -16.889 -59.376  1.00  0.00           H  
ATOM   1686  HA  ILE A 112      36.832 -15.299 -59.220  1.00  0.00           H  
ATOM   1687  HB  ILE A 112      37.783 -16.760 -60.953  1.00  0.00           H  
ATOM   1688 1HG1 ILE A 112      35.288 -18.459 -60.708  1.00  0.00           H  
ATOM   1689 2HG1 ILE A 112      35.567 -17.295 -62.000  1.00  0.00           H  
ATOM   1690 1HG2 ILE A 112      38.022 -18.848 -59.656  1.00  0.00           H  
ATOM   1691 2HG2 ILE A 112      38.060 -17.423 -58.618  1.00  0.00           H  
ATOM   1692 3HG2 ILE A 112      36.607 -18.403 -58.675  1.00  0.00           H  
ATOM   1693 1HD1 ILE A 112      36.138 -19.556 -62.727  1.00  0.00           H  
ATOM   1694 2HD1 ILE A 112      37.582 -18.515 -62.699  1.00  0.00           H  
ATOM   1695 3HD1 ILE A 112      37.310 -19.699 -61.395  1.00  0.00           H  
ATOM   1696  N   ASN A 113      36.182 -14.255 -61.522  1.00  0.00           N  
ATOM   1697  CA  ASN A 113      35.672 -13.351 -62.569  1.00  0.00           C  
ATOM   1698  C   ASN A 113      34.101 -13.216 -62.748  1.00  0.00           C  
ATOM   1699  O   ASN A 113      33.568 -12.188 -62.305  1.00  0.00           O  
ATOM   1700  CB  ASN A 113      36.454 -13.594 -63.851  1.00  0.00           C  
ATOM   1701  CG  ASN A 113      37.872 -13.101 -63.741  1.00  0.00           C  
ATOM   1702  OD1 ASN A 113      38.186 -12.249 -62.900  1.00  0.00           O  
ATOM   1703  ND2 ASN A 113      38.736 -13.616 -64.580  1.00  0.00           N  
ATOM   1704  H   ASN A 113      37.158 -14.176 -61.277  1.00  0.00           H  
ATOM   1705  HA  ASN A 113      35.987 -12.348 -62.265  1.00  0.00           H  
ATOM   1706 1HB  ASN A 113      36.544 -14.660 -64.037  1.00  0.00           H  
ATOM   1707 2HB  ASN A 113      35.968 -13.122 -64.706  1.00  0.00           H  
ATOM   1708 1HD2 ASN A 113      39.693 -13.323 -64.556  1.00  0.00           H  
ATOM   1709 2HD2 ASN A 113      38.442 -14.300 -65.249  1.00  0.00           H  
ATOM   1710  N   PRO A 114      33.323 -14.139 -63.395  1.00  0.00           N  
ATOM   1711  CA  PRO A 114      31.866 -14.016 -63.555  1.00  0.00           C  
ATOM   1712  C   PRO A 114      31.081 -13.775 -62.254  1.00  0.00           C  
ATOM   1713  O   PRO A 114      31.233 -14.447 -61.234  1.00  0.00           O  
ATOM   1714  CB  PRO A 114      31.499 -15.386 -64.135  1.00  0.00           C  
ATOM   1715  CG  PRO A 114      32.701 -15.813 -64.905  1.00  0.00           C  
ATOM   1716  CD  PRO A 114      33.875 -15.341 -64.088  1.00  0.00           C  
ATOM   1717  HA  PRO A 114      31.658 -13.221 -64.280  1.00  0.00           H  
ATOM   1718 1HB  PRO A 114      31.278 -16.086 -63.328  1.00  0.00           H  
ATOM   1719 2HB  PRO A 114      30.588 -15.305 -64.750  1.00  0.00           H  
ATOM   1720 1HG  PRO A 114      32.696 -16.907 -65.039  1.00  0.00           H  
ATOM   1721 2HG  PRO A 114      32.681 -15.369 -65.908  1.00  0.00           H  
ATOM   1722 1HD  PRO A 114      34.201 -16.102 -63.391  1.00  0.00           H  
ATOM   1723 2HD  PRO A 114      34.606 -15.099 -64.827  1.00  0.00           H  
ATOM   1724  N   GLN A 115      30.133 -12.854 -62.319  1.00  0.00           N  
ATOM   1725  CA  GLN A 115      29.361 -12.527 -61.131  1.00  0.00           C  
ATOM   1726  C   GLN A 115      28.168 -13.448 -60.929  1.00  0.00           C  
ATOM   1727  O   GLN A 115      27.034 -13.138 -61.281  1.00  0.00           O  
ATOM   1728  CB  GLN A 115      28.982 -11.058 -61.141  1.00  0.00           C  
ATOM   1729  CG  GLN A 115      30.229 -10.175 -61.108  1.00  0.00           C  
ATOM   1730  CD  GLN A 115      31.014 -10.339 -59.788  1.00  0.00           C  
ATOM   1731  OE1 GLN A 115      30.500  -9.996 -58.714  1.00  0.00           O  
ATOM   1732  NE2 GLN A 115      32.248 -10.861 -59.866  1.00  0.00           N  
ATOM   1733  H   GLN A 115      29.984 -12.339 -63.175  1.00  0.00           H  
ATOM   1734  HA  GLN A 115      30.010 -12.670 -60.266  1.00  0.00           H  
ATOM   1735 1HB  GLN A 115      28.412 -10.825 -62.040  1.00  0.00           H  
ATOM   1736 2HB  GLN A 115      28.363 -10.827 -60.281  1.00  0.00           H  
ATOM   1737 1HG  GLN A 115      30.888 -10.469 -61.928  1.00  0.00           H  
ATOM   1738 2HG  GLN A 115      29.938  -9.131 -61.214  1.00  0.00           H  
ATOM   1739 1HE2 GLN A 115      32.793 -10.981 -59.038  1.00  0.00           H  
ATOM   1740 2HE2 GLN A 115      32.657 -11.147 -60.768  1.00  0.00           H  
ATOM   1741  N   ILE A 116      28.480 -14.582 -60.320  1.00  0.00           N  
ATOM   1742  CA  ILE A 116      27.595 -15.722 -60.068  1.00  0.00           C  
ATOM   1743  C   ILE A 116      27.042 -15.723 -58.637  1.00  0.00           C  
ATOM   1744  O   ILE A 116      26.759 -16.773 -58.064  1.00  0.00           O  
ATOM   1745  CB  ILE A 116      28.366 -17.027 -60.318  1.00  0.00           C  
ATOM   1746  CG1 ILE A 116      29.547 -17.088 -59.352  1.00  0.00           C  
ATOM   1747  CG2 ILE A 116      28.848 -17.065 -61.751  1.00  0.00           C  
ATOM   1748  CD1 ILE A 116      30.273 -18.410 -59.311  1.00  0.00           C  
ATOM   1749  H   ILE A 116      29.475 -14.683 -60.103  1.00  0.00           H  
ATOM   1750  HA  ILE A 116      26.753 -15.667 -60.759  1.00  0.00           H  
ATOM   1751  HB  ILE A 116      27.726 -17.884 -60.121  1.00  0.00           H  
ATOM   1752 1HG1 ILE A 116      30.265 -16.316 -59.630  1.00  0.00           H  
ATOM   1753 2HG1 ILE A 116      29.176 -16.873 -58.353  1.00  0.00           H  
ATOM   1754 1HG2 ILE A 116      29.406 -17.980 -61.932  1.00  0.00           H  
ATOM   1755 2HG2 ILE A 116      27.994 -17.022 -62.423  1.00  0.00           H  
ATOM   1756 3HG2 ILE A 116      29.485 -16.214 -61.925  1.00  0.00           H  
ATOM   1757 1HD1 ILE A 116      31.092 -18.353 -58.591  1.00  0.00           H  
ATOM   1758 2HD1 ILE A 116      29.584 -19.200 -59.010  1.00  0.00           H  
ATOM   1759 3HD1 ILE A 116      30.673 -18.635 -60.297  1.00  0.00           H  
ATOM   1760  N   MET A 117      26.927 -14.534 -58.062  1.00  0.00           N  
ATOM   1761  CA  MET A 117      26.426 -14.328 -56.705  1.00  0.00           C  
ATOM   1762  C   MET A 117      24.960 -14.747 -56.525  1.00  0.00           C  
ATOM   1763  O   MET A 117      24.112 -14.524 -57.394  1.00  0.00           O  
ATOM   1764  CB  MET A 117      26.533 -12.851 -56.351  1.00  0.00           C  
ATOM   1765  CG  MET A 117      27.922 -12.296 -56.236  1.00  0.00           C  
ATOM   1766  SD  MET A 117      27.919 -10.565 -55.776  1.00  0.00           S  
ATOM   1767  CE  MET A 117      27.269  -9.853 -57.270  1.00  0.00           C  
ATOM   1768  H   MET A 117      27.191 -13.731 -58.616  1.00  0.00           H  
ATOM   1769  HA  MET A 117      27.034 -14.918 -56.020  1.00  0.00           H  
ATOM   1770 1HB  MET A 117      26.012 -12.261 -57.103  1.00  0.00           H  
ATOM   1771 2HB  MET A 117      26.042 -12.691 -55.402  1.00  0.00           H  
ATOM   1772 1HG  MET A 117      28.452 -12.837 -55.469  1.00  0.00           H  
ATOM   1773 2HG  MET A 117      28.454 -12.406 -57.185  1.00  0.00           H  
ATOM   1774 1HE  MET A 117      27.205  -8.779 -57.160  1.00  0.00           H  
ATOM   1775 2HE  MET A 117      27.929 -10.090 -58.095  1.00  0.00           H  
ATOM   1776 3HE  MET A 117      26.278 -10.260 -57.466  1.00  0.00           H  
ATOM   1777  N   SER A 118      24.630 -15.266 -55.338  1.00  0.00           N  
ATOM   1778  CA  SER A 118      23.258 -15.685 -55.024  1.00  0.00           C  
ATOM   1779  C   SER A 118      22.346 -14.503 -54.680  1.00  0.00           C  
ATOM   1780  O   SER A 118      21.884 -14.349 -53.547  1.00  0.00           O  
ATOM   1781  CB  SER A 118      23.257 -16.650 -53.859  1.00  0.00           C  
ATOM   1782  OG  SER A 118      23.961 -17.816 -54.165  1.00  0.00           O  
ATOM   1783  H   SER A 118      25.353 -15.410 -54.647  1.00  0.00           H  
ATOM   1784  HA  SER A 118      22.848 -16.191 -55.900  1.00  0.00           H  
ATOM   1785 1HB  SER A 118      23.699 -16.171 -52.984  1.00  0.00           H  
ATOM   1786 2HB  SER A 118      22.231 -16.897 -53.610  1.00  0.00           H  
ATOM   1787  HG  SER A 118      24.855 -17.539 -54.377  1.00  0.00           H  
ATOM   1788  N   GLN A 119      22.029 -13.714 -55.691  1.00  0.00           N  
ATOM   1789  CA  GLN A 119      21.289 -12.462 -55.523  1.00  0.00           C  
ATOM   1790  C   GLN A 119      19.776 -12.610 -55.398  1.00  0.00           C  
ATOM   1791  O   GLN A 119      19.051 -11.619 -55.335  1.00  0.00           O  
ATOM   1792  CB  GLN A 119      21.666 -11.511 -56.647  1.00  0.00           C  
ATOM   1793  CG  GLN A 119      23.111 -11.081 -56.576  1.00  0.00           C  
ATOM   1794  CD  GLN A 119      23.387 -10.192 -55.335  1.00  0.00           C  
ATOM   1795  OE1 GLN A 119      22.638  -9.242 -55.082  1.00  0.00           O  
ATOM   1796  NE2 GLN A 119      24.440 -10.475 -54.576  1.00  0.00           N  
ATOM   1797  H   GLN A 119      22.433 -13.955 -56.598  1.00  0.00           H  
ATOM   1798  HA  GLN A 119      21.637 -12.005 -54.596  1.00  0.00           H  
ATOM   1799 1HB  GLN A 119      21.506 -11.995 -57.610  1.00  0.00           H  
ATOM   1800 2HB  GLN A 119      21.039 -10.620 -56.616  1.00  0.00           H  
ATOM   1801 1HG  GLN A 119      23.712 -11.973 -56.492  1.00  0.00           H  
ATOM   1802 2HG  GLN A 119      23.367 -10.555 -57.480  1.00  0.00           H  
ATOM   1803 1HE2 GLN A 119      24.637  -9.922 -53.763  1.00  0.00           H  
ATOM   1804 2HE2 GLN A 119      25.034 -11.235 -54.804  1.00  0.00           H  
ATOM   1805  N   GLY A 120      19.297 -13.852 -55.325  1.00  0.00           N  
ATOM   1806  CA  GLY A 120      17.883 -14.101 -55.056  1.00  0.00           C  
ATOM   1807  C   GLY A 120      17.664 -14.045 -53.532  1.00  0.00           C  
ATOM   1808  O   GLY A 120      16.535 -14.048 -53.028  1.00  0.00           O  
ATOM   1809  H   GLY A 120      19.935 -14.627 -55.420  1.00  0.00           H  
ATOM   1810 1HA  GLY A 120      17.266 -13.356 -55.558  1.00  0.00           H  
ATOM   1811 2HA  GLY A 120      17.600 -15.081 -55.437  1.00  0.00           H  
ATOM   1812  N   GLY A 121      18.771 -13.940 -52.792  1.00  0.00           N  
ATOM   1813  CA  GLY A 121      18.767 -13.913 -51.342  1.00  0.00           C  
ATOM   1814  C   GLY A 121      18.318 -12.573 -50.773  1.00  0.00           C  
ATOM   1815  O   GLY A 121      19.140 -11.763 -50.335  1.00  0.00           O  
ATOM   1816  H   GLY A 121      19.683 -13.920 -53.243  1.00  0.00           H  
ATOM   1817 1HA  GLY A 121      18.120 -14.704 -50.965  1.00  0.00           H  
ATOM   1818 2HA  GLY A 121      19.773 -14.135 -50.989  1.00  0.00           H  
ATOM   1819  N   LEU A 122      17.009 -12.338 -50.777  1.00  0.00           N  
ATOM   1820  CA  LEU A 122      16.491 -11.067 -50.266  1.00  0.00           C  
ATOM   1821  C   LEU A 122      16.929 -10.902 -48.819  1.00  0.00           C  
ATOM   1822  O   LEU A 122      16.965 -11.862 -48.049  1.00  0.00           O  
ATOM   1823  CB  LEU A 122      14.966 -10.988 -50.355  1.00  0.00           C  
ATOM   1824  CG  LEU A 122      14.358 -10.907 -51.735  1.00  0.00           C  
ATOM   1825  CD1 LEU A 122      12.827 -10.918 -51.584  1.00  0.00           C  
ATOM   1826  CD2 LEU A 122      14.854  -9.653 -52.422  1.00  0.00           C  
ATOM   1827  H   LEU A 122      16.412 -13.039 -51.214  1.00  0.00           H  
ATOM   1828  HA  LEU A 122      16.917 -10.255 -50.853  1.00  0.00           H  
ATOM   1829 1HB  LEU A 122      14.556 -11.860 -49.902  1.00  0.00           H  
ATOM   1830 2HB  LEU A 122      14.634 -10.114 -49.799  1.00  0.00           H  
ATOM   1831  HG  LEU A 122      14.651 -11.780 -52.328  1.00  0.00           H  
ATOM   1832 1HD1 LEU A 122      12.359 -10.862 -52.570  1.00  0.00           H  
ATOM   1833 2HD1 LEU A 122      12.517 -11.836 -51.089  1.00  0.00           H  
ATOM   1834 3HD1 LEU A 122      12.513 -10.066 -50.982  1.00  0.00           H  
ATOM   1835 1HD2 LEU A 122      14.413  -9.584 -53.419  1.00  0.00           H  
ATOM   1836 2HD2 LEU A 122      14.572  -8.782 -51.837  1.00  0.00           H  
ATOM   1837 3HD2 LEU A 122      15.941  -9.694 -52.509  1.00  0.00           H  
ATOM   1838  N   LYS A 123      17.291  -9.683 -48.450  1.00  0.00           N  
ATOM   1839  CA  LYS A 123      17.851  -9.432 -47.128  1.00  0.00           C  
ATOM   1840  C   LYS A 123      16.922  -9.014 -45.995  1.00  0.00           C  
ATOM   1841  O   LYS A 123      16.118  -8.078 -46.114  1.00  0.00           O  
ATOM   1842  CB  LYS A 123      19.007  -8.434 -47.333  1.00  0.00           C  
ATOM   1843  CG  LYS A 123      19.822  -8.042 -46.122  1.00  0.00           C  
ATOM   1844  CD  LYS A 123      21.120  -7.328 -46.533  1.00  0.00           C  
ATOM   1845  CE  LYS A 123      20.808  -5.986 -47.140  1.00  0.00           C  
ATOM   1846  NZ  LYS A 123      22.018  -5.220 -47.494  1.00  0.00           N  
ATOM   1847  H   LYS A 123      17.222  -8.923 -49.110  1.00  0.00           H  
ATOM   1848  HA  LYS A 123      18.281 -10.353 -46.777  1.00  0.00           H  
ATOM   1849 1HB  LYS A 123      19.706  -8.858 -48.054  1.00  0.00           H  
ATOM   1850 2HB  LYS A 123      18.612  -7.520 -47.772  1.00  0.00           H  
ATOM   1851 1HG  LYS A 123      19.240  -7.338 -45.544  1.00  0.00           H  
ATOM   1852 2HG  LYS A 123      20.035  -8.911 -45.502  1.00  0.00           H  
ATOM   1853 1HD  LYS A 123      21.753  -7.175 -45.653  1.00  0.00           H  
ATOM   1854 2HD  LYS A 123      21.670  -7.933 -47.257  1.00  0.00           H  
ATOM   1855 1HE  LYS A 123      20.218  -6.138 -48.040  1.00  0.00           H  
ATOM   1856 2HE  LYS A 123      20.223  -5.414 -46.432  1.00  0.00           H  
ATOM   1857 1HZ  LYS A 123      21.709  -4.350 -47.894  1.00  0.00           H  
ATOM   1858 2HZ  LYS A 123      22.618  -5.026 -46.662  1.00  0.00           H  
ATOM   1859 3HZ  LYS A 123      22.566  -5.728 -48.169  1.00  0.00           H  
ATOM   1860  N   THR A 124      17.075  -9.745 -44.881  1.00  0.00           N  
ATOM   1861  CA  THR A 124      16.445  -9.471 -43.600  1.00  0.00           C  
ATOM   1862  C   THR A 124      17.353  -8.418 -42.973  1.00  0.00           C  
ATOM   1863  O   THR A 124      18.449  -8.218 -43.481  1.00  0.00           O  
ATOM   1864  CB  THR A 124      16.341 -10.760 -42.785  1.00  0.00           C  
ATOM   1865  OG1 THR A 124      17.631 -11.278 -42.619  1.00  0.00           O  
ATOM   1866  CG2 THR A 124      15.524 -11.773 -43.456  1.00  0.00           C  
ATOM   1867  H   THR A 124      17.715 -10.538 -44.917  1.00  0.00           H  
ATOM   1868  HA  THR A 124      15.451  -9.049 -43.751  1.00  0.00           H  
ATOM   1869  HB  THR A 124      15.908 -10.538 -41.813  1.00  0.00           H  
ATOM   1870  HG1 THR A 124      17.998 -11.514 -43.500  1.00  0.00           H  
ATOM   1871 1HG2 THR A 124      15.489 -12.681 -42.851  1.00  0.00           H  
ATOM   1872 2HG2 THR A 124      14.524 -11.400 -43.592  1.00  0.00           H  
ATOM   1873 3HG2 THR A 124      15.973 -11.997 -44.425  1.00  0.00           H  
ATOM   1874  N   GLN A 125      16.917  -7.694 -41.944  1.00  0.00           N  
ATOM   1875  CA  GLN A 125      17.722  -6.534 -41.526  1.00  0.00           C  
ATOM   1876  C   GLN A 125      17.874  -6.298 -40.005  1.00  0.00           C  
ATOM   1877  O   GLN A 125      17.109  -6.837 -39.211  1.00  0.00           O  
ATOM   1878  CB  GLN A 125      17.113  -5.307 -42.272  1.00  0.00           C  
ATOM   1879  CG  GLN A 125      17.244  -5.462 -43.918  1.00  0.00           C  
ATOM   1880  CD  GLN A 125      16.641  -4.443 -44.892  1.00  0.00           C  
ATOM   1881  OE1 GLN A 125      16.699  -3.213 -44.809  1.00  0.00           O  
ATOM   1882  NE2 GLN A 125      16.006  -5.022 -45.914  1.00  0.00           N  
ATOM   1883  H   GLN A 125      16.041  -7.908 -41.495  1.00  0.00           H  
ATOM   1884  HA  GLN A 125      18.731  -6.678 -41.905  1.00  0.00           H  
ATOM   1885 1HB  GLN A 125      16.064  -5.227 -42.028  1.00  0.00           H  
ATOM   1886 2HB  GLN A 125      17.578  -4.405 -41.907  1.00  0.00           H  
ATOM   1887 1HG  GLN A 125      18.294  -5.593 -44.165  1.00  0.00           H  
ATOM   1888 2HG  GLN A 125      16.704  -6.327 -44.205  1.00  0.00           H  
ATOM   1889 1HE2 GLN A 125      15.568  -4.461 -46.619  1.00  0.00           H  
ATOM   1890 2HE2 GLN A 125      15.971  -6.051 -45.991  1.00  0.00           H  
ATOM   1891  N   ILE A 126      18.927  -5.552 -39.615  1.00  0.00           N  
ATOM   1892  CA  ILE A 126      19.157  -5.020 -38.247  1.00  0.00           C  
ATOM   1893  C   ILE A 126      19.577  -3.543 -38.306  1.00  0.00           C  
ATOM   1894  O   ILE A 126      20.402  -3.182 -39.138  1.00  0.00           O  
ATOM   1895  CB  ILE A 126      20.168  -5.823 -37.407  1.00  0.00           C  
ATOM   1896  CG1 ILE A 126      19.656  -7.237 -37.195  1.00  0.00           C  
ATOM   1897  CG2 ILE A 126      20.477  -5.128 -36.079  1.00  0.00           C  
ATOM   1898  CD1 ILE A 126      20.611  -8.066 -36.441  1.00  0.00           C  
ATOM   1899  H   ILE A 126      19.565  -5.248 -40.335  1.00  0.00           H  
ATOM   1900  HA  ILE A 126      18.211  -5.064 -37.706  1.00  0.00           H  
ATOM   1901  HB  ILE A 126      21.093  -5.914 -37.965  1.00  0.00           H  
ATOM   1902 1HG1 ILE A 126      18.697  -7.223 -36.681  1.00  0.00           H  
ATOM   1903 2HG1 ILE A 126      19.525  -7.701 -38.164  1.00  0.00           H  
ATOM   1904 1HG2 ILE A 126      21.211  -5.720 -35.525  1.00  0.00           H  
ATOM   1905 2HG2 ILE A 126      20.888  -4.143 -36.262  1.00  0.00           H  
ATOM   1906 3HG2 ILE A 126      19.568  -5.041 -35.487  1.00  0.00           H  
ATOM   1907 1HD1 ILE A 126      20.244  -9.071 -36.342  1.00  0.00           H  
ATOM   1908 2HD1 ILE A 126      21.538  -8.075 -36.931  1.00  0.00           H  
ATOM   1909 3HD1 ILE A 126      20.749  -7.637 -35.457  1.00  0.00           H  
ATOM   1910  N   THR A 127      19.014  -2.676 -37.458  1.00  0.00           N  
ATOM   1911  CA  THR A 127      19.394  -1.258 -37.519  1.00  0.00           C  
ATOM   1912  C   THR A 127      19.318  -0.539 -36.148  1.00  0.00           C  
ATOM   1913  O   THR A 127      18.548  -0.958 -35.271  1.00  0.00           O  
ATOM   1914  CB  THR A 127      18.468  -0.586 -38.533  1.00  0.00           C  
ATOM   1915  OG1 THR A 127      18.899   0.757 -38.800  1.00  0.00           O  
ATOM   1916  CG2 THR A 127      17.061  -0.584 -37.988  1.00  0.00           C  
ATOM   1917  H   THR A 127      18.334  -2.996 -36.784  1.00  0.00           H  
ATOM   1918  HA  THR A 127      20.423  -1.189 -37.874  1.00  0.00           H  
ATOM   1919  HB  THR A 127      18.467  -1.152 -39.437  1.00  0.00           H  
ATOM   1920  HG1 THR A 127      19.068   1.193 -37.946  1.00  0.00           H  
ATOM   1921 1HG2 THR A 127      16.395  -0.136 -38.703  1.00  0.00           H  
ATOM   1922 2HG2 THR A 127      16.744  -1.608 -37.804  1.00  0.00           H  
ATOM   1923 3HG2 THR A 127      17.034  -0.017 -37.059  1.00  0.00           H  
ATOM   1924  N   ALA A 128      20.124   0.536 -35.961  1.00  0.00           N  
ATOM   1925  CA  ALA A 128      20.078   1.345 -34.727  1.00  0.00           C  
ATOM   1926  C   ALA A 128      20.477   2.843 -34.854  1.00  0.00           C  
ATOM   1927  O   ALA A 128      20.039   3.642 -34.029  1.00  0.00           O  
ATOM   1928  CB  ALA A 128      20.985   0.738 -33.677  1.00  0.00           C  
ATOM   1929  H   ALA A 128      20.748   0.816 -36.699  1.00  0.00           H  
ATOM   1930  HA  ALA A 128      19.051   1.312 -34.367  1.00  0.00           H  
ATOM   1931 1HB  ALA A 128      20.892   1.298 -32.753  1.00  0.00           H  
ATOM   1932 2HB  ALA A 128      20.697  -0.294 -33.489  1.00  0.00           H  
ATOM   1933 3HB  ALA A 128      22.018   0.770 -34.012  1.00  0.00           H  
ATOM   1934  N   SER A 129      21.350   3.227 -35.813  1.00  0.00           N  
ATOM   1935  CA  SER A 129      21.900   4.605 -35.805  1.00  0.00           C  
ATOM   1936  C   SER A 129      21.843   5.427 -37.080  1.00  0.00           C  
ATOM   1937  O   SER A 129      22.108   6.620 -37.032  1.00  0.00           O  
ATOM   1938  CB  SER A 129      23.356   4.596 -35.497  1.00  0.00           C  
ATOM   1939  OG  SER A 129      24.140   4.062 -36.557  1.00  0.00           O  
ATOM   1940  H   SER A 129      21.642   2.567 -36.507  1.00  0.00           H  
ATOM   1941  HA  SER A 129      21.370   5.164 -35.034  1.00  0.00           H  
ATOM   1942 1HB  SER A 129      23.685   5.605 -35.255  1.00  0.00           H  
ATOM   1943 2HB  SER A 129      23.491   3.992 -34.638  1.00  0.00           H  
ATOM   1944  HG  SER A 129      25.023   4.444 -36.408  1.00  0.00           H  
ATOM   1945  N   ALA A 130      21.553   4.783 -38.202  1.00  0.00           N  
ATOM   1946  CA  ALA A 130      21.566   5.353 -39.561  1.00  0.00           C  
ATOM   1947  C   ALA A 130      22.961   5.541 -40.211  1.00  0.00           C  
ATOM   1948  O   ALA A 130      23.030   6.042 -41.335  1.00  0.00           O  
ATOM   1949  CB  ALA A 130      20.869   6.704 -39.597  1.00  0.00           C  
ATOM   1950  H   ALA A 130      21.351   3.789 -38.126  1.00  0.00           H  
ATOM   1951  HA  ALA A 130      20.986   4.701 -40.171  1.00  0.00           H  
ATOM   1952 1HB  ALA A 130      20.831   7.036 -40.628  1.00  0.00           H  
ATOM   1953 2HB  ALA A 130      19.861   6.610 -39.205  1.00  0.00           H  
ATOM   1954 3HB  ALA A 130      21.401   7.447 -39.027  1.00  0.00           H  
ATOM   1955  N   ASP A 131      24.066   5.100 -39.567  1.00  0.00           N  
ATOM   1956  CA  ASP A 131      25.388   5.166 -40.247  1.00  0.00           C  
ATOM   1957  C   ASP A 131      25.951   3.818 -40.773  1.00  0.00           C  
ATOM   1958  O   ASP A 131      26.476   3.720 -41.893  1.00  0.00           O  
ATOM   1959  CB  ASP A 131      26.434   5.803 -39.329  1.00  0.00           C  
ATOM   1960  CG  ASP A 131      26.167   7.279 -39.020  1.00  0.00           C  
ATOM   1961  OD1 ASP A 131      26.020   8.038 -39.948  1.00  0.00           O  
ATOM   1962  OD2 ASP A 131      26.117   7.634 -37.866  1.00  0.00           O  
ATOM   1963  H   ASP A 131      23.987   4.737 -38.616  1.00  0.00           H  
ATOM   1964  HA  ASP A 131      25.279   5.821 -41.111  1.00  0.00           H  
ATOM   1965 1HB  ASP A 131      26.458   5.264 -38.391  1.00  0.00           H  
ATOM   1966 2HB  ASP A 131      27.425   5.712 -39.783  1.00  0.00           H  
ATOM   1967  N   LEU A 132      25.858   2.762 -39.970  1.00  0.00           N  
ATOM   1968  CA  LEU A 132      26.439   1.466 -40.349  1.00  0.00           C  
ATOM   1969  C   LEU A 132      25.542   0.609 -41.187  1.00  0.00           C  
ATOM   1970  O   LEU A 132      24.897  -0.285 -40.650  1.00  0.00           O  
ATOM   1971  CB  LEU A 132      26.829   0.641 -39.118  1.00  0.00           C  
ATOM   1972  CG  LEU A 132      27.617  -0.610 -39.346  1.00  0.00           C  
ATOM   1973  CD1 LEU A 132      28.306  -1.006 -38.046  1.00  0.00           C  
ATOM   1974  CD2 LEU A 132      26.695  -1.691 -39.785  1.00  0.00           C  
ATOM   1975  H   LEU A 132      25.398   2.863 -39.082  1.00  0.00           H  
ATOM   1976  HA  LEU A 132      27.337   1.658 -40.929  1.00  0.00           H  
ATOM   1977 1HB  LEU A 132      27.415   1.215 -38.506  1.00  0.00           H  
ATOM   1978 2HB  LEU A 132      25.983   0.368 -38.594  1.00  0.00           H  
ATOM   1979  HG  LEU A 132      28.365  -0.448 -40.111  1.00  0.00           H  
ATOM   1980 1HD1 LEU A 132      28.876  -1.927 -38.200  1.00  0.00           H  
ATOM   1981 2HD1 LEU A 132      28.976  -0.212 -37.733  1.00  0.00           H  
ATOM   1982 3HD1 LEU A 132      27.552  -1.176 -37.271  1.00  0.00           H  
ATOM   1983 1HD2 LEU A 132      27.274  -2.587 -39.954  1.00  0.00           H  
ATOM   1984 2HD2 LEU A 132      25.947  -1.874 -39.022  1.00  0.00           H  
ATOM   1985 3HD2 LEU A 132      26.217  -1.415 -40.684  1.00  0.00           H  
ATOM   1986  N   SER A 133      25.457   0.891 -42.472  1.00  0.00           N  
ATOM   1987  CA  SER A 133      24.568   0.108 -43.334  1.00  0.00           C  
ATOM   1988  C   SER A 133      25.063  -1.348 -43.300  1.00  0.00           C  
ATOM   1989  O   SER A 133      26.252  -1.588 -43.070  1.00  0.00           O  
ATOM   1990  CB  SER A 133      24.520   0.670 -44.720  1.00  0.00           C  
ATOM   1991  OG  SER A 133      24.066   2.001 -44.712  1.00  0.00           O  
ATOM   1992  H   SER A 133      25.993   1.688 -42.809  1.00  0.00           H  
ATOM   1993  HA  SER A 133      23.562   0.140 -42.927  1.00  0.00           H  
ATOM   1994 1HB  SER A 133      25.481   0.587 -45.197  1.00  0.00           H  
ATOM   1995 2HB  SER A 133      23.822   0.090 -45.272  1.00  0.00           H  
ATOM   1996  HG  SER A 133      23.211   1.998 -44.258  1.00  0.00           H  
ATOM   1997  N   LEU A 134      24.174  -2.332 -43.503  1.00  0.00           N  
ATOM   1998  CA  LEU A 134      24.595  -3.726 -43.281  1.00  0.00           C  
ATOM   1999  C   LEU A 134      24.715  -4.665 -44.486  1.00  0.00           C  
ATOM   2000  O   LEU A 134      23.897  -4.650 -45.422  1.00  0.00           O  
ATOM   2001  CB  LEU A 134      23.605  -4.398 -42.316  1.00  0.00           C  
ATOM   2002  CG  LEU A 134      23.626  -3.914 -40.871  1.00  0.00           C  
ATOM   2003  CD1 LEU A 134      22.894  -2.611 -40.768  1.00  0.00           C  
ATOM   2004  CD2 LEU A 134      22.969  -4.947 -39.981  1.00  0.00           C  
ATOM   2005  H   LEU A 134      23.218  -2.114 -43.735  1.00  0.00           H  
ATOM   2006  HA  LEU A 134      25.570  -3.696 -42.797  1.00  0.00           H  
ATOM   2007 1HB  LEU A 134      22.613  -4.246 -42.670  1.00  0.00           H  
ATOM   2008 2HB  LEU A 134      23.797  -5.468 -42.314  1.00  0.00           H  
ATOM   2009  HG  LEU A 134      24.651  -3.749 -40.564  1.00  0.00           H  
ATOM   2010 1HD1 LEU A 134      22.919  -2.263 -39.757  1.00  0.00           H  
ATOM   2011 2HD1 LEU A 134      23.331  -1.895 -41.386  1.00  0.00           H  
ATOM   2012 3HD1 LEU A 134      21.885  -2.754 -41.063  1.00  0.00           H  
ATOM   2013 1HD2 LEU A 134      22.988  -4.601 -38.944  1.00  0.00           H  
ATOM   2014 2HD2 LEU A 134      21.938  -5.093 -40.294  1.00  0.00           H  
ATOM   2015 3HD2 LEU A 134      23.496  -5.878 -40.062  1.00  0.00           H  
ATOM   2016  N   ASP A 135      25.724  -5.549 -44.362  1.00  0.00           N  
ATOM   2017  CA  ASP A 135      26.067  -6.656 -45.265  1.00  0.00           C  
ATOM   2018  C   ASP A 135      26.780  -7.693 -44.353  1.00  0.00           C  
ATOM   2019  O   ASP A 135      27.776  -7.377 -43.702  1.00  0.00           O  
ATOM   2020  CB  ASP A 135      26.935  -6.211 -46.449  1.00  0.00           C  
ATOM   2021  CG  ASP A 135      27.031  -7.317 -47.566  1.00  0.00           C  
ATOM   2022  OD1 ASP A 135      26.493  -8.383 -47.362  1.00  0.00           O  
ATOM   2023  OD2 ASP A 135      27.614  -7.059 -48.614  1.00  0.00           O  
ATOM   2024  H   ASP A 135      26.314  -5.441 -43.551  1.00  0.00           H  
ATOM   2025  HA  ASP A 135      25.154  -7.106 -45.653  1.00  0.00           H  
ATOM   2026 1HB  ASP A 135      26.522  -5.295 -46.887  1.00  0.00           H  
ATOM   2027 2HB  ASP A 135      27.937  -5.977 -46.094  1.00  0.00           H  
ATOM   2028  N   VAL A 136      26.149  -8.855 -44.210  1.00  0.00           N  
ATOM   2029  CA  VAL A 136      26.440  -9.937 -43.247  1.00  0.00           C  
ATOM   2030  C   VAL A 136      27.562 -10.984 -43.516  1.00  0.00           C  
ATOM   2031  O   VAL A 136      27.759 -11.460 -44.638  1.00  0.00           O  
ATOM   2032  CB  VAL A 136      25.110 -10.676 -43.033  1.00  0.00           C  
ATOM   2033  CG1 VAL A 136      25.260 -11.854 -42.127  1.00  0.00           C  
ATOM   2034  CG2 VAL A 136      24.161  -9.746 -42.478  1.00  0.00           C  
ATOM   2035  H   VAL A 136      25.374  -9.004 -44.839  1.00  0.00           H  
ATOM   2036  HA  VAL A 136      26.694  -9.444 -42.308  1.00  0.00           H  
ATOM   2037  HB  VAL A 136      24.745 -11.035 -43.983  1.00  0.00           H  
ATOM   2038 1HG1 VAL A 136      24.289 -12.318 -42.009  1.00  0.00           H  
ATOM   2039 2HG1 VAL A 136      25.958 -12.565 -42.547  1.00  0.00           H  
ATOM   2040 3HG1 VAL A 136      25.615 -11.516 -41.154  1.00  0.00           H  
ATOM   2041 1HG2 VAL A 136      23.216 -10.244 -42.323  1.00  0.00           H  
ATOM   2042 2HG2 VAL A 136      24.558  -9.425 -41.562  1.00  0.00           H  
ATOM   2043 3HG2 VAL A 136      24.024  -8.893 -43.141  1.00  0.00           H  
ATOM   2044  N   GLY A 137      28.312 -11.303 -42.440  1.00  0.00           N  
ATOM   2045  CA  GLY A 137      29.342 -12.342 -42.398  1.00  0.00           C  
ATOM   2046  C   GLY A 137      30.776 -11.943 -42.740  1.00  0.00           C  
ATOM   2047  O   GLY A 137      31.024 -11.068 -43.568  1.00  0.00           O  
ATOM   2048  H   GLY A 137      28.085 -10.880 -41.548  1.00  0.00           H  
ATOM   2049 1HA  GLY A 137      29.343 -12.763 -41.388  1.00  0.00           H  
ATOM   2050 2HA  GLY A 137      29.025 -13.152 -43.042  1.00  0.00           H  
ATOM   2051  N   TYR A 138      31.727 -12.630 -42.105  1.00  0.00           N  
ATOM   2052  CA  TYR A 138      33.152 -12.448 -42.364  1.00  0.00           C  
ATOM   2053  C   TYR A 138      33.809 -13.771 -42.004  1.00  0.00           C  
ATOM   2054  O   TYR A 138      33.240 -14.544 -41.230  1.00  0.00           O  
ATOM   2055  CB  TYR A 138      33.739 -11.331 -41.493  1.00  0.00           C  
ATOM   2056  CG  TYR A 138      33.889 -11.710 -40.030  1.00  0.00           C  
ATOM   2057  CD1 TYR A 138      35.138 -12.102 -39.542  1.00  0.00           C  
ATOM   2058  CD2 TYR A 138      32.804 -11.728 -39.200  1.00  0.00           C  
ATOM   2059  CE1 TYR A 138      35.280 -12.470 -38.214  1.00  0.00           C  
ATOM   2060  CE2 TYR A 138      32.949 -12.103 -37.872  1.00  0.00           C  
ATOM   2061  CZ  TYR A 138      34.167 -12.460 -37.377  1.00  0.00           C  
ATOM   2062  OH  TYR A 138      34.292 -12.820 -36.049  1.00  0.00           O  
ATOM   2063  H   TYR A 138      31.445 -13.333 -41.432  1.00  0.00           H  
ATOM   2064  HA  TYR A 138      33.323 -12.244 -43.420  1.00  0.00           H  
ATOM   2065 1HB  TYR A 138      34.722 -11.051 -41.875  1.00  0.00           H  
ATOM   2066 2HB  TYR A 138      33.102 -10.445 -41.555  1.00  0.00           H  
ATOM   2067  HD1 TYR A 138      36.007 -12.113 -40.205  1.00  0.00           H  
ATOM   2068  HD2 TYR A 138      31.827 -11.445 -39.582  1.00  0.00           H  
ATOM   2069  HE1 TYR A 138      36.258 -12.767 -37.835  1.00  0.00           H  
ATOM   2070  HE2 TYR A 138      32.089 -12.109 -37.206  1.00  0.00           H  
ATOM   2071  HH  TYR A 138      33.393 -12.951 -35.643  1.00  0.00           H  
ATOM   2072  N   PHE A 139      35.005 -14.035 -42.504  1.00  0.00           N  
ATOM   2073  CA  PHE A 139      35.696 -15.247 -42.078  1.00  0.00           C  
ATOM   2074  C   PHE A 139      37.192 -15.150 -42.347  1.00  0.00           C  
ATOM   2075  O   PHE A 139      37.616 -14.791 -43.449  1.00  0.00           O  
ATOM   2076  CB  PHE A 139      35.118 -16.493 -42.759  1.00  0.00           C  
ATOM   2077  CG  PHE A 139      35.645 -17.757 -42.161  1.00  0.00           C  
ATOM   2078  CD1 PHE A 139      35.146 -18.238 -40.954  1.00  0.00           C  
ATOM   2079  CD2 PHE A 139      36.645 -18.449 -42.780  1.00  0.00           C  
ATOM   2080  CE1 PHE A 139      35.653 -19.397 -40.404  1.00  0.00           C  
ATOM   2081  CE2 PHE A 139      37.162 -19.599 -42.238  1.00  0.00           C  
ATOM   2082  CZ  PHE A 139      36.664 -20.079 -41.049  1.00  0.00           C  
ATOM   2083  H   PHE A 139      35.439 -13.401 -43.161  1.00  0.00           H  
ATOM   2084  HA  PHE A 139      35.560 -15.357 -41.000  1.00  0.00           H  
ATOM   2085 1HB  PHE A 139      34.029 -16.504 -42.676  1.00  0.00           H  
ATOM   2086 2HB  PHE A 139      35.367 -16.486 -43.820  1.00  0.00           H  
ATOM   2087  HD1 PHE A 139      34.352 -17.691 -40.443  1.00  0.00           H  
ATOM   2088  HD2 PHE A 139      37.021 -18.065 -43.705  1.00  0.00           H  
ATOM   2089  HE1 PHE A 139      35.257 -19.768 -39.459  1.00  0.00           H  
ATOM   2090  HE2 PHE A 139      37.959 -20.137 -42.747  1.00  0.00           H  
ATOM   2091  HZ  PHE A 139      37.070 -20.996 -40.618  1.00  0.00           H  
ATOM   2092  N   ASN A 140      37.988 -15.470 -41.337  1.00  0.00           N  
ATOM   2093  CA  ASN A 140      39.435 -15.416 -41.470  1.00  0.00           C  
ATOM   2094  C   ASN A 140      40.020 -16.739 -41.977  1.00  0.00           C  
ATOM   2095  O   ASN A 140      40.336 -17.631 -41.185  1.00  0.00           O  
ATOM   2096  CB  ASN A 140      40.075 -15.012 -40.152  1.00  0.00           C  
ATOM   2097  CG  ASN A 140      39.671 -13.616 -39.720  1.00  0.00           C  
ATOM   2098  OD1 ASN A 140      39.454 -12.718 -40.539  1.00  0.00           O  
ATOM   2099  ND2 ASN A 140      39.573 -13.415 -38.432  1.00  0.00           N  
ATOM   2100  H   ASN A 140      37.584 -15.761 -40.448  1.00  0.00           H  
ATOM   2101  HA  ASN A 140      39.679 -14.660 -42.209  1.00  0.00           H  
ATOM   2102 1HB  ASN A 140      39.799 -15.716 -39.377  1.00  0.00           H  
ATOM   2103 2HB  ASN A 140      41.159 -15.049 -40.250  1.00  0.00           H  
ATOM   2104 1HD2 ASN A 140      39.315 -12.514 -38.086  1.00  0.00           H  
ATOM   2105 2HD2 ASN A 140      39.771 -14.154 -37.787  1.00  0.00           H  
ATOM   2106  N   THR A 141      40.161 -16.884 -43.300  1.00  0.00           N  
ATOM   2107  CA  THR A 141      40.620 -18.145 -43.912  1.00  0.00           C  
ATOM   2108  C   THR A 141      42.122 -18.383 -43.719  1.00  0.00           C  
ATOM   2109  O   THR A 141      42.894 -18.386 -44.678  1.00  0.00           O  
ATOM   2110  CB  THR A 141      40.335 -18.189 -45.432  1.00  0.00           C  
ATOM   2111  OG1 THR A 141      40.943 -17.063 -46.073  1.00  0.00           O  
ATOM   2112  CG2 THR A 141      38.858 -18.174 -45.713  1.00  0.00           C  
ATOM   2113  H   THR A 141      39.901 -16.108 -43.895  1.00  0.00           H  
ATOM   2114  HA  THR A 141      40.086 -18.968 -43.438  1.00  0.00           H  
ATOM   2115  HB  THR A 141      40.764 -19.105 -45.846  1.00  0.00           H  
ATOM   2116  HG1 THR A 141      40.548 -16.255 -45.739  1.00  0.00           H  
ATOM   2117 1HG2 THR A 141      38.692 -18.212 -46.790  1.00  0.00           H  
ATOM   2118 2HG2 THR A 141      38.393 -19.039 -45.246  1.00  0.00           H  
ATOM   2119 3HG2 THR A 141      38.425 -17.255 -45.311  1.00  0.00           H  
ATOM   2120  N   GLY A 142      42.519 -18.574 -42.467  1.00  0.00           N  
ATOM   2121  CA  GLY A 142      43.909 -18.777 -42.059  1.00  0.00           C  
ATOM   2122  C   GLY A 142      44.296 -20.251 -41.948  1.00  0.00           C  
ATOM   2123  O   GLY A 142      45.319 -20.586 -41.348  1.00  0.00           O  
ATOM   2124  H   GLY A 142      41.794 -18.542 -41.757  1.00  0.00           H  
ATOM   2125 1HA  GLY A 142      44.567 -18.286 -42.772  1.00  0.00           H  
ATOM   2126 2HA  GLY A 142      44.068 -18.288 -41.099  1.00  0.00           H  
ATOM   2127  N   THR A 143      43.452 -21.131 -42.476  1.00  0.00           N  
ATOM   2128  CA  THR A 143      43.668 -22.563 -42.347  1.00  0.00           C  
ATOM   2129  C   THR A 143      44.694 -23.085 -43.352  1.00  0.00           C  
ATOM   2130  O   THR A 143      45.026 -22.417 -44.336  1.00  0.00           O  
ATOM   2131  CB  THR A 143      42.333 -23.319 -42.508  1.00  0.00           C  
ATOM   2132  OG1 THR A 143      41.817 -23.141 -43.836  1.00  0.00           O  
ATOM   2133  CG2 THR A 143      41.316 -22.760 -41.524  1.00  0.00           C  
ATOM   2134  H   THR A 143      42.641 -20.784 -42.965  1.00  0.00           H  
ATOM   2135  HA  THR A 143      44.053 -22.763 -41.346  1.00  0.00           H  
ATOM   2136  HB  THR A 143      42.480 -24.379 -42.317  1.00  0.00           H  
ATOM   2137  HG1 THR A 143      40.985 -23.626 -43.918  1.00  0.00           H  
ATOM   2138 1HG2 THR A 143      40.365 -23.290 -41.639  1.00  0.00           H  
ATOM   2139 2HG2 THR A 143      41.685 -22.888 -40.507  1.00  0.00           H  
ATOM   2140 3HG2 THR A 143      41.164 -21.698 -41.725  1.00  0.00           H  
ATOM   2141  N   SER A 144      45.150 -24.319 -43.118  1.00  0.00           N  
ATOM   2142  CA  SER A 144      46.130 -25.007 -43.961  1.00  0.00           C  
ATOM   2143  C   SER A 144      45.525 -26.134 -44.796  1.00  0.00           C  
ATOM   2144  O   SER A 144      46.243 -27.022 -45.263  1.00  0.00           O  
ATOM   2145  CB  SER A 144      47.244 -25.560 -43.098  1.00  0.00           C  
ATOM   2146  OG  SER A 144      46.745 -26.470 -42.156  1.00  0.00           O  
ATOM   2147  H   SER A 144      44.817 -24.797 -42.294  1.00  0.00           H  
ATOM   2148  HA  SER A 144      46.558 -24.274 -44.647  1.00  0.00           H  
ATOM   2149 1HB  SER A 144      47.981 -26.055 -43.732  1.00  0.00           H  
ATOM   2150 2HB  SER A 144      47.750 -24.741 -42.587  1.00  0.00           H  
ATOM   2151  HG  SER A 144      46.385 -27.205 -42.662  1.00  0.00           H  
ATOM   2152  N   GLY A 145      44.205 -26.133 -44.926  1.00  0.00           N  
ATOM   2153  CA  GLY A 145      43.515 -27.180 -45.675  1.00  0.00           C  
ATOM   2154  C   GLY A 145      43.504 -26.914 -47.177  1.00  0.00           C  
ATOM   2155  O   GLY A 145      44.160 -25.994 -47.673  1.00  0.00           O  
ATOM   2156  H   GLY A 145      43.678 -25.378 -44.519  1.00  0.00           H  
ATOM   2157 1HA  GLY A 145      43.989 -28.142 -45.479  1.00  0.00           H  
ATOM   2158 2HA  GLY A 145      42.488 -27.260 -45.318  1.00  0.00           H  
ATOM   2159  N   THR A 146      42.754 -27.745 -47.886  1.00  0.00           N  
ATOM   2160  CA  THR A 146      42.639 -27.694 -49.334  1.00  0.00           C  
ATOM   2161  C   THR A 146      41.586 -26.687 -49.772  1.00  0.00           C  
ATOM   2162  O   THR A 146      40.800 -26.203 -48.956  1.00  0.00           O  
ATOM   2163  CB  THR A 146      42.308 -29.090 -49.856  1.00  0.00           C  
ATOM   2164  OG1 THR A 146      41.052 -29.488 -49.316  1.00  0.00           O  
ATOM   2165  CG2 THR A 146      43.367 -30.077 -49.416  1.00  0.00           C  
ATOM   2166  H   THR A 146      42.228 -28.465 -47.396  1.00  0.00           H  
ATOM   2167  HA  THR A 146      43.600 -27.384 -49.747  1.00  0.00           H  
ATOM   2168  HB  THR A 146      42.249 -29.078 -50.940  1.00  0.00           H  
ATOM   2169  HG1 THR A 146      41.164 -29.597 -48.342  1.00  0.00           H  
ATOM   2170 1HG2 THR A 146      43.111 -31.072 -49.781  1.00  0.00           H  
ATOM   2171 2HG2 THR A 146      44.332 -29.777 -49.820  1.00  0.00           H  
ATOM   2172 3HG2 THR A 146      43.413 -30.092 -48.327  1.00  0.00           H  
ATOM   2173  N   ILE A 147      41.526 -26.402 -51.072  1.00  0.00           N  
ATOM   2174  CA  ILE A 147      40.554 -25.414 -51.509  1.00  0.00           C  
ATOM   2175  C   ILE A 147      39.089 -25.805 -51.233  1.00  0.00           C  
ATOM   2176  O   ILE A 147      38.378 -24.939 -50.731  1.00  0.00           O  
ATOM   2177  CB  ILE A 147      40.746 -25.026 -52.993  1.00  0.00           C  
ATOM   2178  CG1 ILE A 147      42.034 -24.216 -53.134  1.00  0.00           C  
ATOM   2179  CG2 ILE A 147      39.534 -24.234 -53.467  1.00  0.00           C  
ATOM   2180  CD1 ILE A 147      42.466 -24.022 -54.575  1.00  0.00           C  
ATOM   2181  H   ILE A 147      42.175 -26.818 -51.723  1.00  0.00           H  
ATOM   2182  HA  ILE A 147      40.739 -24.508 -50.955  1.00  0.00           H  
ATOM   2183  HB  ILE A 147      40.868 -25.885 -53.610  1.00  0.00           H  
ATOM   2184 1HG1 ILE A 147      41.900 -23.241 -52.676  1.00  0.00           H  
ATOM   2185 2HG1 ILE A 147      42.837 -24.742 -52.611  1.00  0.00           H  
ATOM   2186 1HG2 ILE A 147      39.670 -23.949 -54.508  1.00  0.00           H  
ATOM   2187 2HG2 ILE A 147      38.644 -24.851 -53.377  1.00  0.00           H  
ATOM   2188 3HG2 ILE A 147      39.421 -23.339 -52.860  1.00  0.00           H  
ATOM   2189 1HD1 ILE A 147      43.391 -23.446 -54.601  1.00  0.00           H  
ATOM   2190 2HD1 ILE A 147      42.626 -24.993 -55.042  1.00  0.00           H  
ATOM   2191 3HD1 ILE A 147      41.688 -23.482 -55.112  1.00  0.00           H  
ATOM   2192  N   PRO A 148      38.573 -27.015 -51.548  1.00  0.00           N  
ATOM   2193  CA  PRO A 148      37.203 -27.411 -51.241  1.00  0.00           C  
ATOM   2194  C   PRO A 148      36.876 -27.217 -49.757  1.00  0.00           C  
ATOM   2195  O   PRO A 148      35.745 -26.874 -49.411  1.00  0.00           O  
ATOM   2196  CB  PRO A 148      37.212 -28.899 -51.598  1.00  0.00           C  
ATOM   2197  CG  PRO A 148      38.233 -28.994 -52.709  1.00  0.00           C  
ATOM   2198  CD  PRO A 148      39.340 -28.054 -52.266  1.00  0.00           C  
ATOM   2199  HA  PRO A 148      36.513 -26.859 -51.872  1.00  0.00           H  
ATOM   2200 1HB  PRO A 148      37.474 -29.507 -50.719  1.00  0.00           H  
ATOM   2201 2HB  PRO A 148      36.207 -29.209 -51.918  1.00  0.00           H  
ATOM   2202 1HG  PRO A 148      38.569 -30.041 -52.801  1.00  0.00           H  
ATOM   2203 2HG  PRO A 148      37.797 -28.708 -53.672  1.00  0.00           H  
ATOM   2204 1HD  PRO A 148      40.002 -28.578 -51.580  1.00  0.00           H  
ATOM   2205 2HD  PRO A 148      39.849 -27.686 -53.135  1.00  0.00           H  
ATOM   2206  N   GLN A 149      37.868 -27.391 -48.887  1.00  0.00           N  
ATOM   2207  CA  GLN A 149      37.641 -27.217 -47.467  1.00  0.00           C  
ATOM   2208  C   GLN A 149      37.463 -25.743 -47.158  1.00  0.00           C  
ATOM   2209  O   GLN A 149      36.549 -25.361 -46.421  1.00  0.00           O  
ATOM   2210  CB  GLN A 149      38.796 -27.844 -46.676  1.00  0.00           C  
ATOM   2211  CG  GLN A 149      38.806 -29.384 -46.763  1.00  0.00           C  
ATOM   2212  CD  GLN A 149      40.058 -30.054 -46.188  1.00  0.00           C  
ATOM   2213  OE1 GLN A 149      41.200 -29.699 -46.542  1.00  0.00           O  
ATOM   2214  NE2 GLN A 149      39.856 -31.025 -45.302  1.00  0.00           N  
ATOM   2215  H   GLN A 149      38.794 -27.658 -49.206  1.00  0.00           H  
ATOM   2216  HA  GLN A 149      36.724 -27.734 -47.193  1.00  0.00           H  
ATOM   2217 1HB  GLN A 149      39.740 -27.468 -47.054  1.00  0.00           H  
ATOM   2218 2HB  GLN A 149      38.719 -27.553 -45.628  1.00  0.00           H  
ATOM   2219 1HG  GLN A 149      37.942 -29.762 -46.218  1.00  0.00           H  
ATOM   2220 2HG  GLN A 149      38.726 -29.664 -47.816  1.00  0.00           H  
ATOM   2221 1HE2 GLN A 149      40.634 -31.502 -44.889  1.00  0.00           H  
ATOM   2222 2HE2 GLN A 149      38.924 -31.280 -45.042  1.00  0.00           H  
ATOM   2223  N   LYS A 150      38.293 -24.902 -47.781  1.00  0.00           N  
ATOM   2224  CA  LYS A 150      38.179 -23.468 -47.578  1.00  0.00           C  
ATOM   2225  C   LYS A 150      36.867 -22.958 -48.165  1.00  0.00           C  
ATOM   2226  O   LYS A 150      36.230 -22.076 -47.587  1.00  0.00           O  
ATOM   2227  CB  LYS A 150      39.389 -22.735 -48.150  1.00  0.00           C  
ATOM   2228  CG  LYS A 150      40.672 -22.960 -47.331  1.00  0.00           C  
ATOM   2229  CD  LYS A 150      41.862 -22.209 -47.899  1.00  0.00           C  
ATOM   2230  CE  LYS A 150      43.097 -22.400 -47.018  1.00  0.00           C  
ATOM   2231  NZ  LYS A 150      44.280 -21.673 -47.549  1.00  0.00           N  
ATOM   2232  H   LYS A 150      39.027 -25.277 -48.383  1.00  0.00           H  
ATOM   2233  HA  LYS A 150      38.157 -23.279 -46.506  1.00  0.00           H  
ATOM   2234 1HB  LYS A 150      39.574 -23.079 -49.166  1.00  0.00           H  
ATOM   2235 2HB  LYS A 150      39.188 -21.661 -48.194  1.00  0.00           H  
ATOM   2236 1HG  LYS A 150      40.512 -22.650 -46.298  1.00  0.00           H  
ATOM   2237 2HG  LYS A 150      40.902 -24.030 -47.339  1.00  0.00           H  
ATOM   2238 1HD  LYS A 150      42.075 -22.591 -48.901  1.00  0.00           H  
ATOM   2239 2HD  LYS A 150      41.631 -21.147 -47.968  1.00  0.00           H  
ATOM   2240 1HE  LYS A 150      42.877 -22.025 -46.018  1.00  0.00           H  
ATOM   2241 2HE  LYS A 150      43.334 -23.465 -46.951  1.00  0.00           H  
ATOM   2242 1HZ  LYS A 150      45.065 -21.825 -46.919  1.00  0.00           H  
ATOM   2243 2HZ  LYS A 150      44.509 -22.016 -48.469  1.00  0.00           H  
ATOM   2244 3HZ  LYS A 150      44.070 -20.687 -47.593  1.00  0.00           H  
ATOM   2245  N   LEU A 151      36.447 -23.530 -49.297  1.00  0.00           N  
ATOM   2246  CA  LEU A 151      35.184 -23.134 -49.901  1.00  0.00           C  
ATOM   2247  C   LEU A 151      34.032 -23.482 -48.973  1.00  0.00           C  
ATOM   2248  O   LEU A 151      33.104 -22.699 -48.811  1.00  0.00           O  
ATOM   2249  CB  LEU A 151      34.992 -23.802 -51.263  1.00  0.00           C  
ATOM   2250  CG  LEU A 151      35.916 -23.302 -52.378  1.00  0.00           C  
ATOM   2251  CD1 LEU A 151      35.743 -24.174 -53.608  1.00  0.00           C  
ATOM   2252  CD2 LEU A 151      35.577 -21.846 -52.689  1.00  0.00           C  
ATOM   2253  H   LEU A 151      37.025 -24.236 -49.746  1.00  0.00           H  
ATOM   2254  HA  LEU A 151      35.197 -22.056 -50.043  1.00  0.00           H  
ATOM   2255 1HB  LEU A 151      35.173 -24.867 -51.143  1.00  0.00           H  
ATOM   2256 2HB  LEU A 151      33.965 -23.667 -51.584  1.00  0.00           H  
ATOM   2257  HG  LEU A 151      36.949 -23.370 -52.052  1.00  0.00           H  
ATOM   2258 1HD1 LEU A 151      36.404 -23.820 -54.399  1.00  0.00           H  
ATOM   2259 2HD1 LEU A 151      35.991 -25.201 -53.369  1.00  0.00           H  
ATOM   2260 3HD1 LEU A 151      34.710 -24.121 -53.947  1.00  0.00           H  
ATOM   2261 1HD2 LEU A 151      36.234 -21.480 -53.480  1.00  0.00           H  
ATOM   2262 2HD2 LEU A 151      34.541 -21.779 -53.017  1.00  0.00           H  
ATOM   2263 3HD2 LEU A 151      35.717 -21.243 -51.794  1.00  0.00           H  
ATOM   2264  N   ARG A 152      34.092 -24.629 -48.305  1.00  0.00           N  
ATOM   2265  CA  ARG A 152      33.031 -24.938 -47.365  1.00  0.00           C  
ATOM   2266  C   ARG A 152      33.055 -23.951 -46.187  1.00  0.00           C  
ATOM   2267  O   ARG A 152      32.017 -23.404 -45.810  1.00  0.00           O  
ATOM   2268  CB  ARG A 152      33.160 -26.373 -46.890  1.00  0.00           C  
ATOM   2269  CG  ARG A 152      32.812 -27.409 -47.959  1.00  0.00           C  
ATOM   2270  CD  ARG A 152      33.096 -28.794 -47.525  1.00  0.00           C  
ATOM   2271  NE  ARG A 152      32.778 -29.762 -48.567  1.00  0.00           N  
ATOM   2272  CZ  ARG A 152      33.132 -31.061 -48.540  1.00  0.00           C  
ATOM   2273  NH1 ARG A 152      33.815 -31.536 -47.523  1.00  0.00           N  
ATOM   2274  NH2 ARG A 152      32.794 -31.860 -49.538  1.00  0.00           N  
ATOM   2275  H   ARG A 152      34.849 -25.296 -48.469  1.00  0.00           H  
ATOM   2276  HA  ARG A 152      32.075 -24.841 -47.883  1.00  0.00           H  
ATOM   2277 1HB  ARG A 152      34.191 -26.556 -46.579  1.00  0.00           H  
ATOM   2278 2HB  ARG A 152      32.521 -26.536 -46.025  1.00  0.00           H  
ATOM   2279 1HG  ARG A 152      31.752 -27.342 -48.170  1.00  0.00           H  
ATOM   2280 2HG  ARG A 152      33.366 -27.204 -48.868  1.00  0.00           H  
ATOM   2281 1HD  ARG A 152      34.157 -28.883 -47.289  1.00  0.00           H  
ATOM   2282 2HD  ARG A 152      32.503 -29.031 -46.645  1.00  0.00           H  
ATOM   2283  HE  ARG A 152      32.253 -29.436 -49.366  1.00  0.00           H  
ATOM   2284 1HH1 ARG A 152      34.075 -30.925 -46.762  1.00  0.00           H  
ATOM   2285 2HH1 ARG A 152      34.080 -32.511 -47.503  1.00  0.00           H  
ATOM   2286 1HH2 ARG A 152      32.268 -31.498 -50.321  1.00  0.00           H  
ATOM   2287 2HH2 ARG A 152      33.059 -32.834 -49.516  1.00  0.00           H  
ATOM   2288  N   ASP A 153      34.249 -23.622 -45.663  1.00  0.00           N  
ATOM   2289  CA  ASP A 153      34.352 -22.641 -44.567  1.00  0.00           C  
ATOM   2290  C   ASP A 153      33.844 -21.263 -45.008  1.00  0.00           C  
ATOM   2291  O   ASP A 153      33.224 -20.524 -44.231  1.00  0.00           O  
ATOM   2292  CB  ASP A 153      35.786 -22.501 -44.055  1.00  0.00           C  
ATOM   2293  CG  ASP A 153      36.301 -23.682 -43.204  1.00  0.00           C  
ATOM   2294  OD1 ASP A 153      35.514 -24.506 -42.793  1.00  0.00           O  
ATOM   2295  OD2 ASP A 153      37.493 -23.723 -42.958  1.00  0.00           O  
ATOM   2296  H   ASP A 153      35.093 -24.088 -46.005  1.00  0.00           H  
ATOM   2297  HA  ASP A 153      33.728 -22.982 -43.743  1.00  0.00           H  
ATOM   2298 1HB  ASP A 153      36.453 -22.369 -44.905  1.00  0.00           H  
ATOM   2299 2HB  ASP A 153      35.844 -21.611 -43.469  1.00  0.00           H  
ATOM   2300  N   GLY A 154      34.059 -20.953 -46.286  1.00  0.00           N  
ATOM   2301  CA  GLY A 154      33.668 -19.708 -46.927  1.00  0.00           C  
ATOM   2302  C   GLY A 154      32.163 -19.451 -46.873  1.00  0.00           C  
ATOM   2303  O   GLY A 154      31.724 -18.301 -46.974  1.00  0.00           O  
ATOM   2304  H   GLY A 154      34.588 -21.613 -46.854  1.00  0.00           H  
ATOM   2305 1HA  GLY A 154      34.200 -18.881 -46.456  1.00  0.00           H  
ATOM   2306 2HA  GLY A 154      33.989 -19.741 -47.965  1.00  0.00           H  
ATOM   2307  N   THR A 155      31.361 -20.488 -46.584  1.00  0.00           N  
ATOM   2308  CA  THR A 155      29.916 -20.329 -46.484  1.00  0.00           C  
ATOM   2309  C   THR A 155      29.551 -19.505 -45.238  1.00  0.00           C  
ATOM   2310  O   THR A 155      28.393 -19.144 -45.039  1.00  0.00           O  
ATOM   2311  CB  THR A 155      29.183 -21.694 -46.474  1.00  0.00           C  
ATOM   2312  OG1 THR A 155      29.630 -22.480 -45.388  1.00  0.00           O  
ATOM   2313  CG2 THR A 155      29.415 -22.453 -47.756  1.00  0.00           C  
ATOM   2314  H   THR A 155      31.753 -21.424 -46.452  1.00  0.00           H  
ATOM   2315  HA  THR A 155      29.574 -19.778 -47.357  1.00  0.00           H  
ATOM   2316  HB  THR A 155      28.120 -21.520 -46.356  1.00  0.00           H  
ATOM   2317  HG1 THR A 155      30.552 -22.760 -45.552  1.00  0.00           H  
ATOM   2318 1HG2 THR A 155      28.885 -23.402 -47.726  1.00  0.00           H  
ATOM   2319 2HG2 THR A 155      29.043 -21.868 -48.573  1.00  0.00           H  
ATOM   2320 3HG2 THR A 155      30.482 -22.638 -47.889  1.00  0.00           H  
ATOM   2321  N   GLY A 156      30.553 -19.197 -44.403  1.00  0.00           N  
ATOM   2322  CA  GLY A 156      30.397 -18.364 -43.225  1.00  0.00           C  
ATOM   2323  C   GLY A 156      30.384 -16.865 -43.543  1.00  0.00           C  
ATOM   2324  O   GLY A 156      30.207 -16.056 -42.628  1.00  0.00           O  
ATOM   2325  H   GLY A 156      31.484 -19.567 -44.590  1.00  0.00           H  
ATOM   2326 1HA  GLY A 156      29.486 -18.620 -42.709  1.00  0.00           H  
ATOM   2327 2HA  GLY A 156      31.213 -18.578 -42.537  1.00  0.00           H  
ATOM   2328  N   CYS A 157      30.547 -16.470 -44.820  1.00  0.00           N  
ATOM   2329  CA  CYS A 157      30.570 -15.037 -45.112  1.00  0.00           C  
ATOM   2330  C   CYS A 157      30.086 -14.612 -46.488  1.00  0.00           C  
ATOM   2331  O   CYS A 157      30.258 -15.337 -47.475  1.00  0.00           O  
ATOM   2332  CB  CYS A 157      32.004 -14.583 -45.022  1.00  0.00           C  
ATOM   2333  SG  CYS A 157      33.061 -15.380 -46.263  1.00  0.00           S  
ATOM   2334  H   CYS A 157      30.707 -17.154 -45.561  1.00  0.00           H  
ATOM   2335  HA  CYS A 157      29.965 -14.540 -44.372  1.00  0.00           H  
ATOM   2336 1HB  CYS A 157      32.069 -13.502 -45.143  1.00  0.00           H  
ATOM   2337 2HB  CYS A 157      32.386 -14.847 -44.054  1.00  0.00           H  
ATOM   2338  HG  CYS A 157      32.421 -16.573 -46.284  1.00  0.00           H  
ATOM   2339  N   GLN A 158      29.584 -13.368 -46.576  1.00  0.00           N  
ATOM   2340  CA  GLN A 158      29.191 -12.788 -47.849  1.00  0.00           C  
ATOM   2341  C   GLN A 158      29.957 -11.542 -48.199  1.00  0.00           C  
ATOM   2342  O   GLN A 158      29.971 -10.573 -47.446  1.00  0.00           O  
ATOM   2343  CB  GLN A 158      27.702 -12.439 -47.828  1.00  0.00           C  
ATOM   2344  CG  GLN A 158      27.158 -11.839 -49.090  1.00  0.00           C  
ATOM   2345  CD  GLN A 158      25.661 -11.697 -49.067  1.00  0.00           C  
ATOM   2346  OE1 GLN A 158      24.924 -12.665 -49.321  1.00  0.00           O  
ATOM   2347  NE2 GLN A 158      25.180 -10.508 -48.747  1.00  0.00           N  
ATOM   2348  H   GLN A 158      29.411 -12.810 -45.738  1.00  0.00           H  
ATOM   2349  HA  GLN A 158      29.393 -13.496 -48.632  1.00  0.00           H  
ATOM   2350 1HB  GLN A 158      27.132 -13.296 -47.594  1.00  0.00           H  
ATOM   2351 2HB  GLN A 158      27.522 -11.712 -47.043  1.00  0.00           H  
ATOM   2352 1HG  GLN A 158      27.601 -10.850 -49.235  1.00  0.00           H  
ATOM   2353 2HG  GLN A 158      27.400 -12.476 -49.901  1.00  0.00           H  
ATOM   2354 1HE2 GLN A 158      24.200 -10.354 -48.706  1.00  0.00           H  
ATOM   2355 2HE2 GLN A 158      25.820  -9.735 -48.495  1.00  0.00           H  
ATOM   2356  N   HIS A 159      30.558 -11.553 -49.380  1.00  0.00           N  
ATOM   2357  CA  HIS A 159      31.283 -10.380 -49.823  1.00  0.00           C  
ATOM   2358  C   HIS A 159      31.016 -10.083 -51.296  1.00  0.00           C  
ATOM   2359  O   HIS A 159      30.742 -10.982 -52.089  1.00  0.00           O  
ATOM   2360  CB  HIS A 159      32.791 -10.570 -49.634  1.00  0.00           C  
ATOM   2361  CG  HIS A 159      33.222 -10.903 -48.218  1.00  0.00           C  
ATOM   2362  ND1 HIS A 159      33.138 -10.005 -47.179  1.00  0.00           N  
ATOM   2363  CD2 HIS A 159      33.781 -12.023 -47.702  1.00  0.00           C  
ATOM   2364  CE1 HIS A 159      33.618 -10.559 -46.078  1.00  0.00           C  
ATOM   2365  NE2 HIS A 159      34.033 -11.777 -46.371  1.00  0.00           N  
ATOM   2366  H   HIS A 159      30.562 -12.407 -49.943  1.00  0.00           H  
ATOM   2367  HA  HIS A 159      30.969  -9.509 -49.248  1.00  0.00           H  
ATOM   2368 1HB  HIS A 159      33.140 -11.370 -50.291  1.00  0.00           H  
ATOM   2369 2HB  HIS A 159      33.312  -9.658 -49.939  1.00  0.00           H  
ATOM   2370  HD1 HIS A 159      32.765  -9.075 -47.227  1.00  0.00           H  
ATOM   2371  HD2 HIS A 159      34.053 -12.982 -48.145  1.00  0.00           H  
ATOM   2372  HE1 HIS A 159      33.636 -10.004 -45.140  1.00  0.00           H  
ATOM   2373  N   MET A 160      31.129  -8.814 -51.662  1.00  0.00           N  
ATOM   2374  CA  MET A 160      31.082  -8.413 -53.060  1.00  0.00           C  
ATOM   2375  C   MET A 160      32.003  -7.217 -53.249  1.00  0.00           C  
ATOM   2376  O   MET A 160      32.193  -6.394 -52.341  1.00  0.00           O  
ATOM   2377  CB  MET A 160      29.637  -8.189 -53.557  1.00  0.00           C  
ATOM   2378  CG  MET A 160      28.813  -7.080 -52.903  1.00  0.00           C  
ATOM   2379  SD  MET A 160      27.120  -6.909 -53.624  1.00  0.00           S  
ATOM   2380  CE  MET A 160      27.387  -6.238 -55.275  1.00  0.00           C  
ATOM   2381  H   MET A 160      31.312  -8.122 -50.953  1.00  0.00           H  
ATOM   2382  HA  MET A 160      31.497  -9.219 -53.664  1.00  0.00           H  
ATOM   2383 1HB  MET A 160      29.651  -7.999 -54.628  1.00  0.00           H  
ATOM   2384 2HB  MET A 160      29.078  -9.113 -53.405  1.00  0.00           H  
ATOM   2385 1HG  MET A 160      28.697  -7.320 -51.849  1.00  0.00           H  
ATOM   2386 2HG  MET A 160      29.308  -6.144 -52.973  1.00  0.00           H  
ATOM   2387 1HE  MET A 160      26.433  -6.095 -55.765  1.00  0.00           H  
ATOM   2388 2HE  MET A 160      27.882  -5.297 -55.219  1.00  0.00           H  
ATOM   2389 3HE  MET A 160      27.999  -6.928 -55.853  1.00  0.00           H  
ATOM   2390  N   PHE A 161      32.571  -7.125 -54.440  1.00  0.00           N  
ATOM   2391  CA  PHE A 161      33.542  -6.092 -54.760  1.00  0.00           C  
ATOM   2392  C   PHE A 161      33.741  -5.878 -56.253  1.00  0.00           C  
ATOM   2393  O   PHE A 161      33.357  -6.721 -57.064  1.00  0.00           O  
ATOM   2394  CB  PHE A 161      34.859  -6.452 -54.095  1.00  0.00           C  
ATOM   2395  CG  PHE A 161      35.366  -7.861 -54.430  1.00  0.00           C  
ATOM   2396  CD1 PHE A 161      36.178  -8.120 -55.518  1.00  0.00           C  
ATOM   2397  CD2 PHE A 161      35.055  -8.929 -53.594  1.00  0.00           C  
ATOM   2398  CE1 PHE A 161      36.669  -9.383 -55.771  1.00  0.00           C  
ATOM   2399  CE2 PHE A 161      35.540 -10.199 -53.845  1.00  0.00           C  
ATOM   2400  CZ  PHE A 161      36.354 -10.426 -54.935  1.00  0.00           C  
ATOM   2401  H   PHE A 161      32.350  -7.817 -55.142  1.00  0.00           H  
ATOM   2402  HA  PHE A 161      33.201  -5.152 -54.328  1.00  0.00           H  
ATOM   2403 1HB  PHE A 161      35.602  -5.739 -54.380  1.00  0.00           H  
ATOM   2404 2HB  PHE A 161      34.754  -6.385 -53.011  1.00  0.00           H  
ATOM   2405  HD1 PHE A 161      36.424  -7.327 -56.187  1.00  0.00           H  
ATOM   2406  HD2 PHE A 161      34.430  -8.757 -52.714  1.00  0.00           H  
ATOM   2407  HE1 PHE A 161      37.306  -9.548 -56.638  1.00  0.00           H  
ATOM   2408  HE2 PHE A 161      35.282 -11.015 -53.169  1.00  0.00           H  
ATOM   2409  HZ  PHE A 161      36.743 -11.426 -55.134  1.00  0.00           H  
ATOM   2410  N   GLY A 162      34.379  -4.767 -56.611  1.00  0.00           N  
ATOM   2411  CA  GLY A 162      34.724  -4.512 -58.002  1.00  0.00           C  
ATOM   2412  C   GLY A 162      35.439  -3.180 -58.200  1.00  0.00           C  
ATOM   2413  O   GLY A 162      35.228  -2.204 -57.470  1.00  0.00           O  
ATOM   2414  H   GLY A 162      34.640  -4.095 -55.906  1.00  0.00           H  
ATOM   2415 1HA  GLY A 162      35.349  -5.322 -58.375  1.00  0.00           H  
ATOM   2416 2HA  GLY A 162      33.812  -4.516 -58.600  1.00  0.00           H  
ATOM   2417  N   ALA A 163      36.281  -3.144 -59.223  1.00  0.00           N  
ATOM   2418  CA  ALA A 163      37.062  -1.962 -59.536  1.00  0.00           C  
ATOM   2419  C   ALA A 163      37.588  -1.976 -60.931  1.00  0.00           C  
ATOM   2420  O   ALA A 163      37.616  -3.004 -61.596  1.00  0.00           O  
ATOM   2421  CB  ALA A 163      38.242  -1.819 -58.619  1.00  0.00           C  
ATOM   2422  H   ALA A 163      36.388  -3.969 -59.794  1.00  0.00           H  
ATOM   2423  HA  ALA A 163      36.420  -1.104 -59.436  1.00  0.00           H  
ATOM   2424 1HB  ALA A 163      38.799  -0.918 -58.871  1.00  0.00           H  
ATOM   2425 2HB  ALA A 163      37.910  -1.748 -57.600  1.00  0.00           H  
ATOM   2426 3HB  ALA A 163      38.874  -2.665 -58.753  1.00  0.00           H  
ATOM   2427  N   PHE A 164      38.012  -0.813 -61.363  1.00  0.00           N  
ATOM   2428  CA  PHE A 164      38.696  -0.671 -62.618  1.00  0.00           C  
ATOM   2429  C   PHE A 164      39.469   0.638 -62.550  1.00  0.00           C  
ATOM   2430  O   PHE A 164      38.869   1.709 -62.450  1.00  0.00           O  
ATOM   2431  CB  PHE A 164      37.682  -0.663 -63.757  1.00  0.00           C  
ATOM   2432  CG  PHE A 164      38.283  -0.748 -65.092  1.00  0.00           C  
ATOM   2433  CD1 PHE A 164      38.753  -1.960 -65.554  1.00  0.00           C  
ATOM   2434  CD2 PHE A 164      38.383   0.367 -65.899  1.00  0.00           C  
ATOM   2435  CE1 PHE A 164      39.303  -2.059 -66.799  1.00  0.00           C  
ATOM   2436  CE2 PHE A 164      38.937   0.273 -67.149  1.00  0.00           C  
ATOM   2437  CZ  PHE A 164      39.399  -0.937 -67.602  1.00  0.00           C  
ATOM   2438  H   PHE A 164      37.906   0.005 -60.776  1.00  0.00           H  
ATOM   2439  HA  PHE A 164      39.399  -1.498 -62.749  1.00  0.00           H  
ATOM   2440 1HB  PHE A 164      36.993  -1.504 -63.647  1.00  0.00           H  
ATOM   2441 2HB  PHE A 164      37.087   0.249 -63.710  1.00  0.00           H  
ATOM   2442  HD1 PHE A 164      38.676  -2.844 -64.916  1.00  0.00           H  
ATOM   2443  HD2 PHE A 164      38.010   1.329 -65.536  1.00  0.00           H  
ATOM   2444  HE1 PHE A 164      39.667  -3.028 -67.151  1.00  0.00           H  
ATOM   2445  HE2 PHE A 164      39.010   1.156 -67.787  1.00  0.00           H  
ATOM   2446  HZ  PHE A 164      39.836  -1.012 -68.596  1.00  0.00           H  
ATOM   2447  N   SER A 165      40.790   0.562 -62.647  1.00  0.00           N  
ATOM   2448  CA  SER A 165      41.640   1.741 -62.524  1.00  0.00           C  
ATOM   2449  C   SER A 165      42.210   2.179 -63.856  1.00  0.00           C  
ATOM   2450  O   SER A 165      43.268   2.810 -63.937  1.00  0.00           O  
ATOM   2451  CB  SER A 165      42.750   1.512 -61.529  1.00  0.00           C  
ATOM   2452  OG  SER A 165      42.250   1.319 -60.242  1.00  0.00           O  
ATOM   2453  H   SER A 165      41.229  -0.355 -62.738  1.00  0.00           H  
ATOM   2454  HA  SER A 165      41.028   2.561 -62.146  1.00  0.00           H  
ATOM   2455 1HB  SER A 165      43.288   0.653 -61.820  1.00  0.00           H  
ATOM   2456 2HB  SER A 165      43.434   2.357 -61.539  1.00  0.00           H  
ATOM   2457  HG  SER A 165      43.022   1.313 -59.659  1.00  0.00           H  
ATOM   2458  N   GLY A 166      41.489   1.868 -64.917  1.00  0.00           N  
ATOM   2459  CA  GLY A 166      41.870   2.301 -66.247  1.00  0.00           C  
ATOM   2460  C   GLY A 166      41.587   3.794 -66.330  1.00  0.00           C  
ATOM   2461  O   GLY A 166      40.570   4.242 -66.879  1.00  0.00           O  
ATOM   2462  H   GLY A 166      40.639   1.337 -64.783  1.00  0.00           H  
ATOM   2463 1HA  GLY A 166      42.929   2.106 -66.415  1.00  0.00           H  
ATOM   2464 2HA  GLY A 166      41.307   1.763 -67.005  1.00  0.00           H  
ATOM   2465  N   ARG A 167      42.485   4.587 -65.749  1.00  0.00           N  
ATOM   2466  CA  ARG A 167      42.242   6.016 -65.644  1.00  0.00           C  
ATOM   2467  C   ARG A 167      42.386   6.750 -66.957  1.00  0.00           C  
ATOM   2468  O   ARG A 167      43.387   7.398 -67.273  1.00  0.00           O  
ATOM   2469  CB  ARG A 167      43.076   6.680 -64.565  1.00  0.00           C  
ATOM   2470  CG  ARG A 167      42.735   6.220 -63.158  1.00  0.00           C  
ATOM   2471  CD  ARG A 167      41.270   6.458 -62.866  1.00  0.00           C  
ATOM   2472  NE  ARG A 167      40.925   6.185 -61.488  1.00  0.00           N  
ATOM   2473  CZ  ARG A 167      39.680   5.918 -61.030  1.00  0.00           C  
ATOM   2474  NH1 ARG A 167      38.624   5.844 -61.830  1.00  0.00           N  
ATOM   2475  NH2 ARG A 167      39.524   5.723 -59.746  1.00  0.00           N  
ATOM   2476  H   ARG A 167      43.289   4.149 -65.304  1.00  0.00           H  
ATOM   2477  HA  ARG A 167      41.207   6.141 -65.322  1.00  0.00           H  
ATOM   2478 1HB  ARG A 167      44.131   6.471 -64.738  1.00  0.00           H  
ATOM   2479 2HB  ARG A 167      42.937   7.759 -64.609  1.00  0.00           H  
ATOM   2480 1HG  ARG A 167      42.949   5.160 -63.046  1.00  0.00           H  
ATOM   2481 2HG  ARG A 167      43.322   6.788 -62.440  1.00  0.00           H  
ATOM   2482 1HD  ARG A 167      41.011   7.494 -63.086  1.00  0.00           H  
ATOM   2483 2HD  ARG A 167      40.665   5.801 -63.500  1.00  0.00           H  
ATOM   2484  HE  ARG A 167      41.660   6.239 -60.784  1.00  0.00           H  
ATOM   2485 1HH1 ARG A 167      38.720   6.001 -62.853  1.00  0.00           H  
ATOM   2486 2HH1 ARG A 167      37.694   5.651 -61.411  1.00  0.00           H  
ATOM   2487 1HH2 ARG A 167      40.320   5.762 -59.125  1.00  0.00           H  
ATOM   2488 2HH2 ARG A 167      38.606   5.484 -59.371  1.00  0.00           H  
ATOM   2489  N   ARG A 168      41.321   6.589 -67.713  1.00  0.00           N  
ATOM   2490  CA  ARG A 168      41.028   7.168 -68.991  1.00  0.00           C  
ATOM   2491  C   ARG A 168      39.651   7.759 -68.727  1.00  0.00           C  
ATOM   2492  O   ARG A 168      39.137   8.596 -69.471  1.00  0.00           O  
ATOM   2493  CB  ARG A 168      41.013   6.117 -70.087  1.00  0.00           C  
ATOM   2494  CG  ARG A 168      42.369   5.447 -70.308  1.00  0.00           C  
ATOM   2495  CD  ARG A 168      43.374   6.395 -70.861  1.00  0.00           C  
ATOM   2496  NE  ARG A 168      44.664   5.758 -71.069  1.00  0.00           N  
ATOM   2497  CZ  ARG A 168      45.658   5.685 -70.151  1.00  0.00           C  
ATOM   2498  NH1 ARG A 168      45.524   6.220 -68.947  1.00  0.00           N  
ATOM   2499  NH2 ARG A 168      46.788   5.067 -70.463  1.00  0.00           N  
ATOM   2500  H   ARG A 168      40.613   5.973 -67.335  1.00  0.00           H  
ATOM   2501  HA  ARG A 168      41.736   7.959 -69.230  1.00  0.00           H  
ATOM   2502 1HB  ARG A 168      40.296   5.337 -69.827  1.00  0.00           H  
ATOM   2503 2HB  ARG A 168      40.695   6.563 -71.027  1.00  0.00           H  
ATOM   2504 1HG  ARG A 168      42.746   5.059 -69.361  1.00  0.00           H  
ATOM   2505 2HG  ARG A 168      42.255   4.624 -71.012  1.00  0.00           H  
ATOM   2506 1HD  ARG A 168      43.024   6.780 -71.818  1.00  0.00           H  
ATOM   2507 2HD  ARG A 168      43.511   7.223 -70.163  1.00  0.00           H  
ATOM   2508  HE  ARG A 168      44.831   5.330 -71.970  1.00  0.00           H  
ATOM   2509 1HH1 ARG A 168      44.663   6.708 -68.660  1.00  0.00           H  
ATOM   2510 2HH1 ARG A 168      46.278   6.151 -68.283  1.00  0.00           H  
ATOM   2511 1HH2 ARG A 168      46.904   4.654 -71.378  1.00  0.00           H  
ATOM   2512 2HH2 ARG A 168      47.534   5.008 -69.785  1.00  0.00           H  
ATOM   2513  N   GLY A 169      39.102   7.327 -67.577  1.00  0.00           N  
ATOM   2514  CA  GLY A 169      37.797   7.750 -67.088  1.00  0.00           C  
ATOM   2515  C   GLY A 169      37.501   7.233 -65.671  1.00  0.00           C  
ATOM   2516  O   GLY A 169      38.356   6.622 -65.013  1.00  0.00           O  
ATOM   2517  H   GLY A 169      39.603   6.605 -67.069  1.00  0.00           H  
ATOM   2518 1HA  GLY A 169      37.747   8.839 -67.093  1.00  0.00           H  
ATOM   2519 2HA  GLY A 169      37.026   7.391 -67.772  1.00  0.00           H  
ATOM   2520  N   PHE A 170      36.285   7.523 -65.218  1.00  0.00           N  
ATOM   2521  CA  PHE A 170      35.774   7.183 -63.890  1.00  0.00           C  
ATOM   2522  C   PHE A 170      34.437   6.481 -64.022  1.00  0.00           C  
ATOM   2523  O   PHE A 170      33.722   6.684 -65.006  1.00  0.00           O  
ATOM   2524  CB  PHE A 170      35.621   8.447 -63.040  1.00  0.00           C  
ATOM   2525  CG  PHE A 170      36.930   9.149 -62.774  1.00  0.00           C  
ATOM   2526  CD1 PHE A 170      37.449  10.063 -63.683  1.00  0.00           C  
ATOM   2527  CD2 PHE A 170      37.638   8.905 -61.611  1.00  0.00           C  
ATOM   2528  CE1 PHE A 170      38.652  10.696 -63.439  1.00  0.00           C  
ATOM   2529  CE2 PHE A 170      38.842   9.540 -61.362  1.00  0.00           C  
ATOM   2530  CZ  PHE A 170      39.349  10.433 -62.279  1.00  0.00           C  
ATOM   2531  H   PHE A 170      35.667   8.021 -65.841  1.00  0.00           H  
ATOM   2532  HA  PHE A 170      36.468   6.506 -63.403  1.00  0.00           H  
ATOM   2533 1HB  PHE A 170      34.949   9.147 -63.536  1.00  0.00           H  
ATOM   2534 2HB  PHE A 170      35.166   8.188 -62.080  1.00  0.00           H  
ATOM   2535  HD1 PHE A 170      36.900  10.274 -64.601  1.00  0.00           H  
ATOM   2536  HD2 PHE A 170      37.233   8.195 -60.885  1.00  0.00           H  
ATOM   2537  HE1 PHE A 170      39.050  11.406 -64.165  1.00  0.00           H  
ATOM   2538  HE2 PHE A 170      39.391   9.333 -60.443  1.00  0.00           H  
ATOM   2539  HZ  PHE A 170      40.296  10.934 -62.087  1.00  0.00           H  
ATOM   2540  N   ALA A 171      34.061   5.671 -63.033  1.00  0.00           N  
ATOM   2541  CA  ALA A 171      32.764   4.990 -63.113  1.00  0.00           C  
ATOM   2542  C   ALA A 171      31.630   5.952 -62.735  1.00  0.00           C  
ATOM   2543  O   ALA A 171      30.971   5.798 -61.698  1.00  0.00           O  
ATOM   2544  CB  ALA A 171      32.767   3.771 -62.213  1.00  0.00           C  
ATOM   2545  H   ALA A 171      34.653   5.532 -62.207  1.00  0.00           H  
ATOM   2546  HA  ALA A 171      32.608   4.668 -64.142  1.00  0.00           H  
ATOM   2547 1HB  ALA A 171      31.835   3.273 -62.298  1.00  0.00           H  
ATOM   2548 2HB  ALA A 171      33.564   3.092 -62.511  1.00  0.00           H  
ATOM   2549 3HB  ALA A 171      32.920   4.068 -61.180  1.00  0.00           H  
ATOM   2550  N   SER A 172      31.410   6.939 -63.610  1.00  0.00           N  
ATOM   2551  CA  SER A 172      30.486   8.026 -63.327  1.00  0.00           C  
ATOM   2552  C   SER A 172      30.821   8.641 -61.966  1.00  0.00           C  
ATOM   2553  O   SER A 172      31.975   8.659 -61.545  1.00  0.00           O  
ATOM   2554  CB  SER A 172      29.052   7.498 -63.359  1.00  0.00           C  
ATOM   2555  OG  SER A 172      28.129   8.526 -63.182  1.00  0.00           O  
ATOM   2556  H   SER A 172      31.977   6.942 -64.453  1.00  0.00           H  
ATOM   2557  HA  SER A 172      30.612   8.797 -64.096  1.00  0.00           H  
ATOM   2558 1HB  SER A 172      28.869   7.002 -64.311  1.00  0.00           H  
ATOM   2559 2HB  SER A 172      28.910   6.754 -62.580  1.00  0.00           H  
ATOM   2560  HG  SER A 172      28.187   9.072 -63.983  1.00  0.00           H  
ATOM   2561  N   SER A 173      29.801   9.145 -61.287  1.00  0.00           N  
ATOM   2562  CA  SER A 173      29.903   9.560 -59.910  1.00  0.00           C  
ATOM   2563  C   SER A 173      28.885   8.663 -59.263  1.00  0.00           C  
ATOM   2564  O   SER A 173      28.949   8.315 -58.084  1.00  0.00           O  
ATOM   2565  CB  SER A 173      29.547  11.022 -59.720  1.00  0.00           C  
ATOM   2566  OG  SER A 173      28.213  11.265 -60.075  1.00  0.00           O  
ATOM   2567  H   SER A 173      28.899   9.156 -61.731  1.00  0.00           H  
ATOM   2568  HA  SER A 173      30.896   9.358 -59.512  1.00  0.00           H  
ATOM   2569 1HB  SER A 173      29.700  11.294 -58.676  1.00  0.00           H  
ATOM   2570 2HB  SER A 173      30.206  11.643 -60.322  1.00  0.00           H  
ATOM   2571  HG  SER A 173      27.697  10.572 -59.653  1.00  0.00           H  
ATOM   2572  N   ALA A 174      27.960   8.228 -60.113  1.00  0.00           N  
ATOM   2573  CA  ALA A 174      26.843   7.404 -59.710  1.00  0.00           C  
ATOM   2574  C   ALA A 174      27.254   6.053 -59.129  1.00  0.00           C  
ATOM   2575  O   ALA A 174      26.565   5.556 -58.247  1.00  0.00           O  
ATOM   2576  CB  ALA A 174      25.921   7.207 -60.877  1.00  0.00           C  
ATOM   2577  H   ALA A 174      28.018   8.513 -61.094  1.00  0.00           H  
ATOM   2578  HA  ALA A 174      26.301   7.944 -58.933  1.00  0.00           H  
ATOM   2579 1HB  ALA A 174      25.064   6.647 -60.540  1.00  0.00           H  
ATOM   2580 2HB  ALA A 174      25.597   8.175 -61.255  1.00  0.00           H  
ATOM   2581 3HB  ALA A 174      26.444   6.666 -61.661  1.00  0.00           H  
ATOM   2582  N   MET A 175      28.368   5.443 -59.588  1.00  0.00           N  
ATOM   2583  CA  MET A 175      28.719   4.125 -59.050  1.00  0.00           C  
ATOM   2584  C   MET A 175      29.521   4.245 -57.764  1.00  0.00           C  
ATOM   2585  O   MET A 175      29.879   3.239 -57.142  1.00  0.00           O  
ATOM   2586  CB  MET A 175      29.451   3.274 -60.087  1.00  0.00           C  
ATOM   2587  CG  MET A 175      28.574   2.856 -61.278  1.00  0.00           C  
ATOM   2588  SD  MET A 175      29.404   1.882 -62.531  1.00  0.00           S  
ATOM   2589  CE  MET A 175      28.026   1.574 -63.639  1.00  0.00           C  
ATOM   2590  H   MET A 175      28.976   5.845 -60.305  1.00  0.00           H  
ATOM   2591  HA  MET A 175      27.798   3.603 -58.800  1.00  0.00           H  
ATOM   2592 1HB  MET A 175      30.305   3.819 -60.452  1.00  0.00           H  
ATOM   2593 2HB  MET A 175      29.825   2.371 -59.607  1.00  0.00           H  
ATOM   2594 1HG  MET A 175      27.768   2.254 -60.900  1.00  0.00           H  
ATOM   2595 2HG  MET A 175      28.146   3.745 -61.747  1.00  0.00           H  
ATOM   2596 1HE  MET A 175      28.363   0.983 -64.492  1.00  0.00           H  
ATOM   2597 2HE  MET A 175      27.239   1.041 -63.110  1.00  0.00           H  
ATOM   2598 3HE  MET A 175      27.629   2.527 -63.997  1.00  0.00           H  
ATOM   2599  N   TYR A 176      29.787   5.485 -57.355  1.00  0.00           N  
ATOM   2600  CA  TYR A 176      30.494   5.775 -56.128  1.00  0.00           C  
ATOM   2601  C   TYR A 176      29.405   6.178 -55.130  1.00  0.00           C  
ATOM   2602  O   TYR A 176      29.408   5.761 -53.966  1.00  0.00           O  
ATOM   2603  CB  TYR A 176      31.534   6.874 -56.355  1.00  0.00           C  
ATOM   2604  CG  TYR A 176      32.628   6.495 -57.394  1.00  0.00           C  
ATOM   2605  CD1 TYR A 176      32.451   6.790 -58.737  1.00  0.00           C  
ATOM   2606  CD2 TYR A 176      33.795   5.869 -57.000  1.00  0.00           C  
ATOM   2607  CE1 TYR A 176      33.428   6.466 -59.671  1.00  0.00           C  
ATOM   2608  CE2 TYR A 176      34.763   5.543 -57.932  1.00  0.00           C  
ATOM   2609  CZ  TYR A 176      34.594   5.830 -59.282  1.00  0.00           C  
ATOM   2610  OH  TYR A 176      35.585   5.458 -60.248  1.00  0.00           O  
ATOM   2611  H   TYR A 176      29.460   6.278 -57.894  1.00  0.00           H  
ATOM   2612  HA  TYR A 176      30.988   4.874 -55.763  1.00  0.00           H  
ATOM   2613 1HB  TYR A 176      31.038   7.782 -56.696  1.00  0.00           H  
ATOM   2614 2HB  TYR A 176      32.023   7.107 -55.413  1.00  0.00           H  
ATOM   2615  HD1 TYR A 176      31.544   7.275 -59.067  1.00  0.00           H  
ATOM   2616  HD2 TYR A 176      33.960   5.625 -55.961  1.00  0.00           H  
ATOM   2617  HE1 TYR A 176      33.265   6.708 -60.702  1.00  0.00           H  
ATOM   2618  HE2 TYR A 176      35.658   5.055 -57.593  1.00  0.00           H  
ATOM   2619  HH  TYR A 176      36.251   4.877 -59.780  1.00  0.00           H  
ATOM   2620  N   LEU A 177      28.403   6.925 -55.622  1.00  0.00           N  
ATOM   2621  CA  LEU A 177      27.252   7.364 -54.828  1.00  0.00           C  
ATOM   2622  C   LEU A 177      26.157   6.295 -54.846  1.00  0.00           C  
ATOM   2623  O   LEU A 177      25.032   6.524 -55.299  1.00  0.00           O  
ATOM   2624  CB  LEU A 177      26.705   8.675 -55.397  1.00  0.00           C  
ATOM   2625  CG  LEU A 177      27.681   9.849 -55.370  1.00  0.00           C  
ATOM   2626  CD1 LEU A 177      27.063  11.048 -56.071  1.00  0.00           C  
ATOM   2627  CD2 LEU A 177      27.992  10.184 -53.913  1.00  0.00           C  
ATOM   2628  H   LEU A 177      28.460   7.244 -56.584  1.00  0.00           H  
ATOM   2629  HA  LEU A 177      27.576   7.523 -53.803  1.00  0.00           H  
ATOM   2630 1HB  LEU A 177      26.425   8.499 -56.435  1.00  0.00           H  
ATOM   2631 2HB  LEU A 177      25.810   8.954 -54.837  1.00  0.00           H  
ATOM   2632  HG  LEU A 177      28.601   9.576 -55.888  1.00  0.00           H  
ATOM   2633 1HD1 LEU A 177      27.762  11.885 -56.047  1.00  0.00           H  
ATOM   2634 2HD1 LEU A 177      26.846  10.789 -57.108  1.00  0.00           H  
ATOM   2635 3HD1 LEU A 177      26.140  11.331 -55.565  1.00  0.00           H  
ATOM   2636 1HD2 LEU A 177      28.695  11.016 -53.873  1.00  0.00           H  
ATOM   2637 2HD2 LEU A 177      27.070  10.459 -53.399  1.00  0.00           H  
ATOM   2638 3HD2 LEU A 177      28.424   9.321 -53.429  1.00  0.00           H  
ATOM   2639  N   GLY A 178      26.530   5.131 -54.334  1.00  0.00           N  
ATOM   2640  CA  GLY A 178      25.706   3.928 -54.284  1.00  0.00           C  
ATOM   2641  C   GLY A 178      25.462   3.510 -52.855  1.00  0.00           C  
ATOM   2642  O   GLY A 178      24.996   4.297 -52.042  1.00  0.00           O  
ATOM   2643  H   GLY A 178      27.490   5.097 -53.991  1.00  0.00           H  
ATOM   2644 1HA  GLY A 178      24.755   4.124 -54.777  1.00  0.00           H  
ATOM   2645 2HA  GLY A 178      26.202   3.123 -54.825  1.00  0.00           H  
ATOM   2646  N   GLY A 179      25.786   2.262 -52.540  1.00  0.00           N  
ATOM   2647  CA  GLY A 179      25.613   1.679 -51.207  1.00  0.00           C  
ATOM   2648  C   GLY A 179      26.359   2.424 -50.107  1.00  0.00           C  
ATOM   2649  O   GLY A 179      26.080   2.234 -48.922  1.00  0.00           O  
ATOM   2650  H   GLY A 179      26.162   1.663 -53.265  1.00  0.00           H  
ATOM   2651 1HA  GLY A 179      24.558   1.583 -50.966  1.00  0.00           H  
ATOM   2652 2HA  GLY A 179      26.014   0.683 -51.237  1.00  0.00           H  
ATOM   2653  N   ALA A 180      27.366   3.193 -50.504  1.00  0.00           N  
ATOM   2654  CA  ALA A 180      28.181   4.030 -49.635  1.00  0.00           C  
ATOM   2655  C   ALA A 180      27.530   5.412 -49.442  1.00  0.00           C  
ATOM   2656  O   ALA A 180      28.064   6.273 -48.739  1.00  0.00           O  
ATOM   2657  CB  ALA A 180      29.569   4.177 -50.222  1.00  0.00           C  
ATOM   2658  H   ALA A 180      27.546   3.230 -51.495  1.00  0.00           H  
ATOM   2659  HA  ALA A 180      28.257   3.553 -48.659  1.00  0.00           H  
ATOM   2660 1HB  ALA A 180      30.186   4.789 -49.561  1.00  0.00           H  
ATOM   2661 2HB  ALA A 180      30.032   3.196 -50.333  1.00  0.00           H  
ATOM   2662 3HB  ALA A 180      29.489   4.654 -51.197  1.00  0.00           H  
ATOM   2663  N   ALA A 181      26.402   5.664 -50.104  1.00  0.00           N  
ATOM   2664  CA  ALA A 181      25.728   6.944 -49.967  1.00  0.00           C  
ATOM   2665  C   ALA A 181      24.228   6.860 -50.263  1.00  0.00           C  
ATOM   2666  O   ALA A 181      23.715   7.702 -50.994  1.00  0.00           O  
ATOM   2667  CB  ALA A 181      26.354   7.964 -50.895  1.00  0.00           C  
ATOM   2668  H   ALA A 181      25.975   4.969 -50.706  1.00  0.00           H  
ATOM   2669  HA  ALA A 181      25.850   7.270 -48.938  1.00  0.00           H  
ATOM   2670 1HB  ALA A 181      25.863   8.927 -50.759  1.00  0.00           H  
ATOM   2671 2HB  ALA A 181      27.410   8.062 -50.685  1.00  0.00           H  
ATOM   2672 3HB  ALA A 181      26.217   7.628 -51.916  1.00  0.00           H  
ATOM   2673  N   LEU A 182      23.514   5.875 -49.700  1.00  0.00           N  
ATOM   2674  CA  LEU A 182      22.074   5.797 -49.975  1.00  0.00           C  
ATOM   2675  C   LEU A 182      21.231   6.618 -49.027  1.00  0.00           C  
ATOM   2676  O   LEU A 182      20.027   6.723 -49.218  1.00  0.00           O  
ATOM   2677  CB  LEU A 182      21.532   4.353 -49.939  1.00  0.00           C  
ATOM   2678  CG  LEU A 182      22.061   3.396 -51.012  1.00  0.00           C  
ATOM   2679  CD1 LEU A 182      21.515   1.985 -50.780  1.00  0.00           C  
ATOM   2680  CD2 LEU A 182      21.664   3.919 -52.403  1.00  0.00           C  
ATOM   2681  H   LEU A 182      23.965   5.189 -49.113  1.00  0.00           H  
ATOM   2682  HA  LEU A 182      21.911   6.177 -50.973  1.00  0.00           H  
ATOM   2683 1HB  LEU A 182      21.769   3.923 -48.967  1.00  0.00           H  
ATOM   2684 2HB  LEU A 182      20.446   4.396 -50.040  1.00  0.00           H  
ATOM   2685  HG  LEU A 182      23.121   3.348 -50.937  1.00  0.00           H  
ATOM   2686 1HD1 LEU A 182      21.914   1.313 -51.542  1.00  0.00           H  
ATOM   2687 2HD1 LEU A 182      21.821   1.635 -49.794  1.00  0.00           H  
ATOM   2688 3HD1 LEU A 182      20.431   1.996 -50.838  1.00  0.00           H  
ATOM   2689 1HD2 LEU A 182      22.054   3.249 -53.173  1.00  0.00           H  
ATOM   2690 2HD2 LEU A 182      20.579   3.973 -52.487  1.00  0.00           H  
ATOM   2691 3HD2 LEU A 182      22.091   4.909 -52.541  1.00  0.00           H  
ATOM   2692  N   TYR A 183      21.831   7.175 -47.983  1.00  0.00           N  
ATOM   2693  CA  TYR A 183      21.035   7.945 -47.041  1.00  0.00           C  
ATOM   2694  C   TYR A 183      20.230   8.970 -47.842  1.00  0.00           C  
ATOM   2695  O   TYR A 183      20.741   9.551 -48.798  1.00  0.00           O  
ATOM   2696  CB  TYR A 183      21.957   8.518 -45.957  1.00  0.00           C  
ATOM   2697  CG  TYR A 183      23.089   9.417 -46.431  1.00  0.00           C  
ATOM   2698  CD1 TYR A 183      22.915  10.765 -46.462  1.00  0.00           C  
ATOM   2699  CD2 TYR A 183      24.303   8.866 -46.838  1.00  0.00           C  
ATOM   2700  CE1 TYR A 183      23.939  11.603 -46.878  1.00  0.00           C  
ATOM   2701  CE2 TYR A 183      25.332   9.694 -47.264  1.00  0.00           C  
ATOM   2702  CZ  TYR A 183      25.148  11.060 -47.283  1.00  0.00           C  
ATOM   2703  OH  TYR A 183      26.163  11.889 -47.703  1.00  0.00           O  
ATOM   2704  H   TYR A 183      22.825   7.071 -47.857  1.00  0.00           H  
ATOM   2705  HA  TYR A 183      20.331   7.277 -46.549  1.00  0.00           H  
ATOM   2706 1HB  TYR A 183      21.360   9.099 -45.260  1.00  0.00           H  
ATOM   2707 2HB  TYR A 183      22.396   7.696 -45.387  1.00  0.00           H  
ATOM   2708  HD1 TYR A 183      21.973  11.165 -46.148  1.00  0.00           H  
ATOM   2709  HD2 TYR A 183      24.446   7.787 -46.819  1.00  0.00           H  
ATOM   2710  HE1 TYR A 183      23.790  12.684 -46.893  1.00  0.00           H  
ATOM   2711  HE2 TYR A 183      26.282   9.266 -47.581  1.00  0.00           H  
ATOM   2712  HH  TYR A 183      25.859  12.801 -47.687  1.00  0.00           H  
ATOM   2713  N   LYS A 184      18.989   9.247 -47.435  1.00  0.00           N  
ATOM   2714  CA  LYS A 184      18.139  10.149 -48.224  1.00  0.00           C  
ATOM   2715  C   LYS A 184      18.699  11.558 -48.377  1.00  0.00           C  
ATOM   2716  O   LYS A 184      18.486  12.230 -49.391  1.00  0.00           O  
ATOM   2717  CB  LYS A 184      16.736  10.212 -47.612  1.00  0.00           C  
ATOM   2718  CG  LYS A 184      16.631  10.931 -46.283  1.00  0.00           C  
ATOM   2719  CD  LYS A 184      15.207  10.819 -45.723  1.00  0.00           C  
ATOM   2720  CE  LYS A 184      15.032  11.632 -44.437  1.00  0.00           C  
ATOM   2721  NZ  LYS A 184      13.654  11.491 -43.874  1.00  0.00           N  
ATOM   2722  H   LYS A 184      18.609   8.779 -46.624  1.00  0.00           H  
ATOM   2723  HA  LYS A 184      18.056   9.723 -49.224  1.00  0.00           H  
ATOM   2724 1HB  LYS A 184      16.049  10.688 -48.315  1.00  0.00           H  
ATOM   2725 2HB  LYS A 184      16.374   9.206 -47.438  1.00  0.00           H  
ATOM   2726 1HG  LYS A 184      17.343  10.512 -45.581  1.00  0.00           H  
ATOM   2727 2HG  LYS A 184      16.864  11.989 -46.419  1.00  0.00           H  
ATOM   2728 1HD  LYS A 184      14.492  11.164 -46.470  1.00  0.00           H  
ATOM   2729 2HD  LYS A 184      14.995   9.765 -45.504  1.00  0.00           H  
ATOM   2730 1HE  LYS A 184      15.750  11.300 -43.694  1.00  0.00           H  
ATOM   2731 2HE  LYS A 184      15.217  12.684 -44.656  1.00  0.00           H  
ATOM   2732 1HZ  LYS A 184      13.572  12.043 -43.031  1.00  0.00           H  
ATOM   2733 2HZ  LYS A 184      12.977  11.811 -44.552  1.00  0.00           H  
ATOM   2734 3HZ  LYS A 184      13.474  10.520 -43.654  1.00  0.00           H  
ATOM   2735  N   SER A 185      19.518  11.980 -47.428  1.00  0.00           N  
ATOM   2736  CA  SER A 185      20.064  13.318 -47.502  1.00  0.00           C  
ATOM   2737  C   SER A 185      21.184  13.428 -48.521  1.00  0.00           C  
ATOM   2738  O   SER A 185      21.610  14.531 -48.850  1.00  0.00           O  
ATOM   2739  CB  SER A 185      20.547  13.812 -46.170  1.00  0.00           C  
ATOM   2740  OG  SER A 185      19.512  14.057 -45.258  1.00  0.00           O  
ATOM   2741  H   SER A 185      19.717  11.385 -46.639  1.00  0.00           H  
ATOM   2742  HA  SER A 185      19.263  13.984 -47.813  1.00  0.00           H  
ATOM   2743 1HB  SER A 185      21.196  13.098 -45.754  1.00  0.00           H  
ATOM   2744 2HB  SER A 185      21.108  14.711 -46.344  1.00  0.00           H  
ATOM   2745  HG  SER A 185      19.323  13.212 -44.802  1.00  0.00           H  
ATOM   2746  N   ALA A 186      21.628  12.303 -49.073  1.00  0.00           N  
ATOM   2747  CA  ALA A 186      22.685  12.295 -50.068  1.00  0.00           C  
ATOM   2748  C   ALA A 186      22.267  13.120 -51.284  1.00  0.00           C  
ATOM   2749  O   ALA A 186      23.123  13.647 -51.995  1.00  0.00           O  
ATOM   2750  CB  ALA A 186      23.033  10.867 -50.460  1.00  0.00           C  
ATOM   2751  H   ALA A 186      21.231  11.402 -48.811  1.00  0.00           H  
ATOM   2752  HA  ALA A 186      23.567  12.762 -49.635  1.00  0.00           H  
ATOM   2753 1HB  ALA A 186      23.838  10.866 -51.191  1.00  0.00           H  
ATOM   2754 2HB  ALA A 186      23.342  10.308 -49.588  1.00  0.00           H  
ATOM   2755 3HB  ALA A 186      22.186  10.391 -50.876  1.00  0.00           H  
ATOM   2756  N   TRP A 187      20.953  13.208 -51.549  1.00  0.00           N  
ATOM   2757  CA  TRP A 187      20.468  13.976 -52.689  1.00  0.00           C  
ATOM   2758  C   TRP A 187      19.755  15.270 -52.279  1.00  0.00           C  
ATOM   2759  O   TRP A 187      19.154  15.957 -53.112  1.00  0.00           O  
ATOM   2760  CB  TRP A 187      19.566  13.108 -53.557  1.00  0.00           C  
ATOM   2761  CG  TRP A 187      20.330  11.976 -54.149  1.00  0.00           C  
ATOM   2762  CD1 TRP A 187      21.034  11.984 -55.317  1.00  0.00           C  
ATOM   2763  CD2 TRP A 187      20.491  10.659 -53.595  1.00  0.00           C  
ATOM   2764  NE1 TRP A 187      21.625  10.766 -55.521  1.00  0.00           N  
ATOM   2765  CE2 TRP A 187      21.307   9.944 -54.479  1.00  0.00           C  
ATOM   2766  CE3 TRP A 187      20.028  10.038 -52.436  1.00  0.00           C  
ATOM   2767  CZ2 TRP A 187      21.667   8.640 -54.241  1.00  0.00           C  
ATOM   2768  CZ3 TRP A 187      20.391   8.731 -52.203  1.00  0.00           C  
ATOM   2769  CH2 TRP A 187      21.190   8.054 -53.092  1.00  0.00           C  
ATOM   2770  H   TRP A 187      20.276  12.768 -50.922  1.00  0.00           H  
ATOM   2771  HA  TRP A 187      21.328  14.256 -53.297  1.00  0.00           H  
ATOM   2772 1HB  TRP A 187      18.749  12.706 -52.958  1.00  0.00           H  
ATOM   2773 2HB  TRP A 187      19.133  13.702 -54.359  1.00  0.00           H  
ATOM   2774  HD1 TRP A 187      21.123  12.839 -55.987  1.00  0.00           H  
ATOM   2775  HE1 TRP A 187      22.207  10.511 -56.306  1.00  0.00           H  
ATOM   2776  HE3 TRP A 187      19.406  10.570 -51.727  1.00  0.00           H  
ATOM   2777  HZ2 TRP A 187      22.303   8.075 -54.926  1.00  0.00           H  
ATOM   2778  HZ3 TRP A 187      20.028   8.249 -51.296  1.00  0.00           H  
ATOM   2779  HH2 TRP A 187      21.456   7.036 -52.891  1.00  0.00           H  
ATOM   2780  N   SER A 188      19.843  15.654 -51.005  1.00  0.00           N  
ATOM   2781  CA  SER A 188      19.156  16.860 -50.545  1.00  0.00           C  
ATOM   2782  C   SER A 188      20.000  18.101 -50.746  1.00  0.00           C  
ATOM   2783  O   SER A 188      20.442  18.738 -49.790  1.00  0.00           O  
ATOM   2784  CB  SER A 188      18.727  16.752 -49.099  1.00  0.00           C  
ATOM   2785  OG  SER A 188      17.715  15.788 -48.937  1.00  0.00           O  
ATOM   2786  H   SER A 188      20.403  15.123 -50.340  1.00  0.00           H  
ATOM   2787  HA  SER A 188      18.250  16.975 -51.141  1.00  0.00           H  
ATOM   2788 1HB  SER A 188      19.592  16.480 -48.490  1.00  0.00           H  
ATOM   2789 2HB  SER A 188      18.374  17.720 -48.748  1.00  0.00           H  
ATOM   2790  HG  SER A 188      18.047  14.973 -49.322  1.00  0.00           H  
ATOM   2791  N   GLY A 189      20.154  18.475 -52.010  1.00  0.00           N  
ATOM   2792  CA  GLY A 189      20.990  19.602 -52.438  1.00  0.00           C  
ATOM   2793  C   GLY A 189      20.575  20.950 -51.834  1.00  0.00           C  
ATOM   2794  O   GLY A 189      21.322  21.925 -51.906  1.00  0.00           O  
ATOM   2795  H   GLY A 189      19.708  17.871 -52.704  1.00  0.00           H  
ATOM   2796 1HA  GLY A 189      22.027  19.392 -52.172  1.00  0.00           H  
ATOM   2797 2HA  GLY A 189      20.959  19.670 -53.525  1.00  0.00           H  
ATOM   2798  N   SER A 190      19.373  21.003 -51.263  1.00  0.00           N  
ATOM   2799  CA  SER A 190      18.836  22.194 -50.629  1.00  0.00           C  
ATOM   2800  C   SER A 190      19.384  22.476 -49.220  1.00  0.00           C  
ATOM   2801  O   SER A 190      19.124  23.551 -48.674  1.00  0.00           O  
ATOM   2802  CB  SER A 190      17.328  22.086 -50.541  1.00  0.00           C  
ATOM   2803  OG  SER A 190      16.953  21.062 -49.664  1.00  0.00           O  
ATOM   2804  H   SER A 190      18.823  20.160 -51.252  1.00  0.00           H  
ATOM   2805  HA  SER A 190      19.087  23.048 -51.259  1.00  0.00           H  
ATOM   2806 1HB  SER A 190      16.921  23.034 -50.188  1.00  0.00           H  
ATOM   2807 2HB  SER A 190      16.909  21.898 -51.528  1.00  0.00           H  
ATOM   2808  HG  SER A 190      17.598  21.090 -48.944  1.00  0.00           H  
ATOM   2809  N   GLY A 191      20.117  21.537 -48.601  1.00  0.00           N  
ATOM   2810  CA  GLY A 191      20.571  21.835 -47.239  1.00  0.00           C  
ATOM   2811  C   GLY A 191      21.413  20.775 -46.514  1.00  0.00           C  
ATOM   2812  O   GLY A 191      21.991  19.869 -47.111  1.00  0.00           O  
ATOM   2813  H   GLY A 191      20.335  20.647 -49.056  1.00  0.00           H  
ATOM   2814 1HA  GLY A 191      21.143  22.762 -47.270  1.00  0.00           H  
ATOM   2815 2HA  GLY A 191      19.695  22.050 -46.629  1.00  0.00           H  
ATOM   2816  N   TYR A 192      21.509  20.969 -45.198  1.00  0.00           N  
ATOM   2817  CA  TYR A 192      22.280  20.161 -44.251  1.00  0.00           C  
ATOM   2818  C   TYR A 192      21.859  18.696 -44.219  1.00  0.00           C  
ATOM   2819  O   TYR A 192      20.669  18.387 -44.261  1.00  0.00           O  
ATOM   2820  CB  TYR A 192      22.160  20.785 -42.857  1.00  0.00           C  
ATOM   2821  CG  TYR A 192      22.871  20.041 -41.755  1.00  0.00           C  
ATOM   2822  CD1 TYR A 192      24.249  20.111 -41.639  1.00  0.00           C  
ATOM   2823  CD2 TYR A 192      22.134  19.310 -40.839  1.00  0.00           C  
ATOM   2824  CE1 TYR A 192      24.888  19.439 -40.616  1.00  0.00           C  
ATOM   2825  CE2 TYR A 192      22.768  18.640 -39.815  1.00  0.00           C  
ATOM   2826  CZ  TYR A 192      24.143  18.700 -39.702  1.00  0.00           C  
ATOM   2827  OH  TYR A 192      24.785  18.030 -38.682  1.00  0.00           O  
ATOM   2828  H   TYR A 192      20.993  21.749 -44.817  1.00  0.00           H  
ATOM   2829  HA  TYR A 192      23.328  20.189 -44.554  1.00  0.00           H  
ATOM   2830 1HB  TYR A 192      22.551  21.802 -42.883  1.00  0.00           H  
ATOM   2831 2HB  TYR A 192      21.106  20.851 -42.588  1.00  0.00           H  
ATOM   2832  HD1 TYR A 192      24.828  20.694 -42.355  1.00  0.00           H  
ATOM   2833  HD2 TYR A 192      21.054  19.264 -40.931  1.00  0.00           H  
ATOM   2834  HE1 TYR A 192      25.972  19.489 -40.525  1.00  0.00           H  
ATOM   2835  HE2 TYR A 192      22.185  18.061 -39.100  1.00  0.00           H  
ATOM   2836  HH  TYR A 192      24.142  17.521 -38.184  1.00  0.00           H  
ATOM   2837  N   VAL A 193      22.841  17.794 -44.172  1.00  0.00           N  
ATOM   2838  CA  VAL A 193      22.549  16.366 -44.092  1.00  0.00           C  
ATOM   2839  C   VAL A 193      21.905  15.969 -42.771  1.00  0.00           C  
ATOM   2840  O   VAL A 193      22.470  16.208 -41.706  1.00  0.00           O  
ATOM   2841  CB  VAL A 193      23.859  15.564 -44.286  1.00  0.00           C  
ATOM   2842  CG1 VAL A 193      23.646  14.076 -44.044  1.00  0.00           C  
ATOM   2843  CG2 VAL A 193      24.349  15.765 -45.714  1.00  0.00           C  
ATOM   2844  H   VAL A 193      23.800  18.106 -44.168  1.00  0.00           H  
ATOM   2845  HA  VAL A 193      21.860  16.131 -44.890  1.00  0.00           H  
ATOM   2846  HB  VAL A 193      24.603  15.921 -43.575  1.00  0.00           H  
ATOM   2847 1HG1 VAL A 193      24.588  13.545 -44.188  1.00  0.00           H  
ATOM   2848 2HG1 VAL A 193      23.295  13.917 -43.024  1.00  0.00           H  
ATOM   2849 3HG1 VAL A 193      22.936  13.702 -44.720  1.00  0.00           H  
ATOM   2850 1HG2 VAL A 193      25.279  15.215 -45.862  1.00  0.00           H  
ATOM   2851 2HG2 VAL A 193      23.595  15.398 -46.416  1.00  0.00           H  
ATOM   2852 3HG2 VAL A 193      24.521  16.827 -45.893  1.00  0.00           H  
ATOM   2853  N   VAL A 194      20.752  15.304 -42.859  1.00  0.00           N  
ATOM   2854  CA  VAL A 194      19.996  14.858 -41.701  1.00  0.00           C  
ATOM   2855  C   VAL A 194      19.701  13.361 -41.799  1.00  0.00           C  
ATOM   2856  O   VAL A 194      19.253  12.872 -42.839  1.00  0.00           O  
ATOM   2857  CB  VAL A 194      18.694  15.689 -41.570  1.00  0.00           C  
ATOM   2858  CG1 VAL A 194      17.841  15.189 -40.427  1.00  0.00           C  
ATOM   2859  CG2 VAL A 194      19.057  17.157 -41.311  1.00  0.00           C  
ATOM   2860  H   VAL A 194      20.355  15.105 -43.773  1.00  0.00           H  
ATOM   2861  HA  VAL A 194      20.599  15.035 -40.808  1.00  0.00           H  
ATOM   2862  HB  VAL A 194      18.115  15.608 -42.491  1.00  0.00           H  
ATOM   2863 1HG1 VAL A 194      16.937  15.794 -40.357  1.00  0.00           H  
ATOM   2864 2HG1 VAL A 194      17.567  14.178 -40.622  1.00  0.00           H  
ATOM   2865 3HG1 VAL A 194      18.397  15.257 -39.491  1.00  0.00           H  
ATOM   2866 1HG2 VAL A 194      18.148  17.746 -41.222  1.00  0.00           H  
ATOM   2867 2HG2 VAL A 194      19.629  17.229 -40.387  1.00  0.00           H  
ATOM   2868 3HG2 VAL A 194      19.649  17.544 -42.130  1.00  0.00           H  
ATOM   2869  N   ALA A 195      19.957  12.637 -40.709  1.00  0.00           N  
ATOM   2870  CA  ALA A 195      19.728  11.193 -40.648  1.00  0.00           C  
ATOM   2871  C   ALA A 195      18.712  10.856 -39.557  1.00  0.00           C  
ATOM   2872  O   ALA A 195      18.742   9.785 -38.959  1.00  0.00           O  
ATOM   2873  CB  ALA A 195      21.032  10.466 -40.401  1.00  0.00           C  
ATOM   2874  H   ALA A 195      20.327  13.101 -39.890  1.00  0.00           H  
ATOM   2875  HA  ALA A 195      19.321  10.874 -41.603  1.00  0.00           H  
ATOM   2876 1HB  ALA A 195      20.846   9.409 -40.382  1.00  0.00           H  
ATOM   2877 2HB  ALA A 195      21.737  10.694 -41.199  1.00  0.00           H  
ATOM   2878 3HB  ALA A 195      21.449  10.777 -39.445  1.00  0.00           H  
ATOM   2879  N   ASP A 196      17.804  11.793 -39.333  1.00  0.00           N  
ATOM   2880  CA  ASP A 196      16.745  11.732 -38.329  1.00  0.00           C  
ATOM   2881  C   ASP A 196      17.352  11.518 -36.930  1.00  0.00           C  
ATOM   2882  O   ASP A 196      18.391  12.100 -36.611  1.00  0.00           O  
ATOM   2883  CB  ASP A 196      15.784  10.580 -38.715  1.00  0.00           C  
ATOM   2884  CG  ASP A 196      14.369  10.659 -38.115  1.00  0.00           C  
ATOM   2885  OD1 ASP A 196      13.462  11.075 -38.797  1.00  0.00           O  
ATOM   2886  OD2 ASP A 196      14.234  10.288 -36.961  1.00  0.00           O  
ATOM   2887  H   ASP A 196      17.866  12.621 -39.900  1.00  0.00           H  
ATOM   2888  HA  ASP A 196      16.198  12.676 -38.332  1.00  0.00           H  
ATOM   2889 1HB  ASP A 196      15.691  10.544 -39.799  1.00  0.00           H  
ATOM   2890 2HB  ASP A 196      16.230   9.621 -38.413  1.00  0.00           H  
ATOM   2891  N   ALA A 197      16.711  10.694 -36.101  1.00  0.00           N  
ATOM   2892  CA  ALA A 197      17.173  10.380 -34.766  1.00  0.00           C  
ATOM   2893  C   ALA A 197      16.792   8.943 -34.530  1.00  0.00           C  
ATOM   2894  O   ALA A 197      17.396   8.232 -33.724  1.00  0.00           O  
ATOM   2895  CB  ALA A 197      16.552  11.305 -33.732  1.00  0.00           C  
ATOM   2896  H   ALA A 197      15.842  10.253 -36.383  1.00  0.00           H  
ATOM   2897  HA  ALA A 197      18.259  10.463 -34.733  1.00  0.00           H  
ATOM   2898 1HB  ALA A 197      16.904  11.029 -32.740  1.00  0.00           H  
ATOM   2899 2HB  ALA A 197      16.839  12.335 -33.947  1.00  0.00           H  
ATOM   2900 3HB  ALA A 197      15.467  11.212 -33.772  1.00  0.00           H  
ATOM   2901  N   GLY A 198      15.745   8.541 -35.245  1.00  0.00           N  
ATOM   2902  CA  GLY A 198      15.226   7.185 -35.188  1.00  0.00           C  
ATOM   2903  C   GLY A 198      15.789   6.436 -36.382  1.00  0.00           C  
ATOM   2904  O   GLY A 198      16.744   6.905 -37.004  1.00  0.00           O  
ATOM   2905  H   GLY A 198      15.299   9.218 -35.879  1.00  0.00           H  
ATOM   2906 1HA  GLY A 198      15.523   6.700 -34.258  1.00  0.00           H  
ATOM   2907 2HA  GLY A 198      14.137   7.203 -35.232  1.00  0.00           H  
ATOM   2908  N   THR A 199      15.213   5.290 -36.728  1.00  0.00           N  
ATOM   2909  CA  THR A 199      15.743   4.567 -37.877  1.00  0.00           C  
ATOM   2910  C   THR A 199      15.618   5.417 -39.122  1.00  0.00           C  
ATOM   2911  O   THR A 199      14.534   5.914 -39.432  1.00  0.00           O  
ATOM   2912  CB  THR A 199      14.992   3.246 -38.127  1.00  0.00           C  
ATOM   2913  OG1 THR A 199      15.100   2.404 -36.969  1.00  0.00           O  
ATOM   2914  CG2 THR A 199      15.566   2.529 -39.375  1.00  0.00           C  
ATOM   2915  H   THR A 199      14.431   4.929 -36.205  1.00  0.00           H  
ATOM   2916  HA  THR A 199      16.799   4.353 -37.709  1.00  0.00           H  
ATOM   2917  HB  THR A 199      13.940   3.457 -38.306  1.00  0.00           H  
ATOM   2918  HG1 THR A 199      14.709   1.546 -37.164  1.00  0.00           H  
ATOM   2919 1HG2 THR A 199      15.023   1.601 -39.550  1.00  0.00           H  
ATOM   2920 2HG2 THR A 199      15.463   3.160 -40.251  1.00  0.00           H  
ATOM   2921 3HG2 THR A 199      16.619   2.307 -39.220  1.00  0.00           H  
ATOM   2922  N   LEU A 200      16.699   5.546 -39.868  1.00  0.00           N  
ATOM   2923  CA  LEU A 200      16.623   6.299 -41.097  1.00  0.00           C  
ATOM   2924  C   LEU A 200      16.102   5.416 -42.190  1.00  0.00           C  
ATOM   2925  O   LEU A 200      16.666   4.363 -42.453  1.00  0.00           O  
ATOM   2926  CB  LEU A 200      17.983   6.833 -41.528  1.00  0.00           C  
ATOM   2927  CG  LEU A 200      17.967   7.595 -42.849  1.00  0.00           C  
ATOM   2928  CD1 LEU A 200      17.139   8.825 -42.679  1.00  0.00           C  
ATOM   2929  CD2 LEU A 200      19.378   7.938 -43.271  1.00  0.00           C  
ATOM   2930  H   LEU A 200      17.568   5.138 -39.566  1.00  0.00           H  
ATOM   2931  HA  LEU A 200      15.937   7.134 -40.960  1.00  0.00           H  
ATOM   2932 1HB  LEU A 200      18.335   7.525 -40.761  1.00  0.00           H  
ATOM   2933 2HB  LEU A 200      18.685   6.005 -41.617  1.00  0.00           H  
ATOM   2934  HG  LEU A 200      17.503   6.982 -43.623  1.00  0.00           H  
ATOM   2935 1HD1 LEU A 200      17.114   9.357 -43.611  1.00  0.00           H  
ATOM   2936 2HD1 LEU A 200      16.126   8.546 -42.393  1.00  0.00           H  
ATOM   2937 3HD1 LEU A 200      17.563   9.448 -41.913  1.00  0.00           H  
ATOM   2938 1HD2 LEU A 200      19.342   8.480 -44.212  1.00  0.00           H  
ATOM   2939 2HD2 LEU A 200      19.844   8.557 -42.512  1.00  0.00           H  
ATOM   2940 3HD2 LEU A 200      19.956   7.021 -43.396  1.00  0.00           H  
ATOM   2941  N   THR A 201      15.025   5.835 -42.816  1.00  0.00           N  
ATOM   2942  CA  THR A 201      14.488   5.057 -43.898  1.00  0.00           C  
ATOM   2943  C   THR A 201      14.662   5.898 -45.137  1.00  0.00           C  
ATOM   2944  O   THR A 201      14.551   7.121 -45.077  1.00  0.00           O  
ATOM   2945  CB  THR A 201      13.013   4.712 -43.644  1.00  0.00           C  
ATOM   2946  OG1 THR A 201      12.235   5.917 -43.566  1.00  0.00           O  
ATOM   2947  CG2 THR A 201      12.903   3.962 -42.313  1.00  0.00           C  
ATOM   2948  H   THR A 201      14.585   6.699 -42.537  1.00  0.00           H  
ATOM   2949  HA  THR A 201      15.058   4.135 -44.018  1.00  0.00           H  
ATOM   2950  HB  THR A 201      12.637   4.090 -44.457  1.00  0.00           H  
ATOM   2951  HG1 THR A 201      12.448   6.383 -42.753  1.00  0.00           H  
ATOM   2952 1HG2 THR A 201      11.865   3.710 -42.116  1.00  0.00           H  
ATOM   2953 2HG2 THR A 201      13.497   3.055 -42.362  1.00  0.00           H  
ATOM   2954 3HG2 THR A 201      13.280   4.592 -41.504  1.00  0.00           H  
ATOM   2955  N   ILE A 202      14.901   5.235 -46.261  1.00  0.00           N  
ATOM   2956  CA  ILE A 202      15.079   5.977 -47.491  1.00  0.00           C  
ATOM   2957  C   ILE A 202      13.989   5.578 -48.509  1.00  0.00           C  
ATOM   2958  O   ILE A 202      13.854   4.407 -48.833  1.00  0.00           O  
ATOM   2959  CB  ILE A 202      16.475   5.715 -48.051  1.00  0.00           C  
ATOM   2960  CG1 ILE A 202      17.523   6.135 -47.002  1.00  0.00           C  
ATOM   2961  CG2 ILE A 202      16.668   6.558 -49.303  1.00  0.00           C  
ATOM   2962  CD1 ILE A 202      18.003   5.037 -46.073  1.00  0.00           C  
ATOM   2963  H   ILE A 202      14.980   4.235 -46.243  1.00  0.00           H  
ATOM   2964  HA  ILE A 202      15.050   7.013 -47.254  1.00  0.00           H  
ATOM   2965  HB  ILE A 202      16.600   4.667 -48.276  1.00  0.00           H  
ATOM   2966 1HG1 ILE A 202      18.367   6.507 -47.528  1.00  0.00           H  
ATOM   2967 2HG1 ILE A 202      17.111   6.939 -46.395  1.00  0.00           H  
ATOM   2968 1HG2 ILE A 202      17.656   6.391 -49.715  1.00  0.00           H  
ATOM   2969 2HG2 ILE A 202      15.930   6.299 -50.037  1.00  0.00           H  
ATOM   2970 3HG2 ILE A 202      16.556   7.593 -49.055  1.00  0.00           H  
ATOM   2971 1HD1 ILE A 202      18.748   5.442 -45.389  1.00  0.00           H  
ATOM   2972 2HD1 ILE A 202      17.180   4.636 -45.493  1.00  0.00           H  
ATOM   2973 3HD1 ILE A 202      18.450   4.236 -46.658  1.00  0.00           H  
ATOM   2974  N   PRO A 203      13.166   6.547 -48.958  1.00  0.00           N  
ATOM   2975  CA  PRO A 203      12.039   6.378 -49.856  1.00  0.00           C  
ATOM   2976  C   PRO A 203      12.424   6.237 -51.330  1.00  0.00           C  
ATOM   2977  O   PRO A 203      13.600   6.338 -51.723  1.00  0.00           O  
ATOM   2978  CB  PRO A 203      11.243   7.663 -49.602  1.00  0.00           C  
ATOM   2979  CG  PRO A 203      12.264   8.684 -49.262  1.00  0.00           C  
ATOM   2980  CD  PRO A 203      13.320   7.949 -48.485  1.00  0.00           C  
ATOM   2981  HA  PRO A 203      11.462   5.507 -49.537  1.00  0.00           H  
ATOM   2982 1HB  PRO A 203      10.670   7.934 -50.503  1.00  0.00           H  
ATOM   2983 2HB  PRO A 203      10.515   7.497 -48.793  1.00  0.00           H  
ATOM   2984 1HG  PRO A 203      12.638   9.112 -50.169  1.00  0.00           H  
ATOM   2985 2HG  PRO A 203      11.814   9.504 -48.690  1.00  0.00           H  
ATOM   2986 1HD  PRO A 203      14.296   8.362 -48.772  1.00  0.00           H  
ATOM   2987 2HD  PRO A 203      13.113   8.034 -47.399  1.00  0.00           H  
ATOM   2988  N   SER A 204      11.401   5.992 -52.143  1.00  0.00           N  
ATOM   2989  CA  SER A 204      11.617   5.945 -53.571  1.00  0.00           C  
ATOM   2990  C   SER A 204      12.109   7.315 -53.982  1.00  0.00           C  
ATOM   2991  O   SER A 204      11.945   8.279 -53.235  1.00  0.00           O  
ATOM   2992  CB  SER A 204      10.337   5.571 -54.292  1.00  0.00           C  
ATOM   2993  OG  SER A 204       9.370   6.581 -54.172  1.00  0.00           O  
ATOM   2994  H   SER A 204      10.468   5.869 -51.775  1.00  0.00           H  
ATOM   2995  HA  SER A 204      12.387   5.203 -53.796  1.00  0.00           H  
ATOM   2996 1HB  SER A 204      10.552   5.399 -55.347  1.00  0.00           H  
ATOM   2997 2HB  SER A 204       9.950   4.641 -53.881  1.00  0.00           H  
ATOM   2998  HG  SER A 204       9.690   7.332 -54.702  1.00  0.00           H  
ATOM   2999  N   ASP A 205      12.768   7.380 -55.133  1.00  0.00           N  
ATOM   3000  CA  ASP A 205      13.419   8.579 -55.683  1.00  0.00           C  
ATOM   3001  C   ASP A 205      14.663   9.015 -54.878  1.00  0.00           C  
ATOM   3002  O   ASP A 205      15.355   9.965 -55.264  1.00  0.00           O  
ATOM   3003  CB  ASP A 205      12.430   9.750 -55.789  1.00  0.00           C  
ATOM   3004  CG  ASP A 205      11.266   9.441 -56.734  1.00  0.00           C  
ATOM   3005  OD1 ASP A 205      11.510   8.889 -57.782  1.00  0.00           O  
ATOM   3006  OD2 ASP A 205      10.147   9.733 -56.388  1.00  0.00           O  
ATOM   3007  H   ASP A 205      12.834   6.529 -55.675  1.00  0.00           H  
ATOM   3008  HA  ASP A 205      13.753   8.344 -56.694  1.00  0.00           H  
ATOM   3009 1HB  ASP A 205      12.044  10.034 -54.813  1.00  0.00           H  
ATOM   3010 2HB  ASP A 205      12.958  10.620 -56.178  1.00  0.00           H  
ATOM   3011  N   TYR A 206      15.015   8.246 -53.839  1.00  0.00           N  
ATOM   3012  CA  TYR A 206      16.246   8.407 -53.083  1.00  0.00           C  
ATOM   3013  C   TYR A 206      17.039   7.101 -53.108  1.00  0.00           C  
ATOM   3014  O   TYR A 206      18.252   7.120 -53.305  1.00  0.00           O  
ATOM   3015  CB  TYR A 206      15.940   8.925 -51.692  1.00  0.00           C  
ATOM   3016  CG  TYR A 206      15.439  10.341 -51.713  1.00  0.00           C  
ATOM   3017  CD1 TYR A 206      14.109  10.622 -51.894  1.00  0.00           C  
ATOM   3018  CD2 TYR A 206      16.337  11.370 -51.531  1.00  0.00           C  
ATOM   3019  CE1 TYR A 206      13.670  11.929 -51.897  1.00  0.00           C  
ATOM   3020  CE2 TYR A 206      15.917  12.676 -51.529  1.00  0.00           C  
ATOM   3021  CZ  TYR A 206      14.586  12.962 -51.712  1.00  0.00           C  
ATOM   3022  OH  TYR A 206      14.158  14.270 -51.711  1.00  0.00           O  
ATOM   3023  H   TYR A 206      14.388   7.509 -53.520  1.00  0.00           H  
ATOM   3024  HA  TYR A 206      16.860   9.158 -53.577  1.00  0.00           H  
ATOM   3025 1HB  TYR A 206      15.183   8.303 -51.225  1.00  0.00           H  
ATOM   3026 2HB  TYR A 206      16.838   8.890 -51.088  1.00  0.00           H  
ATOM   3027  HD1 TYR A 206      13.406   9.815 -52.045  1.00  0.00           H  
ATOM   3028  HD2 TYR A 206      17.379  11.147 -51.383  1.00  0.00           H  
ATOM   3029  HE1 TYR A 206      12.613  12.148 -52.050  1.00  0.00           H  
ATOM   3030  HE2 TYR A 206      16.644  13.482 -51.381  1.00  0.00           H  
ATOM   3031  HH  TYR A 206      14.911  14.851 -51.570  1.00  0.00           H  
ATOM   3032  N   VAL A 207      16.383   5.942 -53.003  1.00  0.00           N  
ATOM   3033  CA  VAL A 207      17.213   4.744 -53.103  1.00  0.00           C  
ATOM   3034  C   VAL A 207      17.472   4.500 -54.583  1.00  0.00           C  
ATOM   3035  O   VAL A 207      16.717   3.799 -55.258  1.00  0.00           O  
ATOM   3036  CB  VAL A 207      16.549   3.475 -52.545  1.00  0.00           C  
ATOM   3037  CG1 VAL A 207      17.544   2.328 -52.650  1.00  0.00           C  
ATOM   3038  CG2 VAL A 207      16.123   3.679 -51.138  1.00  0.00           C  
ATOM   3039  H   VAL A 207      15.384   5.915 -52.802  1.00  0.00           H  
ATOM   3040  HA  VAL A 207      18.163   4.910 -52.586  1.00  0.00           H  
ATOM   3041  HB  VAL A 207      15.682   3.223 -53.151  1.00  0.00           H  
ATOM   3042 1HG1 VAL A 207      17.089   1.409 -52.279  1.00  0.00           H  
ATOM   3043 2HG1 VAL A 207      17.833   2.193 -53.695  1.00  0.00           H  
ATOM   3044 3HG1 VAL A 207      18.423   2.563 -52.059  1.00  0.00           H  
ATOM   3045 1HG2 VAL A 207      15.658   2.771 -50.756  1.00  0.00           H  
ATOM   3046 2HG2 VAL A 207      16.991   3.923 -50.533  1.00  0.00           H  
ATOM   3047 3HG2 VAL A 207      15.400   4.482 -51.107  1.00  0.00           H  
ATOM   3048  N   ARG A 208      18.539   5.096 -55.078  1.00  0.00           N  
ATOM   3049  CA  ARG A 208      18.839   5.096 -56.502  1.00  0.00           C  
ATOM   3050  C   ARG A 208      19.600   3.862 -56.928  1.00  0.00           C  
ATOM   3051  O   ARG A 208      20.434   3.355 -56.178  1.00  0.00           O  
ATOM   3052  CB  ARG A 208      19.726   6.287 -56.867  1.00  0.00           C  
ATOM   3053  CG  ARG A 208      19.192   7.674 -56.524  1.00  0.00           C  
ATOM   3054  CD  ARG A 208      18.048   8.103 -57.320  1.00  0.00           C  
ATOM   3055  NE  ARG A 208      17.557   9.386 -56.846  1.00  0.00           N  
ATOM   3056  CZ  ARG A 208      18.022  10.585 -57.186  1.00  0.00           C  
ATOM   3057  NH1 ARG A 208      19.022  10.724 -58.030  1.00  0.00           N  
ATOM   3058  NH2 ARG A 208      17.437  11.624 -56.637  1.00  0.00           N  
ATOM   3059  H   ARG A 208      19.080   5.663 -54.430  1.00  0.00           H  
ATOM   3060  HA  ARG A 208      17.901   5.148 -57.055  1.00  0.00           H  
ATOM   3061 1HB  ARG A 208      20.680   6.184 -56.353  1.00  0.00           H  
ATOM   3062 2HB  ARG A 208      19.933   6.265 -57.936  1.00  0.00           H  
ATOM   3063 1HG  ARG A 208      18.912   7.719 -55.494  1.00  0.00           H  
ATOM   3064 2HG  ARG A 208      19.984   8.398 -56.701  1.00  0.00           H  
ATOM   3065 1HD  ARG A 208      18.338   8.209 -58.365  1.00  0.00           H  
ATOM   3066 2HD  ARG A 208      17.242   7.376 -57.230  1.00  0.00           H  
ATOM   3067  HE  ARG A 208      16.779   9.397 -56.189  1.00  0.00           H  
ATOM   3068 1HH1 ARG A 208      19.453   9.908 -58.436  1.00  0.00           H  
ATOM   3069 2HH1 ARG A 208      19.355  11.645 -58.269  1.00  0.00           H  
ATOM   3070 1HH2 ARG A 208      16.655  11.435 -55.991  1.00  0.00           H  
ATOM   3071 2HH2 ARG A 208      17.738  12.562 -56.846  1.00  0.00           H  
ATOM   3072  N   HIS A 209      19.378   3.427 -58.166  1.00  0.00           N  
ATOM   3073  CA  HIS A 209      20.233   2.406 -58.740  1.00  0.00           C  
ATOM   3074  C   HIS A 209      21.554   3.146 -58.975  1.00  0.00           C  
ATOM   3075  O   HIS A 209      21.535   4.144 -59.698  1.00  0.00           O  
ATOM   3076  CB  HIS A 209      19.679   1.879 -60.069  1.00  0.00           C  
ATOM   3077  CG  HIS A 209      18.396   1.127 -59.936  1.00  0.00           C  
ATOM   3078  ND1 HIS A 209      18.322  -0.106 -59.335  1.00  0.00           N  
ATOM   3079  CD2 HIS A 209      17.136   1.432 -60.321  1.00  0.00           C  
ATOM   3080  CE1 HIS A 209      17.074  -0.532 -59.353  1.00  0.00           C  
ATOM   3081  NE2 HIS A 209      16.332   0.382 -59.947  1.00  0.00           N  
ATOM   3082  H   HIS A 209      18.639   3.838 -58.720  1.00  0.00           H  
ATOM   3083  HA  HIS A 209      20.328   1.565 -58.069  1.00  0.00           H  
ATOM   3084 1HB  HIS A 209      19.524   2.712 -60.759  1.00  0.00           H  
ATOM   3085 2HB  HIS A 209      20.410   1.215 -60.528  1.00  0.00           H  
ATOM   3086  HD2 HIS A 209      16.815   2.341 -60.833  1.00  0.00           H  
ATOM   3087  HE1 HIS A 209      16.718  -1.479 -58.946  1.00  0.00           H  
ATOM   3088  HE2 HIS A 209      15.337   0.325 -60.103  1.00  0.00           H  
ATOM   3089  N   PRO A 210      22.711   2.701 -58.454  1.00  0.00           N  
ATOM   3090  CA  PRO A 210      23.975   3.433 -58.543  1.00  0.00           C  
ATOM   3091  C   PRO A 210      24.629   3.554 -59.923  1.00  0.00           C  
ATOM   3092  O   PRO A 210      25.734   3.084 -60.113  1.00  0.00           O  
ATOM   3093  CB  PRO A 210      24.901   2.603 -57.650  1.00  0.00           C  
ATOM   3094  CG  PRO A 210      23.986   1.761 -56.765  1.00  0.00           C  
ATOM   3095  CD  PRO A 210      22.766   1.488 -57.585  1.00  0.00           C  
ATOM   3096  HA  PRO A 210      23.847   4.429 -58.105  1.00  0.00           H  
ATOM   3097 1HB  PRO A 210      25.558   2.023 -58.281  1.00  0.00           H  
ATOM   3098 2HB  PRO A 210      25.551   3.289 -57.093  1.00  0.00           H  
ATOM   3099 1HG  PRO A 210      24.506   0.861 -56.435  1.00  0.00           H  
ATOM   3100 2HG  PRO A 210      23.724   2.311 -55.857  1.00  0.00           H  
ATOM   3101 1HD  PRO A 210      22.856   0.566 -58.160  1.00  0.00           H  
ATOM   3102 2HD  PRO A 210      21.964   1.449 -56.848  1.00  0.00           H  
ATOM   3103  N   GLY A 211      23.955   4.188 -60.880  1.00  0.00           N  
ATOM   3104  CA  GLY A 211      24.585   4.428 -62.184  1.00  0.00           C  
ATOM   3105  C   GLY A 211      24.236   3.503 -63.328  1.00  0.00           C  
ATOM   3106  O   GLY A 211      25.016   3.378 -64.273  1.00  0.00           O  
ATOM   3107  H   GLY A 211      23.023   4.527 -60.670  1.00  0.00           H  
ATOM   3108 1HA  GLY A 211      24.341   5.444 -62.492  1.00  0.00           H  
ATOM   3109 2HA  GLY A 211      25.666   4.411 -62.047  1.00  0.00           H  
ATOM   3110  N   ALA A 212      23.060   2.897 -63.303  1.00  0.00           N  
ATOM   3111  CA  ALA A 212      22.687   2.009 -64.398  1.00  0.00           C  
ATOM   3112  C   ALA A 212      21.376   2.362 -65.060  1.00  0.00           C  
ATOM   3113  O   ALA A 212      20.561   1.484 -65.324  1.00  0.00           O  
ATOM   3114  CB  ALA A 212      22.599   0.600 -63.931  1.00  0.00           C  
ATOM   3115  H   ALA A 212      22.440   3.033 -62.518  1.00  0.00           H  
ATOM   3116  HA  ALA A 212      23.463   2.071 -65.161  1.00  0.00           H  
ATOM   3117 1HB  ALA A 212      22.364  -0.000 -64.743  1.00  0.00           H  
ATOM   3118 2HB  ALA A 212      23.543   0.304 -63.547  1.00  0.00           H  
ATOM   3119 3HB  ALA A 212      21.826   0.505 -63.181  1.00  0.00           H  
ATOM   3120  N   ARG A 213      21.199   3.622 -65.432  1.00  0.00           N  
ATOM   3121  CA  ARG A 213      19.991   4.013 -66.164  1.00  0.00           C  
ATOM   3122  C   ARG A 213      19.759   3.091 -67.361  1.00  0.00           C  
ATOM   3123  O   ARG A 213      18.626   2.725 -67.684  1.00  0.00           O  
ATOM   3124  CB  ARG A 213      20.114   5.441 -66.683  1.00  0.00           C  
ATOM   3125  CG  ARG A 213      18.911   5.936 -67.478  1.00  0.00           C  
ATOM   3126  CD  ARG A 213      19.112   7.324 -68.018  1.00  0.00           C  
ATOM   3127  NE  ARG A 213      20.158   7.388 -69.051  1.00  0.00           N  
ATOM   3128  CZ  ARG A 213      20.760   8.521 -69.468  1.00  0.00           C  
ATOM   3129  NH1 ARG A 213      20.433   9.685 -68.943  1.00  0.00           N  
ATOM   3130  NH2 ARG A 213      21.685   8.456 -70.409  1.00  0.00           N  
ATOM   3131  H   ARG A 213      21.900   4.312 -65.201  1.00  0.00           H  
ATOM   3132  HA  ARG A 213      19.135   3.944 -65.492  1.00  0.00           H  
ATOM   3133 1HB  ARG A 213      20.264   6.123 -65.849  1.00  0.00           H  
ATOM   3134 2HB  ARG A 213      20.987   5.517 -67.333  1.00  0.00           H  
ATOM   3135 1HG  ARG A 213      18.752   5.265 -68.324  1.00  0.00           H  
ATOM   3136 2HG  ARG A 213      18.027   5.933 -66.841  1.00  0.00           H  
ATOM   3137 1HD  ARG A 213      18.181   7.672 -68.460  1.00  0.00           H  
ATOM   3138 2HD  ARG A 213      19.398   7.990 -67.205  1.00  0.00           H  
ATOM   3139  HE  ARG A 213      20.453   6.515 -69.501  1.00  0.00           H  
ATOM   3140 1HH1 ARG A 213      19.726   9.734 -68.223  1.00  0.00           H  
ATOM   3141 2HH1 ARG A 213      20.889  10.529 -69.261  1.00  0.00           H  
ATOM   3142 1HH2 ARG A 213      21.933   7.555 -70.807  1.00  0.00           H  
ATOM   3143 2HH2 ARG A 213      22.142   9.295 -70.729  1.00  0.00           H  
ATOM   3144  N   ASN A 214      20.852   2.761 -68.044  1.00  0.00           N  
ATOM   3145  CA  ASN A 214      20.850   1.943 -69.240  1.00  0.00           C  
ATOM   3146  C   ASN A 214      21.511   0.571 -69.031  1.00  0.00           C  
ATOM   3147  O   ASN A 214      22.029  -0.011 -69.989  1.00  0.00           O  
ATOM   3148  CB  ASN A 214      21.535   2.719 -70.341  1.00  0.00           C  
ATOM   3149  CG  ASN A 214      20.761   3.973 -70.674  1.00  0.00           C  
ATOM   3150  OD1 ASN A 214      21.271   5.085 -70.457  1.00  0.00           O  
ATOM   3151  ND2 ASN A 214      19.563   3.825 -71.179  1.00  0.00           N  
ATOM   3152  H   ASN A 214      21.737   3.098 -67.699  1.00  0.00           H  
ATOM   3153  HA  ASN A 214      19.815   1.761 -69.529  1.00  0.00           H  
ATOM   3154 1HB  ASN A 214      22.544   2.992 -70.028  1.00  0.00           H  
ATOM   3155 2HB  ASN A 214      21.621   2.099 -71.235  1.00  0.00           H  
ATOM   3156 1HD2 ASN A 214      19.010   4.625 -71.414  1.00  0.00           H  
ATOM   3157 2HD2 ASN A 214      19.195   2.906 -71.331  1.00  0.00           H  
ATOM   3158  N   PHE A 215      21.549   0.057 -67.791  1.00  0.00           N  
ATOM   3159  CA  PHE A 215      22.244  -1.218 -67.553  1.00  0.00           C  
ATOM   3160  C   PHE A 215      21.612  -2.166 -66.517  1.00  0.00           C  
ATOM   3161  O   PHE A 215      21.104  -1.780 -65.460  1.00  0.00           O  
ATOM   3162  CB  PHE A 215      23.719  -0.937 -67.205  1.00  0.00           C  
ATOM   3163  CG  PHE A 215      24.511  -2.141 -66.796  1.00  0.00           C  
ATOM   3164  CD1 PHE A 215      25.064  -2.982 -67.748  1.00  0.00           C  
ATOM   3165  CD2 PHE A 215      24.711  -2.431 -65.453  1.00  0.00           C  
ATOM   3166  CE1 PHE A 215      25.796  -4.088 -67.367  1.00  0.00           C  
ATOM   3167  CE2 PHE A 215      25.441  -3.537 -65.081  1.00  0.00           C  
ATOM   3168  CZ  PHE A 215      25.981  -4.363 -66.033  1.00  0.00           C  
ATOM   3169  H   PHE A 215      21.098   0.542 -67.013  1.00  0.00           H  
ATOM   3170  HA  PHE A 215      22.251  -1.757 -68.497  1.00  0.00           H  
ATOM   3171 1HB  PHE A 215      24.202  -0.514 -68.086  1.00  0.00           H  
ATOM   3172 2HB  PHE A 215      23.794  -0.200 -66.429  1.00  0.00           H  
ATOM   3173  HD1 PHE A 215      24.916  -2.761 -68.804  1.00  0.00           H  
ATOM   3174  HD2 PHE A 215      24.284  -1.778 -64.694  1.00  0.00           H  
ATOM   3175  HE1 PHE A 215      26.226  -4.742 -68.124  1.00  0.00           H  
ATOM   3176  HE2 PHE A 215      25.597  -3.763 -64.041  1.00  0.00           H  
ATOM   3177  HZ  PHE A 215      26.560  -5.234 -65.731  1.00  0.00           H  
ATOM   3178  N   GLY A 216      21.648  -3.443 -66.837  1.00  0.00           N  
ATOM   3179  CA  GLY A 216      21.088  -4.482 -65.989  1.00  0.00           C  
ATOM   3180  C   GLY A 216      21.917  -4.820 -64.748  1.00  0.00           C  
ATOM   3181  O   GLY A 216      22.560  -5.869 -64.699  1.00  0.00           O  
ATOM   3182  H   GLY A 216      22.083  -3.711 -67.711  1.00  0.00           H  
ATOM   3183 1HA  GLY A 216      20.091  -4.177 -65.669  1.00  0.00           H  
ATOM   3184 2HA  GLY A 216      20.957  -5.386 -66.579  1.00  0.00           H  
ATOM   3185  N   PHE A 217      21.916  -3.953 -63.730  1.00  0.00           N  
ATOM   3186  CA  PHE A 217      22.646  -4.373 -62.531  1.00  0.00           C  
ATOM   3187  C   PHE A 217      22.024  -5.667 -62.040  1.00  0.00           C  
ATOM   3188  O   PHE A 217      20.802  -5.751 -61.907  1.00  0.00           O  
ATOM   3189  CB  PHE A 217      22.550  -3.406 -61.323  1.00  0.00           C  
ATOM   3190  CG  PHE A 217      23.376  -2.150 -61.315  1.00  0.00           C  
ATOM   3191  CD1 PHE A 217      22.825  -0.948 -60.890  1.00  0.00           C  
ATOM   3192  CD2 PHE A 217      24.698  -2.165 -61.699  1.00  0.00           C  
ATOM   3193  CE1 PHE A 217      23.593   0.195 -60.853  1.00  0.00           C  
ATOM   3194  CE2 PHE A 217      25.451  -1.017 -61.668  1.00  0.00           C  
ATOM   3195  CZ  PHE A 217      24.906   0.155 -61.245  1.00  0.00           C  
ATOM   3196  H   PHE A 217      21.421  -3.068 -63.836  1.00  0.00           H  
ATOM   3197  HA  PHE A 217      23.690  -4.556 -62.781  1.00  0.00           H  
ATOM   3198 1HB  PHE A 217      21.508  -3.107 -61.209  1.00  0.00           H  
ATOM   3199 2HB  PHE A 217      22.807  -3.961 -60.418  1.00  0.00           H  
ATOM   3200  HD1 PHE A 217      21.778  -0.918 -60.580  1.00  0.00           H  
ATOM   3201  HD2 PHE A 217      25.143  -3.102 -62.014  1.00  0.00           H  
ATOM   3202  HE1 PHE A 217      23.158   1.124 -60.529  1.00  0.00           H  
ATOM   3203  HE2 PHE A 217      26.480  -1.041 -61.961  1.00  0.00           H  
ATOM   3204  HZ  PHE A 217      25.512   1.047 -61.226  1.00  0.00           H  
ATOM   3205  N   ASN A 218      22.856  -6.652 -61.710  1.00  0.00           N  
ATOM   3206  CA  ASN A 218      22.344  -7.906 -61.168  1.00  0.00           C  
ATOM   3207  C   ASN A 218      22.514  -7.955 -59.657  1.00  0.00           C  
ATOM   3208  O   ASN A 218      22.186  -8.951 -59.019  1.00  0.00           O  
ATOM   3209  CB  ASN A 218      23.035  -9.095 -61.814  1.00  0.00           C  
ATOM   3210  CG  ASN A 218      22.677  -9.270 -63.276  1.00  0.00           C  
ATOM   3211  OD1 ASN A 218      21.519  -9.102 -63.675  1.00  0.00           O  
ATOM   3212  ND2 ASN A 218      23.657  -9.612 -64.078  1.00  0.00           N  
ATOM   3213  H   ASN A 218      23.849  -6.538 -61.860  1.00  0.00           H  
ATOM   3214  HA  ASN A 218      21.275  -7.968 -61.377  1.00  0.00           H  
ATOM   3215 1HB  ASN A 218      24.116  -8.969 -61.731  1.00  0.00           H  
ATOM   3216 2HB  ASN A 218      22.771 -10.004 -61.276  1.00  0.00           H  
ATOM   3217 1HD2 ASN A 218      23.481  -9.744 -65.054  1.00  0.00           H  
ATOM   3218 2HD2 ASN A 218      24.580  -9.742 -63.714  1.00  0.00           H  
ATOM   3219  N   ALA A 219      23.040  -6.872 -59.093  1.00  0.00           N  
ATOM   3220  CA  ALA A 219      23.277  -6.775 -57.659  1.00  0.00           C  
ATOM   3221  C   ALA A 219      23.499  -5.332 -57.246  1.00  0.00           C  
ATOM   3222  O   ALA A 219      24.093  -4.568 -58.008  1.00  0.00           O  
ATOM   3223  CB  ALA A 219      24.500  -7.582 -57.281  1.00  0.00           C  
ATOM   3224  H   ALA A 219      23.271  -6.089 -59.684  1.00  0.00           H  
ATOM   3225  HA  ALA A 219      22.401  -7.164 -57.136  1.00  0.00           H  
ATOM   3226 1HB  ALA A 219      24.656  -7.523 -56.204  1.00  0.00           H  
ATOM   3227 2HB  ALA A 219      24.365  -8.598 -57.565  1.00  0.00           H  
ATOM   3228 3HB  ALA A 219      25.365  -7.183 -57.801  1.00  0.00           H  
ATOM   3229  N   ILE A 220      23.110  -4.987 -56.019  1.00  0.00           N  
ATOM   3230  CA  ILE A 220      23.423  -3.674 -55.465  1.00  0.00           C  
ATOM   3231  C   ILE A 220      24.145  -3.792 -54.137  1.00  0.00           C  
ATOM   3232  O   ILE A 220      23.692  -4.490 -53.231  1.00  0.00           O  
ATOM   3233  CB  ILE A 220      22.192  -2.743 -55.366  1.00  0.00           C  
ATOM   3234  CG1 ILE A 220      21.606  -2.500 -56.791  1.00  0.00           C  
ATOM   3235  CG2 ILE A 220      22.584  -1.400 -54.706  1.00  0.00           C  
ATOM   3236  CD1 ILE A 220      20.325  -1.731 -56.811  1.00  0.00           C  
ATOM   3237  H   ILE A 220      22.606  -5.656 -55.451  1.00  0.00           H  
ATOM   3238  HA  ILE A 220      24.099  -3.197 -56.132  1.00  0.00           H  
ATOM   3239  HB  ILE A 220      21.422  -3.219 -54.765  1.00  0.00           H  
ATOM   3240 1HG1 ILE A 220      22.336  -1.963 -57.390  1.00  0.00           H  
ATOM   3241 2HG1 ILE A 220      21.411  -3.458 -57.261  1.00  0.00           H  
ATOM   3242 1HG2 ILE A 220      21.710  -0.754 -54.640  1.00  0.00           H  
ATOM   3243 2HG2 ILE A 220      22.971  -1.579 -53.704  1.00  0.00           H  
ATOM   3244 3HG2 ILE A 220      23.345  -0.911 -55.298  1.00  0.00           H  
ATOM   3245 1HD1 ILE A 220      19.993  -1.619 -57.840  1.00  0.00           H  
ATOM   3246 2HD1 ILE A 220      19.564  -2.266 -56.242  1.00  0.00           H  
ATOM   3247 3HD1 ILE A 220      20.479  -0.746 -56.373  1.00  0.00           H  
ATOM   3248  N   TYR A 221      25.282  -3.117 -54.028  1.00  0.00           N  
ATOM   3249  CA  TYR A 221      26.056  -3.191 -52.802  1.00  0.00           C  
ATOM   3250  C   TYR A 221      25.554  -2.199 -51.781  1.00  0.00           C  
ATOM   3251  O   TYR A 221      24.997  -1.162 -52.145  1.00  0.00           O  
ATOM   3252  CB  TYR A 221      27.536  -2.927 -53.079  1.00  0.00           C  
ATOM   3253  CG  TYR A 221      27.912  -1.511 -53.580  1.00  0.00           C  
ATOM   3254  CD1 TYR A 221      28.168  -0.515 -52.660  1.00  0.00           C  
ATOM   3255  CD2 TYR A 221      28.035  -1.224 -54.941  1.00  0.00           C  
ATOM   3256  CE1 TYR A 221      28.535   0.753 -53.070  1.00  0.00           C  
ATOM   3257  CE2 TYR A 221      28.406   0.070 -55.347  1.00  0.00           C  
ATOM   3258  CZ  TYR A 221      28.645   1.048 -54.417  1.00  0.00           C  
ATOM   3259  OH  TYR A 221      29.001   2.339 -54.800  1.00  0.00           O  
ATOM   3260  H   TYR A 221      25.609  -2.556 -54.801  1.00  0.00           H  
ATOM   3261  HA  TYR A 221      25.949  -4.191 -52.376  1.00  0.00           H  
ATOM   3262 1HB  TYR A 221      28.107  -3.121 -52.167  1.00  0.00           H  
ATOM   3263 2HB  TYR A 221      27.872  -3.623 -53.808  1.00  0.00           H  
ATOM   3264  HD1 TYR A 221      28.077  -0.731 -51.606  1.00  0.00           H  
ATOM   3265  HD2 TYR A 221      27.855  -2.001 -55.685  1.00  0.00           H  
ATOM   3266  HE1 TYR A 221      28.732   1.524 -52.329  1.00  0.00           H  
ATOM   3267  HE2 TYR A 221      28.514   0.311 -56.398  1.00  0.00           H  
ATOM   3268  HH  TYR A 221      29.343   2.367 -55.726  1.00  0.00           H  
ATOM   3269  N   VAL A 222      25.772  -2.536 -50.511  1.00  0.00           N  
ATOM   3270  CA  VAL A 222      25.474  -1.699 -49.351  1.00  0.00           C  
ATOM   3271  C   VAL A 222      26.707  -1.605 -48.457  1.00  0.00           C  
ATOM   3272  O   VAL A 222      27.241  -2.640 -48.055  1.00  0.00           O  
ATOM   3273  CB  VAL A 222      24.279  -2.272 -48.585  1.00  0.00           C  
ATOM   3274  CG1 VAL A 222      24.026  -1.457 -47.384  1.00  0.00           C  
ATOM   3275  CG2 VAL A 222      23.041  -2.263 -49.505  1.00  0.00           C  
ATOM   3276  H   VAL A 222      26.205  -3.431 -50.342  1.00  0.00           H  
ATOM   3277  HA  VAL A 222      25.205  -0.705 -49.686  1.00  0.00           H  
ATOM   3278  HB  VAL A 222      24.502  -3.291 -48.258  1.00  0.00           H  
ATOM   3279 1HG1 VAL A 222      23.178  -1.864 -46.832  1.00  0.00           H  
ATOM   3280 2HG1 VAL A 222      24.916  -1.481 -46.751  1.00  0.00           H  
ATOM   3281 3HG1 VAL A 222      23.812  -0.430 -47.685  1.00  0.00           H  
ATOM   3282 1HG2 VAL A 222      22.185  -2.652 -48.972  1.00  0.00           H  
ATOM   3283 2HG2 VAL A 222      22.835  -1.236 -49.820  1.00  0.00           H  
ATOM   3284 3HG2 VAL A 222      23.221  -2.878 -50.387  1.00  0.00           H  
ATOM   3285  N   ARG A 223      27.178  -0.388 -48.171  1.00  0.00           N  
ATOM   3286  CA  ARG A 223      28.399  -0.218 -47.378  1.00  0.00           C  
ATOM   3287  C   ARG A 223      28.260   0.799 -46.234  1.00  0.00           C  
ATOM   3288  O   ARG A 223      28.823   0.606 -45.151  1.00  0.00           O  
ATOM   3289  CB  ARG A 223      29.561   0.145 -48.315  1.00  0.00           C  
ATOM   3290  CG  ARG A 223      29.952  -1.005 -49.318  1.00  0.00           C  
ATOM   3291  CD  ARG A 223      30.640  -2.141 -48.611  1.00  0.00           C  
ATOM   3292  NE  ARG A 223      30.944  -3.302 -49.487  1.00  0.00           N  
ATOM   3293  CZ  ARG A 223      30.111  -4.379 -49.619  1.00  0.00           C  
ATOM   3294  NH1 ARG A 223      28.985  -4.430 -48.967  1.00  0.00           N  
ATOM   3295  NH2 ARG A 223      30.399  -5.425 -50.365  1.00  0.00           N  
ATOM   3296  H   ARG A 223      26.683   0.438 -48.492  1.00  0.00           H  
ATOM   3297  HA  ARG A 223      28.637  -1.180 -46.927  1.00  0.00           H  
ATOM   3298 1HB  ARG A 223      29.291   1.020 -48.906  1.00  0.00           H  
ATOM   3299 2HB  ARG A 223      30.442   0.407 -47.726  1.00  0.00           H  
ATOM   3300 1HG  ARG A 223      29.082  -1.408 -49.799  1.00  0.00           H  
ATOM   3301 2HG  ARG A 223      30.632  -0.612 -50.075  1.00  0.00           H  
ATOM   3302 1HD  ARG A 223      31.582  -1.780 -48.192  1.00  0.00           H  
ATOM   3303 2HD  ARG A 223      30.002  -2.493 -47.799  1.00  0.00           H  
ATOM   3304  HE  ARG A 223      31.808  -3.303 -50.006  1.00  0.00           H  
ATOM   3305 1HH1 ARG A 223      28.668  -3.665 -48.374  1.00  0.00           H  
ATOM   3306 2HH1 ARG A 223      28.399  -5.277 -49.033  1.00  0.00           H  
ATOM   3307 1HH2 ARG A 223      31.262  -5.503 -50.914  1.00  0.00           H  
ATOM   3308 2HH2 ARG A 223      29.722  -6.182 -50.388  1.00  0.00           H  
ATOM   3309  N   GLY A 224      27.524   1.884 -46.447  1.00  0.00           N  
ATOM   3310  CA  GLY A 224      27.355   2.876 -45.385  1.00  0.00           C  
ATOM   3311  C   GLY A 224      28.650   3.595 -45.066  1.00  0.00           C  
ATOM   3312  O   GLY A 224      29.576   3.587 -45.876  1.00  0.00           O  
ATOM   3313  H   GLY A 224      27.063   2.037 -47.340  1.00  0.00           H  
ATOM   3314 1HA  GLY A 224      26.599   3.601 -45.690  1.00  0.00           H  
ATOM   3315 2HA  GLY A 224      26.981   2.393 -44.487  1.00  0.00           H  
ATOM   3316  N   ARG A 225      28.711   4.231 -43.885  1.00  0.00           N  
ATOM   3317  CA  ARG A 225      29.892   5.015 -43.495  1.00  0.00           C  
ATOM   3318  C   ARG A 225      30.564   4.616 -42.176  1.00  0.00           C  
ATOM   3319  O   ARG A 225      31.283   5.425 -41.587  1.00  0.00           O  
ATOM   3320  CB  ARG A 225      29.541   6.486 -43.404  1.00  0.00           C  
ATOM   3321  CG  ARG A 225      29.029   7.104 -44.684  1.00  0.00           C  
ATOM   3322  CD  ARG A 225      30.059   7.058 -45.742  1.00  0.00           C  
ATOM   3323  NE  ARG A 225      29.577   7.568 -46.969  1.00  0.00           N  
ATOM   3324  CZ  ARG A 225      29.679   8.824 -47.422  1.00  0.00           C  
ATOM   3325  NH1 ARG A 225      30.316   9.779 -46.761  1.00  0.00           N  
ATOM   3326  NH2 ARG A 225      29.111   9.072 -48.570  1.00  0.00           N  
ATOM   3327  H   ARG A 225      27.914   4.180 -43.247  1.00  0.00           H  
ATOM   3328  HA  ARG A 225      30.637   4.903 -44.284  1.00  0.00           H  
ATOM   3329 1HB  ARG A 225      28.787   6.635 -42.633  1.00  0.00           H  
ATOM   3330 2HB  ARG A 225      30.414   7.029 -43.107  1.00  0.00           H  
ATOM   3331 1HG  ARG A 225      28.145   6.574 -45.036  1.00  0.00           H  
ATOM   3332 2HG  ARG A 225      28.779   8.150 -44.504  1.00  0.00           H  
ATOM   3333 1HD  ARG A 225      30.897   7.645 -45.449  1.00  0.00           H  
ATOM   3334 2HD  ARG A 225      30.386   6.034 -45.906  1.00  0.00           H  
ATOM   3335  HE  ARG A 225      29.068   6.919 -47.566  1.00  0.00           H  
ATOM   3336 1HH1 ARG A 225      30.779   9.591 -45.864  1.00  0.00           H  
ATOM   3337 2HH1 ARG A 225      30.360  10.706 -47.151  1.00  0.00           H  
ATOM   3338 1HH2 ARG A 225      28.619   8.289 -49.022  1.00  0.00           H  
ATOM   3339 2HH2 ARG A 225      29.144   9.991 -48.980  1.00  0.00           H  
ATOM   3340  N   SER A 226      30.314   3.418 -41.663  1.00  0.00           N  
ATOM   3341  CA  SER A 226      30.954   3.089 -40.389  1.00  0.00           C  
ATOM   3342  C   SER A 226      32.380   2.630 -40.594  1.00  0.00           C  
ATOM   3343  O   SER A 226      32.794   2.243 -41.687  1.00  0.00           O  
ATOM   3344  CB  SER A 226      30.288   1.974 -39.641  1.00  0.00           C  
ATOM   3345  OG  SER A 226      30.578   0.752 -40.241  1.00  0.00           O  
ATOM   3346  H   SER A 226      29.723   2.762 -42.152  1.00  0.00           H  
ATOM   3347  HA  SER A 226      30.964   3.980 -39.761  1.00  0.00           H  
ATOM   3348 1HB  SER A 226      30.628   1.967 -38.608  1.00  0.00           H  
ATOM   3349 2HB  SER A 226      29.233   2.144 -39.630  1.00  0.00           H  
ATOM   3350  HG  SER A 226      30.089   0.747 -41.075  1.00  0.00           H  
ATOM   3351  N   CYS A 227      33.083   2.549 -39.488  1.00  0.00           N  
ATOM   3352  CA  CYS A 227      34.438   2.046 -39.414  1.00  0.00           C  
ATOM   3353  C   CYS A 227      34.531   0.522 -39.333  1.00  0.00           C  
ATOM   3354  O   CYS A 227      35.640  -0.006 -39.280  1.00  0.00           O  
ATOM   3355  CB  CYS A 227      35.109   2.597 -38.163  1.00  0.00           C  
ATOM   3356  SG  CYS A 227      34.373   1.955 -36.620  1.00  0.00           S  
ATOM   3357  H   CYS A 227      32.659   2.886 -38.636  1.00  0.00           H  
ATOM   3358  HA  CYS A 227      34.975   2.386 -40.300  1.00  0.00           H  
ATOM   3359 1HB  CYS A 227      36.161   2.331 -38.169  1.00  0.00           H  
ATOM   3360 2HB  CYS A 227      35.039   3.685 -38.152  1.00  0.00           H  
ATOM   3361  HG  CYS A 227      34.418   0.660 -36.959  1.00  0.00           H  
ATOM   3362  N   ASN A 228      33.383  -0.183 -39.292  1.00  0.00           N  
ATOM   3363  CA  ASN A 228      33.381  -1.621 -39.012  1.00  0.00           C  
ATOM   3364  C   ASN A 228      33.395  -2.560 -40.217  1.00  0.00           C  
ATOM   3365  O   ASN A 228      33.177  -3.764 -40.078  1.00  0.00           O  
ATOM   3366  CB  ASN A 228      32.226  -1.953 -38.102  1.00  0.00           C  
ATOM   3367  CG  ASN A 228      32.448  -1.387 -36.735  1.00  0.00           C  
ATOM   3368  OD1 ASN A 228      33.590  -1.359 -36.263  1.00  0.00           O  
ATOM   3369  ND2 ASN A 228      31.398  -0.932 -36.100  1.00  0.00           N  
ATOM   3370  H   ASN A 228      32.483   0.275 -39.449  1.00  0.00           H  
ATOM   3371  HA  ASN A 228      34.281  -1.836 -38.451  1.00  0.00           H  
ATOM   3372 1HB  ASN A 228      31.308  -1.537 -38.516  1.00  0.00           H  
ATOM   3373 2HB  ASN A 228      32.100  -3.036 -38.031  1.00  0.00           H  
ATOM   3374 1HD2 ASN A 228      31.490  -0.536 -35.184  1.00  0.00           H  
ATOM   3375 2HD2 ASN A 228      30.495  -0.980 -36.528  1.00  0.00           H  
ATOM   3376  N   ARG A 229      33.658  -2.027 -41.392  1.00  0.00           N  
ATOM   3377  CA  ARG A 229      33.782  -2.855 -42.580  1.00  0.00           C  
ATOM   3378  C   ARG A 229      35.071  -3.676 -42.416  1.00  0.00           C  
ATOM   3379  O   ARG A 229      36.076  -3.132 -41.965  1.00  0.00           O  
ATOM   3380  CB  ARG A 229      33.830  -1.953 -43.800  1.00  0.00           C  
ATOM   3381  CG  ARG A 229      32.532  -1.100 -44.083  1.00  0.00           C  
ATOM   3382  CD  ARG A 229      31.517  -1.864 -44.894  1.00  0.00           C  
ATOM   3383  NE  ARG A 229      30.763  -2.874 -44.138  1.00  0.00           N  
ATOM   3384  CZ  ARG A 229      29.590  -2.637 -43.508  1.00  0.00           C  
ATOM   3385  NH1 ARG A 229      29.019  -1.470 -43.589  1.00  0.00           N  
ATOM   3386  NH2 ARG A 229      28.974  -3.570 -42.824  1.00  0.00           N  
ATOM   3387  H   ARG A 229      33.806  -1.029 -41.457  1.00  0.00           H  
ATOM   3388  HA  ARG A 229      32.927  -3.528 -42.653  1.00  0.00           H  
ATOM   3389 1HB  ARG A 229      34.633  -1.238 -43.671  1.00  0.00           H  
ATOM   3390 2HB  ARG A 229      34.065  -2.529 -44.682  1.00  0.00           H  
ATOM   3391 1HG  ARG A 229      32.072  -0.801 -43.138  1.00  0.00           H  
ATOM   3392 2HG  ARG A 229      32.807  -0.205 -44.647  1.00  0.00           H  
ATOM   3393 1HD  ARG A 229      30.796  -1.143 -45.279  1.00  0.00           H  
ATOM   3394 2HD  ARG A 229      31.996  -2.327 -45.722  1.00  0.00           H  
ATOM   3395  HE  ARG A 229      31.161  -3.800 -44.057  1.00  0.00           H  
ATOM   3396 1HH1 ARG A 229      29.427  -0.710 -44.131  1.00  0.00           H  
ATOM   3397 2HH1 ARG A 229      28.094  -1.329 -43.164  1.00  0.00           H  
ATOM   3398 1HH2 ARG A 229      29.372  -4.497 -42.733  1.00  0.00           H  
ATOM   3399 2HH2 ARG A 229      28.094  -3.316 -42.383  1.00  0.00           H  
ATOM   3400  N   VAL A 230      35.043  -4.975 -42.755  1.00  0.00           N  
ATOM   3401  CA  VAL A 230      36.231  -5.821 -42.569  1.00  0.00           C  
ATOM   3402  C   VAL A 230      36.658  -6.677 -43.754  1.00  0.00           C  
ATOM   3403  O   VAL A 230      35.854  -7.348 -44.410  1.00  0.00           O  
ATOM   3404  CB  VAL A 230      35.974  -6.793 -41.390  1.00  0.00           C  
ATOM   3405  CG1 VAL A 230      34.771  -7.668 -41.707  1.00  0.00           C  
ATOM   3406  CG2 VAL A 230      37.180  -7.706 -41.129  1.00  0.00           C  
ATOM   3407  H   VAL A 230      34.196  -5.376 -43.118  1.00  0.00           H  
ATOM   3408  HA  VAL A 230      37.067  -5.168 -42.319  1.00  0.00           H  
ATOM   3409  HB  VAL A 230      35.768  -6.203 -40.496  1.00  0.00           H  
ATOM   3410 1HG1 VAL A 230      34.588  -8.343 -40.876  1.00  0.00           H  
ATOM   3411 2HG1 VAL A 230      33.903  -7.041 -41.869  1.00  0.00           H  
ATOM   3412 3HG1 VAL A 230      34.973  -8.254 -42.604  1.00  0.00           H  
ATOM   3413 1HG2 VAL A 230      36.959  -8.356 -40.282  1.00  0.00           H  
ATOM   3414 2HG2 VAL A 230      37.388  -8.321 -41.996  1.00  0.00           H  
ATOM   3415 3HG2 VAL A 230      38.032  -7.113 -40.907  1.00  0.00           H  
ATOM   3416  N   LEU A 231      37.967  -6.700 -43.937  1.00  0.00           N  
ATOM   3417  CA  LEU A 231      38.709  -7.498 -44.893  1.00  0.00           C  
ATOM   3418  C   LEU A 231      39.617  -8.571 -44.295  1.00  0.00           C  
ATOM   3419  O   LEU A 231      40.278  -8.309 -43.298  1.00  0.00           O  
ATOM   3420  CB  LEU A 231      39.620  -6.560 -45.631  1.00  0.00           C  
ATOM   3421  CG  LEU A 231      40.658  -7.140 -46.500  1.00  0.00           C  
ATOM   3422  CD1 LEU A 231      40.026  -7.727 -47.767  1.00  0.00           C  
ATOM   3423  CD2 LEU A 231      41.663  -6.086 -46.682  1.00  0.00           C  
ATOM   3424  H   LEU A 231      38.521  -6.037 -43.392  1.00  0.00           H  
ATOM   3425  HA  LEU A 231      38.006  -7.972 -45.562  1.00  0.00           H  
ATOM   3426 1HB  LEU A 231      39.006  -5.911 -46.236  1.00  0.00           H  
ATOM   3427 2HB  LEU A 231      40.118  -5.980 -44.922  1.00  0.00           H  
ATOM   3428  HG  LEU A 231      41.151  -7.938 -45.993  1.00  0.00           H  
ATOM   3429 1HD1 LEU A 231      40.776  -8.163 -48.403  1.00  0.00           H  
ATOM   3430 2HD1 LEU A 231      39.326  -8.496 -47.470  1.00  0.00           H  
ATOM   3431 3HD1 LEU A 231      39.511  -6.948 -48.309  1.00  0.00           H  
ATOM   3432 1HD2 LEU A 231      42.471  -6.403 -47.235  1.00  0.00           H  
ATOM   3433 2HD2 LEU A 231      41.227  -5.285 -47.153  1.00  0.00           H  
ATOM   3434 3HD2 LEU A 231      42.025  -5.787 -45.723  1.00  0.00           H  
ATOM   3435  N   TYR A 232      39.652  -9.764 -44.884  1.00  0.00           N  
ATOM   3436  CA  TYR A 232      40.742 -10.683 -44.560  1.00  0.00           C  
ATOM   3437  C   TYR A 232      41.509 -10.782 -45.889  1.00  0.00           C  
ATOM   3438  O   TYR A 232      42.475 -10.055 -46.107  1.00  0.00           O  
ATOM   3439  CB  TYR A 232      40.237 -12.043 -44.061  1.00  0.00           C  
ATOM   3440  CG  TYR A 232      41.365 -13.003 -43.730  1.00  0.00           C  
ATOM   3441  CD1 TYR A 232      42.054 -12.866 -42.538  1.00  0.00           C  
ATOM   3442  CD2 TYR A 232      41.718 -14.010 -44.618  1.00  0.00           C  
ATOM   3443  CE1 TYR A 232      43.087 -13.723 -42.233  1.00  0.00           C  
ATOM   3444  CE2 TYR A 232      42.755 -14.865 -44.312  1.00  0.00           C  
ATOM   3445  CZ  TYR A 232      43.439 -14.723 -43.126  1.00  0.00           C  
ATOM   3446  OH  TYR A 232      44.482 -15.566 -42.829  1.00  0.00           O  
ATOM   3447  H   TYR A 232      39.012  -9.983 -45.629  1.00  0.00           H  
ATOM   3448  HA  TYR A 232      41.404 -10.248 -43.813  1.00  0.00           H  
ATOM   3449 1HB  TYR A 232      39.645 -11.895 -43.154  1.00  0.00           H  
ATOM   3450 2HB  TYR A 232      39.587 -12.512 -44.792  1.00  0.00           H  
ATOM   3451  HD1 TYR A 232      41.779 -12.076 -41.842  1.00  0.00           H  
ATOM   3452  HD2 TYR A 232      41.182 -14.121 -45.559  1.00  0.00           H  
ATOM   3453  HE1 TYR A 232      43.630 -13.609 -41.294  1.00  0.00           H  
ATOM   3454  HE2 TYR A 232      43.037 -15.652 -45.015  1.00  0.00           H  
ATOM   3455  HH  TYR A 232      44.571 -16.222 -43.533  1.00  0.00           H  
ATOM   3456  N   GLY A 233      40.947 -11.552 -46.818  1.00  0.00           N  
ATOM   3457  CA  GLY A 233      41.304 -11.576 -48.236  1.00  0.00           C  
ATOM   3458  C   GLY A 233      42.758 -11.733 -48.687  1.00  0.00           C  
ATOM   3459  O   GLY A 233      43.666 -12.063 -47.921  1.00  0.00           O  
ATOM   3460  H   GLY A 233      40.187 -12.149 -46.533  1.00  0.00           H  
ATOM   3461 1HA  GLY A 233      40.710 -12.351 -48.721  1.00  0.00           H  
ATOM   3462 2HA  GLY A 233      40.945 -10.639 -48.649  1.00  0.00           H  
ATOM   3463  N   MET A 234      42.914 -11.497 -50.001  1.00  0.00           N  
ATOM   3464  CA  MET A 234      44.162 -11.380 -50.769  1.00  0.00           C  
ATOM   3465  C   MET A 234      43.942 -10.407 -51.953  1.00  0.00           C  
ATOM   3466  O   MET A 234      42.914 -10.513 -52.618  1.00  0.00           O  
ATOM   3467  CB  MET A 234      44.570 -12.744 -51.328  1.00  0.00           C  
ATOM   3468  CG  MET A 234      44.938 -13.819 -50.340  1.00  0.00           C  
ATOM   3469  SD  MET A 234      45.332 -15.365 -51.184  1.00  0.00           S  
ATOM   3470  CE  MET A 234      46.811 -14.932 -52.087  1.00  0.00           C  
ATOM   3471  H   MET A 234      42.048 -11.299 -50.486  1.00  0.00           H  
ATOM   3472  HA  MET A 234      44.938 -10.974 -50.131  1.00  0.00           H  
ATOM   3473 1HB  MET A 234      43.780 -13.136 -51.963  1.00  0.00           H  
ATOM   3474 2HB  MET A 234      45.440 -12.620 -51.932  1.00  0.00           H  
ATOM   3475 1HG  MET A 234      45.804 -13.497 -49.756  1.00  0.00           H  
ATOM   3476 2HG  MET A 234      44.115 -14.008 -49.660  1.00  0.00           H  
ATOM   3477 1HE  MET A 234      47.153 -15.798 -52.655  1.00  0.00           H  
ATOM   3478 2HE  MET A 234      46.586 -14.114 -52.773  1.00  0.00           H  
ATOM   3479 3HE  MET A 234      47.585 -14.629 -51.382  1.00  0.00           H  
ATOM   3480  N   GLU A 235      44.897  -9.532 -52.311  1.00  0.00           N  
ATOM   3481  CA  GLU A 235      44.678  -8.747 -53.552  1.00  0.00           C  
ATOM   3482  C   GLU A 235      45.959  -8.188 -54.191  1.00  0.00           C  
ATOM   3483  O   GLU A 235      46.959  -7.927 -53.526  1.00  0.00           O  
ATOM   3484  CB  GLU A 235      43.663  -7.617 -53.315  1.00  0.00           C  
ATOM   3485  CG  GLU A 235      43.180  -6.793 -54.539  1.00  0.00           C  
ATOM   3486  CD  GLU A 235      42.519  -7.596 -55.657  1.00  0.00           C  
ATOM   3487  OE1 GLU A 235      43.245  -8.140 -56.460  1.00  0.00           O  
ATOM   3488  OE2 GLU A 235      41.319  -7.700 -55.669  1.00  0.00           O  
ATOM   3489  H   GLU A 235      45.726  -9.367 -51.730  1.00  0.00           H  
ATOM   3490  HA  GLU A 235      44.237  -9.419 -54.285  1.00  0.00           H  
ATOM   3491 1HB  GLU A 235      42.794  -7.997 -52.800  1.00  0.00           H  
ATOM   3492 2HB  GLU A 235      44.132  -6.879 -52.690  1.00  0.00           H  
ATOM   3493 1HG  GLU A 235      42.432  -6.089 -54.162  1.00  0.00           H  
ATOM   3494 2HG  GLU A 235      43.991  -6.190 -54.936  1.00  0.00           H  
ATOM   3495  N   GLY A 236      45.862  -7.977 -55.499  1.00  0.00           N  
ATOM   3496  CA  GLY A 236      46.877  -7.434 -56.385  1.00  0.00           C  
ATOM   3497  C   GLY A 236      46.936  -5.892 -56.323  1.00  0.00           C  
ATOM   3498  O   GLY A 236      46.843  -5.302 -55.244  1.00  0.00           O  
ATOM   3499  H   GLY A 236      44.963  -8.206 -55.927  1.00  0.00           H  
ATOM   3500 1HA  GLY A 236      47.848  -7.840 -56.098  1.00  0.00           H  
ATOM   3501 2HA  GLY A 236      46.685  -7.806 -57.383  1.00  0.00           H  
ATOM   3502  N   PRO A 237      47.116  -5.205 -57.464  1.00  0.00           N  
ATOM   3503  CA  PRO A 237      47.408  -3.786 -57.591  1.00  0.00           C  
ATOM   3504  C   PRO A 237      46.267  -2.866 -57.156  1.00  0.00           C  
ATOM   3505  O   PRO A 237      45.631  -2.200 -57.970  1.00  0.00           O  
ATOM   3506  CB  PRO A 237      47.694  -3.655 -59.090  1.00  0.00           C  
ATOM   3507  CG  PRO A 237      46.846  -4.715 -59.727  1.00  0.00           C  
ATOM   3508  CD  PRO A 237      46.894  -5.876 -58.763  1.00  0.00           C  
ATOM   3509  HA  PRO A 237      48.314  -3.561 -57.008  1.00  0.00           H  
ATOM   3510 1HB  PRO A 237      47.430  -2.643 -59.434  1.00  0.00           H  
ATOM   3511 2HB  PRO A 237      48.769  -3.789 -59.283  1.00  0.00           H  
ATOM   3512 1HG  PRO A 237      45.820  -4.347 -59.859  1.00  0.00           H  
ATOM   3513 2HG  PRO A 237      47.231  -4.964 -60.727  1.00  0.00           H  
ATOM   3514 1HD  PRO A 237      45.907  -6.370 -58.791  1.00  0.00           H  
ATOM   3515 2HD  PRO A 237      47.728  -6.553 -59.009  1.00  0.00           H  
ATOM   3516  N   ASN A 238      46.088  -2.777 -55.838  1.00  0.00           N  
ATOM   3517  CA  ASN A 238      45.060  -1.967 -55.166  1.00  0.00           C  
ATOM   3518  C   ASN A 238      45.463  -0.489 -55.035  1.00  0.00           C  
ATOM   3519  O   ASN A 238      44.859   0.290 -54.274  1.00  0.00           O  
ATOM   3520  CB  ASN A 238      44.733  -2.563 -53.810  1.00  0.00           C  
ATOM   3521  CG  ASN A 238      45.879  -2.538 -52.822  1.00  0.00           C  
ATOM   3522  OD1 ASN A 238      46.961  -2.000 -53.091  1.00  0.00           O  
ATOM   3523  ND2 ASN A 238      45.658  -3.135 -51.671  1.00  0.00           N  
ATOM   3524  H   ASN A 238      46.655  -3.395 -55.261  1.00  0.00           H  
ATOM   3525  HA  ASN A 238      44.154  -1.998 -55.765  1.00  0.00           H  
ATOM   3526 1HB  ASN A 238      43.907  -2.005 -53.377  1.00  0.00           H  
ATOM   3527 2HB  ASN A 238      44.396  -3.596 -53.938  1.00  0.00           H  
ATOM   3528 1HD2 ASN A 238      46.377  -3.168 -50.980  1.00  0.00           H  
ATOM   3529 2HD2 ASN A 238      44.772  -3.568 -51.498  1.00  0.00           H  
ATOM   3530  N   TYR A 239      46.499  -0.100 -55.784  1.00  0.00           N  
ATOM   3531  CA  TYR A 239      46.931   1.274 -55.764  1.00  0.00           C  
ATOM   3532  C   TYR A 239      45.724   2.118 -56.032  1.00  0.00           C  
ATOM   3533  O   TYR A 239      44.972   1.889 -56.983  1.00  0.00           O  
ATOM   3534  CB  TYR A 239      48.005   1.576 -56.801  1.00  0.00           C  
ATOM   3535  CG  TYR A 239      48.381   3.047 -56.787  1.00  0.00           C  
ATOM   3536  CD1 TYR A 239      49.185   3.549 -55.777  1.00  0.00           C  
ATOM   3537  CD2 TYR A 239      47.897   3.898 -57.777  1.00  0.00           C  
ATOM   3538  CE1 TYR A 239      49.503   4.893 -55.755  1.00  0.00           C  
ATOM   3539  CE2 TYR A 239      48.219   5.238 -57.750  1.00  0.00           C  
ATOM   3540  CZ  TYR A 239      49.015   5.735 -56.748  1.00  0.00           C  
ATOM   3541  OH  TYR A 239      49.332   7.075 -56.726  1.00  0.00           O  
ATOM   3542  H   TYR A 239      46.957  -0.771 -56.380  1.00  0.00           H  
ATOM   3543  HA  TYR A 239      47.308   1.519 -54.771  1.00  0.00           H  
ATOM   3544 1HB  TYR A 239      48.898   0.984 -56.597  1.00  0.00           H  
ATOM   3545 2HB  TYR A 239      47.647   1.315 -57.796  1.00  0.00           H  
ATOM   3546  HD1 TYR A 239      49.560   2.887 -54.997  1.00  0.00           H  
ATOM   3547  HD2 TYR A 239      47.261   3.508 -58.569  1.00  0.00           H  
ATOM   3548  HE1 TYR A 239      50.132   5.290 -54.960  1.00  0.00           H  
ATOM   3549  HE2 TYR A 239      47.844   5.905 -58.519  1.00  0.00           H  
ATOM   3550  HH  TYR A 239      48.893   7.517 -57.456  1.00  0.00           H  
ATOM   3551  N   THR A 240      45.550   3.087 -55.174  1.00  0.00           N  
ATOM   3552  CA  THR A 240      44.412   3.948 -55.210  1.00  0.00           C  
ATOM   3553  C   THR A 240      44.769   5.327 -55.733  1.00  0.00           C  
ATOM   3554  O   THR A 240      45.713   5.959 -55.263  1.00  0.00           O  
ATOM   3555  CB  THR A 240      43.824   3.953 -53.792  1.00  0.00           C  
ATOM   3556  OG1 THR A 240      43.412   2.590 -53.458  1.00  0.00           O  
ATOM   3557  CG2 THR A 240      42.661   4.898 -53.651  1.00  0.00           C  
ATOM   3558  H   THR A 240      46.230   3.203 -54.441  1.00  0.00           H  
ATOM   3559  HA  THR A 240      43.672   3.511 -55.882  1.00  0.00           H  
ATOM   3560  HB  THR A 240      44.596   4.260 -53.099  1.00  0.00           H  
ATOM   3561  HG1 THR A 240      44.075   1.894 -53.776  1.00  0.00           H  
ATOM   3562 1HG2 THR A 240      42.289   4.866 -52.627  1.00  0.00           H  
ATOM   3563 2HG2 THR A 240      43.000   5.896 -53.867  1.00  0.00           H  
ATOM   3564 3HG2 THR A 240      41.864   4.616 -54.336  1.00  0.00           H  
ATOM   3565  N   THR A 241      43.986   5.777 -56.720  1.00  0.00           N  
ATOM   3566  CA  THR A 241      44.170   7.064 -57.393  1.00  0.00           C  
ATOM   3567  C   THR A 241      43.283   8.144 -56.764  1.00  0.00           C  
ATOM   3568  O   THR A 241      43.261   9.294 -57.202  1.00  0.00           O  
ATOM   3569  CB  THR A 241      43.838   6.931 -58.890  1.00  0.00           C  
ATOM   3570  OG1 THR A 241      42.460   6.587 -59.034  1.00  0.00           O  
ATOM   3571  CG2 THR A 241      44.685   5.827 -59.517  1.00  0.00           C  
ATOM   3572  H   THR A 241      43.236   5.176 -57.036  1.00  0.00           H  
ATOM   3573  HA  THR A 241      45.212   7.371 -57.284  1.00  0.00           H  
ATOM   3574  HB  THR A 241      44.029   7.877 -59.395  1.00  0.00           H  
ATOM   3575  HG1 THR A 241      41.935   7.221 -58.524  1.00  0.00           H  
ATOM   3576 1HG2 THR A 241      44.439   5.728 -60.570  1.00  0.00           H  
ATOM   3577 2HG2 THR A 241      45.733   6.077 -59.416  1.00  0.00           H  
ATOM   3578 3HG2 THR A 241      44.487   4.881 -59.012  1.00  0.00           H  
ATOM   3579  N   GLY A 242      42.524   7.719 -55.765  1.00  0.00           N  
ATOM   3580  CA  GLY A 242      41.616   8.530 -54.968  1.00  0.00           C  
ATOM   3581  C   GLY A 242      42.361   8.884 -53.688  1.00  0.00           C  
ATOM   3582  O   GLY A 242      43.552   9.185 -53.739  1.00  0.00           O  
ATOM   3583  H   GLY A 242      42.617   6.749 -55.515  1.00  0.00           H  
ATOM   3584 1HA  GLY A 242      41.335   9.434 -55.510  1.00  0.00           H  
ATOM   3585 2HA  GLY A 242      40.710   7.970 -54.740  1.00  0.00           H  
ATOM   3586  N   GLY A 243      41.683   8.880 -52.545  1.00  0.00           N  
ATOM   3587  CA  GLY A 243      42.389   9.245 -51.322  1.00  0.00           C  
ATOM   3588  C   GLY A 243      43.530   8.255 -51.102  1.00  0.00           C  
ATOM   3589  O   GLY A 243      43.396   7.069 -51.398  1.00  0.00           O  
ATOM   3590  H   GLY A 243      40.705   8.631 -52.521  1.00  0.00           H  
ATOM   3591 1HA  GLY A 243      42.783  10.257 -51.407  1.00  0.00           H  
ATOM   3592 2HA  GLY A 243      41.706   9.225 -50.479  1.00  0.00           H  
ATOM   3593  N   ALA A 244      44.646   8.744 -50.573  1.00  0.00           N  
ATOM   3594  CA  ALA A 244      45.829   7.919 -50.353  1.00  0.00           C  
ATOM   3595  C   ALA A 244      45.632   6.800 -49.345  1.00  0.00           C  
ATOM   3596  O   ALA A 244      44.943   6.959 -48.327  1.00  0.00           O  
ATOM   3597  CB  ALA A 244      46.985   8.782 -49.877  1.00  0.00           C  
ATOM   3598  H   ALA A 244      44.683   9.726 -50.343  1.00  0.00           H  
ATOM   3599  HA  ALA A 244      46.092   7.464 -51.310  1.00  0.00           H  
ATOM   3600 1HB  ALA A 244      47.875   8.158 -49.758  1.00  0.00           H  
ATOM   3601 2HB  ALA A 244      47.182   9.562 -50.611  1.00  0.00           H  
ATOM   3602 3HB  ALA A 244      46.733   9.234 -48.922  1.00  0.00           H  
ATOM   3603  N   VAL A 245      46.322   5.692 -49.605  1.00  0.00           N  
ATOM   3604  CA  VAL A 245      46.388   4.575 -48.679  1.00  0.00           C  
ATOM   3605  C   VAL A 245      47.322   4.988 -47.550  1.00  0.00           C  
ATOM   3606  O   VAL A 245      48.382   5.563 -47.797  1.00  0.00           O  
ATOM   3607  CB  VAL A 245      46.870   3.290 -49.374  1.00  0.00           C  
ATOM   3608  CG1 VAL A 245      47.051   2.191 -48.343  1.00  0.00           C  
ATOM   3609  CG2 VAL A 245      45.838   2.876 -50.428  1.00  0.00           C  
ATOM   3610  H   VAL A 245      46.833   5.633 -50.475  1.00  0.00           H  
ATOM   3611  HA  VAL A 245      45.394   4.392 -48.268  1.00  0.00           H  
ATOM   3612  HB  VAL A 245      47.835   3.466 -49.848  1.00  0.00           H  
ATOM   3613 1HG1 VAL A 245      47.389   1.279 -48.828  1.00  0.00           H  
ATOM   3614 2HG1 VAL A 245      47.791   2.494 -47.602  1.00  0.00           H  
ATOM   3615 3HG1 VAL A 245      46.111   2.008 -47.846  1.00  0.00           H  
ATOM   3616 1HG2 VAL A 245      46.167   1.965 -50.929  1.00  0.00           H  
ATOM   3617 2HG2 VAL A 245      44.875   2.698 -49.949  1.00  0.00           H  
ATOM   3618 3HG2 VAL A 245      45.734   3.672 -51.156  1.00  0.00           H  
ATOM   3619  N   GLN A 246      46.906   4.743 -46.320  1.00  0.00           N  
ATOM   3620  CA  GLN A 246      47.659   5.174 -45.151  1.00  0.00           C  
ATOM   3621  C   GLN A 246      48.744   4.191 -44.728  1.00  0.00           C  
ATOM   3622  O   GLN A 246      48.626   2.984 -44.941  1.00  0.00           O  
ATOM   3623  CB  GLN A 246      46.678   5.373 -43.998  1.00  0.00           C  
ATOM   3624  CG  GLN A 246      45.579   6.385 -44.311  1.00  0.00           C  
ATOM   3625  CD  GLN A 246      46.108   7.776 -44.557  1.00  0.00           C  
ATOM   3626  OE1 GLN A 246      46.718   8.375 -43.663  1.00  0.00           O  
ATOM   3627  NE2 GLN A 246      45.892   8.307 -45.765  1.00  0.00           N  
ATOM   3628  H   GLN A 246      46.028   4.259 -46.191  1.00  0.00           H  
ATOM   3629  HA  GLN A 246      48.135   6.127 -45.387  1.00  0.00           H  
ATOM   3630 1HB  GLN A 246      46.194   4.423 -43.758  1.00  0.00           H  
ATOM   3631 2HB  GLN A 246      47.209   5.709 -43.111  1.00  0.00           H  
ATOM   3632 1HG  GLN A 246      45.047   6.059 -45.210  1.00  0.00           H  
ATOM   3633 2HG  GLN A 246      44.889   6.420 -43.468  1.00  0.00           H  
ATOM   3634 1HE2 GLN A 246      46.229   9.223 -45.974  1.00  0.00           H  
ATOM   3635 2HE2 GLN A 246      45.393   7.786 -46.493  1.00  0.00           H  
ATOM   3636  N   GLY A 247      49.774   4.698 -44.037  1.00  0.00           N  
ATOM   3637  CA  GLY A 247      50.859   3.862 -43.487  1.00  0.00           C  
ATOM   3638  C   GLY A 247      50.322   2.802 -42.522  1.00  0.00           C  
ATOM   3639  O   GLY A 247      50.893   1.716 -42.356  1.00  0.00           O  
ATOM   3640  H   GLY A 247      49.818   5.700 -43.903  1.00  0.00           H  
ATOM   3641 1HA  GLY A 247      51.391   3.377 -44.305  1.00  0.00           H  
ATOM   3642 2HA  GLY A 247      51.578   4.497 -42.969  1.00  0.00           H  
ATOM   3643  N   ALA A 248      49.168   3.101 -41.933  1.00  0.00           N  
ATOM   3644  CA  ALA A 248      48.464   2.224 -41.015  1.00  0.00           C  
ATOM   3645  C   ALA A 248      48.142   0.892 -41.680  1.00  0.00           C  
ATOM   3646  O   ALA A 248      48.055  -0.141 -41.007  1.00  0.00           O  
ATOM   3647  CB  ALA A 248      47.178   2.882 -40.549  1.00  0.00           C  
ATOM   3648  H   ALA A 248      48.765   4.004 -42.132  1.00  0.00           H  
ATOM   3649  HA  ALA A 248      49.112   2.031 -40.158  1.00  0.00           H  
ATOM   3650 1HB  ALA A 248      46.662   2.223 -39.848  1.00  0.00           H  
ATOM   3651 2HB  ALA A 248      47.407   3.827 -40.057  1.00  0.00           H  
ATOM   3652 3HB  ALA A 248      46.532   3.069 -41.409  1.00  0.00           H  
ATOM   3653  N   SER A 249      47.989   0.908 -43.014  1.00  0.00           N  
ATOM   3654  CA  SER A 249      47.639  -0.279 -43.772  1.00  0.00           C  
ATOM   3655  C   SER A 249      48.696  -1.361 -43.652  1.00  0.00           C  
ATOM   3656  O   SER A 249      48.400  -2.536 -43.840  1.00  0.00           O  
ATOM   3657  CB  SER A 249      47.443   0.064 -45.237  1.00  0.00           C  
ATOM   3658  OG  SER A 249      48.648   0.447 -45.846  1.00  0.00           O  
ATOM   3659  H   SER A 249      48.123   1.769 -43.537  1.00  0.00           H  
ATOM   3660  HA  SER A 249      46.705  -0.672 -43.380  1.00  0.00           H  
ATOM   3661 1HB  SER A 249      47.025  -0.799 -45.755  1.00  0.00           H  
ATOM   3662 2HB  SER A 249      46.725   0.876 -45.317  1.00  0.00           H  
ATOM   3663  HG  SER A 249      48.819   1.363 -45.538  1.00  0.00           H  
ATOM   3664  N   SER A 250      49.922  -1.004 -43.272  1.00  0.00           N  
ATOM   3665  CA  SER A 250      50.957  -2.007 -43.121  1.00  0.00           C  
ATOM   3666  C   SER A 250      50.630  -3.007 -42.002  1.00  0.00           C  
ATOM   3667  O   SER A 250      51.174  -4.111 -41.978  1.00  0.00           O  
ATOM   3668  CB  SER A 250      52.294  -1.330 -42.883  1.00  0.00           C  
ATOM   3669  OG  SER A 250      52.301  -0.617 -41.675  1.00  0.00           O  
ATOM   3670  H   SER A 250      50.143  -0.026 -43.080  1.00  0.00           H  
ATOM   3671  HA  SER A 250      51.027  -2.561 -44.057  1.00  0.00           H  
ATOM   3672 1HB  SER A 250      53.076  -2.085 -42.862  1.00  0.00           H  
ATOM   3673 2HB  SER A 250      52.513  -0.651 -43.706  1.00  0.00           H  
ATOM   3674  HG  SER A 250      51.789   0.211 -41.849  1.00  0.00           H  
ATOM   3675  N   SER A 251      49.729  -2.629 -41.080  1.00  0.00           N  
ATOM   3676  CA  SER A 251      49.322  -3.497 -39.982  1.00  0.00           C  
ATOM   3677  C   SER A 251      48.101  -4.354 -40.344  1.00  0.00           C  
ATOM   3678  O   SER A 251      47.677  -5.204 -39.558  1.00  0.00           O  
ATOM   3679  CB  SER A 251      49.030  -2.668 -38.741  1.00  0.00           C  
ATOM   3680  OG  SER A 251      47.899  -1.846 -38.911  1.00  0.00           O  
ATOM   3681  H   SER A 251      49.293  -1.708 -41.148  1.00  0.00           H  
ATOM   3682  HA  SER A 251      50.149  -4.169 -39.757  1.00  0.00           H  
ATOM   3683 1HB  SER A 251      48.874  -3.330 -37.892  1.00  0.00           H  
ATOM   3684 2HB  SER A 251      49.895  -2.048 -38.517  1.00  0.00           H  
ATOM   3685  HG  SER A 251      48.043  -1.333 -39.739  1.00  0.00           H  
ATOM   3686  N   GLY A 252      47.511  -4.097 -41.514  1.00  0.00           N  
ATOM   3687  CA  GLY A 252      46.297  -4.770 -41.961  1.00  0.00           C  
ATOM   3688  C   GLY A 252      46.337  -4.971 -43.470  1.00  0.00           C  
ATOM   3689  O   GLY A 252      45.302  -4.936 -44.152  1.00  0.00           O  
ATOM   3690  H   GLY A 252      47.915  -3.411 -42.146  1.00  0.00           H  
ATOM   3691 1HA  GLY A 252      46.206  -5.732 -41.459  1.00  0.00           H  
ATOM   3692 2HA  GLY A 252      45.433  -4.165 -41.689  1.00  0.00           H  
ATOM   3693  N   ALA A 253      47.558  -5.133 -43.982  1.00  0.00           N  
ATOM   3694  CA  ALA A 253      47.844  -5.246 -45.408  1.00  0.00           C  
ATOM   3695  C   ALA A 253      47.168  -6.427 -46.082  1.00  0.00           C  
ATOM   3696  O   ALA A 253      47.157  -7.554 -45.585  1.00  0.00           O  
ATOM   3697  CB  ALA A 253      49.343  -5.363 -45.619  1.00  0.00           C  
ATOM   3698  H   ALA A 253      48.338  -5.151 -43.341  1.00  0.00           H  
ATOM   3699  HA  ALA A 253      47.489  -4.333 -45.887  1.00  0.00           H  
ATOM   3700 1HB  ALA A 253      49.558  -5.403 -46.687  1.00  0.00           H  
ATOM   3701 2HB  ALA A 253      49.836  -4.497 -45.178  1.00  0.00           H  
ATOM   3702 3HB  ALA A 253      49.708  -6.271 -45.143  1.00  0.00           H  
ATOM   3703  N   LEU A 254      46.694  -6.178 -47.295  1.00  0.00           N  
ATOM   3704  CA  LEU A 254      46.028  -7.193 -48.095  1.00  0.00           C  
ATOM   3705  C   LEU A 254      47.021  -8.038 -48.897  1.00  0.00           C  
ATOM   3706  O   LEU A 254      47.093  -7.982 -50.127  1.00  0.00           O  
ATOM   3707  CB  LEU A 254      45.003  -6.449 -48.957  1.00  0.00           C  
ATOM   3708  CG  LEU A 254      44.086  -7.243 -49.789  1.00  0.00           C  
ATOM   3709  CD1 LEU A 254      43.544  -8.403 -49.032  1.00  0.00           C  
ATOM   3710  CD2 LEU A 254      42.926  -6.309 -50.250  1.00  0.00           C  
ATOM   3711  H   LEU A 254      46.759  -5.239 -47.653  1.00  0.00           H  
ATOM   3712  HA  LEU A 254      45.485  -7.857 -47.424  1.00  0.00           H  
ATOM   3713 1HB  LEU A 254      44.407  -5.805 -48.316  1.00  0.00           H  
ATOM   3714 2HB  LEU A 254      45.556  -5.808 -49.644  1.00  0.00           H  
ATOM   3715  HG  LEU A 254      44.609  -7.614 -50.627  1.00  0.00           H  
ATOM   3716 1HD1 LEU A 254      42.872  -8.929 -49.680  1.00  0.00           H  
ATOM   3717 2HD1 LEU A 254      44.368  -9.053 -48.734  1.00  0.00           H  
ATOM   3718 3HD1 LEU A 254      43.029  -8.128 -48.172  1.00  0.00           H  
ATOM   3719 1HD2 LEU A 254      42.230  -6.858 -50.869  1.00  0.00           H  
ATOM   3720 2HD2 LEU A 254      42.395  -5.918 -49.408  1.00  0.00           H  
ATOM   3721 3HD2 LEU A 254      43.340  -5.475 -50.819  1.00  0.00           H  
ATOM   3722  N   ASN A 255      47.737  -8.871 -48.142  1.00  0.00           N  
ATOM   3723  CA  ASN A 255      48.832  -9.709 -48.631  1.00  0.00           C  
ATOM   3724  C   ASN A 255      48.388 -10.596 -49.782  1.00  0.00           C  
ATOM   3725  O   ASN A 255      47.279 -11.125 -49.767  1.00  0.00           O  
ATOM   3726  CB  ASN A 255      49.395 -10.529 -47.491  1.00  0.00           C  
ATOM   3727  CG  ASN A 255      50.145  -9.682 -46.478  1.00  0.00           C  
ATOM   3728  OD1 ASN A 255      50.700  -8.621 -46.797  1.00  0.00           O  
ATOM   3729  ND2 ASN A 255      50.163 -10.138 -45.254  1.00  0.00           N  
ATOM   3730  H   ASN A 255      47.539  -8.832 -47.139  1.00  0.00           H  
ATOM   3731  HA  ASN A 255      49.620  -9.057 -49.011  1.00  0.00           H  
ATOM   3732 1HB  ASN A 255      48.581 -11.046 -46.982  1.00  0.00           H  
ATOM   3733 2HB  ASN A 255      50.069 -11.288 -47.888  1.00  0.00           H  
ATOM   3734 1HD2 ASN A 255      50.637  -9.628 -44.536  1.00  0.00           H  
ATOM   3735 2HD2 ASN A 255      49.699 -10.995 -45.033  1.00  0.00           H  
ATOM   3736  N   PHE A 256      49.260 -10.765 -50.774  1.00  0.00           N  
ATOM   3737  CA  PHE A 256      48.898 -11.517 -51.971  1.00  0.00           C  
ATOM   3738  C   PHE A 256      50.022 -12.300 -52.626  1.00  0.00           C  
ATOM   3739  O   PHE A 256      51.152 -11.825 -52.745  1.00  0.00           O  
ATOM   3740  CB  PHE A 256      48.324 -10.527 -52.968  1.00  0.00           C  
ATOM   3741  CG  PHE A 256      47.914 -11.016 -54.330  1.00  0.00           C  
ATOM   3742  CD1 PHE A 256      46.693 -11.604 -54.543  1.00  0.00           C  
ATOM   3743  CD2 PHE A 256      48.737 -10.809 -55.417  1.00  0.00           C  
ATOM   3744  CE1 PHE A 256      46.305 -11.987 -55.782  1.00  0.00           C  
ATOM   3745  CE2 PHE A 256      48.344 -11.190 -56.672  1.00  0.00           C  
ATOM   3746  CZ  PHE A 256      47.127 -11.784 -56.856  1.00  0.00           C  
ATOM   3747  H   PHE A 256      50.167 -10.325 -50.721  1.00  0.00           H  
ATOM   3748  HA  PHE A 256      48.116 -12.222 -51.693  1.00  0.00           H  
ATOM   3749 1HB  PHE A 256      47.465 -10.097 -52.507  1.00  0.00           H  
ATOM   3750 2HB  PHE A 256      49.032  -9.713 -53.109  1.00  0.00           H  
ATOM   3751  HD1 PHE A 256      46.037 -11.748 -53.723  1.00  0.00           H  
ATOM   3752  HD2 PHE A 256      49.702 -10.325 -55.267  1.00  0.00           H  
ATOM   3753  HE1 PHE A 256      45.346 -12.438 -55.915  1.00  0.00           H  
ATOM   3754  HE2 PHE A 256      48.991 -11.012 -57.518  1.00  0.00           H  
ATOM   3755  HZ  PHE A 256      46.814 -12.082 -57.851  1.00  0.00           H  
ATOM   3756  N   THR A 257      49.674 -13.502 -53.060  1.00  0.00           N  
ATOM   3757  CA  THR A 257      50.558 -14.381 -53.801  1.00  0.00           C  
ATOM   3758  C   THR A 257      50.058 -14.467 -55.235  1.00  0.00           C  
ATOM   3759  O   THR A 257      48.872 -14.700 -55.472  1.00  0.00           O  
ATOM   3760  CB  THR A 257      50.605 -15.783 -53.172  1.00  0.00           C  
ATOM   3761  OG1 THR A 257      51.112 -15.690 -51.833  1.00  0.00           O  
ATOM   3762  CG2 THR A 257      51.494 -16.707 -53.991  1.00  0.00           C  
ATOM   3763  H   THR A 257      48.729 -13.808 -52.897  1.00  0.00           H  
ATOM   3764  HA  THR A 257      51.563 -13.959 -53.811  1.00  0.00           H  
ATOM   3765  HB  THR A 257      49.599 -16.197 -53.140  1.00  0.00           H  
ATOM   3766  HG1 THR A 257      52.007 -15.334 -51.854  1.00  0.00           H  
ATOM   3767 1HG2 THR A 257      51.511 -17.693 -53.529  1.00  0.00           H  
ATOM   3768 2HG2 THR A 257      51.104 -16.791 -55.006  1.00  0.00           H  
ATOM   3769 3HG2 THR A 257      52.504 -16.305 -54.024  1.00  0.00           H  
ATOM   3770  N   TYR A 258      50.962 -14.279 -56.183  1.00  0.00           N  
ATOM   3771  CA  TYR A 258      50.606 -14.304 -57.594  1.00  0.00           C  
ATOM   3772  C   TYR A 258      51.091 -15.578 -58.266  1.00  0.00           C  
ATOM   3773  O   TYR A 258      52.234 -15.993 -58.074  1.00  0.00           O  
ATOM   3774  CB  TYR A 258      51.164 -13.066 -58.288  1.00  0.00           C  
ATOM   3775  CG  TYR A 258      50.849 -12.974 -59.754  1.00  0.00           C  
ATOM   3776  CD1 TYR A 258      49.568 -12.641 -60.163  1.00  0.00           C  
ATOM   3777  CD2 TYR A 258      51.842 -13.168 -60.687  1.00  0.00           C  
ATOM   3778  CE1 TYR A 258      49.284 -12.522 -61.502  1.00  0.00           C  
ATOM   3779  CE2 TYR A 258      51.561 -13.044 -62.027  1.00  0.00           C  
ATOM   3780  CZ  TYR A 258      50.286 -12.724 -62.438  1.00  0.00           C  
ATOM   3781  OH  TYR A 258      50.005 -12.592 -63.782  1.00  0.00           O  
ATOM   3782  H   TYR A 258      51.918 -14.098 -55.918  1.00  0.00           H  
ATOM   3783  HA  TYR A 258      49.519 -14.281 -57.676  1.00  0.00           H  
ATOM   3784 1HB  TYR A 258      50.810 -12.175 -57.800  1.00  0.00           H  
ATOM   3785 2HB  TYR A 258      52.248 -13.067 -58.187  1.00  0.00           H  
ATOM   3786  HD1 TYR A 258      48.786 -12.477 -59.426  1.00  0.00           H  
ATOM   3787  HD2 TYR A 258      52.852 -13.415 -60.363  1.00  0.00           H  
ATOM   3788  HE1 TYR A 258      48.277 -12.261 -61.823  1.00  0.00           H  
ATOM   3789  HE2 TYR A 258      52.350 -13.196 -62.763  1.00  0.00           H  
ATOM   3790  HH  TYR A 258      49.112 -12.257 -63.892  1.00  0.00           H  
ATOM   3791  N   ASN A 259      50.201 -16.199 -59.039  1.00  0.00           N  
ATOM   3792  CA  ASN A 259      50.511 -17.425 -59.761  1.00  0.00           C  
ATOM   3793  C   ASN A 259      49.973 -17.412 -61.200  1.00  0.00           C  
ATOM   3794  O   ASN A 259      48.854 -17.876 -61.450  1.00  0.00           O  
ATOM   3795  CB  ASN A 259      49.969 -18.642 -59.055  1.00  0.00           C  
ATOM   3796  CG  ASN A 259      50.370 -19.902 -59.797  1.00  0.00           C  
ATOM   3797  OD1 ASN A 259      51.091 -19.819 -60.820  1.00  0.00           O  
ATOM   3798  ND2 ASN A 259      49.936 -21.043 -59.309  1.00  0.00           N  
ATOM   3799  H   ASN A 259      49.281 -15.795 -59.122  1.00  0.00           H  
ATOM   3800  HA  ASN A 259      51.586 -17.536 -59.765  1.00  0.00           H  
ATOM   3801 1HB  ASN A 259      50.355 -18.681 -58.032  1.00  0.00           H  
ATOM   3802 2HB  ASN A 259      48.880 -18.587 -59.003  1.00  0.00           H  
ATOM   3803 1HD2 ASN A 259      50.174 -21.913 -59.749  1.00  0.00           H  
ATOM   3804 2HD2 ASN A 259      49.369 -21.049 -58.486  1.00  0.00           H  
ATOM   3805  N   PRO A 260      50.763 -16.961 -62.184  1.00  0.00           N  
ATOM   3806  CA  PRO A 260      50.368 -16.790 -63.566  1.00  0.00           C  
ATOM   3807  C   PRO A 260      50.170 -18.128 -64.270  1.00  0.00           C  
ATOM   3808  O   PRO A 260      49.633 -18.174 -65.376  1.00  0.00           O  
ATOM   3809  CB  PRO A 260      51.552 -16.029 -64.167  1.00  0.00           C  
ATOM   3810  CG  PRO A 260      52.740 -16.442 -63.327  1.00  0.00           C  
ATOM   3811  CD  PRO A 260      52.195 -16.672 -61.931  1.00  0.00           C  
ATOM   3812  HA  PRO A 260      49.451 -16.183 -63.607  1.00  0.00           H  
ATOM   3813 1HB  PRO A 260      51.671 -16.317 -65.221  1.00  0.00           H  
ATOM   3814 2HB  PRO A 260      51.356 -14.957 -64.160  1.00  0.00           H  
ATOM   3815 1HG  PRO A 260      53.200 -17.348 -63.754  1.00  0.00           H  
ATOM   3816 2HG  PRO A 260      53.511 -15.656 -63.355  1.00  0.00           H  
ATOM   3817 1HD  PRO A 260      52.712 -17.563 -61.546  1.00  0.00           H  
ATOM   3818 2HD  PRO A 260      52.326 -15.809 -61.283  1.00  0.00           H  
ATOM   3819  N   SER A 261      50.651 -19.222 -63.657  1.00  0.00           N  
ATOM   3820  CA  SER A 261      50.583 -20.526 -64.291  1.00  0.00           C  
ATOM   3821  C   SER A 261      49.250 -21.220 -64.054  1.00  0.00           C  
ATOM   3822  O   SER A 261      48.999 -22.284 -64.626  1.00  0.00           O  
ATOM   3823  CB  SER A 261      51.729 -21.417 -63.837  1.00  0.00           C  
ATOM   3824  OG  SER A 261      51.609 -21.805 -62.496  1.00  0.00           O  
ATOM   3825  H   SER A 261      51.043 -19.179 -62.717  1.00  0.00           H  
ATOM   3826  HA  SER A 261      50.690 -20.381 -65.366  1.00  0.00           H  
ATOM   3827 1HB  SER A 261      51.772 -22.301 -64.470  1.00  0.00           H  
ATOM   3828 2HB  SER A 261      52.665 -20.877 -63.971  1.00  0.00           H  
ATOM   3829  HG  SER A 261      51.418 -21.006 -61.985  1.00  0.00           H  
ATOM   3830  N   ASN A 262      48.394 -20.643 -63.205  1.00  0.00           N  
ATOM   3831  CA  ASN A 262      47.122 -21.291 -62.922  1.00  0.00           C  
ATOM   3832  C   ASN A 262      45.949 -20.331 -63.115  1.00  0.00           C  
ATOM   3833  O   ASN A 262      45.494 -19.703 -62.156  1.00  0.00           O  
ATOM   3834  CB  ASN A 262      47.087 -21.853 -61.527  1.00  0.00           C  
ATOM   3835  CG  ASN A 262      45.805 -22.628 -61.266  1.00  0.00           C  
ATOM   3836  OD1 ASN A 262      44.765 -22.463 -61.938  1.00  0.00           O  
ATOM   3837  ND2 ASN A 262      45.858 -23.490 -60.276  1.00  0.00           N  
ATOM   3838  H   ASN A 262      48.631 -19.758 -62.753  1.00  0.00           H  
ATOM   3839  HA  ASN A 262      47.025 -22.138 -63.580  1.00  0.00           H  
ATOM   3840 1HB  ASN A 262      47.945 -22.513 -61.377  1.00  0.00           H  
ATOM   3841 2HB  ASN A 262      47.166 -21.039 -60.804  1.00  0.00           H  
ATOM   3842 1HD2 ASN A 262      45.053 -24.039 -60.045  1.00  0.00           H  
ATOM   3843 2HD2 ASN A 262      46.703 -23.604 -59.755  1.00  0.00           H  
ATOM   3844  N   PRO A 263      45.363 -20.256 -64.321  1.00  0.00           N  
ATOM   3845  CA  PRO A 263      44.327 -19.319 -64.711  1.00  0.00           C  
ATOM   3846  C   PRO A 263      42.996 -19.590 -64.016  1.00  0.00           C  
ATOM   3847  O   PRO A 263      42.076 -18.780 -64.108  1.00  0.00           O  
ATOM   3848  CB  PRO A 263      44.230 -19.526 -66.225  1.00  0.00           C  
ATOM   3849  CG  PRO A 263      44.667 -20.946 -66.453  1.00  0.00           C  
ATOM   3850  CD  PRO A 263      45.724 -21.215 -65.399  1.00  0.00           C  
ATOM   3851  HA  PRO A 263      44.674 -18.299 -64.483  1.00  0.00           H  
ATOM   3852 1HB  PRO A 263      43.198 -19.340 -66.559  1.00  0.00           H  
ATOM   3853 2HB  PRO A 263      44.871 -18.796 -66.744  1.00  0.00           H  
ATOM   3854 1HG  PRO A 263      43.798 -21.618 -66.360  1.00  0.00           H  
ATOM   3855 2HG  PRO A 263      45.051 -21.064 -67.476  1.00  0.00           H  
ATOM   3856 1HD  PRO A 263      45.576 -22.259 -65.080  1.00  0.00           H  
ATOM   3857 2HD  PRO A 263      46.740 -21.021 -65.780  1.00  0.00           H  
ATOM   3858  N   GLU A 264      42.868 -20.762 -63.384  1.00  0.00           N  
ATOM   3859  CA  GLU A 264      41.621 -21.127 -62.731  1.00  0.00           C  
ATOM   3860  C   GLU A 264      41.630 -20.736 -61.256  1.00  0.00           C  
ATOM   3861  O   GLU A 264      40.601 -20.817 -60.582  1.00  0.00           O  
ATOM   3862  CB  GLU A 264      41.360 -22.627 -62.891  1.00  0.00           C  
ATOM   3863  CG  GLU A 264      41.165 -23.068 -64.342  1.00  0.00           C  
ATOM   3864  CD  GLU A 264      40.906 -24.557 -64.505  1.00  0.00           C  
ATOM   3865  OE1 GLU A 264      40.882 -25.257 -63.519  1.00  0.00           O  
ATOM   3866  OE2 GLU A 264      40.736 -24.986 -65.622  1.00  0.00           O  
ATOM   3867  H   GLU A 264      43.651 -21.401 -63.276  1.00  0.00           H  
ATOM   3868  HA  GLU A 264      40.809 -20.584 -63.216  1.00  0.00           H  
ATOM   3869 1HB  GLU A 264      42.200 -23.185 -62.477  1.00  0.00           H  
ATOM   3870 2HB  GLU A 264      40.470 -22.904 -62.325  1.00  0.00           H  
ATOM   3871 1HG  GLU A 264      40.326 -22.518 -64.769  1.00  0.00           H  
ATOM   3872 2HG  GLU A 264      42.058 -22.801 -64.903  1.00  0.00           H  
ATOM   3873  N   SER A 265      42.805 -20.374 -60.736  1.00  0.00           N  
ATOM   3874  CA  SER A 265      42.903 -20.009 -59.334  1.00  0.00           C  
ATOM   3875  C   SER A 265      42.178 -18.700 -59.105  1.00  0.00           C  
ATOM   3876  O   SER A 265      42.302 -17.797 -59.930  1.00  0.00           O  
ATOM   3877  CB  SER A 265      44.351 -19.832 -58.901  1.00  0.00           C  
ATOM   3878  OG  SER A 265      44.442 -19.355 -57.563  1.00  0.00           O  
ATOM   3879  H   SER A 265      43.636 -20.313 -61.325  1.00  0.00           H  
ATOM   3880  HA  SER A 265      42.449 -20.812 -58.762  1.00  0.00           H  
ATOM   3881 1HB  SER A 265      44.873 -20.784 -58.986  1.00  0.00           H  
ATOM   3882 2HB  SER A 265      44.850 -19.133 -59.578  1.00  0.00           H  
ATOM   3883  HG  SER A 265      45.387 -19.287 -57.377  1.00  0.00           H  
ATOM   3884  N   PRO A 266      41.463 -18.521 -57.988  1.00  0.00           N  
ATOM   3885  CA  PRO A 266      40.844 -17.276 -57.622  1.00  0.00           C  
ATOM   3886  C   PRO A 266      41.870 -16.205 -57.345  1.00  0.00           C  
ATOM   3887  O   PRO A 266      41.553 -15.021 -57.418  1.00  0.00           O  
ATOM   3888  CB  PRO A 266      40.052 -17.639 -56.356  1.00  0.00           C  
ATOM   3889  CG  PRO A 266      40.761 -18.846 -55.792  1.00  0.00           C  
ATOM   3890  CD  PRO A 266      41.257 -19.612 -57.009  1.00  0.00           C  
ATOM   3891  HA  PRO A 266      40.187 -16.951 -58.440  1.00  0.00           H  
ATOM   3892 1HB  PRO A 266      40.070 -16.775 -55.660  1.00  0.00           H  
ATOM   3893 2HB  PRO A 266      39.001 -17.829 -56.588  1.00  0.00           H  
ATOM   3894 1HG  PRO A 266      41.582 -18.511 -55.136  1.00  0.00           H  
ATOM   3895 2HG  PRO A 266      40.073 -19.433 -55.165  1.00  0.00           H  
ATOM   3896 1HD  PRO A 266      42.194 -20.105 -56.732  1.00  0.00           H  
ATOM   3897 2HD  PRO A 266      40.496 -20.320 -57.376  1.00  0.00           H  
ATOM   3898  N   LYS A 267      43.128 -16.598 -57.062  1.00  0.00           N  
ATOM   3899  CA  LYS A 267      44.113 -15.586 -56.719  1.00  0.00           C  
ATOM   3900  C   LYS A 267      43.587 -14.748 -55.551  1.00  0.00           C  
ATOM   3901  O   LYS A 267      43.787 -15.082 -54.387  1.00  0.00           O  
ATOM   3902  CB  LYS A 267      44.497 -14.720 -57.932  1.00  0.00           C  
ATOM   3903  CG  LYS A 267      45.246 -15.467 -59.026  1.00  0.00           C  
ATOM   3904  CD  LYS A 267      45.746 -14.512 -60.114  1.00  0.00           C  
ATOM   3905  CE  LYS A 267      46.525 -15.265 -61.190  1.00  0.00           C  
ATOM   3906  NZ  LYS A 267      45.631 -16.086 -62.030  1.00  0.00           N  
ATOM   3907  H   LYS A 267      43.409 -17.576 -57.077  1.00  0.00           H  
ATOM   3908  HA  LYS A 267      45.016 -16.090 -56.374  1.00  0.00           H  
ATOM   3909 1HB  LYS A 267      43.623 -14.294 -58.402  1.00  0.00           H  
ATOM   3910 2HB  LYS A 267      45.121 -13.907 -57.614  1.00  0.00           H  
ATOM   3911 1HG  LYS A 267      46.099 -15.988 -58.592  1.00  0.00           H  
ATOM   3912 2HG  LYS A 267      44.580 -16.214 -59.478  1.00  0.00           H  
ATOM   3913 1HD  LYS A 267      44.895 -14.002 -60.572  1.00  0.00           H  
ATOM   3914 2HD  LYS A 267      46.401 -13.764 -59.670  1.00  0.00           H  
ATOM   3915 1HE  LYS A 267      47.060 -14.561 -61.821  1.00  0.00           H  
ATOM   3916 2HE  LYS A 267      47.246 -15.920 -60.704  1.00  0.00           H  
ATOM   3917 1HZ  LYS A 267      46.175 -16.587 -62.720  1.00  0.00           H  
ATOM   3918 2HZ  LYS A 267      45.134 -16.748 -61.438  1.00  0.00           H  
ATOM   3919 3HZ  LYS A 267      44.964 -15.492 -62.492  1.00  0.00           H  
ATOM   3920  N   TYR A 268      43.027 -13.608 -55.886  1.00  0.00           N  
ATOM   3921  CA  TYR A 268      42.528 -12.631 -54.945  1.00  0.00           C  
ATOM   3922  C   TYR A 268      41.210 -13.042 -54.289  1.00  0.00           C  
ATOM   3923  O   TYR A 268      40.470 -13.895 -54.782  1.00  0.00           O  
ATOM   3924  CB  TYR A 268      42.322 -11.315 -55.672  1.00  0.00           C  
ATOM   3925  CG  TYR A 268      41.398 -11.477 -56.842  1.00  0.00           C  
ATOM   3926  CD1 TYR A 268      40.024 -11.406 -56.661  1.00  0.00           C  
ATOM   3927  CD2 TYR A 268      41.926 -11.713 -58.109  1.00  0.00           C  
ATOM   3928  CE1 TYR A 268      39.175 -11.577 -57.744  1.00  0.00           C  
ATOM   3929  CE2 TYR A 268      41.078 -11.877 -59.191  1.00  0.00           C  
ATOM   3930  CZ  TYR A 268      39.705 -11.811 -59.010  1.00  0.00           C  
ATOM   3931  OH  TYR A 268      38.856 -11.973 -60.084  1.00  0.00           O  
ATOM   3932  H   TYR A 268      42.845 -13.475 -56.866  1.00  0.00           H  
ATOM   3933  HA  TYR A 268      43.271 -12.500 -54.164  1.00  0.00           H  
ATOM   3934 1HB  TYR A 268      41.893 -10.575 -54.993  1.00  0.00           H  
ATOM   3935 2HB  TYR A 268      43.274 -10.928 -56.026  1.00  0.00           H  
ATOM   3936  HD1 TYR A 268      39.618 -11.223 -55.663  1.00  0.00           H  
ATOM   3937  HD2 TYR A 268      43.006 -11.768 -58.248  1.00  0.00           H  
ATOM   3938  HE1 TYR A 268      38.098 -11.527 -57.606  1.00  0.00           H  
ATOM   3939  HE2 TYR A 268      41.490 -12.061 -60.183  1.00  0.00           H  
ATOM   3940  HH  TYR A 268      39.376 -12.015 -60.896  1.00  0.00           H  
ATOM   3941  N   SER A 269      40.919 -12.397 -53.175  1.00  0.00           N  
ATOM   3942  CA  SER A 269      39.671 -12.542 -52.448  1.00  0.00           C  
ATOM   3943  C   SER A 269      39.482 -11.252 -51.682  1.00  0.00           C  
ATOM   3944  O   SER A 269      40.345 -10.884 -50.894  1.00  0.00           O  
ATOM   3945  CB  SER A 269      39.740 -13.737 -51.514  1.00  0.00           C  
ATOM   3946  OG  SER A 269      38.562 -13.880 -50.762  1.00  0.00           O  
ATOM   3947  H   SER A 269      41.604 -11.726 -52.847  1.00  0.00           H  
ATOM   3948  HA  SER A 269      38.848 -12.662 -53.153  1.00  0.00           H  
ATOM   3949 1HB  SER A 269      39.910 -14.640 -52.103  1.00  0.00           H  
ATOM   3950 2HB  SER A 269      40.594 -13.624 -50.846  1.00  0.00           H  
ATOM   3951  HG  SER A 269      37.847 -13.972 -51.400  1.00  0.00           H  
ATOM   3952  N   VAL A 270      38.391 -10.547 -51.897  1.00  0.00           N  
ATOM   3953  CA  VAL A 270      38.253  -9.266 -51.225  1.00  0.00           C  
ATOM   3954  C   VAL A 270      36.995  -9.162 -50.373  1.00  0.00           C  
ATOM   3955  O   VAL A 270      35.921  -9.644 -50.732  1.00  0.00           O  
ATOM   3956  CB  VAL A 270      38.381  -8.109 -52.226  1.00  0.00           C  
ATOM   3957  CG1 VAL A 270      38.205  -6.802 -51.521  1.00  0.00           C  
ATOM   3958  CG2 VAL A 270      39.745  -8.163 -52.890  1.00  0.00           C  
ATOM   3959  H   VAL A 270      37.681 -10.871 -52.537  1.00  0.00           H  
ATOM   3960  HA  VAL A 270      39.097  -9.149 -50.547  1.00  0.00           H  
ATOM   3961  HB  VAL A 270      37.636  -8.184 -52.964  1.00  0.00           H  
ATOM   3962 1HG1 VAL A 270      38.307  -6.018 -52.212  1.00  0.00           H  
ATOM   3963 2HG1 VAL A 270      37.224  -6.750 -51.075  1.00  0.00           H  
ATOM   3964 3HG1 VAL A 270      38.967  -6.697 -50.753  1.00  0.00           H  
ATOM   3965 1HG2 VAL A 270      39.836  -7.339 -53.596  1.00  0.00           H  
ATOM   3966 2HG2 VAL A 270      40.522  -8.077 -52.133  1.00  0.00           H  
ATOM   3967 3HG2 VAL A 270      39.877  -9.098 -53.430  1.00  0.00           H  
ATOM   3968  N   GLY A 271      37.197  -8.600 -49.188  1.00  0.00           N  
ATOM   3969  CA  GLY A 271      36.181  -8.389 -48.177  1.00  0.00           C  
ATOM   3970  C   GLY A 271      35.522  -7.032 -48.338  1.00  0.00           C  
ATOM   3971  O   GLY A 271      35.347  -6.552 -49.457  1.00  0.00           O  
ATOM   3972  H   GLY A 271      38.125  -8.260 -48.999  1.00  0.00           H  
ATOM   3973 1HA  GLY A 271      35.435  -9.168 -48.260  1.00  0.00           H  
ATOM   3974 2HA  GLY A 271      36.612  -8.472 -47.187  1.00  0.00           H  
ATOM   3975  N   PHE A 272      35.135  -6.413 -47.237  1.00  0.00           N  
ATOM   3976  CA  PHE A 272      34.371  -5.183 -47.353  1.00  0.00           C  
ATOM   3977  C   PHE A 272      35.224  -3.923 -47.566  1.00  0.00           C  
ATOM   3978  O   PHE A 272      36.299  -3.776 -46.983  1.00  0.00           O  
ATOM   3979  CB  PHE A 272      33.550  -5.004 -46.100  1.00  0.00           C  
ATOM   3980  CG  PHE A 272      32.503  -6.044 -45.899  1.00  0.00           C  
ATOM   3981  CD1 PHE A 272      32.569  -6.914 -44.822  1.00  0.00           C  
ATOM   3982  CD2 PHE A 272      31.486  -6.192 -46.789  1.00  0.00           C  
ATOM   3983  CE1 PHE A 272      31.615  -7.893 -44.640  1.00  0.00           C  
ATOM   3984  CE2 PHE A 272      30.536  -7.170 -46.627  1.00  0.00           C  
ATOM   3985  CZ  PHE A 272      30.595  -8.022 -45.546  1.00  0.00           C  
ATOM   3986  H   PHE A 272      35.335  -6.811 -46.316  1.00  0.00           H  
ATOM   3987  HA  PHE A 272      33.698  -5.282 -48.205  1.00  0.00           H  
ATOM   3988 1HB  PHE A 272      34.199  -4.999 -45.251  1.00  0.00           H  
ATOM   3989 2HB  PHE A 272      33.076  -4.068 -46.156  1.00  0.00           H  
ATOM   3990  HD1 PHE A 272      33.381  -6.826 -44.119  1.00  0.00           H  
ATOM   3991  HD2 PHE A 272      31.445  -5.531 -47.632  1.00  0.00           H  
ATOM   3992  HE1 PHE A 272      31.674  -8.577 -43.786  1.00  0.00           H  
ATOM   3993  HE2 PHE A 272      29.737  -7.281 -47.352  1.00  0.00           H  
ATOM   3994  HZ  PHE A 272      29.836  -8.808 -45.418  1.00  0.00           H  
ATOM   3995  N   ALA A 273      34.718  -2.998 -48.393  1.00  0.00           N  
ATOM   3996  CA  ALA A 273      35.367  -1.700 -48.653  1.00  0.00           C  
ATOM   3997  C   ALA A 273      35.447  -0.853 -47.382  1.00  0.00           C  
ATOM   3998  O   ALA A 273      34.522  -0.866 -46.571  1.00  0.00           O  
ATOM   3999  CB  ALA A 273      34.608  -0.930 -49.733  1.00  0.00           C  
ATOM   4000  H   ALA A 273      33.850  -3.206 -48.861  1.00  0.00           H  
ATOM   4001  HA  ALA A 273      36.385  -1.893 -49.001  1.00  0.00           H  
ATOM   4002 1HB  ALA A 273      35.119   0.017 -49.935  1.00  0.00           H  
ATOM   4003 2HB  ALA A 273      34.576  -1.517 -50.651  1.00  0.00           H  
ATOM   4004 3HB  ALA A 273      33.595  -0.726 -49.399  1.00  0.00           H  
ATOM   4005  N   ARG A 274      36.526  -0.080 -47.239  1.00  0.00           N  
ATOM   4006  CA  ARG A 274      36.712   0.817 -46.089  1.00  0.00           C  
ATOM   4007  C   ARG A 274      37.643   1.969 -46.496  1.00  0.00           C  
ATOM   4008  O   ARG A 274      38.564   1.762 -47.286  1.00  0.00           O  
ATOM   4009  CB  ARG A 274      37.286   0.076 -44.875  1.00  0.00           C  
ATOM   4010  CG  ARG A 274      37.348   0.918 -43.550  1.00  0.00           C  
ATOM   4011  CD  ARG A 274      37.888   0.129 -42.372  1.00  0.00           C  
ATOM   4012  NE  ARG A 274      37.895   0.903 -41.124  1.00  0.00           N  
ATOM   4013  CZ  ARG A 274      38.847   1.826 -40.835  1.00  0.00           C  
ATOM   4014  NH1 ARG A 274      39.769   2.101 -41.731  1.00  0.00           N  
ATOM   4015  NH2 ARG A 274      38.859   2.466 -39.680  1.00  0.00           N  
ATOM   4016  H   ARG A 274      37.245  -0.119 -47.952  1.00  0.00           H  
ATOM   4017  HA  ARG A 274      35.748   1.226 -45.800  1.00  0.00           H  
ATOM   4018 1HB  ARG A 274      36.705  -0.823 -44.679  1.00  0.00           H  
ATOM   4019 2HB  ARG A 274      38.302  -0.245 -45.101  1.00  0.00           H  
ATOM   4020 1HG  ARG A 274      38.012   1.772 -43.694  1.00  0.00           H  
ATOM   4021 2HG  ARG A 274      36.348   1.273 -43.294  1.00  0.00           H  
ATOM   4022 1HD  ARG A 274      37.279  -0.766 -42.214  1.00  0.00           H  
ATOM   4023 2HD  ARG A 274      38.898  -0.158 -42.569  1.00  0.00           H  
ATOM   4024  HE  ARG A 274      37.175   0.685 -40.411  1.00  0.00           H  
ATOM   4025 1HH1 ARG A 274      39.760   1.644 -42.630  1.00  0.00           H  
ATOM   4026 2HH1 ARG A 274      40.482   2.829 -41.555  1.00  0.00           H  
ATOM   4027 1HH2 ARG A 274      38.170   2.273 -38.974  1.00  0.00           H  
ATOM   4028 2HH2 ARG A 274      39.581   3.155 -39.505  1.00  0.00           H  
ATOM   4029  N   ALA A 275      37.406   3.178 -45.975  1.00  0.00           N  
ATOM   4030  CA  ALA A 275      38.284   4.317 -46.277  1.00  0.00           C  
ATOM   4031  C   ALA A 275      38.568   5.147 -45.027  1.00  0.00           C  
ATOM   4032  O   ALA A 275      37.714   5.268 -44.150  1.00  0.00           O  
ATOM   4033  CB  ALA A 275      37.655   5.211 -47.339  1.00  0.00           C  
ATOM   4034  H   ALA A 275      36.627   3.309 -45.345  1.00  0.00           H  
ATOM   4035  HA  ALA A 275      39.235   3.929 -46.644  1.00  0.00           H  
ATOM   4036 1HB  ALA A 275      38.312   6.028 -47.570  1.00  0.00           H  
ATOM   4037 2HB  ALA A 275      37.483   4.641 -48.244  1.00  0.00           H  
ATOM   4038 3HB  ALA A 275      36.717   5.604 -46.966  1.00  0.00           H  
ATOM   4039  N   ASP A 276      39.767   5.738 -44.985  1.00  0.00           N  
ATOM   4040  CA  ASP A 276      40.221   6.577 -43.869  1.00  0.00           C  
ATOM   4041  C   ASP A 276      40.122   8.113 -43.990  1.00  0.00           C  
ATOM   4042  O   ASP A 276      39.901   8.756 -42.968  1.00  0.00           O  
ATOM   4043  CB  ASP A 276      41.679   6.241 -43.526  1.00  0.00           C  
ATOM   4044  CG  ASP A 276      41.859   4.830 -43.010  1.00  0.00           C  
ATOM   4045  OD1 ASP A 276      41.227   4.470 -42.032  1.00  0.00           O  
ATOM   4046  OD2 ASP A 276      42.604   4.108 -43.613  1.00  0.00           O  
ATOM   4047  H   ASP A 276      40.401   5.575 -45.753  1.00  0.00           H  
ATOM   4048  HA  ASP A 276      39.618   6.296 -43.004  1.00  0.00           H  
ATOM   4049 1HB  ASP A 276      42.310   6.367 -44.401  1.00  0.00           H  
ATOM   4050 2HB  ASP A 276      42.044   6.938 -42.767  1.00  0.00           H  
ATOM   4051  N   PRO A 277      40.348   8.759 -45.163  1.00  0.00           N  
ATOM   4052  CA  PRO A 277      40.338  10.209 -45.325  1.00  0.00           C  
ATOM   4053  C   PRO A 277      39.136  10.885 -44.685  1.00  0.00           C  
ATOM   4054  O   PRO A 277      39.247  11.980 -44.128  1.00  0.00           O  
ATOM   4055  CB  PRO A 277      40.345  10.367 -46.842  1.00  0.00           C  
ATOM   4056  CG  PRO A 277      41.062   9.142 -47.335  1.00  0.00           C  
ATOM   4057  CD  PRO A 277      40.607   8.036 -46.422  1.00  0.00           C  
ATOM   4058  HA  PRO A 277      41.277  10.614 -44.891  1.00  0.00           H  
ATOM   4059 1HB  PRO A 277      39.307  10.437 -47.212  1.00  0.00           H  
ATOM   4060 2HB  PRO A 277      40.843  11.303 -47.123  1.00  0.00           H  
ATOM   4061 1HG  PRO A 277      40.803   8.949 -48.377  1.00  0.00           H  
ATOM   4062 2HG  PRO A 277      42.154   9.302 -47.301  1.00  0.00           H  
ATOM   4063 1HD  PRO A 277      39.688   7.617 -46.821  1.00  0.00           H  
ATOM   4064 2HD  PRO A 277      41.417   7.311 -46.320  1.00  0.00           H  
ATOM   4065  N   THR A 278      37.974  10.227 -44.796  1.00  0.00           N  
ATOM   4066  CA  THR A 278      36.734  10.718 -44.219  1.00  0.00           C  
ATOM   4067  C   THR A 278      36.028   9.545 -43.513  1.00  0.00           C  
ATOM   4068  O   THR A 278      36.293   9.246 -42.349  1.00  0.00           O  
ATOM   4069  CB  THR A 278      35.815  11.355 -45.308  1.00  0.00           C  
ATOM   4070  OG1 THR A 278      35.547  10.398 -46.342  1.00  0.00           O  
ATOM   4071  CG2 THR A 278      36.468  12.581 -45.934  1.00  0.00           C  
ATOM   4072  H   THR A 278      37.960   9.339 -45.269  1.00  0.00           H  
ATOM   4073  HA  THR A 278      36.963  11.478 -43.471  1.00  0.00           H  
ATOM   4074  HB  THR A 278      34.872  11.655 -44.844  1.00  0.00           H  
ATOM   4075  HG1 THR A 278      35.162  10.865 -47.101  1.00  0.00           H  
ATOM   4076 1HG2 THR A 278      35.799  13.007 -46.677  1.00  0.00           H  
ATOM   4077 2HG2 THR A 278      36.668  13.322 -45.156  1.00  0.00           H  
ATOM   4078 3HG2 THR A 278      37.404  12.307 -46.413  1.00  0.00           H  
ATOM   4079  N   ASN A 279      35.105   8.911 -44.237  1.00  0.00           N  
ATOM   4080  CA  ASN A 279      34.371   7.728 -43.829  1.00  0.00           C  
ATOM   4081  C   ASN A 279      33.791   7.109 -45.095  1.00  0.00           C  
ATOM   4082  O   ASN A 279      33.074   6.102 -45.092  1.00  0.00           O  
ATOM   4083  CB  ASN A 279      33.322   8.092 -42.786  1.00  0.00           C  
ATOM   4084  CG  ASN A 279      32.282   9.096 -43.278  1.00  0.00           C  
ATOM   4085  OD1 ASN A 279      32.228   9.447 -44.466  1.00  0.00           O  
ATOM   4086  ND2 ASN A 279      31.458   9.563 -42.367  1.00  0.00           N  
ATOM   4087  H   ASN A 279      34.959   9.236 -45.175  1.00  0.00           H  
ATOM   4088  HA  ASN A 279      35.066   7.003 -43.397  1.00  0.00           H  
ATOM   4089 1HB  ASN A 279      32.812   7.190 -42.475  1.00  0.00           H  
ATOM   4090 2HB  ASN A 279      33.809   8.500 -41.903  1.00  0.00           H  
ATOM   4091 1HD2 ASN A 279      30.752  10.226 -42.616  1.00  0.00           H  
ATOM   4092 2HD2 ASN A 279      31.539   9.255 -41.417  1.00  0.00           H  
ATOM   4093  N   TYR A 280      34.142   7.719 -46.211  1.00  0.00           N  
ATOM   4094  CA  TYR A 280      33.561   7.353 -47.488  1.00  0.00           C  
ATOM   4095  C   TYR A 280      34.199   6.157 -48.167  1.00  0.00           C  
ATOM   4096  O   TYR A 280      35.006   6.304 -49.073  1.00  0.00           O  
ATOM   4097  CB  TYR A 280      33.582   8.577 -48.406  1.00  0.00           C  
ATOM   4098  CG  TYR A 280      32.741   8.445 -49.644  1.00  0.00           C  
ATOM   4099  CD1 TYR A 280      32.282   7.221 -50.031  1.00  0.00           C  
ATOM   4100  CD2 TYR A 280      32.416   9.567 -50.386  1.00  0.00           C  
ATOM   4101  CE1 TYR A 280      31.526   7.091 -51.154  1.00  0.00           C  
ATOM   4102  CE2 TYR A 280      31.644   9.434 -51.517  1.00  0.00           C  
ATOM   4103  CZ  TYR A 280      31.209   8.189 -51.892  1.00  0.00           C  
ATOM   4104  OH  TYR A 280      30.467   8.039 -53.001  1.00  0.00           O  
ATOM   4105  H   TYR A 280      34.760   8.524 -46.157  1.00  0.00           H  
ATOM   4106  HA  TYR A 280      32.520   7.089 -47.316  1.00  0.00           H  
ATOM   4107 1HB  TYR A 280      33.234   9.448 -47.851  1.00  0.00           H  
ATOM   4108 2HB  TYR A 280      34.609   8.776 -48.715  1.00  0.00           H  
ATOM   4109  HD1 TYR A 280      32.525   6.355 -49.455  1.00  0.00           H  
ATOM   4110  HD2 TYR A 280      32.774  10.549 -50.078  1.00  0.00           H  
ATOM   4111  HE1 TYR A 280      31.182   6.114 -51.463  1.00  0.00           H  
ATOM   4112  HE2 TYR A 280      31.385  10.311 -52.113  1.00  0.00           H  
ATOM   4113  HH  TYR A 280      30.149   7.115 -53.045  1.00  0.00           H  
ATOM   4114  N   ALA A 281      33.853   4.961 -47.701  1.00  0.00           N  
ATOM   4115  CA  ALA A 281      34.365   3.746 -48.336  1.00  0.00           C  
ATOM   4116  C   ALA A 281      33.976   3.795 -49.811  1.00  0.00           C  
ATOM   4117  O   ALA A 281      32.823   4.087 -50.119  1.00  0.00           O  
ATOM   4118  CB  ALA A 281      33.781   2.511 -47.678  1.00  0.00           C  
ATOM   4119  H   ALA A 281      33.231   4.933 -46.892  1.00  0.00           H  
ATOM   4120  HA  ALA A 281      35.444   3.725 -48.260  1.00  0.00           H  
ATOM   4121 1HB  ALA A 281      34.165   1.628 -48.169  1.00  0.00           H  
ATOM   4122 2HB  ALA A 281      34.051   2.494 -46.629  1.00  0.00           H  
ATOM   4123 3HB  ALA A 281      32.694   2.533 -47.765  1.00  0.00           H  
ATOM   4124  N   TYR A 282      34.888   3.462 -50.721  1.00  0.00           N  
ATOM   4125  CA  TYR A 282      34.532   3.534 -52.135  1.00  0.00           C  
ATOM   4126  C   TYR A 282      34.527   2.197 -52.851  1.00  0.00           C  
ATOM   4127  O   TYR A 282      35.297   1.288 -52.541  1.00  0.00           O  
ATOM   4128  CB  TYR A 282      35.485   4.446 -52.916  1.00  0.00           C  
ATOM   4129  CG  TYR A 282      35.463   5.932 -52.587  1.00  0.00           C  
ATOM   4130  CD1 TYR A 282      36.365   6.455 -51.678  1.00  0.00           C  
ATOM   4131  CD2 TYR A 282      34.564   6.772 -53.223  1.00  0.00           C  
ATOM   4132  CE1 TYR A 282      36.376   7.813 -51.413  1.00  0.00           C  
ATOM   4133  CE2 TYR A 282      34.577   8.125 -52.966  1.00  0.00           C  
ATOM   4134  CZ  TYR A 282      35.483   8.649 -52.065  1.00  0.00           C  
ATOM   4135  OH  TYR A 282      35.512  10.008 -51.816  1.00  0.00           O  
ATOM   4136  H   TYR A 282      35.825   3.207 -50.443  1.00  0.00           H  
ATOM   4137  HA  TYR A 282      33.526   3.948 -52.216  1.00  0.00           H  
ATOM   4138 1HB  TYR A 282      36.505   4.091 -52.768  1.00  0.00           H  
ATOM   4139 2HB  TYR A 282      35.272   4.340 -53.983  1.00  0.00           H  
ATOM   4140  HD1 TYR A 282      37.071   5.798 -51.172  1.00  0.00           H  
ATOM   4141  HD2 TYR A 282      33.855   6.367 -53.930  1.00  0.00           H  
ATOM   4142  HE1 TYR A 282      37.090   8.220 -50.700  1.00  0.00           H  
ATOM   4143  HE2 TYR A 282      33.874   8.782 -53.477  1.00  0.00           H  
ATOM   4144  HH  TYR A 282      34.781  10.431 -52.274  1.00  0.00           H  
ATOM   4145  N   TRP A 283      33.657   2.127 -53.844  1.00  0.00           N  
ATOM   4146  CA  TRP A 283      33.528   1.024 -54.783  1.00  0.00           C  
ATOM   4147  C   TRP A 283      33.885   1.556 -56.178  1.00  0.00           C  
ATOM   4148  O   TRP A 283      33.132   2.343 -56.742  1.00  0.00           O  
ATOM   4149  CB  TRP A 283      32.096   0.516 -54.753  1.00  0.00           C  
ATOM   4150  CG  TRP A 283      31.863  -0.665 -55.564  1.00  0.00           C  
ATOM   4151  CD1 TRP A 283      31.999  -0.752 -56.879  1.00  0.00           C  
ATOM   4152  CD2 TRP A 283      31.419  -1.948 -55.129  1.00  0.00           C  
ATOM   4153  NE1 TRP A 283      31.688  -2.003 -57.302  1.00  0.00           N  
ATOM   4154  CE2 TRP A 283      31.311  -2.736 -56.263  1.00  0.00           C  
ATOM   4155  CE3 TRP A 283      31.103  -2.483 -53.894  1.00  0.00           C  
ATOM   4156  CZ2 TRP A 283      30.889  -4.021 -56.215  1.00  0.00           C  
ATOM   4157  CZ3 TRP A 283      30.684  -3.778 -53.847  1.00  0.00           C  
ATOM   4158  CH2 TRP A 283      30.573  -4.522 -54.990  1.00  0.00           C  
ATOM   4159  H   TRP A 283      33.045   2.919 -53.979  1.00  0.00           H  
ATOM   4160  HA  TRP A 283      34.218   0.227 -54.509  1.00  0.00           H  
ATOM   4161 1HB  TRP A 283      31.803   0.299 -53.725  1.00  0.00           H  
ATOM   4162 2HB  TRP A 283      31.441   1.306 -55.119  1.00  0.00           H  
ATOM   4163  HD1 TRP A 283      32.323   0.059 -57.512  1.00  0.00           H  
ATOM   4164  HE1 TRP A 283      31.747  -2.325 -58.274  1.00  0.00           H  
ATOM   4165  HE3 TRP A 283      31.181  -1.884 -52.986  1.00  0.00           H  
ATOM   4166  HZ2 TRP A 283      30.803  -4.641 -57.110  1.00  0.00           H  
ATOM   4167  HZ3 TRP A 283      30.437  -4.195 -52.882  1.00  0.00           H  
ATOM   4168  HH2 TRP A 283      30.239  -5.544 -54.928  1.00  0.00           H  
ATOM   4169  N   GLU A 284      35.052   1.198 -56.710  1.00  0.00           N  
ATOM   4170  CA  GLU A 284      35.498   1.797 -57.974  1.00  0.00           C  
ATOM   4171  C   GLU A 284      34.687   1.463 -59.240  1.00  0.00           C  
ATOM   4172  O   GLU A 284      34.527   2.332 -60.092  1.00  0.00           O  
ATOM   4173  CB  GLU A 284      36.966   1.480 -58.195  1.00  0.00           C  
ATOM   4174  CG  GLU A 284      37.948   2.213 -57.292  1.00  0.00           C  
ATOM   4175  CD  GLU A 284      38.021   3.716 -57.529  1.00  0.00           C  
ATOM   4176  OE1 GLU A 284      37.594   4.192 -58.580  1.00  0.00           O  
ATOM   4177  OE2 GLU A 284      38.517   4.400 -56.660  1.00  0.00           O  
ATOM   4178  H   GLU A 284      35.636   0.525 -56.232  1.00  0.00           H  
ATOM   4179  HA  GLU A 284      35.431   2.867 -57.845  1.00  0.00           H  
ATOM   4180 1HB  GLU A 284      37.100   0.467 -57.955  1.00  0.00           H  
ATOM   4181 2HB  GLU A 284      37.241   1.627 -59.241  1.00  0.00           H  
ATOM   4182 1HG  GLU A 284      37.669   2.035 -56.253  1.00  0.00           H  
ATOM   4183 2HG  GLU A 284      38.940   1.779 -57.447  1.00  0.00           H  
ATOM   4184  N   SER A 285      34.181   0.236 -59.390  1.00  0.00           N  
ATOM   4185  CA  SER A 285      33.373  -0.064 -60.588  1.00  0.00           C  
ATOM   4186  C   SER A 285      32.301  -1.107 -60.329  1.00  0.00           C  
ATOM   4187  O   SER A 285      32.590  -2.244 -59.958  1.00  0.00           O  
ATOM   4188  CB  SER A 285      34.215  -0.529 -61.757  1.00  0.00           C  
ATOM   4189  OG  SER A 285      33.367  -0.846 -62.829  1.00  0.00           O  
ATOM   4190  H   SER A 285      34.364  -0.478 -58.680  1.00  0.00           H  
ATOM   4191  HA  SER A 285      32.865   0.853 -60.888  1.00  0.00           H  
ATOM   4192 1HB  SER A 285      34.912   0.254 -62.052  1.00  0.00           H  
ATOM   4193 2HB  SER A 285      34.788  -1.404 -61.478  1.00  0.00           H  
ATOM   4194  HG  SER A 285      33.923  -0.926 -63.641  1.00  0.00           H  
ATOM   4195  N   MET A 286      31.045  -0.711 -60.496  1.00  0.00           N  
ATOM   4196  CA  MET A 286      29.927  -1.607 -60.222  1.00  0.00           C  
ATOM   4197  C   MET A 286      29.324  -2.295 -61.445  1.00  0.00           C  
ATOM   4198  O   MET A 286      29.086  -3.502 -61.441  1.00  0.00           O  
ATOM   4199  CB  MET A 286      28.861  -0.816 -59.515  1.00  0.00           C  
ATOM   4200  CG  MET A 286      27.746  -1.608 -59.039  1.00  0.00           C  
ATOM   4201  SD  MET A 286      26.577  -0.586 -58.242  1.00  0.00           S  
ATOM   4202  CE  MET A 286      25.411  -1.764 -57.835  1.00  0.00           C  
ATOM   4203  H   MET A 286      30.874   0.238 -60.794  1.00  0.00           H  
ATOM   4204  HA  MET A 286      30.272  -2.398 -59.564  1.00  0.00           H  
ATOM   4205 1HB  MET A 286      29.298  -0.301 -58.659  1.00  0.00           H  
ATOM   4206 2HB  MET A 286      28.460  -0.060 -60.183  1.00  0.00           H  
ATOM   4207 1HG  MET A 286      27.271  -2.131 -59.857  1.00  0.00           H  
ATOM   4208 2HG  MET A 286      28.105  -2.351 -58.325  1.00  0.00           H  
ATOM   4209 1HE  MET A 286      24.602  -1.291 -57.312  1.00  0.00           H  
ATOM   4210 2HE  MET A 286      25.031  -2.238 -58.733  1.00  0.00           H  
ATOM   4211 3HE  MET A 286      25.881  -2.513 -57.204  1.00  0.00           H  
ATOM   4212  N   GLY A 287      29.065  -1.520 -62.489  1.00  0.00           N  
ATOM   4213  CA  GLY A 287      28.427  -2.025 -63.700  1.00  0.00           C  
ATOM   4214  C   GLY A 287      29.357  -1.967 -64.886  1.00  0.00           C  
ATOM   4215  O   GLY A 287      28.929  -2.139 -66.025  1.00  0.00           O  
ATOM   4216  H   GLY A 287      29.294  -0.539 -62.440  1.00  0.00           H  
ATOM   4217 1HA  GLY A 287      28.100  -3.051 -63.541  1.00  0.00           H  
ATOM   4218 2HA  GLY A 287      27.536  -1.442 -63.918  1.00  0.00           H  
ATOM   4219  N   ASP A 288      30.632  -1.703 -64.628  1.00  0.00           N  
ATOM   4220  CA  ASP A 288      31.587  -1.582 -65.715  1.00  0.00           C  
ATOM   4221  C   ASP A 288      32.951  -2.249 -65.482  1.00  0.00           C  
ATOM   4222  O   ASP A 288      33.945  -1.551 -65.268  1.00  0.00           O  
ATOM   4223  CB  ASP A 288      31.815  -0.106 -66.041  1.00  0.00           C  
ATOM   4224  CG  ASP A 288      32.630   0.080 -67.288  1.00  0.00           C  
ATOM   4225  OD1 ASP A 288      32.588  -0.799 -68.122  1.00  0.00           O  
ATOM   4226  OD2 ASP A 288      33.284   1.086 -67.409  1.00  0.00           O  
ATOM   4227  H   ASP A 288      30.936  -1.587 -63.671  1.00  0.00           H  
ATOM   4228  HA  ASP A 288      31.144  -2.040 -66.599  1.00  0.00           H  
ATOM   4229 1HB  ASP A 288      30.850   0.391 -66.174  1.00  0.00           H  
ATOM   4230 2HB  ASP A 288      32.321   0.382 -65.206  1.00  0.00           H  
ATOM   4231  N   PRO A 289      33.010  -3.591 -65.383  1.00  0.00           N  
ATOM   4232  CA  PRO A 289      34.213  -4.406 -65.408  1.00  0.00           C  
ATOM   4233  C   PRO A 289      34.560  -4.836 -66.840  1.00  0.00           C  
ATOM   4234  O   PRO A 289      35.492  -5.608 -67.056  1.00  0.00           O  
ATOM   4235  CB  PRO A 289      33.792  -5.608 -64.569  1.00  0.00           C  
ATOM   4236  CG  PRO A 289      32.328  -5.797 -64.933  1.00  0.00           C  
ATOM   4237  CD  PRO A 289      31.780  -4.380 -65.095  1.00  0.00           C  
ATOM   4238  HA  PRO A 289      35.046  -3.855 -64.944  1.00  0.00           H  
ATOM   4239 1HB  PRO A 289      34.414  -6.481 -64.817  1.00  0.00           H  
ATOM   4240 2HB  PRO A 289      33.946  -5.390 -63.499  1.00  0.00           H  
ATOM   4241 1HG  PRO A 289      32.247  -6.390 -65.857  1.00  0.00           H  
ATOM   4242 2HG  PRO A 289      31.809  -6.365 -64.146  1.00  0.00           H  
ATOM   4243 1HD  PRO A 289      31.058  -4.329 -65.926  1.00  0.00           H  
ATOM   4244 2HD  PRO A 289      31.342  -4.093 -64.130  1.00  0.00           H  
ATOM   4245  N   ASN A 290      33.751  -4.383 -67.805  1.00  0.00           N  
ATOM   4246  CA  ASN A 290      33.772  -4.875 -69.181  1.00  0.00           C  
ATOM   4247  C   ASN A 290      34.514  -3.970 -70.164  1.00  0.00           C  
ATOM   4248  O   ASN A 290      34.349  -4.092 -71.381  1.00  0.00           O  
ATOM   4249  CB  ASN A 290      32.346  -5.087 -69.648  1.00  0.00           C  
ATOM   4250  CG  ASN A 290      31.649  -6.203 -68.903  1.00  0.00           C  
ATOM   4251  OD1 ASN A 290      32.241  -7.248 -68.609  1.00  0.00           O  
ATOM   4252  ND2 ASN A 290      30.392  -5.995 -68.590  1.00  0.00           N  
ATOM   4253  H   ASN A 290      33.052  -3.690 -67.583  1.00  0.00           H  
ATOM   4254  HA  ASN A 290      34.287  -5.836 -69.187  1.00  0.00           H  
ATOM   4255 1HB  ASN A 290      31.779  -4.163 -69.505  1.00  0.00           H  
ATOM   4256 2HB  ASN A 290      32.341  -5.315 -70.713  1.00  0.00           H  
ATOM   4257 1HD2 ASN A 290      29.875  -6.696 -68.096  1.00  0.00           H  
ATOM   4258 2HD2 ASN A 290      29.947  -5.135 -68.847  1.00  0.00           H  
ATOM   4259  N   ASP A 291      35.312  -3.053 -69.639  1.00  0.00           N  
ATOM   4260  CA  ASP A 291      36.091  -2.143 -70.468  1.00  0.00           C  
ATOM   4261  C   ASP A 291      37.426  -2.840 -70.765  1.00  0.00           C  
ATOM   4262  O   ASP A 291      37.523  -4.062 -70.641  1.00  0.00           O  
ATOM   4263  CB  ASP A 291      36.252  -0.773 -69.770  1.00  0.00           C  
ATOM   4264  CG  ASP A 291      36.570   0.444 -70.735  1.00  0.00           C  
ATOM   4265  OD1 ASP A 291      35.790   1.356 -70.835  1.00  0.00           O  
ATOM   4266  OD2 ASP A 291      37.605   0.408 -71.354  1.00  0.00           O  
ATOM   4267  H   ASP A 291      35.388  -2.992 -68.633  1.00  0.00           H  
ATOM   4268  HA  ASP A 291      35.567  -1.983 -71.411  1.00  0.00           H  
ATOM   4269 1HB  ASP A 291      35.323  -0.539 -69.226  1.00  0.00           H  
ATOM   4270 2HB  ASP A 291      37.026  -0.846 -69.033  1.00  0.00           H  
ATOM   4271  N   SER A 292      38.442  -2.104 -71.193  1.00  0.00           N  
ATOM   4272  CA  SER A 292      39.684  -2.745 -71.598  1.00  0.00           C  
ATOM   4273  C   SER A 292      40.295  -3.629 -70.535  1.00  0.00           C  
ATOM   4274  O   SER A 292      40.488  -3.233 -69.387  1.00  0.00           O  
ATOM   4275  CB  SER A 292      40.726  -1.724 -71.974  1.00  0.00           C  
ATOM   4276  OG  SER A 292      41.955  -2.362 -72.269  1.00  0.00           O  
ATOM   4277  H   SER A 292      38.334  -1.096 -71.282  1.00  0.00           H  
ATOM   4278  HA  SER A 292      39.468  -3.363 -72.471  1.00  0.00           H  
ATOM   4279 1HB  SER A 292      40.387  -1.148 -72.835  1.00  0.00           H  
ATOM   4280 2HB  SER A 292      40.862  -1.029 -71.145  1.00  0.00           H  
ATOM   4281  HG  SER A 292      41.823  -2.803 -73.118  1.00  0.00           H  
ATOM   4282  N   ALA A 293      40.767  -4.789 -70.976  1.00  0.00           N  
ATOM   4283  CA  ALA A 293      41.439  -5.758 -70.119  1.00  0.00           C  
ATOM   4284  C   ALA A 293      42.690  -5.174 -69.467  1.00  0.00           C  
ATOM   4285  O   ALA A 293      43.184  -5.706 -68.475  1.00  0.00           O  
ATOM   4286  CB  ALA A 293      41.822  -6.986 -70.926  1.00  0.00           C  
ATOM   4287  H   ALA A 293      40.598  -5.036 -71.939  1.00  0.00           H  
ATOM   4288  HA  ALA A 293      40.747  -6.044 -69.325  1.00  0.00           H  
ATOM   4289 1HB  ALA A 293      42.299  -7.715 -70.272  1.00  0.00           H  
ATOM   4290 2HB  ALA A 293      40.927  -7.424 -71.368  1.00  0.00           H  
ATOM   4291 3HB  ALA A 293      42.516  -6.697 -71.715  1.00  0.00           H  
ATOM   4292  N   ASN A 294      43.242  -4.118 -70.064  1.00  0.00           N  
ATOM   4293  CA  ASN A 294      44.450  -3.500 -69.559  1.00  0.00           C  
ATOM   4294  C   ASN A 294      44.274  -2.775 -68.220  1.00  0.00           C  
ATOM   4295  O   ASN A 294      45.263  -2.541 -67.521  1.00  0.00           O  
ATOM   4296  CB  ASN A 294      45.006  -2.552 -70.594  1.00  0.00           C  
ATOM   4297  CG  ASN A 294      45.610  -3.284 -71.767  1.00  0.00           C  
ATOM   4298  OD1 ASN A 294      46.023  -4.447 -71.660  1.00  0.00           O  
ATOM   4299  ND2 ASN A 294      45.667  -2.622 -72.893  1.00  0.00           N  
ATOM   4300  H   ASN A 294      42.785  -3.691 -70.869  1.00  0.00           H  
ATOM   4301  HA  ASN A 294      45.184  -4.290 -69.392  1.00  0.00           H  
ATOM   4302 1HB  ASN A 294      44.212  -1.896 -70.951  1.00  0.00           H  
ATOM   4303 2HB  ASN A 294      45.768  -1.924 -70.137  1.00  0.00           H  
ATOM   4304 1HD2 ASN A 294      46.054  -3.052 -73.708  1.00  0.00           H  
ATOM   4305 2HD2 ASN A 294      45.319  -1.685 -72.938  1.00  0.00           H  
ATOM   4306  N   GLY A 295      43.056  -2.340 -67.875  1.00  0.00           N  
ATOM   4307  CA  GLY A 295      42.936  -1.614 -66.612  1.00  0.00           C  
ATOM   4308  C   GLY A 295      42.955  -2.611 -65.444  1.00  0.00           C  
ATOM   4309  O   GLY A 295      42.234  -3.606 -65.482  1.00  0.00           O  
ATOM   4310  H   GLY A 295      42.237  -2.558 -68.444  1.00  0.00           H  
ATOM   4311 1HA  GLY A 295      43.737  -0.890 -66.551  1.00  0.00           H  
ATOM   4312 2HA  GLY A 295      42.007  -1.052 -66.598  1.00  0.00           H  
ATOM   4313  N   PRO A 296      43.742  -2.374 -64.383  1.00  0.00           N  
ATOM   4314  CA  PRO A 296      43.804  -3.209 -63.196  1.00  0.00           C  
ATOM   4315  C   PRO A 296      42.577  -3.074 -62.316  1.00  0.00           C  
ATOM   4316  O   PRO A 296      41.924  -2.027 -62.252  1.00  0.00           O  
ATOM   4317  CB  PRO A 296      45.106  -2.745 -62.535  1.00  0.00           C  
ATOM   4318  CG  PRO A 296      45.299  -1.324 -62.970  1.00  0.00           C  
ATOM   4319  CD  PRO A 296      44.684  -1.236 -64.370  1.00  0.00           C  
ATOM   4320  HA  PRO A 296      43.908  -4.254 -63.528  1.00  0.00           H  
ATOM   4321 1HB  PRO A 296      45.002  -2.819 -61.441  1.00  0.00           H  
ATOM   4322 2HB  PRO A 296      45.935  -3.403 -62.826  1.00  0.00           H  
ATOM   4323 1HG  PRO A 296      44.878  -0.662 -62.245  1.00  0.00           H  
ATOM   4324 2HG  PRO A 296      46.376  -1.105 -62.990  1.00  0.00           H  
ATOM   4325 1HD  PRO A 296      44.151  -0.276 -64.462  1.00  0.00           H  
ATOM   4326 2HD  PRO A 296      45.466  -1.365 -65.142  1.00  0.00           H  
ATOM   4327  N   ILE A 297      42.301  -4.118 -61.551  1.00  0.00           N  
ATOM   4328  CA  ILE A 297      41.151  -4.055 -60.665  1.00  0.00           C  
ATOM   4329  C   ILE A 297      41.572  -3.488 -59.302  1.00  0.00           C  
ATOM   4330  O   ILE A 297      41.796  -4.197 -58.331  1.00  0.00           O  
ATOM   4331  CB  ILE A 297      40.582  -5.481 -60.533  1.00  0.00           C  
ATOM   4332  CG1 ILE A 297      40.358  -6.047 -61.953  1.00  0.00           C  
ATOM   4333  CG2 ILE A 297      39.302  -5.484 -59.756  1.00  0.00           C  
ATOM   4334  CD1 ILE A 297      39.450  -5.202 -62.823  1.00  0.00           C  
ATOM   4335  H   ILE A 297      42.856  -4.955 -61.607  1.00  0.00           H  
ATOM   4336  HA  ILE A 297      40.394  -3.414 -61.097  1.00  0.00           H  
ATOM   4337  HB  ILE A 297      41.304  -6.115 -60.029  1.00  0.00           H  
ATOM   4338 1HG1 ILE A 297      41.326  -6.124 -62.450  1.00  0.00           H  
ATOM   4339 2HG1 ILE A 297      39.930  -7.047 -61.875  1.00  0.00           H  
ATOM   4340 1HG2 ILE A 297      38.926  -6.504 -59.679  1.00  0.00           H  
ATOM   4341 2HG2 ILE A 297      39.501  -5.102 -58.783  1.00  0.00           H  
ATOM   4342 3HG2 ILE A 297      38.569  -4.866 -60.252  1.00  0.00           H  
ATOM   4343 1HD1 ILE A 297      39.350  -5.661 -63.806  1.00  0.00           H  
ATOM   4344 2HD1 ILE A 297      38.472  -5.140 -62.358  1.00  0.00           H  
ATOM   4345 3HD1 ILE A 297      39.862  -4.200 -62.935  1.00  0.00           H  
ATOM   4346  N   GLY A 298      41.619  -2.161 -59.257  1.00  0.00           N  
ATOM   4347  CA  GLY A 298      42.135  -1.414 -58.101  1.00  0.00           C  
ATOM   4348  C   GLY A 298      41.200  -1.334 -56.888  1.00  0.00           C  
ATOM   4349  O   GLY A 298      40.680  -0.267 -56.569  1.00  0.00           O  
ATOM   4350  H   GLY A 298      41.395  -1.679 -60.124  1.00  0.00           H  
ATOM   4351 1HA  GLY A 298      43.077  -1.862 -57.799  1.00  0.00           H  
ATOM   4352 2HA  GLY A 298      42.383  -0.406 -58.419  1.00  0.00           H  
ATOM   4353  N   ILE A 299      40.994  -2.454 -56.209  1.00  0.00           N  
ATOM   4354  CA  ILE A 299      40.096  -2.482 -55.048  1.00  0.00           C  
ATOM   4355  C   ILE A 299      40.833  -2.347 -53.725  1.00  0.00           C  
ATOM   4356  O   ILE A 299      41.668  -3.192 -53.396  1.00  0.00           O  
ATOM   4357  CB  ILE A 299      39.356  -3.813 -54.959  1.00  0.00           C  
ATOM   4358  CG1 ILE A 299      38.623  -4.051 -56.148  1.00  0.00           C  
ATOM   4359  CG2 ILE A 299      38.372  -3.748 -53.828  1.00  0.00           C  
ATOM   4360  CD1 ILE A 299      38.157  -5.400 -56.251  1.00  0.00           C  
ATOM   4361  H   ILE A 299      41.443  -3.306 -56.560  1.00  0.00           H  
ATOM   4362  HA  ILE A 299      39.378  -1.662 -55.140  1.00  0.00           H  
ATOM   4363  HB  ILE A 299      40.062  -4.635 -54.813  1.00  0.00           H  
ATOM   4364 1HG1 ILE A 299      37.757  -3.398 -56.159  1.00  0.00           H  
ATOM   4365 2HG1 ILE A 299      39.250  -3.839 -56.975  1.00  0.00           H  
ATOM   4366 1HG2 ILE A 299      37.827  -4.670 -53.793  1.00  0.00           H  
ATOM   4367 2HG2 ILE A 299      38.893  -3.579 -52.884  1.00  0.00           H  
ATOM   4368 3HG2 ILE A 299      37.674  -2.928 -54.006  1.00  0.00           H  
ATOM   4369 1HD1 ILE A 299      37.598  -5.527 -57.168  1.00  0.00           H  
ATOM   4370 2HD1 ILE A 299      39.016  -6.085 -56.247  1.00  0.00           H  
ATOM   4371 3HD1 ILE A 299      37.540  -5.597 -55.407  1.00  0.00           H  
ATOM   4372  N   TYR A 300      40.534  -1.312 -52.945  1.00  0.00           N  
ATOM   4373  CA  TYR A 300      41.221  -1.160 -51.667  1.00  0.00           C  
ATOM   4374  C   TYR A 300      40.289  -1.414 -50.489  1.00  0.00           C  
ATOM   4375  O   TYR A 300      39.207  -0.836 -50.397  1.00  0.00           O  
ATOM   4376  CB  TYR A 300      41.857   0.215 -51.491  1.00  0.00           C  
ATOM   4377  CG  TYR A 300      42.593   0.272 -50.167  1.00  0.00           C  
ATOM   4378  CD1 TYR A 300      43.840  -0.312 -50.086  1.00  0.00           C  
ATOM   4379  CD2 TYR A 300      42.011   0.838 -49.028  1.00  0.00           C  
ATOM   4380  CE1 TYR A 300      44.514  -0.337 -48.897  1.00  0.00           C  
ATOM   4381  CE2 TYR A 300      42.698   0.807 -47.827  1.00  0.00           C  
ATOM   4382  CZ  TYR A 300      43.939   0.218 -47.765  1.00  0.00           C  
ATOM   4383  OH  TYR A 300      44.629   0.167 -46.586  1.00  0.00           O  
ATOM   4384  H   TYR A 300      39.842  -0.632 -53.240  1.00  0.00           H  
ATOM   4385  HA  TYR A 300      42.017  -1.902 -51.609  1.00  0.00           H  
ATOM   4386 1HB  TYR A 300      42.570   0.400 -52.297  1.00  0.00           H  
ATOM   4387 2HB  TYR A 300      41.097   0.993 -51.512  1.00  0.00           H  
ATOM   4388  HD1 TYR A 300      44.282  -0.757 -50.971  1.00  0.00           H  
ATOM   4389  HD2 TYR A 300      41.016   1.285 -49.079  1.00  0.00           H  
ATOM   4390  HE1 TYR A 300      45.498  -0.802 -48.839  1.00  0.00           H  
ATOM   4391  HE2 TYR A 300      42.253   1.232 -46.922  1.00  0.00           H  
ATOM   4392  HH  TYR A 300      44.033   0.335 -45.822  1.00  0.00           H  
ATOM   4393  N   SER A 301      40.742  -2.279 -49.597  1.00  0.00           N  
ATOM   4394  CA  SER A 301      40.016  -2.645 -48.391  1.00  0.00           C  
ATOM   4395  C   SER A 301      41.026  -2.693 -47.234  1.00  0.00           C  
ATOM   4396  O   SER A 301      42.230  -2.666 -47.491  1.00  0.00           O  
ATOM   4397  CB  SER A 301      39.277  -3.937 -48.643  1.00  0.00           C  
ATOM   4398  OG  SER A 301      38.380  -3.788 -49.709  1.00  0.00           O  
ATOM   4399  H   SER A 301      41.641  -2.705 -49.760  1.00  0.00           H  
ATOM   4400  HA  SER A 301      39.281  -1.868 -48.167  1.00  0.00           H  
ATOM   4401 1HB  SER A 301      39.972  -4.727 -48.892  1.00  0.00           H  
ATOM   4402 2HB  SER A 301      38.737  -4.228 -47.752  1.00  0.00           H  
ATOM   4403  HG  SER A 301      37.696  -4.449 -49.572  1.00  0.00           H  
ATOM   4404  N   GLU A 302      40.558  -2.784 -45.979  1.00  0.00           N  
ATOM   4405  CA  GLU A 302      41.447  -2.750 -44.796  1.00  0.00           C  
ATOM   4406  C   GLU A 302      41.152  -3.862 -43.768  1.00  0.00           C  
ATOM   4407  O   GLU A 302      39.993  -4.071 -43.389  1.00  0.00           O  
ATOM   4408  CB  GLU A 302      41.213  -1.406 -44.111  1.00  0.00           C  
ATOM   4409  CG  GLU A 302      42.122  -1.046 -42.950  1.00  0.00           C  
ATOM   4410  CD  GLU A 302      43.417  -0.559 -43.437  1.00  0.00           C  
ATOM   4411  OE1 GLU A 302      43.382   0.321 -44.272  1.00  0.00           O  
ATOM   4412  OE2 GLU A 302      44.432  -0.998 -42.981  1.00  0.00           O  
ATOM   4413  H   GLU A 302      39.561  -2.839 -45.843  1.00  0.00           H  
ATOM   4414  HA  GLU A 302      42.480  -2.842 -45.128  1.00  0.00           H  
ATOM   4415 1HB  GLU A 302      41.281  -0.604 -44.843  1.00  0.00           H  
ATOM   4416 2HB  GLU A 302      40.212  -1.413 -43.732  1.00  0.00           H  
ATOM   4417 1HG  GLU A 302      41.650  -0.263 -42.360  1.00  0.00           H  
ATOM   4418 2HG  GLU A 302      42.268  -1.916 -42.311  1.00  0.00           H  
ATOM   4419  N   HIS A 303      42.180  -4.614 -43.332  1.00  0.00           N  
ATOM   4420  CA  HIS A 303      41.904  -5.639 -42.333  1.00  0.00           C  
ATOM   4421  C   HIS A 303      41.400  -5.076 -41.023  1.00  0.00           C  
ATOM   4422  O   HIS A 303      42.001  -4.167 -40.449  1.00  0.00           O  
ATOM   4423  CB  HIS A 303      43.102  -6.539 -42.050  1.00  0.00           C  
ATOM   4424  CG  HIS A 303      42.805  -7.626 -41.024  1.00  0.00           C  
ATOM   4425  ND1 HIS A 303      41.966  -8.689 -41.281  1.00  0.00           N  
ATOM   4426  CD2 HIS A 303      43.224  -7.780 -39.743  1.00  0.00           C  
ATOM   4427  CE1 HIS A 303      41.873  -9.453 -40.206  1.00  0.00           C  
ATOM   4428  NE2 HIS A 303      42.627  -8.924 -39.252  1.00  0.00           N  
ATOM   4429  H   HIS A 303      43.139  -4.480 -43.662  1.00  0.00           H  
ATOM   4430  HA  HIS A 303      41.121  -6.275 -42.704  1.00  0.00           H  
ATOM   4431 1HB  HIS A 303      43.442  -7.002 -42.979  1.00  0.00           H  
ATOM   4432 2HB  HIS A 303      43.887  -5.944 -41.669  1.00  0.00           H  
ATOM   4433  HD1 HIS A 303      41.441  -8.814 -42.133  1.00  0.00           H  
ATOM   4434  HD2 HIS A 303      43.881  -7.189 -39.107  1.00  0.00           H  
ATOM   4435  HE1 HIS A 303      41.250 -10.351 -40.214  1.00  0.00           H  
ATOM   4436  N   LEU A 304      40.302  -5.640 -40.550  1.00  0.00           N  
ATOM   4437  CA  LEU A 304      39.702  -5.209 -39.295  1.00  0.00           C  
ATOM   4438  C   LEU A 304      39.146  -6.335 -38.449  1.00  0.00           C  
ATOM   4439  O   LEU A 304      37.970  -6.316 -38.093  1.00  0.00           O  
ATOM   4440  CB  LEU A 304      38.608  -4.194 -39.552  1.00  0.00           C  
ATOM   4441  CG  LEU A 304      37.944  -3.660 -38.313  1.00  0.00           C  
ATOM   4442  CD1 LEU A 304      38.971  -3.025 -37.413  1.00  0.00           C  
ATOM   4443  CD2 LEU A 304      36.917  -2.678 -38.723  1.00  0.00           C  
ATOM   4444  H   LEU A 304      39.875  -6.380 -41.075  1.00  0.00           H  
ATOM   4445  HA  LEU A 304      40.478  -4.721 -38.710  1.00  0.00           H  
ATOM   4446 1HB  LEU A 304      39.025  -3.348 -40.102  1.00  0.00           H  
ATOM   4447 2HB  LEU A 304      37.835  -4.643 -40.159  1.00  0.00           H  
ATOM   4448  HG  LEU A 304      37.475  -4.466 -37.774  1.00  0.00           H  
ATOM   4449 1HD1 LEU A 304      38.479  -2.639 -36.519  1.00  0.00           H  
ATOM   4450 2HD1 LEU A 304      39.714  -3.775 -37.128  1.00  0.00           H  
ATOM   4451 3HD1 LEU A 304      39.460  -2.209 -37.944  1.00  0.00           H  
ATOM   4452 1HD2 LEU A 304      36.427  -2.278 -37.839  1.00  0.00           H  
ATOM   4453 2HD2 LEU A 304      37.390  -1.867 -39.275  1.00  0.00           H  
ATOM   4454 3HD2 LEU A 304      36.187  -3.170 -39.362  1.00  0.00           H  
ATOM   4455  N   GLY A 305      39.925  -7.359 -38.152  1.00  0.00           N  
ATOM   4456  CA  GLY A 305      39.355  -8.351 -37.267  1.00  0.00           C  
ATOM   4457  C   GLY A 305      39.119  -7.643 -35.934  1.00  0.00           C  
ATOM   4458  O   GLY A 305      39.945  -6.823 -35.519  1.00  0.00           O  
ATOM   4459  H   GLY A 305      40.883  -7.421 -38.484  1.00  0.00           H  
ATOM   4460 1HA  GLY A 305      38.417  -8.737 -37.671  1.00  0.00           H  
ATOM   4461 2HA  GLY A 305      40.046  -9.187 -37.142  1.00  0.00           H  
ATOM   4462  N   ILE A 306      38.021  -7.956 -35.255  1.00  0.00           N  
ATOM   4463  CA  ILE A 306      37.731  -7.317 -33.976  1.00  0.00           C  
ATOM   4464  C   ILE A 306      37.639  -8.401 -32.909  1.00  0.00           C  
ATOM   4465  O   ILE A 306      36.848  -9.340 -33.021  1.00  0.00           O  
ATOM   4466  CB  ILE A 306      36.432  -6.466 -34.037  1.00  0.00           C  
ATOM   4467  CG1 ILE A 306      36.535  -5.383 -35.117  1.00  0.00           C  
ATOM   4468  CG2 ILE A 306      36.220  -5.790 -32.766  1.00  0.00           C  
ATOM   4469  CD1 ILE A 306      35.233  -4.644 -35.380  1.00  0.00           C  
ATOM   4470  H   ILE A 306      37.378  -8.632 -35.636  1.00  0.00           H  
ATOM   4471  HA  ILE A 306      38.554  -6.653 -33.710  1.00  0.00           H  
ATOM   4472  HB  ILE A 306      35.584  -7.099 -34.241  1.00  0.00           H  
ATOM   4473 1HG1 ILE A 306      37.296  -4.661 -34.821  1.00  0.00           H  
ATOM   4474 2HG1 ILE A 306      36.841  -5.840 -36.031  1.00  0.00           H  
ATOM   4475 1HG2 ILE A 306      35.313  -5.197 -32.805  1.00  0.00           H  
ATOM   4476 2HG2 ILE A 306      36.140  -6.509 -32.031  1.00  0.00           H  
ATOM   4477 3HG2 ILE A 306      37.070  -5.142 -32.556  1.00  0.00           H  
ATOM   4478 1HD1 ILE A 306      35.388  -3.897 -36.160  1.00  0.00           H  
ATOM   4479 2HD1 ILE A 306      34.466  -5.345 -35.703  1.00  0.00           H  
ATOM   4480 3HD1 ILE A 306      34.909  -4.151 -34.473  1.00  0.00           H  
ATOM   4481  N   TYR A 307      38.474  -8.270 -31.894  1.00  0.00           N  
ATOM   4482  CA  TYR A 307      38.582  -9.244 -30.821  1.00  0.00           C  
ATOM   4483  C   TYR A 307      38.914  -8.549 -29.495  1.00  0.00           C  
ATOM   4484  O   TYR A 307      39.415  -7.425 -29.515  1.00  0.00           O  
ATOM   4485  CB  TYR A 307      39.649 -10.253 -31.215  1.00  0.00           C  
ATOM   4486  CG  TYR A 307      40.975  -9.613 -31.450  1.00  0.00           C  
ATOM   4487  CD1 TYR A 307      41.900  -9.510 -30.437  1.00  0.00           C  
ATOM   4488  CD2 TYR A 307      41.258  -9.104 -32.711  1.00  0.00           C  
ATOM   4489  CE1 TYR A 307      43.112  -8.906 -30.669  1.00  0.00           C  
ATOM   4490  CE2 TYR A 307      42.463  -8.494 -32.954  1.00  0.00           C  
ATOM   4491  CZ  TYR A 307      43.394  -8.393 -31.939  1.00  0.00           C  
ATOM   4492  OH  TYR A 307      44.601  -7.779 -32.180  1.00  0.00           O  
ATOM   4493  H   TYR A 307      39.080  -7.462 -31.883  1.00  0.00           H  
ATOM   4494  HA  TYR A 307      37.627  -9.753 -30.753  1.00  0.00           H  
ATOM   4495 1HB  TYR A 307      39.768 -10.988 -30.439  1.00  0.00           H  
ATOM   4496 2HB  TYR A 307      39.352 -10.773 -32.123  1.00  0.00           H  
ATOM   4497  HD1 TYR A 307      41.673  -9.902 -29.460  1.00  0.00           H  
ATOM   4498  HD2 TYR A 307      40.523  -9.183 -33.511  1.00  0.00           H  
ATOM   4499  HE1 TYR A 307      43.843  -8.825 -29.865  1.00  0.00           H  
ATOM   4500  HE2 TYR A 307      42.683  -8.092 -33.948  1.00  0.00           H  
ATOM   4501  HH  TYR A 307      44.615  -7.451 -33.084  1.00  0.00           H  
ATOM   4502  N   PRO A 308      38.596  -9.145 -28.337  1.00  0.00           N  
ATOM   4503  CA  PRO A 308      38.919  -8.652 -27.015  1.00  0.00           C  
ATOM   4504  C   PRO A 308      40.390  -8.390 -26.821  1.00  0.00           C  
ATOM   4505  O   PRO A 308      41.231  -9.151 -27.270  1.00  0.00           O  
ATOM   4506  CB  PRO A 308      38.455  -9.805 -26.126  1.00  0.00           C  
ATOM   4507  CG  PRO A 308      37.359 -10.403 -26.877  1.00  0.00           C  
ATOM   4508  CD  PRO A 308      37.756 -10.339 -28.315  1.00  0.00           C  
ATOM   4509  HA  PRO A 308      38.341  -7.742 -26.836  1.00  0.00           H  
ATOM   4510 1HB  PRO A 308      39.284 -10.460 -25.952  1.00  0.00           H  
ATOM   4511 2HB  PRO A 308      38.146  -9.472 -25.158  1.00  0.00           H  
ATOM   4512 1HG  PRO A 308      37.104 -11.374 -26.513  1.00  0.00           H  
ATOM   4513 2HG  PRO A 308      36.491  -9.795 -26.697  1.00  0.00           H  
ATOM   4514 1HD  PRO A 308      38.266 -11.228 -28.642  1.00  0.00           H  
ATOM   4515 2HD  PRO A 308      36.858 -10.191 -28.844  1.00  0.00           H  
ATOM   4516  N   SER A 309      40.690  -7.312 -26.117  1.00  0.00           N  
ATOM   4517  CA  SER A 309      42.072  -6.963 -25.840  1.00  0.00           C  
ATOM   4518  C   SER A 309      42.441  -7.109 -24.361  1.00  0.00           C  
ATOM   4519  O   SER A 309      43.621  -7.107 -24.011  1.00  0.00           O  
ATOM   4520  CB  SER A 309      42.313  -5.532 -26.280  1.00  0.00           C  
ATOM   4521  OG  SER A 309      41.506  -4.634 -25.554  1.00  0.00           O  
ATOM   4522  H   SER A 309      39.949  -6.710 -25.795  1.00  0.00           H  
ATOM   4523  HA  SER A 309      42.719  -7.622 -26.415  1.00  0.00           H  
ATOM   4524 1HB  SER A 309      43.364  -5.284 -26.121  1.00  0.00           H  
ATOM   4525 2HB  SER A 309      42.109  -5.434 -27.346  1.00  0.00           H  
ATOM   4526  HG  SER A 309      41.848  -3.757 -25.749  1.00  0.00           H  
ATOM   4527  N   LYS A 310      41.427  -7.165 -23.493  1.00  0.00           N  
ATOM   4528  CA  LYS A 310      41.669  -7.182 -22.051  1.00  0.00           C  
ATOM   4529  C   LYS A 310      40.454  -7.608 -21.206  1.00  0.00           C  
ATOM   4530  O   LYS A 310      39.344  -7.141 -21.426  1.00  0.00           O  
ATOM   4531  CB  LYS A 310      42.151  -5.792 -21.641  1.00  0.00           C  
ATOM   4532  CG  LYS A 310      42.554  -5.634 -20.214  1.00  0.00           C  
ATOM   4533  CD  LYS A 310      43.191  -4.267 -19.997  1.00  0.00           C  
ATOM   4534  CE  LYS A 310      43.513  -4.054 -18.556  1.00  0.00           C  
ATOM   4535  NZ  LYS A 310      44.144  -2.734 -18.301  1.00  0.00           N  
ATOM   4536  H   LYS A 310      40.488  -7.198 -23.842  1.00  0.00           H  
ATOM   4537  HA  LYS A 310      42.465  -7.895 -21.854  1.00  0.00           H  
ATOM   4538 1HB  LYS A 310      43.004  -5.495 -22.245  1.00  0.00           H  
ATOM   4539 2HB  LYS A 310      41.358  -5.069 -21.830  1.00  0.00           H  
ATOM   4540 1HG  LYS A 310      41.687  -5.738 -19.565  1.00  0.00           H  
ATOM   4541 2HG  LYS A 310      43.269  -6.405 -19.955  1.00  0.00           H  
ATOM   4542 1HD  LYS A 310      44.118  -4.208 -20.569  1.00  0.00           H  
ATOM   4543 2HD  LYS A 310      42.519  -3.480 -20.343  1.00  0.00           H  
ATOM   4544 1HE  LYS A 310      42.582  -4.108 -17.989  1.00  0.00           H  
ATOM   4545 2HE  LYS A 310      44.184  -4.841 -18.207  1.00  0.00           H  
ATOM   4546 1HZ  LYS A 310      44.281  -2.692 -17.292  1.00  0.00           H  
ATOM   4547 2HZ  LYS A 310      45.026  -2.658 -18.788  1.00  0.00           H  
ATOM   4548 3HZ  LYS A 310      43.531  -1.988 -18.590  1.00  0.00           H  
ATOM   4549  N   ILE A 311      40.671  -8.453 -20.210  1.00  0.00           N  
ATOM   4550  CA  ILE A 311      39.627  -8.838 -19.242  1.00  0.00           C  
ATOM   4551  C   ILE A 311      40.014  -8.545 -17.796  1.00  0.00           C  
ATOM   4552  O   ILE A 311      41.143  -8.779 -17.381  1.00  0.00           O  
ATOM   4553  CB  ILE A 311      39.146 -10.285 -19.429  1.00  0.00           C  
ATOM   4554  CG1 ILE A 311      38.356 -10.384 -20.764  1.00  0.00           C  
ATOM   4555  CG2 ILE A 311      38.454 -10.817 -18.187  1.00  0.00           C  
ATOM   4556  CD1 ILE A 311      37.958 -11.781 -21.176  1.00  0.00           C  
ATOM   4557  H   ILE A 311      41.603  -8.831 -20.095  1.00  0.00           H  
ATOM   4558  HA  ILE A 311      38.747  -8.227 -19.450  1.00  0.00           H  
ATOM   4559  HB  ILE A 311      39.967 -10.878 -19.576  1.00  0.00           H  
ATOM   4560 1HG1 ILE A 311      37.458  -9.773 -20.680  1.00  0.00           H  
ATOM   4561 2HG1 ILE A 311      38.971  -9.988 -21.563  1.00  0.00           H  
ATOM   4562 1HG2 ILE A 311      38.172 -11.858 -18.339  1.00  0.00           H  
ATOM   4563 2HG2 ILE A 311      39.142 -10.751 -17.351  1.00  0.00           H  
ATOM   4564 3HG2 ILE A 311      37.596 -10.257 -17.962  1.00  0.00           H  
ATOM   4565 1HD1 ILE A 311      37.432 -11.743 -22.136  1.00  0.00           H  
ATOM   4566 2HD1 ILE A 311      38.804 -12.358 -21.273  1.00  0.00           H  
ATOM   4567 3HD1 ILE A 311      37.326 -12.238 -20.440  1.00  0.00           H  
ATOM   4568  N   THR A 312      39.062  -7.985 -17.056  1.00  0.00           N  
ATOM   4569  CA  THR A 312      39.236  -7.598 -15.663  1.00  0.00           C  
ATOM   4570  C   THR A 312      38.232  -8.308 -14.744  1.00  0.00           C  
ATOM   4571  O   THR A 312      37.083  -8.525 -15.115  1.00  0.00           O  
ATOM   4572  CB  THR A 312      39.112  -6.070 -15.501  1.00  0.00           C  
ATOM   4573  OG1 THR A 312      40.103  -5.421 -16.308  1.00  0.00           O  
ATOM   4574  CG2 THR A 312      39.339  -5.661 -14.025  1.00  0.00           C  
ATOM   4575  H   THR A 312      38.166  -7.831 -17.490  1.00  0.00           H  
ATOM   4576  HA  THR A 312      40.235  -7.889 -15.348  1.00  0.00           H  
ATOM   4577  HB  THR A 312      38.132  -5.749 -15.823  1.00  0.00           H  
ATOM   4578  HG1 THR A 312      39.870  -5.513 -17.232  1.00  0.00           H  
ATOM   4579 1HG2 THR A 312      39.258  -4.580 -13.928  1.00  0.00           H  
ATOM   4580 2HG2 THR A 312      38.598  -6.114 -13.382  1.00  0.00           H  
ATOM   4581 3HG2 THR A 312      40.329  -5.979 -13.708  1.00  0.00           H  
ATOM   4582  N   TRP A 313      38.705  -8.731 -13.584  1.00  0.00           N  
ATOM   4583  CA  TRP A 313      37.903  -9.373 -12.558  1.00  0.00           C  
ATOM   4584  C   TRP A 313      37.781  -8.375 -11.442  1.00  0.00           C  
ATOM   4585  O   TRP A 313      38.660  -7.540 -11.277  1.00  0.00           O  
ATOM   4586  CB  TRP A 313      38.583 -10.640 -12.116  1.00  0.00           C  
ATOM   4587  CG  TRP A 313      38.653 -11.520 -13.272  1.00  0.00           C  
ATOM   4588  CD1 TRP A 313      39.563 -11.439 -14.220  1.00  0.00           C  
ATOM   4589  CD2 TRP A 313      37.806 -12.573 -13.659  1.00  0.00           C  
ATOM   4590  NE1 TRP A 313      39.358 -12.341 -15.150  1.00  0.00           N  
ATOM   4591  CE2 TRP A 313      38.293 -13.035 -14.866  1.00  0.00           C  
ATOM   4592  CE3 TRP A 313      36.705 -13.144 -13.124  1.00  0.00           C  
ATOM   4593  CZ2 TRP A 313      37.703 -14.030 -15.557  1.00  0.00           C  
ATOM   4594  CZ3 TRP A 313      36.131 -14.156 -13.830  1.00  0.00           C  
ATOM   4595  CH2 TRP A 313      36.596 -14.580 -15.008  1.00  0.00           C  
ATOM   4596  H   TRP A 313      39.671  -8.549 -13.370  1.00  0.00           H  
ATOM   4597  HA  TRP A 313      36.911  -9.594 -12.951  1.00  0.00           H  
ATOM   4598 1HB  TRP A 313      39.583 -10.429 -11.754  1.00  0.00           H  
ATOM   4599 2HB  TRP A 313      38.014 -11.125 -11.320  1.00  0.00           H  
ATOM   4600  HD1 TRP A 313      40.343 -10.741 -14.250  1.00  0.00           H  
ATOM   4601  HE1 TRP A 313      39.950 -12.442 -15.953  1.00  0.00           H  
ATOM   4602  HE3 TRP A 313      36.291 -12.810 -12.167  1.00  0.00           H  
ATOM   4603  HZ2 TRP A 313      38.098 -14.370 -16.506  1.00  0.00           H  
ATOM   4604  HZ3 TRP A 313      35.280 -14.612 -13.410  1.00  0.00           H  
ATOM   4605  HH2 TRP A 313      36.081 -15.381 -15.510  1.00  0.00           H  
ATOM   4606  N   TYR A 314      36.678  -8.411 -10.721  1.00  0.00           N  
ATOM   4607  CA  TYR A 314      36.462  -7.355  -9.726  1.00  0.00           C  
ATOM   4608  C   TYR A 314      35.990  -7.815  -8.315  1.00  0.00           C  
ATOM   4609  O   TYR A 314      35.195  -8.747  -8.195  1.00  0.00           O  
ATOM   4610  CB  TYR A 314      35.398  -6.463 -10.346  1.00  0.00           C  
ATOM   4611  CG  TYR A 314      35.675  -5.816 -11.796  1.00  0.00           C  
ATOM   4612  CD1 TYR A 314      35.573  -6.461 -13.019  1.00  0.00           C  
ATOM   4613  CD2 TYR A 314      35.884  -4.567 -11.830  1.00  0.00           C  
ATOM   4614  CE1 TYR A 314      35.767  -5.716 -14.200  1.00  0.00           C  
ATOM   4615  CE2 TYR A 314      36.065  -3.815 -12.951  1.00  0.00           C  
ATOM   4616  CZ  TYR A 314      36.015  -4.388 -14.141  1.00  0.00           C  
ATOM   4617  OH  TYR A 314      36.203  -3.639 -15.284  1.00  0.00           O  
ATOM   4618  H   TYR A 314      35.991  -9.141 -10.933  1.00  0.00           H  
ATOM   4619  HA  TYR A 314      37.391  -6.803  -9.598  1.00  0.00           H  
ATOM   4620 1HB  TYR A 314      34.561  -6.984 -10.369  1.00  0.00           H  
ATOM   4621 2HB  TYR A 314      35.227  -5.650  -9.680  1.00  0.00           H  
ATOM   4622  HD1 TYR A 314      35.360  -7.534 -13.073  1.00  0.00           H  
ATOM   4623  HD2 TYR A 314      35.910  -4.133 -10.938  1.00  0.00           H  
ATOM   4624  HE1 TYR A 314      35.720  -6.172 -15.153  1.00  0.00           H  
ATOM   4625  HE2 TYR A 314      36.246  -2.743 -12.859  1.00  0.00           H  
ATOM   4626  HH  TYR A 314      36.074  -4.186 -16.056  1.00  0.00           H  
ATOM   4627  N   VAL A 315      36.466  -7.149  -7.238  1.00  0.00           N  
ATOM   4628  CA  VAL A 315      36.000  -7.386  -5.842  1.00  0.00           C  
ATOM   4629  C   VAL A 315      35.688  -6.107  -5.057  1.00  0.00           C  
ATOM   4630  O   VAL A 315      35.895  -4.994  -5.559  1.00  0.00           O  
ATOM   4631  CB  VAL A 315      36.909  -8.303  -5.009  1.00  0.00           C  
ATOM   4632  CG1 VAL A 315      36.990  -9.650  -5.620  1.00  0.00           C  
ATOM   4633  CG2 VAL A 315      38.190  -7.728  -4.873  1.00  0.00           C  
ATOM   4634  H   VAL A 315      37.155  -6.433  -7.400  1.00  0.00           H  
ATOM   4635  HA  VAL A 315      35.082  -7.928  -5.925  1.00  0.00           H  
ATOM   4636  HB  VAL A 315      36.490  -8.421  -4.036  1.00  0.00           H  
ATOM   4637 1HG1 VAL A 315      37.603 -10.289  -5.010  1.00  0.00           H  
ATOM   4638 2HG1 VAL A 315      35.999 -10.057  -5.667  1.00  0.00           H  
ATOM   4639 3HG1 VAL A 315      37.406  -9.593  -6.613  1.00  0.00           H  
ATOM   4640 1HG2 VAL A 315      38.822  -8.367  -4.276  1.00  0.00           H  
ATOM   4641 2HG2 VAL A 315      38.593  -7.621  -5.833  1.00  0.00           H  
ATOM   4642 3HG2 VAL A 315      38.099  -6.789  -4.400  1.00  0.00           H  
ATOM   4643  N   THR A 316      35.145  -6.252  -3.829  1.00  0.00           N  
ATOM   4644  CA  THR A 316      34.730  -5.115  -3.020  1.00  0.00           C  
ATOM   4645  C   THR A 316      35.043  -5.246  -1.530  1.00  0.00           C  
ATOM   4646  O   THR A 316      35.960  -5.954  -1.118  1.00  0.00           O  
ATOM   4647  CB  THR A 316      33.226  -4.904  -3.288  1.00  0.00           C  
ATOM   4648  OG1 THR A 316      32.739  -3.731  -2.723  1.00  0.00           O  
ATOM   4649  CG2 THR A 316      32.380  -6.030  -2.982  1.00  0.00           C  
ATOM   4650  H   THR A 316      34.967  -7.162  -3.395  1.00  0.00           H  
ATOM   4651  HA  THR A 316      35.257  -4.233  -3.382  1.00  0.00           H  
ATOM   4652  HB  THR A 316      33.153  -4.810  -4.191  1.00  0.00           H  
ATOM   4653  HG1 THR A 316      32.563  -3.887  -1.789  1.00  0.00           H  
ATOM   4654 1HG2 THR A 316      31.365  -5.835  -3.311  1.00  0.00           H  
ATOM   4655 2HG2 THR A 316      32.747  -6.852  -3.482  1.00  0.00           H  
ATOM   4656 3HG2 THR A 316      32.378  -6.238  -1.965  1.00  0.00           H  
ATOM   4657  N   ASN A 317      34.353  -4.421  -0.759  1.00  0.00           N  
ATOM   4658  CA  ASN A 317      34.449  -4.319   0.681  1.00  0.00           C  
ATOM   4659  C   ASN A 317      33.020  -4.532   1.162  1.00  0.00           C  
ATOM   4660  O   ASN A 317      32.561  -3.852   2.078  1.00  0.00           O  
ATOM   4661  CB  ASN A 317      34.900  -2.923   1.021  1.00  0.00           C  
ATOM   4662  CG  ASN A 317      36.217  -2.557   0.352  1.00  0.00           C  
ATOM   4663  OD1 ASN A 317      37.307  -2.968   0.743  1.00  0.00           O  
ATOM   4664  ND2 ASN A 317      36.112  -1.766  -0.679  1.00  0.00           N  
ATOM   4665  H   ASN A 317      33.663  -3.855  -1.226  1.00  0.00           H  
ATOM   4666  HA  ASN A 317      35.099  -5.100   1.089  1.00  0.00           H  
ATOM   4667 1HB  ASN A 317      34.139  -2.211   0.704  1.00  0.00           H  
ATOM   4668 2HB  ASN A 317      35.012  -2.826   2.104  1.00  0.00           H  
ATOM   4669 1HD2 ASN A 317      36.931  -1.481  -1.181  1.00  0.00           H  
ATOM   4670 2HD2 ASN A 317      35.210  -1.446  -0.969  1.00  0.00           H  
ATOM   4671  N   LEU A 318      32.283  -5.374   0.448  1.00  0.00           N  
ATOM   4672  CA  LEU A 318      30.828  -5.480   0.595  1.00  0.00           C  
ATOM   4673  C   LEU A 318      30.285  -6.924   0.575  1.00  0.00           C  
ATOM   4674  O   LEU A 318      30.519  -7.673  -0.375  1.00  0.00           O  
ATOM   4675  CB  LEU A 318      30.277  -4.581  -0.529  1.00  0.00           C  
ATOM   4676  CG  LEU A 318      28.882  -4.265  -0.691  1.00  0.00           C  
ATOM   4677  CD1 LEU A 318      28.213  -5.405  -1.386  1.00  0.00           C  
ATOM   4678  CD2 LEU A 318      28.289  -3.996   0.572  1.00  0.00           C  
ATOM   4679  H   LEU A 318      32.769  -5.992  -0.222  1.00  0.00           H  
ATOM   4680  HA  LEU A 318      30.556  -5.045   1.557  1.00  0.00           H  
ATOM   4681 1HB  LEU A 318      30.799  -3.635  -0.483  1.00  0.00           H  
ATOM   4682 2HB  LEU A 318      30.518  -5.036  -1.429  1.00  0.00           H  
ATOM   4683  HG  LEU A 318      28.798  -3.387  -1.289  1.00  0.00           H  
ATOM   4684 1HD1 LEU A 318      27.207  -5.152  -1.539  1.00  0.00           H  
ATOM   4685 2HD1 LEU A 318      28.684  -5.581  -2.349  1.00  0.00           H  
ATOM   4686 3HD1 LEU A 318      28.291  -6.305  -0.780  1.00  0.00           H  
ATOM   4687 1HD2 LEU A 318      27.296  -3.727   0.462  1.00  0.00           H  
ATOM   4688 2HD2 LEU A 318      28.364  -4.881   1.149  1.00  0.00           H  
ATOM   4689 3HD2 LEU A 318      28.786  -3.194   1.054  1.00  0.00           H  
ATOM   4690  N   VAL A 319      29.531  -7.281   1.611  1.00  0.00           N  
ATOM   4691  CA  VAL A 319      29.018  -8.628   1.846  1.00  0.00           C  
ATOM   4692  C   VAL A 319      27.488  -8.724   1.902  1.00  0.00           C  
ATOM   4693  O   VAL A 319      26.829  -7.833   2.428  1.00  0.00           O  
ATOM   4694  CB  VAL A 319      29.623  -9.152   3.154  1.00  0.00           C  
ATOM   4695  CG1 VAL A 319      29.086 -10.506   3.464  1.00  0.00           C  
ATOM   4696  CG2 VAL A 319      31.145  -9.201   3.017  1.00  0.00           C  
ATOM   4697  H   VAL A 319      29.338  -6.569   2.323  1.00  0.00           H  
ATOM   4698  HA  VAL A 319      29.375  -9.268   1.032  1.00  0.00           H  
ATOM   4699  HB  VAL A 319      29.351  -8.484   3.975  1.00  0.00           H  
ATOM   4700 1HG1 VAL A 319      29.523 -10.869   4.393  1.00  0.00           H  
ATOM   4701 2HG1 VAL A 319      28.013 -10.459   3.572  1.00  0.00           H  
ATOM   4702 3HG1 VAL A 319      29.349 -11.173   2.652  1.00  0.00           H  
ATOM   4703 1HG2 VAL A 319      31.589  -9.565   3.948  1.00  0.00           H  
ATOM   4704 2HG2 VAL A 319      31.423  -9.878   2.199  1.00  0.00           H  
ATOM   4705 3HG2 VAL A 319      31.536  -8.210   2.808  1.00  0.00           H  
ATOM   4706  N   TYR A 320      26.914  -9.762   1.263  1.00  0.00           N  
ATOM   4707  CA  TYR A 320      25.461  -9.997   1.222  1.00  0.00           C  
ATOM   4708  C   TYR A 320      24.953 -10.939   2.331  1.00  0.00           C  
ATOM   4709  O   TYR A 320      23.872 -10.746   2.928  1.00  0.00           O  
ATOM   4710  CB  TYR A 320      25.097 -10.575  -0.126  1.00  0.00           C  
ATOM   4711  CG  TYR A 320      23.631 -10.760  -0.384  1.00  0.00           C  
ATOM   4712  CD1 TYR A 320      22.816  -9.667  -0.611  1.00  0.00           C  
ATOM   4713  CD2 TYR A 320      23.103 -12.027  -0.421  1.00  0.00           C  
ATOM   4714  CE1 TYR A 320      21.478  -9.852  -0.865  1.00  0.00           C  
ATOM   4715  CE2 TYR A 320      21.765 -12.216  -0.669  1.00  0.00           C  
ATOM   4716  CZ  TYR A 320      20.951 -11.133  -0.891  1.00  0.00           C  
ATOM   4717  OH  TYR A 320      19.609 -11.316  -1.144  1.00  0.00           O  
ATOM   4718  H   TYR A 320      27.508 -10.473   0.833  1.00  0.00           H  
ATOM   4719  HA  TYR A 320      24.955  -9.044   1.349  1.00  0.00           H  
ATOM   4720 1HB  TYR A 320      25.493  -9.956  -0.876  1.00  0.00           H  
ATOM   4721 2HB  TYR A 320      25.580 -11.551  -0.234  1.00  0.00           H  
ATOM   4722  HD1 TYR A 320      23.222  -8.666  -0.587  1.00  0.00           H  
ATOM   4723  HD2 TYR A 320      23.751 -12.886  -0.252  1.00  0.00           H  
ATOM   4724  HE1 TYR A 320      20.835  -8.994  -1.042  1.00  0.00           H  
ATOM   4725  HE2 TYR A 320      21.353 -13.226  -0.694  1.00  0.00           H  
ATOM   4726  HH  TYR A 320      19.397 -12.252  -1.091  1.00  0.00           H  
ATOM   4727  N   ASN A 321      25.715 -12.015   2.552  1.00  0.00           N  
ATOM   4728  CA  ASN A 321      25.307 -13.059   3.488  1.00  0.00           C  
ATOM   4729  C   ASN A 321      23.939 -13.583   3.053  1.00  0.00           C  
ATOM   4730  O   ASN A 321      23.771 -14.004   1.914  1.00  0.00           O  
ATOM   4731  CB  ASN A 321      25.250 -12.545   4.935  1.00  0.00           C  
ATOM   4732  CG  ASN A 321      26.572 -12.056   5.503  1.00  0.00           C  
ATOM   4733  OD1 ASN A 321      27.609 -12.714   5.417  1.00  0.00           O  
ATOM   4734  ND2 ASN A 321      26.537 -10.887   6.090  1.00  0.00           N  
ATOM   4735  H   ASN A 321      26.579 -12.123   2.017  1.00  0.00           H  
ATOM   4736  HA  ASN A 321      26.009 -13.892   3.427  1.00  0.00           H  
ATOM   4737 1HB  ASN A 321      24.518 -11.745   5.037  1.00  0.00           H  
ATOM   4738 2HB  ASN A 321      24.923 -13.362   5.575  1.00  0.00           H  
ATOM   4739 1HD2 ASN A 321      27.371 -10.500   6.486  1.00  0.00           H  
ATOM   4740 2HD2 ASN A 321      25.678 -10.376   6.140  1.00  0.00           H  
ATOM   4741  N   GLY A 322      22.965 -13.584   3.961  1.00  0.00           N  
ATOM   4742  CA  GLY A 322      21.630 -14.052   3.628  1.00  0.00           C  
ATOM   4743  C   GLY A 322      20.564 -12.977   3.825  1.00  0.00           C  
ATOM   4744  O   GLY A 322      19.372 -13.297   3.828  1.00  0.00           O  
ATOM   4745  H   GLY A 322      23.139 -13.245   4.895  1.00  0.00           H  
ATOM   4746 1HA  GLY A 322      21.612 -14.389   2.590  1.00  0.00           H  
ATOM   4747 2HA  GLY A 322      21.390 -14.916   4.243  1.00  0.00           H  
ATOM   4748  N   SER A 323      20.978 -11.722   4.044  1.00  0.00           N  
ATOM   4749  CA  SER A 323      19.993 -10.662   4.313  1.00  0.00           C  
ATOM   4750  C   SER A 323      20.073  -9.404   3.454  1.00  0.00           C  
ATOM   4751  O   SER A 323      19.070  -8.704   3.319  1.00  0.00           O  
ATOM   4752  CB  SER A 323      20.061 -10.212   5.764  1.00  0.00           C  
ATOM   4753  OG  SER A 323      19.700 -11.230   6.655  1.00  0.00           O  
ATOM   4754  H   SER A 323      21.972 -11.502   3.969  1.00  0.00           H  
ATOM   4755  HA  SER A 323      19.004 -11.089   4.149  1.00  0.00           H  
ATOM   4756 1HB  SER A 323      21.067  -9.865   5.993  1.00  0.00           H  
ATOM   4757 2HB  SER A 323      19.393  -9.366   5.897  1.00  0.00           H  
ATOM   4758  HG  SER A 323      19.488 -10.775   7.499  1.00  0.00           H  
ATOM   4759  N   GLY A 324      21.233  -9.077   2.896  1.00  0.00           N  
ATOM   4760  CA  GLY A 324      21.323  -7.802   2.196  1.00  0.00           C  
ATOM   4761  C   GLY A 324      22.725  -7.255   2.223  1.00  0.00           C  
ATOM   4762  O   GLY A 324      23.509  -7.579   3.112  1.00  0.00           O  
ATOM   4763  H   GLY A 324      22.062  -9.670   2.962  1.00  0.00           H  
ATOM   4764 1HA  GLY A 324      20.979  -7.906   1.169  1.00  0.00           H  
ATOM   4765 2HA  GLY A 324      20.668  -7.093   2.689  1.00  0.00           H  
ATOM   4766  N   TYR A 325      23.031  -6.365   1.297  1.00  0.00           N  
ATOM   4767  CA  TYR A 325      24.395  -5.859   1.253  1.00  0.00           C  
ATOM   4768  C   TYR A 325      24.793  -4.920   2.394  1.00  0.00           C  
ATOM   4769  O   TYR A 325      24.038  -4.006   2.741  1.00  0.00           O  
ATOM   4770  CB  TYR A 325      24.639  -5.092  -0.030  1.00  0.00           C  
ATOM   4771  CG  TYR A 325      24.620  -5.873  -1.258  1.00  0.00           C  
ATOM   4772  CD1 TYR A 325      23.885  -5.442  -2.309  1.00  0.00           C  
ATOM   4773  CD2 TYR A 325      25.298  -7.018  -1.340  1.00  0.00           C  
ATOM   4774  CE1 TYR A 325      23.808  -6.138  -3.454  1.00  0.00           C  
ATOM   4775  CE2 TYR A 325      25.243  -7.721  -2.478  1.00  0.00           C  
ATOM   4776  CZ  TYR A 325      24.484  -7.290  -3.550  1.00  0.00           C  
ATOM   4777  OH  TYR A 325      24.409  -8.017  -4.713  1.00  0.00           O  
ATOM   4778  H   TYR A 325      22.337  -6.103   0.591  1.00  0.00           H  
ATOM   4779  HA  TYR A 325      25.063  -6.707   1.281  1.00  0.00           H  
ATOM   4780 1HB  TYR A 325      23.914  -4.293  -0.122  1.00  0.00           H  
ATOM   4781 2HB  TYR A 325      25.546  -4.648   0.030  1.00  0.00           H  
ATOM   4782  HD1 TYR A 325      23.367  -4.521  -2.230  1.00  0.00           H  
ATOM   4783  HD2 TYR A 325      25.890  -7.371  -0.497  1.00  0.00           H  
ATOM   4784  HE1 TYR A 325      23.210  -5.767  -4.285  1.00  0.00           H  
ATOM   4785  HE2 TYR A 325      25.797  -8.617  -2.530  1.00  0.00           H  
ATOM   4786  HH  TYR A 325      23.826  -7.570  -5.331  1.00  0.00           H  
ATOM   4787  N   ASN A 326      26.039  -5.070   2.881  1.00  0.00           N  
ATOM   4788  CA  ASN A 326      26.624  -4.128   3.841  1.00  0.00           C  
ATOM   4789  C   ASN A 326      28.165  -4.150   3.816  1.00  0.00           C  
ATOM   4790  O   ASN A 326      28.803  -5.147   3.456  1.00  0.00           O  
ATOM   4791  CB  ASN A 326      26.091  -4.381   5.241  1.00  0.00           C  
ATOM   4792  CG  ASN A 326      26.291  -3.188   6.193  1.00  0.00           C  
ATOM   4793  OD1 ASN A 326      26.842  -2.129   5.821  1.00  0.00           O  
ATOM   4794  ND2 ASN A 326      25.835  -3.353   7.414  1.00  0.00           N  
ATOM   4795  H   ASN A 326      26.560  -5.899   2.596  1.00  0.00           H  
ATOM   4796  HA  ASN A 326      26.324  -3.120   3.551  1.00  0.00           H  
ATOM   4797 1HB  ASN A 326      25.026  -4.610   5.189  1.00  0.00           H  
ATOM   4798 2HB  ASN A 326      26.590  -5.254   5.661  1.00  0.00           H  
ATOM   4799 1HD2 ASN A 326      25.930  -2.623   8.088  1.00  0.00           H  
ATOM   4800 2HD2 ASN A 326      25.398  -4.215   7.669  1.00  0.00           H  
ATOM   4801  N   ILE A 327      28.754  -3.029   4.189  1.00  0.00           N  
ATOM   4802  CA  ILE A 327      30.205  -2.833   4.179  1.00  0.00           C  
ATOM   4803  C   ILE A 327      30.978  -3.559   5.275  1.00  0.00           C  
ATOM   4804  O   ILE A 327      30.619  -3.504   6.456  1.00  0.00           O  
ATOM   4805  CB  ILE A 327      30.526  -1.328   4.187  1.00  0.00           C  
ATOM   4806  CG1 ILE A 327      29.998  -0.659   2.902  1.00  0.00           C  
ATOM   4807  CG2 ILE A 327      32.004  -1.097   4.305  1.00  0.00           C  
ATOM   4808  CD1 ILE A 327      30.726  -1.137   1.633  1.00  0.00           C  
ATOM   4809  H   ILE A 327      28.147  -2.287   4.523  1.00  0.00           H  
ATOM   4810  HA  ILE A 327      30.565  -3.216   3.228  1.00  0.00           H  
ATOM   4811  HB  ILE A 327      30.027  -0.860   5.032  1.00  0.00           H  
ATOM   4812 1HG1 ILE A 327      28.940  -0.898   2.794  1.00  0.00           H  
ATOM   4813 2HG1 ILE A 327      30.106   0.423   2.982  1.00  0.00           H  
ATOM   4814 1HG2 ILE A 327      32.190  -0.031   4.317  1.00  0.00           H  
ATOM   4815 2HG2 ILE A 327      32.381  -1.532   5.228  1.00  0.00           H  
ATOM   4816 3HG2 ILE A 327      32.525  -1.549   3.462  1.00  0.00           H  
ATOM   4817 1HD1 ILE A 327      30.300  -0.642   0.754  1.00  0.00           H  
ATOM   4818 2HD1 ILE A 327      31.786  -0.892   1.710  1.00  0.00           H  
ATOM   4819 3HD1 ILE A 327      30.632  -2.198   1.533  1.00  0.00           H  
ATOM   4820  N   ASP A 328      32.033  -4.258   4.854  1.00  0.00           N  
ATOM   4821  CA  ASP A 328      32.927  -5.006   5.735  1.00  0.00           C  
ATOM   4822  C   ASP A 328      34.183  -4.181   6.017  1.00  0.00           C  
ATOM   4823  O   ASP A 328      34.393  -3.132   5.416  1.00  0.00           O  
ATOM   4824  CB  ASP A 328      33.287  -6.369   5.114  1.00  0.00           C  
ATOM   4825  CG  ASP A 328      33.684  -7.474   6.159  1.00  0.00           C  
ATOM   4826  OD1 ASP A 328      34.048  -7.130   7.265  1.00  0.00           O  
ATOM   4827  OD2 ASP A 328      33.616  -8.627   5.825  1.00  0.00           O  
ATOM   4828  H   ASP A 328      32.231  -4.229   3.855  1.00  0.00           H  
ATOM   4829  HA  ASP A 328      32.414  -5.184   6.679  1.00  0.00           H  
ATOM   4830 1HB  ASP A 328      32.439  -6.730   4.533  1.00  0.00           H  
ATOM   4831 2HB  ASP A 328      34.120  -6.235   4.420  1.00  0.00           H  
ATOM   4832  N   GLY A 329      35.053  -4.683   6.892  1.00  0.00           N  
ATOM   4833  CA  GLY A 329      36.291  -3.996   7.296  1.00  0.00           C  
ATOM   4834  C   GLY A 329      37.396  -3.998   6.227  1.00  0.00           C  
ATOM   4835  O   GLY A 329      38.474  -4.562   6.420  1.00  0.00           O  
ATOM   4836  H   GLY A 329      34.811  -5.580   7.314  1.00  0.00           H  
ATOM   4837 1HA  GLY A 329      36.051  -2.965   7.558  1.00  0.00           H  
ATOM   4838 2HA  GLY A 329      36.672  -4.461   8.203  1.00  0.00           H  
ATOM   4839  N   GLY A 330      37.093  -3.362   5.105  1.00  0.00           N  
ATOM   4840  CA  GLY A 330      37.962  -3.219   3.943  1.00  0.00           C  
ATOM   4841  C   GLY A 330      38.415  -1.767   3.825  1.00  0.00           C  
ATOM   4842  O   GLY A 330      38.806  -1.166   4.822  1.00  0.00           O  
ATOM   4843  H   GLY A 330      36.161  -2.957   5.071  1.00  0.00           H  
ATOM   4844 1HA  GLY A 330      38.827  -3.877   4.039  1.00  0.00           H  
ATOM   4845 2HA  GLY A 330      37.418  -3.525   3.058  1.00  0.00           H  
ATOM   4846  N   LEU A 331      38.388  -1.205   2.613  1.00  0.00           N  
ATOM   4847  CA  LEU A 331      38.807   0.193   2.441  1.00  0.00           C  
ATOM   4848  C   LEU A 331      37.876   1.117   3.231  1.00  0.00           C  
ATOM   4849  O   LEU A 331      38.295   2.036   3.940  1.00  0.00           O  
ATOM   4850  CB  LEU A 331      38.691   0.607   0.957  1.00  0.00           C  
ATOM   4851  CG  LEU A 331      39.656  -0.047  -0.040  1.00  0.00           C  
ATOM   4852  CD1 LEU A 331      39.251   0.357  -1.483  1.00  0.00           C  
ATOM   4853  CD2 LEU A 331      41.067   0.396   0.272  1.00  0.00           C  
ATOM   4854  H   LEU A 331      38.083  -1.761   1.823  1.00  0.00           H  
ATOM   4855  HA  LEU A 331      39.827   0.312   2.799  1.00  0.00           H  
ATOM   4856 1HB  LEU A 331      37.691   0.381   0.623  1.00  0.00           H  
ATOM   4857 2HB  LEU A 331      38.828   1.687   0.892  1.00  0.00           H  
ATOM   4858  HG  LEU A 331      39.584  -1.133   0.042  1.00  0.00           H  
ATOM   4859 1HD1 LEU A 331      39.928  -0.113  -2.198  1.00  0.00           H  
ATOM   4860 2HD1 LEU A 331      38.235   0.032  -1.687  1.00  0.00           H  
ATOM   4861 3HD1 LEU A 331      39.311   1.435  -1.589  1.00  0.00           H  
ATOM   4862 1HD2 LEU A 331      41.758  -0.069  -0.433  1.00  0.00           H  
ATOM   4863 2HD2 LEU A 331      41.136   1.481   0.186  1.00  0.00           H  
ATOM   4864 3HD2 LEU A 331      41.327   0.095   1.287  1.00  0.00           H  
ATOM   4865  N   PHE A 332      36.592   0.818   3.169  1.00  0.00           N  
ATOM   4866  CA  PHE A 332      35.590   1.631   3.825  1.00  0.00           C  
ATOM   4867  C   PHE A 332      35.330   1.122   5.234  1.00  0.00           C  
ATOM   4868  O   PHE A 332      34.324   0.473   5.498  1.00  0.00           O  
ATOM   4869  CB  PHE A 332      34.316   1.625   2.985  1.00  0.00           C  
ATOM   4870  CG  PHE A 332      34.470   2.325   1.666  1.00  0.00           C  
ATOM   4871  CD1 PHE A 332      34.984   1.674   0.553  1.00  0.00           C  
ATOM   4872  CD2 PHE A 332      34.090   3.634   1.543  1.00  0.00           C  
ATOM   4873  CE1 PHE A 332      35.114   2.345  -0.655  1.00  0.00           C  
ATOM   4874  CE2 PHE A 332      34.203   4.310   0.348  1.00  0.00           C  
ATOM   4875  CZ  PHE A 332      34.714   3.670  -0.752  1.00  0.00           C  
ATOM   4876  H   PHE A 332      36.304   0.022   2.624  1.00  0.00           H  
ATOM   4877  HA  PHE A 332      35.960   2.655   3.888  1.00  0.00           H  
ATOM   4878 1HB  PHE A 332      34.017   0.595   2.785  1.00  0.00           H  
ATOM   4879 2HB  PHE A 332      33.507   2.105   3.537  1.00  0.00           H  
ATOM   4880  HD1 PHE A 332      35.286   0.633   0.641  1.00  0.00           H  
ATOM   4881  HD2 PHE A 332      33.688   4.128   2.415  1.00  0.00           H  
ATOM   4882  HE1 PHE A 332      35.521   1.833  -1.523  1.00  0.00           H  
ATOM   4883  HE2 PHE A 332      33.887   5.348   0.278  1.00  0.00           H  
ATOM   4884  HZ  PHE A 332      34.798   4.208  -1.688  1.00  0.00           H  
ATOM   4885  N   ASN A 333      36.221   1.467   6.152  1.00  0.00           N  
ATOM   4886  CA  ASN A 333      36.150   0.888   7.498  1.00  0.00           C  
ATOM   4887  C   ASN A 333      35.907   1.893   8.623  1.00  0.00           C  
ATOM   4888  O   ASN A 333      36.187   1.612   9.787  1.00  0.00           O  
ATOM   4889  CB  ASN A 333      37.409   0.085   7.768  1.00  0.00           C  
ATOM   4890  CG  ASN A 333      38.678   0.923   7.806  1.00  0.00           C  
ATOM   4891  OD1 ASN A 333      38.662   2.166   7.822  1.00  0.00           O  
ATOM   4892  ND2 ASN A 333      39.800   0.246   7.806  1.00  0.00           N  
ATOM   4893  H   ASN A 333      37.023   2.016   5.835  1.00  0.00           H  
ATOM   4894  HA  ASN A 333      35.310   0.193   7.518  1.00  0.00           H  
ATOM   4895 1HB  ASN A 333      37.306  -0.438   8.718  1.00  0.00           H  
ATOM   4896 2HB  ASN A 333      37.520  -0.677   6.997  1.00  0.00           H  
ATOM   4897 1HD2 ASN A 333      40.675   0.723   7.821  1.00  0.00           H  
ATOM   4898 2HD2 ASN A 333      39.780  -0.754   7.778  1.00  0.00           H  
ATOM   4899  N   GLY A 334      35.377   3.062   8.279  1.00  0.00           N  
ATOM   4900  CA  GLY A 334      35.062   4.070   9.287  1.00  0.00           C  
ATOM   4901  C   GLY A 334      34.143   5.137   8.722  1.00  0.00           C  
ATOM   4902  O   GLY A 334      33.970   6.201   9.313  1.00  0.00           O  
ATOM   4903  H   GLY A 334      35.174   3.241   7.309  1.00  0.00           H  
ATOM   4904 1HA  GLY A 334      34.588   3.591  10.144  1.00  0.00           H  
ATOM   4905 2HA  GLY A 334      35.984   4.528   9.643  1.00  0.00           H  
ATOM   4906  N   ASN A 335      33.580   4.853   7.548  1.00  0.00           N  
ATOM   4907  CA  ASN A 335      32.676   5.768   6.833  1.00  0.00           C  
ATOM   4908  C   ASN A 335      33.340   7.128   6.584  1.00  0.00           C  
ATOM   4909  O   ASN A 335      32.665   8.160   6.511  1.00  0.00           O  
ATOM   4910  CB  ASN A 335      31.389   5.983   7.623  1.00  0.00           C  
ATOM   4911  CG  ASN A 335      30.602   4.718   7.864  1.00  0.00           C  
ATOM   4912  OD1 ASN A 335      30.372   3.909   6.955  1.00  0.00           O  
ATOM   4913  ND2 ASN A 335      30.188   4.532   9.100  1.00  0.00           N  
ATOM   4914  H   ASN A 335      33.773   3.947   7.151  1.00  0.00           H  
ATOM   4915  HA  ASN A 335      32.437   5.337   5.861  1.00  0.00           H  
ATOM   4916 1HB  ASN A 335      31.605   6.443   8.585  1.00  0.00           H  
ATOM   4917 2HB  ASN A 335      30.754   6.680   7.078  1.00  0.00           H  
ATOM   4918 1HD2 ASN A 335      29.670   3.713   9.342  1.00  0.00           H  
ATOM   4919 2HD2 ASN A 335      30.403   5.211   9.804  1.00  0.00           H  
ATOM   4920  N   ASP A 336      34.652   7.138   6.370  1.00  0.00           N  
ATOM   4921  CA  ASP A 336      35.357   8.401   6.202  1.00  0.00           C  
ATOM   4922  C   ASP A 336      35.311   8.971   4.800  1.00  0.00           C  
ATOM   4923  O   ASP A 336      36.329   8.986   4.093  1.00  0.00           O  
ATOM   4924  CB  ASP A 336      36.824   8.278   6.635  1.00  0.00           C  
ATOM   4925  CG  ASP A 336      37.576   9.655   6.736  1.00  0.00           C  
ATOM   4926  OD1 ASP A 336      36.932  10.683   6.795  1.00  0.00           O  
ATOM   4927  OD2 ASP A 336      38.789   9.650   6.749  1.00  0.00           O  
ATOM   4928  H   ASP A 336      35.165   6.272   6.390  1.00  0.00           H  
ATOM   4929  HA  ASP A 336      34.883   9.126   6.863  1.00  0.00           H
[truncated: 459,165 more chars]
