# Supplementary material for: The transformative power of transformers in protein structure prediction
Source: Proc Natl Acad Sci U S A. 2023 Jul 31;120(32):e2303499120. doi: 10.1073/pnas.2303499120 (PMC10410766; doi:10.1073/pnas.2303499120)
Supplement: Supplementary file 2 — Dataset S01 (GZ) [file pnas.2303499120.sd01.gz › SI_Data/predicted_structures/RoseTTAFold/T1114s2.pdb]

HEADER                                            24-DEC-22   XXXX              
EXPDTA    THEORETICAL MODEL                                                     
REMARK 220                                                                      
REMARK 220 EXPERIMENTAL DETAILS                                                 
REMARK 220  EXPERIMENT TYPE                : THEORETICAL MODELLING              
REMARK 220  DATE OF DATA COLLECTION        : 24-DEC-22                          
REMARK 220                                                                      
REMARK 220 REMARK: MODEL GENERATED BY ROSETTA                                   
REMARK 220  VERSION 2022.39+release.d8d9982                                     
SSBOND     CYS A  279    CYS A  306                                       2.25  
ATOM      1  N   MET A   1      -1.467  -1.454   2.626  1.00  0.00           N  
ATOM      2  CA  MET A   1      -0.692  -0.638   1.699  1.00  0.00           C  
ATOM      3  C   MET A   1      -0.142   0.594   2.402  1.00  0.00           C  
ATOM      4  O   MET A   1      -0.899   1.417   2.912  1.00  0.00           O  
ATOM      5  CB  MET A   1      -1.555  -0.229   0.501  1.00  0.00           C  
ATOM      6  CG  MET A   1      -0.824   0.587  -0.559  1.00  0.00           C  
ATOM      7  SD  MET A   1      -1.844   1.000  -1.986  1.00  0.00           S  
ATOM      8  CE  MET A   1      -2.887   2.290  -1.314  1.00  0.00           C  
ATOM      9 1H   MET A   1      -1.324  -2.431   2.416  1.00  0.00           H  
ATOM     10 2H   MET A   1      -1.166  -1.266   3.571  1.00  0.00           H  
ATOM     11 3H   MET A   1      -2.447  -1.229   2.534  1.00  0.00           H  
ATOM     12  HA  MET A   1       0.154  -1.225   1.341  1.00  0.00           H  
ATOM     13 1HB  MET A   1      -1.957  -1.119   0.021  1.00  0.00           H  
ATOM     14 2HB  MET A   1      -2.400   0.365   0.851  1.00  0.00           H  
ATOM     15 1HG  MET A   1      -0.509   1.509  -0.112  1.00  0.00           H  
ATOM     16 2HG  MET A   1       0.059   0.048  -0.902  1.00  0.00           H  
ATOM     17 1HE  MET A   1      -3.573   2.642  -2.085  1.00  0.00           H  
ATOM     18 2HE  MET A   1      -3.457   1.905  -0.471  1.00  0.00           H  
ATOM     19 3HE  MET A   1      -2.270   3.126  -0.981  1.00  0.00           H  
ATOM     20  N   SER A   2       1.190   0.725   2.426  1.00  0.00           N  
ATOM     21  CA  SER A   2       1.862   1.868   3.068  1.00  0.00           C  
ATOM     22  C   SER A   2       1.563   3.203   2.404  1.00  0.00           C  
ATOM     23  O   SER A   2       1.656   4.262   3.020  1.00  0.00           O  
ATOM     24  CB  SER A   2       3.359   1.683   2.972  1.00  0.00           C  
ATOM     25  OG  SER A   2       3.778   1.786   1.615  1.00  0.00           O  
ATOM     26  H   SER A   2       1.768   0.015   1.995  1.00  0.00           H  
ATOM     27  HA  SER A   2       1.548   1.916   4.112  1.00  0.00           H  
ATOM     28 1HB  SER A   2       3.851   2.442   3.568  1.00  0.00           H  
ATOM     29 2HB  SER A   2       3.642   0.715   3.376  1.00  0.00           H  
ATOM     30  HG  SER A   2       4.745   1.749   1.638  1.00  0.00           H  
ATOM     31  N   ALA A   3       1.208   3.127   1.128  1.00  0.00           N  
ATOM     32  CA  ALA A   3       0.937   4.257   0.255  1.00  0.00           C  
ATOM     33  C   ALA A   3       2.167   5.160   0.127  1.00  0.00           C  
ATOM     34  O   ALA A   3       2.057   6.335  -0.229  1.00  0.00           O  
ATOM     35  CB  ALA A   3      -0.260   5.053   0.763  1.00  0.00           C  
ATOM     36  H   ALA A   3       1.154   2.203   0.736  1.00  0.00           H  
ATOM     37  HA  ALA A   3       0.697   3.867  -0.734  1.00  0.00           H  
ATOM     38 1HB  ALA A   3      -0.474   5.875   0.074  1.00  0.00           H  
ATOM     39 2HB  ALA A   3      -1.134   4.404   0.819  1.00  0.00           H  
ATOM     40 3HB  ALA A   3      -0.059   5.464   1.747  1.00  0.00           H  
ATOM     41  N   TRP A   4       3.365   4.599   0.303  1.00  0.00           N  
ATOM     42  CA  TRP A   4       4.576   5.404   0.168  1.00  0.00           C  
ATOM     43  C   TRP A   4       4.974   5.573  -1.294  1.00  0.00           C  
ATOM     44  O   TRP A   4       5.944   4.982  -1.771  1.00  0.00           O  
ATOM     45  CB  TRP A   4       5.718   4.781   0.963  1.00  0.00           C  
ATOM     46  CG  TRP A   4       5.497   4.852   2.444  1.00  0.00           C  
ATOM     47  CD1 TRP A   4       4.527   5.561   3.088  1.00  0.00           C  
ATOM     48  CD2 TRP A   4       6.249   4.177   3.476  1.00  0.00           C  
ATOM     49  NE1 TRP A   4       4.629   5.378   4.443  1.00  0.00           N  
ATOM     50  CE2 TRP A   4       5.673   4.534   4.699  1.00  0.00           C  
ATOM     51  CE3 TRP A   4       7.346   3.309   3.463  1.00  0.00           C  
ATOM     52  CZ2 TRP A   4       6.154   4.052   5.903  1.00  0.00           C  
ATOM     53  CZ3 TRP A   4       7.829   2.826   4.672  1.00  0.00           C  
ATOM     54  CH2 TRP A   4       7.247   3.188   5.860  1.00  0.00           C  
ATOM     55  H   TRP A   4       3.434   3.624   0.600  1.00  0.00           H  
ATOM     56  HA  TRP A   4       4.377   6.392   0.582  1.00  0.00           H  
ATOM     57 1HB  TRP A   4       5.833   3.737   0.678  1.00  0.00           H  
ATOM     58 2HB  TRP A   4       6.649   5.294   0.725  1.00  0.00           H  
ATOM     59  HD1 TRP A   4       3.777   6.182   2.598  1.00  0.00           H  
ATOM     60  HE1 TRP A   4       4.023   5.795   5.136  1.00  0.00           H  
ATOM     61  HE3 TRP A   4       7.811   3.018   2.522  1.00  0.00           H  
ATOM     62  HZ2 TRP A   4       5.705   4.327   6.858  1.00  0.00           H  
ATOM     63  HZ3 TRP A   4       8.684   2.150   4.654  1.00  0.00           H  
ATOM     64  HH2 TRP A   4       7.650   2.789   6.791  1.00  0.00           H  
ATOM     65  N   SER A   5       4.194   6.393  -1.986  1.00  0.00           N  
ATOM     66  CA  SER A   5       4.324   6.653  -3.416  1.00  0.00           C  
ATOM     67  C   SER A   5       3.766   8.020  -3.780  1.00  0.00           C  
ATOM     68  O   SER A   5       2.827   8.509  -3.154  1.00  0.00           O  
ATOM     69  CB  SER A   5       3.598   5.591  -4.214  1.00  0.00           C  
ATOM     70  OG  SER A   5       3.689   5.854  -5.590  1.00  0.00           O  
ATOM     71  H   SER A   5       3.424   6.810  -1.465  1.00  0.00           H  
ATOM     72  HA  SER A   5       5.382   6.632  -3.678  1.00  0.00           H  
ATOM     73 1HB  SER A   5       4.032   4.615  -3.996  1.00  0.00           H  
ATOM     74 2HB  SER A   5       2.552   5.561  -3.912  1.00  0.00           H  
ATOM     75  HG  SER A   5       3.226   6.703  -5.735  1.00  0.00           H  
ATOM     76  N   HIS A   6       4.349   8.644  -4.792  1.00  0.00           N  
ATOM     77  CA  HIS A   6       3.852   9.935  -5.240  1.00  0.00           C  
ATOM     78  C   HIS A   6       2.459   9.758  -5.865  1.00  0.00           C  
ATOM     79  O   HIS A   6       2.222   8.738  -6.516  1.00  0.00           O  
ATOM     80  CB  HIS A   6       4.819  10.538  -6.260  1.00  0.00           C  
ATOM     81  CG  HIS A   6       6.142  10.933  -5.673  1.00  0.00           C  
ATOM     82  ND1 HIS A   6       6.280  11.956  -4.756  1.00  0.00           N  
ATOM     83  CD2 HIS A   6       7.385  10.436  -5.871  1.00  0.00           C  
ATOM     84  CE1 HIS A   6       7.552  12.070  -4.417  1.00  0.00           C  
ATOM     85  NE2 HIS A   6       8.243  11.162  -5.080  1.00  0.00           N  
ATOM     86  H   HIS A   6       5.131   8.207  -5.263  1.00  0.00           H  
ATOM     87  HA  HIS A   6       3.807  10.595  -4.382  1.00  0.00           H  
ATOM     88 1HB  HIS A   6       5.003   9.813  -7.054  1.00  0.00           H  
ATOM     89 2HB  HIS A   6       4.367  11.407  -6.723  1.00  0.00           H  
ATOM     90  HD2 HIS A   6       7.658   9.615  -6.535  1.00  0.00           H  
ATOM     91  HE1 HIS A   6       7.960  12.793  -3.711  1.00  0.00           H  
ATOM     92  HE2 HIS A   6       9.241  11.018  -5.018  1.00  0.00           H  
ATOM     93  N   PRO A   7       1.520  10.704  -5.667  1.00  0.00           N  
ATOM     94  CA  PRO A   7       0.182  10.718  -6.232  1.00  0.00           C  
ATOM     95  C   PRO A   7       0.198  11.071  -7.713  1.00  0.00           C  
ATOM     96  O   PRO A   7       1.082  11.784  -8.189  1.00  0.00           O  
ATOM     97  CB  PRO A   7      -0.514  11.796  -5.395  1.00  0.00           C  
ATOM     98  CG  PRO A   7       0.575  12.733  -4.994  1.00  0.00           C  
ATOM     99  CD  PRO A   7       1.801  11.855  -4.788  1.00  0.00           C  
ATOM    100  HA  PRO A   7      -0.286   9.736  -6.076  1.00  0.00           H  
ATOM    101 1HB  PRO A   7      -1.304  12.283  -5.978  1.00  0.00           H  
ATOM    102 2HB  PRO A   7      -0.989  11.327  -4.525  1.00  0.00           H  
ATOM    103 1HG  PRO A   7       0.684  13.490  -5.764  1.00  0.00           H  
ATOM    104 2HG  PRO A   7       0.321  13.279  -4.092  1.00  0.00           H  
ATOM    105 1HD  PRO A   7       2.697  12.405  -5.111  1.00  0.00           H  
ATOM    106 2HD  PRO A   7       1.860  11.532  -3.734  1.00  0.00           H  
ATOM    107  N   GLN A   8      -0.854  10.680  -8.429  1.00  0.00           N  
ATOM    108  CA  GLN A   8      -1.019  11.041  -9.843  1.00  0.00           C  
ATOM    109  C   GLN A   8      -1.156  12.545 -10.068  1.00  0.00           C  
ATOM    110  O   GLN A   8      -0.981  13.051 -11.176  1.00  0.00           O  
ATOM    111  CB  GLN A   8      -2.211  10.311 -10.465  1.00  0.00           C  
ATOM    112  CG  GLN A   8      -3.604  10.717  -9.971  1.00  0.00           C  
ATOM    113  CD  GLN A   8      -4.670   9.844 -10.652  1.00  0.00           C  
ATOM    114  OE1 GLN A   8      -5.068  10.055 -11.816  1.00  0.00           O  
ATOM    115  NE2 GLN A   8      -5.122   8.817  -9.932  1.00  0.00           N  
ATOM    116  H   GLN A   8      -1.554  10.095  -7.994  1.00  0.00           H  
ATOM    117  HA  GLN A   8      -0.123  10.718 -10.374  1.00  0.00           H  
ATOM    118 1HB  GLN A   8      -2.195  10.464 -11.543  1.00  0.00           H  
ATOM    119 2HB  GLN A   8      -2.104   9.241 -10.291  1.00  0.00           H  
ATOM    120 1HG  GLN A   8      -3.669  10.581  -8.891  1.00  0.00           H  
ATOM    121 2HG  GLN A   8      -3.796  11.763 -10.230  1.00  0.00           H  
ATOM    122 1HE2 GLN A   8      -5.798   8.189 -10.327  1.00  0.00           H  
ATOM    123 2HE2 GLN A   8      -4.775   8.654  -9.011  1.00  0.00           H  
ATOM    124  N   PHE A   9      -1.434  13.280  -9.006  1.00  0.00           N  
ATOM    125  CA  PHE A   9      -1.619  14.707  -9.116  1.00  0.00           C  
ATOM    126  C   PHE A   9      -0.286  15.436  -9.286  1.00  0.00           C  
ATOM    127  O   PHE A   9      -0.262  16.608  -9.658  1.00  0.00           O  
ATOM    128  CB  PHE A   9      -2.404  15.217  -7.913  1.00  0.00           C  
ATOM    129  CG  PHE A   9      -3.810  14.694  -7.954  1.00  0.00           C  
ATOM    130  CD1 PHE A   9      -4.341  13.921  -6.934  1.00  0.00           C  
ATOM    131  CD2 PHE A   9      -4.591  14.934  -9.061  1.00  0.00           C  
ATOM    132  CE1 PHE A   9      -5.635  13.425  -7.038  1.00  0.00           C  
ATOM    133  CE2 PHE A   9      -5.858  14.437  -9.143  1.00  0.00           C  
ATOM    134  CZ  PHE A   9      -6.380  13.683  -8.131  1.00  0.00           C  
ATOM    135  H   PHE A   9      -1.533  12.833  -8.111  1.00  0.00           H  
ATOM    136  HA  PHE A   9      -2.220  14.904 -10.006  1.00  0.00           H  
ATOM    137 1HB  PHE A   9      -1.929  14.885  -6.986  1.00  0.00           H  
ATOM    138 2HB  PHE A   9      -2.433  16.307  -7.914  1.00  0.00           H  
ATOM    139  HD1 PHE A   9      -3.739  13.705  -6.049  1.00  0.00           H  
ATOM    140  HD2 PHE A   9      -4.185  15.528  -9.882  1.00  0.00           H  
ATOM    141  HE1 PHE A   9      -6.063  12.821  -6.247  1.00  0.00           H  
ATOM    142  HE2 PHE A   9      -6.459  14.641 -10.024  1.00  0.00           H  
ATOM    143  HZ  PHE A   9      -7.396  13.288  -8.208  1.00  0.00           H  
ATOM    144  N   GLU A  10       0.839  14.710  -9.174  1.00  0.00           N  
ATOM    145  CA  GLU A  10       2.149  15.326  -9.372  1.00  0.00           C  
ATOM    146  C   GLU A  10       2.442  15.498 -10.858  1.00  0.00           C  
ATOM    147  O   GLU A  10       3.472  16.052 -11.237  1.00  0.00           O  
ATOM    148  CB  GLU A  10       3.280  14.507  -8.748  1.00  0.00           C  
ATOM    149  CG  GLU A  10       3.270  14.418  -7.245  1.00  0.00           C  
ATOM    150  CD  GLU A  10       3.586  15.716  -6.517  1.00  0.00           C  
ATOM    151  OE1 GLU A  10       4.598  16.310  -6.813  1.00  0.00           O  
ATOM    152  OE2 GLU A  10       2.813  16.108  -5.671  1.00  0.00           O  
ATOM    153  H   GLU A  10       0.799  13.726  -8.903  1.00  0.00           H  
ATOM    154  HA  GLU A  10       2.138  16.297  -8.896  1.00  0.00           H  
ATOM    155 1HB  GLU A  10       3.229  13.486  -9.129  1.00  0.00           H  
ATOM    156 2HB  GLU A  10       4.239  14.924  -9.054  1.00  0.00           H  
ATOM    157 1HG  GLU A  10       2.304  14.093  -6.971  1.00  0.00           H  
ATOM    158 2HG  GLU A  10       3.982  13.662  -6.936  1.00  0.00           H  
ATOM    159  N   LYS A  11       1.511  15.052 -11.707  1.00  0.00           N  
ATOM    160  CA  LYS A  11       1.627  15.198 -13.143  1.00  0.00           C  
ATOM    161  C   LYS A  11       1.114  16.580 -13.569  1.00  0.00           C  
ATOM    162  O   LYS A  11       1.257  16.981 -14.728  1.00  0.00           O  
ATOM    163  CB  LYS A  11       0.820  14.107 -13.840  1.00  0.00           C  
ATOM    164  CG  LYS A  11       1.324  12.688 -13.600  1.00  0.00           C  
ATOM    165  CD  LYS A  11       0.437  11.664 -14.302  1.00  0.00           C  
ATOM    166  CE  LYS A  11       0.927  10.240 -14.071  1.00  0.00           C  
ATOM    167  NZ  LYS A  11       0.056   9.234 -14.749  1.00  0.00           N  
ATOM    168  H   LYS A  11       0.687  14.567 -11.351  1.00  0.00           H  
ATOM    169  HA  LYS A  11       2.677  15.113 -13.425  1.00  0.00           H  
ATOM    170 1HB  LYS A  11      -0.220  14.156 -13.507  1.00  0.00           H  
ATOM    171 2HB  LYS A  11       0.832  14.282 -14.910  1.00  0.00           H  
ATOM    172 1HG  LYS A  11       2.346  12.590 -13.963  1.00  0.00           H  
ATOM    173 2HG  LYS A  11       1.314  12.484 -12.526  1.00  0.00           H  
ATOM    174 1HD  LYS A  11      -0.582  11.754 -13.910  1.00  0.00           H  
ATOM    175 2HD  LYS A  11       0.416  11.868 -15.371  1.00  0.00           H  
ATOM    176 1HE  LYS A  11       1.941  10.146 -14.453  1.00  0.00           H  
ATOM    177 2HE  LYS A  11       0.933  10.037 -12.998  1.00  0.00           H  
ATOM    178 1HZ  LYS A  11       0.411   8.305 -14.573  1.00  0.00           H  
ATOM    179 2HZ  LYS A  11      -0.886   9.311 -14.389  1.00  0.00           H  
ATOM    180 3HZ  LYS A  11       0.052   9.409 -15.744  1.00  0.00           H  
ATOM    181  N   GLY A  12       0.532  17.327 -12.626  1.00  0.00           N  
ATOM    182  CA  GLY A  12      -0.055  18.628 -12.922  1.00  0.00           C  
ATOM    183  C   GLY A  12       0.982  19.717 -13.185  1.00  0.00           C  
ATOM    184  O   GLY A  12       1.270  20.560 -12.326  1.00  0.00           O  
ATOM    185  H   GLY A  12       0.450  16.974 -11.671  1.00  0.00           H  
ATOM    186 1HA  GLY A  12      -0.675  18.527 -13.812  1.00  0.00           H  
ATOM    187 2HA  GLY A  12      -0.717  18.921 -12.110  1.00  0.00           H  
ATOM    188  N   GLY A  13       1.499  19.720 -14.416  1.00  0.00           N  
ATOM    189  CA  GLY A  13       2.539  20.635 -14.901  1.00  0.00           C  
ATOM    190  C   GLY A  13       2.176  22.117 -14.742  1.00  0.00           C  
ATOM    191  O   GLY A  13       3.057  22.974 -14.669  1.00  0.00           O  
ATOM    192  H   GLY A  13       1.176  18.970 -15.032  1.00  0.00           H  
ATOM    193 1HA  GLY A  13       3.470  20.428 -14.375  1.00  0.00           H  
ATOM    194 2HA  GLY A  13       2.722  20.422 -15.954  1.00  0.00           H  
ATOM    195  N   GLY A  14       0.883  22.426 -14.634  1.00  0.00           N  
ATOM    196  CA  GLY A  14       0.410  23.802 -14.418  1.00  0.00           C  
ATOM    197  C   GLY A  14       0.960  24.380 -13.096  1.00  0.00           C  
ATOM    198  O   GLY A  14       1.064  25.600 -12.914  1.00  0.00           O  
ATOM    199  H   GLY A  14       0.207  21.675 -14.723  1.00  0.00           H  
ATOM    200 1HA  GLY A  14       0.715  24.428 -15.255  1.00  0.00           H  
ATOM    201 2HA  GLY A  14      -0.681  23.805 -14.393  1.00  0.00           H  
ATOM    202  N   SER A  15       1.391  23.494 -12.197  1.00  0.00           N  
ATOM    203  CA  SER A  15       1.960  23.857 -10.913  1.00  0.00           C  
ATOM    204  C   SER A  15       3.356  24.445 -11.071  1.00  0.00           C  
ATOM    205  O   SER A  15       3.924  24.957 -10.111  1.00  0.00           O  
ATOM    206  CB  SER A  15       2.031  22.661 -10.017  1.00  0.00           C  
ATOM    207  OG  SER A  15       2.947  21.734 -10.520  1.00  0.00           O  
ATOM    208  H   SER A  15       1.305  22.499 -12.400  1.00  0.00           H  
ATOM    209  HA  SER A  15       1.322  24.607 -10.454  1.00  0.00           H  
ATOM    210 1HB  SER A  15       2.322  22.968  -9.013  1.00  0.00           H  
ATOM    211 2HB  SER A  15       1.048  22.216  -9.956  1.00  0.00           H  
ATOM    212  HG  SER A  15       2.441  21.202 -11.171  1.00  0.00           H  
ATOM    213  N   GLY A  16       3.910  24.363 -12.287  1.00  0.00           N  
ATOM    214  CA  GLY A  16       5.221  24.899 -12.610  1.00  0.00           C  
ATOM    215  C   GLY A  16       5.170  26.416 -12.833  1.00  0.00           C  
ATOM    216  O   GLY A  16       6.203  27.044 -13.075  1.00  0.00           O  
ATOM    217  H   GLY A  16       3.401  23.907 -13.039  1.00  0.00           H  
ATOM    218 1HA  GLY A  16       5.918  24.668 -11.805  1.00  0.00           H  
ATOM    219 2HA  GLY A  16       5.592  24.410 -13.509  1.00  0.00           H  
ATOM    220  N   GLY A  17       3.966  26.996 -12.761  1.00  0.00           N  
ATOM    221  CA  GLY A  17       3.776  28.431 -12.902  1.00  0.00           C  
ATOM    222  C   GLY A  17       3.923  29.047 -11.515  1.00  0.00           C  
ATOM    223  O   GLY A  17       4.659  28.525 -10.678  1.00  0.00           O  
ATOM    224  H   GLY A  17       3.136  26.423 -12.604  1.00  0.00           H  
ATOM    225 1HA  GLY A  17       4.516  28.845 -13.588  1.00  0.00           H  
ATOM    226 2HA  GLY A  17       2.786  28.637 -13.305  1.00  0.00           H  
ATOM    227  N   GLY A  18       3.289  30.185 -11.253  1.00  0.00           N  
ATOM    228  CA  GLY A  18       3.495  30.779  -9.937  1.00  0.00           C  
ATOM    229  C   GLY A  18       3.053  29.802  -8.846  1.00  0.00           C  
ATOM    230  O   GLY A  18       1.905  29.328  -8.852  1.00  0.00           O  
ATOM    231  H   GLY A  18       2.690  30.619 -11.940  1.00  0.00           H  
ATOM    232 1HA  GLY A  18       4.550  31.025  -9.807  1.00  0.00           H  
ATOM    233 2HA  GLY A  18       2.931  31.708  -9.857  1.00  0.00           H  
ATOM    234  N   SER A  19       3.927  29.579  -7.854  1.00  0.00           N  
ATOM    235  CA  SER A  19       3.632  28.648  -6.762  1.00  0.00           C  
ATOM    236  C   SER A  19       2.473  29.134  -5.903  1.00  0.00           C  
ATOM    237  O   SER A  19       1.790  28.349  -5.245  1.00  0.00           O  
ATOM    238  CB  SER A  19       4.867  28.439  -5.911  1.00  0.00           C  
ATOM    239  OG  SER A  19       5.213  29.612  -5.229  1.00  0.00           O  
ATOM    240  H   SER A  19       4.838  30.015  -7.900  1.00  0.00           H  
ATOM    241  HA  SER A  19       3.355  27.686  -7.201  1.00  0.00           H  
ATOM    242 1HB  SER A  19       4.688  27.636  -5.196  1.00  0.00           H  
ATOM    243 2HB  SER A  19       5.693  28.131  -6.551  1.00  0.00           H  
ATOM    244  HG  SER A  19       4.560  29.715  -4.530  1.00  0.00           H  
ATOM    245  N   GLY A  20       2.206  30.440  -5.965  1.00  0.00           N  
ATOM    246  CA  GLY A  20       1.099  31.042  -5.238  1.00  0.00           C  
ATOM    247  C   GLY A  20      -0.225  30.409  -5.661  1.00  0.00           C  
ATOM    248  O   GLY A  20      -1.179  30.374  -4.882  1.00  0.00           O  
ATOM    249  H   GLY A  20       2.806  31.021  -6.532  1.00  0.00           H  
ATOM    250 1HA  GLY A  20       1.249  30.908  -4.167  1.00  0.00           H  
ATOM    251 2HA  GLY A  20       1.076  32.114  -5.430  1.00  0.00           H  
ATOM    252  N   GLY A  21      -0.292  29.959  -6.920  1.00  0.00           N  
ATOM    253  CA  GLY A  21      -1.474  29.307  -7.439  1.00  0.00           C  
ATOM    254  C   GLY A  21      -1.346  27.790  -7.300  1.00  0.00           C  
ATOM    255  O   GLY A  21      -2.281  27.120  -6.861  1.00  0.00           O  
ATOM    256  H   GLY A  21       0.528  30.009  -7.518  1.00  0.00           H  
ATOM    257 1HA  GLY A  21      -2.352  29.659  -6.900  1.00  0.00           H  
ATOM    258 2HA  GLY A  21      -1.607  29.572  -8.487  1.00  0.00           H  
ATOM    259  N   SER A  22      -0.165  27.246  -7.649  1.00  0.00           N  
ATOM    260  CA  SER A  22       0.037  25.789  -7.623  1.00  0.00           C  
ATOM    261  C   SER A  22      -1.072  25.054  -8.395  1.00  0.00           C  
ATOM    262  O   SER A  22      -1.739  24.156  -7.874  1.00  0.00           O  
ATOM    263  CB  SER A  22       0.154  25.251  -6.198  1.00  0.00           C  
ATOM    264  OG  SER A  22       1.307  25.737  -5.525  1.00  0.00           O  
ATOM    265  H   SER A  22       0.585  27.861  -7.967  1.00  0.00           H  
ATOM    266  HA  SER A  22       0.984  25.577  -8.123  1.00  0.00           H  
ATOM    267 1HB  SER A  22      -0.734  25.521  -5.630  1.00  0.00           H  
ATOM    268 2HB  SER A  22       0.189  24.171  -6.234  1.00  0.00           H  
ATOM    269  HG  SER A  22       1.252  26.717  -5.481  1.00  0.00           H  
ATOM    270  N   ALA A  23      -1.266  25.432  -9.657  1.00  0.00           N  
ATOM    271  CA  ALA A  23      -2.351  24.895 -10.479  1.00  0.00           C  
ATOM    272  C   ALA A  23      -2.124  23.456 -10.916  1.00  0.00           C  
ATOM    273  O   ALA A  23      -1.848  23.182 -12.087  1.00  0.00           O  
ATOM    274  CB  ALA A  23      -2.524  25.744 -11.727  1.00  0.00           C  
ATOM    275  H   ALA A  23      -0.669  26.151 -10.042  1.00  0.00           H  
ATOM    276  HA  ALA A  23      -3.265  24.927  -9.884  1.00  0.00           H  
ATOM    277 1HB  ALA A  23      -3.356  25.358 -12.314  1.00  0.00           H  
ATOM    278 2HB  ALA A  23      -2.719  26.772 -11.455  1.00  0.00           H  
ATOM    279 3HB  ALA A  23      -1.616  25.703 -12.320  1.00  0.00           H  
ATOM    280  N   TRP A  24      -2.298  22.521  -9.989  1.00  0.00           N  
ATOM    281  CA  TRP A  24      -2.071  21.105 -10.296  1.00  0.00           C  
ATOM    282  C   TRP A  24      -3.216  20.509 -11.126  1.00  0.00           C  
ATOM    283  O   TRP A  24      -3.983  19.678 -10.639  1.00  0.00           O  
ATOM    284  CB  TRP A  24      -1.970  20.257  -9.020  1.00  0.00           C  
ATOM    285  CG  TRP A  24      -0.789  20.527  -8.134  1.00  0.00           C  
ATOM    286  CD1 TRP A  24      -0.778  21.291  -7.007  1.00  0.00           C  
ATOM    287  CD2 TRP A  24       0.562  20.037  -8.294  1.00  0.00           C  
ATOM    288  NE1 TRP A  24       0.480  21.297  -6.451  1.00  0.00           N  
ATOM    289  CE2 TRP A  24       1.309  20.539  -7.225  1.00  0.00           C  
ATOM    290  CE3 TRP A  24       1.189  19.234  -9.241  1.00  0.00           C  
ATOM    291  CZ2 TRP A  24       2.655  20.253  -7.076  1.00  0.00           C  
ATOM    292  CZ3 TRP A  24       2.538  18.956  -9.096  1.00  0.00           C  
ATOM    293  CH2 TRP A  24       3.250  19.447  -8.042  1.00  0.00           C  
ATOM    294  H   TRP A  24      -2.513  22.833  -9.042  1.00  0.00           H  
ATOM    295  HA  TRP A  24      -1.142  21.017 -10.863  1.00  0.00           H  
ATOM    296 1HB  TRP A  24      -2.873  20.401  -8.426  1.00  0.00           H  
ATOM    297 2HB  TRP A  24      -1.937  19.201  -9.300  1.00  0.00           H  
ATOM    298  HD1 TRP A  24      -1.645  21.816  -6.600  1.00  0.00           H  
ATOM    299  HE1 TRP A  24       0.747  21.784  -5.608  1.00  0.00           H  
ATOM    300  HE3 TRP A  24       0.633  18.841 -10.079  1.00  0.00           H  
ATOM    301  HZ2 TRP A  24       3.241  20.638  -6.242  1.00  0.00           H  
ATOM    302  HZ3 TRP A  24       3.020  18.330  -9.848  1.00  0.00           H  
ATOM    303  HH2 TRP A  24       4.310  19.198  -7.958  1.00  0.00           H  
ATOM    304  N   SER A  25      -3.315  20.930 -12.381  1.00  0.00           N  
ATOM    305  CA  SER A  25      -4.349  20.453 -13.291  1.00  0.00           C  
ATOM    306  C   SER A  25      -4.154  18.964 -13.540  1.00  0.00           C  
ATOM    307  O   SER A  25      -3.032  18.523 -13.752  1.00  0.00           O  
ATOM    308  CB  SER A  25      -4.208  21.150 -14.644  1.00  0.00           C  
ATOM    309  OG  SER A  25      -4.369  22.535 -14.548  1.00  0.00           O  
ATOM    310  H   SER A  25      -2.649  21.637 -12.683  1.00  0.00           H  
ATOM    311  HA  SER A  25      -5.336  20.625 -12.856  1.00  0.00           H  
ATOM    312 1HB  SER A  25      -3.224  20.931 -15.054  1.00  0.00           H  
ATOM    313 2HB  SER A  25      -4.948  20.744 -15.343  1.00  0.00           H  
ATOM    314  HG  SER A  25      -4.204  22.908 -15.451  1.00  0.00           H  
ATOM    315  N   HIS A  26      -5.208  18.176 -13.581  1.00  0.00           N  
ATOM    316  CA  HIS A  26      -5.000  16.792 -13.982  1.00  0.00           C  
ATOM    317  C   HIS A  26      -4.685  16.838 -15.487  1.00  0.00           C  
ATOM    318  O   HIS A  26      -5.318  17.634 -16.187  1.00  0.00           O  
ATOM    319  CB  HIS A  26      -6.219  15.911 -13.676  1.00  0.00           C  
ATOM    320  CG  HIS A  26      -5.968  14.441 -13.835  1.00  0.00           C  
ATOM    321  ND1 HIS A  26      -5.978  13.796 -15.064  1.00  0.00           N  
ATOM    322  CD2 HIS A  26      -5.647  13.503 -12.921  1.00  0.00           C  
ATOM    323  CE1 HIS A  26      -5.703  12.508 -14.872  1.00  0.00           C  
ATOM    324  NE2 HIS A  26      -5.498  12.317 -13.576  1.00  0.00           N  
ATOM    325  H   HIS A  26      -6.132  18.532 -13.359  1.00  0.00           H  
ATOM    326  HA  HIS A  26      -4.156  16.381 -13.432  1.00  0.00           H  
ATOM    327 1HB  HIS A  26      -6.569  16.099 -12.656  1.00  0.00           H  
ATOM    328 2HB  HIS A  26      -7.022  16.164 -14.346  1.00  0.00           H  
ATOM    329  HD2 HIS A  26      -5.529  13.649 -11.858  1.00  0.00           H  
ATOM    330  HE1 HIS A  26      -5.652  11.745 -15.644  1.00  0.00           H  
ATOM    331  HE2 HIS A  26      -5.262  11.435 -13.086  1.00  0.00           H  
ATOM    332  N   PRO A  27      -3.758  16.029 -16.037  1.00  0.00           N  
ATOM    333  CA  PRO A  27      -3.486  15.917 -17.469  1.00  0.00           C  
ATOM    334  C   PRO A  27      -4.759  15.801 -18.317  1.00  0.00           C  
ATOM    335  O   PRO A  27      -4.816  16.306 -19.441  1.00  0.00           O  
ATOM    336  CB  PRO A  27      -2.617  14.666 -17.527  1.00  0.00           C  
ATOM    337  CG  PRO A  27      -1.871  14.682 -16.204  1.00  0.00           C  
ATOM    338  CD  PRO A  27      -2.847  15.219 -15.190  1.00  0.00           C  
ATOM    339  HA  PRO A  27      -2.895  16.797 -17.781  1.00  0.00           H  
ATOM    340 1HB  PRO A  27      -3.255  13.773 -17.643  1.00  0.00           H  
ATOM    341 2HB  PRO A  27      -1.952  14.705 -18.401  1.00  0.00           H  
ATOM    342 1HG  PRO A  27      -1.514  13.673 -15.955  1.00  0.00           H  
ATOM    343 2HG  PRO A  27      -0.975  15.326 -16.293  1.00  0.00           H  
ATOM    344 1HD  PRO A  27      -3.346  14.400 -14.691  1.00  0.00           H  
ATOM    345 2HD  PRO A  27      -2.295  15.868 -14.486  1.00  0.00           H  
ATOM    346  N   GLN A  28      -5.820  15.180 -17.779  1.00  0.00           N  
ATOM    347  CA  GLN A  28      -7.066  15.072 -18.530  1.00  0.00           C  
ATOM    348  C   GLN A  28      -7.617  16.451 -18.887  1.00  0.00           C  
ATOM    349  O   GLN A  28      -8.227  16.638 -19.949  1.00  0.00           O  
ATOM    350  CB  GLN A  28      -8.120  14.327 -17.701  1.00  0.00           C  
ATOM    351  CG  GLN A  28      -9.464  14.102 -18.390  1.00  0.00           C  
ATOM    352  CD  GLN A  28      -9.394  13.197 -19.600  1.00  0.00           C  
ATOM    353  OE1 GLN A  28      -8.836  12.096 -19.552  1.00  0.00           O  
ATOM    354  NE2 GLN A  28      -9.986  13.649 -20.705  1.00  0.00           N  
ATOM    355  H   GLN A  28      -5.778  14.757 -16.850  1.00  0.00           H  
ATOM    356  HA  GLN A  28      -6.877  14.530 -19.453  1.00  0.00           H  
ATOM    357 1HB  GLN A  28      -7.727  13.356 -17.408  1.00  0.00           H  
ATOM    358 2HB  GLN A  28      -8.312  14.885 -16.782  1.00  0.00           H  
ATOM    359 1HG  GLN A  28     -10.151  13.661 -17.668  1.00  0.00           H  
ATOM    360 2HG  GLN A  28      -9.845  15.072 -18.715  1.00  0.00           H  
ATOM    361 1HE2 GLN A  28      -9.985  13.094 -21.538  1.00  0.00           H  
ATOM    362 2HE2 GLN A  28     -10.439  14.545 -20.703  1.00  0.00           H  
ATOM    363  N   PHE A  29      -7.397  17.427 -18.010  1.00  0.00           N  
ATOM    364  CA  PHE A  29      -7.959  18.735 -18.216  1.00  0.00           C  
ATOM    365  C   PHE A  29      -6.952  19.645 -18.860  1.00  0.00           C  
ATOM    366  O   PHE A  29      -7.322  20.602 -19.544  1.00  0.00           O  
ATOM    367  CB  PHE A  29      -8.449  19.261 -16.904  1.00  0.00           C  
ATOM    368  CG  PHE A  29      -9.438  18.310 -16.410  1.00  0.00           C  
ATOM    369  CD1 PHE A  29      -9.239  17.678 -15.226  1.00  0.00           C  
ATOM    370  CD2 PHE A  29     -10.518  17.953 -17.195  1.00  0.00           C  
ATOM    371  CE1 PHE A  29     -10.091  16.703 -14.809  1.00  0.00           C  
ATOM    372  CE2 PHE A  29     -11.382  16.976 -16.787  1.00  0.00           C  
ATOM    373  CZ  PHE A  29     -11.164  16.343 -15.595  1.00  0.00           C  
ATOM    374  H   PHE A  29      -6.825  17.264 -17.188  1.00  0.00           H  
ATOM    375  HA  PHE A  29      -8.811  18.645 -18.872  1.00  0.00           H  
ATOM    376 1HB  PHE A  29      -7.629  19.338 -16.183  1.00  0.00           H  
ATOM    377 2HB  PHE A  29      -8.899  20.225 -17.036  1.00  0.00           H  
ATOM    378  HD1 PHE A  29      -8.379  17.954 -14.614  1.00  0.00           H  
ATOM    379  HD2 PHE A  29     -10.663  18.444 -18.155  1.00  0.00           H  
ATOM    380  HE1 PHE A  29      -9.906  16.212 -13.862  1.00  0.00           H  
ATOM    381  HE2 PHE A  29     -12.227  16.691 -17.415  1.00  0.00           H  
ATOM    382  HZ  PHE A  29     -11.838  15.554 -15.269  1.00  0.00           H  
ATOM    383  N   GLU A  30      -5.668  19.291 -18.755  1.00  0.00           N  
ATOM    384  CA  GLU A  30      -4.679  20.081 -19.477  1.00  0.00           C  
ATOM    385  C   GLU A  30      -5.011  19.922 -20.962  1.00  0.00           C  
ATOM    386  O   GLU A  30      -4.934  20.865 -21.751  1.00  0.00           O  
ATOM    387  CB  GLU A  30      -3.234  19.626 -19.222  1.00  0.00           C  
ATOM    388  CG  GLU A  30      -2.686  19.895 -17.817  1.00  0.00           C  
ATOM    389  CD  GLU A  30      -1.218  19.513 -17.680  1.00  0.00           C  
ATOM    390  OE1 GLU A  30      -0.682  18.960 -18.614  1.00  0.00           O  
ATOM    391  OE2 GLU A  30      -0.634  19.790 -16.651  1.00  0.00           O  
ATOM    392  H   GLU A  30      -5.402  18.512 -18.151  1.00  0.00           H  
ATOM    393  HA  GLU A  30      -4.775  21.127 -19.198  1.00  0.00           H  
ATOM    394 1HB  GLU A  30      -3.158  18.557 -19.413  1.00  0.00           H  
ATOM    395 2HB  GLU A  30      -2.575  20.128 -19.928  1.00  0.00           H  
ATOM    396 1HG  GLU A  30      -2.802  20.957 -17.590  1.00  0.00           H  
ATOM    397 2HG  GLU A  30      -3.277  19.327 -17.094  1.00  0.00           H  
ATOM    398  N   LYS A  31      -5.436  18.706 -21.329  1.00  0.00           N  
ATOM    399  CA  LYS A  31      -5.824  18.415 -22.695  1.00  0.00           C  
ATOM    400  C   LYS A  31      -7.232  18.929 -23.032  1.00  0.00           C  
ATOM    401  O   LYS A  31      -7.413  19.670 -24.004  1.00  0.00           O  
ATOM    402  CB  LYS A  31      -5.801  16.902 -22.911  1.00  0.00           C  
ATOM    403  CG  LYS A  31      -4.423  16.272 -22.894  1.00  0.00           C  
ATOM    404  CD  LYS A  31      -4.523  14.763 -23.058  1.00  0.00           C  
ATOM    405  CE  LYS A  31      -3.159  14.099 -23.004  1.00  0.00           C  
ATOM    406  NZ  LYS A  31      -3.264  12.617 -23.129  1.00  0.00           N  
ATOM    407  H   LYS A  31      -5.440  17.958 -20.633  1.00  0.00           H  
ATOM    408  HA  LYS A  31      -5.114  18.894 -23.367  1.00  0.00           H  
ATOM    409 1HB  LYS A  31      -6.387  16.419 -22.122  1.00  0.00           H  
ATOM    410 2HB  LYS A  31      -6.275  16.662 -23.862  1.00  0.00           H  
ATOM    411 1HG  LYS A  31      -3.820  16.686 -23.700  1.00  0.00           H  
ATOM    412 2HG  LYS A  31      -3.939  16.498 -21.941  1.00  0.00           H  
ATOM    413 1HD  LYS A  31      -5.142  14.363 -22.250  1.00  0.00           H  
ATOM    414 2HD  LYS A  31      -4.998  14.527 -24.009  1.00  0.00           H  
ATOM    415 1HE  LYS A  31      -2.542  14.482 -23.814  1.00  0.00           H  
ATOM    416 2HE  LYS A  31      -2.684  14.340 -22.051  1.00  0.00           H  
ATOM    417 1HZ  LYS A  31      -2.342  12.207 -23.087  1.00  0.00           H  
ATOM    418 2HZ  LYS A  31      -3.828  12.256 -22.372  1.00  0.00           H  
ATOM    419 3HZ  LYS A  31      -3.695  12.384 -24.012  1.00  0.00           H  
ATOM    420  N   SER A  32      -8.227  18.601 -22.194  1.00  0.00           N  
ATOM    421  CA  SER A  32      -9.616  18.951 -22.481  1.00  0.00           C  
ATOM    422  C   SER A  32      -9.841  20.460 -22.550  1.00  0.00           C  
ATOM    423  O   SER A  32     -10.629  20.943 -23.364  1.00  0.00           O  
ATOM    424  CB  SER A  32     -10.536  18.359 -21.433  1.00  0.00           C  
ATOM    425  OG  SER A  32     -10.479  16.952 -21.443  1.00  0.00           O  
ATOM    426  H   SER A  32      -8.045  18.027 -21.371  1.00  0.00           H  
ATOM    427  HA  SER A  32      -9.879  18.526 -23.449  1.00  0.00           H  
ATOM    428 1HB  SER A  32     -10.280  18.736 -20.467  1.00  0.00           H  
ATOM    429 2HB  SER A  32     -11.556  18.678 -21.640  1.00  0.00           H  
ATOM    430  HG  SER A  32      -9.584  16.729 -21.088  1.00  0.00           H  
ATOM    431  N   GLY A  33      -9.144  21.213 -21.699  1.00  0.00           N  
ATOM    432  CA  GLY A  33      -9.281  22.655 -21.619  1.00  0.00           C  
ATOM    433  C   GLY A  33      -8.390  23.402 -22.611  1.00  0.00           C  
ATOM    434  O   GLY A  33      -8.362  24.639 -22.628  1.00  0.00           O  
ATOM    435  H   GLY A  33      -8.497  20.779 -21.043  1.00  0.00           H  
ATOM    436 1HA  GLY A  33     -10.323  22.936 -21.767  1.00  0.00           H  
ATOM    437 2HA  GLY A  33      -9.018  22.959 -20.612  1.00  0.00           H  
ATOM    438  N   GLY A  34      -7.718  22.691 -23.521  1.00  0.00           N  
ATOM    439  CA  GLY A  34      -6.802  23.354 -24.441  1.00  0.00           C  
ATOM    440  C   GLY A  34      -7.438  24.527 -25.201  1.00  0.00           C  
ATOM    441  O   GLY A  34      -6.752  25.498 -25.519  1.00  0.00           O  
ATOM    442  H   GLY A  34      -7.781  21.671 -23.549  1.00  0.00           H  
ATOM    443 1HA  GLY A  34      -5.934  23.710 -23.884  1.00  0.00           H  
ATOM    444 2HA  GLY A  34      -6.431  22.618 -25.154  1.00  0.00           H  
ATOM    445  N   GLY A  35      -8.737  24.441 -25.508  1.00  0.00           N  
ATOM    446  CA  GLY A  35      -9.421  25.521 -26.215  1.00  0.00           C  
ATOM    447  C   GLY A  35     -10.416  26.309 -25.342  1.00  0.00           C  
ATOM    448  O   GLY A  35     -11.173  27.126 -25.870  1.00  0.00           O  
ATOM    449  H   GLY A  35      -9.249  23.613 -25.234  1.00  0.00           H  
ATOM    450 1HA  GLY A  35      -8.681  26.209 -26.622  1.00  0.00           H  
ATOM    451 2HA  GLY A  35      -9.952  25.102 -27.069  1.00  0.00           H  
ATOM    452  N   GLY A  36     -10.476  26.026 -24.032  1.00  0.00           N  
ATOM    453  CA  GLY A  36     -11.456  26.702 -23.168  1.00  0.00           C  
ATOM    454  C   GLY A  36     -10.946  27.152 -21.788  1.00  0.00           C  
ATOM    455  O   GLY A  36     -11.654  27.862 -21.069  1.00  0.00           O  
ATOM    456  H   GLY A  36      -9.812  25.376 -23.627  1.00  0.00           H  
ATOM    457 1HA  GLY A  36     -11.845  27.573 -23.693  1.00  0.00           H  
ATOM    458 2HA  GLY A  36     -12.305  26.035 -23.024  1.00  0.00           H  
ATOM    459  N   GLY A  37      -9.717  26.787 -21.441  1.00  0.00           N  
ATOM    460  CA  GLY A  37      -9.125  27.092 -20.142  1.00  0.00           C  
ATOM    461  C   GLY A  37      -9.046  25.789 -19.364  1.00  0.00           C  
ATOM    462  O   GLY A  37      -9.930  24.939 -19.482  1.00  0.00           O  
ATOM    463  H   GLY A  37      -9.179  26.198 -22.064  1.00  0.00           H  
ATOM    464 1HA  GLY A  37      -8.129  27.514 -20.275  1.00  0.00           H  
ATOM    465 2HA  GLY A  37      -9.734  27.819 -19.606  1.00  0.00           H  
ATOM    466  N   GLU A  38      -7.997  25.615 -18.568  1.00  0.00           N  
ATOM    467  CA  GLU A  38      -7.824  24.346 -17.867  1.00  0.00           C  
ATOM    468  C   GLU A  38      -8.724  24.193 -16.655  1.00  0.00           C  
ATOM    469  O   GLU A  38      -8.795  25.072 -15.798  1.00  0.00           O  
ATOM    470  CB  GLU A  38      -6.370  24.185 -17.427  1.00  0.00           C  
ATOM    471  CG  GLU A  38      -5.383  24.096 -18.578  1.00  0.00           C  
ATOM    472  CD  GLU A  38      -3.952  23.898 -18.126  1.00  0.00           C  
ATOM    473  OE1 GLU A  38      -3.721  23.827 -16.937  1.00  0.00           O  
ATOM    474  OE2 GLU A  38      -3.090  23.830 -18.969  1.00  0.00           O  
ATOM    475  H   GLU A  38      -7.308  26.346 -18.471  1.00  0.00           H  
ATOM    476  HA  GLU A  38      -8.059  23.538 -18.561  1.00  0.00           H  
ATOM    477 1HB  GLU A  38      -6.085  25.024 -16.793  1.00  0.00           H  
ATOM    478 2HB  GLU A  38      -6.274  23.274 -16.828  1.00  0.00           H  
ATOM    479 1HG  GLU A  38      -5.677  23.270 -19.226  1.00  0.00           H  
ATOM    480 2HG  GLU A  38      -5.450  25.011 -19.164  1.00  0.00           H  
ATOM    481  N   ASN A  39      -9.390  23.049 -16.593  1.00  0.00           N  
ATOM    482  CA  ASN A  39     -10.241  22.664 -15.473  1.00  0.00           C  
ATOM    483  C   ASN A  39      -9.329  22.104 -14.388  1.00  0.00           C  
ATOM    484  O   ASN A  39      -8.498  21.246 -14.669  1.00  0.00           O  
ATOM    485  CB  ASN A  39     -11.332  21.696 -15.891  1.00  0.00           C  
ATOM    486  CG  ASN A  39     -12.335  21.496 -14.817  1.00  0.00           C  
ATOM    487  OD1 ASN A  39     -12.027  21.184 -13.669  1.00  0.00           O  
ATOM    488  ND2 ASN A  39     -13.580  21.702 -15.160  1.00  0.00           N  
ATOM    489  H   ASN A  39      -9.286  22.407 -17.367  1.00  0.00           H  
ATOM    490  HA  ASN A  39     -10.720  23.555 -15.060  1.00  0.00           H  
ATOM    491 1HB  ASN A  39     -11.835  22.071 -16.783  1.00  0.00           H  
ATOM    492 2HB  ASN A  39     -10.914  20.743 -16.132  1.00  0.00           H  
ATOM    493 1HD2 ASN A  39     -14.295  21.619 -14.468  1.00  0.00           H  
ATOM    494 2HD2 ASN A  39     -13.804  21.973 -16.095  1.00  0.00           H  
ATOM    495  N   LEU A  40      -9.388  22.626 -13.173  1.00  0.00           N  
ATOM    496  CA  LEU A  40      -8.423  22.177 -12.176  1.00  0.00           C  
ATOM    497  C   LEU A  40      -8.940  21.010 -11.326  1.00  0.00           C  
ATOM    498  O   LEU A  40      -8.352  20.669 -10.300  1.00  0.00           O  
ATOM    499  CB  LEU A  40      -8.008  23.351 -11.302  1.00  0.00           C  
ATOM    500  CG  LEU A  40      -7.386  24.527 -12.096  1.00  0.00           C  
ATOM    501  CD1 LEU A  40      -7.015  25.628 -11.175  1.00  0.00           C  
ATOM    502  CD2 LEU A  40      -6.202  24.042 -12.844  1.00  0.00           C  
ATOM    503  H   LEU A  40     -10.099  23.325 -12.923  1.00  0.00           H  
ATOM    504  HA  LEU A  40      -7.534  21.834 -12.698  1.00  0.00           H  
ATOM    505 1HB  LEU A  40      -8.872  23.705 -10.778  1.00  0.00           H  
ATOM    506 2HB  LEU A  40      -7.277  23.010 -10.568  1.00  0.00           H  
ATOM    507  HG  LEU A  40      -8.130  24.913 -12.800  1.00  0.00           H  
ATOM    508 1HD1 LEU A  40      -6.590  26.455 -11.739  1.00  0.00           H  
ATOM    509 2HD1 LEU A  40      -7.893  25.973 -10.630  1.00  0.00           H  
ATOM    510 3HD1 LEU A  40      -6.283  25.237 -10.492  1.00  0.00           H  
ATOM    511 1HD2 LEU A  40      -5.769  24.858 -13.422  1.00  0.00           H  
ATOM    512 2HD2 LEU A  40      -5.454  23.652 -12.152  1.00  0.00           H  
ATOM    513 3HD2 LEU A  40      -6.520  23.251 -13.524  1.00  0.00           H  
ATOM    514  N   TYR A  41     -10.041  20.391 -11.768  1.00  0.00           N  
ATOM    515  CA  TYR A  41     -10.642  19.240 -11.092  1.00  0.00           C  
ATOM    516  C   TYR A  41      -9.651  18.133 -10.814  1.00  0.00           C  
ATOM    517  O   TYR A  41      -8.944  17.630 -11.697  1.00  0.00           O  
ATOM    518  CB  TYR A  41     -11.839  18.731 -11.931  1.00  0.00           C  
ATOM    519  CG  TYR A  41     -12.547  17.413 -11.529  1.00  0.00           C  
ATOM    520  CD1 TYR A  41     -12.920  17.196 -10.275  1.00  0.00           C  
ATOM    521  CD2 TYR A  41     -12.906  16.502 -12.496  1.00  0.00           C  
ATOM    522  CE1 TYR A  41     -13.641  16.074  -9.918  1.00  0.00           C  
ATOM    523  CE2 TYR A  41     -13.623  15.363 -12.179  1.00  0.00           C  
ATOM    524  CZ  TYR A  41     -14.003  15.150 -10.886  1.00  0.00           C  
ATOM    525  OH  TYR A  41     -14.762  14.033 -10.535  1.00  0.00           O  
ATOM    526  H   TYR A  41     -10.503  20.737 -12.607  1.00  0.00           H  
ATOM    527  HA  TYR A  41     -11.027  19.576 -10.126  1.00  0.00           H  
ATOM    528 1HB  TYR A  41     -12.603  19.504 -11.918  1.00  0.00           H  
ATOM    529 2HB  TYR A  41     -11.518  18.629 -12.968  1.00  0.00           H  
ATOM    530  HD1 TYR A  41     -12.644  17.923  -9.552  1.00  0.00           H  
ATOM    531  HD2 TYR A  41     -12.642  16.690 -13.505  1.00  0.00           H  
ATOM    532  HE1 TYR A  41     -13.940  15.924  -8.881  1.00  0.00           H  
ATOM    533  HE2 TYR A  41     -13.906  14.655 -12.958  1.00  0.00           H  
ATOM    534  HH  TYR A  41     -14.267  13.194 -10.713  1.00  0.00           H  
ATOM    535  N   PHE A  42      -9.626  17.711  -9.556  1.00  0.00           N  
ATOM    536  CA  PHE A  42      -8.730  16.665  -9.125  1.00  0.00           C  
ATOM    537  C   PHE A  42      -9.316  15.323  -9.425  1.00  0.00           C  
ATOM    538  O   PHE A  42      -9.787  14.632  -8.519  1.00  0.00           O  
ATOM    539  CB  PHE A  42      -8.500  16.728  -7.633  1.00  0.00           C  
ATOM    540  CG  PHE A  42      -7.668  17.832  -7.124  1.00  0.00           C  
ATOM    541  CD1 PHE A  42      -8.227  18.818  -6.357  1.00  0.00           C  
ATOM    542  CD2 PHE A  42      -6.308  17.857  -7.353  1.00  0.00           C  
ATOM    543  CE1 PHE A  42      -7.460  19.815  -5.833  1.00  0.00           C  
ATOM    544  CE2 PHE A  42      -5.522  18.854  -6.832  1.00  0.00           C  
ATOM    545  CZ  PHE A  42      -6.100  19.838  -6.064  1.00  0.00           C  
ATOM    546  H   PHE A  42     -10.259  18.120  -8.865  1.00  0.00           H  
ATOM    547  HA  PHE A  42      -7.781  16.771  -9.653  1.00  0.00           H  
ATOM    548 1HB  PHE A  42      -9.459  16.835  -7.199  1.00  0.00           H  
ATOM    549 2HB  PHE A  42      -8.084  15.795  -7.279  1.00  0.00           H  
ATOM    550  HD1 PHE A  42      -9.299  18.801  -6.174  1.00  0.00           H  
ATOM    551  HD2 PHE A  42      -5.862  17.079  -7.948  1.00  0.00           H  
ATOM    552  HE1 PHE A  42      -7.932  20.582  -5.235  1.00  0.00           H  
ATOM    553  HE2 PHE A  42      -4.448  18.862  -7.024  1.00  0.00           H  
ATOM    554  HZ  PHE A  42      -5.482  20.631  -5.647  1.00  0.00           H  
ATOM    555  N   GLN A  43      -9.349  14.975 -10.698  1.00  0.00           N  
ATOM    556  CA  GLN A  43      -9.924  13.697 -11.056  1.00  0.00           C  
ATOM    557  C   GLN A  43      -8.931  12.619 -10.687  1.00  0.00           C  
ATOM    558  O   GLN A  43      -7.750  12.740 -10.989  1.00  0.00           O  
ATOM    559  CB  GLN A  43     -10.277  13.623 -12.533  1.00  0.00           C  
ATOM    560  CG  GLN A  43     -11.011  12.357 -12.898  1.00  0.00           C  
ATOM    561  CD  GLN A  43     -11.486  12.356 -14.306  1.00  0.00           C  
ATOM    562  OE1 GLN A  43     -10.889  12.991 -15.174  1.00  0.00           O  
ATOM    563  NE2 GLN A  43     -12.576  11.644 -14.558  1.00  0.00           N  
ATOM    564  H   GLN A  43      -8.976  15.629 -11.387  1.00  0.00           H  
ATOM    565  HA  GLN A  43     -10.833  13.540 -10.478  1.00  0.00           H  
ATOM    566 1HB  GLN A  43     -10.900  14.455 -12.795  1.00  0.00           H  
ATOM    567 2HB  GLN A  43      -9.368  13.681 -13.133  1.00  0.00           H  
ATOM    568 1HG  GLN A  43     -10.340  11.504 -12.759  1.00  0.00           H  
ATOM    569 2HG  GLN A  43     -11.877  12.251 -12.241  1.00  0.00           H  
ATOM    570 1HE2 GLN A  43     -12.947  11.604 -15.486  1.00  0.00           H  
ATOM    571 2HE2 GLN A  43     -13.026  11.140 -13.813  1.00  0.00           H  
ATOM    572  N   GLY A  44      -9.402  11.584 -10.024  1.00  0.00           N  
ATOM    573  CA  GLY A  44      -8.601  10.465  -9.598  1.00  0.00           C  
ATOM    574  C   GLY A  44      -9.127   9.233 -10.298  1.00  0.00           C  
ATOM    575  O   GLY A  44      -9.137   9.152 -11.527  1.00  0.00           O  
ATOM    576  H   GLY A  44     -10.385  11.532  -9.780  1.00  0.00           H  
ATOM    577 1HA  GLY A  44      -7.556  10.633  -9.852  1.00  0.00           H  
ATOM    578 2HA  GLY A  44      -8.675  10.349  -8.515  1.00  0.00           H  
ATOM    579  N   SER A  45      -9.532   8.250  -9.506  1.00  0.00           N  
ATOM    580  CA  SER A  45     -10.024   6.993 -10.039  1.00  0.00           C  
ATOM    581  C   SER A  45     -11.525   7.005 -10.353  1.00  0.00           C  
ATOM    582  O   SER A  45     -12.049   6.005 -10.842  1.00  0.00           O  
ATOM    583  CB  SER A  45      -9.738   5.876  -9.059  1.00  0.00           C  
ATOM    584  OG  SER A  45      -8.361   5.715  -8.866  1.00  0.00           O  
ATOM    585  H   SER A  45      -9.499   8.387  -8.508  1.00  0.00           H  
ATOM    586  HA  SER A  45      -9.489   6.787 -10.967  1.00  0.00           H  
ATOM    587 1HB  SER A  45     -10.220   6.090  -8.114  1.00  0.00           H  
ATOM    588 2HB  SER A  45     -10.164   4.948  -9.437  1.00  0.00           H  
ATOM    589  HG  SER A  45      -8.263   5.011  -8.214  1.00  0.00           H  
ATOM    590  N   GLY A  46     -12.245   8.093 -10.036  1.00  0.00           N  
ATOM    591  CA  GLY A  46     -13.676   8.119 -10.316  1.00  0.00           C  
ATOM    592  C   GLY A  46     -14.507   7.295  -9.332  1.00  0.00           C  
ATOM    593  O   GLY A  46     -15.602   6.846  -9.670  1.00  0.00           O  
ATOM    594  H   GLY A  46     -11.831   8.945  -9.642  1.00  0.00           H  
ATOM    595 1HA  GLY A  46     -14.015   9.157 -10.292  1.00  0.00           H  
ATOM    596 2HA  GLY A  46     -13.848   7.761 -11.329  1.00  0.00           H  
ATOM    597  N   GLY A  47     -13.963   7.035  -8.139  1.00  0.00           N  
ATOM    598  CA  GLY A  47     -14.653   6.238  -7.128  1.00  0.00           C  
ATOM    599  C   GLY A  47     -15.912   6.965  -6.703  1.00  0.00           C  
ATOM    600  O   GLY A  47     -17.013   6.409  -6.680  1.00  0.00           O  
ATOM    601  H   GLY A  47     -13.083   7.470  -7.887  1.00  0.00           H  
ATOM    602 1HA  GLY A  47     -14.903   5.258  -7.531  1.00  0.00           H  
ATOM    603 2HA  GLY A  47     -14.001   6.090  -6.266  1.00  0.00           H  
ATOM    604  N   ALA A  48     -15.709   8.230  -6.360  1.00  0.00           N  
ATOM    605  CA  ALA A  48     -16.761   9.130  -5.921  1.00  0.00           C  
ATOM    606  C   ALA A  48     -16.315  10.569  -6.164  1.00  0.00           C  
ATOM    607  O   ALA A  48     -15.114  10.839  -6.193  1.00  0.00           O  
ATOM    608  CB  ALA A  48     -17.064   8.881  -4.447  1.00  0.00           C  
ATOM    609  H   ALA A  48     -14.748   8.568  -6.400  1.00  0.00           H  
ATOM    610  HA  ALA A  48     -17.656   8.949  -6.516  1.00  0.00           H  
ATOM    611 1HB  ALA A  48     -17.851   9.555  -4.117  1.00  0.00           H  
ATOM    612 2HB  ALA A  48     -17.391   7.849  -4.314  1.00  0.00           H  
ATOM    613 3HB  ALA A  48     -16.179   9.043  -3.869  1.00  0.00           H  
ATOM    614  N   SER A  49     -17.259  11.501  -6.295  1.00  0.00           N  
ATOM    615  CA  SER A  49     -16.881  12.921  -6.394  1.00  0.00           C  
ATOM    616  C   SER A  49     -17.270  13.689  -5.132  1.00  0.00           C  
ATOM    617  O   SER A  49     -18.397  13.524  -4.638  1.00  0.00           O  
ATOM    618  CB  SER A  49     -17.618  13.576  -7.561  1.00  0.00           C  
ATOM    619  OG  SER A  49     -19.009  13.578  -7.313  1.00  0.00           O  
ATOM    620  H   SER A  49     -18.233  11.196  -6.341  1.00  0.00           H  
ATOM    621  HA  SER A  49     -15.806  12.996  -6.536  1.00  0.00           H  
ATOM    622 1HB  SER A  49     -17.261  14.579  -7.692  1.00  0.00           H  
ATOM    623 2HB  SER A  49     -17.408  13.028  -8.479  1.00  0.00           H  
ATOM    624  HG  SER A  49     -19.470  13.887  -8.145  1.00  0.00           H  
ATOM    625  N   VAL A  50     -16.423  14.650  -4.727  1.00  0.00           N  
ATOM    626  CA  VAL A  50     -16.756  15.500  -3.586  1.00  0.00           C  
ATOM    627  C   VAL A  50     -16.588  16.993  -3.872  1.00  0.00           C  
ATOM    628  O   VAL A  50     -15.646  17.453  -4.547  1.00  0.00           O  
ATOM    629  CB  VAL A  50     -15.893  15.126  -2.349  1.00  0.00           C  
ATOM    630  CG1 VAL A  50     -14.485  15.378  -2.641  1.00  0.00           C  
ATOM    631  CG2 VAL A  50     -16.332  15.908  -1.094  1.00  0.00           C  
ATOM    632  H   VAL A  50     -15.511  14.716  -5.174  1.00  0.00           H  
ATOM    633  HA  VAL A  50     -17.795  15.321  -3.334  1.00  0.00           H  
ATOM    634  HB  VAL A  50     -16.014  14.085  -2.154  1.00  0.00           H  
ATOM    635 1HG1 VAL A  50     -13.864  15.103  -1.792  1.00  0.00           H  
ATOM    636 2HG1 VAL A  50     -14.183  14.815  -3.501  1.00  0.00           H  
ATOM    637 3HG1 VAL A  50     -14.401  16.414  -2.837  1.00  0.00           H  
ATOM    638 1HG2 VAL A  50     -15.726  15.600  -0.248  1.00  0.00           H  
ATOM    639 2HG2 VAL A  50     -16.213  16.968  -1.240  1.00  0.00           H  
ATOM    640 3HG2 VAL A  50     -17.363  15.699  -0.885  1.00  0.00           H  
ATOM    641  N   LEU A  51     -17.533  17.739  -3.339  1.00  0.00           N  
ATOM    642  CA  LEU A  51     -17.548  19.178  -3.468  1.00  0.00           C  
ATOM    643  C   LEU A  51     -17.542  19.775  -2.086  1.00  0.00           C  
ATOM    644  O   LEU A  51     -18.410  19.435  -1.280  1.00  0.00           O  
ATOM    645  CB  LEU A  51     -18.831  19.593  -4.177  1.00  0.00           C  
ATOM    646  CG  LEU A  51     -19.062  20.994  -4.485  1.00  0.00           C  
ATOM    647  CD1 LEU A  51     -18.063  21.412  -5.528  1.00  0.00           C  
ATOM    648  CD2 LEU A  51     -20.473  21.125  -4.971  1.00  0.00           C  
ATOM    649  H   LEU A  51     -18.274  17.264  -2.817  1.00  0.00           H  
ATOM    650  HA  LEU A  51     -16.667  19.514  -4.012  1.00  0.00           H  
ATOM    651 1HB  LEU A  51     -18.847  19.088  -5.123  1.00  0.00           H  
ATOM    652 2HB  LEU A  51     -19.671  19.259  -3.586  1.00  0.00           H  
ATOM    653  HG  LEU A  51     -18.903  21.612  -3.599  1.00  0.00           H  
ATOM    654 1HD1 LEU A  51     -18.200  22.458  -5.791  1.00  0.00           H  
ATOM    655 2HD1 LEU A  51     -17.071  21.260  -5.126  1.00  0.00           H  
ATOM    656 3HD1 LEU A  51     -18.191  20.802  -6.419  1.00  0.00           H  
ATOM    657 1HD2 LEU A  51     -20.681  22.125  -5.236  1.00  0.00           H  
ATOM    658 2HD2 LEU A  51     -20.605  20.498  -5.832  1.00  0.00           H  
ATOM    659 3HD2 LEU A  51     -21.157  20.810  -4.185  1.00  0.00           H  
ATOM    660  N   TRP A  52     -16.583  20.639  -1.804  1.00  0.00           N  
ATOM    661  CA  TRP A  52     -16.525  21.290  -0.509  1.00  0.00           C  
ATOM    662  C   TRP A  52     -17.056  22.704  -0.655  1.00  0.00           C  
ATOM    663  O   TRP A  52     -16.883  23.324  -1.697  1.00  0.00           O  
ATOM    664  CB  TRP A  52     -15.086  21.301  -0.004  1.00  0.00           C  
ATOM    665  CG  TRP A  52     -14.587  19.962   0.329  1.00  0.00           C  
ATOM    666  CD1 TRP A  52     -14.306  18.994  -0.553  1.00  0.00           C  
ATOM    667  CD2 TRP A  52     -14.249  19.431   1.620  1.00  0.00           C  
ATOM    668  NE1 TRP A  52     -13.834  17.888   0.093  1.00  0.00           N  
ATOM    669  CE2 TRP A  52     -13.805  18.136   1.415  1.00  0.00           C  
ATOM    670  CE3 TRP A  52     -14.281  19.943   2.915  1.00  0.00           C  
ATOM    671  CZ2 TRP A  52     -13.424  17.345   2.429  1.00  0.00           C  
ATOM    672  CZ3 TRP A  52     -13.870  19.120   3.958  1.00  0.00           C  
ATOM    673  CH2 TRP A  52     -13.466  17.859   3.713  1.00  0.00           C  
ATOM    674  H   TRP A  52     -15.858  20.851  -2.493  1.00  0.00           H  
ATOM    675  HA  TRP A  52     -17.145  20.745   0.192  1.00  0.00           H  
ATOM    676 1HB  TRP A  52     -14.446  21.722  -0.761  1.00  0.00           H  
ATOM    677 2HB  TRP A  52     -15.013  21.933   0.880  1.00  0.00           H  
ATOM    678  HD1 TRP A  52     -14.444  19.089  -1.624  1.00  0.00           H  
ATOM    679  HE1 TRP A  52     -13.538  17.024  -0.342  1.00  0.00           H  
ATOM    680  HE3 TRP A  52     -14.621  20.964   3.108  1.00  0.00           H  
ATOM    681  HZ2 TRP A  52     -13.082  16.343   2.245  1.00  0.00           H  
ATOM    682  HZ3 TRP A  52     -13.890  19.506   4.974  1.00  0.00           H  
ATOM    683  HH2 TRP A  52     -13.158  17.237   4.542  1.00  0.00           H  
ATOM    684  N   PHE A  53     -17.672  23.240   0.377  1.00  0.00           N  
ATOM    685  CA  PHE A  53     -18.132  24.625   0.291  1.00  0.00           C  
ATOM    686  C   PHE A  53     -18.035  25.322   1.626  1.00  0.00           C  
ATOM    687  O   PHE A  53     -18.493  24.792   2.637  1.00  0.00           O  
ATOM    688  CB  PHE A  53     -19.548  24.640  -0.279  1.00  0.00           C  
ATOM    689  CG  PHE A  53     -20.241  26.002  -0.546  1.00  0.00           C  
ATOM    690  CD1 PHE A  53     -19.751  26.883  -1.505  1.00  0.00           C  
ATOM    691  CD2 PHE A  53     -21.438  26.346   0.088  1.00  0.00           C  
ATOM    692  CE1 PHE A  53     -20.405  28.064  -1.810  1.00  0.00           C  
ATOM    693  CE2 PHE A  53     -22.098  27.537  -0.217  1.00  0.00           C  
ATOM    694  CZ  PHE A  53     -21.578  28.393  -1.167  1.00  0.00           C  
ATOM    695  H   PHE A  53     -17.852  22.661   1.198  1.00  0.00           H  
ATOM    696  HA  PHE A  53     -17.487  25.158  -0.407  1.00  0.00           H  
ATOM    697 1HB  PHE A  53     -19.529  24.107  -1.215  1.00  0.00           H  
ATOM    698 2HB  PHE A  53     -20.191  24.071   0.388  1.00  0.00           H  
ATOM    699  HD1 PHE A  53     -18.837  26.639  -2.018  1.00  0.00           H  
ATOM    700  HD2 PHE A  53     -21.862  25.670   0.819  1.00  0.00           H  
ATOM    701  HE1 PHE A  53     -19.990  28.733  -2.565  1.00  0.00           H  
ATOM    702  HE2 PHE A  53     -23.030  27.793   0.283  1.00  0.00           H  
ATOM    703  HZ  PHE A  53     -22.093  29.323  -1.411  1.00  0.00           H  
ATOM    704  N   GLN A  54     -17.351  26.466   1.621  1.00  0.00           N  
ATOM    705  CA  GLN A  54     -17.134  27.265   2.819  1.00  0.00           C  
ATOM    706  C   GLN A  54     -17.814  28.617   2.780  1.00  0.00           C  
ATOM    707  O   GLN A  54     -17.781  29.311   1.762  1.00  0.00           O  
ATOM    708  CB  GLN A  54     -15.632  27.518   3.099  1.00  0.00           C  
ATOM    709  CG  GLN A  54     -15.390  28.392   4.387  1.00  0.00           C  
ATOM    710  CD  GLN A  54     -13.940  28.679   4.757  1.00  0.00           C  
ATOM    711  OE1 GLN A  54     -12.943  28.211   4.192  1.00  0.00           O  
ATOM    712  NE2 GLN A  54     -13.771  29.526   5.756  1.00  0.00           N  
ATOM    713  H   GLN A  54     -16.995  26.811   0.743  1.00  0.00           H  
ATOM    714  HA  GLN A  54     -17.535  26.715   3.650  1.00  0.00           H  
ATOM    715 1HB  GLN A  54     -15.119  26.563   3.233  1.00  0.00           H  
ATOM    716 2HB  GLN A  54     -15.181  28.025   2.248  1.00  0.00           H  
ATOM    717 1HG  GLN A  54     -15.830  29.366   4.229  1.00  0.00           H  
ATOM    718 2HG  GLN A  54     -15.868  27.900   5.239  1.00  0.00           H  
ATOM    719 1HE2 GLN A  54     -12.838  29.754   6.020  1.00  0.00           H  
ATOM    720 2HE2 GLN A  54     -14.545  29.948   6.271  1.00  0.00           H  
ATOM    721  N   GLY A  55     -18.349  29.019   3.924  1.00  0.00           N  
ATOM    722  CA  GLY A  55     -18.845  30.391   4.072  1.00  0.00           C  
ATOM    723  C   GLY A  55     -19.385  30.662   5.467  1.00  0.00           C  
ATOM    724  O   GLY A  55     -19.534  29.742   6.264  1.00  0.00           O  
ATOM    725  H   GLY A  55     -18.395  28.344   4.694  1.00  0.00           H  
ATOM    726 1HA  GLY A  55     -18.037  31.091   3.858  1.00  0.00           H  
ATOM    727 2HA  GLY A  55     -19.620  30.588   3.331  1.00  0.00           H  
ATOM    728  N   GLY A  56     -19.503  31.942   5.800  1.00  0.00           N  
ATOM    729  CA  GLY A  56     -20.046  32.440   7.060  1.00  0.00           C  
ATOM    730  C   GLY A  56     -19.116  32.353   8.279  1.00  0.00           C  
ATOM    731  O   GLY A  56     -19.461  32.834   9.360  1.00  0.00           O  
ATOM    732  H   GLY A  56     -19.351  32.633   5.064  1.00  0.00           H  
ATOM    733 1HA  GLY A  56     -20.314  33.482   6.902  1.00  0.00           H  
ATOM    734 2HA  GLY A  56     -20.975  31.919   7.277  1.00  0.00           H  
ATOM    735  N   ALA A  57     -17.942  31.739   8.126  1.00  0.00           N  
ATOM    736  CA  ALA A  57     -17.064  31.517   9.275  1.00  0.00           C  
ATOM    737  C   ALA A  57     -15.645  31.099   8.899  1.00  0.00           C  
ATOM    738  O   ALA A  57     -15.324  30.877   7.728  1.00  0.00           O  
ATOM    739  CB  ALA A  57     -17.650  30.455  10.184  1.00  0.00           C  
ATOM    740  H   ALA A  57     -17.692  31.392   7.213  1.00  0.00           H  
ATOM    741  HA  ALA A  57     -17.001  32.457   9.826  1.00  0.00           H  
ATOM    742 1HB  ALA A  57     -17.024  30.317  11.062  1.00  0.00           H  
ATOM    743 2HB  ALA A  57     -18.643  30.741  10.502  1.00  0.00           H  
ATOM    744 3HB  ALA A  57     -17.701  29.566   9.657  1.00  0.00           H  
ATOM    745  N   CYS A  58     -14.831  30.991   9.953  1.00  0.00           N  
ATOM    746  CA  CYS A  58     -13.427  30.573  10.002  1.00  0.00           C  
ATOM    747  C   CYS A  58     -13.081  29.286   9.237  1.00  0.00           C  
ATOM    748  O   CYS A  58     -13.816  28.299   9.270  1.00  0.00           O  
ATOM    749  CB  CYS A  58     -13.025  30.387  11.467  1.00  0.00           C  
ATOM    750  SG  CYS A  58     -11.297  29.923  11.724  1.00  0.00           S  
ATOM    751  H   CYS A  58     -15.239  31.229  10.845  1.00  0.00           H  
ATOM    752  HA  CYS A  58     -12.831  31.384   9.582  1.00  0.00           H  
ATOM    753 1HB  CYS A  58     -13.206  31.313  12.012  1.00  0.00           H  
ATOM    754 2HB  CYS A  58     -13.651  29.617  11.919  1.00  0.00           H  
ATOM    755  HG  CYS A  58     -11.340  29.981  13.053  1.00  0.00           H  
ATOM    756  N   SER A  59     -11.909  29.309   8.588  1.00  0.00           N  
ATOM    757  CA  SER A  59     -11.350  28.220   7.767  1.00  0.00           C  
ATOM    758  C   SER A  59     -10.617  27.131   8.557  1.00  0.00           C  
ATOM    759  O   SER A  59      -9.991  26.248   7.966  1.00  0.00           O  
ATOM    760  CB  SER A  59     -10.377  28.792   6.748  1.00  0.00           C  
ATOM    761  OG  SER A  59     -11.022  29.615   5.816  1.00  0.00           O  
ATOM    762  H   SER A  59     -11.371  30.162   8.649  1.00  0.00           H  
ATOM    763  HA  SER A  59     -12.172  27.743   7.233  1.00  0.00           H  
ATOM    764 1HB  SER A  59      -9.613  29.364   7.273  1.00  0.00           H  
ATOM    765 2HB  SER A  59      -9.873  27.975   6.228  1.00  0.00           H  
ATOM    766  HG  SER A  59     -11.499  29.007   5.186  1.00  0.00           H  
ATOM    767  N   GLY A  60     -10.667  27.208   9.882  1.00  0.00           N  
ATOM    768  CA  GLY A  60      -9.996  26.258  10.769  1.00  0.00           C  
ATOM    769  C   GLY A  60     -10.390  24.801  10.507  1.00  0.00           C  
ATOM    770  O   GLY A  60      -9.571  23.893  10.672  1.00  0.00           O  
ATOM    771  H   GLY A  60     -11.207  27.958  10.290  1.00  0.00           H  
ATOM    772 1HA  GLY A  60      -8.917  26.367  10.659  1.00  0.00           H  
ATOM    773 2HA  GLY A  60     -10.231  26.515  11.802  1.00  0.00           H  
ATOM    774  N   ASN A  61     -11.628  24.557  10.070  1.00  0.00           N  
ATOM    775  CA  ASN A  61     -12.039  23.179   9.807  1.00  0.00           C  
ATOM    776  C   ASN A  61     -11.402  22.690   8.518  1.00  0.00           C  
ATOM    777  O   ASN A  61     -10.961  21.537   8.434  1.00  0.00           O  
ATOM    778  CB  ASN A  61     -13.545  23.077   9.723  1.00  0.00           C  
ATOM    779  CG  ASN A  61     -14.190  23.231  11.052  1.00  0.00           C  
ATOM    780  OD1 ASN A  61     -14.236  22.292  11.853  1.00  0.00           O  
ATOM    781  ND2 ASN A  61     -14.688  24.417  11.325  1.00  0.00           N  
ATOM    782  H   ASN A  61     -12.277  25.323   9.940  1.00  0.00           H  
ATOM    783  HA  ASN A  61     -11.683  22.539  10.611  1.00  0.00           H  
ATOM    784 1HB  ASN A  61     -13.927  23.843   9.045  1.00  0.00           H  
ATOM    785 2HB  ASN A  61     -13.821  22.106   9.302  1.00  0.00           H  
ATOM    786 1HD2 ASN A  61     -15.138  24.592  12.212  1.00  0.00           H  
ATOM    787 2HD2 ASN A  61     -14.624  25.156  10.649  1.00  0.00           H  
ATOM    788  N   THR A  62     -11.269  23.591   7.546  1.00  0.00           N  
ATOM    789  CA  THR A  62     -10.662  23.225   6.281  1.00  0.00           C  
ATOM    790  C   THR A  62      -9.204  22.900   6.510  1.00  0.00           C  
ATOM    791  O   THR A  62      -8.685  21.902   6.002  1.00  0.00           O  
ATOM    792  CB  THR A  62     -10.749  24.348   5.244  1.00  0.00           C  
ATOM    793  OG1 THR A  62     -12.120  24.664   4.967  1.00  0.00           O  
ATOM    794  CG2 THR A  62     -10.066  23.912   3.986  1.00  0.00           C  
ATOM    795  H   THR A  62     -11.611  24.532   7.680  1.00  0.00           H  
ATOM    796  HA  THR A  62     -11.169  22.340   5.890  1.00  0.00           H  
ATOM    797  HB  THR A  62     -10.251  25.238   5.622  1.00  0.00           H  
ATOM    798  HG1 THR A  62     -12.650  23.840   4.889  1.00  0.00           H  
ATOM    799 1HG2 THR A  62     -10.119  24.709   3.243  1.00  0.00           H  
ATOM    800 2HG2 THR A  62      -9.020  23.683   4.200  1.00  0.00           H  
ATOM    801 3HG2 THR A  62     -10.572  23.027   3.614  1.00  0.00           H  
ATOM    802  N   MET A  63      -8.536  23.743   7.298  1.00  0.00           N  
ATOM    803  CA  MET A  63      -7.129  23.514   7.548  1.00  0.00           C  
ATOM    804  C   MET A  63      -6.929  22.251   8.371  1.00  0.00           C  
ATOM    805  O   MET A  63      -5.961  21.514   8.160  1.00  0.00           O  
ATOM    806  CB  MET A  63      -6.516  24.711   8.248  1.00  0.00           C  
ATOM    807  CG  MET A  63      -6.454  25.954   7.382  1.00  0.00           C  
ATOM    808  SD  MET A  63      -5.646  25.642   5.803  1.00  0.00           S  
ATOM    809  CE  MET A  63      -4.012  25.132   6.320  1.00  0.00           C  
ATOM    810  H   MET A  63      -9.014  24.555   7.692  1.00  0.00           H  
ATOM    811  HA  MET A  63      -6.627  23.373   6.594  1.00  0.00           H  
ATOM    812 1HB  MET A  63      -7.108  24.947   9.134  1.00  0.00           H  
ATOM    813 2HB  MET A  63      -5.507  24.468   8.577  1.00  0.00           H  
ATOM    814 1HG  MET A  63      -7.470  26.305   7.188  1.00  0.00           H  
ATOM    815 2HG  MET A  63      -5.912  26.741   7.903  1.00  0.00           H  
ATOM    816 1HE  MET A  63      -3.405  24.909   5.442  1.00  0.00           H  
ATOM    817 2HE  MET A  63      -3.543  25.934   6.894  1.00  0.00           H  
ATOM    818 3HE  MET A  63      -4.090  24.237   6.941  1.00  0.00           H  
ATOM    819  N   SER A  64      -7.874  21.953   9.268  1.00  0.00           N  
ATOM    820  CA  SER A  64      -7.749  20.745  10.048  1.00  0.00           C  
ATOM    821  C   SER A  64      -7.771  19.569   9.111  1.00  0.00           C  
ATOM    822  O   SER A  64      -6.862  18.750   9.147  1.00  0.00           O  
ATOM    823  CB  SER A  64      -8.865  20.659  11.051  1.00  0.00           C  
ATOM    824  OG  SER A  64      -8.725  21.671  11.991  1.00  0.00           O  
ATOM    825  H   SER A  64      -8.650  22.587   9.449  1.00  0.00           H  
ATOM    826  HA  SER A  64      -6.796  20.758  10.575  1.00  0.00           H  
ATOM    827 1HB  SER A  64      -9.823  20.750  10.553  1.00  0.00           H  
ATOM    828 2HB  SER A  64      -8.851  19.705  11.538  1.00  0.00           H  
ATOM    829  HG  SER A  64      -8.980  22.504  11.528  1.00  0.00           H  
ATOM    830  N   PHE A  65      -8.708  19.567   8.161  1.00  0.00           N  
ATOM    831  CA  PHE A  65      -8.798  18.514   7.157  1.00  0.00           C  
ATOM    832  C   PHE A  65      -7.479  18.350   6.420  1.00  0.00           C  
ATOM    833  O   PHE A  65      -6.964  17.239   6.287  1.00  0.00           O  
ATOM    834  CB  PHE A  65      -9.959  18.788   6.205  1.00  0.00           C  
ATOM    835  CG  PHE A  65     -10.054  17.892   5.017  1.00  0.00           C  
ATOM    836  CD1 PHE A  65     -10.443  16.566   5.132  1.00  0.00           C  
ATOM    837  CD2 PHE A  65      -9.811  18.412   3.754  1.00  0.00           C  
ATOM    838  CE1 PHE A  65     -10.572  15.772   4.014  1.00  0.00           C  
ATOM    839  CE2 PHE A  65      -9.946  17.631   2.631  1.00  0.00           C  
ATOM    840  CZ  PHE A  65     -10.328  16.307   2.760  1.00  0.00           C  
ATOM    841  H   PHE A  65      -9.419  20.302   8.170  1.00  0.00           H  
ATOM    842  HA  PHE A  65      -9.022  17.578   7.662  1.00  0.00           H  
ATOM    843 1HB  PHE A  65     -10.893  18.724   6.754  1.00  0.00           H  
ATOM    844 2HB  PHE A  65      -9.887  19.801   5.842  1.00  0.00           H  
ATOM    845  HD1 PHE A  65     -10.639  16.154   6.119  1.00  0.00           H  
ATOM    846  HD2 PHE A  65      -9.514  19.458   3.668  1.00  0.00           H  
ATOM    847  HE1 PHE A  65     -10.869  14.730   4.118  1.00  0.00           H  
ATOM    848  HE2 PHE A  65      -9.754  18.051   1.645  1.00  0.00           H  
ATOM    849  HZ  PHE A  65     -10.434  15.691   1.874  1.00  0.00           H  
ATOM    850  N   LEU A  66      -6.904  19.455   5.972  1.00  0.00           N  
ATOM    851  CA  LEU A  66      -5.656  19.422   5.226  1.00  0.00           C  
ATOM    852  C   LEU A  66      -4.472  18.885   6.037  1.00  0.00           C  
ATOM    853  O   LEU A  66      -3.482  18.431   5.458  1.00  0.00           O  
ATOM    854  CB  LEU A  66      -5.347  20.804   4.691  1.00  0.00           C  
ATOM    855  CG  LEU A  66      -6.357  21.290   3.663  1.00  0.00           C  
ATOM    856  CD1 LEU A  66      -6.014  22.683   3.254  1.00  0.00           C  
ATOM    857  CD2 LEU A  66      -6.393  20.344   2.509  1.00  0.00           C  
ATOM    858  H   LEU A  66      -7.375  20.348   6.125  1.00  0.00           H  
ATOM    859  HA  LEU A  66      -5.787  18.776   4.373  1.00  0.00           H  
ATOM    860 1HB  LEU A  66      -5.338  21.507   5.524  1.00  0.00           H  
ATOM    861 2HB  LEU A  66      -4.361  20.796   4.230  1.00  0.00           H  
ATOM    862  HG  LEU A  66      -7.339  21.315   4.109  1.00  0.00           H  
ATOM    863 1HD1 LEU A  66      -6.740  23.023   2.551  1.00  0.00           H  
ATOM    864 2HD1 LEU A  66      -6.027  23.316   4.126  1.00  0.00           H  
ATOM    865 3HD1 LEU A  66      -5.027  22.703   2.801  1.00  0.00           H  
ATOM    866 1HD2 LEU A  66      -7.127  20.693   1.792  1.00  0.00           H  
ATOM    867 2HD2 LEU A  66      -5.415  20.299   2.043  1.00  0.00           H  
ATOM    868 3HD2 LEU A  66      -6.670  19.360   2.855  1.00  0.00           H  
ATOM    869  N   ASN A  67      -4.574  18.915   7.368  1.00  0.00           N  
ATOM    870  CA  ASN A  67      -3.529  18.432   8.253  1.00  0.00           C  
ATOM    871  C   ASN A  67      -3.774  16.978   8.683  1.00  0.00           C  
ATOM    872  O   ASN A  67      -3.098  16.471   9.581  1.00  0.00           O  
ATOM    873  CB  ASN A  67      -3.439  19.331   9.477  1.00  0.00           C  
ATOM    874  CG  ASN A  67      -2.889  20.713   9.158  1.00  0.00           C  
ATOM    875  OD1 ASN A  67      -1.941  20.862   8.377  1.00  0.00           O  
ATOM    876  ND2 ASN A  67      -3.480  21.720   9.744  1.00  0.00           N  
ATOM    877  H   ASN A  67      -5.412  19.303   7.808  1.00  0.00           H  
ATOM    878  HA  ASN A  67      -2.581  18.459   7.718  1.00  0.00           H  
ATOM    879 1HB  ASN A  67      -4.435  19.445   9.912  1.00  0.00           H  
ATOM    880 2HB  ASN A  67      -2.806  18.862  10.230  1.00  0.00           H  
ATOM    881 1HD2 ASN A  67      -3.171  22.652   9.571  1.00  0.00           H  
ATOM    882 2HD2 ASN A  67      -4.261  21.552  10.345  1.00  0.00           H  
ATOM    883  N   ALA A  68      -4.729  16.299   8.034  1.00  0.00           N  
ATOM    884  CA  ALA A  68      -5.070  14.916   8.361  1.00  0.00           C  
ATOM    885  C   ALA A  68      -3.877  13.996   8.332  1.00  0.00           C  
ATOM    886  O   ALA A  68      -3.055  14.054   7.418  1.00  0.00           O  
ATOM    887  CB  ALA A  68      -6.120  14.403   7.380  1.00  0.00           C  
ATOM    888  H   ALA A  68      -5.280  16.767   7.312  1.00  0.00           H  
ATOM    889  HA  ALA A  68      -5.436  14.894   9.376  1.00  0.00           H  
ATOM    890 1HB  ALA A  68      -6.394  13.373   7.637  1.00  0.00           H  
ATOM    891 2HB  ALA A  68      -7.007  15.026   7.415  1.00  0.00           H  
ATOM    892 3HB  ALA A  68      -5.719  14.429   6.378  1.00  0.00           H  
ATOM    893  N   ASP A  69      -3.800  13.127   9.347  1.00  0.00           N  
ATOM    894  CA  ASP A  69      -2.697  12.191   9.447  1.00  0.00           C  
ATOM    895  C   ASP A  69      -2.972  10.906   8.681  1.00  0.00           C  
ATOM    896  O   ASP A  69      -2.176  10.538   7.816  1.00  0.00           O  
ATOM    897  CB  ASP A  69      -2.384  11.877  10.915  1.00  0.00           C  
ATOM    898  CG  ASP A  69      -1.052  11.116  11.117  1.00  0.00           C  
ATOM    899  OD1 ASP A  69      -0.027  11.643  10.746  1.00  0.00           O  
ATOM    900  OD2 ASP A  69      -1.078  10.031  11.647  1.00  0.00           O  
ATOM    901  H   ASP A  69      -4.521  13.119  10.061  1.00  0.00           H  
ATOM    902  HA  ASP A  69      -1.815  12.657   9.009  1.00  0.00           H  
ATOM    903 1HB  ASP A  69      -2.344  12.806  11.485  1.00  0.00           H  
ATOM    904 2HB  ASP A  69      -3.197  11.273  11.334  1.00  0.00           H  
ATOM    905  N   GLU A  70      -4.070  10.195   8.990  1.00  0.00           N  
ATOM    906  CA  GLU A  70      -4.261   8.963   8.220  1.00  0.00           C  
ATOM    907  C   GLU A  70      -5.708   8.545   7.953  1.00  0.00           C  
ATOM    908  O   GLU A  70      -6.478   8.328   8.886  1.00  0.00           O  
ATOM    909  CB  GLU A  70      -3.559   7.781   8.893  1.00  0.00           C  
ATOM    910  CG  GLU A  70      -3.671   6.471   8.076  1.00  0.00           C  
ATOM    911  CD  GLU A  70      -2.908   5.288   8.641  1.00  0.00           C  
ATOM    912  OE1 GLU A  70      -2.248   5.432   9.639  1.00  0.00           O  
ATOM    913  OE2 GLU A  70      -2.995   4.233   8.057  1.00  0.00           O  
ATOM    914  H   GLU A  70      -4.745  10.514   9.706  1.00  0.00           H  
ATOM    915  HA  GLU A  70      -3.757   9.107   7.276  1.00  0.00           H  
ATOM    916 1HB  GLU A  70      -2.502   8.013   9.038  1.00  0.00           H  
ATOM    917 2HB  GLU A  70      -3.998   7.610   9.873  1.00  0.00           H  
ATOM    918 1HG  GLU A  70      -4.721   6.194   8.013  1.00  0.00           H  
ATOM    919 2HG  GLU A  70      -3.321   6.667   7.065  1.00  0.00           H  
ATOM    920  N   PRO A  71      -6.065   8.327   6.683  1.00  0.00           N  
ATOM    921  CA  PRO A  71      -5.402   8.678   5.427  1.00  0.00           C  
ATOM    922  C   PRO A  71      -5.237  10.188   5.348  1.00  0.00           C  
ATOM    923  O   PRO A  71      -6.031  10.913   5.947  1.00  0.00           O  
ATOM    924  CB  PRO A  71      -6.383   8.149   4.377  1.00  0.00           C  
ATOM    925  CG  PRO A  71      -7.158   7.062   5.092  1.00  0.00           C  
ATOM    926  CD  PRO A  71      -7.278   7.538   6.513  1.00  0.00           C  
ATOM    927  HA  PRO A  71      -4.429   8.163   5.342  1.00  0.00           H  
ATOM    928 1HB  PRO A  71      -7.021   8.973   4.012  1.00  0.00           H  
ATOM    929 2HB  PRO A  71      -5.825   7.778   3.506  1.00  0.00           H  
ATOM    930 1HG  PRO A  71      -8.123   6.917   4.614  1.00  0.00           H  
ATOM    931 2HG  PRO A  71      -6.624   6.102   5.016  1.00  0.00           H  
ATOM    932 1HD  PRO A  71      -8.165   8.151   6.662  1.00  0.00           H  
ATOM    933 2HD  PRO A  71      -7.261   6.682   7.201  1.00  0.00           H  
ATOM    934  N   ASN A  72      -4.225  10.692   4.660  1.00  0.00           N  
ATOM    935  CA  ASN A  72      -4.173  12.150   4.595  1.00  0.00           C  
ATOM    936  C   ASN A  72      -5.114  12.572   3.476  1.00  0.00           C  
ATOM    937  O   ASN A  72      -5.722  11.723   2.817  1.00  0.00           O  
ATOM    938  CB  ASN A  72      -2.752  12.683   4.433  1.00  0.00           C  
ATOM    939  CG  ASN A  72      -2.103  12.438   3.108  1.00  0.00           C  
ATOM    940  OD1 ASN A  72      -2.704  12.565   2.029  1.00  0.00           O  
ATOM    941  ND2 ASN A  72      -0.846  12.079   3.159  1.00  0.00           N  
ATOM    942  H   ASN A  72      -3.540  10.101   4.161  1.00  0.00           H  
ATOM    943  HA  ASN A  72      -4.560  12.562   5.527  1.00  0.00           H  
ATOM    944 1HB  ASN A  72      -2.757  13.756   4.627  1.00  0.00           H  
ATOM    945 2HB  ASN A  72      -2.129  12.230   5.210  1.00  0.00           H  
ATOM    946 1HD2 ASN A  72      -0.351  11.881   2.311  1.00  0.00           H  
ATOM    947 2HD2 ASN A  72      -0.390  11.977   4.044  1.00  0.00           H  
ATOM    948  N   VAL A  73      -5.235  13.860   3.232  1.00  0.00           N  
ATOM    949  CA  VAL A  73      -6.161  14.316   2.210  1.00  0.00           C  
ATOM    950  C   VAL A  73      -5.823  13.849   0.811  1.00  0.00           C  
ATOM    951  O   VAL A  73      -6.720  13.576   0.012  1.00  0.00           O  
ATOM    952  CB  VAL A  73      -6.278  15.822   2.219  1.00  0.00           C  
ATOM    953  CG1 VAL A  73      -7.110  16.275   1.018  1.00  0.00           C  
ATOM    954  CG2 VAL A  73      -6.877  16.179   3.507  1.00  0.00           C  
ATOM    955  H   VAL A  73      -4.713  14.532   3.779  1.00  0.00           H  
ATOM    956  HA  VAL A  73      -7.145  13.922   2.467  1.00  0.00           H  
ATOM    957  HB  VAL A  73      -5.299  16.292   2.127  1.00  0.00           H  
ATOM    958 1HG1 VAL A  73      -7.210  17.354   1.037  1.00  0.00           H  
ATOM    959 2HG1 VAL A  73      -6.612  15.972   0.094  1.00  0.00           H  
ATOM    960 3HG1 VAL A  73      -8.088  15.818   1.061  1.00  0.00           H  
ATOM    961 1HG2 VAL A  73      -7.016  17.224   3.570  1.00  0.00           H  
ATOM    962 2HG2 VAL A  73      -7.819  15.695   3.601  1.00  0.00           H  
ATOM    963 3HG2 VAL A  73      -6.224  15.842   4.312  1.00  0.00           H  
ATOM    964  N   VAL A  74      -4.545  13.827   0.477  1.00  0.00           N  
ATOM    965  CA  VAL A  74      -4.173  13.443  -0.863  1.00  0.00           C  
ATOM    966  C   VAL A  74      -4.516  11.983  -1.065  1.00  0.00           C  
ATOM    967  O   VAL A  74      -5.097  11.614  -2.084  1.00  0.00           O  
ATOM    968  CB  VAL A  74      -2.702  13.690  -1.139  1.00  0.00           C  
ATOM    969  CG1 VAL A  74      -2.360  13.116  -2.487  1.00  0.00           C  
ATOM    970  CG2 VAL A  74      -2.433  15.179  -1.084  1.00  0.00           C  
ATOM    971  H   VAL A  74      -3.832  13.975   1.182  1.00  0.00           H  
ATOM    972  HA  VAL A  74      -4.727  14.055  -1.562  1.00  0.00           H  
ATOM    973  HB  VAL A  74      -2.094  13.175  -0.397  1.00  0.00           H  
ATOM    974 1HG1 VAL A  74      -1.320  13.284  -2.668  1.00  0.00           H  
ATOM    975 2HG1 VAL A  74      -2.566  12.044  -2.489  1.00  0.00           H  
ATOM    976 3HG1 VAL A  74      -2.956  13.601  -3.261  1.00  0.00           H  
ATOM    977 1HG2 VAL A  74      -1.378  15.367  -1.285  1.00  0.00           H  
ATOM    978 2HG2 VAL A  74      -3.042  15.687  -1.832  1.00  0.00           H  
ATOM    979 3HG2 VAL A  74      -2.688  15.554  -0.092  1.00  0.00           H  
ATOM    980  N   ASP A  75      -4.200  11.171  -0.057  1.00  0.00           N  
ATOM    981  CA  ASP A  75      -4.469   9.741  -0.080  1.00  0.00           C  
ATOM    982  C   ASP A  75      -5.976   9.524  -0.324  1.00  0.00           C  
ATOM    983  O   ASP A  75      -6.381   8.705  -1.158  1.00  0.00           O  
ATOM    984  CB  ASP A  75      -4.119   9.147   1.286  1.00  0.00           C  
ATOM    985  CG  ASP A  75      -2.641   9.155   1.671  1.00  0.00           C  
ATOM    986  OD1 ASP A  75      -1.792   9.296   0.819  1.00  0.00           O  
ATOM    987  OD2 ASP A  75      -2.392   9.126   2.882  1.00  0.00           O  
ATOM    988  H   ASP A  75      -3.732  11.583   0.748  1.00  0.00           H  
ATOM    989  HA  ASP A  75      -3.887   9.271  -0.873  1.00  0.00           H  
ATOM    990 1HB  ASP A  75      -4.678   9.656   2.050  1.00  0.00           H  
ATOM    991 2HB  ASP A  75      -4.446   8.107   1.293  1.00  0.00           H  
ATOM    992  N   LEU A  76      -6.806  10.333   0.340  1.00  0.00           N  
ATOM    993  CA  LEU A  76      -8.254  10.255   0.188  1.00  0.00           C  
ATOM    994  C   LEU A  76      -8.669  10.476  -1.268  1.00  0.00           C  
ATOM    995  O   LEU A  76      -9.455   9.692  -1.828  1.00  0.00           O  
ATOM    996  CB  LEU A  76      -8.922  11.276   1.105  1.00  0.00           C  
ATOM    997  CG  LEU A  76     -10.426  11.372   1.021  1.00  0.00           C  
ATOM    998  CD1 LEU A  76     -11.066  10.056   1.435  1.00  0.00           C  
ATOM    999  CD2 LEU A  76     -10.872  12.500   1.910  1.00  0.00           C  
ATOM   1000  H   LEU A  76      -6.415  10.993   1.017  1.00  0.00           H  
ATOM   1001  HA  LEU A  76      -8.587   9.278   0.496  1.00  0.00           H  
ATOM   1002 1HB  LEU A  76      -8.649  11.041   2.138  1.00  0.00           H  
ATOM   1003 2HB  LEU A  76      -8.534  12.256   0.878  1.00  0.00           H  
ATOM   1004  HG  LEU A  76     -10.714  11.580  -0.004  1.00  0.00           H  
ATOM   1005 1HD1 LEU A  76     -12.150  10.134   1.369  1.00  0.00           H  
ATOM   1006 2HD1 LEU A  76     -10.723   9.255   0.782  1.00  0.00           H  
ATOM   1007 3HD1 LEU A  76     -10.780   9.845   2.451  1.00  0.00           H  
ATOM   1008 1HD2 LEU A  76     -11.941  12.597   1.852  1.00  0.00           H  
ATOM   1009 2HD2 LEU A  76     -10.579  12.297   2.935  1.00  0.00           H  
ATOM   1010 3HD2 LEU A  76     -10.399  13.414   1.571  1.00  0.00           H  
ATOM   1011  N   ILE A  77      -8.142  11.543  -1.882  1.00  0.00           N  
ATOM   1012  CA  ILE A  77      -8.492  11.836  -3.264  1.00  0.00           C  
ATOM   1013  C   ILE A  77      -7.797  10.901  -4.278  1.00  0.00           C  
ATOM   1014  O   ILE A  77      -8.262  10.764  -5.412  1.00  0.00           O  
ATOM   1015  CB  ILE A  77      -8.306  13.347  -3.596  1.00  0.00           C  
ATOM   1016  CG1 ILE A  77      -6.890  13.783  -3.514  1.00  0.00           C  
ATOM   1017  CG2 ILE A  77      -9.142  14.185  -2.611  1.00  0.00           C  
ATOM   1018  CD1 ILE A  77      -6.633  15.205  -4.038  1.00  0.00           C  
ATOM   1019  H   ILE A  77      -7.501  12.157  -1.371  1.00  0.00           H  
ATOM   1020  HA  ILE A  77      -9.554  11.661  -3.363  1.00  0.00           H  
ATOM   1021  HB  ILE A  77      -8.657  13.538  -4.609  1.00  0.00           H  
ATOM   1022 1HG1 ILE A  77      -6.622  13.746  -2.490  1.00  0.00           H  
ATOM   1023 2HG1 ILE A  77      -6.276  13.089  -4.048  1.00  0.00           H  
ATOM   1024 1HG2 ILE A  77      -9.032  15.236  -2.854  1.00  0.00           H  
ATOM   1025 2HG2 ILE A  77     -10.188  13.905  -2.679  1.00  0.00           H  
ATOM   1026 3HG2 ILE A  77      -8.785  14.005  -1.595  1.00  0.00           H  
ATOM   1027 1HD1 ILE A  77      -5.577  15.452  -3.918  1.00  0.00           H  
ATOM   1028 2HD1 ILE A  77      -6.900  15.261  -5.088  1.00  0.00           H  
ATOM   1029 3HD1 ILE A  77      -7.237  15.914  -3.473  1.00  0.00           H  
ATOM   1030  N   VAL A  78      -6.719  10.212  -3.871  1.00  0.00           N  
ATOM   1031  CA  VAL A  78      -6.069   9.270  -4.782  1.00  0.00           C  
ATOM   1032  C   VAL A  78      -6.377   7.794  -4.468  1.00  0.00           C  
ATOM   1033  O   VAL A  78      -7.051   7.129  -5.256  1.00  0.00           O  
ATOM   1034  CB  VAL A  78      -4.532   9.470  -4.761  1.00  0.00           C  
ATOM   1035  CG1 VAL A  78      -3.838   8.462  -5.662  1.00  0.00           C  
ATOM   1036  CG2 VAL A  78      -4.204  10.834  -5.235  1.00  0.00           C  
ATOM   1037  H   VAL A  78      -6.330  10.387  -2.946  1.00  0.00           H  
ATOM   1038  HA  VAL A  78      -6.420   9.483  -5.789  1.00  0.00           H  
ATOM   1039  HB  VAL A  78      -4.166   9.329  -3.737  1.00  0.00           H  
ATOM   1040 1HG1 VAL A  78      -2.761   8.626  -5.625  1.00  0.00           H  
ATOM   1041 2HG1 VAL A  78      -4.059   7.449  -5.320  1.00  0.00           H  
ATOM   1042 3HG1 VAL A  78      -4.189   8.587  -6.682  1.00  0.00           H  
ATOM   1043 1HG2 VAL A  78      -3.152  10.969  -5.215  1.00  0.00           H  
ATOM   1044 2HG2 VAL A  78      -4.564  10.946  -6.248  1.00  0.00           H  
ATOM   1045 3HG2 VAL A  78      -4.672  11.562  -4.590  1.00  0.00           H  
ATOM   1046  N   ASP A  79      -5.964   7.290  -3.304  1.00  0.00           N  
ATOM   1047  CA  ASP A  79      -6.118   5.875  -2.967  1.00  0.00           C  
ATOM   1048  C   ASP A  79      -7.561   5.435  -2.885  1.00  0.00           C  
ATOM   1049  O   ASP A  79      -7.895   4.313  -3.272  1.00  0.00           O  
ATOM   1050  CB  ASP A  79      -5.442   5.559  -1.641  1.00  0.00           C  
ATOM   1051  CG  ASP A  79      -3.940   5.584  -1.739  1.00  0.00           C  
ATOM   1052  OD1 ASP A  79      -3.426   5.564  -2.834  1.00  0.00           O  
ATOM   1053  OD2 ASP A  79      -3.310   5.611  -0.718  1.00  0.00           O  
ATOM   1054  H   ASP A  79      -5.524   7.897  -2.627  1.00  0.00           H  
ATOM   1055  HA  ASP A  79      -5.626   5.290  -3.741  1.00  0.00           H  
ATOM   1056 1HB  ASP A  79      -5.755   6.284  -0.900  1.00  0.00           H  
ATOM   1057 2HB  ASP A  79      -5.765   4.573  -1.285  1.00  0.00           H  
ATOM   1058  N   PHE A  80      -8.430   6.317  -2.401  1.00  0.00           N  
ATOM   1059  CA  PHE A  80      -9.818   5.929  -2.252  1.00  0.00           C  
ATOM   1060  C   PHE A  80     -10.686   6.427  -3.400  1.00  0.00           C  
ATOM   1061  O   PHE A  80     -11.905   6.249  -3.383  1.00  0.00           O  
ATOM   1062  CB  PHE A  80     -10.322   6.419  -0.906  1.00  0.00           C  
ATOM   1063  CG  PHE A  80      -9.609   5.725   0.207  1.00  0.00           C  
ATOM   1064  CD1 PHE A  80      -8.500   6.285   0.799  1.00  0.00           C  
ATOM   1065  CD2 PHE A  80     -10.035   4.501   0.648  1.00  0.00           C  
ATOM   1066  CE1 PHE A  80      -7.840   5.642   1.809  1.00  0.00           C  
ATOM   1067  CE2 PHE A  80      -9.384   3.845   1.667  1.00  0.00           C  
ATOM   1068  CZ  PHE A  80      -8.281   4.421   2.251  1.00  0.00           C  
ATOM   1069  H   PHE A  80      -8.103   7.238  -2.095  1.00  0.00           H  
ATOM   1070  HA  PHE A  80      -9.867   4.838  -2.243  1.00  0.00           H  
ATOM   1071 1HB  PHE A  80     -10.157   7.489  -0.814  1.00  0.00           H  
ATOM   1072 2HB  PHE A  80     -11.388   6.231  -0.813  1.00  0.00           H  
ATOM   1073  HD1 PHE A  80      -8.140   7.234   0.447  1.00  0.00           H  
ATOM   1074  HD2 PHE A  80     -10.898   4.052   0.182  1.00  0.00           H  
ATOM   1075  HE1 PHE A  80      -6.961   6.095   2.253  1.00  0.00           H  
ATOM   1076  HE2 PHE A  80      -9.739   2.872   2.010  1.00  0.00           H  
ATOM   1077  HZ  PHE A  80      -7.757   3.907   3.053  1.00  0.00           H  
ATOM   1078  N   GLY A  81     -10.065   7.062  -4.398  1.00  0.00           N  
ATOM   1079  CA  GLY A  81     -10.787   7.515  -5.573  1.00  0.00           C  
ATOM   1080  C   GLY A  81     -11.735   8.694  -5.368  1.00  0.00           C  
ATOM   1081  O   GLY A  81     -12.640   8.888  -6.196  1.00  0.00           O  
ATOM   1082  H   GLY A  81      -9.050   7.168  -4.394  1.00  0.00           H  
ATOM   1083 1HA  GLY A  81     -10.054   7.791  -6.330  1.00  0.00           H  
ATOM   1084 2HA  GLY A  81     -11.343   6.673  -5.976  1.00  0.00           H  
ATOM   1085  N   LEU A  82     -11.589   9.469  -4.279  1.00  0.00           N  
ATOM   1086  CA  LEU A  82     -12.551  10.541  -4.046  1.00  0.00           C  
ATOM   1087  C   LEU A  82     -12.199  11.795  -4.827  1.00  0.00           C  
ATOM   1088  O   LEU A  82     -11.568  12.711  -4.301  1.00  0.00           O  
ATOM   1089  CB  LEU A  82     -12.652  10.862  -2.552  1.00  0.00           C  
ATOM   1090  CG  LEU A  82     -13.760  11.844  -2.199  1.00  0.00           C  
ATOM   1091  CD1 LEU A  82     -15.051  11.274  -2.669  1.00  0.00           C  
ATOM   1092  CD2 LEU A  82     -13.813  12.090  -0.685  1.00  0.00           C  
ATOM   1093  H   LEU A  82     -10.830   9.331  -3.608  1.00  0.00           H  
ATOM   1094  HA  LEU A  82     -13.527  10.198  -4.380  1.00  0.00           H  
ATOM   1095 1HB  LEU A  82     -12.818   9.936  -2.002  1.00  0.00           H  
ATOM   1096 2HB  LEU A  82     -11.708  11.287  -2.228  1.00  0.00           H  
ATOM   1097  HG  LEU A  82     -13.586  12.761  -2.721  1.00  0.00           H  
ATOM   1098 1HD1 LEU A  82     -15.863  11.940  -2.474  1.00  0.00           H  
ATOM   1099 2HD1 LEU A  82     -14.975  11.119  -3.732  1.00  0.00           H  
ATOM   1100 3HD1 LEU A  82     -15.233  10.334  -2.165  1.00  0.00           H  
ATOM   1101 1HD2 LEU A  82     -14.619  12.788  -0.452  1.00  0.00           H  
ATOM   1102 2HD2 LEU A  82     -13.993  11.146  -0.168  1.00  0.00           H  
ATOM   1103 3HD2 LEU A  82     -12.874  12.510  -0.361  1.00  0.00           H  
ATOM   1104  N   ASP A  83     -12.625  11.830  -6.083  1.00  0.00           N  
ATOM   1105  CA  ASP A  83     -12.271  12.923  -6.988  1.00  0.00           C  
ATOM   1106  C   ASP A  83     -12.720  14.224  -6.332  1.00  0.00           C  
ATOM   1107  O   ASP A  83     -13.835  14.285  -5.809  1.00  0.00           O  
ATOM   1108  CB  ASP A  83     -13.012  12.851  -8.329  1.00  0.00           C  
ATOM   1109  CG  ASP A  83     -12.744  11.669  -9.308  1.00  0.00           C  
ATOM   1110  OD1 ASP A  83     -11.848  10.864  -9.106  1.00  0.00           O  
ATOM   1111  OD2 ASP A  83     -13.424  11.652 -10.325  1.00  0.00           O  
ATOM   1112  H   ASP A  83     -13.189  11.039  -6.394  1.00  0.00           H  
ATOM   1113  HA  ASP A  83     -11.190  12.949  -7.139  1.00  0.00           H  
ATOM   1114 1HB  ASP A  83     -14.079  12.904  -8.148  1.00  0.00           H  
ATOM   1115 2HB  ASP A  83     -12.736  13.740  -8.852  1.00  0.00           H  
ATOM   1116  N   LEU A  84     -11.898  15.265  -6.385  1.00  0.00           N  
ATOM   1117  CA  LEU A  84     -12.289  16.526  -5.741  1.00  0.00           C  
ATOM   1118  C   LEU A  84     -12.688  17.654  -6.711  1.00  0.00           C  
ATOM   1119  O   LEU A  84     -11.853  18.239  -7.414  1.00  0.00           O  
ATOM   1120  CB  LEU A  84     -11.161  16.916  -4.763  1.00  0.00           C  
ATOM   1121  CG  LEU A  84     -11.234  18.195  -4.040  1.00  0.00           C  
ATOM   1122  CD1 LEU A  84     -12.435  18.207  -3.254  1.00  0.00           C  
ATOM   1123  CD2 LEU A  84     -10.001  18.296  -3.130  1.00  0.00           C  
ATOM   1124  H   LEU A  84     -11.004  15.162  -6.870  1.00  0.00           H  
ATOM   1125  HA  LEU A  84     -13.163  16.323  -5.130  1.00  0.00           H  
ATOM   1126 1HB  LEU A  84     -11.159  16.148  -3.991  1.00  0.00           H  
ATOM   1127 2HB  LEU A  84     -10.220  16.857  -5.238  1.00  0.00           H  
ATOM   1128  HG  LEU A  84     -11.266  19.031  -4.742  1.00  0.00           H  
ATOM   1129 1HD1 LEU A  84     -12.514  19.103  -2.715  1.00  0.00           H  
ATOM   1130 2HD1 LEU A  84     -13.292  18.115  -3.912  1.00  0.00           H  
ATOM   1131 3HD1 LEU A  84     -12.399  17.376  -2.563  1.00  0.00           H  
ATOM   1132 1HD2 LEU A  84     -10.031  19.212  -2.576  1.00  0.00           H  
ATOM   1133 2HD2 LEU A  84      -9.997  17.459  -2.435  1.00  0.00           H  
ATOM   1134 3HD2 LEU A  84      -9.094  18.269  -3.720  1.00  0.00           H  
ATOM   1135  N   LEU A  85     -14.012  17.926  -6.748  1.00  0.00           N  
ATOM   1136  CA  LEU A  85     -14.671  18.896  -7.646  1.00  0.00           C  
ATOM   1137  C   LEU A  85     -14.275  20.295  -7.328  1.00  0.00           C  
ATOM   1138  O   LEU A  85     -13.986  21.098  -8.215  1.00  0.00           O  
ATOM   1139  CB  LEU A  85     -16.178  18.769  -7.519  1.00  0.00           C  
ATOM   1140  CG  LEU A  85     -16.782  17.527  -8.111  1.00  0.00           C  
ATOM   1141  CD1 LEU A  85     -18.179  17.362  -7.593  1.00  0.00           C  
ATOM   1142  CD2 LEU A  85     -16.831  17.692  -9.633  1.00  0.00           C  
ATOM   1143  H   LEU A  85     -14.607  17.435  -6.083  1.00  0.00           H  
ATOM   1144  HA  LEU A  85     -14.406  18.693  -8.666  1.00  0.00           H  
ATOM   1145 1HB  LEU A  85     -16.446  18.805  -6.475  1.00  0.00           H  
ATOM   1146 2HB  LEU A  85     -16.635  19.623  -8.012  1.00  0.00           H  
ATOM   1147  HG  LEU A  85     -16.188  16.656  -7.841  1.00  0.00           H  
ATOM   1148 1HD1 LEU A  85     -18.646  16.476  -8.028  1.00  0.00           H  
ATOM   1149 2HD1 LEU A  85     -18.132  17.255  -6.517  1.00  0.00           H  
ATOM   1150 3HD1 LEU A  85     -18.753  18.213  -7.841  1.00  0.00           H  
ATOM   1151 1HD2 LEU A  85     -17.276  16.803 -10.082  1.00  0.00           H  
ATOM   1152 2HD2 LEU A  85     -17.437  18.568  -9.882  1.00  0.00           H  
ATOM   1153 3HD2 LEU A  85     -15.831  17.833 -10.024  1.00  0.00           H  
ATOM   1154  N   TRP A  86     -14.245  20.585  -6.048  1.00  0.00           N  
ATOM   1155  CA  TRP A  86     -13.800  21.908  -5.654  1.00  0.00           C  
ATOM   1156  C   TRP A  86     -13.453  21.931  -4.200  1.00  0.00           C  
ATOM   1157  O   TRP A  86     -14.049  21.237  -3.370  1.00  0.00           O  
ATOM   1158  CB  TRP A  86     -14.816  23.012  -5.991  1.00  0.00           C  
ATOM   1159  CG  TRP A  86     -14.283  24.409  -5.839  1.00  0.00           C  
ATOM   1160  CD1 TRP A  86     -13.623  25.099  -6.793  1.00  0.00           C  
ATOM   1161  CD2 TRP A  86     -14.411  25.316  -4.722  1.00  0.00           C  
ATOM   1162  NE1 TRP A  86     -13.307  26.345  -6.335  1.00  0.00           N  
ATOM   1163  CE2 TRP A  86     -13.795  26.500  -5.090  1.00  0.00           C  
ATOM   1164  CE3 TRP A  86     -14.989  25.221  -3.488  1.00  0.00           C  
ATOM   1165  CZ2 TRP A  86     -13.753  27.595  -4.255  1.00  0.00           C  
ATOM   1166  CZ3 TRP A  86     -14.969  26.315  -2.644  1.00  0.00           C  
ATOM   1167  CH2 TRP A  86     -14.366  27.476  -3.021  1.00  0.00           C  
ATOM   1168  H   TRP A  86     -14.523  19.856  -5.383  1.00  0.00           H  
ATOM   1169  HA  TRP A  86     -12.890  22.139  -6.208  1.00  0.00           H  
ATOM   1170 1HB  TRP A  86     -15.193  22.904  -6.995  1.00  0.00           H  
ATOM   1171 2HB  TRP A  86     -15.651  22.946  -5.318  1.00  0.00           H  
ATOM   1172  HD1 TRP A  86     -13.371  24.711  -7.783  1.00  0.00           H  
ATOM   1173  HE1 TRP A  86     -12.796  27.078  -6.839  1.00  0.00           H  
ATOM   1174  HE3 TRP A  86     -15.460  24.300  -3.202  1.00  0.00           H  
ATOM   1175  HZ2 TRP A  86     -13.267  28.529  -4.553  1.00  0.00           H  
ATOM   1176  HZ3 TRP A  86     -15.448  26.222  -1.670  1.00  0.00           H  
ATOM   1177  HH2 TRP A  86     -14.363  28.323  -2.337  1.00  0.00           H  
ATOM   1178  N   HIS A  87     -12.482  22.760  -3.898  1.00  0.00           N  
ATOM   1179  CA  HIS A  87     -12.037  22.957  -2.548  1.00  0.00           C  
ATOM   1180  C   HIS A  87     -11.324  24.295  -2.502  1.00  0.00           C  
ATOM   1181  O   HIS A  87     -10.319  24.472  -3.207  1.00  0.00           O  
ATOM   1182  CB  HIS A  87     -11.098  21.822  -2.199  1.00  0.00           C  
ATOM   1183  CG  HIS A  87     -10.646  21.716  -0.813  1.00  0.00           C  
ATOM   1184  ND1 HIS A  87      -9.835  22.652  -0.205  1.00  0.00           N  
ATOM   1185  CD2 HIS A  87     -10.870  20.751   0.103  1.00  0.00           C  
ATOM   1186  CE1 HIS A  87      -9.584  22.245   1.026  1.00  0.00           C  
ATOM   1187  NE2 HIS A  87     -10.207  21.104   1.229  1.00  0.00           N  
ATOM   1188  H   HIS A  87     -12.059  23.289  -4.646  1.00  0.00           H  
ATOM   1189  HA  HIS A  87     -12.893  22.933  -1.890  1.00  0.00           H  
ATOM   1190 1HB  HIS A  87     -11.583  20.930  -2.431  1.00  0.00           H  
ATOM   1191 2HB  HIS A  87     -10.229  21.877  -2.837  1.00  0.00           H  
ATOM   1192  HD2 HIS A  87     -11.466  19.850  -0.039  1.00  0.00           H  
ATOM   1193  HE1 HIS A  87      -8.977  22.744   1.743  1.00  0.00           H  
ATOM   1194  HE2 HIS A  87     -10.195  20.561   2.083  1.00  0.00           H  
ATOM   1195  N   PRO A  88     -11.681  25.189  -1.569  1.00  0.00           N  
ATOM   1196  CA  PRO A  88     -11.187  26.548  -1.481  1.00  0.00           C  
ATOM   1197  C   PRO A  88      -9.689  26.672  -1.254  1.00  0.00           C  
ATOM   1198  O   PRO A  88      -9.121  27.729  -1.533  1.00  0.00           O  
ATOM   1199  CB  PRO A  88     -11.959  27.104  -0.280  1.00  0.00           C  
ATOM   1200  CG  PRO A  88     -12.345  25.889   0.544  1.00  0.00           C  
ATOM   1201  CD  PRO A  88     -12.586  24.797  -0.453  1.00  0.00           C  
ATOM   1202  HA  PRO A  88     -11.469  27.082  -2.397  1.00  0.00           H  
ATOM   1203 1HB  PRO A  88     -11.308  27.790   0.282  1.00  0.00           H  
ATOM   1204 2HB  PRO A  88     -12.817  27.690  -0.607  1.00  0.00           H  
ATOM   1205 1HG  PRO A  88     -11.528  25.640   1.246  1.00  0.00           H  
ATOM   1206 2HG  PRO A  88     -13.228  26.108   1.164  1.00  0.00           H  
ATOM   1207 1HD  PRO A  88     -12.281  23.859   0.014  1.00  0.00           H  
ATOM   1208 2HD  PRO A  88     -13.631  24.777  -0.764  1.00  0.00           H  
ATOM   1209  N   SER A  89      -9.034  25.624  -0.746  1.00  0.00           N  
ATOM   1210  CA  SER A  89      -7.609  25.738  -0.500  1.00  0.00           C  
ATOM   1211  C   SER A  89      -6.772  24.857  -1.425  1.00  0.00           C  
ATOM   1212  O   SER A  89      -5.542  24.916  -1.381  1.00  0.00           O  
ATOM   1213  CB  SER A  89      -7.318  25.405   0.942  1.00  0.00           C  
ATOM   1214  OG  SER A  89      -7.924  26.325   1.812  1.00  0.00           O  
ATOM   1215  H   SER A  89      -9.490  24.732  -0.533  1.00  0.00           H  
ATOM   1216  HA  SER A  89      -7.313  26.772  -0.669  1.00  0.00           H  
ATOM   1217 1HB  SER A  89      -7.681  24.431   1.138  1.00  0.00           H  
ATOM   1218 2HB  SER A  89      -6.240  25.395   1.105  1.00  0.00           H  
ATOM   1219  HG  SER A  89      -7.602  27.191   1.546  1.00  0.00           H  
ATOM   1220  N   LEU A  90      -7.425  24.001  -2.217  1.00  0.00           N  
ATOM   1221  CA  LEU A  90      -6.676  23.067  -3.058  1.00  0.00           C  
ATOM   1222  C   LEU A  90      -6.928  23.201  -4.557  1.00  0.00           C  
ATOM   1223  O   LEU A  90      -6.013  23.009  -5.356  1.00  0.00           O  
ATOM   1224  CB  LEU A  90      -6.973  21.613  -2.669  1.00  0.00           C  
ATOM   1225  CG  LEU A  90      -6.603  21.170  -1.276  1.00  0.00           C  
ATOM   1226  CD1 LEU A  90      -7.076  19.735  -1.098  1.00  0.00           C  
ATOM   1227  CD2 LEU A  90      -5.111  21.286  -1.095  1.00  0.00           C  
ATOM   1228  H   LEU A  90      -8.441  24.028  -2.262  1.00  0.00           H  
ATOM   1229  HA  LEU A  90      -5.616  23.245  -2.891  1.00  0.00           H  
ATOM   1230 1HB  LEU A  90      -8.024  21.423  -2.805  1.00  0.00           H  
ATOM   1231 2HB  LEU A  90      -6.426  20.974  -3.343  1.00  0.00           H  
ATOM   1232  HG  LEU A  90      -7.101  21.793  -0.539  1.00  0.00           H  
ATOM   1233 1HD1 LEU A  90      -6.825  19.382  -0.116  1.00  0.00           H  
ATOM   1234 2HD1 LEU A  90      -8.150  19.693  -1.228  1.00  0.00           H  
ATOM   1235 3HD1 LEU A  90      -6.595  19.100  -1.838  1.00  0.00           H  
ATOM   1236 1HD2 LEU A  90      -4.833  20.964  -0.102  1.00  0.00           H  
ATOM   1237 2HD2 LEU A  90      -4.608  20.661  -1.831  1.00  0.00           H  
ATOM   1238 3HD2 LEU A  90      -4.808  22.325  -1.234  1.00  0.00           H  
ATOM   1239  N   GLY A  91      -8.174  23.474  -4.957  1.00  0.00           N  
ATOM   1240  CA  GLY A  91      -8.509  23.424  -6.382  1.00  0.00           C  
ATOM   1241  C   GLY A  91      -8.164  24.680  -7.173  1.00  0.00           C  
ATOM   1242  O   GLY A  91      -8.320  24.707  -8.386  1.00  0.00           O  
ATOM   1243  H   GLY A  91      -8.904  23.693  -4.283  1.00  0.00           H  
ATOM   1244 1HA  GLY A  91      -7.998  22.575  -6.835  1.00  0.00           H  
ATOM   1245 2HA  GLY A  91      -9.576  23.224  -6.482  1.00  0.00           H  
ATOM   1246  N   LEU A  92      -7.770  25.750  -6.492  1.00  0.00           N  
ATOM   1247  CA  LEU A  92      -7.416  27.037  -7.119  1.00  0.00           C  
ATOM   1248  C   LEU A  92      -8.420  27.671  -8.104  1.00  0.00           C  
ATOM   1249  O   LEU A  92      -8.122  28.714  -8.684  1.00  0.00           O  
ATOM   1250  CB  LEU A  92      -6.085  26.909  -7.859  1.00  0.00           C  
ATOM   1251  CG  LEU A  92      -5.646  28.167  -8.619  1.00  0.00           C  
ATOM   1252  CD1 LEU A  92      -5.409  29.283  -7.619  1.00  0.00           C  
ATOM   1253  CD2 LEU A  92      -4.428  27.849  -9.451  1.00  0.00           C  
ATOM   1254  H   LEU A  92      -7.680  25.661  -5.490  1.00  0.00           H  
ATOM   1255  HA  LEU A  92      -7.274  27.749  -6.309  1.00  0.00           H  
ATOM   1256 1HB  LEU A  92      -5.304  26.690  -7.125  1.00  0.00           H  
ATOM   1257 2HB  LEU A  92      -6.133  26.092  -8.526  1.00  0.00           H  
ATOM   1258  HG  LEU A  92      -6.434  28.487  -9.289  1.00  0.00           H  
ATOM   1259 1HD1 LEU A  92      -5.107  30.190  -8.141  1.00  0.00           H  
ATOM   1260 2HD1 LEU A  92      -6.328  29.473  -7.063  1.00  0.00           H  
ATOM   1261 3HD1 LEU A  92      -4.624  28.980  -6.927  1.00  0.00           H  
ATOM   1262 1HD2 LEU A  92      -4.113  28.735  -9.999  1.00  0.00           H  
ATOM   1263 2HD2 LEU A  92      -3.638  27.520  -8.823  1.00  0.00           H  
ATOM   1264 3HD2 LEU A  92      -4.678  27.062 -10.144  1.00  0.00           H  
ATOM   1265  N   GLU A  93      -9.610  27.111  -8.277  1.00  0.00           N  
ATOM   1266  CA  GLU A  93     -10.566  27.767  -9.152  1.00  0.00           C  
ATOM   1267  C   GLU A  93     -11.271  28.836  -8.358  1.00  0.00           C  
ATOM   1268  O   GLU A  93     -11.939  28.557  -7.366  1.00  0.00           O  
ATOM   1269  CB  GLU A  93     -11.560  26.797  -9.780  1.00  0.00           C  
ATOM   1270  CG  GLU A  93     -10.952  25.819 -10.755  1.00  0.00           C  
ATOM   1271  CD  GLU A  93     -11.983  25.065 -11.525  1.00  0.00           C  
ATOM   1272  OE1 GLU A  93     -13.131  25.348 -11.321  1.00  0.00           O  
ATOM   1273  OE2 GLU A  93     -11.644  24.212 -12.328  1.00  0.00           O  
ATOM   1274  H   GLU A  93      -9.829  26.239  -7.821  1.00  0.00           H  
ATOM   1275  HA  GLU A  93     -10.024  28.255  -9.964  1.00  0.00           H  
ATOM   1276 1HB  GLU A  93     -12.032  26.221  -9.000  1.00  0.00           H  
ATOM   1277 2HB  GLU A  93     -12.341  27.353 -10.287  1.00  0.00           H  
ATOM   1278 1HG  GLU A  93     -10.290  26.344 -11.445  1.00  0.00           H  
ATOM   1279 2HG  GLU A  93     -10.366  25.132 -10.173  1.00  0.00           H  
ATOM   1280  N   LEU A  94     -11.104  30.068  -8.782  1.00  0.00           N  
ATOM   1281  CA  LEU A  94     -11.660  31.201  -8.078  1.00  0.00           C  
ATOM   1282  C   LEU A  94     -12.760  31.870  -8.890  1.00  0.00           C  
ATOM   1283  O   LEU A  94     -12.939  31.565 -10.078  1.00  0.00           O  
ATOM   1284  CB  LEU A  94     -10.530  32.175  -7.758  1.00  0.00           C  
ATOM   1285  CG  LEU A  94      -9.347  31.536  -6.982  1.00  0.00           C  
ATOM   1286  CD1 LEU A  94      -8.250  32.552  -6.802  1.00  0.00           C  
ATOM   1287  CD2 LEU A  94      -9.834  31.000  -5.644  1.00  0.00           C  
ATOM   1288  H   LEU A  94     -10.540  30.226  -9.606  1.00  0.00           H  
ATOM   1289  HA  LEU A  94     -12.092  30.854  -7.140  1.00  0.00           H  
ATOM   1290 1HB  LEU A  94     -10.141  32.582  -8.689  1.00  0.00           H  
ATOM   1291 2HB  LEU A  94     -10.924  32.993  -7.159  1.00  0.00           H  
ATOM   1292  HG  LEU A  94      -8.940  30.721  -7.562  1.00  0.00           H  
ATOM   1293 1HD1 LEU A  94      -7.413  32.092  -6.276  1.00  0.00           H  
ATOM   1294 2HD1 LEU A  94      -7.916  32.899  -7.780  1.00  0.00           H  
ATOM   1295 3HD1 LEU A  94      -8.624  33.395  -6.224  1.00  0.00           H  
ATOM   1296 1HD2 LEU A  94      -9.000  30.540  -5.111  1.00  0.00           H  
ATOM   1297 2HD2 LEU A  94     -10.238  31.818  -5.049  1.00  0.00           H  
ATOM   1298 3HD2 LEU A  94     -10.612  30.254  -5.805  1.00  0.00           H  
ATOM   1299  N   GLY A  95     -13.546  32.708  -8.226  1.00  0.00           N  
ATOM   1300  CA  GLY A  95     -14.530  33.536  -8.904  1.00  0.00           C  
ATOM   1301  C   GLY A  95     -15.518  32.749  -9.735  1.00  0.00           C  
ATOM   1302  O   GLY A  95     -16.110  31.771  -9.270  1.00  0.00           O  
ATOM   1303  H   GLY A  95     -13.392  32.839  -7.236  1.00  0.00           H  
ATOM   1304 1HA  GLY A  95     -15.072  34.123  -8.162  1.00  0.00           H  
ATOM   1305 2HA  GLY A  95     -14.013  34.251  -9.543  1.00  0.00           H  
ATOM   1306  N   ASN A  96     -15.635  33.166 -10.993  1.00  0.00           N  
ATOM   1307  CA  ASN A  96     -16.550  32.582 -11.960  1.00  0.00           C  
ATOM   1308  C   ASN A  96     -16.268  31.110 -12.251  1.00  0.00           C  
ATOM   1309  O   ASN A  96     -17.172  30.371 -12.649  1.00  0.00           O  
ATOM   1310  CB  ASN A  96     -16.502  33.377 -13.250  1.00  0.00           C  
ATOM   1311  CG  ASN A  96     -17.160  34.734 -13.131  1.00  0.00           C  
ATOM   1312  OD1 ASN A  96     -17.946  34.997 -12.215  1.00  0.00           O  
ATOM   1313  ND2 ASN A  96     -16.844  35.607 -14.054  1.00  0.00           N  
ATOM   1314  H   ASN A  96     -15.075  33.955 -11.285  1.00  0.00           H  
ATOM   1315  HA  ASN A  96     -17.558  32.649 -11.553  1.00  0.00           H  
ATOM   1316 1HB  ASN A  96     -15.462  33.513 -13.549  1.00  0.00           H  
ATOM   1317 2HB  ASN A  96     -16.996  32.813 -14.041  1.00  0.00           H  
ATOM   1318 1HD2 ASN A  96     -17.243  36.523 -14.033  1.00  0.00           H  
ATOM   1319 2HD2 ASN A  96     -16.204  35.357 -14.781  1.00  0.00           H  
ATOM   1320  N   ASN A  97     -15.018  30.672 -12.106  1.00  0.00           N  
ATOM   1321  CA  ASN A  97     -14.740  29.278 -12.418  1.00  0.00           C  
ATOM   1322  C   ASN A  97     -15.298  28.414 -11.307  1.00  0.00           C  
ATOM   1323  O   ASN A  97     -15.943  27.391 -11.563  1.00  0.00           O  
ATOM   1324  CB  ASN A  97     -13.264  29.048 -12.632  1.00  0.00           C  
ATOM   1325  CG  ASN A  97     -12.784  29.630 -13.937  1.00  0.00           C  
ATOM   1326  OD1 ASN A  97     -13.570  29.850 -14.870  1.00  0.00           O  
ATOM   1327  ND2 ASN A  97     -11.505  29.887 -14.028  1.00  0.00           N  
ATOM   1328  H   ASN A  97     -14.287  31.273 -11.724  1.00  0.00           H  
ATOM   1329  HA  ASN A  97     -15.264  29.009 -13.335  1.00  0.00           H  
ATOM   1330 1HB  ASN A  97     -12.701  29.496 -11.809  1.00  0.00           H  
ATOM   1331 2HB  ASN A  97     -13.058  27.975 -12.624  1.00  0.00           H  
ATOM   1332 1HD2 ASN A  97     -11.132  30.275 -14.872  1.00  0.00           H  
ATOM   1333 2HD2 ASN A  97     -10.902  29.698 -13.257  1.00  0.00           H  
ATOM   1334  N   ALA A  98     -15.115  28.868 -10.066  1.00  0.00           N  
ATOM   1335  CA  ALA A  98     -15.660  28.105  -8.949  1.00  0.00           C  
ATOM   1336  C   ALA A  98     -17.163  28.021  -9.087  1.00  0.00           C  
ATOM   1337  O   ALA A  98     -17.764  26.956  -8.934  1.00  0.00           O  
ATOM   1338  CB  ALA A  98     -15.347  28.760  -7.622  1.00  0.00           C  
ATOM   1339  H   ALA A  98     -14.577  29.725  -9.928  1.00  0.00           H  
ATOM   1340  HA  ALA A  98     -15.237  27.099  -8.978  1.00  0.00           H  
ATOM   1341 1HB  ALA A  98     -15.768  28.165  -6.814  1.00  0.00           H  
ATOM   1342 2HB  ALA A  98     -14.290  28.831  -7.498  1.00  0.00           H  
ATOM   1343 3HB  ALA A  98     -15.776  29.759  -7.600  1.00  0.00           H  
ATOM   1344  N   GLN A  99     -17.765  29.150  -9.466  1.00  0.00           N  
ATOM   1345  CA  GLN A  99     -19.206  29.240  -9.597  1.00  0.00           C  
ATOM   1346  C   GLN A  99     -19.711  28.293 -10.662  1.00  0.00           C  
ATOM   1347  O   GLN A  99     -20.753  27.662 -10.482  1.00  0.00           O  
ATOM   1348  CB  GLN A  99     -19.595  30.665  -9.932  1.00  0.00           C  
ATOM   1349  CG  GLN A  99     -19.361  31.630  -8.801  1.00  0.00           C  
ATOM   1350  CD  GLN A  99     -19.573  33.047  -9.214  1.00  0.00           C  
ATOM   1351  OE1 GLN A  99     -20.396  33.337 -10.089  1.00  0.00           O  
ATOM   1352  NE2 GLN A  99     -18.838  33.960  -8.596  1.00  0.00           N  
ATOM   1353  H   GLN A  99     -17.199  29.992  -9.601  1.00  0.00           H  
ATOM   1354  HA  GLN A  99     -19.661  28.962  -8.652  1.00  0.00           H  
ATOM   1355 1HB  GLN A  99     -19.032  30.994 -10.794  1.00  0.00           H  
ATOM   1356 2HB  GLN A  99     -20.651  30.700 -10.196  1.00  0.00           H  
ATOM   1357 1HG  GLN A  99     -20.044  31.404  -7.998  1.00  0.00           H  
ATOM   1358 2HG  GLN A  99     -18.347  31.521  -8.447  1.00  0.00           H  
ATOM   1359 1HE2 GLN A  99     -18.931  34.926  -8.841  1.00  0.00           H  
ATOM   1360 2HE2 GLN A  99     -18.175  33.680  -7.902  1.00  0.00           H  
ATOM   1361  N   LYS A 100     -18.957  28.145 -11.754  1.00  0.00           N  
ATOM   1362  CA  LYS A 100     -19.357  27.230 -12.806  1.00  0.00           C  
ATOM   1363  C   LYS A 100     -19.410  25.810 -12.257  1.00  0.00           C  
ATOM   1364  O   LYS A 100     -20.377  25.086 -12.497  1.00  0.00           O  
ATOM   1365  CB  LYS A 100     -18.384  27.293 -13.986  1.00  0.00           C  
ATOM   1366  CG  LYS A 100     -18.753  26.377 -15.168  1.00  0.00           C  
ATOM   1367  CD  LYS A 100     -20.047  26.835 -15.853  1.00  0.00           C  
ATOM   1368  CE  LYS A 100     -20.245  26.154 -17.231  1.00  0.00           C  
ATOM   1369  NZ  LYS A 100     -20.597  24.688 -17.130  1.00  0.00           N  
ATOM   1370  H   LYS A 100     -18.114  28.708 -11.878  1.00  0.00           H  
ATOM   1371  HA  LYS A 100     -20.354  27.503 -13.150  1.00  0.00           H  
ATOM   1372 1HB  LYS A 100     -18.316  28.321 -14.346  1.00  0.00           H  
ATOM   1373 2HB  LYS A 100     -17.390  27.007 -13.644  1.00  0.00           H  
ATOM   1374 1HG  LYS A 100     -17.943  26.381 -15.894  1.00  0.00           H  
ATOM   1375 2HG  LYS A 100     -18.891  25.352 -14.806  1.00  0.00           H  
ATOM   1376 1HD  LYS A 100     -20.895  26.567 -15.216  1.00  0.00           H  
ATOM   1377 2HD  LYS A 100     -20.034  27.916 -15.982  1.00  0.00           H  
ATOM   1378 1HE  LYS A 100     -21.038  26.667 -17.765  1.00  0.00           H  
ATOM   1379 2HE  LYS A 100     -19.319  26.250 -17.795  1.00  0.00           H  
ATOM   1380 1HZ  LYS A 100     -20.713  24.297 -18.043  1.00  0.00           H  
ATOM   1381 2HZ  LYS A 100     -19.899  24.129 -16.624  1.00  0.00           H  
ATOM   1382 3HZ  LYS A 100     -21.462  24.547 -16.610  1.00  0.00           H  
ATOM   1383  N   VAL A 101     -18.418  25.421 -11.448  1.00  0.00           N  
ATOM   1384  CA  VAL A 101     -18.439  24.067 -10.898  1.00  0.00           C  
ATOM   1385  C   VAL A 101     -19.669  23.880 -10.032  1.00  0.00           C  
ATOM   1386  O   VAL A 101     -20.375  22.873 -10.137  1.00  0.00           O  
ATOM   1387  CB  VAL A 101     -17.199  23.764 -10.039  1.00  0.00           C  
ATOM   1388  CG1 VAL A 101     -17.384  22.397  -9.324  1.00  0.00           C  
ATOM   1389  CG2 VAL A 101     -15.960  23.770 -10.906  1.00  0.00           C  
ATOM   1390  H   VAL A 101     -17.636  26.058 -11.257  1.00  0.00           H  
ATOM   1391  HA  VAL A 101     -18.478  23.358 -11.727  1.00  0.00           H  
ATOM   1392  HB  VAL A 101     -17.099  24.528  -9.266  1.00  0.00           H  
ATOM   1393 1HG1 VAL A 101     -16.517  22.187  -8.709  1.00  0.00           H  
ATOM   1394 2HG1 VAL A 101     -18.272  22.436  -8.694  1.00  0.00           H  
ATOM   1395 3HG1 VAL A 101     -17.496  21.607 -10.064  1.00  0.00           H  
ATOM   1396 1HG2 VAL A 101     -15.077  23.567 -10.291  1.00  0.00           H  
ATOM   1397 2HG2 VAL A 101     -16.045  23.009 -11.677  1.00  0.00           H  
ATOM   1398 3HG2 VAL A 101     -15.849  24.753 -11.375  1.00  0.00           H  
ATOM   1399  N   PHE A 102     -19.951  24.867  -9.192  1.00  0.00           N  
ATOM   1400  CA  PHE A 102     -21.103  24.763  -8.318  1.00  0.00           C  
ATOM   1401  C   PHE A 102     -22.415  24.719  -9.103  1.00  0.00           C  
ATOM   1402  O   PHE A 102     -23.303  23.929  -8.766  1.00  0.00           O  
ATOM   1403  CB  PHE A 102     -21.084  25.907  -7.318  1.00  0.00           C  
ATOM   1404  CG  PHE A 102     -20.097  25.682  -6.217  1.00  0.00           C  
ATOM   1405  CD1 PHE A 102     -18.902  26.337  -6.143  1.00  0.00           C  
ATOM   1406  CD2 PHE A 102     -20.387  24.798  -5.265  1.00  0.00           C  
ATOM   1407  CE1 PHE A 102     -18.024  26.096  -5.130  1.00  0.00           C  
ATOM   1408  CE2 PHE A 102     -19.537  24.539  -4.239  1.00  0.00           C  
ATOM   1409  CZ  PHE A 102     -18.353  25.183  -4.173  1.00  0.00           C  
ATOM   1410  H   PHE A 102     -19.337  25.685  -9.155  1.00  0.00           H  
ATOM   1411  HA  PHE A 102     -21.015  23.832  -7.757  1.00  0.00           H  
ATOM   1412 1HB  PHE A 102     -20.834  26.831  -7.834  1.00  0.00           H  
ATOM   1413 2HB  PHE A 102     -22.047  26.022  -6.874  1.00  0.00           H  
ATOM   1414  HD1 PHE A 102     -18.667  27.050  -6.888  1.00  0.00           H  
ATOM   1415  HD2 PHE A 102     -21.318  24.279  -5.340  1.00  0.00           H  
ATOM   1416  HE1 PHE A 102     -17.075  26.633  -5.087  1.00  0.00           H  
ATOM   1417  HE2 PHE A 102     -19.802  23.808  -3.480  1.00  0.00           H  
ATOM   1418  HZ  PHE A 102     -17.685  24.968  -3.357  1.00  0.00           H  
ATOM   1419  N   TRP A 103     -22.537  25.501 -10.183  1.00  0.00           N  
ATOM   1420  CA  TRP A 103     -23.766  25.441 -10.968  1.00  0.00           C  
ATOM   1421  C   TRP A 103     -23.919  24.087 -11.634  1.00  0.00           C  
ATOM   1422  O   TRP A 103     -25.002  23.498 -11.605  1.00  0.00           O  
ATOM   1423  CB  TRP A 103     -23.797  26.491 -12.085  1.00  0.00           C  
ATOM   1424  CG  TRP A 103     -24.193  27.863 -11.687  1.00  0.00           C  
ATOM   1425  CD1 TRP A 103     -23.435  28.996 -11.724  1.00  0.00           C  
ATOM   1426  CD2 TRP A 103     -25.486  28.257 -11.184  1.00  0.00           C  
ATOM   1427  NE1 TRP A 103     -24.176  30.070 -11.297  1.00  0.00           N  
ATOM   1428  CE2 TRP A 103     -25.434  29.633 -10.957  1.00  0.00           C  
ATOM   1429  CE3 TRP A 103     -26.668  27.557 -10.908  1.00  0.00           C  
ATOM   1430  CZ2 TRP A 103     -26.520  30.333 -10.473  1.00  0.00           C  
ATOM   1431  CZ3 TRP A 103     -27.754  28.256 -10.418  1.00  0.00           C  
ATOM   1432  CH2 TRP A 103     -27.685  29.606 -10.209  1.00  0.00           C  
ATOM   1433  H   TRP A 103     -21.793  26.149 -10.438  1.00  0.00           H  
ATOM   1434  HA  TRP A 103     -24.613  25.601 -10.304  1.00  0.00           H  
ATOM   1435 1HB  TRP A 103     -22.798  26.552 -12.526  1.00  0.00           H  
ATOM   1436 2HB  TRP A 103     -24.471  26.157 -12.869  1.00  0.00           H  
ATOM   1437  HD1 TRP A 103     -22.399  29.045 -12.060  1.00  0.00           H  
ATOM   1438  HE1 TRP A 103     -23.850  31.025 -11.246  1.00  0.00           H  
ATOM   1439  HE3 TRP A 103     -26.725  26.481 -11.072  1.00  0.00           H  
ATOM   1440  HZ2 TRP A 103     -26.485  31.409 -10.297  1.00  0.00           H  
ATOM   1441  HZ3 TRP A 103     -28.671  27.705 -10.201  1.00  0.00           H  
ATOM   1442  HH2 TRP A 103     -28.565  30.122  -9.826  1.00  0.00           H  
ATOM   1443  N   ASP A 104     -22.824  23.564 -12.185  1.00  0.00           N  
ATOM   1444  CA  ASP A 104     -22.862  22.276 -12.852  1.00  0.00           C  
ATOM   1445  C   ASP A 104     -23.238  21.166 -11.870  1.00  0.00           C  
ATOM   1446  O   ASP A 104     -23.967  20.217 -12.205  1.00  0.00           O  
ATOM   1447  CB  ASP A 104     -21.513  21.977 -13.512  1.00  0.00           C  
ATOM   1448  CG  ASP A 104     -21.200  22.810 -14.794  1.00  0.00           C  
ATOM   1449  OD1 ASP A 104     -22.082  23.470 -15.320  1.00  0.00           O  
ATOM   1450  OD2 ASP A 104     -20.064  22.762 -15.291  1.00  0.00           O  
ATOM   1451  H   ASP A 104     -21.949  24.089 -12.165  1.00  0.00           H  
ATOM   1452  HA  ASP A 104     -23.625  22.315 -13.630  1.00  0.00           H  
ATOM   1453 1HB  ASP A 104     -20.726  22.166 -12.780  1.00  0.00           H  
ATOM   1454 2HB  ASP A 104     -21.488  20.937 -13.759  1.00  0.00           H  
ATOM   1455  N   CYS A 105     -22.765  21.281 -10.629  1.00  0.00           N  
ATOM   1456  CA  CYS A 105     -23.108  20.286  -9.632  1.00  0.00           C  
ATOM   1457  C   CYS A 105     -24.586  20.385  -9.270  1.00  0.00           C  
ATOM   1458  O   CYS A 105     -25.303  19.385  -9.265  1.00  0.00           O  
ATOM   1459  CB  CYS A 105     -22.274  20.499  -8.383  1.00  0.00           C  
ATOM   1460  SG  CYS A 105     -20.523  20.169  -8.655  1.00  0.00           S  
ATOM   1461  H   CYS A 105     -22.136  22.048 -10.386  1.00  0.00           H  
ATOM   1462  HA  CYS A 105     -22.903  19.298 -10.037  1.00  0.00           H  
ATOM   1463 1HB  CYS A 105     -22.377  21.530  -8.044  1.00  0.00           H  
ATOM   1464 2HB  CYS A 105     -22.627  19.845  -7.590  1.00  0.00           H  
ATOM   1465  HG  CYS A 105     -20.319  21.262  -9.434  1.00  0.00           H  
ATOM   1466  N   ALA A 106     -25.065  21.616  -9.055  1.00  0.00           N  
ATOM   1467  CA  ALA A 106     -26.453  21.878  -8.672  1.00  0.00           C  
ATOM   1468  C   ALA A 106     -27.432  21.374  -9.727  1.00  0.00           C  
ATOM   1469  O   ALA A 106     -28.520  20.892  -9.405  1.00  0.00           O  
ATOM   1470  CB  ALA A 106     -26.655  23.372  -8.464  1.00  0.00           C  
ATOM   1471  H   ALA A 106     -24.427  22.409  -9.112  1.00  0.00           H  
ATOM   1472  HA  ALA A 106     -26.655  21.355  -7.739  1.00  0.00           H  
ATOM   1473 1HB  ALA A 106     -27.678  23.558  -8.160  1.00  0.00           H  
ATOM   1474 2HB  ALA A 106     -25.974  23.724  -7.694  1.00  0.00           H  
ATOM   1475 3HB  ALA A 106     -26.450  23.897  -9.395  1.00  0.00           H  
ATOM   1476  N   LYS A 107     -27.033  21.475 -10.995  1.00  0.00           N  
ATOM   1477  CA  LYS A 107     -27.853  21.062 -12.125  1.00  0.00           C  
ATOM   1478  C   LYS A 107     -27.724  19.575 -12.474  1.00  0.00           C  
ATOM   1479  O   LYS A 107     -28.430  19.088 -13.359  1.00  0.00           O  
ATOM   1480  CB  LYS A 107     -27.495  21.901 -13.354  1.00  0.00           C  
ATOM   1481  CG  LYS A 107     -27.848  23.385 -13.241  1.00  0.00           C  
ATOM   1482  CD  LYS A 107     -27.419  24.143 -14.487  1.00  0.00           C  
ATOM   1483  CE  LYS A 107     -27.741  25.628 -14.385  1.00  0.00           C  
ATOM   1484  NZ  LYS A 107     -27.323  26.367 -15.612  1.00  0.00           N  
ATOM   1485  H   LYS A 107     -26.133  21.916 -11.188  1.00  0.00           H  
ATOM   1486  HA  LYS A 107     -28.895  21.250 -11.870  1.00  0.00           H  
ATOM   1487 1HB  LYS A 107     -26.413  21.837 -13.521  1.00  0.00           H  
ATOM   1488 2HB  LYS A 107     -27.986  21.492 -14.236  1.00  0.00           H  
ATOM   1489 1HG  LYS A 107     -28.924  23.489 -13.114  1.00  0.00           H  
ATOM   1490 2HG  LYS A 107     -27.358  23.816 -12.371  1.00  0.00           H  
ATOM   1491 1HD  LYS A 107     -26.340  24.023 -14.618  1.00  0.00           H  
ATOM   1492 2HD  LYS A 107     -27.921  23.725 -15.359  1.00  0.00           H  
ATOM   1493 1HE  LYS A 107     -28.812  25.755 -14.240  1.00  0.00           H  
ATOM   1494 2HE  LYS A 107     -27.216  26.046 -13.527  1.00  0.00           H  
ATOM   1495 1HZ  LYS A 107     -27.547  27.347 -15.508  1.00  0.00           H  
ATOM   1496 2HZ  LYS A 107     -26.326  26.261 -15.744  1.00  0.00           H  
ATOM   1497 3HZ  LYS A 107     -27.812  25.994 -16.414  1.00  0.00           H  
ATOM   1498  N   GLY A 108     -26.808  18.856 -11.818  1.00  0.00           N  
ATOM   1499  CA  GLY A 108     -26.580  17.446 -12.116  1.00  0.00           C  
ATOM   1500  C   GLY A 108     -25.655  17.184 -13.316  1.00  0.00           C  
ATOM   1501  O   GLY A 108     -25.519  16.038 -13.749  1.00  0.00           O  
ATOM   1502  H   GLY A 108     -26.267  19.274 -11.060  1.00  0.00           H  
ATOM   1503 1HA  GLY A 108     -26.152  16.973 -11.229  1.00  0.00           H  
ATOM   1504 2HA  GLY A 108     -27.539  16.963 -12.290  1.00  0.00           H  
ATOM   1505  N   GLU A 109     -25.040  18.235 -13.878  1.00  0.00           N  
ATOM   1506  CA  GLU A 109     -24.162  18.080 -15.042  1.00  0.00           C  
ATOM   1507  C   GLU A 109     -22.874  17.382 -14.605  1.00  0.00           C  
ATOM   1508  O   GLU A 109     -22.262  16.622 -15.357  1.00  0.00           O  
ATOM   1509  CB  GLU A 109     -23.866  19.430 -15.693  1.00  0.00           C  
ATOM   1510  CG  GLU A 109     -25.064  20.116 -16.371  1.00  0.00           C  
ATOM   1511  CD  GLU A 109     -25.608  19.356 -17.569  1.00  0.00           C  
ATOM   1512  OE1 GLU A 109     -24.827  18.984 -18.413  1.00  0.00           O  
ATOM   1513  OE2 GLU A 109     -26.800  19.170 -17.649  1.00  0.00           O  
ATOM   1514  H   GLU A 109     -25.137  19.156 -13.455  1.00  0.00           H  
ATOM   1515  HA  GLU A 109     -24.662  17.447 -15.776  1.00  0.00           H  
ATOM   1516 1HB  GLU A 109     -23.493  20.112 -14.938  1.00  0.00           H  
ATOM   1517 2HB  GLU A 109     -23.078  19.314 -16.436  1.00  0.00           H  
ATOM   1518 1HG  GLU A 109     -25.860  20.221 -15.631  1.00  0.00           H  
ATOM   1519 2HG  GLU A 109     -24.765  21.118 -16.682  1.00  0.00           H  
ATOM   1520  N   ARG A 110     -22.495  17.649 -13.357  1.00  0.00           N  
ATOM   1521  CA  ARG A 110     -21.342  17.045 -12.697  1.00  0.00           C  
ATOM   1522  C   ARG A 110     -21.825  16.419 -11.397  1.00  0.00           C  
ATOM   1523  O   ARG A 110     -21.775  17.073 -10.356  1.00  0.00           O  
ATOM   1524  CB  ARG A 110     -20.264  18.060 -12.386  1.00  0.00           C  
ATOM   1525  CG  ARG A 110     -19.618  18.676 -13.595  1.00  0.00           C  
ATOM   1526  CD  ARG A 110     -18.637  19.735 -13.229  1.00  0.00           C  
ATOM   1527  NE  ARG A 110     -18.179  20.448 -14.410  1.00  0.00           N  
ATOM   1528  CZ  ARG A 110     -17.144  20.065 -15.187  1.00  0.00           C  
ATOM   1529  NH1 ARG A 110     -16.454  18.978 -14.894  1.00  0.00           N  
ATOM   1530  NH2 ARG A 110     -16.824  20.781 -16.248  1.00  0.00           N  
ATOM   1531  H   ARG A 110     -23.055  18.331 -12.846  1.00  0.00           H  
ATOM   1532  HA  ARG A 110     -20.908  16.288 -13.346  1.00  0.00           H  
ATOM   1533 1HB  ARG A 110     -20.694  18.871 -11.797  1.00  0.00           H  
ATOM   1534 2HB  ARG A 110     -19.484  17.596 -11.783  1.00  0.00           H  
ATOM   1535 1HG  ARG A 110     -19.074  17.896 -14.127  1.00  0.00           H  
ATOM   1536 2HG  ARG A 110     -20.367  19.089 -14.260  1.00  0.00           H  
ATOM   1537 1HD  ARG A 110     -19.095  20.452 -12.548  1.00  0.00           H  
ATOM   1538 2HD  ARG A 110     -17.774  19.283 -12.745  1.00  0.00           H  
ATOM   1539  HE  ARG A 110     -18.706  21.302 -14.686  1.00  0.00           H  
ATOM   1540 1HH1 ARG A 110     -16.700  18.424 -14.086  1.00  0.00           H  
ATOM   1541 2HH1 ARG A 110     -15.682  18.696 -15.481  1.00  0.00           H  
ATOM   1542 1HH2 ARG A 110     -17.356  21.613 -16.477  1.00  0.00           H  
ATOM   1543 2HH2 ARG A 110     -16.057  20.497 -16.834  1.00  0.00           H  
ATOM   1544  N   PRO A 111     -22.338  15.174 -11.424  1.00  0.00           N  
ATOM   1545  CA  PRO A 111     -22.960  14.515 -10.301  1.00  0.00           C  
ATOM   1546  C   PRO A 111     -22.053  14.549  -9.100  1.00  0.00           C  
ATOM   1547  O   PRO A 111     -20.837  14.323  -9.194  1.00  0.00           O  
ATOM   1548  CB  PRO A 111     -23.142  13.083 -10.807  1.00  0.00           C  
ATOM   1549  CG  PRO A 111     -23.291  13.249 -12.302  1.00  0.00           C  
ATOM   1550  CD  PRO A 111     -22.327  14.358 -12.658  1.00  0.00           C  
ATOM   1551  HA  PRO A 111     -23.924  14.994 -10.081  1.00  0.00           H  
ATOM   1552 1HB  PRO A 111     -22.273  12.469 -10.518  1.00  0.00           H  
ATOM   1553 2HB  PRO A 111     -24.023  12.629 -10.333  1.00  0.00           H  
ATOM   1554 1HG  PRO A 111     -23.070  12.305 -12.821  1.00  0.00           H  
ATOM   1555 2HG  PRO A 111     -24.333  13.514 -12.555  1.00  0.00           H  
ATOM   1556 1HD  PRO A 111     -21.324  13.964 -12.864  1.00  0.00           H  
ATOM   1557 2HD  PRO A 111     -22.746  14.890 -13.506  1.00  0.00           H  
ATOM   1558  N   LEU A 112     -22.682  14.837  -7.981  1.00  0.00           N  
ATOM   1559  CA  LEU A 112     -22.023  14.976  -6.714  1.00  0.00           C  
ATOM   1560  C   LEU A 112     -22.336  13.810  -5.807  1.00  0.00           C  
ATOM   1561  O   LEU A 112     -23.508  13.494  -5.585  1.00  0.00           O  
ATOM   1562  CB  LEU A 112     -22.471  16.303  -6.129  1.00  0.00           C  
ATOM   1563  CG  LEU A 112     -21.968  16.668  -4.828  1.00  0.00           C  
ATOM   1564  CD1 LEU A 112     -20.532  16.771  -4.941  1.00  0.00           C  
ATOM   1565  CD2 LEU A 112     -22.558  18.029  -4.465  1.00  0.00           C  
ATOM   1566  H   LEU A 112     -23.678  15.000  -8.013  1.00  0.00           H  
ATOM   1567  HA  LEU A 112     -20.950  15.014  -6.874  1.00  0.00           H  
ATOM   1568 1HB  LEU A 112     -22.170  17.093  -6.822  1.00  0.00           H  
ATOM   1569 2HB  LEU A 112     -23.561  16.305  -6.074  1.00  0.00           H  
ATOM   1570  HG  LEU A 112     -22.215  15.919  -4.069  1.00  0.00           H  
ATOM   1571 1HD1 LEU A 112     -20.129  17.072  -4.010  1.00  0.00           H  
ATOM   1572 2HD1 LEU A 112     -20.102  15.809  -5.226  1.00  0.00           H  
ATOM   1573 3HD1 LEU A 112     -20.316  17.504  -5.697  1.00  0.00           H  
ATOM   1574 1HD2 LEU A 112     -22.153  18.356  -3.534  1.00  0.00           H  
ATOM   1575 2HD2 LEU A 112     -22.292  18.744  -5.234  1.00  0.00           H  
ATOM   1576 3HD2 LEU A 112     -23.652  17.958  -4.398  1.00  0.00           H  
ATOM   1577  N   ASP A 113     -21.313  13.125  -5.325  1.00  0.00           N  
ATOM   1578  CA  ASP A 113     -21.616  12.020  -4.465  1.00  0.00           C  
ATOM   1579  C   ASP A 113     -21.605  12.535  -3.040  1.00  0.00           C  
ATOM   1580  O   ASP A 113     -22.537  12.269  -2.281  1.00  0.00           O  
ATOM   1581  CB  ASP A 113     -20.625  10.883  -4.677  1.00  0.00           C  
ATOM   1582  CG  ASP A 113     -20.706  10.303  -6.101  1.00  0.00           C  
ATOM   1583  OD1 ASP A 113     -21.767   9.918  -6.533  1.00  0.00           O  
ATOM   1584  OD2 ASP A 113     -19.683  10.261  -6.742  1.00  0.00           O  
ATOM   1585  H   ASP A 113     -20.337  13.372  -5.511  1.00  0.00           H  
ATOM   1586  HA  ASP A 113     -22.606  11.645  -4.696  1.00  0.00           H  
ATOM   1587 1HB  ASP A 113     -19.617  11.243  -4.486  1.00  0.00           H  
ATOM   1588 2HB  ASP A 113     -20.834  10.085  -3.962  1.00  0.00           H  
ATOM   1589  N   ILE A 114     -20.609  13.354  -2.699  1.00  0.00           N  
ATOM   1590  CA  ILE A 114     -20.562  13.870  -1.346  1.00  0.00           C  
ATOM   1591  C   ILE A 114     -20.492  15.407  -1.335  1.00  0.00           C  
ATOM   1592  O   ILE A 114     -19.615  15.991  -1.972  1.00  0.00           O  
ATOM   1593  CB  ILE A 114     -19.342  13.333  -0.586  1.00  0.00           C  
ATOM   1594  CG1 ILE A 114     -19.297  11.798  -0.574  1.00  0.00           C  
ATOM   1595  CG2 ILE A 114     -19.431  13.830   0.845  1.00  0.00           C  
ATOM   1596  CD1 ILE A 114     -17.975  11.257  -0.036  1.00  0.00           C  
ATOM   1597  H   ILE A 114     -19.862  13.559  -3.361  1.00  0.00           H  
ATOM   1598  HA  ILE A 114     -21.451  13.553  -0.826  1.00  0.00           H  
ATOM   1599  HB  ILE A 114     -18.435  13.682  -1.056  1.00  0.00           H  
ATOM   1600 1HG1 ILE A 114     -20.124  11.408   0.023  1.00  0.00           H  
ATOM   1601 2HG1 ILE A 114     -19.402  11.437  -1.592  1.00  0.00           H  
ATOM   1602 1HG2 ILE A 114     -18.587  13.478   1.408  1.00  0.00           H  
ATOM   1603 2HG2 ILE A 114     -19.447  14.906   0.857  1.00  0.00           H  
ATOM   1604 3HG2 ILE A 114     -20.351  13.455   1.292  1.00  0.00           H  
ATOM   1605 1HD1 ILE A 114     -17.973  10.176  -0.083  1.00  0.00           H  
ATOM   1606 2HD1 ILE A 114     -17.162  11.632  -0.636  1.00  0.00           H  
ATOM   1607 3HD1 ILE A 114     -17.835  11.579   0.989  1.00  0.00           H  
ATOM   1608  N   PHE A 115     -21.408  16.049  -0.620  1.00  0.00           N  
ATOM   1609  CA  PHE A 115     -21.372  17.512  -0.485  1.00  0.00           C  
ATOM   1610  C   PHE A 115     -20.889  17.832   0.914  1.00  0.00           C  
ATOM   1611  O   PHE A 115     -21.553  17.453   1.877  1.00  0.00           O  
ATOM   1612  CB  PHE A 115     -22.739  18.160  -0.704  1.00  0.00           C  
ATOM   1613  CG  PHE A 115     -22.730  19.658  -0.608  1.00  0.00           C  
ATOM   1614  CD1 PHE A 115     -21.705  20.401  -1.172  1.00  0.00           C  
ATOM   1615  CD2 PHE A 115     -23.745  20.330   0.056  1.00  0.00           C  
ATOM   1616  CE1 PHE A 115     -21.683  21.767  -1.072  1.00  0.00           C  
ATOM   1617  CE2 PHE A 115     -23.730  21.703   0.162  1.00  0.00           C  
ATOM   1618  CZ  PHE A 115     -22.697  22.429  -0.400  1.00  0.00           C  
ATOM   1619  H   PHE A 115     -22.120  15.493  -0.142  1.00  0.00           H  
ATOM   1620  HA  PHE A 115     -20.661  17.928  -1.200  1.00  0.00           H  
ATOM   1621 1HB  PHE A 115     -23.127  17.890  -1.649  1.00  0.00           H  
ATOM   1622 2HB  PHE A 115     -23.428  17.786   0.042  1.00  0.00           H  
ATOM   1623  HD1 PHE A 115     -20.901  19.884  -1.695  1.00  0.00           H  
ATOM   1624  HD2 PHE A 115     -24.557  19.760   0.500  1.00  0.00           H  
ATOM   1625  HE1 PHE A 115     -20.867  22.316  -1.524  1.00  0.00           H  
ATOM   1626  HE2 PHE A 115     -24.532  22.209   0.680  1.00  0.00           H  
ATOM   1627  HZ  PHE A 115     -22.685  23.514  -0.319  1.00  0.00           H  
ATOM   1628  N   VAL A 116     -19.728  18.471   1.047  1.00  0.00           N  
ATOM   1629  CA  VAL A 116     -19.205  18.710   2.383  1.00  0.00           C  
ATOM   1630  C   VAL A 116     -19.229  20.193   2.725  1.00  0.00           C  
ATOM   1631  O   VAL A 116     -18.599  21.012   2.047  1.00  0.00           O  
ATOM   1632  CB  VAL A 116     -17.767  18.215   2.516  1.00  0.00           C  
ATOM   1633  CG1 VAL A 116     -17.323  18.453   3.891  1.00  0.00           C  
ATOM   1634  CG2 VAL A 116     -17.675  16.789   2.160  1.00  0.00           C  
ATOM   1635  H   VAL A 116     -19.219  18.788   0.227  1.00  0.00           H  
ATOM   1636  HA  VAL A 116     -19.813  18.171   3.094  1.00  0.00           H  
ATOM   1637  HB  VAL A 116     -17.125  18.785   1.850  1.00  0.00           H  
ATOM   1638 1HG1 VAL A 116     -16.329  18.104   4.012  1.00  0.00           H  
ATOM   1639 2HG1 VAL A 116     -17.374  19.517   4.133  1.00  0.00           H  
ATOM   1640 3HG1 VAL A 116     -17.980  17.892   4.547  1.00  0.00           H  
ATOM   1641 1HG2 VAL A 116     -16.643  16.461   2.252  1.00  0.00           H  
ATOM   1642 2HG2 VAL A 116     -18.305  16.204   2.815  1.00  0.00           H  
ATOM   1643 3HG2 VAL A 116     -18.003  16.676   1.138  1.00  0.00           H  
ATOM   1644  N   PHE A 117     -19.942  20.536   3.787  1.00  0.00           N  
ATOM   1645  CA  PHE A 117     -20.053  21.941   4.135  1.00  0.00           C  
ATOM   1646  C   PHE A 117     -19.301  22.316   5.417  1.00  0.00           C  
ATOM   1647  O   PHE A 117     -19.340  21.609   6.439  1.00  0.00           O  
ATOM   1648  CB  PHE A 117     -21.523  22.350   4.196  1.00  0.00           C  
ATOM   1649  CG  PHE A 117     -21.708  23.774   4.526  1.00  0.00           C  
ATOM   1650  CD1 PHE A 117     -21.452  24.738   3.591  1.00  0.00           C  
ATOM   1651  CD2 PHE A 117     -22.122  24.152   5.750  1.00  0.00           C  
ATOM   1652  CE1 PHE A 117     -21.590  26.058   3.899  1.00  0.00           C  
ATOM   1653  CE2 PHE A 117     -22.265  25.452   6.068  1.00  0.00           C  
ATOM   1654  CZ  PHE A 117     -21.996  26.409   5.155  1.00  0.00           C  
ATOM   1655  H   PHE A 117     -20.429  19.809   4.314  1.00  0.00           H  
ATOM   1656  HA  PHE A 117     -19.608  22.525   3.330  1.00  0.00           H  
ATOM   1657 1HB  PHE A 117     -22.000  22.153   3.235  1.00  0.00           H  
ATOM   1658 2HB  PHE A 117     -22.029  21.751   4.949  1.00  0.00           H  
ATOM   1659  HD1 PHE A 117     -21.113  24.435   2.605  1.00  0.00           H  
ATOM   1660  HD2 PHE A 117     -22.339  23.399   6.478  1.00  0.00           H  
ATOM   1661  HE1 PHE A 117     -21.363  26.816   3.152  1.00  0.00           H  
ATOM   1662  HE2 PHE A 117     -22.591  25.724   7.061  1.00  0.00           H  
ATOM   1663  HZ  PHE A 117     -22.103  27.443   5.435  1.00  0.00           H  
ATOM   1664  N   GLU A 118     -18.594  23.442   5.325  1.00  0.00           N  
ATOM   1665  CA  GLU A 118     -17.813  24.019   6.412  1.00  0.00           C  
ATOM   1666  C   GLU A 118     -18.184  25.489   6.595  1.00  0.00           C  
ATOM   1667  O   GLU A 118     -18.479  26.203   5.637  1.00  0.00           O  
ATOM   1668  CB  GLU A 118     -16.313  23.844   6.140  1.00  0.00           C  
ATOM   1669  CG  GLU A 118     -15.853  22.387   6.159  1.00  0.00           C  
ATOM   1670  CD  GLU A 118     -14.431  22.155   5.789  1.00  0.00           C  
ATOM   1671  OE1 GLU A 118     -13.987  22.707   4.812  1.00  0.00           O  
ATOM   1672  OE2 GLU A 118     -13.778  21.407   6.467  1.00  0.00           O  
ATOM   1673  H   GLU A 118     -18.609  23.939   4.432  1.00  0.00           H  
ATOM   1674  HA  GLU A 118     -18.050  23.489   7.332  1.00  0.00           H  
ATOM   1675 1HB  GLU A 118     -16.071  24.266   5.161  1.00  0.00           H  
ATOM   1676 2HB  GLU A 118     -15.738  24.394   6.887  1.00  0.00           H  
ATOM   1677 1HG  GLU A 118     -15.982  22.042   7.169  1.00  0.00           H  
ATOM   1678 2HG  GLU A 118     -16.487  21.789   5.509  1.00  0.00           H  
ATOM   1679  N   GLY A 119     -18.114  25.953   7.821  1.00  0.00           N  
ATOM   1680  CA  GLY A 119     -18.504  27.319   8.085  1.00  0.00           C  
ATOM   1681  C   GLY A 119     -19.999  27.273   8.320  1.00  0.00           C  
ATOM   1682  O   GLY A 119     -20.490  26.203   8.626  1.00  0.00           O  
ATOM   1683  H   GLY A 119     -17.833  25.352   8.576  1.00  0.00           H  
ATOM   1684 1HA  GLY A 119     -17.989  27.647   8.975  1.00  0.00           H  
ATOM   1685 2HA  GLY A 119     -18.242  27.970   7.258  1.00  0.00           H  
ATOM   1686  N   THR A 120     -20.725  28.375   8.197  1.00  0.00           N  
ATOM   1687  CA  THR A 120     -22.140  28.362   8.573  1.00  0.00           C  
ATOM   1688  C   THR A 120     -22.993  29.128   7.586  1.00  0.00           C  
ATOM   1689  O   THR A 120     -22.572  30.118   7.001  1.00  0.00           O  
ATOM   1690  CB  THR A 120     -22.352  28.994   9.971  1.00  0.00           C  
ATOM   1691  OG1 THR A 120     -23.714  28.870  10.360  1.00  0.00           O  
ATOM   1692  CG2 THR A 120     -21.954  30.453   9.943  1.00  0.00           C  
ATOM   1693  H   THR A 120     -20.289  29.217   7.839  1.00  0.00           H  
ATOM   1694  HA  THR A 120     -22.492  27.334   8.606  1.00  0.00           H  
ATOM   1695  HB  THR A 120     -21.741  28.486  10.698  1.00  0.00           H  
ATOM   1696  HG1 THR A 120     -24.295  29.262   9.687  1.00  0.00           H  
ATOM   1697 1HG2 THR A 120     -22.093  30.891  10.927  1.00  0.00           H  
ATOM   1698 2HG2 THR A 120     -20.915  30.529   9.660  1.00  0.00           H  
ATOM   1699 3HG2 THR A 120     -22.570  30.984   9.217  1.00  0.00           H  
ATOM   1700  N   VAL A 121     -24.215  28.683   7.419  1.00  0.00           N  
ATOM   1701  CA  VAL A 121     -25.133  29.372   6.544  1.00  0.00           C  
ATOM   1702  C   VAL A 121     -25.765  30.523   7.285  1.00  0.00           C  
ATOM   1703  O   VAL A 121     -26.169  30.372   8.445  1.00  0.00           O  
ATOM   1704  CB  VAL A 121     -26.174  28.422   6.016  1.00  0.00           C  
ATOM   1705  CG1 VAL A 121     -27.187  29.167   5.220  1.00  0.00           C  
ATOM   1706  CG2 VAL A 121     -25.554  27.408   5.169  1.00  0.00           C  
ATOM   1707  H   VAL A 121     -24.521  27.860   7.928  1.00  0.00           H  
ATOM   1708  HA  VAL A 121     -24.581  29.767   5.699  1.00  0.00           H  
ATOM   1709  HB  VAL A 121     -26.620  27.947   6.830  1.00  0.00           H  
ATOM   1710 1HG1 VAL A 121     -27.935  28.470   4.861  1.00  0.00           H  
ATOM   1711 2HG1 VAL A 121     -27.669  29.919   5.829  1.00  0.00           H  
ATOM   1712 3HG1 VAL A 121     -26.697  29.646   4.391  1.00  0.00           H  
ATOM   1713 1HG2 VAL A 121     -26.318  26.718   4.812  1.00  0.00           H  
ATOM   1714 2HG2 VAL A 121     -25.086  27.894   4.329  1.00  0.00           H  
ATOM   1715 3HG2 VAL A 121     -24.818  26.869   5.747  1.00  0.00           H  
ATOM   1716  N   ILE A 122     -25.801  31.686   6.658  1.00  0.00           N  
ATOM   1717  CA  ILE A 122     -26.326  32.827   7.362  1.00  0.00           C  
ATOM   1718  C   ILE A 122     -27.657  33.326   6.835  1.00  0.00           C  
ATOM   1719  O   ILE A 122     -27.773  33.647   5.649  1.00  0.00           O  
ATOM   1720  CB  ILE A 122     -25.326  33.969   7.297  1.00  0.00           C  
ATOM   1721  CG1 ILE A 122     -24.015  33.555   7.875  1.00  0.00           C  
ATOM   1722  CG2 ILE A 122     -25.843  35.064   8.112  1.00  0.00           C  
ATOM   1723  CD1 ILE A 122     -22.962  34.603   7.722  1.00  0.00           C  
ATOM   1724  H   ILE A 122     -25.454  31.772   5.713  1.00  0.00           H  
ATOM   1725  HA  ILE A 122     -26.470  32.560   8.396  1.00  0.00           H  
ATOM   1726  HB  ILE A 122     -25.167  34.295   6.268  1.00  0.00           H  
ATOM   1727 1HG1 ILE A 122     -24.150  33.345   8.899  1.00  0.00           H  
ATOM   1728 2HG1 ILE A 122     -23.662  32.645   7.380  1.00  0.00           H  
ATOM   1729 1HG2 ILE A 122     -25.143  35.869   8.126  1.00  0.00           H  
ATOM   1730 2HG2 ILE A 122     -26.796  35.412   7.724  1.00  0.00           H  
ATOM   1731 3HG2 ILE A 122     -25.979  34.702   9.130  1.00  0.00           H  
ATOM   1732 1HD1 ILE A 122     -22.043  34.255   8.176  1.00  0.00           H  
ATOM   1733 2HD1 ILE A 122     -22.800  34.805   6.667  1.00  0.00           H  
ATOM   1734 3HD1 ILE A 122     -23.279  35.514   8.223  1.00  0.00           H  
ATOM   1735  N   GLU A 123     -28.669  33.394   7.708  1.00  0.00           N  
ATOM   1736  CA  GLU A 123     -29.944  33.932   7.274  1.00  0.00           C  
ATOM   1737  C   GLU A 123     -30.078  35.351   7.791  1.00  0.00           C  
ATOM   1738  O   GLU A 123     -30.546  35.587   8.902  1.00  0.00           O  
ATOM   1739  CB  GLU A 123     -31.101  33.083   7.758  1.00  0.00           C  
ATOM   1740  CG  GLU A 123     -32.449  33.554   7.274  1.00  0.00           C  
ATOM   1741  CD  GLU A 123     -33.579  32.657   7.685  1.00  0.00           C  
ATOM   1742  OE1 GLU A 123     -33.946  32.676   8.833  1.00  0.00           O  
ATOM   1743  OE2 GLU A 123     -34.077  31.931   6.837  1.00  0.00           O  
ATOM   1744  H   GLU A 123     -28.561  33.115   8.686  1.00  0.00           H  
ATOM   1745  HA  GLU A 123     -29.969  33.959   6.188  1.00  0.00           H  
ATOM   1746 1HB  GLU A 123     -30.985  32.101   7.387  1.00  0.00           H  
ATOM   1747 2HB  GLU A 123     -31.103  33.040   8.850  1.00  0.00           H  
ATOM   1748 1HG  GLU A 123     -32.619  34.550   7.678  1.00  0.00           H  
ATOM   1749 2HG  GLU A 123     -32.422  33.631   6.186  1.00  0.00           H  
ATOM   1750  N   ALA A 124     -29.727  36.296   6.947  1.00  0.00           N  
ATOM   1751  CA  ALA A 124     -29.707  37.685   7.346  1.00  0.00           C  
ATOM   1752  C   ALA A 124     -31.086  38.093   7.843  1.00  0.00           C  
ATOM   1753  O   ALA A 124     -32.088  37.586   7.305  1.00  0.00           O  
ATOM   1754  CB  ALA A 124     -29.294  38.564   6.193  1.00  0.00           C  
ATOM   1755  H   ALA A 124     -29.378  36.024   6.039  1.00  0.00           H  
ATOM   1756  HA  ALA A 124     -28.969  37.770   8.142  1.00  0.00           H  
ATOM   1757 1HB  ALA A 124     -29.247  39.603   6.495  1.00  0.00           H  
ATOM   1758 2HB  ALA A 124     -28.333  38.245   5.835  1.00  0.00           H  
ATOM   1759 3HB  ALA A 124     -30.002  38.475   5.412  1.00  0.00           H  
ATOM   1760  N   PRO A 125     -31.189  39.089   8.747  1.00  0.00           N  
ATOM   1761  CA  PRO A 125     -32.427  39.580   9.297  1.00  0.00           C  
ATOM   1762  C   PRO A 125     -33.392  39.876   8.172  1.00  0.00           C  
ATOM   1763  O   PRO A 125     -33.012  40.297   7.072  1.00  0.00           O  
ATOM   1764  CB  PRO A 125     -31.980  40.861  10.019  1.00  0.00           C  
ATOM   1765  CG  PRO A 125     -30.560  40.549  10.459  1.00  0.00           C  
ATOM   1766  CD  PRO A 125     -29.969  39.746   9.324  1.00  0.00           C  
ATOM   1767  HA  PRO A 125     -32.841  38.851   9.992  1.00  0.00           H  
ATOM   1768 1HB  PRO A 125     -32.050  41.725   9.345  1.00  0.00           H  
ATOM   1769 2HB  PRO A 125     -32.655  41.061  10.867  1.00  0.00           H  
ATOM   1770 1HG  PRO A 125     -30.006  41.485  10.648  1.00  0.00           H  
ATOM   1771 2HG  PRO A 125     -30.564  39.992  11.410  1.00  0.00           H  
ATOM   1772 1HD  PRO A 125     -29.474  40.403   8.607  1.00  0.00           H  
ATOM   1773 2HD  PRO A 125     -29.281  39.020   9.790  1.00  0.00           H  
ATOM   1774  N   ASN A 126     -34.658  39.578   8.464  1.00  0.00           N  
ATOM   1775  CA  ASN A 126     -35.798  39.646   7.559  1.00  0.00           C  
ATOM   1776  C   ASN A 126     -35.770  38.527   6.505  1.00  0.00           C  
ATOM   1777  O   ASN A 126     -36.602  38.508   5.599  1.00  0.00           O  
ATOM   1778  CB  ASN A 126     -35.898  41.006   6.885  1.00  0.00           C  
ATOM   1779  CG  ASN A 126     -36.035  42.130   7.876  1.00  0.00           C  
ATOM   1780  OD1 ASN A 126     -36.764  42.022   8.868  1.00  0.00           O  
ATOM   1781  ND2 ASN A 126     -35.339  43.210   7.627  1.00  0.00           N  
ATOM   1782  H   ASN A 126     -34.846  39.258   9.406  1.00  0.00           H  
ATOM   1783  HA  ASN A 126     -36.705  39.497   8.146  1.00  0.00           H  
ATOM   1784 1HB  ASN A 126     -35.054  41.195   6.234  1.00  0.00           H  
ATOM   1785 2HB  ASN A 126     -36.784  41.011   6.251  1.00  0.00           H  
ATOM   1786 1HD2 ASN A 126     -35.387  43.991   8.249  1.00  0.00           H  
ATOM   1787 2HD2 ASN A 126     -34.759  43.252   6.814  1.00  0.00           H  
ATOM   1788  N   GLY A 127     -34.879  37.538   6.683  1.00  0.00           N  
ATOM   1789  CA  GLY A 127     -34.862  36.363   5.817  1.00  0.00           C  
ATOM   1790  C   GLY A 127     -34.279  36.658   4.448  1.00  0.00           C  
ATOM   1791  O   GLY A 127     -34.760  36.131   3.443  1.00  0.00           O  
ATOM   1792  H   GLY A 127     -34.159  37.616   7.396  1.00  0.00           H  
ATOM   1793 1HA  GLY A 127     -34.280  35.580   6.298  1.00  0.00           H  
ATOM   1794 2HA  GLY A 127     -35.876  35.982   5.707  1.00  0.00           H  
ATOM   1795  N   THR A 128     -33.269  37.524   4.395  1.00  0.00           N  
ATOM   1796  CA  THR A 128     -32.737  37.900   3.088  1.00  0.00           C  
ATOM   1797  C   THR A 128     -31.449  37.175   2.665  1.00  0.00           C  
ATOM   1798  O   THR A 128     -31.168  37.063   1.475  1.00  0.00           O  
ATOM   1799  CB  THR A 128     -32.542  39.429   3.046  1.00  0.00           C  
ATOM   1800  OG1 THR A 128     -31.600  39.839   4.049  1.00  0.00           O  
ATOM   1801  CG2 THR A 128     -33.868  40.110   3.337  1.00  0.00           C  
ATOM   1802  H   THR A 128     -32.893  37.882   5.274  1.00  0.00           H  
ATOM   1803  HA  THR A 128     -33.494  37.660   2.343  1.00  0.00           H  
ATOM   1804  HB  THR A 128     -32.176  39.723   2.065  1.00  0.00           H  
ATOM   1805  HG1 THR A 128     -32.044  39.836   4.927  1.00  0.00           H  
ATOM   1806 1HG2 THR A 128     -33.741  41.190   3.314  1.00  0.00           H  
ATOM   1807 2HG2 THR A 128     -34.603  39.813   2.589  1.00  0.00           H  
ATOM   1808 3HG2 THR A 128     -34.216  39.811   4.323  1.00  0.00           H  
ATOM   1809  N   GLY A 129     -30.648  36.713   3.620  1.00  0.00           N  
ATOM   1810  CA  GLY A 129     -29.415  35.965   3.305  1.00  0.00           C  
ATOM   1811  C   GLY A 129     -28.193  36.802   2.858  1.00  0.00           C  
ATOM   1812  O   GLY A 129     -27.101  36.259   2.646  1.00  0.00           O  
ATOM   1813  H   GLY A 129     -30.927  36.848   4.582  1.00  0.00           H  
ATOM   1814 1HA  GLY A 129     -29.135  35.364   4.169  1.00  0.00           H  
ATOM   1815 2HA  GLY A 129     -29.660  35.254   2.522  1.00  0.00           H  
ATOM   1816  N   GLN A 130     -28.356  38.125   2.787  1.00  0.00           N  
ATOM   1817  CA  GLN A 130     -27.336  39.062   2.285  1.00  0.00           C  
ATOM   1818  C   GLN A 130     -25.977  39.082   2.992  1.00  0.00           C  
ATOM   1819  O   GLN A 130     -25.017  39.645   2.469  1.00  0.00           O  
ATOM   1820  CB  GLN A 130     -27.913  40.471   2.234  1.00  0.00           C  
ATOM   1821  CG  GLN A 130     -28.229  41.064   3.578  1.00  0.00           C  
ATOM   1822  CD  GLN A 130     -28.867  42.427   3.464  1.00  0.00           C  
ATOM   1823  OE1 GLN A 130     -28.200  43.441   3.221  1.00  0.00           O  
ATOM   1824  NE2 GLN A 130     -30.183  42.457   3.619  1.00  0.00           N  
ATOM   1825  H   GLN A 130     -29.270  38.494   3.019  1.00  0.00           H  
ATOM   1826  HA  GLN A 130     -27.144  38.786   1.258  1.00  0.00           H  
ATOM   1827 1HB  GLN A 130     -27.212  41.132   1.727  1.00  0.00           H  
ATOM   1828 2HB  GLN A 130     -28.836  40.460   1.652  1.00  0.00           H  
ATOM   1829 1HG  GLN A 130     -28.931  40.412   4.076  1.00  0.00           H  
ATOM   1830 2HG  GLN A 130     -27.311  41.152   4.161  1.00  0.00           H  
ATOM   1831 1HE2 GLN A 130     -30.679  43.320   3.550  1.00  0.00           H  
ATOM   1832 2HE2 GLN A 130     -30.687  41.592   3.796  1.00  0.00           H  
ATOM   1833  N   MET A 131     -25.890  38.513   4.184  1.00  0.00           N  
ATOM   1834  CA  MET A 131     -24.639  38.477   4.935  1.00  0.00           C  
ATOM   1835  C   MET A 131     -23.504  37.698   4.253  1.00  0.00           C  
ATOM   1836  O   MET A 131     -22.334  37.949   4.544  1.00  0.00           O  
ATOM   1837  CB  MET A 131     -24.896  37.874   6.293  1.00  0.00           C  
ATOM   1838  CG  MET A 131     -25.654  38.745   7.290  1.00  0.00           C  
ATOM   1839  SD  MET A 131     -24.771  40.210   7.711  1.00  0.00           S  
ATOM   1840  CE  MET A 131     -23.396  39.452   8.577  1.00  0.00           C  
ATOM   1841  H   MET A 131     -26.705  38.062   4.564  1.00  0.00           H  
ATOM   1842  HA  MET A 131     -24.299  39.504   5.064  1.00  0.00           H  
ATOM   1843 1HB  MET A 131     -25.482  36.979   6.134  1.00  0.00           H  
ATOM   1844 2HB  MET A 131     -23.952  37.577   6.743  1.00  0.00           H  
ATOM   1845 1HG  MET A 131     -26.576  39.051   6.862  1.00  0.00           H  
ATOM   1846 2HG  MET A 131     -25.868  38.187   8.206  1.00  0.00           H  
ATOM   1847 1HE  MET A 131     -22.714  40.226   8.928  1.00  0.00           H  
ATOM   1848 2HE  MET A 131     -23.771  38.890   9.426  1.00  0.00           H  
ATOM   1849 3HE  MET A 131     -22.865  38.779   7.900  1.00  0.00           H  
ATOM   1850  N   ASP A 132     -23.831  36.731   3.386  1.00  0.00           N  
ATOM   1851  CA  ASP A 132     -22.777  35.959   2.710  1.00  0.00           C  
ATOM   1852  C   ASP A 132     -23.321  35.358   1.412  1.00  0.00           C  
ATOM   1853  O   ASP A 132     -24.174  34.460   1.434  1.00  0.00           O  
ATOM   1854  CB  ASP A 132     -22.148  34.906   3.655  1.00  0.00           C  
ATOM   1855  CG  ASP A 132     -20.872  34.166   3.063  1.00  0.00           C  
ATOM   1856  OD1 ASP A 132     -20.708  34.177   1.885  1.00  0.00           O  
ATOM   1857  OD2 ASP A 132     -20.056  33.653   3.831  1.00  0.00           O  
ATOM   1858  H   ASP A 132     -24.817  36.562   3.165  1.00  0.00           H  
ATOM   1859  HA  ASP A 132     -21.978  36.647   2.433  1.00  0.00           H  
ATOM   1860 1HB  ASP A 132     -21.841  35.395   4.575  1.00  0.00           H  
ATOM   1861 2HB  ASP A 132     -22.902  34.165   3.920  1.00  0.00           H  
ATOM   1862  N   MET A 133     -22.866  35.943   0.297  1.00  0.00           N  
ATOM   1863  CA  MET A 133     -23.330  35.646  -1.056  1.00  0.00           C  
ATOM   1864  C   MET A 133     -22.295  34.879  -1.889  1.00  0.00           C  
ATOM   1865  O   MET A 133     -21.088  35.026  -1.691  1.00  0.00           O  
ATOM   1866  CB  MET A 133     -23.630  36.969  -1.759  1.00  0.00           C  
ATOM   1867  CG  MET A 133     -24.589  37.896  -1.008  1.00  0.00           C  
ATOM   1868  SD  MET A 133     -26.245  37.286  -0.922  1.00  0.00           S  
ATOM   1869  CE  MET A 133     -26.693  37.573  -2.593  1.00  0.00           C  
ATOM   1870  H   MET A 133     -22.148  36.645   0.407  1.00  0.00           H  
ATOM   1871  HA  MET A 133     -24.227  35.039  -0.988  1.00  0.00           H  
ATOM   1872 1HB  MET A 133     -22.701  37.509  -1.932  1.00  0.00           H  
ATOM   1873 2HB  MET A 133     -24.071  36.756  -2.738  1.00  0.00           H  
ATOM   1874 1HG  MET A 133     -24.230  38.050   0.015  1.00  0.00           H  
ATOM   1875 2HG  MET A 133     -24.610  38.866  -1.503  1.00  0.00           H  
ATOM   1876 1HE  MET A 133     -27.710  37.253  -2.767  1.00  0.00           H  
ATOM   1877 2HE  MET A 133     -26.607  38.634  -2.816  1.00  0.00           H  
ATOM   1878 3HE  MET A 133     -26.022  37.021  -3.224  1.00  0.00           H  
ATOM   1879  N   PHE A 134     -22.780  34.122  -2.865  1.00  0.00           N  
ATOM   1880  CA  PHE A 134     -21.950  33.409  -3.829  1.00  0.00           C  
ATOM   1881  C   PHE A 134     -22.697  33.379  -5.160  1.00  0.00           C  
ATOM   1882  O   PHE A 134     -23.878  33.044  -5.212  1.00  0.00           O  
ATOM   1883  CB  PHE A 134     -21.622  31.995  -3.329  1.00  0.00           C  
ATOM   1884  CG  PHE A 134     -20.687  31.215  -4.223  1.00  0.00           C  
ATOM   1885  CD1 PHE A 134     -19.348  31.546  -4.294  1.00  0.00           C  
ATOM   1886  CD2 PHE A 134     -21.136  30.153  -4.977  1.00  0.00           C  
ATOM   1887  CE1 PHE A 134     -18.486  30.829  -5.101  1.00  0.00           C  
ATOM   1888  CE2 PHE A 134     -20.296  29.448  -5.777  1.00  0.00           C  
ATOM   1889  CZ  PHE A 134     -18.960  29.785  -5.841  1.00  0.00           C  
ATOM   1890  H   PHE A 134     -23.785  34.042  -2.937  1.00  0.00           H  
ATOM   1891  HA  PHE A 134     -21.017  33.955  -3.967  1.00  0.00           H  
ATOM   1892 1HB  PHE A 134     -21.165  32.063  -2.341  1.00  0.00           H  
ATOM   1893 2HB  PHE A 134     -22.532  31.431  -3.217  1.00  0.00           H  
ATOM   1894  HD1 PHE A 134     -18.977  32.382  -3.702  1.00  0.00           H  
ATOM   1895  HD2 PHE A 134     -22.165  29.876  -4.926  1.00  0.00           H  
ATOM   1896  HE1 PHE A 134     -17.429  31.100  -5.150  1.00  0.00           H  
ATOM   1897  HE2 PHE A 134     -20.686  28.625  -6.357  1.00  0.00           H  
ATOM   1898  HZ  PHE A 134     -18.281  29.229  -6.476  1.00  0.00           H  
ATOM   1899  N   ALA A 135     -22.037  33.801  -6.232  1.00  0.00           N  
ATOM   1900  CA  ALA A 135     -22.654  33.880  -7.563  1.00  0.00           C  
ATOM   1901  C   ALA A 135     -23.893  34.773  -7.578  1.00  0.00           C  
ATOM   1902  O   ALA A 135     -24.820  34.546  -8.356  1.00  0.00           O  
ATOM   1903  CB  ALA A 135     -23.060  32.500  -8.057  1.00  0.00           C  
ATOM   1904  H   ALA A 135     -21.068  34.065  -6.130  1.00  0.00           H  
ATOM   1905  HA  ALA A 135     -21.922  34.309  -8.242  1.00  0.00           H  
ATOM   1906 1HB  ALA A 135     -23.477  32.591  -9.057  1.00  0.00           H  
ATOM   1907 2HB  ALA A 135     -22.213  31.844  -8.089  1.00  0.00           H  
ATOM   1908 3HB  ALA A 135     -23.800  32.083  -7.413  1.00  0.00           H  
ATOM   1909  N   GLY A 136     -23.918  35.789  -6.715  1.00  0.00           N  
ATOM   1910  CA  GLY A 136     -25.044  36.712  -6.652  1.00  0.00           C  
ATOM   1911  C   GLY A 136     -26.226  36.177  -5.838  1.00  0.00           C  
ATOM   1912  O   GLY A 136     -27.262  36.837  -5.745  1.00  0.00           O  
ATOM   1913  H   GLY A 136     -23.131  35.924  -6.097  1.00  0.00           H  
ATOM   1914 1HA  GLY A 136     -24.706  37.653  -6.218  1.00  0.00           H  
ATOM   1915 2HA  GLY A 136     -25.377  36.938  -7.665  1.00  0.00           H  
ATOM   1916  N   ARG A 137     -26.075  35.001  -5.228  1.00  0.00           N  
ATOM   1917  CA  ARG A 137     -27.159  34.384  -4.480  1.00  0.00           C  
ATOM   1918  C   ARG A 137     -26.713  34.142  -3.035  1.00  0.00           C  
ATOM   1919  O   ARG A 137     -25.527  33.983  -2.787  1.00  0.00           O  
ATOM   1920  CB  ARG A 137     -27.465  33.038  -5.096  1.00  0.00           C  
ATOM   1921  CG  ARG A 137     -27.796  33.056  -6.562  1.00  0.00           C  
ATOM   1922  CD  ARG A 137     -27.945  31.681  -7.079  1.00  0.00           C  
ATOM   1923  NE  ARG A 137     -29.189  31.062  -6.666  1.00  0.00           N  
ATOM   1924  CZ  ARG A 137     -29.386  29.734  -6.542  1.00  0.00           C  
ATOM   1925  NH1 ARG A 137     -28.416  28.883  -6.737  1.00  0.00           N  
ATOM   1926  NH2 ARG A 137     -30.573  29.260  -6.216  1.00  0.00           N  
ATOM   1927  H   ARG A 137     -25.208  34.479  -5.331  1.00  0.00           H  
ATOM   1928  HA  ARG A 137     -28.026  35.030  -4.536  1.00  0.00           H  
ATOM   1929 1HB  ARG A 137     -26.601  32.400  -4.974  1.00  0.00           H  
ATOM   1930 2HB  ARG A 137     -28.294  32.565  -4.568  1.00  0.00           H  
ATOM   1931 1HG  ARG A 137     -28.725  33.601  -6.726  1.00  0.00           H  
ATOM   1932 2HG  ARG A 137     -26.986  33.537  -7.115  1.00  0.00           H  
ATOM   1933 1HD  ARG A 137     -27.920  31.715  -8.157  1.00  0.00           H  
ATOM   1934 2HD  ARG A 137     -27.124  31.066  -6.718  1.00  0.00           H  
ATOM   1935  HE  ARG A 137     -29.981  31.668  -6.499  1.00  0.00           H  
ATOM   1936 1HH1 ARG A 137     -27.486  29.208  -6.958  1.00  0.00           H  
ATOM   1937 2HH1 ARG A 137     -28.634  27.879  -6.615  1.00  0.00           H  
ATOM   1938 1HH2 ARG A 137     -31.351  29.878  -6.049  1.00  0.00           H  
ATOM   1939 2HH2 ARG A 137     -30.680  28.232  -6.130  1.00  0.00           H  
ATOM   1940  N   PRO A 138     -27.590  34.132  -2.032  1.00  0.00           N  
ATOM   1941  CA  PRO A 138     -27.218  33.792  -0.674  1.00  0.00           C  
ATOM   1942  C   PRO A 138     -26.608  32.415  -0.615  1.00  0.00           C  
ATOM   1943  O   PRO A 138     -27.123  31.476  -1.245  1.00  0.00           O  
ATOM   1944  CB  PRO A 138     -28.546  33.848   0.066  1.00  0.00           C  
ATOM   1945  CG  PRO A 138     -29.411  34.782  -0.761  1.00  0.00           C  
ATOM   1946  CD  PRO A 138     -29.010  34.501  -2.205  1.00  0.00           C  
ATOM   1947  HA  PRO A 138     -26.513  34.535  -0.270  1.00  0.00           H  
ATOM   1948 1HB  PRO A 138     -28.976  32.840   0.133  1.00  0.00           H  
ATOM   1949 2HB  PRO A 138     -28.365  34.185   1.081  1.00  0.00           H  
ATOM   1950 1HG  PRO A 138     -30.479  34.589  -0.565  1.00  0.00           H  
ATOM   1951 2HG  PRO A 138     -29.224  35.831  -0.457  1.00  0.00           H  
ATOM   1952 1HD  PRO A 138     -29.594  33.657  -2.618  1.00  0.00           H  
ATOM   1953 2HD  PRO A 138     -29.145  35.420  -2.770  1.00  0.00           H  
ATOM   1954  N   MET A 139     -25.611  32.232   0.249  1.00  0.00           N  
ATOM   1955  CA  MET A 139     -25.020  30.908   0.400  1.00  0.00           C  
ATOM   1956  C   MET A 139     -26.086  29.893   0.841  1.00  0.00           C  
ATOM   1957  O   MET A 139     -25.963  28.703   0.569  1.00  0.00           O  
ATOM   1958  CB  MET A 139     -23.858  30.950   1.381  1.00  0.00           C  
ATOM   1959  CG  MET A 139     -24.239  31.142   2.812  1.00  0.00           C  
ATOM   1960  SD  MET A 139     -22.815  31.139   3.863  1.00  0.00           S  
ATOM   1961  CE  MET A 139     -22.315  29.462   3.565  1.00  0.00           C  
ATOM   1962  H   MET A 139     -25.203  33.034   0.740  1.00  0.00           H  
ATOM   1963  HA  MET A 139     -24.636  30.594  -0.568  1.00  0.00           H  
ATOM   1964 1HB  MET A 139     -23.288  30.032   1.307  1.00  0.00           H  
ATOM   1965 2HB  MET A 139     -23.187  31.777   1.108  1.00  0.00           H  
ATOM   1966 1HG  MET A 139     -24.756  32.099   2.928  1.00  0.00           H  
ATOM   1967 2HG  MET A 139     -24.894  30.346   3.127  1.00  0.00           H  
ATOM   1968 1HE  MET A 139     -21.448  29.232   4.159  1.00  0.00           H  
ATOM   1969 2HE  MET A 139     -23.115  28.804   3.834  1.00  0.00           H  
ATOM   1970 3HE  MET A 139     -22.081  29.332   2.510  1.00  0.00           H  
ATOM   1971  N   LYS A 140     -27.154  30.375   1.489  1.00  0.00           N  
ATOM   1972  CA  LYS A 140     -28.284  29.549   1.910  1.00  0.00           C  
ATOM   1973  C   LYS A 140     -28.896  28.776   0.755  1.00  0.00           C  
ATOM   1974  O   LYS A 140     -29.231  27.586   0.884  1.00  0.00           O  
ATOM   1975  CB  LYS A 140     -29.371  30.444   2.518  1.00  0.00           C  
ATOM   1976  CG  LYS A 140     -30.634  29.728   2.930  1.00  0.00           C  
ATOM   1977  CD  LYS A 140     -31.684  30.707   3.497  1.00  0.00           C  
ATOM   1978  CE  LYS A 140     -33.020  29.990   3.735  1.00  0.00           C  
ATOM   1979  NZ  LYS A 140     -34.108  30.910   4.202  1.00  0.00           N  
ATOM   1980  H   LYS A 140     -27.175  31.366   1.688  1.00  0.00           H  
ATOM   1981  HA  LYS A 140     -27.939  28.814   2.624  1.00  0.00           H  
ATOM   1982 1HB  LYS A 140     -28.974  30.956   3.397  1.00  0.00           H  
ATOM   1983 2HB  LYS A 140     -29.655  31.205   1.795  1.00  0.00           H  
ATOM   1984 1HG  LYS A 140     -31.060  29.236   2.053  1.00  0.00           H  
ATOM   1985 2HG  LYS A 140     -30.396  28.973   3.666  1.00  0.00           H  
ATOM   1986 1HD  LYS A 140     -31.327  31.144   4.432  1.00  0.00           H  
ATOM   1987 2HD  LYS A 140     -31.844  31.514   2.781  1.00  0.00           H  
ATOM   1988 1HE  LYS A 140     -33.330  29.533   2.795  1.00  0.00           H  
ATOM   1989 2HE  LYS A 140     -32.885  29.212   4.474  1.00  0.00           H  
ATOM   1990 1HZ  LYS A 140     -34.957  30.384   4.327  1.00  0.00           H  
ATOM   1991 2HZ  LYS A 140     -33.876  31.352   5.106  1.00  0.00           H  
ATOM   1992 3HZ  LYS A 140     -34.259  31.630   3.515  1.00  0.00           H  
ATOM   1993  N   ASP A 141     -29.071  29.458  -0.375  1.00  0.00           N  
ATOM   1994  CA  ASP A 141     -29.697  28.831  -1.515  1.00  0.00           C  
ATOM   1995  C   ASP A 141     -28.719  27.865  -2.133  1.00  0.00           C  
ATOM   1996  O   ASP A 141     -29.094  26.770  -2.548  1.00  0.00           O  
ATOM   1997  CB  ASP A 141     -30.187  29.875  -2.514  1.00  0.00           C  
ATOM   1998  CG  ASP A 141     -31.403  30.669  -1.989  1.00  0.00           C  
ATOM   1999  OD1 ASP A 141     -31.982  30.253  -1.007  1.00  0.00           O  
ATOM   2000  OD2 ASP A 141     -31.753  31.657  -2.592  1.00  0.00           O  
ATOM   2001  H   ASP A 141     -28.712  30.405  -0.463  1.00  0.00           H  
ATOM   2002  HA  ASP A 141     -30.563  28.264  -1.171  1.00  0.00           H  
ATOM   2003 1HB  ASP A 141     -29.371  30.575  -2.732  1.00  0.00           H  
ATOM   2004 2HB  ASP A 141     -30.456  29.382  -3.440  1.00  0.00           H  
ATOM   2005  N   TRP A 142     -27.439  28.234  -2.127  1.00  0.00           N  
ATOM   2006  CA  TRP A 142     -26.446  27.330  -2.683  1.00  0.00           C  
ATOM   2007  C   TRP A 142     -26.340  26.049  -1.884  1.00  0.00           C  
ATOM   2008  O   TRP A 142     -26.321  24.965  -2.458  1.00  0.00           O  
ATOM   2009  CB  TRP A 142     -25.088  27.994  -2.749  1.00  0.00           C  
ATOM   2010  CG  TRP A 142     -24.924  28.789  -3.939  1.00  0.00           C  
ATOM   2011  CD1 TRP A 142     -24.840  30.128  -4.063  1.00  0.00           C  
ATOM   2012  CD2 TRP A 142     -24.795  28.248  -5.254  1.00  0.00           C  
ATOM   2013  NE1 TRP A 142     -24.649  30.457  -5.371  1.00  0.00           N  
ATOM   2014  CE2 TRP A 142     -24.616  29.310  -6.115  1.00  0.00           C  
ATOM   2015  CE3 TRP A 142     -24.809  26.953  -5.755  1.00  0.00           C  
ATOM   2016  CZ2 TRP A 142     -24.434  29.120  -7.465  1.00  0.00           C  
ATOM   2017  CZ3 TRP A 142     -24.639  26.759  -7.093  1.00  0.00           C  
ATOM   2018  CH2 TRP A 142     -24.446  27.808  -7.918  1.00  0.00           C  
ATOM   2019  H   TRP A 142     -27.180  29.153  -1.756  1.00  0.00           H  
ATOM   2020  HA  TRP A 142     -26.750  27.074  -3.697  1.00  0.00           H  
ATOM   2021 1HB  TRP A 142     -24.956  28.632  -1.885  1.00  0.00           H  
ATOM   2022 2HB  TRP A 142     -24.304  27.236  -2.721  1.00  0.00           H  
ATOM   2023  HD1 TRP A 142     -24.899  30.847  -3.241  1.00  0.00           H  
ATOM   2024  HE1 TRP A 142     -24.529  31.424  -5.707  1.00  0.00           H  
ATOM   2025  HE3 TRP A 142     -24.952  26.121  -5.090  1.00  0.00           H  
ATOM   2026  HZ2 TRP A 142     -24.284  29.935  -8.164  1.00  0.00           H  
ATOM   2027  HZ3 TRP A 142     -24.650  25.740  -7.477  1.00  0.00           H  
ATOM   2028  HH2 TRP A 142     -24.296  27.610  -8.951  1.00  0.00           H  
ATOM   2029  N   VAL A 143     -26.373  26.144  -0.563  1.00  0.00           N  
ATOM   2030  CA  VAL A 143     -26.305  24.932   0.230  1.00  0.00           C  
ATOM   2031  C   VAL A 143     -27.505  24.054  -0.057  1.00  0.00           C  
ATOM   2032  O   VAL A 143     -27.359  22.847  -0.234  1.00  0.00           O  
ATOM   2033  CB  VAL A 143     -26.188  25.242   1.732  1.00  0.00           C  
ATOM   2034  CG1 VAL A 143     -26.356  23.968   2.574  1.00  0.00           C  
ATOM   2035  CG2 VAL A 143     -24.794  25.811   1.989  1.00  0.00           C  
ATOM   2036  H   VAL A 143     -26.401  27.059  -0.117  1.00  0.00           H  
ATOM   2037  HA  VAL A 143     -25.407  24.390  -0.064  1.00  0.00           H  
ATOM   2038  HB  VAL A 143     -26.962  25.961   2.021  1.00  0.00           H  
ATOM   2039 1HG1 VAL A 143     -26.257  24.223   3.623  1.00  0.00           H  
ATOM   2040 2HG1 VAL A 143     -27.344  23.541   2.395  1.00  0.00           H  
ATOM   2041 3HG1 VAL A 143     -25.599  23.246   2.311  1.00  0.00           H  
ATOM   2042 1HG2 VAL A 143     -24.667  26.025   3.024  1.00  0.00           H  
ATOM   2043 2HG2 VAL A 143     -24.050  25.079   1.690  1.00  0.00           H  
ATOM   2044 3HG2 VAL A 143     -24.669  26.716   1.412  1.00  0.00           H  
ATOM   2045  N   THR A 144     -28.696  24.648  -0.139  1.00  0.00           N  
ATOM   2046  CA  THR A 144     -29.884  23.862  -0.424  1.00  0.00           C  
ATOM   2047  C   THR A 144     -29.806  23.173  -1.800  1.00  0.00           C  
ATOM   2048  O   THR A 144     -30.041  21.959  -1.917  1.00  0.00           O  
ATOM   2049  CB  THR A 144     -31.130  24.771  -0.386  1.00  0.00           C  
ATOM   2050  OG1 THR A 144     -31.263  25.345   0.924  1.00  0.00           O  
ATOM   2051  CG2 THR A 144     -32.375  23.972  -0.718  1.00  0.00           C  
ATOM   2052  H   THR A 144     -28.786  25.655   0.021  1.00  0.00           H  
ATOM   2053  HA  THR A 144     -29.979  23.092   0.342  1.00  0.00           H  
ATOM   2054  HB  THR A 144     -31.013  25.575  -1.116  1.00  0.00           H  
ATOM   2055  HG1 THR A 144     -30.555  26.015   1.054  1.00  0.00           H  
ATOM   2056 1HG2 THR A 144     -33.242  24.628  -0.691  1.00  0.00           H  
ATOM   2057 2HG2 THR A 144     -32.272  23.545  -1.717  1.00  0.00           H  
ATOM   2058 3HG2 THR A 144     -32.500  23.171   0.011  1.00  0.00           H  
ATOM   2059  N   ASP A 145     -29.444  23.939  -2.839  1.00  0.00           N  
ATOM   2060  CA  ASP A 145     -29.374  23.411  -4.202  1.00  0.00           C  
ATOM   2061  C   ASP A 145     -28.310  22.336  -4.380  1.00  0.00           C  
ATOM   2062  O   ASP A 145     -28.528  21.336  -5.066  1.00  0.00           O  
ATOM   2063  CB  ASP A 145     -29.082  24.534  -5.202  1.00  0.00           C  
ATOM   2064  CG  ASP A 145     -30.252  25.492  -5.448  1.00  0.00           C  
ATOM   2065  OD1 ASP A 145     -31.353  25.184  -5.060  1.00  0.00           O  
ATOM   2066  OD2 ASP A 145     -30.034  26.528  -6.064  1.00  0.00           O  
ATOM   2067  H   ASP A 145     -29.239  24.925  -2.680  1.00  0.00           H  
ATOM   2068  HA  ASP A 145     -30.342  22.973  -4.443  1.00  0.00           H  
ATOM   2069 1HB  ASP A 145     -28.234  25.118  -4.827  1.00  0.00           H  
ATOM   2070 2HB  ASP A 145     -28.780  24.099  -6.144  1.00  0.00           H  
ATOM   2071  N   LEU A 146     -27.163  22.525  -3.742  1.00  0.00           N  
ATOM   2072  CA  LEU A 146     -26.077  21.571  -3.854  1.00  0.00           C  
ATOM   2073  C   LEU A 146     -26.388  20.336  -3.040  1.00  0.00           C  
ATOM   2074  O   LEU A 146     -26.184  19.220  -3.507  1.00  0.00           O  
ATOM   2075  CB  LEU A 146     -24.813  22.226  -3.356  1.00  0.00           C  
ATOM   2076  CG  LEU A 146     -24.345  23.385  -4.203  1.00  0.00           C  
ATOM   2077  CD1 LEU A 146     -23.248  24.139  -3.452  1.00  0.00           C  
ATOM   2078  CD2 LEU A 146     -23.864  22.864  -5.554  1.00  0.00           C  
ATOM   2079  H   LEU A 146     -27.022  23.368  -3.186  1.00  0.00           H  
ATOM   2080  HA  LEU A 146     -25.961  21.290  -4.899  1.00  0.00           H  
ATOM   2081 1HB  LEU A 146     -25.003  22.605  -2.353  1.00  0.00           H  
ATOM   2082 2HB  LEU A 146     -24.017  21.484  -3.307  1.00  0.00           H  
ATOM   2083  HG  LEU A 146     -25.170  24.057  -4.365  1.00  0.00           H  
ATOM   2084 1HD1 LEU A 146     -22.935  24.997  -4.032  1.00  0.00           H  
ATOM   2085 2HD1 LEU A 146     -23.644  24.489  -2.500  1.00  0.00           H  
ATOM   2086 3HD1 LEU A 146     -22.407  23.481  -3.276  1.00  0.00           H  
ATOM   2087 1HD2 LEU A 146     -23.539  23.698  -6.174  1.00  0.00           H  
ATOM   2088 2HD2 LEU A 146     -23.048  22.183  -5.407  1.00  0.00           H  
ATOM   2089 3HD2 LEU A 146     -24.677  22.342  -6.050  1.00  0.00           H  
ATOM   2090  N   ALA A 147     -26.986  20.519  -1.859  1.00  0.00           N  
ATOM   2091  CA  ALA A 147     -27.331  19.393  -1.012  1.00  0.00           C  
ATOM   2092  C   ALA A 147     -28.273  18.451  -1.741  1.00  0.00           C  
ATOM   2093  O   ALA A 147     -28.089  17.235  -1.727  1.00  0.00           O  
ATOM   2094  CB  ALA A 147     -27.994  19.898   0.261  1.00  0.00           C  
ATOM   2095  H   ALA A 147     -27.168  21.456  -1.504  1.00  0.00           H  
ATOM   2096  HA  ALA A 147     -26.420  18.849  -0.774  1.00  0.00           H  
ATOM   2097 1HB  ALA A 147     -28.257  19.090   0.907  1.00  0.00           H  
ATOM   2098 2HB  ALA A 147     -27.308  20.560   0.784  1.00  0.00           H  
ATOM   2099 3HB  ALA A 147     -28.897  20.447   0.000  1.00  0.00           H  
ATOM   2100  N   GLY A 148     -29.227  19.017  -2.481  1.00  0.00           N  
ATOM   2101  CA  GLY A 148     -30.190  18.215  -3.220  1.00  0.00           C  
ATOM   2102  C   GLY A 148     -29.581  17.470  -4.409  1.00  0.00           C  
ATOM   2103  O   GLY A 148     -30.207  16.565  -4.965  1.00  0.00           O  
ATOM   2104  H   GLY A 148     -29.332  20.035  -2.476  1.00  0.00           H  
ATOM   2105 1HA  GLY A 148     -30.652  17.499  -2.542  1.00  0.00           H  
ATOM   2106 2HA  GLY A 148     -30.984  18.869  -3.578  1.00  0.00           H  
ATOM   2107  N   ALA A 149     -28.381  17.873  -4.832  1.00  0.00           N  
ATOM   2108  CA  ALA A 149     -27.699  17.254  -5.951  1.00  0.00           C  
ATOM   2109  C   ALA A 149     -26.780  16.135  -5.475  1.00  0.00           C  
ATOM   2110  O   ALA A 149     -26.213  15.402  -6.297  1.00  0.00           O  
ATOM   2111  CB  ALA A 149     -26.897  18.299  -6.722  1.00  0.00           C  
ATOM   2112  H   ALA A 149     -27.884  18.604  -4.332  1.00  0.00           H  
ATOM   2113  HA  ALA A 149     -28.450  16.824  -6.612  1.00  0.00           H  
ATOM   2114 1HB  ALA A 149     -26.408  17.830  -7.572  1.00  0.00           H  
ATOM   2115 2HB  ALA A 149     -27.566  19.086  -7.077  1.00  0.00           H  
ATOM   2116 3HB  ALA A 149     -26.144  18.735  -6.066  1.00  0.00           H  
ATOM   2117  N   ALA A 150     -26.618  16.009  -4.151  1.00  0.00           N  
ATOM   2118  CA  ALA A 150     -25.678  15.057  -3.586  1.00  0.00           C  
ATOM   2119  C   ALA A 150     -26.295  13.726  -3.218  1.00  0.00           C  
ATOM   2120  O   ALA A 150     -27.402  13.664  -2.658  1.00  0.00           O  
ATOM   2121  CB  ALA A 150     -25.057  15.645  -2.344  1.00  0.00           C  
ATOM   2122  H   ALA A 150     -27.143  16.598  -3.505  1.00  0.00           H  
ATOM   2123  HA  ALA A 150     -24.904  14.890  -4.321  1.00  0.00           H  
ATOM   2124 1HB  ALA A 150     -24.310  14.956  -1.941  1.00  0.00           H  
ATOM   2125 2HB  ALA A 150     -24.595  16.573  -2.609  1.00  0.00           H  
ATOM   2126 3HB  ALA A 150     -25.828  15.820  -1.605  1.00  0.00           H  
ATOM   2127  N   GLN A 151     -25.521  12.657  -3.428  1.00  0.00           N  
ATOM   2128  CA  GLN A 151     -25.954  11.363  -2.928  1.00  0.00           C  
ATOM   2129  C   GLN A 151     -25.976  11.367  -1.414  1.00  0.00           C  
ATOM   2130  O   GLN A 151     -26.915  10.828  -0.812  1.00  0.00           O  
ATOM   2131  CB  GLN A 151     -25.042  10.234  -3.372  1.00  0.00           C  
ATOM   2132  CG  GLN A 151     -25.097   9.879  -4.819  1.00  0.00           C  
ATOM   2133  CD  GLN A 151     -24.235   8.668  -5.101  1.00  0.00           C  
ATOM   2134  OE1 GLN A 151     -23.398   8.283  -4.270  1.00  0.00           O  
ATOM   2135  NE2 GLN A 151     -24.444   8.043  -6.255  1.00  0.00           N  
ATOM   2136  H   GLN A 151     -24.650  12.767  -3.956  1.00  0.00           H  
ATOM   2137  HA  GLN A 151     -26.952  11.165  -3.282  1.00  0.00           H  
ATOM   2138 1HB  GLN A 151     -24.025  10.521  -3.173  1.00  0.00           H  
ATOM   2139 2HB  GLN A 151     -25.207   9.368  -2.779  1.00  0.00           H  
ATOM   2140 1HG  GLN A 151     -26.112   9.660  -5.101  1.00  0.00           H  
ATOM   2141 2HG  GLN A 151     -24.715  10.718  -5.407  1.00  0.00           H  
ATOM   2142 1HE2 GLN A 151     -23.897   7.243  -6.489  1.00  0.00           H  
ATOM   2143 2HE2 GLN A 151     -25.131   8.384  -6.892  1.00  0.00           H  
ATOM   2144  N   ILE A 152     -24.918  11.963  -0.813  1.00  0.00           N  
ATOM   2145  CA  ILE A 152     -24.734  12.149   0.636  1.00  0.00           C  
ATOM   2146  C   ILE A 152     -24.252  13.562   1.026  1.00  0.00           C  
ATOM   2147  O   ILE A 152     -23.238  14.038   0.514  1.00  0.00           O  
ATOM   2148  CB  ILE A 152     -23.794  11.076   1.223  1.00  0.00           C  
ATOM   2149  CG1 ILE A 152     -24.466   9.665   0.925  1.00  0.00           C  
ATOM   2150  CG2 ILE A 152     -23.584  11.330   2.730  1.00  0.00           C  
ATOM   2151  CD1 ILE A 152     -23.702   8.485   1.253  1.00  0.00           C  
ATOM   2152  H   ILE A 152     -24.175  12.298  -1.420  1.00  0.00           H  
ATOM   2153  HA  ILE A 152     -25.685  11.991   1.119  1.00  0.00           H  
ATOM   2154  HB  ILE A 152     -22.832  11.101   0.705  1.00  0.00           H  
ATOM   2155 1HG1 ILE A 152     -25.420   9.622   1.447  1.00  0.00           H  
ATOM   2156 2HG1 ILE A 152     -24.635   9.576  -0.126  1.00  0.00           H  
ATOM   2157 1HG2 ILE A 152     -22.947  10.578   3.147  1.00  0.00           H  
ATOM   2158 2HG2 ILE A 152     -23.126  12.304   2.879  1.00  0.00           H  
ATOM   2159 3HG2 ILE A 152     -24.547  11.306   3.244  1.00  0.00           H  
ATOM   2160 1HD1 ILE A 152     -24.275   7.601   0.978  1.00  0.00           H  
ATOM   2161 2HD1 ILE A 152     -22.759   8.494   0.701  1.00  0.00           H  
ATOM   2162 3HD1 ILE A 152     -23.525   8.478   2.303  1.00  0.00           H  
ATOM   2163  N   VAL A 153     -24.934  14.196   1.975  1.00  0.00           N  
ATOM   2164  CA  VAL A 153     -24.487  15.501   2.476  1.00  0.00           C  
ATOM   2165  C   VAL A 153     -23.812  15.342   3.832  1.00  0.00           C  
ATOM   2166  O   VAL A 153     -24.312  14.605   4.690  1.00  0.00           O  
ATOM   2167  CB  VAL A 153     -25.665  16.474   2.607  1.00  0.00           C  
ATOM   2168  CG1 VAL A 153     -25.206  17.849   3.143  1.00  0.00           C  
ATOM   2169  CG2 VAL A 153     -26.298  16.621   1.256  1.00  0.00           C  
ATOM   2170  H   VAL A 153     -25.808  13.788   2.295  1.00  0.00           H  
ATOM   2171  HA  VAL A 153     -23.763  15.923   1.779  1.00  0.00           H  
ATOM   2172  HB  VAL A 153     -26.384  16.066   3.310  1.00  0.00           H  
ATOM   2173 1HG1 VAL A 153     -26.064  18.512   3.222  1.00  0.00           H  
ATOM   2174 2HG1 VAL A 153     -24.745  17.749   4.117  1.00  0.00           H  
ATOM   2175 3HG1 VAL A 153     -24.475  18.278   2.458  1.00  0.00           H  
ATOM   2176 1HG2 VAL A 153     -27.134  17.274   1.331  1.00  0.00           H  
ATOM   2177 2HG2 VAL A 153     -25.577  17.032   0.562  1.00  0.00           H  
ATOM   2178 3HG2 VAL A 153     -26.632  15.660   0.888  1.00  0.00           H  
ATOM   2179  N   VAL A 154     -22.657  15.981   3.996  1.00  0.00           N  
ATOM   2180  CA  VAL A 154     -21.912  15.932   5.240  1.00  0.00           C  
ATOM   2181  C   VAL A 154     -21.622  17.352   5.746  1.00  0.00           C  
ATOM   2182  O   VAL A 154     -21.192  18.215   4.980  1.00  0.00           O  
ATOM   2183  CB  VAL A 154     -20.555  15.212   5.043  1.00  0.00           C  
ATOM   2184  CG1 VAL A 154     -19.817  15.137   6.355  1.00  0.00           C  
ATOM   2185  CG2 VAL A 154     -20.768  13.837   4.441  1.00  0.00           C  
ATOM   2186  H   VAL A 154     -22.298  16.540   3.230  1.00  0.00           H  
ATOM   2187  HA  VAL A 154     -22.501  15.399   5.979  1.00  0.00           H  
ATOM   2188  HB  VAL A 154     -19.948  15.802   4.370  1.00  0.00           H  
ATOM   2189 1HG1 VAL A 154     -18.854  14.656   6.207  1.00  0.00           H  
ATOM   2190 2HG1 VAL A 154     -19.671  16.136   6.734  1.00  0.00           H  
ATOM   2191 3HG1 VAL A 154     -20.404  14.562   7.074  1.00  0.00           H  
ATOM   2192 1HG2 VAL A 154     -19.801  13.366   4.290  1.00  0.00           H  
ATOM   2193 2HG2 VAL A 154     -21.368  13.235   5.102  1.00  0.00           H  
ATOM   2194 3HG2 VAL A 154     -21.273  13.933   3.484  1.00  0.00           H  
ATOM   2195  N   ALA A 155     -21.895  17.604   7.009  1.00  0.00           N  
ATOM   2196  CA  ALA A 155     -21.557  18.879   7.617  1.00  0.00           C  
ATOM   2197  C   ALA A 155     -20.377  18.605   8.519  1.00  0.00           C  
ATOM   2198  O   ALA A 155     -20.393  17.613   9.248  1.00  0.00           O  
ATOM   2199  CB  ALA A 155     -22.719  19.444   8.388  1.00  0.00           C  
ATOM   2200  H   ALA A 155     -22.292  16.863   7.576  1.00  0.00           H  
ATOM   2201  HA  ALA A 155     -21.251  19.584   6.844  1.00  0.00           H  
ATOM   2202 1HB  ALA A 155     -22.433  20.373   8.846  1.00  0.00           H  
ATOM   2203 2HB  ALA A 155     -23.561  19.611   7.722  1.00  0.00           H  
ATOM   2204 3HB  ALA A 155     -22.990  18.746   9.147  1.00  0.00           H  
ATOM   2205  N   ILE A 156     -19.355  19.441   8.470  1.00  0.00           N  
ATOM   2206  CA  ILE A 156     -18.189  19.137   9.283  1.00  0.00           C  
ATOM   2207  C   ILE A 156     -17.981  19.967  10.517  1.00  0.00           C  
ATOM   2208  O   ILE A 156     -18.022  19.459  11.622  1.00  0.00           O  
ATOM   2209  CB  ILE A 156     -16.928  19.269   8.432  1.00  0.00           C  
ATOM   2210  CG1 ILE A 156     -16.999  18.330   7.274  1.00  0.00           C  
ATOM   2211  CG2 ILE A 156     -15.712  19.047   9.253  1.00  0.00           C  
ATOM   2212  CD1 ILE A 156     -17.109  16.882   7.662  1.00  0.00           C  
ATOM   2213  H   ILE A 156     -19.369  20.246   7.840  1.00  0.00           H  
ATOM   2214  HA  ILE A 156     -18.264  18.103   9.607  1.00  0.00           H  
ATOM   2215  HB  ILE A 156     -16.897  20.253   8.016  1.00  0.00           H  
ATOM   2216 1HG1 ILE A 156     -17.864  18.600   6.682  1.00  0.00           H  
ATOM   2217 2HG1 ILE A 156     -16.100  18.462   6.667  1.00  0.00           H  
ATOM   2218 1HG2 ILE A 156     -14.839  19.160   8.615  1.00  0.00           H  
ATOM   2219 2HG2 ILE A 156     -15.649  19.759  10.063  1.00  0.00           H  
ATOM   2220 3HG2 ILE A 156     -15.755  18.056   9.667  1.00  0.00           H  
ATOM   2221 1HD1 ILE A 156     -17.151  16.273   6.761  1.00  0.00           H  
ATOM   2222 2HD1 ILE A 156     -16.264  16.594   8.241  1.00  0.00           H  
ATOM   2223 3HD1 ILE A 156     -18.007  16.727   8.255  1.00  0.00           H  
ATOM   2224  N   GLY A 157     -17.767  21.245  10.386  1.00  0.00           N  
ATOM   2225  CA  GLY A 157     -17.397  21.932  11.605  1.00  0.00           C  
ATOM   2226  C   GLY A 157     -18.589  22.206  12.455  1.00  0.00           C  
ATOM   2227  O   GLY A 157     -19.715  22.160  11.958  1.00  0.00           O  
ATOM   2228  H   GLY A 157     -17.785  21.698   9.484  1.00  0.00           H  
ATOM   2229 1HA  GLY A 157     -16.668  21.341  12.165  1.00  0.00           H  
ATOM   2230 2HA  GLY A 157     -16.926  22.874  11.351  1.00  0.00           H  
ATOM   2231  N   ASP A 158     -18.345  22.615  13.696  1.00  0.00           N  
ATOM   2232  CA  ASP A 158     -19.411  23.060  14.586  1.00  0.00           C  
ATOM   2233  C   ASP A 158     -20.361  24.022  13.862  1.00  0.00           C  
ATOM   2234  O   ASP A 158     -21.591  23.916  13.937  1.00  0.00           O  
ATOM   2235  CB  ASP A 158     -18.771  23.756  15.786  1.00  0.00           C  
ATOM   2236  CG  ASP A 158     -17.752  24.920  15.367  1.00  0.00           C  
ATOM   2237  OD1 ASP A 158     -17.429  25.037  14.193  1.00  0.00           O  
ATOM   2238  OD2 ASP A 158     -17.370  25.685  16.208  1.00  0.00           O  
ATOM   2239  H   ASP A 158     -17.380  22.580  14.042  1.00  0.00           H  
ATOM   2240  HA  ASP A 158     -19.977  22.192  14.920  1.00  0.00           H  
ATOM   2241 1HB  ASP A 158     -19.543  24.179  16.415  1.00  0.00           H  
ATOM   2242 2HB  ASP A 158     -18.237  23.015  16.373  1.00  0.00           H  
ATOM   2243  N   CYS A 159     -19.733  24.922  13.119  1.00  0.00           N  
ATOM   2244  CA  CYS A 159     -20.347  25.972  12.353  1.00  0.00           C  
ATOM   2245  C   CYS A 159     -21.295  25.434  11.298  1.00  0.00           C  
ATOM   2246  O   CYS A 159     -22.334  26.028  11.009  1.00  0.00           O  
ATOM   2247  CB  CYS A 159     -19.249  26.815  11.732  1.00  0.00           C  
ATOM   2248  SG  CYS A 159     -18.311  27.762  12.927  1.00  0.00           S  
ATOM   2249  H   CYS A 159     -18.720  24.887  13.151  1.00  0.00           H  
ATOM   2250  HA  CYS A 159     -20.868  26.609  13.010  1.00  0.00           H  
ATOM   2251 1HB  CYS A 159     -18.564  26.176  11.184  1.00  0.00           H  
ATOM   2252 2HB  CYS A 159     -19.679  27.510  11.048  1.00  0.00           H  
ATOM   2253  HG  CYS A 159     -17.817  26.669  13.590  1.00  0.00           H  
ATOM   2254  N   ALA A 160     -20.959  24.290  10.737  1.00  0.00           N  
ATOM   2255  CA  ALA A 160     -21.730  23.692   9.678  1.00  0.00           C  
ATOM   2256  C   ALA A 160     -22.837  22.844  10.235  1.00  0.00           C  
ATOM   2257  O   ALA A 160     -23.975  22.858   9.761  1.00  0.00           O  
ATOM   2258  CB  ALA A 160     -20.798  22.859   8.837  1.00  0.00           C  
ATOM   2259  H   ALA A 160     -20.147  23.790  11.070  1.00  0.00           H  
ATOM   2260  HA  ALA A 160     -22.182  24.479   9.078  1.00  0.00           H  
ATOM   2261 1HB  ALA A 160     -21.328  22.388   8.032  1.00  0.00           H  
ATOM   2262 2HB  ALA A 160     -20.030  23.500   8.439  1.00  0.00           H  
ATOM   2263 3HB  ALA A 160     -20.352  22.088   9.453  1.00  0.00           H  
ATOM   2264  N   CYS A 161     -22.507  22.113  11.279  1.00  0.00           N  
ATOM   2265  CA  CYS A 161     -23.429  21.174  11.863  1.00  0.00           C  
ATOM   2266  C   CYS A 161     -24.573  21.863  12.576  1.00  0.00           C  
ATOM   2267  O   CYS A 161     -25.755  21.576  12.298  1.00  0.00           O  
ATOM   2268  CB  CYS A 161     -22.663  20.339  12.860  1.00  0.00           C  
ATOM   2269  SG  CYS A 161     -21.413  19.319  12.076  1.00  0.00           S  
ATOM   2270  H   CYS A 161     -21.559  22.180  11.646  1.00  0.00           H  
ATOM   2271  HA  CYS A 161     -23.826  20.535  11.074  1.00  0.00           H  
ATOM   2272 1HB  CYS A 161     -22.171  20.990  13.581  1.00  0.00           H  
ATOM   2273 2HB  CYS A 161     -23.345  19.694  13.401  1.00  0.00           H  
ATOM   2274  HG  CYS A 161     -20.546  20.334  11.845  1.00  0.00           H  
ATOM   2275  N   PHE A 162     -24.221  22.845  13.437  1.00  0.00           N  
ATOM   2276  CA  PHE A 162     -25.245  23.513  14.216  1.00  0.00           C  
ATOM   2277  C   PHE A 162     -25.186  25.037  14.202  1.00  0.00           C  
ATOM   2278  O   PHE A 162     -26.167  25.721  14.533  1.00  0.00           O  
ATOM   2279  CB  PHE A 162     -25.217  23.038  15.646  1.00  0.00           C  
ATOM   2280  CG  PHE A 162     -24.107  23.420  16.498  1.00  0.00           C  
ATOM   2281  CD1 PHE A 162     -24.190  24.597  17.201  1.00  0.00           C  
ATOM   2282  CD2 PHE A 162     -23.003  22.608  16.666  1.00  0.00           C  
ATOM   2283  CE1 PHE A 162     -23.199  24.976  18.052  1.00  0.00           C  
ATOM   2284  CE2 PHE A 162     -22.008  22.991  17.525  1.00  0.00           C  
ATOM   2285  CZ  PHE A 162     -22.124  24.191  18.215  1.00  0.00           C  
ATOM   2286  H   PHE A 162     -23.244  23.077  13.585  1.00  0.00           H  
ATOM   2287  HA  PHE A 162     -26.171  23.207  13.787  1.00  0.00           H  
ATOM   2288 1HB  PHE A 162     -26.146  23.288  16.145  1.00  0.00           H  
ATOM   2289 2HB  PHE A 162     -25.166  22.015  15.561  1.00  0.00           H  
ATOM   2290  HD1 PHE A 162     -25.069  25.229  17.078  1.00  0.00           H  
ATOM   2291  HD2 PHE A 162     -22.937  21.668  16.119  1.00  0.00           H  
ATOM   2292  HE1 PHE A 162     -23.275  25.906  18.612  1.00  0.00           H  
ATOM   2293  HE2 PHE A 162     -21.139  22.353  17.664  1.00  0.00           H  
ATOM   2294  HZ  PHE A 162     -21.372  24.526  18.896  1.00  0.00           H  
ATOM   2295  N   GLY A 163     -24.063  25.584  13.765  1.00  0.00           N  
ATOM   2296  CA  GLY A 163     -23.910  27.026  13.720  1.00  0.00           C  
ATOM   2297  C   GLY A 163     -22.662  27.490  14.446  1.00  0.00           C  
ATOM   2298  O   GLY A 163     -22.097  28.535  14.120  1.00  0.00           O  
ATOM   2299  H   GLY A 163     -23.269  24.998  13.512  1.00  0.00           H  
ATOM   2300 1HA  GLY A 163     -23.864  27.351  12.679  1.00  0.00           H  
ATOM   2301 2HA  GLY A 163     -24.790  27.474  14.155  1.00  0.00           H  
ATOM   2302  N   GLY A 164     -22.204  26.707  15.405  1.00  0.00           N  
ATOM   2303  CA  GLY A 164     -20.952  26.987  16.088  1.00  0.00           C  
ATOM   2304  C   GLY A 164     -20.954  28.311  16.802  1.00  0.00           C  
ATOM   2305  O   GLY A 164     -22.002  28.876  17.108  1.00  0.00           O  
ATOM   2306  H   GLY A 164     -22.726  25.871  15.645  1.00  0.00           H  
ATOM   2307 1HA  GLY A 164     -20.739  26.196  16.803  1.00  0.00           H  
ATOM   2308 2HA  GLY A 164     -20.135  26.970  15.368  1.00  0.00           H  
ATOM   2309  N   ILE A 165     -19.766  28.870  16.956  1.00  0.00           N  
ATOM   2310  CA  ILE A 165     -19.587  30.115  17.676  1.00  0.00           C  
ATOM   2311  C   ILE A 165     -20.379  31.305  17.092  1.00  0.00           C  
ATOM   2312  O   ILE A 165     -21.048  32.009  17.850  1.00  0.00           O  
ATOM   2313  CB  ILE A 165     -18.084  30.439  17.823  1.00  0.00           C  
ATOM   2314  CG1 ILE A 165     -17.443  29.398  18.734  1.00  0.00           C  
ATOM   2315  CG2 ILE A 165     -17.929  31.832  18.384  1.00  0.00           C  
ATOM   2316  CD1 ILE A 165     -15.944  29.382  18.725  1.00  0.00           C  
ATOM   2317  H   ILE A 165     -18.949  28.368  16.618  1.00  0.00           H  
ATOM   2318  HA  ILE A 165     -19.967  29.955  18.689  1.00  0.00           H  
ATOM   2319  HB  ILE A 165     -17.570  30.372  16.891  1.00  0.00           H  
ATOM   2320 1HG1 ILE A 165     -17.750  29.596  19.725  1.00  0.00           H  
ATOM   2321 2HG1 ILE A 165     -17.799  28.404  18.445  1.00  0.00           H  
ATOM   2322 1HG2 ILE A 165     -16.872  32.062  18.507  1.00  0.00           H  
ATOM   2323 2HG2 ILE A 165     -18.379  32.553  17.703  1.00  0.00           H  
ATOM   2324 3HG2 ILE A 165     -18.428  31.888  19.353  1.00  0.00           H  
ATOM   2325 1HD1 ILE A 165     -15.586  28.611  19.414  1.00  0.00           H  
ATOM   2326 2HD1 ILE A 165     -15.591  29.158  17.719  1.00  0.00           H  
ATOM   2327 3HD1 ILE A 165     -15.565  30.352  19.039  1.00  0.00           H  
ATOM   2328  N   PRO A 166     -20.354  31.571  15.758  1.00  0.00           N  
ATOM   2329  CA  PRO A 166     -21.086  32.654  15.121  1.00  0.00           C  
ATOM   2330  C   PRO A 166     -22.599  32.583  15.342  1.00  0.00           C  
ATOM   2331  O   PRO A 166     -23.295  33.583  15.173  1.00  0.00           O  
ATOM   2332  CB  PRO A 166     -20.774  32.454  13.634  1.00  0.00           C  
ATOM   2333  CG  PRO A 166     -19.485  31.693  13.604  1.00  0.00           C  
ATOM   2334  CD  PRO A 166     -19.567  30.766  14.780  1.00  0.00           C  
ATOM   2335  HA  PRO A 166     -20.690  33.614  15.483  1.00  0.00           H  
ATOM   2336 1HB  PRO A 166     -21.598  31.899  13.158  1.00  0.00           H  
ATOM   2337 2HB  PRO A 166     -20.712  33.426  13.124  1.00  0.00           H  
ATOM   2338 1HG  PRO A 166     -19.405  31.150  12.656  1.00  0.00           H  
ATOM   2339 2HG  PRO A 166     -18.628  32.378  13.655  1.00  0.00           H  
ATOM   2340 1HD  PRO A 166     -20.112  29.872  14.481  1.00  0.00           H  
ATOM   2341 2HD  PRO A 166     -18.577  30.548  15.086  1.00  0.00           H  
ATOM   2342  N   ALA A 167     -23.120  31.392  15.675  1.00  0.00           N  
ATOM   2343  CA  ALA A 167     -24.547  31.213  15.865  1.00  0.00           C  
ATOM   2344  C   ALA A 167     -25.013  31.512  17.278  1.00  0.00           C  
ATOM   2345  O   ALA A 167     -26.202  31.379  17.584  1.00  0.00           O  
ATOM   2346  CB  ALA A 167     -24.933  29.813  15.498  1.00  0.00           C  
ATOM   2347  H   ALA A 167     -22.534  30.577  15.851  1.00  0.00           H  
ATOM   2348  HA  ALA A 167     -25.051  31.893  15.194  1.00  0.00           H  
ATOM   2349 1HB  ALA A 167     -25.994  29.691  15.581  1.00  0.00           H  
ATOM   2350 2HB  ALA A 167     -24.629  29.670  14.472  1.00  0.00           H  
ATOM   2351 3HB  ALA A 167     -24.423  29.114  16.160  1.00  0.00           H  
ATOM   2352  N   MET A 168     -24.101  31.865  18.166  1.00  0.00           N  
ATOM   2353  CA  MET A 168     -24.502  32.100  19.539  1.00  0.00           C  
ATOM   2354  C   MET A 168     -25.123  33.455  19.747  1.00  0.00           C  
ATOM   2355  O   MET A 168     -24.893  34.384  18.982  1.00  0.00           O  
ATOM   2356  CB  MET A 168     -23.337  31.963  20.470  1.00  0.00           C  
ATOM   2357  CG  MET A 168     -22.750  30.624  20.509  1.00  0.00           C  
ATOM   2358  SD  MET A 168     -23.860  29.317  21.118  1.00  0.00           S  
ATOM   2359  CE  MET A 168     -24.373  28.492  19.627  1.00  0.00           C  
ATOM   2360  H   MET A 168     -23.118  31.962  17.900  1.00  0.00           H  
ATOM   2361  HA  MET A 168     -25.249  31.354  19.807  1.00  0.00           H  
ATOM   2362 1HB  MET A 168     -22.550  32.653  20.156  1.00  0.00           H  
ATOM   2363 2HB  MET A 168     -23.638  32.249  21.480  1.00  0.00           H  
ATOM   2364 1HG  MET A 168     -22.369  30.340  19.523  1.00  0.00           H  
ATOM   2365 2HG  MET A 168     -21.934  30.713  21.196  1.00  0.00           H  
ATOM   2366 1HE  MET A 168     -25.035  27.661  19.881  1.00  0.00           H  
ATOM   2367 2HE  MET A 168     -24.891  29.189  18.982  1.00  0.00           H  
ATOM   2368 3HE  MET A 168     -23.492  28.115  19.112  1.00  0.00           H  
ATOM   2369  N   GLU A 169     -25.922  33.560  20.797  1.00  0.00           N  
ATOM   2370  CA  GLU A 169     -26.542  34.823  21.150  1.00  0.00           C  
ATOM   2371  C   GLU A 169     -25.553  35.802  21.806  1.00  0.00           C  
ATOM   2372  O   GLU A 169     -24.656  35.367  22.526  1.00  0.00           O  
ATOM   2373  CB  GLU A 169     -27.705  34.577  22.102  1.00  0.00           C  
ATOM   2374  CG  GLU A 169     -28.839  33.816  21.481  1.00  0.00           C  
ATOM   2375  CD  GLU A 169     -29.985  33.610  22.422  1.00  0.00           C  
ATOM   2376  OE1 GLU A 169     -30.002  34.229  23.456  1.00  0.00           O  
ATOM   2377  OE2 GLU A 169     -30.830  32.785  22.124  1.00  0.00           O  
ATOM   2378  H   GLU A 169     -26.084  32.749  21.374  1.00  0.00           H  
ATOM   2379  HA  GLU A 169     -26.953  35.233  20.242  1.00  0.00           H  
ATOM   2380 1HB  GLU A 169     -27.352  34.011  22.964  1.00  0.00           H  
ATOM   2381 2HB  GLU A 169     -28.087  35.531  22.468  1.00  0.00           H  
ATOM   2382 1HG  GLU A 169     -29.192  34.367  20.609  1.00  0.00           H  
ATOM   2383 2HG  GLU A 169     -28.469  32.854  21.137  1.00  0.00           H  
ATOM   2384  N   PRO A 170     -25.692  37.116  21.548  1.00  0.00           N  
ATOM   2385  CA  PRO A 170     -26.484  37.809  20.531  1.00  0.00           C  
ATOM   2386  C   PRO A 170     -26.027  37.347  19.157  1.00  0.00           C  
ATOM   2387  O   PRO A 170     -24.829  37.171  18.955  1.00  0.00           O  
ATOM   2388  CB  PRO A 170     -26.142  39.283  20.782  1.00  0.00           C  
ATOM   2389  CG  PRO A 170     -25.685  39.320  22.231  1.00  0.00           C  
ATOM   2390  CD  PRO A 170     -24.960  38.007  22.429  1.00  0.00           C  
ATOM   2391  HA  PRO A 170     -27.557  37.604  20.691  1.00  0.00           H  
ATOM   2392 1HB  PRO A 170     -25.360  39.609  20.079  1.00  0.00           H  
ATOM   2393 2HB  PRO A 170     -27.023  39.914  20.596  1.00  0.00           H  
ATOM   2394 1HG  PRO A 170     -25.035  40.191  22.403  1.00  0.00           H  
ATOM   2395 2HG  PRO A 170     -26.551  39.434  22.899  1.00  0.00           H  
ATOM   2396 1HD  PRO A 170     -23.911  38.079  22.103  1.00  0.00           H  
ATOM   2397 2HD  PRO A 170     -25.042  37.661  23.471  1.00  0.00           H  
ATOM   2398  N   ASN A 171     -26.944  37.220  18.204  1.00  0.00           N  
ATOM   2399  CA  ASN A 171     -26.559  36.722  16.884  1.00  0.00           C  
ATOM   2400  C   ASN A 171     -26.947  37.676  15.776  1.00  0.00           C  
ATOM   2401  O   ASN A 171     -27.930  37.428  15.074  1.00  0.00           O  
ATOM   2402  CB  ASN A 171     -27.222  35.399  16.612  1.00  0.00           C  
ATOM   2403  CG  ASN A 171     -26.829  34.747  15.300  1.00  0.00           C  
ATOM   2404  OD1 ASN A 171     -26.329  35.335  14.270  1.00  0.00           O  
ATOM   2405  ND2 ASN A 171     -27.107  33.466  15.330  1.00  0.00           N  
ATOM   2406  H   ASN A 171     -27.916  37.416  18.403  1.00  0.00           H  
ATOM   2407  HA  ASN A 171     -25.491  36.540  16.888  1.00  0.00           H  
ATOM   2408 1HB  ASN A 171     -26.972  34.704  17.421  1.00  0.00           H  
ATOM   2409 2HB  ASN A 171     -28.300  35.530  16.624  1.00  0.00           H  
ATOM   2410 1HD2 ASN A 171     -26.936  32.838  14.548  1.00  0.00           H  
ATOM   2411 2HD2 ASN A 171     -27.504  33.068  16.165  1.00  0.00           H  
ATOM   2412  N   PRO A 172     -26.098  38.662  15.458  1.00  0.00           N  
ATOM   2413  CA  PRO A 172     -26.362  39.774  14.569  1.00  0.00           C  
ATOM   2414  C   PRO A 172     -26.435  39.337  13.117  1.00  0.00           C  
ATOM   2415  O   PRO A 172     -26.731  40.145  12.236  1.00  0.00           O  
ATOM   2416  CB  PRO A 172     -25.153  40.687  14.807  1.00  0.00           C  
ATOM   2417  CG  PRO A 172     -24.042  39.759  15.214  1.00  0.00           C  
ATOM   2418  CD  PRO A 172     -24.708  38.655  15.994  1.00  0.00           C  
ATOM   2419  HA  PRO A 172     -27.296  40.266  14.871  1.00  0.00           H  
ATOM   2420 1HB  PRO A 172     -24.927  41.249  13.891  1.00  0.00           H  
ATOM   2421 2HB  PRO A 172     -25.394  41.429  15.585  1.00  0.00           H  
ATOM   2422 1HG  PRO A 172     -23.524  39.384  14.317  1.00  0.00           H  
ATOM   2423 2HG  PRO A 172     -23.291  40.301  15.808  1.00  0.00           H  
ATOM   2424 1HD  PRO A 172     -24.181  37.721  15.743  1.00  0.00           H  
ATOM   2425 2HD  PRO A 172     -24.691  38.876  17.070  1.00  0.00           H  
ATOM   2426  N   SER A 173     -26.069  38.082  12.854  1.00  0.00           N  
ATOM   2427  CA  SER A 173     -26.008  37.600  11.502  1.00  0.00           C  
ATOM   2428  C   SER A 173     -27.185  36.713  11.154  1.00  0.00           C  
ATOM   2429  O   SER A 173     -27.486  36.505   9.986  1.00  0.00           O  
ATOM   2430  CB  SER A 173     -24.741  36.791  11.373  1.00  0.00           C  
ATOM   2431  OG  SER A 173     -24.784  35.643  12.224  1.00  0.00           O  
ATOM   2432  H   SER A 173     -25.885  37.405  13.596  1.00  0.00           H  
ATOM   2433  HA  SER A 173     -25.990  38.451  10.822  1.00  0.00           H  
ATOM   2434 1HB  SER A 173     -24.589  36.489  10.346  1.00  0.00           H  
ATOM   2435 2HB  SER A 173     -23.897  37.418  11.656  1.00  0.00           H  
ATOM   2436  HG  SER A 173     -25.241  35.896  13.041  1.00  0.00           H  
ATOM   2437  N   GLY A 174     -27.834  36.156  12.170  1.00  0.00           N  
ATOM   2438  CA  GLY A 174     -28.850  35.147  11.911  1.00  0.00           C  
ATOM   2439  C   GLY A 174     -28.215  33.784  11.540  1.00  0.00           C  
ATOM   2440  O   GLY A 174     -28.854  32.944  10.899  1.00  0.00           O  
ATOM   2441  H   GLY A 174     -27.632  36.428  13.133  1.00  0.00           H  
ATOM   2442 1HA  GLY A 174     -29.465  35.031  12.803  1.00  0.00           H  
ATOM   2443 2HA  GLY A 174     -29.504  35.486  11.113  1.00  0.00           H  
ATOM   2444  N   SER A 175     -26.936  33.564  11.888  1.00  0.00           N  
ATOM   2445  CA  SER A 175     -26.290  32.285  11.548  1.00  0.00           C  
ATOM   2446  C   SER A 175     -26.876  31.082  12.282  1.00  0.00           C  
ATOM   2447  O   SER A 175     -27.097  31.149  13.493  1.00  0.00           O  
ATOM   2448  CB  SER A 175     -24.823  32.310  11.923  1.00  0.00           C  
ATOM   2449  OG  SER A 175     -24.103  33.261  11.221  1.00  0.00           O  
ATOM   2450  H   SER A 175     -26.406  34.290  12.381  1.00  0.00           H  
ATOM   2451  HA  SER A 175     -26.396  32.109  10.486  1.00  0.00           H  
ATOM   2452 1HB  SER A 175     -24.727  32.511  12.982  1.00  0.00           H  
ATOM   2453 2HB  SER A 175     -24.401  31.324  11.742  1.00  0.00           H  
ATOM   2454  HG  SER A 175     -24.350  34.116  11.591  1.00  0.00           H  
ATOM   2455  N   THR A 176     -27.110  29.982  11.547  1.00  0.00           N  
ATOM   2456  CA  THR A 176     -27.494  28.680  12.138  1.00  0.00           C  
ATOM   2457  C   THR A 176     -26.794  27.595  11.322  1.00  0.00           C  
ATOM   2458  O   THR A 176     -26.249  27.888  10.257  1.00  0.00           O  
ATOM   2459  CB  THR A 176     -29.015  28.389  12.202  1.00  0.00           C  
ATOM   2460  OG1 THR A 176     -29.528  28.120  10.923  1.00  0.00           O  
ATOM   2461  CG2 THR A 176     -29.768  29.572  12.789  1.00  0.00           C  
ATOM   2462  H   THR A 176     -26.940  30.039  10.540  1.00  0.00           H  
ATOM   2463  HA  THR A 176     -27.113  28.626  13.157  1.00  0.00           H  
ATOM   2464  HB  THR A 176     -29.180  27.517  12.838  1.00  0.00           H  
ATOM   2465  HG1 THR A 176     -29.096  27.317  10.571  1.00  0.00           H  
ATOM   2466 1HG2 THR A 176     -30.828  29.333  12.841  1.00  0.00           H  
ATOM   2467 2HG2 THR A 176     -29.395  29.780  13.792  1.00  0.00           H  
ATOM   2468 3HG2 THR A 176     -29.630  30.449  12.161  1.00  0.00           H  
ATOM   2469  N   GLY A 177     -26.822  26.349  11.772  1.00  0.00           N  
ATOM   2470  CA  GLY A 177     -26.194  25.298  10.972  1.00  0.00           C  
ATOM   2471  C   GLY A 177     -27.161  24.651  10.008  1.00  0.00           C  
ATOM   2472  O   GLY A 177     -28.295  25.117   9.817  1.00  0.00           O  
ATOM   2473  H   GLY A 177     -27.248  26.117  12.667  1.00  0.00           H  
ATOM   2474 1HA  GLY A 177     -25.347  25.711  10.422  1.00  0.00           H  
ATOM   2475 2HA  GLY A 177     -25.789  24.527  11.615  1.00  0.00           H  
ATOM   2476  N   LEU A 178     -26.714  23.551   9.430  1.00  0.00           N  
ATOM   2477  CA  LEU A 178     -27.484  22.799   8.469  1.00  0.00           C  
ATOM   2478  C   LEU A 178     -28.511  21.874   9.112  1.00  0.00           C  
ATOM   2479  O   LEU A 178     -29.661  21.849   8.677  1.00  0.00           O  
ATOM   2480  CB  LEU A 178     -26.510  21.998   7.605  1.00  0.00           C  
ATOM   2481  CG  LEU A 178     -26.008  22.704   6.349  1.00  0.00           C  
ATOM   2482  CD1 LEU A 178     -25.420  24.043   6.726  1.00  0.00           C  
ATOM   2483  CD2 LEU A 178     -24.950  21.829   5.675  1.00  0.00           C  
ATOM   2484  H   LEU A 178     -25.766  23.238   9.648  1.00  0.00           H  
ATOM   2485  HA  LEU A 178     -28.010  23.502   7.831  1.00  0.00           H  
ATOM   2486 1HB  LEU A 178     -25.641  21.743   8.208  1.00  0.00           H  
ATOM   2487 2HB  LEU A 178     -26.987  21.080   7.312  1.00  0.00           H  
ATOM   2488  HG  LEU A 178     -26.835  22.871   5.662  1.00  0.00           H  
ATOM   2489 1HD1 LEU A 178     -25.066  24.531   5.827  1.00  0.00           H  
ATOM   2490 2HD1 LEU A 178     -26.183  24.661   7.196  1.00  0.00           H  
ATOM   2491 3HD1 LEU A 178     -24.592  23.898   7.421  1.00  0.00           H  
ATOM   2492 1HD2 LEU A 178     -24.587  22.329   4.778  1.00  0.00           H  
ATOM   2493 2HD2 LEU A 178     -24.123  21.672   6.366  1.00  0.00           H  
ATOM   2494 3HD2 LEU A 178     -25.382  20.869   5.405  1.00  0.00           H  
ATOM   2495  N   GLN A 179     -28.118  21.127  10.150  1.00  0.00           N  
ATOM   2496  CA  GLN A 179     -29.035  20.160  10.765  1.00  0.00           C  
ATOM   2497  C   GLN A 179     -29.617  20.550  12.100  1.00  0.00           C  
ATOM   2498  O   GLN A 179     -30.719  20.132  12.429  1.00  0.00           O  
ATOM   2499  CB  GLN A 179     -28.365  18.824  10.951  1.00  0.00           C  
ATOM   2500  CG  GLN A 179     -29.268  17.732  11.651  1.00  0.00           C  
ATOM   2501  CD  GLN A 179     -30.500  17.318  10.901  1.00  0.00           C  
ATOM   2502  OE1 GLN A 179     -30.520  17.332   9.671  1.00  0.00           O  
ATOM   2503  NE2 GLN A 179     -31.533  16.908  11.653  1.00  0.00           N  
ATOM   2504  H   GLN A 179     -27.177  21.219  10.542  1.00  0.00           H  
ATOM   2505  HA  GLN A 179     -29.873  20.021  10.083  1.00  0.00           H  
ATOM   2506 1HB  GLN A 179     -28.040  18.442   9.990  1.00  0.00           H  
ATOM   2507 2HB  GLN A 179     -27.477  18.988  11.547  1.00  0.00           H  
ATOM   2508 1HG  GLN A 179     -28.696  16.828  11.824  1.00  0.00           H  
ATOM   2509 2HG  GLN A 179     -29.599  18.135  12.607  1.00  0.00           H  
ATOM   2510 1HE2 GLN A 179     -32.404  16.573  11.226  1.00  0.00           H  
ATOM   2511 2HE2 GLN A 179     -31.455  16.906  12.647  1.00  0.00           H  
ATOM   2512  N   PHE A 180     -28.869  21.264  12.914  1.00  0.00           N  
ATOM   2513  CA  PHE A 180     -29.371  21.547  14.250  1.00  0.00           C  
ATOM   2514  C   PHE A 180     -28.930  22.911  14.748  1.00  0.00           C  
ATOM   2515  O   PHE A 180     -28.308  23.675  14.016  1.00  0.00           O  
ATOM   2516  CB  PHE A 180     -29.096  20.353  15.205  1.00  0.00           C  
ATOM   2517  CG  PHE A 180     -27.656  19.887  15.459  1.00  0.00           C  
ATOM   2518  CD1 PHE A 180     -26.943  20.304  16.549  1.00  0.00           C  
ATOM   2519  CD2 PHE A 180     -27.049  18.976  14.611  1.00  0.00           C  
ATOM   2520  CE1 PHE A 180     -25.638  19.827  16.770  1.00  0.00           C  
ATOM   2521  CE2 PHE A 180     -25.768  18.516  14.837  1.00  0.00           C  
ATOM   2522  CZ  PHE A 180     -25.066  18.944  15.914  1.00  0.00           C  
ATOM   2523  H   PHE A 180     -27.941  21.582  12.633  1.00  0.00           H  
ATOM   2524  HA  PHE A 180     -30.458  21.593  14.192  1.00  0.00           H  
ATOM   2525 1HB  PHE A 180     -29.521  20.594  16.173  1.00  0.00           H  
ATOM   2526 2HB  PHE A 180     -29.659  19.495  14.842  1.00  0.00           H  
ATOM   2527  HD1 PHE A 180     -27.400  21.018  17.226  1.00  0.00           H  
ATOM   2528  HD2 PHE A 180     -27.593  18.611  13.763  1.00  0.00           H  
ATOM   2529  HE1 PHE A 180     -25.068  20.172  17.617  1.00  0.00           H  
ATOM   2530  HE2 PHE A 180     -25.320  17.801  14.163  1.00  0.00           H  
ATOM   2531  HZ  PHE A 180     -24.054  18.584  16.092  1.00  0.00           H  
ATOM   2532  N   HIS A 181     -29.382  23.286  15.925  1.00  0.00           N  
ATOM   2533  CA  HIS A 181     -29.073  24.590  16.488  1.00  0.00           C  
ATOM   2534  C   HIS A 181     -29.237  24.555  17.996  1.00  0.00           C  
ATOM   2535  O   HIS A 181     -29.664  23.548  18.565  1.00  0.00           O  
ATOM   2536  CB  HIS A 181     -29.977  25.658  15.833  1.00  0.00           C  
ATOM   2537  CG  HIS A 181     -29.799  27.057  16.309  1.00  0.00           C  
ATOM   2538  ND1 HIS A 181     -28.646  27.780  16.111  1.00  0.00           N  
ATOM   2539  CD2 HIS A 181     -30.654  27.872  16.979  1.00  0.00           C  
ATOM   2540  CE1 HIS A 181     -28.793  28.987  16.651  1.00  0.00           C  
ATOM   2541  NE2 HIS A 181     -30.003  29.061  17.181  1.00  0.00           N  
ATOM   2542  H   HIS A 181     -29.975  22.648  16.451  1.00  0.00           H  
ATOM   2543  HA  HIS A 181     -28.036  24.850  16.272  1.00  0.00           H  
ATOM   2544 1HB  HIS A 181     -29.810  25.657  14.756  1.00  0.00           H  
ATOM   2545 2HB  HIS A 181     -31.011  25.389  15.986  1.00  0.00           H  
ATOM   2546  HD1 HIS A 181     -27.820  27.446  15.641  1.00  0.00           H  
ATOM   2547  HD2 HIS A 181     -31.676  27.729  17.347  1.00  0.00           H  
ATOM   2548  HE1 HIS A 181     -27.997  29.723  16.612  1.00  0.00           H  
ATOM   2549  N   LYS A 182     -28.890  25.641  18.663  1.00  0.00           N  
ATOM   2550  CA  LYS A 182     -29.058  25.691  20.096  1.00  0.00           C  
ATOM   2551  C   LYS A 182     -30.509  25.366  20.452  1.00  0.00           C  
ATOM   2552  O   LYS A 182     -31.428  26.062  20.034  1.00  0.00           O  
ATOM   2553  CB  LYS A 182     -28.637  27.088  20.577  1.00  0.00           C  
ATOM   2554  CG  LYS A 182     -28.734  27.349  22.079  1.00  0.00           C  
ATOM   2555  CD  LYS A 182     -27.955  28.602  22.484  1.00  0.00           C  
ATOM   2556  CE  LYS A 182     -28.650  29.894  22.058  1.00  0.00           C  
ATOM   2557  NZ  LYS A 182     -29.900  30.150  22.840  1.00  0.00           N  
ATOM   2558  H   LYS A 182     -28.523  26.442  18.170  1.00  0.00           H  
ATOM   2559  HA  LYS A 182     -28.411  24.940  20.544  1.00  0.00           H  
ATOM   2560 1HB  LYS A 182     -27.601  27.263  20.287  1.00  0.00           H  
ATOM   2561 2HB  LYS A 182     -29.244  27.841  20.071  1.00  0.00           H  
ATOM   2562 1HG  LYS A 182     -29.782  27.482  22.360  1.00  0.00           H  
ATOM   2563 2HG  LYS A 182     -28.348  26.525  22.636  1.00  0.00           H  
ATOM   2564 1HD  LYS A 182     -27.855  28.615  23.576  1.00  0.00           H  
ATOM   2565 2HD  LYS A 182     -26.953  28.568  22.050  1.00  0.00           H  
ATOM   2566 1HE  LYS A 182     -27.964  30.723  22.222  1.00  0.00           H  
ATOM   2567 2HE  LYS A 182     -28.898  29.845  20.998  1.00  0.00           H  
ATOM   2568 1HZ  LYS A 182     -30.319  31.041  22.538  1.00  0.00           H  
ATOM   2569 2HZ  LYS A 182     -30.556  29.410  22.708  1.00  0.00           H  
ATOM   2570 3HZ  LYS A 182     -29.669  30.209  23.843  1.00  0.00           H  
ATOM   2571  N   ARG A 183     -30.696  24.284  21.214  1.00  0.00           N  
ATOM   2572  CA  ARG A 183     -31.998  23.737  21.632  1.00  0.00           C  
ATOM   2573  C   ARG A 183     -32.983  23.355  20.508  1.00  0.00           C  
ATOM   2574  O   ARG A 183     -34.178  23.205  20.780  1.00  0.00           O  
ATOM   2575  CB  ARG A 183     -32.732  24.715  22.528  1.00  0.00           C  
ATOM   2576  CG  ARG A 183     -32.075  25.019  23.834  1.00  0.00           C  
ATOM   2577  CD  ARG A 183     -32.910  25.938  24.631  1.00  0.00           C  
ATOM   2578  NE  ARG A 183     -32.251  26.331  25.833  1.00  0.00           N  
ATOM   2579  CZ  ARG A 183     -32.302  25.702  27.008  1.00  0.00           C  
ATOM   2580  NH1 ARG A 183     -33.036  24.619  27.188  1.00  0.00           N  
ATOM   2581  NH2 ARG A 183     -31.589  26.217  27.971  1.00  0.00           N  
ATOM   2582  H   ARG A 183     -29.869  23.786  21.523  1.00  0.00           H  
ATOM   2583  HA  ARG A 183     -31.793  22.838  22.215  1.00  0.00           H  
ATOM   2584 1HB  ARG A 183     -32.885  25.655  22.007  1.00  0.00           H  
ATOM   2585 2HB  ARG A 183     -33.718  24.314  22.752  1.00  0.00           H  
ATOM   2586 1HG  ARG A 183     -31.929  24.097  24.398  1.00  0.00           H  
ATOM   2587 2HG  ARG A 183     -31.103  25.490  23.663  1.00  0.00           H  
ATOM   2588 1HD  ARG A 183     -33.120  26.835  24.051  1.00  0.00           H  
ATOM   2589 2HD  ARG A 183     -33.844  25.448  24.898  1.00  0.00           H  
ATOM   2590  HE  ARG A 183     -31.638  27.157  25.794  1.00  0.00           H  
ATOM   2591 1HH1 ARG A 183     -33.574  24.245  26.420  1.00  0.00           H  
ATOM   2592 2HH1 ARG A 183     -33.054  24.165  28.088  1.00  0.00           H  
ATOM   2593 1HH2 ARG A 183     -31.036  27.056  27.729  1.00  0.00           H  
ATOM   2594 2HH2 ARG A 183     -31.567  25.802  28.886  1.00  0.00           H  
ATOM   2595  N   GLU A 184     -32.503  23.161  19.276  1.00  0.00           N  
ATOM   2596  CA  GLU A 184     -33.396  22.820  18.161  1.00  0.00           C  
ATOM   2597  C   GLU A 184     -32.831  21.747  17.223  1.00  0.00           C  
ATOM   2598  O   GLU A 184     -31.622  21.644  17.016  1.00  0.00           O  
ATOM   2599  CB  GLU A 184     -33.734  24.070  17.322  1.00  0.00           C  
ATOM   2600  CG  GLU A 184     -34.498  25.205  18.046  1.00  0.00           C  
ATOM   2601  CD  GLU A 184     -34.851  26.382  17.131  1.00  0.00           C  
ATOM   2602  OE1 GLU A 184     -34.511  26.333  15.972  1.00  0.00           O  
ATOM   2603  OE2 GLU A 184     -35.467  27.316  17.596  1.00  0.00           O  
ATOM   2604  H   GLU A 184     -31.506  23.286  19.110  1.00  0.00           H  
ATOM   2605  HA  GLU A 184     -34.323  22.433  18.581  1.00  0.00           H  
ATOM   2606 1HB  GLU A 184     -32.814  24.496  16.956  1.00  0.00           H  
ATOM   2607 2HB  GLU A 184     -34.319  23.776  16.454  1.00  0.00           H  
ATOM   2608 1HG  GLU A 184     -35.412  24.799  18.476  1.00  0.00           H  
ATOM   2609 2HG  GLU A 184     -33.879  25.576  18.862  1.00  0.00           H  
ATOM   2610  N   LYS A 185     -33.728  20.974  16.601  1.00  0.00           N  
ATOM   2611  CA  LYS A 185     -33.327  20.001  15.574  1.00  0.00           C  
ATOM   2612  C   LYS A 185     -33.601  20.468  14.140  1.00  0.00           C  
ATOM   2613  O   LYS A 185     -33.562  19.672  13.203  1.00  0.00           O  
ATOM   2614  CB  LYS A 185     -33.982  18.647  15.802  1.00  0.00           C  
ATOM   2615  CG  LYS A 185     -33.515  17.918  17.039  1.00  0.00           C  
ATOM   2616  CD  LYS A 185     -34.162  16.549  17.120  1.00  0.00           C  
ATOM   2617  CE  LYS A 185     -33.630  15.747  18.282  1.00  0.00           C  
ATOM   2618  NZ  LYS A 185     -34.281  14.431  18.378  1.00  0.00           N  
ATOM   2619  H   LYS A 185     -34.709  21.074  16.828  1.00  0.00           H  
ATOM   2620  HA  LYS A 185     -32.250  19.853  15.652  1.00  0.00           H  
ATOM   2621 1HB  LYS A 185     -35.063  18.772  15.869  1.00  0.00           H  
ATOM   2622 2HB  LYS A 185     -33.782  18.006  14.941  1.00  0.00           H  
ATOM   2623 1HG  LYS A 185     -32.430  17.801  17.008  1.00  0.00           H  
ATOM   2624 2HG  LYS A 185     -33.777  18.494  17.926  1.00  0.00           H  
ATOM   2625 1HD  LYS A 185     -35.240  16.658  17.229  1.00  0.00           H  
ATOM   2626 2HD  LYS A 185     -33.959  15.995  16.202  1.00  0.00           H  
ATOM   2627 1HE  LYS A 185     -32.557  15.590  18.142  1.00  0.00           H  
ATOM   2628 2HE  LYS A 185     -33.789  16.290  19.210  1.00  0.00           H  
ATOM   2629 1HZ  LYS A 185     -33.857  13.929  19.153  1.00  0.00           H  
ATOM   2630 2HZ  LYS A 185     -35.262  14.519  18.525  1.00  0.00           H  
ATOM   2631 3HZ  LYS A 185     -34.108  13.907  17.529  1.00  0.00           H  
ATOM   2632  N   GLY A 186     -33.966  21.734  13.977  1.00  0.00           N  
ATOM   2633  CA  GLY A 186     -34.204  22.269  12.642  1.00  0.00           C  
ATOM   2634  C   GLY A 186     -32.938  22.962  12.166  1.00  0.00           C  
ATOM   2635  O   GLY A 186     -31.945  22.990  12.883  1.00  0.00           O  
ATOM   2636  H   GLY A 186     -34.020  22.343  14.779  1.00  0.00           H  
ATOM   2637 1HA  GLY A 186     -34.470  21.464  11.955  1.00  0.00           H  
ATOM   2638 2HA  GLY A 186     -35.033  22.974  12.666  1.00  0.00           H  
ATOM   2639  N   GLY A 187     -32.998  23.603  11.010  1.00  0.00           N  
ATOM   2640  CA  GLY A 187     -31.829  24.277  10.449  1.00  0.00           C  
ATOM   2641  C   GLY A 187     -32.099  24.590   8.990  1.00  0.00           C  
ATOM   2642  O   GLY A 187     -33.257  24.698   8.582  1.00  0.00           O  
ATOM   2643  H   GLY A 187     -33.851  23.573  10.474  1.00  0.00           H  
ATOM   2644 1HA  GLY A 187     -31.615  25.195  10.998  1.00  0.00           H  
ATOM   2645 2HA  GLY A 187     -30.951  23.633  10.531  1.00  0.00           H  
ATOM   2646  N   PHE A 188     -31.042  24.769   8.204  1.00  0.00           N  
ATOM   2647  CA  PHE A 188     -31.237  25.068   6.784  1.00  0.00           C  
ATOM   2648  C   PHE A 188     -31.706  23.857   5.978  1.00  0.00           C  
ATOM   2649  O   PHE A 188     -32.379  24.003   4.956  1.00  0.00           O  
ATOM   2650  CB  PHE A 188     -29.990  25.683   6.214  1.00  0.00           C  
ATOM   2651  CG  PHE A 188     -29.885  27.038   6.737  1.00  0.00           C  
ATOM   2652  CD1 PHE A 188     -28.969  27.353   7.669  1.00  0.00           C  
ATOM   2653  CD2 PHE A 188     -30.759  28.003   6.320  1.00  0.00           C  
ATOM   2654  CE1 PHE A 188     -28.895  28.618   8.177  1.00  0.00           C  
ATOM   2655  CE2 PHE A 188     -30.696  29.274   6.831  1.00  0.00           C  
ATOM   2656  CZ  PHE A 188     -29.745  29.574   7.770  1.00  0.00           C  
ATOM   2657  H   PHE A 188     -30.104  24.707   8.607  1.00  0.00           H  
ATOM   2658  HA  PHE A 188     -32.020  25.823   6.713  1.00  0.00           H  
ATOM   2659 1HB  PHE A 188     -29.111  25.118   6.508  1.00  0.00           H  
ATOM   2660 2HB  PHE A 188     -30.037  25.719   5.127  1.00  0.00           H  
ATOM   2661  HD1 PHE A 188     -28.276  26.596   8.006  1.00  0.00           H  
ATOM   2662  HD2 PHE A 188     -31.511  27.741   5.583  1.00  0.00           H  
ATOM   2663  HE1 PHE A 188     -28.140  28.857   8.919  1.00  0.00           H  
ATOM   2664  HE2 PHE A 188     -31.401  30.033   6.503  1.00  0.00           H  
ATOM   2665  HZ  PHE A 188     -29.665  30.566   8.198  1.00  0.00           H  
ATOM   2666  N   LEU A 189     -31.368  22.665   6.446  1.00  0.00           N  
ATOM   2667  CA  LEU A 189     -31.847  21.441   5.837  1.00  0.00           C  
ATOM   2668  C   LEU A 189     -33.049  21.066   6.709  1.00  0.00           C  
ATOM   2669  O   LEU A 189     -33.078  21.426   7.885  1.00  0.00           O  
ATOM   2670  CB  LEU A 189     -30.756  20.358   5.844  1.00  0.00           C  
ATOM   2671  CG  LEU A 189     -29.424  20.710   5.118  1.00  0.00           C  
ATOM   2672  CD1 LEU A 189     -28.439  19.567   5.298  1.00  0.00           C  
ATOM   2673  CD2 LEU A 189     -29.681  20.960   3.633  1.00  0.00           C  
ATOM   2674  H   LEU A 189     -30.781  22.586   7.275  1.00  0.00           H  
ATOM   2675  HA  LEU A 189     -32.179  21.628   4.819  1.00  0.00           H  
ATOM   2676 1HB  LEU A 189     -30.522  20.106   6.879  1.00  0.00           H  
ATOM   2677 2HB  LEU A 189     -31.149  19.489   5.373  1.00  0.00           H  
ATOM   2678  HG  LEU A 189     -28.998  21.602   5.572  1.00  0.00           H  
ATOM   2679 1HD1 LEU A 189     -27.502  19.814   4.811  1.00  0.00           H  
ATOM   2680 2HD1 LEU A 189     -28.269  19.402   6.358  1.00  0.00           H  
ATOM   2681 3HD1 LEU A 189     -28.840  18.672   4.861  1.00  0.00           H  
ATOM   2682 1HD2 LEU A 189     -28.743  21.210   3.134  1.00  0.00           H  
ATOM   2683 2HD2 LEU A 189     -30.102  20.062   3.180  1.00  0.00           H  
ATOM   2684 3HD2 LEU A 189     -30.383  21.788   3.517  1.00  0.00           H  
ATOM   2685  N   GLY A 190     -34.048  20.365   6.185  1.00  0.00           N  
ATOM   2686  CA  GLY A 190     -35.155  20.045   7.082  1.00  0.00           C  
ATOM   2687  C   GLY A 190     -34.663  19.075   8.153  1.00  0.00           C  
ATOM   2688  O   GLY A 190     -33.677  18.377   7.926  1.00  0.00           O  
ATOM   2689  H   GLY A 190     -34.041  20.076   5.217  1.00  0.00           H  
ATOM   2690 1HA  GLY A 190     -35.524  20.966   7.534  1.00  0.00           H  
ATOM   2691 2HA  GLY A 190     -35.970  19.601   6.511  1.00  0.00           H  
ATOM   2692  N   PRO A 191     -35.379  18.923   9.279  1.00  0.00           N  
ATOM   2693  CA  PRO A 191     -35.006  18.057  10.391  1.00  0.00           C  
ATOM   2694  C   PRO A 191     -34.933  16.590   9.996  1.00  0.00           C  
ATOM   2695  O   PRO A 191     -34.156  15.822  10.569  1.00  0.00           O  
ATOM   2696  CB  PRO A 191     -36.157  18.289  11.382  1.00  0.00           C  
ATOM   2697  CG  PRO A 191     -37.312  18.817  10.538  1.00  0.00           C  
ATOM   2698  CD  PRO A 191     -36.656  19.623   9.439  1.00  0.00           C  
ATOM   2699  HA  PRO A 191     -34.050  18.399  10.815  1.00  0.00           H  
ATOM   2700 1HB  PRO A 191     -36.404  17.341  11.885  1.00  0.00           H  
ATOM   2701 2HB  PRO A 191     -35.838  18.992  12.166  1.00  0.00           H  
ATOM   2702 1HG  PRO A 191     -37.911  17.968  10.155  1.00  0.00           H  
ATOM   2703 2HG  PRO A 191     -37.987  19.421  11.163  1.00  0.00           H  
ATOM   2704 1HD  PRO A 191     -37.267  19.564   8.528  1.00  0.00           H  
ATOM   2705 2HD  PRO A 191     -36.486  20.661   9.766  1.00  0.00           H  
ATOM   2706  N   ASP A 192     -35.668  16.238   8.943  1.00  0.00           N  
ATOM   2707  CA  ASP A 192     -35.718  14.892   8.405  1.00  0.00           C  
ATOM   2708  C   ASP A 192     -34.953  14.798   7.090  1.00  0.00           C  
ATOM   2709  O   ASP A 192     -35.146  13.853   6.323  1.00  0.00           O  
ATOM   2710  CB  ASP A 192     -37.170  14.479   8.167  1.00  0.00           C  
ATOM   2711  CG  ASP A 192     -37.992  14.370   9.451  1.00  0.00           C  
ATOM   2712  OD1 ASP A 192     -37.508  13.817  10.408  1.00  0.00           O  
ATOM   2713  OD2 ASP A 192     -39.098  14.854   9.456  1.00  0.00           O  
ATOM   2714  H   ASP A 192     -36.258  16.930   8.510  1.00  0.00           H  
ATOM   2715  HA  ASP A 192     -35.258  14.210   9.121  1.00  0.00           H  
ATOM   2716 1HB  ASP A 192     -37.648  15.207   7.511  1.00  0.00           H  
ATOM   2717 2HB  ASP A 192     -37.194  13.518   7.657  1.00  0.00           H  
ATOM   2718  N   PHE A 193     -34.117  15.793   6.792  1.00  0.00           N  
ATOM   2719  CA  PHE A 193     -33.406  15.788   5.527  1.00  0.00           C  
ATOM   2720  C   PHE A 193     -32.540  14.576   5.316  1.00  0.00           C  
ATOM   2721  O   PHE A 193     -31.702  14.210   6.157  1.00  0.00           O  
ATOM   2722  CB  PHE A 193     -32.488  16.993   5.399  1.00  0.00           C  
ATOM   2723  CG  PHE A 193     -31.712  17.059   4.097  1.00  0.00           C  
ATOM   2724  CD1 PHE A 193     -32.243  17.587   2.931  1.00  0.00           C  
ATOM   2725  CD2 PHE A 193     -30.447  16.548   4.057  1.00  0.00           C  
ATOM   2726  CE1 PHE A 193     -31.487  17.606   1.762  1.00  0.00           C  
ATOM   2727  CE2 PHE A 193     -29.692  16.555   2.913  1.00  0.00           C  
ATOM   2728  CZ  PHE A 193     -30.209  17.088   1.758  1.00  0.00           C  
ATOM   2729  H   PHE A 193     -33.967  16.572   7.432  1.00  0.00           H  
ATOM   2730  HA  PHE A 193     -34.144  15.821   4.725  1.00  0.00           H  
ATOM   2731 1HB  PHE A 193     -33.076  17.889   5.479  1.00  0.00           H  
ATOM   2732 2HB  PHE A 193     -31.775  17.000   6.228  1.00  0.00           H  
ATOM   2733  HD1 PHE A 193     -33.255  17.987   2.938  1.00  0.00           H  
ATOM   2734  HD2 PHE A 193     -30.063  16.126   4.963  1.00  0.00           H  
ATOM   2735  HE1 PHE A 193     -31.905  18.024   0.846  1.00  0.00           H  
ATOM   2736  HE2 PHE A 193     -28.696  16.136   2.925  1.00  0.00           H  
ATOM   2737  HZ  PHE A 193     -29.620  17.094   0.842  1.00  0.00           H  
ATOM   2738  N   ARG A 194     -32.720  14.012   4.140  1.00  0.00           N  
ATOM   2739  CA  ARG A 194     -31.988  12.874   3.658  1.00  0.00           C  
ATOM   2740  C   ARG A 194     -31.464  13.233   2.299  1.00  0.00           C  
ATOM   2741  O   ARG A 194     -32.089  13.995   1.557  1.00  0.00           O  
ATOM   2742  CB  ARG A 194     -32.861  11.631   3.595  1.00  0.00           C  
ATOM   2743  CG  ARG A 194     -33.307  11.065   4.947  1.00  0.00           C  
ATOM   2744  CD  ARG A 194     -34.246   9.916   4.797  1.00  0.00           C  
ATOM   2745  NE  ARG A 194     -34.517   9.265   6.072  1.00  0.00           N  
ATOM   2746  CZ  ARG A 194     -35.493   9.623   6.932  1.00  0.00           C  
ATOM   2747  NH1 ARG A 194     -36.300  10.620   6.642  1.00  0.00           N  
ATOM   2748  NH2 ARG A 194     -35.646   8.967   8.071  1.00  0.00           N  
ATOM   2749  H   ARG A 194     -33.432  14.399   3.539  1.00  0.00           H  
ATOM   2750  HA  ARG A 194     -31.137  12.683   4.297  1.00  0.00           H  
ATOM   2751 1HB  ARG A 194     -33.751  11.841   3.008  1.00  0.00           H  
ATOM   2752 2HB  ARG A 194     -32.309  10.852   3.081  1.00  0.00           H  
ATOM   2753 1HG  ARG A 194     -32.434  10.700   5.479  1.00  0.00           H  
ATOM   2754 2HG  ARG A 194     -33.794  11.835   5.537  1.00  0.00           H  
ATOM   2755 1HD  ARG A 194     -35.191  10.280   4.397  1.00  0.00           H  
ATOM   2756 2HD  ARG A 194     -33.832   9.183   4.119  1.00  0.00           H  
ATOM   2757  HE  ARG A 194     -33.920   8.489   6.332  1.00  0.00           H  
ATOM   2758 1HH1 ARG A 194     -36.190  11.124   5.769  1.00  0.00           H  
ATOM   2759 2HH1 ARG A 194     -37.033  10.877   7.288  1.00  0.00           H  
ATOM   2760 1HH2 ARG A 194     -35.031   8.198   8.299  1.00  0.00           H  
ATOM   2761 2HH2 ARG A 194     -36.377   9.239   8.713  1.00  0.00           H  
ATOM   2762  N   SER A 195     -30.316  12.699   1.990  1.00  0.00           N  
ATOM   2763  CA  SER A 195     -29.668  12.948   0.732  1.00  0.00           C  
ATOM   2764  C   SER A 195     -30.304  12.054  -0.333  1.00  0.00           C  
ATOM   2765  O   SER A 195     -31.226  11.297  -0.009  1.00  0.00           O  
ATOM   2766  CB  SER A 195     -28.223  12.715   0.935  1.00  0.00           C  
ATOM   2767  OG  SER A 195     -27.731  13.575   1.940  1.00  0.00           O  
ATOM   2768  H   SER A 195     -29.858  12.079   2.663  1.00  0.00           H  
ATOM   2769  HA  SER A 195     -29.822  13.992   0.451  1.00  0.00           H  
ATOM   2770 1HB  SER A 195     -28.043  11.674   1.204  1.00  0.00           H  
ATOM   2771 2HB  SER A 195     -27.721  12.941   0.015  1.00  0.00           H  
ATOM   2772  HG  SER A 195     -28.033  14.453   1.683  1.00  0.00           H  
ATOM   2773  N   LYS A 196     -29.864  12.119  -1.597  1.00  0.00           N  
ATOM   2774  CA  LYS A 196     -30.563  11.337  -2.625  1.00  0.00           C  
ATOM   2775  C   LYS A 196     -30.552   9.832  -2.364  1.00  0.00           C  
ATOM   2776  O   LYS A 196     -31.483   9.135  -2.767  1.00  0.00           O  
ATOM   2777  CB  LYS A 196     -30.001  11.585  -4.026  1.00  0.00           C  
ATOM   2778  CG  LYS A 196     -30.252  12.967  -4.590  1.00  0.00           C  
ATOM   2779  CD  LYS A 196     -29.914  13.018  -6.076  1.00  0.00           C  
ATOM   2780  CE  LYS A 196     -28.426  12.839  -6.311  1.00  0.00           C  
ATOM   2781  NZ  LYS A 196     -28.062  13.005  -7.755  1.00  0.00           N  
ATOM   2782  H   LYS A 196     -29.073  12.712  -1.862  1.00  0.00           H  
ATOM   2783  HA  LYS A 196     -31.604  11.655  -2.630  1.00  0.00           H  
ATOM   2784 1HB  LYS A 196     -28.948  11.423  -4.028  1.00  0.00           H  
ATOM   2785 2HB  LYS A 196     -30.435  10.862  -4.715  1.00  0.00           H  
ATOM   2786 1HG  LYS A 196     -31.296  13.242  -4.449  1.00  0.00           H  
ATOM   2787 2HG  LYS A 196     -29.629  13.697  -4.065  1.00  0.00           H  
ATOM   2788 1HD  LYS A 196     -30.462  12.244  -6.608  1.00  0.00           H  
ATOM   2789 2HD  LYS A 196     -30.210  13.993  -6.469  1.00  0.00           H  
ATOM   2790 1HE  LYS A 196     -27.899  13.568  -5.726  1.00  0.00           H  
ATOM   2791 2HE  LYS A 196     -28.125  11.846  -5.980  1.00  0.00           H  
ATOM   2792 1HZ  LYS A 196     -27.061  12.892  -7.857  1.00  0.00           H  
ATOM   2793 2HZ  LYS A 196     -28.543  12.316  -8.314  1.00  0.00           H  
ATOM   2794 3HZ  LYS A 196     -28.327  13.932  -8.059  1.00  0.00           H  
ATOM   2795  N   MET A 197     -29.522   9.311  -1.689  1.00  0.00           N  
ATOM   2796  CA  MET A 197     -29.475   7.871  -1.434  1.00  0.00           C  
ATOM   2797  C   MET A 197     -30.274   7.450  -0.196  1.00  0.00           C  
ATOM   2798  O   MET A 197     -30.260   6.279   0.184  1.00  0.00           O  
ATOM   2799  CB  MET A 197     -28.040   7.399  -1.300  1.00  0.00           C  
ATOM   2800  CG  MET A 197     -27.232   7.557  -2.557  1.00  0.00           C  
ATOM   2801  SD  MET A 197     -27.775   6.561  -3.943  1.00  0.00           S  
ATOM   2802  CE  MET A 197     -28.738   7.751  -4.882  1.00  0.00           C  
ATOM   2803  H   MET A 197     -28.753   9.907  -1.372  1.00  0.00           H  
ATOM   2804  HA  MET A 197     -29.919   7.363  -2.289  1.00  0.00           H  
ATOM   2805 1HB  MET A 197     -27.541   7.979  -0.519  1.00  0.00           H  
ATOM   2806 2HB  MET A 197     -28.019   6.353  -1.002  1.00  0.00           H  
ATOM   2807 1HG  MET A 197     -27.315   8.591  -2.852  1.00  0.00           H  
ATOM   2808 2HG  MET A 197     -26.186   7.327  -2.352  1.00  0.00           H  
ATOM   2809 1HE  MET A 197     -29.129   7.272  -5.780  1.00  0.00           H  
ATOM   2810 2HE  MET A 197     -29.563   8.101  -4.281  1.00  0.00           H  
ATOM   2811 3HE  MET A 197     -28.116   8.588  -5.164  1.00  0.00           H  
ATOM   2812  N   GLY A 198     -30.938   8.402   0.466  1.00  0.00           N  
ATOM   2813  CA  GLY A 198     -31.748   8.113   1.647  1.00  0.00           C  
ATOM   2814  C   GLY A 198     -30.993   8.227   2.970  1.00  0.00           C  
ATOM   2815  O   GLY A 198     -31.594   8.144   4.043  1.00  0.00           O  
ATOM   2816  H   GLY A 198     -30.925   9.363   0.125  1.00  0.00           H  
ATOM   2817 1HA  GLY A 198     -32.596   8.798   1.657  1.00  0.00           H  
ATOM   2818 2HA  GLY A 198     -32.165   7.111   1.553  1.00  0.00           H  
ATOM   2819  N   LEU A 199     -29.683   8.411   2.909  1.00  0.00           N  
ATOM   2820  CA  LEU A 199     -28.900   8.524   4.130  1.00  0.00           C  
ATOM   2821  C   LEU A 199     -29.119   9.945   4.692  1.00  0.00           C  
ATOM   2822  O   LEU A 199     -29.011  10.903   3.923  1.00  0.00           O  
ATOM   2823  CB  LEU A 199     -27.402   8.308   3.847  1.00  0.00           C  
ATOM   2824  CG  LEU A 199     -26.493   8.194   5.112  1.00  0.00           C  
ATOM   2825  CD1 LEU A 199     -26.834   6.910   5.862  1.00  0.00           C  
ATOM   2826  CD2 LEU A 199     -25.065   8.155   4.724  1.00  0.00           C  
ATOM   2827  H   LEU A 199     -29.236   8.462   2.005  1.00  0.00           H  
ATOM   2828  HA  LEU A 199     -29.219   7.754   4.817  1.00  0.00           H  
ATOM   2829 1HB  LEU A 199     -27.284   7.398   3.260  1.00  0.00           H  
ATOM   2830 2HB  LEU A 199     -27.040   9.149   3.256  1.00  0.00           H  
ATOM   2831  HG  LEU A 199     -26.679   9.048   5.775  1.00  0.00           H  
ATOM   2832 1HD1 LEU A 199     -26.203   6.837   6.753  1.00  0.00           H  
ATOM   2833 2HD1 LEU A 199     -27.868   6.903   6.151  1.00  0.00           H  
ATOM   2834 3HD1 LEU A 199     -26.643   6.055   5.214  1.00  0.00           H  
ATOM   2835 1HD2 LEU A 199     -24.464   8.049   5.619  1.00  0.00           H  
ATOM   2836 2HD2 LEU A 199     -24.914   7.308   4.086  1.00  0.00           H  
ATOM   2837 3HD2 LEU A 199     -24.805   9.066   4.203  1.00  0.00           H  
ATOM   2838  N   PRO A 200     -29.474  10.129   5.982  1.00  0.00           N  
ATOM   2839  CA  PRO A 200     -29.636  11.418   6.630  1.00  0.00           C  
ATOM   2840  C   PRO A 200     -28.346  12.199   6.560  1.00  0.00           C  
ATOM   2841  O   PRO A 200     -27.270  11.599   6.564  1.00  0.00           O  
ATOM   2842  CB  PRO A 200     -29.960  11.042   8.072  1.00  0.00           C  
ATOM   2843  CG  PRO A 200     -30.546   9.663   7.991  1.00  0.00           C  
ATOM   2844  CD  PRO A 200     -29.810   8.989   6.862  1.00  0.00           C  
ATOM   2845  HA  PRO A 200     -30.461  11.975   6.194  1.00  0.00           H  
ATOM   2846 1HB  PRO A 200     -29.057  11.117   8.695  1.00  0.00           H  
ATOM   2847 2HB  PRO A 200     -30.680  11.758   8.470  1.00  0.00           H  
ATOM   2848 1HG  PRO A 200     -30.420   9.145   8.955  1.00  0.00           H  
ATOM   2849 2HG  PRO A 200     -31.631   9.732   7.811  1.00  0.00           H  
ATOM   2850 1HD  PRO A 200     -28.911   8.516   7.248  1.00  0.00           H  
ATOM   2851 2HD  PRO A 200     -30.513   8.289   6.392  1.00  0.00           H  
ATOM   2852  N   VAL A 201     -28.445  13.527   6.526  1.00  0.00           N  
ATOM   2853  CA  VAL A 201     -27.210  14.326   6.514  1.00  0.00           C  
ATOM   2854  C   VAL A 201     -26.337  13.926   7.685  1.00  0.00           C  
ATOM   2855  O   VAL A 201     -26.838  13.798   8.795  1.00  0.00           O  
ATOM   2856  CB  VAL A 201     -27.522  15.841   6.604  1.00  0.00           C  
ATOM   2857  CG1 VAL A 201     -28.218  16.158   7.881  1.00  0.00           C  
ATOM   2858  CG2 VAL A 201     -26.211  16.647   6.560  1.00  0.00           C  
ATOM   2859  H   VAL A 201     -29.377  13.950   6.492  1.00  0.00           H  
ATOM   2860  HA  VAL A 201     -26.673  14.131   5.586  1.00  0.00           H  
ATOM   2861  HB  VAL A 201     -28.137  16.121   5.783  1.00  0.00           H  
ATOM   2862 1HG1 VAL A 201     -28.431  17.226   7.922  1.00  0.00           H  
ATOM   2863 2HG1 VAL A 201     -29.158  15.606   7.928  1.00  0.00           H  
ATOM   2864 3HG1 VAL A 201     -27.583  15.881   8.726  1.00  0.00           H  
ATOM   2865 1HG2 VAL A 201     -26.430  17.707   6.608  1.00  0.00           H  
ATOM   2866 2HG2 VAL A 201     -25.573  16.379   7.400  1.00  0.00           H  
ATOM   2867 3HG2 VAL A 201     -25.705  16.431   5.659  1.00  0.00           H  
ATOM   2868  N   ILE A 202     -25.035  13.753   7.424  1.00  0.00           N  
ATOM   2869  CA  ILE A 202     -24.082  13.331   8.452  1.00  0.00           C  
ATOM   2870  C   ILE A 202     -23.386  14.527   9.062  1.00  0.00           C  
ATOM   2871  O   ILE A 202     -22.876  15.368   8.331  1.00  0.00           O  
ATOM   2872  CB  ILE A 202     -22.979  12.422   7.874  1.00  0.00           C  
ATOM   2873  CG1 ILE A 202     -23.538  11.157   7.286  1.00  0.00           C  
ATOM   2874  CG2 ILE A 202     -21.963  12.066   8.943  1.00  0.00           C  
ATOM   2875  CD1 ILE A 202     -22.481  10.397   6.545  1.00  0.00           C  
ATOM   2876  H   ILE A 202     -24.709  13.919   6.472  1.00  0.00           H  
ATOM   2877  HA  ILE A 202     -24.619  12.798   9.238  1.00  0.00           H  
ATOM   2878  HB  ILE A 202     -22.481  12.950   7.077  1.00  0.00           H  
ATOM   2879 1HG1 ILE A 202     -23.929  10.538   8.072  1.00  0.00           H  
ATOM   2880 2HG1 ILE A 202     -24.356  11.397   6.595  1.00  0.00           H  
ATOM   2881 1HG2 ILE A 202     -21.183  11.442   8.519  1.00  0.00           H  
ATOM   2882 2HG2 ILE A 202     -21.515  12.967   9.348  1.00  0.00           H  
ATOM   2883 3HG2 ILE A 202     -22.468  11.526   9.735  1.00  0.00           H  
ATOM   2884 1HD1 ILE A 202     -22.891   9.499   6.140  1.00  0.00           H  
ATOM   2885 2HD1 ILE A 202     -22.099  11.014   5.739  1.00  0.00           H  
ATOM   2886 3HD1 ILE A 202     -21.673  10.145   7.225  1.00  0.00           H  
ATOM   2887  N   ASN A 203     -23.410  14.623  10.380  1.00  0.00           N  
ATOM   2888  CA  ASN A 203     -22.769  15.727  11.088  1.00  0.00           C  
ATOM   2889  C   ASN A 203     -21.498  15.300  11.832  1.00  0.00           C  
ATOM   2890  O   ASN A 203     -21.544  14.403  12.667  1.00  0.00           O  
ATOM   2891  CB  ASN A 203     -23.765  16.337  12.038  1.00  0.00           C  
ATOM   2892  CG  ASN A 203     -24.889  16.957  11.328  1.00  0.00           C  
ATOM   2893  OD1 ASN A 203     -24.751  17.637  10.316  1.00  0.00           O  
ATOM   2894  ND2 ASN A 203     -26.037  16.734  11.824  1.00  0.00           N  
ATOM   2895  H   ASN A 203     -23.890  13.898  10.917  1.00  0.00           H  
ATOM   2896  HA  ASN A 203     -22.474  16.479  10.359  1.00  0.00           H  
ATOM   2897 1HB  ASN A 203     -24.172  15.559  12.687  1.00  0.00           H  
ATOM   2898 2HB  ASN A 203     -23.287  17.072  12.668  1.00  0.00           H  
ATOM   2899 1HD2 ASN A 203     -26.838  17.127  11.400  1.00  0.00           H  
ATOM   2900 2HD2 ASN A 203     -26.157  16.178  12.660  1.00  0.00           H  
ATOM   2901  N   VAL A 204     -20.378  15.980  11.605  1.00  0.00           N  
ATOM   2902  CA  VAL A 204     -19.161  15.624  12.333  1.00  0.00           C  
ATOM   2903  C   VAL A 204     -18.537  16.832  13.044  1.00  0.00           C  
ATOM   2904  O   VAL A 204     -17.379  17.150  12.770  1.00  0.00           O  
ATOM   2905  CB  VAL A 204     -18.118  15.117  11.319  1.00  0.00           C  
ATOM   2906  CG1 VAL A 204     -16.898  14.563  12.048  1.00  0.00           C  
ATOM   2907  CG2 VAL A 204     -18.745  14.054  10.395  1.00  0.00           C  
ATOM   2908  H   VAL A 204     -20.361  16.711  10.892  1.00  0.00           H  
ATOM   2909  HA  VAL A 204     -19.384  14.838  13.043  1.00  0.00           H  
ATOM   2910  HB  VAL A 204     -17.776  15.961  10.718  1.00  0.00           H  
ATOM   2911 1HG1 VAL A 204     -16.156  14.237  11.315  1.00  0.00           H  
ATOM   2912 2HG1 VAL A 204     -16.475  15.344  12.669  1.00  0.00           H  
ATOM   2913 3HG1 VAL A 204     -17.191  13.719  12.670  1.00  0.00           H  
ATOM   2914 1HG2 VAL A 204     -17.998  13.720   9.672  1.00  0.00           H  
ATOM   2915 2HG2 VAL A 204     -19.082  13.207  10.986  1.00  0.00           H  
ATOM   2916 3HG2 VAL A 204     -19.589  14.488   9.858  1.00  0.00           H  
ATOM   2917  N   PRO A 205     -19.202  17.379  14.090  1.00  0.00           N  
ATOM   2918  CA  PRO A 205     -18.909  18.636  14.750  1.00  0.00           C  
ATOM   2919  C   PRO A 205     -17.693  18.678  15.618  1.00  0.00           C  
ATOM   2920  O   PRO A 205     -17.243  17.671  16.160  1.00  0.00           O  
ATOM   2921  CB  PRO A 205     -20.126  18.849  15.652  1.00  0.00           C  
ATOM   2922  CG  PRO A 205     -20.609  17.482  15.947  1.00  0.00           C  
ATOM   2923  CD  PRO A 205     -20.368  16.696  14.676  1.00  0.00           C  
ATOM   2924  HA  PRO A 205     -18.852  19.427  13.990  1.00  0.00           H  
ATOM   2925 1HB  PRO A 205     -19.830  19.399  16.562  1.00  0.00           H  
ATOM   2926 2HB  PRO A 205     -20.869  19.466  15.137  1.00  0.00           H  
ATOM   2927 1HG  PRO A 205     -20.078  17.066  16.817  1.00  0.00           H  
ATOM   2928 2HG  PRO A 205     -21.662  17.543  16.213  1.00  0.00           H  
ATOM   2929 1HD  PRO A 205     -20.168  15.658  14.917  1.00  0.00           H  
ATOM   2930 2HD  PRO A 205     -21.237  16.816  14.048  1.00  0.00           H  
ATOM   2931  N   GLY A 206     -17.253  19.905  15.821  1.00  0.00           N  
ATOM   2932  CA  GLY A 206     -16.227  20.254  16.767  1.00  0.00           C  
ATOM   2933  C   GLY A 206     -15.519  21.515  16.342  1.00  0.00           C  
ATOM   2934  O   GLY A 206     -15.481  21.834  15.147  1.00  0.00           O  
ATOM   2935  H   GLY A 206     -17.682  20.650  15.295  1.00  0.00           H  
ATOM   2936 1HA  GLY A 206     -16.700  20.408  17.719  1.00  0.00           H  
ATOM   2937 2HA  GLY A 206     -15.515  19.438  16.875  1.00  0.00           H  
ATOM   2938  N   CYS A 207     -15.009  22.271  17.312  1.00  0.00           N  
ATOM   2939  CA  CYS A 207     -14.208  23.435  16.933  1.00  0.00           C  
ATOM   2940  C   CYS A 207     -12.691  23.221  17.002  1.00  0.00           C  
ATOM   2941  O   CYS A 207     -12.119  23.300  18.095  1.00  0.00           O  
ATOM   2942  CB  CYS A 207     -14.512  24.633  17.809  1.00  0.00           C  
ATOM   2943  SG  CYS A 207     -13.577  26.094  17.390  1.00  0.00           S  
ATOM   2944  H   CYS A 207     -15.157  21.985  18.284  1.00  0.00           H  
ATOM   2945  HA  CYS A 207     -14.492  23.716  15.925  1.00  0.00           H  
ATOM   2946 1HB  CYS A 207     -15.544  24.891  17.715  1.00  0.00           H  
ATOM   2947 2HB  CYS A 207     -14.320  24.399  18.850  1.00  0.00           H  
ATOM   2948  HG  CYS A 207     -14.171  26.281  16.212  1.00  0.00           H  
ATOM   2949  N   PRO A 208     -12.010  22.995  15.881  1.00  0.00           N  
ATOM   2950  CA  PRO A 208     -12.428  22.513  14.574  1.00  0.00           C  
ATOM   2951  C   PRO A 208     -12.655  21.006  14.684  1.00  0.00           C  
ATOM   2952  O   PRO A 208     -12.152  20.384  15.623  1.00  0.00           O  
ATOM   2953  CB  PRO A 208     -11.241  22.868  13.700  1.00  0.00           C  
ATOM   2954  CG  PRO A 208     -10.064  22.790  14.634  1.00  0.00           C  
ATOM   2955  CD  PRO A 208     -10.586  23.293  15.957  1.00  0.00           C  
ATOM   2956  HA  PRO A 208     -13.337  23.030  14.229  1.00  0.00           H  
ATOM   2957 1HB  PRO A 208     -11.169  22.138  12.879  1.00  0.00           H  
ATOM   2958 2HB  PRO A 208     -11.383  23.854  13.248  1.00  0.00           H  
ATOM   2959 1HG  PRO A 208      -9.708  21.748  14.686  1.00  0.00           H  
ATOM   2960 2HG  PRO A 208      -9.229  23.386  14.242  1.00  0.00           H  
ATOM   2961 1HD  PRO A 208     -10.125  22.738  16.783  1.00  0.00           H  
ATOM   2962 2HD  PRO A 208     -10.436  24.379  16.057  1.00  0.00           H  
ATOM   2963  N   ALA A 209     -13.385  20.406  13.759  1.00  0.00           N  
ATOM   2964  CA  ALA A 209     -13.516  18.947  13.775  1.00  0.00           C  
ATOM   2965  C   ALA A 209     -12.146  18.320  13.561  1.00  0.00           C  
ATOM   2966  O   ALA A 209     -11.373  18.793  12.729  1.00  0.00           O  
ATOM   2967  CB  ALA A 209     -14.482  18.467  12.707  1.00  0.00           C  
ATOM   2968  H   ALA A 209     -13.812  20.962  13.023  1.00  0.00           H  
ATOM   2969  HA  ALA A 209     -13.883  18.646  14.755  1.00  0.00           H  
ATOM   2970 1HB  ALA A 209     -14.567  17.386  12.740  1.00  0.00           H  
ATOM   2971 2HB  ALA A 209     -15.466  18.912  12.877  1.00  0.00           H  
ATOM   2972 3HB  ALA A 209     -14.122  18.769  11.745  1.00  0.00           H  
ATOM   2973  N   HIS A 210     -11.846  17.226  14.251  1.00  0.00           N  
ATOM   2974  CA  HIS A 210     -10.559  16.586  14.021  1.00  0.00           C  
ATOM   2975  C   HIS A 210     -10.548  15.934  12.632  1.00  0.00           C  
ATOM   2976  O   HIS A 210     -11.513  15.258  12.259  1.00  0.00           O  
ATOM   2977  CB  HIS A 210     -10.246  15.570  15.124  1.00  0.00           C  
ATOM   2978  CG  HIS A 210      -9.998  16.241  16.444  1.00  0.00           C  
ATOM   2979  ND1 HIS A 210      -9.478  15.585  17.535  1.00  0.00           N  
ATOM   2980  CD2 HIS A 210     -10.193  17.521  16.837  1.00  0.00           C  
ATOM   2981  CE1 HIS A 210      -9.349  16.427  18.533  1.00  0.00           C  
ATOM   2982  NE2 HIS A 210      -9.774  17.614  18.143  1.00  0.00           N  
ATOM   2983  H   HIS A 210     -12.494  16.859  14.936  1.00  0.00           H  
ATOM   2984  HA  HIS A 210      -9.800  17.358  14.070  1.00  0.00           H  
ATOM   2985 1HB  HIS A 210     -11.050  14.882  15.225  1.00  0.00           H  
ATOM   2986 2HB  HIS A 210      -9.361  14.992  14.861  1.00  0.00           H  
ATOM   2987  HD1 HIS A 210      -9.217  14.610  17.629  1.00  0.00           H  
ATOM   2988  HD2 HIS A 210     -10.580  18.404  16.324  1.00  0.00           H  
ATOM   2989  HE1 HIS A 210      -8.929  16.080  19.477  1.00  0.00           H  
ATOM   2990  N   PRO A 211      -9.446  16.047  11.876  1.00  0.00           N  
ATOM   2991  CA  PRO A 211      -9.303  15.537  10.527  1.00  0.00           C  
ATOM   2992  C   PRO A 211      -9.409  14.049  10.355  1.00  0.00           C  
ATOM   2993  O   PRO A 211      -9.760  13.573   9.269  1.00  0.00           O  
ATOM   2994  CB  PRO A 211      -7.912  15.949  10.180  1.00  0.00           C  
ATOM   2995  CG  PRO A 211      -7.191  16.174  11.479  1.00  0.00           C  
ATOM   2996  CD  PRO A 211      -8.228  16.669  12.418  1.00  0.00           C  
ATOM   2997  HA  PRO A 211     -10.006  16.039   9.870  1.00  0.00           H  
ATOM   2998 1HB  PRO A 211      -7.513  15.135   9.647  1.00  0.00           H  
ATOM   2999 2HB  PRO A 211      -7.934  16.766   9.517  1.00  0.00           H  
ATOM   3000 1HG  PRO A 211      -6.712  15.244  11.828  1.00  0.00           H  
ATOM   3001 2HG  PRO A 211      -6.374  16.907  11.331  1.00  0.00           H  
ATOM   3002 1HD  PRO A 211      -7.979  16.293  13.415  1.00  0.00           H  
ATOM   3003 2HD  PRO A 211      -8.283  17.753  12.384  1.00  0.00           H  
ATOM   3004  N   ASP A 212      -9.133  13.288  11.402  1.00  0.00           N  
ATOM   3005  CA  ASP A 212      -9.288  11.860  11.255  1.00  0.00           C  
ATOM   3006  C   ASP A 212     -10.768  11.504  11.272  1.00  0.00           C  
ATOM   3007  O   ASP A 212     -11.174  10.504  10.688  1.00  0.00           O  
ATOM   3008  CB  ASP A 212      -8.506  11.063  12.298  1.00  0.00           C  
ATOM   3009  CG  ASP A 212      -6.920  10.985  12.103  1.00  0.00           C  
ATOM   3010  OD1 ASP A 212      -6.359  11.307  11.037  1.00  0.00           O  
ATOM   3011  OD2 ASP A 212      -6.315  10.531  13.053  1.00  0.00           O  
ATOM   3012  H   ASP A 212      -8.828  13.685  12.281  1.00  0.00           H  
ATOM   3013  HA  ASP A 212      -8.890  11.571  10.282  1.00  0.00           H  
ATOM   3014 1HB  ASP A 212      -8.698  11.501  13.274  1.00  0.00           H  
ATOM   3015 2HB  ASP A 212      -8.895  10.047  12.328  1.00  0.00           H  
ATOM   3016  N   TRP A 213     -11.601  12.324  11.934  1.00  0.00           N  
ATOM   3017  CA  TRP A 213     -13.018  12.001  11.980  1.00  0.00           C  
ATOM   3018  C   TRP A 213     -13.564  12.266  10.598  1.00  0.00           C  
ATOM   3019  O   TRP A 213     -14.342  11.494  10.029  1.00  0.00           O  
ATOM   3020  CB  TRP A 213     -13.808  12.924  12.908  1.00  0.00           C  
ATOM   3021  CG  TRP A 213     -13.423  12.944  14.321  1.00  0.00           C  
ATOM   3022  CD1 TRP A 213     -12.741  12.017  15.015  1.00  0.00           C  
ATOM   3023  CD2 TRP A 213     -13.707  14.020  15.250  1.00  0.00           C  
ATOM   3024  NE1 TRP A 213     -12.566  12.439  16.312  1.00  0.00           N  
ATOM   3025  CE2 TRP A 213     -13.149  13.668  16.464  1.00  0.00           C  
ATOM   3026  CE3 TRP A 213     -14.374  15.245  15.136  1.00  0.00           C  
ATOM   3027  CZ2 TRP A 213     -13.220  14.503  17.576  1.00  0.00           C  
ATOM   3028  CZ3 TRP A 213     -14.450  16.069  16.245  1.00  0.00           C  
ATOM   3029  CH2 TRP A 213     -13.886  15.709  17.433  1.00  0.00           C  
ATOM   3030  H   TRP A 213     -11.277  13.187  12.360  1.00  0.00           H  
ATOM   3031  HA  TRP A 213     -13.146  10.958  12.242  1.00  0.00           H  
ATOM   3032 1HB  TRP A 213     -13.755  13.944  12.533  1.00  0.00           H  
ATOM   3033 2HB  TRP A 213     -14.852  12.627  12.870  1.00  0.00           H  
ATOM   3034  HD1 TRP A 213     -12.377  11.080  14.603  1.00  0.00           H  
ATOM   3035  HE1 TRP A 213     -12.081  11.929  17.040  1.00  0.00           H  
ATOM   3036  HE3 TRP A 213     -14.819  15.547  14.196  1.00  0.00           H  
ATOM   3037  HZ2 TRP A 213     -12.775  14.236  18.530  1.00  0.00           H  
ATOM   3038  HZ3 TRP A 213     -14.965  17.016  16.146  1.00  0.00           H  
ATOM   3039  HH2 TRP A 213     -13.963  16.385  18.285  1.00  0.00           H  
ATOM   3040  N   ILE A 214     -13.093  13.386  10.043  1.00  0.00           N  
ATOM   3041  CA  ILE A 214     -13.568  13.862   8.761  1.00  0.00           C  
ATOM   3042  C   ILE A 214     -13.180  12.881   7.672  1.00  0.00           C  
ATOM   3043  O   ILE A 214     -14.015  12.471   6.860  1.00  0.00           O  
ATOM   3044  CB  ILE A 214     -12.924  15.214   8.403  1.00  0.00           C  
ATOM   3045  CG1 ILE A 214     -13.337  16.282   9.368  1.00  0.00           C  
ATOM   3046  CG2 ILE A 214     -13.334  15.622   6.996  1.00  0.00           C  
ATOM   3047  CD1 ILE A 214     -12.542  17.586   9.205  1.00  0.00           C  
ATOM   3048  H   ILE A 214     -12.432  13.951  10.581  1.00  0.00           H  
ATOM   3049  HA  ILE A 214     -14.654  13.957   8.793  1.00  0.00           H  
ATOM   3050  HB  ILE A 214     -11.844  15.126   8.451  1.00  0.00           H  
ATOM   3051 1HG1 ILE A 214     -14.357  16.463   9.245  1.00  0.00           H  
ATOM   3052 2HG1 ILE A 214     -13.179  15.917  10.386  1.00  0.00           H  
ATOM   3053 1HG2 ILE A 214     -12.875  16.573   6.754  1.00  0.00           H  
ATOM   3054 2HG2 ILE A 214     -13.006  14.866   6.292  1.00  0.00           H  
ATOM   3055 3HG2 ILE A 214     -14.413  15.722   6.938  1.00  0.00           H  
ATOM   3056 1HD1 ILE A 214     -12.871  18.316   9.927  1.00  0.00           H  
ATOM   3057 2HD1 ILE A 214     -11.505  17.422   9.349  1.00  0.00           H  
ATOM   3058 3HD1 ILE A 214     -12.702  17.978   8.204  1.00  0.00           H  
ATOM   3059  N   THR A 215     -11.907  12.483   7.677  1.00  0.00           N  
ATOM   3060  CA  THR A 215     -11.393  11.586   6.668  1.00  0.00           C  
ATOM   3061  C   THR A 215     -12.055  10.223   6.752  1.00  0.00           C  
ATOM   3062  O   THR A 215     -12.431   9.663   5.725  1.00  0.00           O  
ATOM   3063  CB  THR A 215      -9.880  11.403   6.792  1.00  0.00           C  
ATOM   3064  OG1 THR A 215      -9.235  12.673   6.673  1.00  0.00           O  
ATOM   3065  CG2 THR A 215      -9.424  10.505   5.656  1.00  0.00           C  
ATOM   3066  H   THR A 215     -11.262  12.842   8.379  1.00  0.00           H  
ATOM   3067  HA  THR A 215     -11.610  12.011   5.689  1.00  0.00           H  
ATOM   3068  HB  THR A 215      -9.626  10.954   7.756  1.00  0.00           H  
ATOM   3069  HG1 THR A 215      -9.329  13.150   7.532  1.00  0.00           H  
ATOM   3070 1HG2 THR A 215      -8.363  10.369   5.711  1.00  0.00           H  
ATOM   3071 2HG2 THR A 215      -9.918   9.542   5.739  1.00  0.00           H  
ATOM   3072 3HG2 THR A 215      -9.678  10.956   4.705  1.00  0.00           H  
ATOM   3073  N   GLN A 216     -12.214   9.671   7.962  1.00  0.00           N  
ATOM   3074  CA  GLN A 216     -12.818   8.351   8.082  1.00  0.00           C  
ATOM   3075  C   GLN A 216     -14.237   8.329   7.527  1.00  0.00           C  
ATOM   3076  O   GLN A 216     -14.622   7.365   6.862  1.00  0.00           O  
ATOM   3077  CB  GLN A 216     -12.781   7.880   9.535  1.00  0.00           C  
ATOM   3078  CG  GLN A 216     -11.390   7.490  10.037  1.00  0.00           C  
ATOM   3079  CD  GLN A 216     -11.369   7.164  11.529  1.00  0.00           C  
ATOM   3080  OE1 GLN A 216     -12.378   6.747  12.106  1.00  0.00           O  
ATOM   3081  NE2 GLN A 216     -10.209   7.338  12.156  1.00  0.00           N  
ATOM   3082  H   GLN A 216     -11.899  10.146   8.811  1.00  0.00           H  
ATOM   3083  HA  GLN A 216     -12.223   7.654   7.493  1.00  0.00           H  
ATOM   3084 1HB  GLN A 216     -13.111   8.703  10.155  1.00  0.00           H  
ATOM   3085 2HB  GLN A 216     -13.466   7.050   9.680  1.00  0.00           H  
ATOM   3086 1HG  GLN A 216     -11.073   6.599   9.498  1.00  0.00           H  
ATOM   3087 2HG  GLN A 216     -10.688   8.295   9.840  1.00  0.00           H  
ATOM   3088 1HE2 GLN A 216     -10.127   7.130  13.132  1.00  0.00           H  
ATOM   3089 2HE2 GLN A 216      -9.410   7.660  11.640  1.00  0.00           H  
ATOM   3090  N   ILE A 217     -15.004   9.407   7.735  1.00  0.00           N  
ATOM   3091  CA  ILE A 217     -16.339   9.435   7.153  1.00  0.00           C  
ATOM   3092  C   ILE A 217     -16.260   9.541   5.644  1.00  0.00           C  
ATOM   3093  O   ILE A 217     -16.958   8.809   4.943  1.00  0.00           O  
ATOM   3094  CB  ILE A 217     -17.181  10.590   7.720  1.00  0.00           C  
ATOM   3095  CG1 ILE A 217     -17.422  10.334   9.165  1.00  0.00           C  
ATOM   3096  CG2 ILE A 217     -18.492  10.761   6.942  1.00  0.00           C  
ATOM   3097  CD1 ILE A 217     -18.164   9.035   9.415  1.00  0.00           C  
ATOM   3098  H   ILE A 217     -14.675  10.183   8.312  1.00  0.00           H  
ATOM   3099  HA  ILE A 217     -16.843   8.508   7.398  1.00  0.00           H  
ATOM   3100  HB  ILE A 217     -16.598  11.516   7.653  1.00  0.00           H  
ATOM   3101 1HG1 ILE A 217     -16.464  10.288   9.657  1.00  0.00           H  
ATOM   3102 2HG1 ILE A 217     -17.991  11.156   9.586  1.00  0.00           H  
ATOM   3103 1HG2 ILE A 217     -19.057  11.592   7.358  1.00  0.00           H  
ATOM   3104 2HG2 ILE A 217     -18.259  10.968   5.904  1.00  0.00           H  
ATOM   3105 3HG2 ILE A 217     -19.077   9.857   7.008  1.00  0.00           H  
ATOM   3106 1HD1 ILE A 217     -18.303   8.880  10.479  1.00  0.00           H  
ATOM   3107 2HD1 ILE A 217     -19.130   9.080   8.927  1.00  0.00           H  
ATOM   3108 3HD1 ILE A 217     -17.590   8.204   9.008  1.00  0.00           H  
ATOM   3109  N   LEU A 218     -15.380  10.383   5.123  1.00  0.00           N  
ATOM   3110  CA  LEU A 218     -15.294  10.510   3.680  1.00  0.00           C  
ATOM   3111  C   LEU A 218     -14.853   9.200   3.034  1.00  0.00           C  
ATOM   3112  O   LEU A 218     -15.360   8.846   1.969  1.00  0.00           O  
ATOM   3113  CB  LEU A 218     -14.376  11.661   3.329  1.00  0.00           C  
ATOM   3114  CG  LEU A 218     -14.948  13.027   3.726  1.00  0.00           C  
ATOM   3115  CD1 LEU A 218     -13.933  14.071   3.501  1.00  0.00           C  
ATOM   3116  CD2 LEU A 218     -16.203  13.311   2.941  1.00  0.00           C  
ATOM   3117  H   LEU A 218     -14.800  10.970   5.728  1.00  0.00           H  
ATOM   3118  HA  LEU A 218     -16.284  10.751   3.301  1.00  0.00           H  
ATOM   3119 1HB  LEU A 218     -13.424  11.520   3.848  1.00  0.00           H  
ATOM   3120 2HB  LEU A 218     -14.197  11.657   2.262  1.00  0.00           H  
ATOM   3121  HG  LEU A 218     -15.190  13.016   4.784  1.00  0.00           H  
ATOM   3122 1HD1 LEU A 218     -14.346  15.022   3.814  1.00  0.00           H  
ATOM   3123 2HD1 LEU A 218     -13.050  13.839   4.090  1.00  0.00           H  
ATOM   3124 3HD1 LEU A 218     -13.676  14.104   2.447  1.00  0.00           H  
ATOM   3125 1HD2 LEU A 218     -16.605  14.270   3.246  1.00  0.00           H  
ATOM   3126 2HD2 LEU A 218     -15.977  13.331   1.873  1.00  0.00           H  
ATOM   3127 3HD2 LEU A 218     -16.932  12.535   3.142  1.00  0.00           H  
ATOM   3128  N   VAL A 219     -13.956   8.449   3.684  1.00  0.00           N  
ATOM   3129  CA  VAL A 219     -13.555   7.147   3.162  1.00  0.00           C  
ATOM   3130  C   VAL A 219     -14.720   6.171   3.194  1.00  0.00           C  
ATOM   3131  O   VAL A 219     -14.970   5.454   2.222  1.00  0.00           O  
ATOM   3132  CB  VAL A 219     -12.395   6.529   3.952  1.00  0.00           C  
ATOM   3133  CG1 VAL A 219     -12.202   5.115   3.488  1.00  0.00           C  
ATOM   3134  CG2 VAL A 219     -11.127   7.300   3.710  1.00  0.00           C  
ATOM   3135  H   VAL A 219     -13.543   8.795   4.549  1.00  0.00           H  
ATOM   3136  HA  VAL A 219     -13.230   7.279   2.131  1.00  0.00           H  
ATOM   3137  HB  VAL A 219     -12.636   6.527   5.017  1.00  0.00           H  
ATOM   3138 1HG1 VAL A 219     -11.379   4.659   4.035  1.00  0.00           H  
ATOM   3139 2HG1 VAL A 219     -13.114   4.542   3.660  1.00  0.00           H  
ATOM   3140 3HG1 VAL A 219     -11.983   5.127   2.438  1.00  0.00           H  
ATOM   3141 1HG2 VAL A 219     -10.331   6.837   4.267  1.00  0.00           H  
ATOM   3142 2HG2 VAL A 219     -10.888   7.287   2.650  1.00  0.00           H  
ATOM   3143 3HG2 VAL A 219     -11.259   8.314   4.043  1.00  0.00           H  
ATOM   3144  N   ALA A 220     -15.449   6.125   4.312  1.00  0.00           N  
ATOM   3145  CA  ALA A 220     -16.582   5.218   4.419  1.00  0.00           C  
ATOM   3146  C   ALA A 220     -17.597   5.516   3.324  1.00  0.00           C  
ATOM   3147  O   ALA A 220     -18.156   4.615   2.694  1.00  0.00           O  
ATOM   3148  CB  ALA A 220     -17.227   5.353   5.789  1.00  0.00           C  
ATOM   3149  H   ALA A 220     -15.209   6.718   5.109  1.00  0.00           H  
ATOM   3150  HA  ALA A 220     -16.222   4.198   4.286  1.00  0.00           H  
ATOM   3151 1HB  ALA A 220     -18.070   4.665   5.870  1.00  0.00           H  
ATOM   3152 2HB  ALA A 220     -16.492   5.126   6.559  1.00  0.00           H  
ATOM   3153 3HB  ALA A 220     -17.572   6.374   5.916  1.00  0.00           H  
ATOM   3154  N   LEU A 221     -17.773   6.789   3.012  1.00  0.00           N  
ATOM   3155  CA  LEU A 221     -18.713   7.144   1.979  1.00  0.00           C  
ATOM   3156  C   LEU A 221     -18.158   6.805   0.582  1.00  0.00           C  
ATOM   3157  O   LEU A 221     -18.833   6.166  -0.233  1.00  0.00           O  
ATOM   3158  CB  LEU A 221     -18.973   8.641   2.082  1.00  0.00           C  
ATOM   3159  CG  LEU A 221     -19.664   9.115   3.345  1.00  0.00           C  
ATOM   3160  CD1 LEU A 221     -19.697  10.609   3.372  1.00  0.00           C  
ATOM   3161  CD2 LEU A 221     -20.950   8.598   3.360  1.00  0.00           C  
ATOM   3162  H   LEU A 221     -17.295   7.519   3.544  1.00  0.00           H  
ATOM   3163  HA  LEU A 221     -19.635   6.594   2.141  1.00  0.00           H  
ATOM   3164 1HB  LEU A 221     -18.017   9.150   2.040  1.00  0.00           H  
ATOM   3165 2HB  LEU A 221     -19.582   8.948   1.234  1.00  0.00           H  
ATOM   3166  HG  LEU A 221     -19.144   8.767   4.209  1.00  0.00           H  
ATOM   3167 1HD1 LEU A 221     -20.200  10.933   4.274  1.00  0.00           H  
ATOM   3168 2HD1 LEU A 221     -18.690  10.988   3.364  1.00  0.00           H  
ATOM   3169 3HD1 LEU A 221     -20.234  10.983   2.502  1.00  0.00           H  
ATOM   3170 1HD2 LEU A 221     -21.480   8.926   4.241  1.00  0.00           H  
ATOM   3171 2HD2 LEU A 221     -21.406   8.970   2.488  1.00  0.00           H  
ATOM   3172 3HD2 LEU A 221     -20.900   7.526   3.340  1.00  0.00           H  
ATOM   3173  N   ALA A 222     -16.890   7.161   0.339  1.00  0.00           N  
ATOM   3174  CA  ALA A 222     -16.208   6.962  -0.944  1.00  0.00           C  
ATOM   3175  C   ALA A 222     -16.129   5.498  -1.347  1.00  0.00           C  
ATOM   3176  O   ALA A 222     -16.238   5.161  -2.527  1.00  0.00           O  
ATOM   3177  CB  ALA A 222     -14.794   7.514  -0.862  1.00  0.00           C  
ATOM   3178  H   ALA A 222     -16.374   7.648   1.064  1.00  0.00           H  
ATOM   3179  HA  ALA A 222     -16.765   7.499  -1.707  1.00  0.00           H  
ATOM   3180 1HB  ALA A 222     -14.292   7.395  -1.827  1.00  0.00           H  
ATOM   3181 2HB  ALA A 222     -14.830   8.568  -0.599  1.00  0.00           H  
ATOM   3182 3HB  ALA A 222     -14.243   6.971  -0.098  1.00  0.00           H  
ATOM   3183  N   THR A 223     -15.978   4.624  -0.360  1.00  0.00           N  
ATOM   3184  CA  THR A 223     -15.833   3.199  -0.592  1.00  0.00           C  
ATOM   3185  C   THR A 223     -17.160   2.441  -0.612  1.00  0.00           C  
ATOM   3186  O   THR A 223     -17.166   1.212  -0.701  1.00  0.00           O  
ATOM   3187  CB  THR A 223     -14.873   2.583   0.445  1.00  0.00           C  
ATOM   3188  OG1 THR A 223     -15.365   2.818   1.763  1.00  0.00           O  
ATOM   3189  CG2 THR A 223     -13.495   3.215   0.311  1.00  0.00           C  
ATOM   3190  H   THR A 223     -15.889   4.971   0.595  1.00  0.00           H  
ATOM   3191  HA  THR A 223     -15.372   3.071  -1.571  1.00  0.00           H  
ATOM   3192  HB  THR A 223     -14.801   1.510   0.281  1.00  0.00           H  
ATOM   3193  HG1 THR A 223     -15.363   3.790   1.930  1.00  0.00           H  
ATOM   3194 1HG2 THR A 223     -12.825   2.776   1.049  1.00  0.00           H  
ATOM   3195 2HG2 THR A 223     -13.108   3.033  -0.690  1.00  0.00           H  
ATOM   3196 3HG2 THR A 223     -13.566   4.289   0.480  1.00  0.00           H  
ATOM   3197  N   GLY A 224     -18.289   3.154  -0.517  1.00  0.00           N  
ATOM   3198  CA  GLY A 224     -19.589   2.495  -0.556  1.00  0.00           C  
ATOM   3199  C   GLY A 224     -20.012   1.842   0.759  1.00  0.00           C  
ATOM   3200  O   GLY A 224     -20.845   0.935   0.763  1.00  0.00           O  
ATOM   3201  H   GLY A 224     -18.258   4.173  -0.441  1.00  0.00           H  
ATOM   3202 1HA  GLY A 224     -20.339   3.230  -0.846  1.00  0.00           H  
ATOM   3203 2HA  GLY A 224     -19.576   1.741  -1.341  1.00  0.00           H  
ATOM   3204  N   ARG A 225     -19.449   2.295   1.877  1.00  0.00           N  
ATOM   3205  CA  ARG A 225     -19.745   1.750   3.193  1.00  0.00           C  
ATOM   3206  C   ARG A 225     -20.587   2.760   3.965  1.00  0.00           C  
ATOM   3207  O   ARG A 225     -20.662   2.751   5.191  1.00  0.00           O  
ATOM   3208  CB  ARG A 225     -18.464   1.416   3.938  1.00  0.00           C  
ATOM   3209  CG  ARG A 225     -17.589   0.373   3.246  1.00  0.00           C  
ATOM   3210  CD  ARG A 225     -18.293  -0.935   3.126  1.00  0.00           C  
ATOM   3211  NE  ARG A 225     -18.632  -1.507   4.425  1.00  0.00           N  
ATOM   3212  CZ  ARG A 225     -17.840  -2.291   5.172  1.00  0.00           C  
ATOM   3213  NH1 ARG A 225     -16.632  -2.633   4.770  1.00  0.00           N  
ATOM   3214  NH2 ARG A 225     -18.321  -2.710   6.318  1.00  0.00           N  
ATOM   3215  H   ARG A 225     -18.782   3.064   1.846  1.00  0.00           H  
ATOM   3216  HA  ARG A 225     -20.321   0.832   3.080  1.00  0.00           H  
ATOM   3217 1HB  ARG A 225     -17.869   2.316   4.058  1.00  0.00           H  
ATOM   3218 2HB  ARG A 225     -18.709   1.042   4.934  1.00  0.00           H  
ATOM   3219 1HG  ARG A 225     -17.331   0.724   2.241  1.00  0.00           H  
ATOM   3220 2HG  ARG A 225     -16.675   0.224   3.820  1.00  0.00           H  
ATOM   3221 1HD  ARG A 225     -19.218  -0.793   2.566  1.00  0.00           H  
ATOM   3222 2HD  ARG A 225     -17.657  -1.641   2.597  1.00  0.00           H  
ATOM   3223  HE  ARG A 225     -19.558  -1.288   4.839  1.00  0.00           H  
ATOM   3224 1HH1 ARG A 225     -16.284  -2.302   3.883  1.00  0.00           H  
ATOM   3225 2HH1 ARG A 225     -16.058  -3.227   5.350  1.00  0.00           H  
ATOM   3226 1HH2 ARG A 225     -19.277  -2.401   6.565  1.00  0.00           H  
ATOM   3227 2HH2 ARG A 225     -17.782  -3.302   6.925  1.00  0.00           H  
ATOM   3228  N   ALA A 226     -21.252   3.630   3.219  1.00  0.00           N  
ATOM   3229  CA  ALA A 226     -22.098   4.676   3.774  1.00  0.00           C  
ATOM   3230  C   ALA A 226     -23.199   4.118   4.661  1.00  0.00           C  
ATOM   3231  O   ALA A 226     -23.540   4.698   5.689  1.00  0.00           O  
ATOM   3232  CB  ALA A 226     -22.736   5.450   2.651  1.00  0.00           C  
ATOM   3233  H   ALA A 226     -21.146   3.569   2.218  1.00  0.00           H  
ATOM   3234  HA  ALA A 226     -21.470   5.333   4.370  1.00  0.00           H  
ATOM   3235 1HB  ALA A 226     -23.327   6.229   3.064  1.00  0.00           H  
ATOM   3236 2HB  ALA A 226     -21.968   5.875   2.010  1.00  0.00           H  
ATOM   3237 3HB  ALA A 226     -23.368   4.784   2.062  1.00  0.00           H  
ATOM   3238  N   GLY A 227     -23.728   2.955   4.282  1.00  0.00           N  
ATOM   3239  CA  GLY A 227     -24.809   2.311   5.016  1.00  0.00           C  
ATOM   3240  C   GLY A 227     -24.381   1.823   6.396  1.00  0.00           C  
ATOM   3241  O   GLY A 227     -25.229   1.523   7.238  1.00  0.00           O  
ATOM   3242  H   GLY A 227     -23.380   2.515   3.443  1.00  0.00           H  
ATOM   3243 1HA  GLY A 227     -25.636   3.013   5.120  1.00  0.00           H  
ATOM   3244 2HA  GLY A 227     -25.180   1.469   4.435  1.00  0.00           H  
ATOM   3245  N   ASP A 228     -23.070   1.737   6.635  1.00  0.00           N  
ATOM   3246  CA  ASP A 228     -22.563   1.297   7.917  1.00  0.00           C  
ATOM   3247  C   ASP A 228     -22.259   2.484   8.833  1.00  0.00           C  
ATOM   3248  O   ASP A 228     -21.889   2.301  10.003  1.00  0.00           O  
ATOM   3249  CB  ASP A 228     -21.316   0.430   7.721  1.00  0.00           C  
ATOM   3250  CG  ASP A 228     -21.622  -0.927   7.049  1.00  0.00           C  
ATOM   3251  OD1 ASP A 228     -22.593  -1.544   7.412  1.00  0.00           O  
ATOM   3252  OD2 ASP A 228     -20.890  -1.317   6.150  1.00  0.00           O  
ATOM   3253  H   ASP A 228     -22.391   2.020   5.932  1.00  0.00           H  
ATOM   3254  HA  ASP A 228     -23.326   0.687   8.399  1.00  0.00           H  
ATOM   3255 1HB  ASP A 228     -20.598   0.974   7.103  1.00  0.00           H  
ATOM   3256 2HB  ASP A 228     -20.843   0.247   8.684  1.00  0.00           H  
ATOM   3257  N   ILE A 229     -22.469   3.718   8.353  1.00  0.00           N  
ATOM   3258  CA  ILE A 229     -22.155   4.845   9.215  1.00  0.00           C  
ATOM   3259  C   ILE A 229     -23.318   5.114  10.140  1.00  0.00           C  
ATOM   3260  O   ILE A 229     -24.129   6.005   9.904  1.00  0.00           O  
ATOM   3261  CB  ILE A 229     -21.880   6.133   8.414  1.00  0.00           C  
ATOM   3262  CG1 ILE A 229     -20.734   5.939   7.421  1.00  0.00           C  
ATOM   3263  CG2 ILE A 229     -21.575   7.284   9.384  1.00  0.00           C  
ATOM   3264  CD1 ILE A 229     -20.583   7.107   6.487  1.00  0.00           C  
ATOM   3265  H   ILE A 229     -22.820   3.885   7.409  1.00  0.00           H  
ATOM   3266  HA  ILE A 229     -21.279   4.603   9.812  1.00  0.00           H  
ATOM   3267  HB  ILE A 229     -22.772   6.380   7.831  1.00  0.00           H  
ATOM   3268 1HG1 ILE A 229     -19.801   5.805   7.967  1.00  0.00           H  
ATOM   3269 2HG1 ILE A 229     -20.924   5.040   6.828  1.00  0.00           H  
ATOM   3270 1HG2 ILE A 229     -21.415   8.202   8.828  1.00  0.00           H  
ATOM   3271 2HG2 ILE A 229     -22.413   7.407  10.056  1.00  0.00           H  
ATOM   3272 3HG2 ILE A 229     -20.683   7.048   9.963  1.00  0.00           H  
ATOM   3273 1HD1 ILE A 229     -19.773   6.932   5.793  1.00  0.00           H  
ATOM   3274 2HD1 ILE A 229     -21.509   7.231   5.935  1.00  0.00           H  
ATOM   3275 3HD1 ILE A 229     -20.383   7.996   7.057  1.00  0.00           H  
ATOM   3276  N   THR A 230     -23.369   4.352  11.218  1.00  0.00           N  
ATOM   3277  CA  THR A 230     -24.448   4.473  12.183  1.00  0.00           C  
ATOM   3278  C   THR A 230     -24.440   5.872  12.773  1.00  0.00           C  
ATOM   3279  O   THR A 230     -23.385   6.346  13.205  1.00  0.00           O  
ATOM   3280  CB  THR A 230     -24.316   3.406  13.283  1.00  0.00           C  
ATOM   3281  OG1 THR A 230     -24.346   2.097  12.679  1.00  0.00           O  
ATOM   3282  CG2 THR A 230     -25.444   3.539  14.299  1.00  0.00           C  
ATOM   3283  H   THR A 230     -22.660   3.623  11.294  1.00  0.00           H  
ATOM   3284  HA  THR A 230     -25.398   4.326  11.668  1.00  0.00           H  
ATOM   3285  HB  THR A 230     -23.362   3.534  13.798  1.00  0.00           H  
ATOM   3286  HG1 THR A 230     -23.622   2.020  12.038  1.00  0.00           H  
ATOM   3287 1HG2 THR A 230     -25.330   2.779  15.073  1.00  0.00           H  
ATOM   3288 2HG2 THR A 230     -25.409   4.527  14.764  1.00  0.00           H  
ATOM   3289 3HG2 THR A 230     -26.403   3.410  13.802  1.00  0.00           H  
ATOM   3290  N   LEU A 231     -25.601   6.526  12.773  1.00  0.00           N  
ATOM   3291  CA  LEU A 231     -25.727   7.892  13.267  1.00  0.00           C  
ATOM   3292  C   LEU A 231     -26.554   7.988  14.560  1.00  0.00           C  
ATOM   3293  O   LEU A 231     -27.469   7.187  14.768  1.00  0.00           O  
ATOM   3294  CB  LEU A 231     -26.382   8.757  12.191  1.00  0.00           C  
ATOM   3295  CG  LEU A 231     -25.703   8.800  10.794  1.00  0.00           C  
ATOM   3296  CD1 LEU A 231     -26.529   9.653   9.821  1.00  0.00           C  
ATOM   3297  CD2 LEU A 231     -24.318   9.344  10.942  1.00  0.00           C  
ATOM   3298  H   LEU A 231     -26.417   6.064  12.401  1.00  0.00           H  
ATOM   3299  HA  LEU A 231     -24.732   8.275  13.465  1.00  0.00           H  
ATOM   3300 1HB  LEU A 231     -27.420   8.460  12.070  1.00  0.00           H  
ATOM   3301 2HB  LEU A 231     -26.352   9.740  12.561  1.00  0.00           H  
ATOM   3302  HG  LEU A 231     -25.659   7.799  10.390  1.00  0.00           H  
ATOM   3303 1HD1 LEU A 231     -26.055   9.662   8.839  1.00  0.00           H  
ATOM   3304 2HD1 LEU A 231     -27.530   9.236   9.727  1.00  0.00           H  
ATOM   3305 3HD1 LEU A 231     -26.594  10.664  10.190  1.00  0.00           H  
ATOM   3306 1HD2 LEU A 231     -23.827   9.355   9.983  1.00  0.00           H  
ATOM   3307 2HD2 LEU A 231     -24.348  10.343  11.343  1.00  0.00           H  
ATOM   3308 3HD2 LEU A 231     -23.788   8.704  11.604  1.00  0.00           H  
ATOM   3309  N   ASP A 232     -26.252   8.985  15.408  1.00  0.00           N  
ATOM   3310  CA  ASP A 232     -27.039   9.246  16.623  1.00  0.00           C  
ATOM   3311  C   ASP A 232     -28.246  10.162  16.332  1.00  0.00           C  
ATOM   3312  O   ASP A 232     -28.556  10.469  15.177  1.00  0.00           O  
ATOM   3313  CB  ASP A 232     -26.218   9.878  17.770  1.00  0.00           C  
ATOM   3314  CG  ASP A 232     -25.787  11.355  17.578  1.00  0.00           C  
ATOM   3315  OD1 ASP A 232     -26.230  12.007  16.641  1.00  0.00           O  
ATOM   3316  OD2 ASP A 232     -25.054  11.847  18.414  1.00  0.00           O  
ATOM   3317  H   ASP A 232     -25.449   9.567  15.197  1.00  0.00           H  
ATOM   3318  HA  ASP A 232     -27.424   8.291  16.986  1.00  0.00           H  
ATOM   3319 1HB  ASP A 232     -26.760   9.785  18.707  1.00  0.00           H  
ATOM   3320 2HB  ASP A 232     -25.301   9.292  17.889  1.00  0.00           H  
ATOM   3321  N   ASP A 233     -28.893  10.647  17.402  1.00  0.00           N  
ATOM   3322  CA  ASP A 233     -30.106  11.474  17.335  1.00  0.00           C  
ATOM   3323  C   ASP A 233     -29.926  12.871  16.690  1.00  0.00           C  
ATOM   3324  O   ASP A 233     -30.920  13.534  16.377  1.00  0.00           O  
ATOM   3325  CB  ASP A 233     -30.672  11.621  18.757  1.00  0.00           C  
ATOM   3326  CG  ASP A 233     -32.126  12.106  18.818  1.00  0.00           C  
ATOM   3327  OD1 ASP A 233     -32.975  11.512  18.199  1.00  0.00           O  
ATOM   3328  OD2 ASP A 233     -32.390  13.078  19.506  1.00  0.00           O  
ATOM   3329  H   ASP A 233     -28.560  10.390  18.316  1.00  0.00           H  
ATOM   3330  HA  ASP A 233     -30.836  10.929  16.738  1.00  0.00           H  
ATOM   3331 1HB  ASP A 233     -30.608  10.661  19.270  1.00  0.00           H  
ATOM   3332 2HB  ASP A 233     -30.048  12.326  19.313  1.00  0.00           H  
ATOM   3333  N   LEU A 234     -28.679  13.331  16.512  1.00  0.00           N  
ATOM   3334  CA  LEU A 234     -28.391  14.600  15.847  1.00  0.00           C  
ATOM   3335  C   LEU A 234     -27.660  14.340  14.546  1.00  0.00           C  
ATOM   3336  O   LEU A 234     -27.047  15.246  13.975  1.00  0.00           O  
ATOM   3337  CB  LEU A 234     -27.562  15.521  16.727  1.00  0.00           C  
ATOM   3338  CG  LEU A 234     -28.243  16.008  17.966  1.00  0.00           C  
ATOM   3339  CD1 LEU A 234     -27.256  16.768  18.766  1.00  0.00           C  
ATOM   3340  CD2 LEU A 234     -29.431  16.893  17.568  1.00  0.00           C  
ATOM   3341  H   LEU A 234     -27.875  12.759  16.782  1.00  0.00           H  
ATOM   3342  HA  LEU A 234     -29.331  15.097  15.612  1.00  0.00           H  
ATOM   3343 1HB  LEU A 234     -26.662  14.979  17.033  1.00  0.00           H  
ATOM   3344 2HB  LEU A 234     -27.263  16.382  16.146  1.00  0.00           H  
ATOM   3345  HG  LEU A 234     -28.594  15.163  18.559  1.00  0.00           H  
ATOM   3346 1HD1 LEU A 234     -27.729  17.135  19.674  1.00  0.00           H  
ATOM   3347 2HD1 LEU A 234     -26.422  16.121  19.026  1.00  0.00           H  
ATOM   3348 3HD1 LEU A 234     -26.904  17.597  18.170  1.00  0.00           H  
ATOM   3349 1HD2 LEU A 234     -29.932  17.261  18.463  1.00  0.00           H  
ATOM   3350 2HD2 LEU A 234     -29.077  17.736  16.979  1.00  0.00           H  
ATOM   3351 3HD2 LEU A 234     -30.137  16.306  16.975  1.00  0.00           H  
ATOM   3352  N   HIS A 235     -27.744  13.088  14.101  1.00  0.00           N  
ATOM   3353  CA  HIS A 235     -27.124  12.537  12.911  1.00  0.00           C  
ATOM   3354  C   HIS A 235     -25.593  12.545  12.942  1.00  0.00           C  
ATOM   3355  O   HIS A 235     -24.939  12.660  11.899  1.00  0.00           O  
ATOM   3356  CB  HIS A 235     -27.552  13.266  11.651  1.00  0.00           C  
ATOM   3357  CG  HIS A 235     -28.989  13.353  11.399  1.00  0.00           C  
ATOM   3358  ND1 HIS A 235     -29.466  13.904  10.255  1.00  0.00           N  
ATOM   3359  CD2 HIS A 235     -30.070  12.975  12.123  1.00  0.00           C  
ATOM   3360  CE1 HIS A 235     -30.786  13.876  10.259  1.00  0.00           C  
ATOM   3361  NE2 HIS A 235     -31.184  13.313  11.390  1.00  0.00           N  
ATOM   3362  H   HIS A 235     -28.265  12.410  14.657  1.00  0.00           H  
ATOM   3363  HA  HIS A 235     -27.461  11.514  12.815  1.00  0.00           H  
ATOM   3364 1HB  HIS A 235     -27.133  14.258  11.623  1.00  0.00           H  
ATOM   3365 2HB  HIS A 235     -27.130  12.729  10.837  1.00  0.00           H  
ATOM   3366  HD1 HIS A 235     -28.845  14.233   9.514  1.00  0.00           H  
ATOM   3367  HD2 HIS A 235     -30.178  12.496  13.102  1.00  0.00           H  
ATOM   3368  HE1 HIS A 235     -31.355  14.287   9.416  1.00  0.00           H  
ATOM   3369  N   ARG A 236     -24.999  12.450  14.128  1.00  0.00           N  
ATOM   3370  CA  ARG A 236     -23.552  12.406  14.208  1.00  0.00           C  
ATOM   3371  C   ARG A 236     -23.112  10.941  14.180  1.00  0.00           C  
ATOM   3372  O   ARG A 236     -23.801  10.102  14.749  1.00  0.00           O  
ATOM   3373  CB  ARG A 236     -23.088  13.076  15.484  1.00  0.00           C  
ATOM   3374  CG  ARG A 236     -23.485  14.521  15.626  1.00  0.00           C  
ATOM   3375  CD  ARG A 236     -23.059  15.094  16.930  1.00  0.00           C  
ATOM   3376  NE  ARG A 236     -23.705  14.451  18.059  1.00  0.00           N  
ATOM   3377  CZ  ARG A 236     -23.679  14.892  19.320  1.00  0.00           C  
ATOM   3378  NH1 ARG A 236     -23.054  16.008  19.643  1.00  0.00           N  
ATOM   3379  NH2 ARG A 236     -24.308  14.178  20.213  1.00  0.00           N  
ATOM   3380  H   ARG A 236     -25.547  12.385  14.991  1.00  0.00           H  
ATOM   3381  HA  ARG A 236     -23.163  12.946  13.369  1.00  0.00           H  
ATOM   3382 1HB  ARG A 236     -23.438  12.525  16.354  1.00  0.00           H  
ATOM   3383 2HB  ARG A 236     -22.029  13.070  15.496  1.00  0.00           H  
ATOM   3384 1HG  ARG A 236     -23.020  15.096  14.832  1.00  0.00           H  
ATOM   3385 2HG  ARG A 236     -24.571  14.606  15.548  1.00  0.00           H  
ATOM   3386 1HD  ARG A 236     -21.980  14.981  17.045  1.00  0.00           H  
ATOM   3387 2HD  ARG A 236     -23.328  16.143  16.956  1.00  0.00           H  
ATOM   3388  HE  ARG A 236     -24.217  13.561  17.909  1.00  0.00           H  
ATOM   3389 1HH1 ARG A 236     -22.575  16.535  18.926  1.00  0.00           H  
ATOM   3390 2HH1 ARG A 236     -23.043  16.327  20.599  1.00  0.00           H  
ATOM   3391 1HH2 ARG A 236     -24.764  13.310  19.881  1.00  0.00           H  
ATOM   3392 2HH2 ARG A 236     -24.348  14.467  21.182  1.00  0.00           H  
ATOM   3393  N   PRO A 237     -21.999  10.548  13.547  1.00  0.00           N  
ATOM   3394  CA  PRO A 237     -21.563   9.169  13.584  1.00  0.00           C  
ATOM   3395  C   PRO A 237     -21.391   8.718  15.033  1.00  0.00           C  
ATOM   3396  O   PRO A 237     -20.628   9.301  15.812  1.00  0.00           O  
ATOM   3397  CB  PRO A 237     -20.231   9.245  12.840  1.00  0.00           C  
ATOM   3398  CG  PRO A 237     -20.403  10.417  11.897  1.00  0.00           C  
ATOM   3399  CD  PRO A 237     -21.219  11.426  12.684  1.00  0.00           C  
ATOM   3400  HA  PRO A 237     -22.258   8.525  13.067  1.00  0.00           H  
ATOM   3401 1HB  PRO A 237     -19.425   9.350  13.549  1.00  0.00           H  
ATOM   3402 2HB  PRO A 237     -20.064   8.301  12.300  1.00  0.00           H  
ATOM   3403 1HG  PRO A 237     -19.420  10.814  11.606  1.00  0.00           H  
ATOM   3404 2HG  PRO A 237     -20.900  10.085  10.975  1.00  0.00           H  
ATOM   3405 1HD  PRO A 237     -20.594  12.098  13.270  1.00  0.00           H  
ATOM   3406 2HD  PRO A 237     -21.860  11.965  11.980  1.00  0.00           H  
ATOM   3407  N   GLU A 238     -22.054   7.609  15.349  1.00  0.00           N  
ATOM   3408  CA  GLU A 238     -22.036   7.012  16.678  1.00  0.00           C  
ATOM   3409  C   GLU A 238     -20.620   6.608  17.051  1.00  0.00           C  
ATOM   3410  O   GLU A 238     -20.170   6.773  18.190  1.00  0.00           O  
ATOM   3411  CB  GLU A 238     -22.998   5.819  16.729  1.00  0.00           C  
ATOM   3412  CG  GLU A 238     -23.194   5.218  18.113  1.00  0.00           C  
ATOM   3413  CD  GLU A 238     -24.238   4.126  18.175  1.00  0.00           C  
ATOM   3414  OE1 GLU A 238     -24.104   3.152  17.478  1.00  0.00           O  
ATOM   3415  OE2 GLU A 238     -25.171   4.275  18.930  1.00  0.00           O  
ATOM   3416  H   GLU A 238     -22.635   7.186  14.629  1.00  0.00           H  
ATOM   3417  HA  GLU A 238     -22.381   7.759  17.396  1.00  0.00           H  
ATOM   3418 1HB  GLU A 238     -23.977   6.129  16.353  1.00  0.00           H  
ATOM   3419 2HB  GLU A 238     -22.634   5.031  16.069  1.00  0.00           H  
ATOM   3420 1HG  GLU A 238     -22.246   4.806  18.441  1.00  0.00           H  
ATOM   3421 2HG  GLU A 238     -23.476   6.015  18.797  1.00  0.00           H  
ATOM   3422  N   THR A 239     -19.877   6.177  16.036  1.00  0.00           N  
ATOM   3423  CA  THR A 239     -18.508   5.714  16.168  1.00  0.00           C  
ATOM   3424  C   THR A 239     -17.572   6.765  16.763  1.00  0.00           C  
ATOM   3425  O   THR A 239     -16.518   6.412  17.295  1.00  0.00           O  
ATOM   3426  CB  THR A 239     -17.967   5.251  14.804  1.00  0.00           C  
ATOM   3427  OG1 THR A 239     -16.707   4.595  14.983  1.00  0.00           O  
ATOM   3428  CG2 THR A 239     -17.801   6.430  13.860  1.00  0.00           C  
ATOM   3429  H   THR A 239     -20.320   6.130  15.130  1.00  0.00           H  
ATOM   3430  HA  THR A 239     -18.507   4.854  16.837  1.00  0.00           H  
ATOM   3431  HB  THR A 239     -18.673   4.547  14.366  1.00  0.00           H  
ATOM   3432  HG1 THR A 239     -16.082   5.212  15.377  1.00  0.00           H  
ATOM   3433 1HG2 THR A 239     -17.429   6.085  12.898  1.00  0.00           H  
ATOM   3434 2HG2 THR A 239     -18.758   6.912  13.727  1.00  0.00           H  
ATOM   3435 3HG2 THR A 239     -17.097   7.131  14.275  1.00  0.00           H  
ATOM   3436  N   PHE A 240     -17.923   8.050  16.663  1.00  0.00           N  
ATOM   3437  CA  PHE A 240     -17.054   9.055  17.232  1.00  0.00           C  
ATOM   3438  C   PHE A 240     -17.690   9.702  18.440  1.00  0.00           C  
ATOM   3439  O   PHE A 240     -17.004   9.997  19.412  1.00  0.00           O  
ATOM   3440  CB  PHE A 240     -16.762  10.190  16.249  1.00  0.00           C  
ATOM   3441  CG  PHE A 240     -16.120   9.818  15.046  1.00  0.00           C  
ATOM   3442  CD1 PHE A 240     -16.729  10.119  13.871  1.00  0.00           C  
ATOM   3443  CD2 PHE A 240     -14.932   9.130  15.045  1.00  0.00           C  
ATOM   3444  CE1 PHE A 240     -16.185   9.755  12.704  1.00  0.00           C  
ATOM   3445  CE2 PHE A 240     -14.370   8.753  13.863  1.00  0.00           C  
ATOM   3446  CZ  PHE A 240     -15.008   9.065  12.684  1.00  0.00           C  
ATOM   3447  H   PHE A 240     -18.805   8.326  16.235  1.00  0.00           H  
ATOM   3448  HA  PHE A 240     -16.118   8.591  17.539  1.00  0.00           H  
ATOM   3449 1HB  PHE A 240     -17.707  10.602  15.965  1.00  0.00           H  
ATOM   3450 2HB  PHE A 240     -16.204  10.983  16.711  1.00  0.00           H  
ATOM   3451  HD1 PHE A 240     -17.668  10.668  13.889  1.00  0.00           H  
ATOM   3452  HD2 PHE A 240     -14.450   8.883  15.992  1.00  0.00           H  
ATOM   3453  HE1 PHE A 240     -16.683  10.006  11.797  1.00  0.00           H  
ATOM   3454  HE2 PHE A 240     -13.431   8.206  13.851  1.00  0.00           H  
ATOM   3455  HZ  PHE A 240     -14.578   8.769  11.740  1.00  0.00           H  
ATOM   3456  N   PHE A 241     -19.002   9.894  18.416  1.00  0.00           N  
ATOM   3457  CA  PHE A 241     -19.582  10.707  19.470  1.00  0.00           C  
ATOM   3458  C   PHE A 241     -20.403   9.969  20.553  1.00  0.00           C  
ATOM   3459  O   PHE A 241     -20.970  10.611  21.431  1.00  0.00           O  
ATOM   3460  CB  PHE A 241     -20.391  11.795  18.774  1.00  0.00           C  
ATOM   3461  CG  PHE A 241     -19.510  12.652  17.806  1.00  0.00           C  
ATOM   3462  CD1 PHE A 241     -19.589  12.473  16.430  1.00  0.00           C  
ATOM   3463  CD2 PHE A 241     -18.603  13.593  18.268  1.00  0.00           C  
ATOM   3464  CE1 PHE A 241     -18.802  13.212  15.554  1.00  0.00           C  
ATOM   3465  CE2 PHE A 241     -17.815  14.338  17.391  1.00  0.00           C  
ATOM   3466  CZ  PHE A 241     -17.919  14.144  16.038  1.00  0.00           C  
ATOM   3467  H   PHE A 241     -19.574   9.575  17.630  1.00  0.00           H  
ATOM   3468  HA  PHE A 241     -18.764  11.209  19.986  1.00  0.00           H  
ATOM   3469 1HB  PHE A 241     -21.198  11.339  18.192  1.00  0.00           H  
ATOM   3470 2HB  PHE A 241     -20.842  12.455  19.512  1.00  0.00           H  
ATOM   3471  HD1 PHE A 241     -20.282  11.728  16.037  1.00  0.00           H  
ATOM   3472  HD2 PHE A 241     -18.509  13.744  19.322  1.00  0.00           H  
ATOM   3473  HE1 PHE A 241     -18.880  13.053  14.484  1.00  0.00           H  
ATOM   3474  HE2 PHE A 241     -17.112  15.079  17.778  1.00  0.00           H  
ATOM   3475  HZ  PHE A 241     -17.304  14.731  15.353  1.00  0.00           H  
ATOM   3476  N   LYS A 242     -20.444   8.629  20.540  1.00  0.00           N  
ATOM   3477  CA  LYS A 242     -21.182   7.879  21.576  1.00  0.00           C  
ATOM   3478  C   LYS A 242     -20.639   8.002  23.018  1.00  0.00           C  
ATOM   3479  O   LYS A 242     -21.366   7.733  23.977  1.00  0.00           O  
ATOM   3480  CB  LYS A 242     -21.234   6.398  21.208  1.00  0.00           C  
ATOM   3481  CG  LYS A 242     -19.906   5.669  21.279  1.00  0.00           C  
ATOM   3482  CD  LYS A 242     -20.018   4.241  20.789  1.00  0.00           C  
ATOM   3483  CE  LYS A 242     -18.683   3.520  20.902  1.00  0.00           C  
ATOM   3484  NZ  LYS A 242     -18.764   2.120  20.406  1.00  0.00           N  
ATOM   3485  H   LYS A 242     -20.014   8.105  19.778  1.00  0.00           H  
ATOM   3486  HA  LYS A 242     -22.204   8.257  21.588  1.00  0.00           H  
ATOM   3487 1HB  LYS A 242     -21.937   5.884  21.860  1.00  0.00           H  
ATOM   3488 2HB  LYS A 242     -21.598   6.302  20.206  1.00  0.00           H  
ATOM   3489 1HG  LYS A 242     -19.150   6.206  20.698  1.00  0.00           H  
ATOM   3490 2HG  LYS A 242     -19.605   5.632  22.311  1.00  0.00           H  
ATOM   3491 1HD  LYS A 242     -20.772   3.707  21.366  1.00  0.00           H  
ATOM   3492 2HD  LYS A 242     -20.320   4.250  19.742  1.00  0.00           H  
ATOM   3493 1HE  LYS A 242     -17.939   4.061  20.315  1.00  0.00           H  
ATOM   3494 2HE  LYS A 242     -18.371   3.511  21.946  1.00  0.00           H  
ATOM   3495 1HZ  LYS A 242     -17.861   1.676  20.495  1.00  0.00           H  
ATOM   3496 2HZ  LYS A 242     -19.446   1.609  20.950  1.00  0.00           H  
ATOM   3497 3HZ  LYS A 242     -19.043   2.126  19.435  1.00  0.00           H  
ATOM   3498  N   THR A 243     -19.367   8.373  23.172  1.00  0.00           N  
ATOM   3499  CA  THR A 243     -18.743   8.485  24.495  1.00  0.00           C  
ATOM   3500  C   THR A 243     -18.639   9.939  24.914  1.00  0.00           C  
ATOM   3501  O   THR A 243     -18.856  10.835  24.101  1.00  0.00           O  
ATOM   3502  CB  THR A 243     -17.316   7.888  24.519  1.00  0.00           C  
ATOM   3503  OG1 THR A 243     -16.464   8.663  23.667  1.00  0.00           O  
ATOM   3504  CG2 THR A 243     -17.301   6.458  24.045  1.00  0.00           C  
ATOM   3505  H   THR A 243     -18.828   8.588  22.345  1.00  0.00           H  
ATOM   3506  HA  THR A 243     -19.359   7.964  25.226  1.00  0.00           H  
ATOM   3507  HB  THR A 243     -16.934   7.930  25.540  1.00  0.00           H  
ATOM   3508  HG1 THR A 243     -16.550   9.594  23.900  1.00  0.00           H  
ATOM   3509 1HG2 THR A 243     -16.282   6.073  24.082  1.00  0.00           H  
ATOM   3510 2HG2 THR A 243     -17.945   5.852  24.684  1.00  0.00           H  
ATOM   3511 3HG2 THR A 243     -17.655   6.423  23.028  1.00  0.00           H  
ATOM   3512  N   PHE A 244     -18.262  10.183  26.165  1.00  0.00           N  
ATOM   3513  CA  PHE A 244     -18.043  11.560  26.576  1.00  0.00           C  
ATOM   3514  C   PHE A 244     -16.552  11.788  26.765  1.00  0.00           C  
ATOM   3515  O   PHE A 244     -15.802  10.845  27.049  1.00  0.00           O  
ATOM   3516  CB  PHE A 244     -18.930  11.922  27.778  1.00  0.00           C  
ATOM   3517  CG  PHE A 244     -18.817  11.124  29.064  1.00  0.00           C  
ATOM   3518  CD1 PHE A 244     -17.965  11.506  30.074  1.00  0.00           C  
ATOM   3519  CD2 PHE A 244     -19.604   9.979  29.251  1.00  0.00           C  
ATOM   3520  CE1 PHE A 244     -17.908  10.771  31.270  1.00  0.00           C  
ATOM   3521  CE2 PHE A 244     -19.546   9.248  30.421  1.00  0.00           C  
ATOM   3522  CZ  PHE A 244     -18.700   9.643  31.435  1.00  0.00           C  
ATOM   3523  H   PHE A 244     -18.118   9.424  26.815  1.00  0.00           H  
ATOM   3524  HA  PHE A 244     -18.364  12.214  25.770  1.00  0.00           H  
ATOM   3525 1HB  PHE A 244     -18.741  12.974  28.033  1.00  0.00           H  
ATOM   3526 2HB  PHE A 244     -19.967  11.880  27.454  1.00  0.00           H  
ATOM   3527  HD1 PHE A 244     -17.355  12.395  29.931  1.00  0.00           H  
ATOM   3528  HD2 PHE A 244     -20.284   9.669  28.454  1.00  0.00           H  
ATOM   3529  HE1 PHE A 244     -17.245  11.077  32.072  1.00  0.00           H  
ATOM   3530  HE2 PHE A 244     -20.174   8.364  30.546  1.00  0.00           H  
ATOM   3531  HZ  PHE A 244     -18.656   9.073  32.363  1.00  0.00           H  
ATOM   3532  N   THR A 245     -16.135  13.039  26.614  1.00  0.00           N  
ATOM   3533  CA  THR A 245     -14.728  13.433  26.625  1.00  0.00           C  
ATOM   3534  C   THR A 245     -13.980  13.015  27.851  1.00  0.00           C  
ATOM   3535  O   THR A 245     -12.866  12.483  27.775  1.00  0.00           O  
ATOM   3536  CB  THR A 245     -14.607  14.944  26.483  1.00  0.00           C  
ATOM   3537  OG1 THR A 245     -15.167  15.323  25.271  1.00  0.00           O  
ATOM   3538  CG2 THR A 245     -13.197  15.391  26.549  1.00  0.00           C  
ATOM   3539  H   THR A 245     -16.839  13.751  26.421  1.00  0.00           H  
ATOM   3540  HA  THR A 245     -14.246  12.967  25.768  1.00  0.00           H  
ATOM   3541  HB  THR A 245     -15.153  15.398  27.252  1.00  0.00           H  
ATOM   3542  HG1 THR A 245     -14.888  14.676  24.592  1.00  0.00           H  
ATOM   3543 1HG2 THR A 245     -13.152  16.475  26.445  1.00  0.00           H  
ATOM   3544 2HG2 THR A 245     -12.772  15.098  27.510  1.00  0.00           H  
ATOM   3545 3HG2 THR A 245     -12.645  14.920  25.742  1.00  0.00           H  
ATOM   3546  N   GLN A 246     -14.598  13.186  28.997  1.00  0.00           N  
ATOM   3547  CA  GLN A 246     -13.911  12.831  30.221  1.00  0.00           C  
ATOM   3548  C   GLN A 246     -13.462  11.359  30.236  1.00  0.00           C  
ATOM   3549  O   GLN A 246     -12.439  11.042  30.836  1.00  0.00           O  
ATOM   3550  CB  GLN A 246     -14.756  13.116  31.439  1.00  0.00           C  
ATOM   3551  CG  GLN A 246     -14.028  13.036  32.715  1.00  0.00           C  
ATOM   3552  CD  GLN A 246     -13.007  14.149  32.807  1.00  0.00           C  
ATOM   3553  OE1 GLN A 246     -13.320  15.326  32.622  1.00  0.00           O  
ATOM   3554  NE2 GLN A 246     -11.789  13.787  33.071  1.00  0.00           N  
ATOM   3555  H   GLN A 246     -15.513  13.642  29.005  1.00  0.00           H  
ATOM   3556  HA  GLN A 246     -13.029  13.458  30.301  1.00  0.00           H  
ATOM   3557 1HB  GLN A 246     -15.119  14.097  31.366  1.00  0.00           H  
ATOM   3558 2HB  GLN A 246     -15.582  12.453  31.478  1.00  0.00           H  
ATOM   3559 1HG  GLN A 246     -14.732  13.133  33.536  1.00  0.00           H  
ATOM   3560 2HG  GLN A 246     -13.509  12.084  32.773  1.00  0.00           H  
ATOM   3561 1HE2 GLN A 246     -11.058  14.474  33.136  1.00  0.00           H  
ATOM   3562 2HE2 GLN A 246     -11.594  12.821  33.196  1.00  0.00           H  
ATOM   3563  N   THR A 247     -14.177  10.447  29.560  1.00  0.00           N  
ATOM   3564  CA  THR A 247     -13.826   9.029  29.648  1.00  0.00           C  
ATOM   3565  C   THR A 247     -12.460   8.708  29.027  1.00  0.00           C  
ATOM   3566  O   THR A 247     -11.893   7.649  29.308  1.00  0.00           O  
ATOM   3567  CB  THR A 247     -14.853   8.119  28.930  1.00  0.00           C  
ATOM   3568  OG1 THR A 247     -14.864   8.392  27.520  1.00  0.00           O  
ATOM   3569  CG2 THR A 247     -16.202   8.363  29.449  1.00  0.00           C  
ATOM   3570  H   THR A 247     -14.960  10.729  28.971  1.00  0.00           H  
ATOM   3571  HA  THR A 247     -13.793   8.753  30.701  1.00  0.00           H  
ATOM   3572  HB  THR A 247     -14.588   7.079  29.095  1.00  0.00           H  
ATOM   3573  HG1 THR A 247     -15.108   9.334  27.376  1.00  0.00           H  
ATOM   3574 1HG2 THR A 247     -16.923   7.725  28.942  1.00  0.00           H  
ATOM   3575 2HG2 THR A 247     -16.228   8.164  30.518  1.00  0.00           H  
ATOM   3576 3HG2 THR A 247     -16.433   9.391  29.259  1.00  0.00           H  
ATOM   3577  N   GLY A 248     -11.959   9.571  28.138  1.00  0.00           N  
ATOM   3578  CA  GLY A 248     -10.670   9.337  27.495  1.00  0.00           C  
ATOM   3579  C   GLY A 248      -9.653  10.396  27.907  1.00  0.00           C  
ATOM   3580  O   GLY A 248      -8.555  10.463  27.358  1.00  0.00           O  
ATOM   3581  H   GLY A 248     -12.460  10.441  27.941  1.00  0.00           H  
ATOM   3582 1HA  GLY A 248     -10.298   8.350  27.763  1.00  0.00           H  
ATOM   3583 2HA  GLY A 248     -10.795   9.354  26.416  1.00  0.00           H  
ATOM   3584  N   CYS A 249     -10.033  11.234  28.857  1.00  0.00           N  
ATOM   3585  CA  CYS A 249      -9.226  12.364  29.296  1.00  0.00           C  
ATOM   3586  C   CYS A 249      -7.899  12.034  29.954  1.00  0.00           C  
ATOM   3587  O   CYS A 249      -7.799  11.226  30.880  1.00  0.00           O  
ATOM   3588  CB  CYS A 249     -10.052  13.252  30.203  1.00  0.00           C  
ATOM   3589  SG  CYS A 249      -9.248  14.695  30.851  1.00  0.00           S  
ATOM   3590  H   CYS A 249     -10.926  11.092  29.323  1.00  0.00           H  
ATOM   3591  HA  CYS A 249      -9.000  12.951  28.410  1.00  0.00           H  
ATOM   3592 1HB  CYS A 249     -10.912  13.595  29.652  1.00  0.00           H  
ATOM   3593 2HB  CYS A 249     -10.410  12.664  31.035  1.00  0.00           H  
ATOM   3594  HG  CYS A 249      -8.117  14.067  31.205  1.00  0.00           H  
ATOM   3595  N   THR A 250      -6.883  12.769  29.516  1.00  0.00           N  
ATOM   3596  CA  THR A 250      -5.508  12.703  30.010  1.00  0.00           C  
ATOM   3597  C   THR A 250      -5.484  12.810  31.544  1.00  0.00           C  
ATOM   3598  O   THR A 250      -4.640  12.215  32.213  1.00  0.00           O  
ATOM   3599  CB  THR A 250      -4.680  13.851  29.383  1.00  0.00           C  
ATOM   3600  OG1 THR A 250      -4.728  13.748  27.934  1.00  0.00           O  
ATOM   3601  CG2 THR A 250      -3.234  13.817  29.837  1.00  0.00           C  
ATOM   3602  H   THR A 250      -7.076  13.393  28.747  1.00  0.00           H  
ATOM   3603  HA  THR A 250      -5.064  11.745  29.726  1.00  0.00           H  
ATOM   3604  HB  THR A 250      -5.121  14.804  29.682  1.00  0.00           H  
ATOM   3605  HG1 THR A 250      -5.653  13.686  27.646  1.00  0.00           H  
ATOM   3606 1HG2 THR A 250      -2.700  14.649  29.380  1.00  0.00           H  
ATOM   3607 2HG2 THR A 250      -3.193  13.913  30.918  1.00  0.00           H  
ATOM   3608 3HG2 THR A 250      -2.781  12.885  29.531  1.00  0.00           H  
ATOM   3609  N   ARG A 251      -6.401  13.617  32.067  1.00  0.00           N  
ATOM   3610  CA  ARG A 251      -6.550  13.923  33.476  1.00  0.00           C  
ATOM   3611  C   ARG A 251      -7.759  13.239  34.165  1.00  0.00           C  
ATOM   3612  O   ARG A 251      -8.225  13.684  35.219  1.00  0.00           O  
ATOM   3613  CB  ARG A 251      -6.593  15.436  33.634  1.00  0.00           C  
ATOM   3614  CG  ARG A 251      -5.247  16.103  33.390  1.00  0.00           C  
ATOM   3615  CD  ARG A 251      -5.307  17.584  33.436  1.00  0.00           C  
ATOM   3616  NE  ARG A 251      -5.743  18.185  32.192  1.00  0.00           N  
ATOM   3617  CZ  ARG A 251      -6.227  19.436  32.074  1.00  0.00           C  
ATOM   3618  NH1 ARG A 251      -6.391  20.195  33.122  1.00  0.00           N  
ATOM   3619  NH2 ARG A 251      -6.531  19.903  30.889  1.00  0.00           N  
ATOM   3620  H   ARG A 251      -7.045  14.048  31.427  1.00  0.00           H  
ATOM   3621  HA  ARG A 251      -5.647  13.587  33.985  1.00  0.00           H  
ATOM   3622 1HB  ARG A 251      -7.317  15.865  32.948  1.00  0.00           H  
ATOM   3623 2HB  ARG A 251      -6.912  15.700  34.655  1.00  0.00           H  
ATOM   3624 1HG  ARG A 251      -4.538  15.762  34.148  1.00  0.00           H  
ATOM   3625 2HG  ARG A 251      -4.882  15.809  32.405  1.00  0.00           H  
ATOM   3626 1HD  ARG A 251      -6.022  17.850  34.192  1.00  0.00           H  
ATOM   3627 2HD  ARG A 251      -4.335  18.009  33.701  1.00  0.00           H  
ATOM   3628  HE  ARG A 251      -5.630  17.651  31.349  1.00  0.00           H  
ATOM   3629 1HH1 ARG A 251      -6.165  19.866  34.062  1.00  0.00           H  
ATOM   3630 2HH1 ARG A 251      -6.742  21.132  33.016  1.00  0.00           H  
ATOM   3631 1HH2 ARG A 251      -6.383  19.328  30.063  1.00  0.00           H  
ATOM   3632 2HH2 ARG A 251      -6.894  20.837  30.788  1.00  0.00           H  
ATOM   3633  N   VAL A 252      -8.258  12.126  33.606  1.00  0.00           N  
ATOM   3634  CA  VAL A 252      -9.369  11.405  34.248  1.00  0.00           C  
ATOM   3635  C   VAL A 252      -9.014  10.912  35.659  1.00  0.00           C  
ATOM   3636  O   VAL A 252      -9.895  10.801  36.521  1.00  0.00           O  
ATOM   3637  CB  VAL A 252      -9.844  10.213  33.389  1.00  0.00           C  
ATOM   3638  CG1 VAL A 252      -8.822   9.084  33.385  1.00  0.00           C  
ATOM   3639  CG2 VAL A 252     -11.203   9.753  33.921  1.00  0.00           C  
ATOM   3640  H   VAL A 252      -7.890  11.779  32.718  1.00  0.00           H  
ATOM   3641  HA  VAL A 252     -10.201  12.083  34.343  1.00  0.00           H  
ATOM   3642  HB  VAL A 252      -9.957  10.542  32.353  1.00  0.00           H  
ATOM   3643 1HG1 VAL A 252      -9.185   8.274  32.753  1.00  0.00           H  
ATOM   3644 2HG1 VAL A 252      -7.875   9.457  32.988  1.00  0.00           H  
ATOM   3645 3HG1 VAL A 252      -8.671   8.704  34.394  1.00  0.00           H  
ATOM   3646 1HG2 VAL A 252     -11.569   8.934  33.305  1.00  0.00           H  
ATOM   3647 2HG2 VAL A 252     -11.096   9.417  34.956  1.00  0.00           H  
ATOM   3648 3HG2 VAL A 252     -11.907  10.582  33.878  1.00  0.00           H  
ATOM   3649  N   GLN A 253      -7.718  10.696  35.909  1.00  0.00           N  
ATOM   3650  CA  GLN A 253      -7.189  10.250  37.195  1.00  0.00           C  
ATOM   3651  C   GLN A 253      -7.385  11.316  38.271  1.00  0.00           C  
ATOM   3652  O   GLN A 253      -7.254  11.044  39.460  1.00  0.00           O  
ATOM   3653  CB  GLN A 253      -5.695   9.917  37.086  1.00  0.00           C  
ATOM   3654  CG  GLN A 253      -5.367   8.698  36.236  1.00  0.00           C  
ATOM   3655  CD  GLN A 253      -3.843   8.435  36.117  1.00  0.00           C  
ATOM   3656  OE1 GLN A 253      -3.012   9.334  36.270  1.00  0.00           O  
ATOM   3657  NE2 GLN A 253      -3.478   7.185  35.836  1.00  0.00           N  
ATOM   3658  H   GLN A 253      -7.072  10.826  35.143  1.00  0.00           H  
ATOM   3659  HA  GLN A 253      -7.726   9.355  37.497  1.00  0.00           H  
ATOM   3660 1HB  GLN A 253      -5.173  10.763  36.654  1.00  0.00           H  
ATOM   3661 2HB  GLN A 253      -5.286   9.754  38.083  1.00  0.00           H  
ATOM   3662 1HG  GLN A 253      -5.839   7.824  36.686  1.00  0.00           H  
ATOM   3663 2HG  GLN A 253      -5.766   8.857  35.230  1.00  0.00           H  
ATOM   3664 1HE2 GLN A 253      -2.506   6.954  35.742  1.00  0.00           H  
ATOM   3665 2HE2 GLN A 253      -4.170   6.478  35.713  1.00  0.00           H  
ATOM   3666  N   PHE A 254      -7.633  12.546  37.847  1.00  0.00           N  
ATOM   3667  CA  PHE A 254      -7.841  13.662  38.741  1.00  0.00           C  
ATOM   3668  C   PHE A 254      -9.341  13.917  38.872  1.00  0.00           C  
ATOM   3669  O   PHE A 254      -9.841  14.170  39.974  1.00  0.00           O  
ATOM   3670  CB  PHE A 254      -7.047  14.814  38.168  1.00  0.00           C  
ATOM   3671  CG  PHE A 254      -5.608  14.452  38.221  1.00  0.00           C  
ATOM   3672  CD1 PHE A 254      -5.056  13.702  37.198  1.00  0.00           C  
ATOM   3673  CD2 PHE A 254      -4.797  14.854  39.262  1.00  0.00           C  
ATOM   3674  CE1 PHE A 254      -3.741  13.334  37.225  1.00  0.00           C  
ATOM   3675  CE2 PHE A 254      -3.467  14.495  39.281  1.00  0.00           C  
ATOM   3676  CZ  PHE A 254      -2.950  13.731  38.274  1.00  0.00           C  
ATOM   3677  H   PHE A 254      -7.717  12.731  36.853  1.00  0.00           H  
ATOM   3678  HA  PHE A 254      -7.442  13.413  39.726  1.00  0.00           H  
ATOM   3679 1HB  PHE A 254      -7.319  14.989  37.128  1.00  0.00           H  
ATOM   3680 2HB  PHE A 254      -7.209  15.730  38.698  1.00  0.00           H  
ATOM   3681  HD1 PHE A 254      -5.695  13.394  36.377  1.00  0.00           H  
ATOM   3682  HD2 PHE A 254      -5.209  15.450  40.071  1.00  0.00           H  
ATOM   3683  HE1 PHE A 254      -3.326  12.725  36.422  1.00  0.00           H  
ATOM   3684  HE2 PHE A 254      -2.821  14.807  40.109  1.00  0.00           H  
ATOM   3685  HZ  PHE A 254      -1.908  13.442  38.312  1.00  0.00           H  
ATOM   3686  N   PHE A 255     -10.079  13.707  37.773  1.00  0.00           N  
ATOM   3687  CA  PHE A 255     -11.539  13.868  37.762  1.00  0.00           C  
ATOM   3688  C   PHE A 255     -12.204  13.037  38.832  1.00  0.00           C  
ATOM   3689  O   PHE A 255     -13.029  13.533  39.604  1.00  0.00           O  
ATOM   3690  CB  PHE A 255     -12.141  13.427  36.429  1.00  0.00           C  
ATOM   3691  CG  PHE A 255     -13.655  13.372  36.409  1.00  0.00           C  
ATOM   3692  CD1 PHE A 255     -14.443  14.514  36.369  1.00  0.00           C  
ATOM   3693  CD2 PHE A 255     -14.291  12.134  36.400  1.00  0.00           C  
ATOM   3694  CE1 PHE A 255     -15.823  14.424  36.341  1.00  0.00           C  
ATOM   3695  CE2 PHE A 255     -15.670  12.041  36.366  1.00  0.00           C  
ATOM   3696  CZ  PHE A 255     -16.438  13.192  36.337  1.00  0.00           C  
ATOM   3697  H   PHE A 255      -9.598  13.485  36.903  1.00  0.00           H  
ATOM   3698  HA  PHE A 255     -11.776  14.916  37.933  1.00  0.00           H  
ATOM   3699 1HB  PHE A 255     -11.799  14.047  35.659  1.00  0.00           H  
ATOM   3700 2HB  PHE A 255     -11.790  12.432  36.202  1.00  0.00           H  
ATOM   3701  HD1 PHE A 255     -13.976  15.482  36.373  1.00  0.00           H  
ATOM   3702  HD2 PHE A 255     -13.682  11.226  36.422  1.00  0.00           H  
ATOM   3703  HE1 PHE A 255     -16.425  15.331  36.319  1.00  0.00           H  
ATOM   3704  HE2 PHE A 255     -16.154  11.063  36.362  1.00  0.00           H  
ATOM   3705  HZ  PHE A 255     -17.527  13.119  36.312  1.00  0.00           H  
ATOM   3706  N   GLU A 256     -11.827  11.774  38.884  1.00  0.00           N  
ATOM   3707  CA  GLU A 256     -12.428  10.811  39.794  1.00  0.00           C  
ATOM   3708  C   GLU A 256     -12.313  11.193  41.288  1.00  0.00           C  
ATOM   3709  O   GLU A 256     -13.144  10.758  42.103  1.00  0.00           O  
ATOM   3710  CB  GLU A 256     -11.806   9.463  39.458  1.00  0.00           C  
ATOM   3711  CG  GLU A 256     -10.336   9.343  39.733  1.00  0.00           C  
ATOM   3712  CD  GLU A 256      -9.736   8.121  39.070  1.00  0.00           C  
ATOM   3713  OE1 GLU A 256     -10.435   7.463  38.354  1.00  0.00           O  
ATOM   3714  OE2 GLU A 256      -8.585   7.856  39.258  1.00  0.00           O  
ATOM   3715  H   GLU A 256     -11.119  11.454  38.217  1.00  0.00           H  
ATOM   3716  HA  GLU A 256     -13.487  10.751  39.551  1.00  0.00           H  
ATOM   3717 1HB  GLU A 256     -12.314   8.687  40.013  1.00  0.00           H  
ATOM   3718 2HB  GLU A 256     -11.956   9.260  38.397  1.00  0.00           H  
ATOM   3719 1HG  GLU A 256      -9.841  10.236  39.356  1.00  0.00           H  
ATOM   3720 2HG  GLU A 256     -10.170   9.298  40.810  1.00  0.00           H  
ATOM   3721  N   TYR A 257     -11.316  12.026  41.636  1.00  0.00           N  
ATOM   3722  CA  TYR A 257     -11.113  12.541  42.990  1.00  0.00           C  
ATOM   3723  C   TYR A 257     -11.407  14.031  43.089  1.00  0.00           C  
ATOM   3724  O   TYR A 257     -11.039  14.676  44.078  1.00  0.00           O  
ATOM   3725  CB  TYR A 257      -9.712  12.237  43.531  1.00  0.00           C  
ATOM   3726  CG  TYR A 257      -9.551  10.836  44.014  1.00  0.00           C  
ATOM   3727  CD1 TYR A 257      -8.299  10.289  44.258  1.00  0.00           C  
ATOM   3728  CD2 TYR A 257     -10.676  10.115  44.282  1.00  0.00           C  
ATOM   3729  CE1 TYR A 257      -8.218   8.999  44.768  1.00  0.00           C  
ATOM   3730  CE2 TYR A 257     -10.590   8.865  44.773  1.00  0.00           C  
ATOM   3731  CZ  TYR A 257      -9.406   8.303  45.023  1.00  0.00           C  
ATOM   3732  OH  TYR A 257      -9.409   7.021  45.511  1.00  0.00           O  
ATOM   3733  H   TYR A 257     -10.688  12.374  40.912  1.00  0.00           H  
ATOM   3734  HA  TYR A 257     -11.820  12.045  43.643  1.00  0.00           H  
ATOM   3735 1HB  TYR A 257      -8.974  12.411  42.740  1.00  0.00           H  
ATOM   3736 2HB  TYR A 257      -9.485  12.908  44.351  1.00  0.00           H  
ATOM   3737  HD1 TYR A 257      -7.394  10.862  44.058  1.00  0.00           H  
ATOM   3738  HD2 TYR A 257     -11.649  10.548  44.108  1.00  0.00           H  
ATOM   3739  HE1 TYR A 257      -7.247   8.541  44.964  1.00  0.00           H  
ATOM   3740  HE2 TYR A 257     -11.479   8.299  44.986  1.00  0.00           H  
ATOM   3741  HH  TYR A 257     -10.174   6.537  45.092  1.00  0.00           H  
ATOM   3742  N   LYS A 258     -12.023  14.585  42.047  1.00  0.00           N  
ATOM   3743  CA  LYS A 258     -12.353  16.000  41.956  1.00  0.00           C  
ATOM   3744  C   LYS A 258     -11.165  16.885  42.280  1.00  0.00           C  
ATOM   3745  O   LYS A 258     -11.278  17.893  42.989  1.00  0.00           O  
ATOM   3746  CB  LYS A 258     -13.566  16.338  42.814  1.00  0.00           C  
ATOM   3747  CG  LYS A 258     -14.817  15.580  42.399  1.00  0.00           C  
ATOM   3748  CD  LYS A 258     -15.184  15.904  40.947  1.00  0.00           C  
ATOM   3749  CE  LYS A 258     -16.511  15.278  40.519  1.00  0.00           C  
ATOM   3750  NZ  LYS A 258     -16.532  13.829  40.767  1.00  0.00           N  
ATOM   3751  H   LYS A 258     -12.306  14.001  41.262  1.00  0.00           H  
ATOM   3752  HA  LYS A 258     -12.626  16.203  40.919  1.00  0.00           H  
ATOM   3753 1HB  LYS A 258     -13.356  16.097  43.854  1.00  0.00           H  
ATOM   3754 2HB  LYS A 258     -13.776  17.392  42.759  1.00  0.00           H  
ATOM   3755 1HG  LYS A 258     -14.663  14.502  42.496  1.00  0.00           H  
ATOM   3756 2HG  LYS A 258     -15.641  15.868  43.035  1.00  0.00           H  
ATOM   3757 1HD  LYS A 258     -15.258  16.981  40.828  1.00  0.00           H  
ATOM   3758 2HD  LYS A 258     -14.401  15.538  40.285  1.00  0.00           H  
ATOM   3759 1HE  LYS A 258     -17.348  15.742  41.050  1.00  0.00           H  
ATOM   3760 2HE  LYS A 258     -16.632  15.446  39.451  1.00  0.00           H  
ATOM   3761 1HZ  LYS A 258     -17.408  13.444  40.456  1.00  0.00           H  
ATOM   3762 2HZ  LYS A 258     -15.771  13.373  40.288  1.00  0.00           H  
ATOM   3763 3HZ  LYS A 258     -16.470  13.672  41.777  1.00  0.00           H  
ATOM   3764  N   GLN A 259     -10.018  16.552  41.709  1.00  0.00           N  
ATOM   3765  CA  GLN A 259      -8.825  17.337  41.948  1.00  0.00           C  
ATOM   3766  C   GLN A 259      -8.897  18.539  41.040  1.00  0.00           C  
ATOM   3767  O   GLN A 259      -8.432  18.527  39.895  1.00  0.00           O  
ATOM   3768  CB  GLN A 259      -7.567  16.505  41.758  1.00  0.00           C  
ATOM   3769  CG  GLN A 259      -7.497  15.322  42.709  1.00  0.00           C  
ATOM   3770  CD  GLN A 259      -7.278  15.738  44.154  1.00  0.00           C  
ATOM   3771  OE1 GLN A 259      -6.219  16.282  44.495  1.00  0.00           O  
ATOM   3772  NE2 GLN A 259      -8.274  15.509  45.015  1.00  0.00           N  
ATOM   3773  H   GLN A 259      -9.975  15.716  41.126  1.00  0.00           H  
ATOM   3774  HA  GLN A 259      -8.836  17.691  42.978  1.00  0.00           H  
ATOM   3775 1HB  GLN A 259      -7.548  16.121  40.774  1.00  0.00           H  
ATOM   3776 2HB  GLN A 259      -6.683  17.128  41.895  1.00  0.00           H  
ATOM   3777 1HG  GLN A 259      -8.442  14.793  42.647  1.00  0.00           H  
ATOM   3778 2HG  GLN A 259      -6.678  14.663  42.406  1.00  0.00           H  
ATOM   3779 1HE2 GLN A 259      -8.179  15.780  45.972  1.00  0.00           H  
ATOM   3780 2HE2 GLN A 259      -9.154  15.078  44.703  1.00  0.00           H  
ATOM   3781  N   SER A 260      -9.612  19.527  41.561  1.00  0.00           N  
ATOM   3782  CA  SER A 260      -9.965  20.772  40.903  1.00  0.00           C  
ATOM   3783  C   SER A 260      -8.798  21.720  40.713  1.00  0.00           C  
ATOM   3784  O   SER A 260      -7.766  21.607  41.377  1.00  0.00           O  
ATOM   3785  CB  SER A 260     -11.022  21.473  41.731  1.00  0.00           C  
ATOM   3786  OG  SER A 260     -10.497  21.894  42.966  1.00  0.00           O  
ATOM   3787  H   SER A 260      -9.982  19.349  42.494  1.00  0.00           H  
ATOM   3788  HA  SER A 260     -10.370  20.538  39.917  1.00  0.00           H  
ATOM   3789 1HB  SER A 260     -11.403  22.329  41.185  1.00  0.00           H  
ATOM   3790 2HB  SER A 260     -11.850  20.799  41.905  1.00  0.00           H  
ATOM   3791  HG  SER A 260     -11.195  22.399  43.389  1.00  0.00           H  
ATOM   3792  N   THR A 261      -9.016  22.687  39.833  1.00  0.00           N  
ATOM   3793  CA  THR A 261      -8.058  23.723  39.520  1.00  0.00           C  
ATOM   3794  C   THR A 261      -8.457  25.076  40.081  1.00  0.00           C  
ATOM   3795  O   THR A 261      -9.566  25.545  39.850  1.00  0.00           O  
ATOM   3796  CB  THR A 261      -7.929  23.842  38.002  1.00  0.00           C  
ATOM   3797  OG1 THR A 261      -7.463  22.612  37.479  1.00  0.00           O  
ATOM   3798  CG2 THR A 261      -7.014  24.935  37.655  1.00  0.00           C  
ATOM   3799  H   THR A 261      -9.892  22.681  39.333  1.00  0.00           H  
ATOM   3800  HA  THR A 261      -7.095  23.442  39.945  1.00  0.00           H  
ATOM   3801  HB  THR A 261      -8.903  24.042  37.564  1.00  0.00           H  
ATOM   3802  HG1 THR A 261      -8.210  21.969  37.473  1.00  0.00           H  
ATOM   3803 1HG2 THR A 261      -6.912  25.011  36.592  1.00  0.00           H  
ATOM   3804 2HG2 THR A 261      -7.395  25.834  38.025  1.00  0.00           H  
ATOM   3805 3HG2 THR A 261      -6.059  24.763  38.106  1.00  0.00           H  
ATOM   3806  N   LEU A 262      -7.536  25.721  40.794  1.00  0.00           N  
ATOM   3807  CA  LEU A 262      -7.800  27.049  41.339  1.00  0.00           C  
ATOM   3808  C   LEU A 262      -7.163  28.153  40.491  1.00  0.00           C  
ATOM   3809  O   LEU A 262      -7.439  29.337  40.685  1.00  0.00           O  
ATOM   3810  CB  LEU A 262      -7.294  27.123  42.775  1.00  0.00           C  
ATOM   3811  CG  LEU A 262      -7.941  26.110  43.725  1.00  0.00           C  
ATOM   3812  CD1 LEU A 262      -7.313  26.240  45.102  1.00  0.00           C  
ATOM   3813  CD2 LEU A 262      -9.446  26.348  43.765  1.00  0.00           C  
ATOM   3814  H   LEU A 262      -6.649  25.273  40.973  1.00  0.00           H  
ATOM   3815  HA  LEU A 262      -8.877  27.211  41.345  1.00  0.00           H  
ATOM   3816 1HB  LEU A 262      -6.218  26.956  42.780  1.00  0.00           H  
ATOM   3817 2HB  LEU A 262      -7.492  28.122  43.163  1.00  0.00           H  
ATOM   3818  HG  LEU A 262      -7.750  25.096  43.365  1.00  0.00           H  
ATOM   3819 1HD1 LEU A 262      -7.762  25.512  45.778  1.00  0.00           H  
ATOM   3820 2HD1 LEU A 262      -6.241  26.055  45.031  1.00  0.00           H  
ATOM   3821 3HD1 LEU A 262      -7.484  27.245  45.486  1.00  0.00           H  
ATOM   3822 1HD2 LEU A 262      -9.911  25.623  44.433  1.00  0.00           H  
ATOM   3823 2HD2 LEU A 262      -9.645  27.357  44.127  1.00  0.00           H  
ATOM   3824 3HD2 LEU A 262      -9.863  26.233  42.760  1.00  0.00           H  
ATOM   3825  N   SER A 263      -6.308  27.752  39.552  1.00  0.00           N  
ATOM   3826  CA  SER A 263      -5.608  28.683  38.674  1.00  0.00           C  
ATOM   3827  C   SER A 263      -5.140  28.017  37.381  1.00  0.00           C  
ATOM   3828  O   SER A 263      -4.662  26.874  37.376  1.00  0.00           O  
ATOM   3829  CB  SER A 263      -4.421  29.298  39.381  1.00  0.00           C  
ATOM   3830  OG  SER A 263      -3.739  30.182  38.530  1.00  0.00           O  
ATOM   3831  H   SER A 263      -6.142  26.765  39.445  1.00  0.00           H  
ATOM   3832  HA  SER A 263      -6.300  29.483  38.405  1.00  0.00           H  
ATOM   3833 1HB  SER A 263      -4.758  29.833  40.270  1.00  0.00           H  
ATOM   3834 2HB  SER A 263      -3.744  28.510  39.707  1.00  0.00           H  
ATOM   3835  HG  SER A 263      -3.457  29.653  37.762  1.00  0.00           H  
ATOM   3836  N   PHE A 264      -5.202  28.786  36.303  1.00  0.00           N  
ATOM   3837  CA  PHE A 264      -4.759  28.339  34.989  1.00  0.00           C  
ATOM   3838  C   PHE A 264      -3.260  28.084  34.970  1.00  0.00           C  
ATOM   3839  O   PHE A 264      -2.507  28.657  35.761  1.00  0.00           O  
ATOM   3840  CB  PHE A 264      -5.148  29.353  33.919  1.00  0.00           C  
ATOM   3841  CG  PHE A 264      -6.629  29.375  33.627  1.00  0.00           C  
ATOM   3842  CD1 PHE A 264      -7.437  30.408  34.075  1.00  0.00           C  
ATOM   3843  CD2 PHE A 264      -7.210  28.359  32.899  1.00  0.00           C  
ATOM   3844  CE1 PHE A 264      -8.789  30.418  33.785  1.00  0.00           C  
ATOM   3845  CE2 PHE A 264      -8.551  28.363  32.621  1.00  0.00           C  
ATOM   3846  CZ  PHE A 264      -9.344  29.393  33.055  1.00  0.00           C  
ATOM   3847  H   PHE A 264      -5.595  29.714  36.395  1.00  0.00           H  
ATOM   3848  HA  PHE A 264      -5.254  27.402  34.761  1.00  0.00           H  
ATOM   3849 1HB  PHE A 264      -4.845  30.351  34.231  1.00  0.00           H  
ATOM   3850 2HB  PHE A 264      -4.622  29.125  32.992  1.00  0.00           H  
ATOM   3851  HD1 PHE A 264      -6.998  31.221  34.653  1.00  0.00           H  
ATOM   3852  HD2 PHE A 264      -6.584  27.544  32.539  1.00  0.00           H  
ATOM   3853  HE1 PHE A 264      -9.415  31.237  34.136  1.00  0.00           H  
ATOM   3854  HE2 PHE A 264      -8.978  27.560  32.060  1.00  0.00           H  
ATOM   3855  HZ  PHE A 264     -10.410  29.397  32.828  1.00  0.00           H  
ATOM   3856  N   GLY A 265      -2.830  27.142  34.133  1.00  0.00           N  
ATOM   3857  CA  GLY A 265      -1.409  26.812  33.988  1.00  0.00           C  
ATOM   3858  C   GLY A 265      -0.947  25.822  35.053  1.00  0.00           C  
ATOM   3859  O   GLY A 265      -0.539  24.697  34.739  1.00  0.00           O  
ATOM   3860  H   GLY A 265      -3.498  26.671  33.541  1.00  0.00           H  
ATOM   3861 1HA  GLY A 265      -1.236  26.391  32.997  1.00  0.00           H  
ATOM   3862 2HA  GLY A 265      -0.816  27.725  34.055  1.00  0.00           H  
ATOM   3863  N   GLU A 266      -1.060  26.237  36.312  1.00  0.00           N  
ATOM   3864  CA  GLU A 266      -0.675  25.411  37.450  1.00  0.00           C  
ATOM   3865  C   GLU A 266      -1.578  24.199  37.595  1.00  0.00           C  
ATOM   3866  O   GLU A 266      -1.084  23.090  37.823  1.00  0.00           O  
ATOM   3867  CB  GLU A 266      -0.690  26.249  38.729  1.00  0.00           C  
ATOM   3868  CG  GLU A 266      -0.325  25.505  40.020  1.00  0.00           C  
ATOM   3869  CD  GLU A 266       1.065  24.911  40.037  1.00  0.00           C  
ATOM   3870  OE1 GLU A 266       1.861  25.212  39.179  1.00  0.00           O  
ATOM   3871  OE2 GLU A 266       1.338  24.155  40.944  1.00  0.00           O  
ATOM   3872  H   GLU A 266      -1.421  27.182  36.449  1.00  0.00           H  
ATOM   3873  HA  GLU A 266       0.341  25.059  37.288  1.00  0.00           H  
ATOM   3874 1HB  GLU A 266       0.003  27.080  38.620  1.00  0.00           H  
ATOM   3875 2HB  GLU A 266      -1.688  26.675  38.862  1.00  0.00           H  
ATOM   3876 1HG  GLU A 266      -0.418  26.197  40.855  1.00  0.00           H  
ATOM   3877 2HG  GLU A 266      -1.050  24.704  40.168  1.00  0.00           H  
ATOM   3878  N   GLY A 267      -2.882  24.356  37.368  1.00  0.00           N  
ATOM   3879  CA  GLY A 267      -3.760  23.202  37.446  1.00  0.00           C  
ATOM   3880  C   GLY A 267      -3.240  22.115  36.540  1.00  0.00           C  
ATOM   3881  O   GLY A 267      -2.943  21.001  36.990  1.00  0.00           O  
ATOM   3882  H   GLY A 267      -3.286  25.281  37.192  1.00  0.00           H  
ATOM   3883 1HA  GLY A 267      -3.835  22.849  38.474  1.00  0.00           H  
ATOM   3884 2HA  GLY A 267      -4.748  23.466  37.102  1.00  0.00           H  
ATOM   3885  N   THR A 268      -3.056  22.465  35.266  1.00  0.00           N  
ATOM   3886  CA  THR A 268      -2.579  21.525  34.273  1.00  0.00           C  
ATOM   3887  C   THR A 268      -1.259  20.906  34.688  1.00  0.00           C  
ATOM   3888  O   THR A 268      -1.126  19.687  34.671  1.00  0.00           O  
ATOM   3889  CB  THR A 268      -2.359  22.207  32.917  1.00  0.00           C  
ATOM   3890  OG1 THR A 268      -3.588  22.744  32.424  1.00  0.00           O  
ATOM   3891  CG2 THR A 268      -1.803  21.198  31.944  1.00  0.00           C  
ATOM   3892  H   THR A 268      -3.294  23.404  34.989  1.00  0.00           H  
ATOM   3893  HA  THR A 268      -3.316  20.727  34.162  1.00  0.00           H  
ATOM   3894  HB  THR A 268      -1.644  23.022  33.040  1.00  0.00           H  
ATOM   3895  HG1 THR A 268      -3.409  23.337  31.674  1.00  0.00           H  
ATOM   3896 1HG2 THR A 268      -1.613  21.664  30.996  1.00  0.00           H  
ATOM   3897 2HG2 THR A 268      -0.872  20.815  32.342  1.00  0.00           H  
ATOM   3898 3HG2 THR A 268      -2.512  20.377  31.816  1.00  0.00           H  
ATOM   3899  N   ARG A 269      -0.297  21.713  35.139  1.00  0.00           N  
ATOM   3900  CA  ARG A 269       1.001  21.158  35.515  1.00  0.00           C  
ATOM   3901  C   ARG A 269       0.825  20.016  36.522  1.00  0.00           C  
ATOM   3902  O   ARG A 269       1.314  18.887  36.317  1.00  0.00           O  
ATOM   3903  CB  ARG A 269       1.902  22.224  36.122  1.00  0.00           C  
ATOM   3904  CG  ARG A 269       3.335  21.742  36.397  1.00  0.00           C  
ATOM   3905  CD  ARG A 269       4.157  22.746  37.151  1.00  0.00           C  
ATOM   3906  NE  ARG A 269       3.679  22.901  38.506  1.00  0.00           N  
ATOM   3907  CZ  ARG A 269       3.948  22.016  39.485  1.00  0.00           C  
ATOM   3908  NH1 ARG A 269       4.692  20.969  39.216  1.00  0.00           N  
ATOM   3909  NH2 ARG A 269       3.457  22.187  40.694  1.00  0.00           N  
ATOM   3910  H   ARG A 269      -0.446  22.723  35.171  1.00  0.00           H  
ATOM   3911  HA  ARG A 269       1.494  20.786  34.630  1.00  0.00           H  
ATOM   3912 1HB  ARG A 269       1.951  23.085  35.456  1.00  0.00           H  
ATOM   3913 2HB  ARG A 269       1.476  22.569  37.070  1.00  0.00           H  
ATOM   3914 1HG  ARG A 269       3.289  20.829  36.994  1.00  0.00           H  
ATOM   3915 2HG  ARG A 269       3.833  21.524  35.446  1.00  0.00           H  
ATOM   3916 1HD  ARG A 269       5.193  22.417  37.189  1.00  0.00           H  
ATOM   3917 2HD  ARG A 269       4.096  23.715  36.657  1.00  0.00           H  
ATOM   3918  HE  ARG A 269       3.089  23.719  38.737  1.00  0.00           H  
ATOM   3919 1HH1 ARG A 269       5.058  20.838  38.292  1.00  0.00           H  
ATOM   3920 2HH1 ARG A 269       4.863  20.257  39.937  1.00  0.00           H  
ATOM   3921 1HH2 ARG A 269       2.843  22.993  40.881  1.00  0.00           H  
ATOM   3922 2HH2 ARG A 269       3.649  21.508  41.417  1.00  0.00           H  
ATOM   3923  N   THR A 270       0.007  20.282  37.543  1.00  0.00           N  
ATOM   3924  CA  THR A 270      -0.261  19.359  38.639  1.00  0.00           C  
ATOM   3925  C   THR A 270      -1.196  18.210  38.251  1.00  0.00           C  
ATOM   3926  O   THR A 270      -1.495  17.349  39.077  1.00  0.00           O  
ATOM   3927  CB  THR A 270      -0.863  20.104  39.838  1.00  0.00           C  
ATOM   3928  OG1 THR A 270      -2.087  20.733  39.448  1.00  0.00           O  
ATOM   3929  CG2 THR A 270       0.102  21.148  40.324  1.00  0.00           C  
ATOM   3930  H   THR A 270      -0.412  21.217  37.599  1.00  0.00           H  
ATOM   3931  HA  THR A 270       0.689  18.947  38.961  1.00  0.00           H  
ATOM   3932  HB  THR A 270      -1.066  19.399  40.641  1.00  0.00           H  
ATOM   3933  HG1 THR A 270      -1.946  21.230  38.605  1.00  0.00           H  
ATOM   3934 1HG2 THR A 270      -0.323  21.679  41.173  1.00  0.00           H  
ATOM   3935 2HG2 THR A 270       1.029  20.659  40.625  1.00  0.00           H  
ATOM   3936 3HG2 THR A 270       0.312  21.858  39.527  1.00  0.00           H  
ATOM   3937  N   GLY A 271      -1.697  18.228  37.015  1.00  0.00           N  
ATOM   3938  CA  GLY A 271      -2.604  17.221  36.493  1.00  0.00           C  
ATOM   3939  C   GLY A 271      -4.058  17.486  36.857  1.00  0.00           C  
ATOM   3940  O   GLY A 271      -4.933  16.696  36.518  1.00  0.00           O  
ATOM   3941  H   GLY A 271      -1.418  18.963  36.372  1.00  0.00           H  
ATOM   3942 1HA  GLY A 271      -2.501  17.189  35.410  1.00  0.00           H  
ATOM   3943 2HA  GLY A 271      -2.309  16.243  36.868  1.00  0.00           H  
ATOM   3944  N   CYS A 272      -4.326  18.598  37.524  1.00  0.00           N  
ATOM   3945  CA  CYS A 272      -5.674  18.900  37.970  1.00  0.00           C  
ATOM   3946  C   CYS A 272      -6.585  19.197  36.805  1.00  0.00           C  
ATOM   3947  O   CYS A 272      -6.145  19.700  35.768  1.00  0.00           O  
ATOM   3948  CB  CYS A 272      -5.681  20.050  38.945  1.00  0.00           C  
ATOM   3949  SG  CYS A 272      -4.824  19.688  40.473  1.00  0.00           S  
ATOM   3950  H   CYS A 272      -3.581  19.267  37.715  1.00  0.00           H  
ATOM   3951  HA  CYS A 272      -6.064  18.028  38.495  1.00  0.00           H  
ATOM   3952 1HB  CYS A 272      -5.227  20.914  38.496  1.00  0.00           H  
ATOM   3953 2HB  CYS A 272      -6.708  20.311  39.183  1.00  0.00           H  
ATOM   3954  HG  CYS A 272      -3.586  19.883  39.974  1.00  0.00           H  
ATOM   3955  N   LEU A 273      -7.850  18.841  36.976  1.00  0.00           N  
ATOM   3956  CA  LEU A 273      -8.884  19.021  35.966  1.00  0.00           C  
ATOM   3957  C   LEU A 273      -9.449  20.440  35.989  1.00  0.00           C  
ATOM   3958  O   LEU A 273      -9.622  21.032  37.058  1.00  0.00           O  
ATOM   3959  CB  LEU A 273     -10.004  17.996  36.126  1.00  0.00           C  
ATOM   3960  CG  LEU A 273     -10.997  17.946  34.952  1.00  0.00           C  
ATOM   3961  CD1 LEU A 273     -10.256  17.402  33.707  1.00  0.00           C  
ATOM   3962  CD2 LEU A 273     -12.132  17.093  35.310  1.00  0.00           C  
ATOM   3963  H   LEU A 273      -8.105  18.475  37.896  1.00  0.00           H  
ATOM   3964  HA  LEU A 273      -8.432  18.857  34.990  1.00  0.00           H  
ATOM   3965 1HB  LEU A 273      -9.551  17.004  36.212  1.00  0.00           H  
ATOM   3966 2HB  LEU A 273     -10.542  18.197  37.042  1.00  0.00           H  
ATOM   3967  HG  LEU A 273     -11.363  18.925  34.724  1.00  0.00           H  
ATOM   3968 1HD1 LEU A 273     -10.948  17.359  32.864  1.00  0.00           H  
ATOM   3969 2HD1 LEU A 273      -9.421  18.055  33.460  1.00  0.00           H  
ATOM   3970 3HD1 LEU A 273      -9.881  16.398  33.919  1.00  0.00           H  
ATOM   3971 1HD2 LEU A 273     -12.835  17.044  34.479  1.00  0.00           H  
ATOM   3972 2HD2 LEU A 273     -11.755  16.138  35.518  1.00  0.00           H  
ATOM   3973 3HD2 LEU A 273     -12.632  17.476  36.181  1.00  0.00           H  
ATOM   3974  N   PHE A 274      -9.739  20.987  34.815  1.00  0.00           N  
ATOM   3975  CA  PHE A 274     -10.320  22.319  34.706  1.00  0.00           C  
ATOM   3976  C   PHE A 274     -11.834  22.381  34.827  1.00  0.00           C  
ATOM   3977  O   PHE A 274     -12.413  23.382  34.443  1.00  0.00           O  
ATOM   3978  CB  PHE A 274     -10.024  22.973  33.358  1.00  0.00           C  
ATOM   3979  CG  PHE A 274      -8.693  23.512  33.160  1.00  0.00           C  
ATOM   3980  CD1 PHE A 274      -7.907  23.059  32.152  1.00  0.00           C  
ATOM   3981  CD2 PHE A 274      -8.222  24.505  33.980  1.00  0.00           C  
ATOM   3982  CE1 PHE A 274      -6.662  23.579  31.962  1.00  0.00           C  
ATOM   3983  CE2 PHE A 274      -6.982  25.030  33.797  1.00  0.00           C  
ATOM   3984  CZ  PHE A 274      -6.188  24.569  32.782  1.00  0.00           C  
ATOM   3985  H   PHE A 274      -9.561  20.459  33.973  1.00  0.00           H  
ATOM   3986  HA  PHE A 274      -9.891  22.935  35.498  1.00  0.00           H  
ATOM   3987 1HB  PHE A 274     -10.205  22.245  32.568  1.00  0.00           H  
ATOM   3988 2HB  PHE A 274     -10.738  23.783  33.196  1.00  0.00           H  
ATOM   3989  HD1 PHE A 274      -8.283  22.277  31.492  1.00  0.00           H  
ATOM   3990  HD2 PHE A 274      -8.851  24.874  34.783  1.00  0.00           H  
ATOM   3991  HE1 PHE A 274      -6.049  23.203  31.163  1.00  0.00           H  
ATOM   3992  HE2 PHE A 274      -6.637  25.804  34.456  1.00  0.00           H  
ATOM   3993  HZ  PHE A 274      -5.190  24.980  32.623  1.00  0.00           H  
ATOM   3994  N   TYR A 275     -12.493  21.367  35.378  1.00  0.00           N  
ATOM   3995  CA  TYR A 275     -13.952  21.440  35.507  1.00  0.00           C  
ATOM   3996  C   TYR A 275     -14.388  22.698  36.290  1.00  0.00           C  
ATOM   3997  O   TYR A 275     -15.395  23.329  35.968  1.00  0.00           O  
ATOM   3998  CB  TYR A 275     -14.511  20.162  36.136  1.00  0.00           C  
ATOM   3999  CG  TYR A 275     -14.401  20.041  37.644  1.00  0.00           C  
ATOM   4000  CD1 TYR A 275     -15.471  20.452  38.412  1.00  0.00           C  
ATOM   4001  CD2 TYR A 275     -13.267  19.508  38.261  1.00  0.00           C  
ATOM   4002  CE1 TYR A 275     -15.422  20.340  39.773  1.00  0.00           C  
ATOM   4003  CE2 TYR A 275     -13.226  19.393  39.640  1.00  0.00           C  
ATOM   4004  CZ  TYR A 275     -14.312  19.813  40.393  1.00  0.00           C  
ATOM   4005  OH  TYR A 275     -14.306  19.714  41.764  1.00  0.00           O  
ATOM   4006  H   TYR A 275     -11.992  20.556  35.702  1.00  0.00           H  
ATOM   4007  HA  TYR A 275     -14.372  21.521  34.507  1.00  0.00           H  
ATOM   4008 1HB  TYR A 275     -15.567  20.080  35.875  1.00  0.00           H  
ATOM   4009 2HB  TYR A 275     -14.016  19.313  35.690  1.00  0.00           H  
ATOM   4010  HD1 TYR A 275     -16.359  20.866  37.933  1.00  0.00           H  
ATOM   4011  HD2 TYR A 275     -12.428  19.187  37.667  1.00  0.00           H  
ATOM   4012  HE1 TYR A 275     -16.261  20.659  40.361  1.00  0.00           H  
ATOM   4013  HE2 TYR A 275     -12.347  18.972  40.132  1.00  0.00           H  
ATOM   4014  HH  TYR A 275     -13.543  19.201  42.051  1.00  0.00           H  
ATOM   4015  N   GLU A 276     -13.578  23.127  37.258  1.00  0.00           N  
ATOM   4016  CA  GLU A 276     -13.848  24.341  38.032  1.00  0.00           C  
ATOM   4017  C   GLU A 276     -13.908  25.557  37.100  1.00  0.00           C  
ATOM   4018  O   GLU A 276     -14.589  26.546  37.380  1.00  0.00           O  
ATOM   4019  CB  GLU A 276     -12.783  24.545  39.103  1.00  0.00           C  
ATOM   4020  CG  GLU A 276     -12.993  25.767  40.020  1.00  0.00           C  
ATOM   4021  CD  GLU A 276     -14.220  25.698  40.939  1.00  0.00           C  
ATOM   4022  OE1 GLU A 276     -14.696  24.615  41.233  1.00  0.00           O  
ATOM   4023  OE2 GLU A 276     -14.664  26.744  41.359  1.00  0.00           O  
ATOM   4024  H   GLU A 276     -12.758  22.582  37.475  1.00  0.00           H  
ATOM   4025  HA  GLU A 276     -14.820  24.233  38.517  1.00  0.00           H  
ATOM   4026 1HB  GLU A 276     -12.736  23.661  39.730  1.00  0.00           H  
ATOM   4027 2HB  GLU A 276     -11.806  24.656  38.622  1.00  0.00           H  
ATOM   4028 1HG  GLU A 276     -12.101  25.883  40.639  1.00  0.00           H  
ATOM   4029 2HG  GLU A 276     -13.069  26.653  39.388  1.00  0.00           H  
ATOM   4030  N   PHE A 277     -13.138  25.482  36.013  1.00  0.00           N  
ATOM   4031  CA  PHE A 277     -13.009  26.492  34.986  1.00  0.00           C  
ATOM   4032  C   PHE A 277     -13.741  26.087  33.710  1.00  0.00           C  
ATOM   4033  O   PHE A 277     -13.352  26.485  32.605  1.00  0.00           O  
ATOM   4034  CB  PHE A 277     -11.554  26.815  34.678  1.00  0.00           C  
ATOM   4035  CG  PHE A 277     -10.892  27.603  35.744  1.00  0.00           C  
ATOM   4036  CD1 PHE A 277     -10.003  27.052  36.624  1.00  0.00           C  
ATOM   4037  CD2 PHE A 277     -11.181  28.954  35.854  1.00  0.00           C  
ATOM   4038  CE1 PHE A 277      -9.416  27.842  37.586  1.00  0.00           C  
ATOM   4039  CE2 PHE A 277     -10.585  29.735  36.814  1.00  0.00           C  
ATOM   4040  CZ  PHE A 277      -9.697  29.170  37.683  1.00  0.00           C  
ATOM   4041  H   PHE A 277     -12.647  24.620  35.831  1.00  0.00           H  
ATOM   4042  HA  PHE A 277     -13.453  27.404  35.368  1.00  0.00           H  
ATOM   4043 1HB  PHE A 277     -11.004  25.891  34.544  1.00  0.00           H  
ATOM   4044 2HB  PHE A 277     -11.495  27.371  33.749  1.00  0.00           H  
ATOM   4045  HD1 PHE A 277      -9.771  25.994  36.564  1.00  0.00           H  
ATOM   4046  HD2 PHE A 277     -11.895  29.397  35.155  1.00  0.00           H  
ATOM   4047  HE1 PHE A 277      -8.737  27.417  38.280  1.00  0.00           H  
ATOM   4048  HE2 PHE A 277     -10.822  30.794  36.884  1.00  0.00           H  
ATOM   4049  HZ  PHE A 277      -9.218  29.773  38.458  1.00  0.00           H  
ATOM   4050  N   GLY A 278     -14.838  25.345  33.869  1.00  0.00           N  
ATOM   4051  CA  GLY A 278     -15.666  24.957  32.742  1.00  0.00           C  
ATOM   4052  C   GLY A 278     -15.296  23.623  32.126  1.00  0.00           C  
ATOM   4053  O   GLY A 278     -15.635  22.563  32.659  1.00  0.00           O  
ATOM   4054  H   GLY A 278     -15.088  25.001  34.793  1.00  0.00           H  
ATOM   4055 1HA  GLY A 278     -16.713  24.938  33.054  1.00  0.00           H  
ATOM   4056 2HA  GLY A 278     -15.585  25.720  31.981  1.00  0.00           H  
ATOM   4057  N   CYS A 279     -14.686  23.663  30.939  1.00  0.00           N  
ATOM   4058  CA  CYS A 279     -14.392  22.468  30.152  1.00  0.00           C  
ATOM   4059  C   CYS A 279     -15.668  21.780  29.697  1.00  0.00           C  
ATOM   4060  O   CYS A 279     -16.010  21.798  28.509  1.00  0.00           O  
ATOM   4061  CB  CYS A 279     -13.505  21.468  30.912  1.00  0.00           C  
ATOM   4062  SG  CYS A 279     -12.844  20.044  29.884  1.00  0.00           S  
ATOM   4063  H   CYS A 279     -14.432  24.575  30.589  1.00  0.00           H  
ATOM   4064  HA  CYS A 279     -13.834  22.783  29.269  1.00  0.00           H  
ATOM   4065 1HB  CYS A 279     -12.653  21.996  31.343  1.00  0.00           H  
ATOM   4066 2HB  CYS A 279     -14.061  21.039  31.741  1.00  0.00           H  
ATOM   4067  N   ARG A 280     -16.363  21.116  30.615  1.00  0.00           N  
ATOM   4068  CA  ARG A 280     -17.563  20.313  30.377  1.00  0.00           C  
ATOM   4069  C   ARG A 280     -17.265  18.976  29.700  1.00  0.00           C  
ATOM   4070  O   ARG A 280     -18.163  18.327  29.157  1.00  0.00           O  
ATOM   4071  CB  ARG A 280     -18.606  21.066  29.531  1.00  0.00           C  
ATOM   4072  CG  ARG A 280     -19.160  22.370  30.113  1.00  0.00           C  
ATOM   4073  CD  ARG A 280     -20.173  22.982  29.195  1.00  0.00           C  
ATOM   4074  NE  ARG A 280     -21.386  22.157  29.009  1.00  0.00           N  
ATOM   4075  CZ  ARG A 280     -22.427  22.081  29.839  1.00  0.00           C  
ATOM   4076  NH1 ARG A 280     -22.472  22.754  30.987  1.00  0.00           N  
ATOM   4077  NH2 ARG A 280     -23.414  21.313  29.467  1.00  0.00           N  
ATOM   4078  H   ARG A 280     -16.030  21.213  31.570  1.00  0.00           H  
ATOM   4079  HA  ARG A 280     -18.015  20.107  31.346  1.00  0.00           H  
ATOM   4080 1HB  ARG A 280     -18.254  21.262  28.533  1.00  0.00           H  
ATOM   4081 2HB  ARG A 280     -19.470  20.410  29.406  1.00  0.00           H  
ATOM   4082 1HG  ARG A 280     -19.618  22.193  31.079  1.00  0.00           H  
ATOM   4083 2HG  ARG A 280     -18.345  23.090  30.230  1.00  0.00           H  
ATOM   4084 1HD  ARG A 280     -20.476  23.960  29.577  1.00  0.00           H  
ATOM   4085 2HD  ARG A 280     -19.710  23.100  28.227  1.00  0.00           H  
ATOM   4086  HE  ARG A 280     -21.487  21.606  28.136  1.00  0.00           H  
ATOM   4087 1HH1 ARG A 280     -21.701  23.345  31.259  1.00  0.00           H  
ATOM   4088 2HH1 ARG A 280     -23.287  22.674  31.597  1.00  0.00           H  
ATOM   4089 1HH2 ARG A 280     -23.334  20.820  28.540  1.00  0.00           H  
ATOM   4090 2HH2 ARG A 280     -24.253  21.224  30.057  1.00  0.00           H  
ATOM   4091  N   GLY A 281     -16.030  18.520  29.854  1.00  0.00           N  
ATOM   4092  CA  GLY A 281     -15.559  17.209  29.432  1.00  0.00           C  
ATOM   4093  C   GLY A 281     -16.531  16.092  29.832  1.00  0.00           C  
ATOM   4094  O   GLY A 281     -16.862  15.229  29.016  1.00  0.00           O  
ATOM   4095  H   GLY A 281     -15.358  19.136  30.290  1.00  0.00           H  
ATOM   4096 1HA  GLY A 281     -15.450  17.231  28.350  1.00  0.00           H  
ATOM   4097 2HA  GLY A 281     -14.564  17.022  29.841  1.00  0.00           H  
ATOM   4098  N   PRO A 282     -16.917  16.015  31.123  1.00  0.00           N  
ATOM   4099  CA  PRO A 282     -17.843  15.068  31.715  1.00  0.00           C  
ATOM   4100  C   PRO A 282     -19.237  15.062  31.075  1.00  0.00           C  
ATOM   4101  O   PRO A 282     -20.023  14.146  31.311  1.00  0.00           O  
ATOM   4102  CB  PRO A 282     -17.876  15.530  33.177  1.00  0.00           C  
ATOM   4103  CG  PRO A 282     -16.574  16.226  33.399  1.00  0.00           C  
ATOM   4104  CD  PRO A 282     -16.302  16.928  32.143  1.00  0.00           C  
ATOM   4105  HA  PRO A 282     -17.408  14.064  31.660  1.00  0.00           H  
ATOM   4106 1HB  PRO A 282     -18.745  16.174  33.339  1.00  0.00           H  
ATOM   4107 2HB  PRO A 282     -17.958  14.684  33.844  1.00  0.00           H  
ATOM   4108 1HG  PRO A 282     -16.635  16.900  34.264  1.00  0.00           H  
ATOM   4109 2HG  PRO A 282     -15.791  15.491  33.633  1.00  0.00           H  
ATOM   4110 1HD  PRO A 282     -16.819  17.885  32.205  1.00  0.00           H  
ATOM   4111 2HD  PRO A 282     -15.211  17.025  32.018  1.00  0.00           H  
ATOM   4112  N   MET A 283     -19.592  16.138  30.381  1.00  0.00           N  
ATOM   4113  CA  MET A 283     -20.908  16.256  29.786  1.00  0.00           C  
ATOM   4114  C   MET A 283     -20.884  16.339  28.251  1.00  0.00           C  
ATOM   4115  O   MET A 283     -21.935  16.293  27.610  1.00  0.00           O  
ATOM   4116  CB  MET A 283     -21.506  17.514  30.379  1.00  0.00           C  
ATOM   4117  CG  MET A 283     -21.714  17.415  31.874  1.00  0.00           C  
ATOM   4118  SD  MET A 283     -22.381  18.896  32.578  1.00  0.00           S  
ATOM   4119  CE  MET A 283     -20.910  19.897  32.585  1.00  0.00           C  
ATOM   4120  H   MET A 283     -18.939  16.893  30.202  1.00  0.00           H  
ATOM   4121  HA  MET A 283     -21.500  15.387  30.071  1.00  0.00           H  
ATOM   4122 1HB  MET A 283     -20.855  18.356  30.171  1.00  0.00           H  
ATOM   4123 2HB  MET A 283     -22.475  17.721  29.919  1.00  0.00           H  
ATOM   4124 1HG  MET A 283     -22.392  16.594  32.085  1.00  0.00           H  
ATOM   4125 2HG  MET A 283     -20.772  17.205  32.363  1.00  0.00           H  
ATOM   4126 1HE  MET A 283     -21.138  20.879  32.995  1.00  0.00           H  
ATOM   4127 2HE  MET A 283     -20.143  19.418  33.195  1.00  0.00           H  
ATOM   4128 3HE  MET A 283     -20.553  20.000  31.568  1.00  0.00           H  
ATOM   4129  N   THR A 284     -19.686  16.437  27.667  1.00  0.00           N  
ATOM   4130  CA  THR A 284     -19.546  16.654  26.228  1.00  0.00           C  
ATOM   4131  C   THR A 284     -19.255  15.424  25.387  1.00  0.00           C  
ATOM   4132  O   THR A 284     -18.337  14.634  25.637  1.00  0.00           O  
ATOM   4133  CB  THR A 284     -18.455  17.689  25.958  1.00  0.00           C  
ATOM   4134  OG1 THR A 284     -18.837  18.894  26.599  1.00  0.00           O  
ATOM   4135  CG2 THR A 284     -18.264  17.942  24.434  1.00  0.00           C  
ATOM   4136  H   THR A 284     -18.855  16.470  28.251  1.00  0.00           H  
ATOM   4137  HA  THR A 284     -20.487  17.077  25.870  1.00  0.00           H  
ATOM   4138  HB  THR A 284     -17.509  17.338  26.389  1.00  0.00           H  
ATOM   4139  HG1 THR A 284     -18.762  18.773  27.564  1.00  0.00           H  
ATOM   4140 1HG2 THR A 284     -17.490  18.681  24.268  1.00  0.00           H  
ATOM   4141 2HG2 THR A 284     -17.965  17.023  23.946  1.00  0.00           H  
ATOM   4142 3HG2 THR A 284     -19.199  18.298  23.999  1.00  0.00           H  
ATOM   4143  N   HIS A 285     -20.018  15.302  24.322  1.00  0.00           N  
ATOM   4144  CA  HIS A 285     -19.885  14.193  23.397  1.00  0.00           C  
ATOM   4145  C   HIS A 285     -18.736  14.379  22.427  1.00  0.00           C  
ATOM   4146  O   HIS A 285     -18.948  14.814  21.293  1.00  0.00           O  
ATOM   4147  CB  HIS A 285     -21.160  14.003  22.605  1.00  0.00           C  
ATOM   4148  CG  HIS A 285     -22.300  13.645  23.442  1.00  0.00           C  
ATOM   4149  ND1 HIS A 285     -23.227  14.575  23.851  1.00  0.00           N  
ATOM   4150  CD2 HIS A 285     -22.681  12.466  23.976  1.00  0.00           C  
ATOM   4151  CE1 HIS A 285     -24.134  13.983  24.600  1.00  0.00           C  
ATOM   4152  NE2 HIS A 285     -23.828  12.702  24.690  1.00  0.00           N  
ATOM   4153  H   HIS A 285     -20.735  15.994  24.159  1.00  0.00           H  
ATOM   4154  HA  HIS A 285     -19.700  13.276  23.952  1.00  0.00           H  
ATOM   4155 1HB  HIS A 285     -21.393  14.916  22.064  1.00  0.00           H  
ATOM   4156 2HB  HIS A 285     -21.010  13.209  21.871  1.00  0.00           H  
ATOM   4157  HD2 HIS A 285     -22.165  11.505  23.860  1.00  0.00           H  
ATOM   4158  HE1 HIS A 285     -24.983  14.472  25.067  1.00  0.00           H  
ATOM   4159  HE2 HIS A 285     -24.352  12.003  25.217  1.00  0.00           H  
ATOM   4160  N   SER A 286     -17.517  14.143  22.889  1.00  0.00           N  
ATOM   4161  CA  SER A 286     -16.367  14.294  22.004  1.00  0.00           C  
ATOM   4162  C   SER A 286     -15.214  13.354  22.316  1.00  0.00           C  
ATOM   4163  O   SER A 286     -14.609  13.465  23.382  1.00  0.00           O  
ATOM   4164  CB  SER A 286     -15.803  15.684  22.091  1.00  0.00           C  
ATOM   4165  OG  SER A 286     -14.635  15.798  21.321  1.00  0.00           O  
ATOM   4166  H   SER A 286     -17.433  13.859  23.865  1.00  0.00           H  
ATOM   4167  HA  SER A 286     -16.741  14.160  21.001  1.00  0.00           H  
ATOM   4168 1HB  SER A 286     -16.530  16.369  21.768  1.00  0.00           H  
ATOM   4169 2HB  SER A 286     -15.593  15.941  23.088  1.00  0.00           H  
ATOM   4170  HG  SER A 286     -14.445  16.749  21.286  1.00  0.00           H  
ATOM   4171  N   PRO A 287     -14.723  12.590  21.322  1.00  0.00           N  
ATOM   4172  CA  PRO A 287     -13.621  11.668  21.408  1.00  0.00           C  
ATOM   4173  C   PRO A 287     -12.300  12.380  21.191  1.00  0.00           C  
ATOM   4174  O   PRO A 287     -11.297  11.730  20.894  1.00  0.00           O  
ATOM   4175  CB  PRO A 287     -13.899  10.717  20.261  1.00  0.00           C  
ATOM   4176  CG  PRO A 287     -14.451  11.597  19.228  1.00  0.00           C  
ATOM   4177  CD  PRO A 287     -15.319  12.619  19.973  1.00  0.00           C  
ATOM   4178  HA  PRO A 287     -13.644  11.149  22.379  1.00  0.00           H  
ATOM   4179 1HB  PRO A 287     -12.975  10.211  19.946  1.00  0.00           H  
ATOM   4180 2HB  PRO A 287     -14.612   9.931  20.575  1.00  0.00           H  
ATOM   4181 1HG  PRO A 287     -13.622  12.049  18.735  1.00  0.00           H  
ATOM   4182 2HG  PRO A 287     -14.967  11.020  18.488  1.00  0.00           H  
ATOM   4183 1HD  PRO A 287     -15.209  13.606  19.503  1.00  0.00           H  
ATOM   4184 2HD  PRO A 287     -16.357  12.268  19.994  1.00  0.00           H  
ATOM   4185  N   CYS A 288     -12.277  13.710  21.340  1.00  0.00           N  
ATOM   4186  CA  CYS A 288     -11.069  14.489  21.107  1.00  0.00           C  
ATOM   4187  C   CYS A 288      -9.861  14.041  21.923  1.00  0.00           C  
ATOM   4188  O   CYS A 288      -8.726  14.309  21.544  1.00  0.00           O  
ATOM   4189  CB  CYS A 288     -11.351  15.945  21.443  1.00  0.00           C  
ATOM   4190  SG  CYS A 288     -11.792  16.198  23.178  1.00  0.00           S  
ATOM   4191  H   CYS A 288     -13.124  14.239  21.568  1.00  0.00           H  
ATOM   4192  HA  CYS A 288     -10.819  14.405  20.049  1.00  0.00           H  
ATOM   4193 1HB  CYS A 288     -10.474  16.544  21.239  1.00  0.00           H  
ATOM   4194 2HB  CYS A 288     -12.155  16.318  20.814  1.00  0.00           H  
ATOM   4195  HG  CYS A 288     -12.945  15.521  23.127  1.00  0.00           H  
ATOM   4196  N   ASN A 289     -10.092  13.383  23.059  1.00  0.00           N  
ATOM   4197  CA  ASN A 289      -8.985  12.928  23.888  1.00  0.00           C  
ATOM   4198  C   ASN A 289      -8.561  11.494  23.573  1.00  0.00           C  
ATOM   4199  O   ASN A 289      -7.634  10.965  24.185  1.00  0.00           O  
ATOM   4200  CB  ASN A 289      -9.315  13.103  25.346  1.00  0.00           C  
ATOM   4201  CG  ASN A 289      -9.336  14.537  25.707  1.00  0.00           C  
ATOM   4202  OD1 ASN A 289      -8.680  15.353  25.041  1.00  0.00           O  
ATOM   4203  ND2 ASN A 289     -10.034  14.884  26.740  1.00  0.00           N  
ATOM   4204  H   ASN A 289     -11.046  13.201  23.337  1.00  0.00           H  
ATOM   4205  HA  ASN A 289      -8.122  13.556  23.671  1.00  0.00           H  
ATOM   4206 1HB  ASN A 289     -10.286  12.652  25.573  1.00  0.00           H  
ATOM   4207 2HB  ASN A 289      -8.564  12.601  25.949  1.00  0.00           H  
ATOM   4208 1HD2 ASN A 289     -10.051  15.855  27.015  1.00  0.00           H  
ATOM   4209 2HD2 ASN A 289     -10.536  14.193  27.266  1.00  0.00           H  
ATOM   4210  N   ARG A 290      -9.226  10.881  22.596  1.00  0.00           N  
ATOM   4211  CA  ARG A 290      -8.916   9.532  22.149  1.00  0.00           C  
ATOM   4212  C   ARG A 290      -8.290   9.653  20.764  1.00  0.00           C  
ATOM   4213  O   ARG A 290      -7.315   8.974  20.435  1.00  0.00           O  
ATOM   4214  CB  ARG A 290     -10.178   8.686  22.074  1.00  0.00           C  
ATOM   4215  CG  ARG A 290     -10.828   8.379  23.408  1.00  0.00           C  
ATOM   4216  CD  ARG A 290     -12.062   7.555  23.242  1.00  0.00           C  
ATOM   4217  NE  ARG A 290     -12.715   7.307  24.510  1.00  0.00           N  
ATOM   4218  CZ  ARG A 290     -12.408   6.300  25.346  1.00  0.00           C  
ATOM   4219  NH1 ARG A 290     -11.458   5.440  25.034  1.00  0.00           N  
ATOM   4220  NH2 ARG A 290     -13.064   6.181  26.478  1.00  0.00           N  
ATOM   4221  H   ARG A 290      -9.974  11.372  22.122  1.00  0.00           H  
ATOM   4222  HA  ARG A 290      -8.203   9.072  22.833  1.00  0.00           H  
ATOM   4223 1HB  ARG A 290     -10.918   9.195  21.457  1.00  0.00           H  
ATOM   4224 2HB  ARG A 290      -9.948   7.739  21.588  1.00  0.00           H  
ATOM   4225 1HG  ARG A 290     -10.127   7.838  24.044  1.00  0.00           H  
ATOM   4226 2HG  ARG A 290     -11.107   9.317  23.892  1.00  0.00           H  
ATOM   4227 1HD  ARG A 290     -12.765   8.084  22.595  1.00  0.00           H  
ATOM   4228 2HD  ARG A 290     -11.806   6.596  22.795  1.00  0.00           H  
ATOM   4229  HE  ARG A 290     -13.455   7.939  24.794  1.00  0.00           H  
ATOM   4230 1HH1 ARG A 290     -10.956   5.534  24.162  1.00  0.00           H  
ATOM   4231 2HH1 ARG A 290     -11.232   4.687  25.669  1.00  0.00           H  
ATOM   4232 1HH2 ARG A 290     -13.793   6.864  26.713  1.00  0.00           H  
ATOM   4233 2HH2 ARG A 290     -12.841   5.437  27.121  1.00  0.00           H  
ATOM   4234  N   ILE A 291      -8.846  10.567  19.972  1.00  0.00           N  
ATOM   4235  CA  ILE A 291      -8.354  10.866  18.643  1.00  0.00           C  
ATOM   4236  C   ILE A 291      -7.836  12.288  18.668  1.00  0.00           C  
ATOM   4237  O   ILE A 291      -8.611  13.234  18.538  1.00  0.00           O  
ATOM   4238  CB  ILE A 291      -9.479  10.751  17.598  1.00  0.00           C  
ATOM   4239  CG1 ILE A 291     -10.070   9.319  17.622  1.00  0.00           C  
ATOM   4240  CG2 ILE A 291      -8.947  11.125  16.199  1.00  0.00           C  
ATOM   4241  CD1 ILE A 291     -11.320   9.135  16.774  1.00  0.00           C  
ATOM   4242  H   ILE A 291      -9.656  11.076  20.308  1.00  0.00           H  
ATOM   4243  HA  ILE A 291      -7.537  10.192  18.390  1.00  0.00           H  
ATOM   4244  HB  ILE A 291     -10.279  11.435  17.874  1.00  0.00           H  
ATOM   4245 1HG1 ILE A 291      -9.308   8.626  17.268  1.00  0.00           H  
ATOM   4246 2HG1 ILE A 291     -10.322   9.060  18.649  1.00  0.00           H  
ATOM   4247 1HG2 ILE A 291      -9.753  11.059  15.472  1.00  0.00           H  
ATOM   4248 2HG2 ILE A 291      -8.557  12.147  16.216  1.00  0.00           H  
ATOM   4249 3HG2 ILE A 291      -8.144  10.440  15.913  1.00  0.00           H  
ATOM   4250 1HD1 ILE A 291     -11.663   8.102  16.847  1.00  0.00           H  
ATOM   4251 2HD1 ILE A 291     -12.106   9.797  17.133  1.00  0.00           H  
ATOM   4252 3HD1 ILE A 291     -11.094   9.365  15.734  1.00  0.00           H  
ATOM   4253  N   LEU A 292      -6.525  12.433  18.777  1.00  0.00           N  
ATOM   4254  CA  LEU A 292      -5.911  13.745  18.934  1.00  0.00           C  
ATOM   4255  C   LEU A 292      -5.936  14.444  17.579  1.00  0.00           C  
ATOM   4256  O   LEU A 292      -5.815  13.787  16.546  1.00  0.00           O  
ATOM   4257  CB  LEU A 292      -4.489  13.585  19.480  1.00  0.00           C  
ATOM   4258  CG  LEU A 292      -4.365  12.902  20.875  1.00  0.00           C  
ATOM   4259  CD1 LEU A 292      -2.895  12.761  21.235  1.00  0.00           C  
ATOM   4260  CD2 LEU A 292      -5.102  13.707  21.924  1.00  0.00           C  
ATOM   4261  H   LEU A 292      -5.953  11.603  18.832  1.00  0.00           H  
ATOM   4262  HA  LEU A 292      -6.498  14.335  19.642  1.00  0.00           H  
ATOM   4263 1HB  LEU A 292      -3.941  12.986  18.804  1.00  0.00           H  
ATOM   4264 2HB  LEU A 292      -4.019  14.556  19.536  1.00  0.00           H  
ATOM   4265  HG  LEU A 292      -4.800  11.904  20.823  1.00  0.00           H  
ATOM   4266 1HD1 LEU A 292      -2.802  12.267  22.198  1.00  0.00           H  
ATOM   4267 2HD1 LEU A 292      -2.381  12.172  20.474  1.00  0.00           H  
ATOM   4268 3HD1 LEU A 292      -2.452  13.736  21.296  1.00  0.00           H  
ATOM   4269 1HD2 LEU A 292      -5.018  13.215  22.894  1.00  0.00           H  
ATOM   4270 2HD2 LEU A 292      -4.673  14.700  21.988  1.00  0.00           H  
ATOM   4271 3HD2 LEU A 292      -6.153  13.778  21.646  1.00  0.00           H  
ATOM   4272  N   TRP A 293      -6.034  15.769  17.579  1.00  0.00           N  
ATOM   4273  CA  TRP A 293      -6.200  16.569  16.360  1.00  0.00           C  
ATOM   4274  C   TRP A 293      -5.191  16.258  15.257  1.00  0.00           C  
ATOM   4275  O   TRP A 293      -5.559  16.119  14.094  1.00  0.00           O  
ATOM   4276  CB  TRP A 293      -6.202  18.058  16.751  1.00  0.00           C  
ATOM   4277  CG  TRP A 293      -6.268  19.023  15.613  1.00  0.00           C  
ATOM   4278  CD1 TRP A 293      -7.373  19.426  14.929  1.00  0.00           C  
ATOM   4279  CD2 TRP A 293      -5.167  19.782  15.066  1.00  0.00           C  
ATOM   4280  NE1 TRP A 293      -7.019  20.345  13.975  1.00  0.00           N  
ATOM   4281  CE2 TRP A 293      -5.682  20.570  14.043  1.00  0.00           C  
ATOM   4282  CE3 TRP A 293      -3.813  19.857  15.364  1.00  0.00           C  
ATOM   4283  CZ2 TRP A 293      -4.883  21.417  13.294  1.00  0.00           C  
ATOM   4284  CZ3 TRP A 293      -3.002  20.704  14.619  1.00  0.00           C  
ATOM   4285  CH2 TRP A 293      -3.522  21.461  13.607  1.00  0.00           C  
ATOM   4286  H   TRP A 293      -6.008  16.256  18.473  1.00  0.00           H  
ATOM   4287  HA  TRP A 293      -7.183  16.349  15.959  1.00  0.00           H  
ATOM   4288 1HB  TRP A 293      -7.046  18.252  17.409  1.00  0.00           H  
ATOM   4289 2HB  TRP A 293      -5.298  18.273  17.323  1.00  0.00           H  
ATOM   4290  HD1 TRP A 293      -8.383  19.071  15.104  1.00  0.00           H  
ATOM   4291  HE1 TRP A 293      -7.639  20.804  13.319  1.00  0.00           H  
ATOM   4292  HE3 TRP A 293      -3.400  19.257  16.170  1.00  0.00           H  
ATOM   4293  HZ2 TRP A 293      -5.290  22.035  12.491  1.00  0.00           H  
ATOM   4294  HZ3 TRP A 293      -1.940  20.747  14.862  1.00  0.00           H  
ATOM   4295  HH2 TRP A 293      -2.862  22.118  13.039  1.00  0.00           H  
ATOM   4296  N   ASN A 294      -3.933  16.141  15.621  1.00  0.00           N  
ATOM   4297  CA  ASN A 294      -2.858  15.834  14.683  1.00  0.00           C  
ATOM   4298  C   ASN A 294      -2.011  14.703  15.227  1.00  0.00           C  
ATOM   4299  O   ASN A 294      -0.803  14.665  15.011  1.00  0.00           O  
ATOM   4300  CB  ASN A 294      -1.985  17.028  14.481  1.00  0.00           C  
ATOM   4301  CG  ASN A 294      -1.333  17.381  15.788  1.00  0.00           C  
ATOM   4302  OD1 ASN A 294      -1.827  16.933  16.869  1.00  0.00           O  
ATOM   4303  ND2 ASN A 294      -0.251  18.126  15.701  1.00  0.00           N  
ATOM   4304  H   ASN A 294      -3.719  16.270  16.595  1.00  0.00           H  
ATOM   4305  HA  ASN A 294      -3.287  15.512  13.731  1.00  0.00           H  
ATOM   4306 1HB  ASN A 294      -1.206  16.784  13.757  1.00  0.00           H  
ATOM   4307 2HB  ASN A 294      -2.555  17.848  14.078  1.00  0.00           H  
ATOM   4308 1HD2 ASN A 294       0.304  18.378  16.514  1.00  0.00           H  
ATOM   4309 2HD2 ASN A 294       0.073  18.420  14.803  1.00  0.00           H  
ATOM   4310  N   ARG A 295      -2.633  13.846  16.027  1.00  0.00           N  
ATOM   4311  CA  ARG A 295      -1.972  12.744  16.736  1.00  0.00           C  
ATOM   4312  C   ARG A 295      -0.975  13.201  17.825  1.00  0.00           C  
ATOM   4313  O   ARG A 295      -0.344  12.360  18.465  1.00  0.00           O  
ATOM   4314  CB  ARG A 295      -1.230  11.818  15.778  1.00  0.00           C  
ATOM   4315  CG  ARG A 295      -2.088  11.174  14.719  1.00  0.00           C  
ATOM   4316  CD  ARG A 295      -3.118  10.306  15.307  1.00  0.00           C  
ATOM   4317  NE  ARG A 295      -3.937   9.694  14.291  1.00  0.00           N  
ATOM   4318  CZ  ARG A 295      -3.706   8.519  13.700  1.00  0.00           C  
ATOM   4319  NH1 ARG A 295      -2.667   7.772  14.019  1.00  0.00           N  
ATOM   4320  NH2 ARG A 295      -4.563   8.140  12.796  1.00  0.00           N  
ATOM   4321  H   ARG A 295      -3.648  13.935  16.130  1.00  0.00           H  
ATOM   4322  HA  ARG A 295      -2.744  12.143  17.205  1.00  0.00           H  
ATOM   4323 1HB  ARG A 295      -0.414  12.329  15.282  1.00  0.00           H  
ATOM   4324 2HB  ARG A 295      -0.784  11.006  16.352  1.00  0.00           H  
ATOM   4325 1HG  ARG A 295      -2.582  11.937  14.118  1.00  0.00           H  
ATOM   4326 2HG  ARG A 295      -1.460  10.559  14.074  1.00  0.00           H  
ATOM   4327 1HD  ARG A 295      -2.648   9.517  15.890  1.00  0.00           H  
ATOM   4328 2HD  ARG A 295      -3.766  10.903  15.950  1.00  0.00           H  
ATOM   4329  HE  ARG A 295      -4.773  10.202  13.958  1.00  0.00           H  
ATOM   4330 1HH1 ARG A 295      -2.015   8.090  14.720  1.00  0.00           H  
ATOM   4331 2HH1 ARG A 295      -2.518   6.891  13.549  1.00  0.00           H  
ATOM   4332 1HH2 ARG A 295      -5.345   8.784  12.607  1.00  0.00           H  
ATOM   4333 2HH2 ARG A 295      -4.458   7.264  12.315  1.00  0.00           H  
ATOM   4334  N   GLN A 296      -0.876  14.515  18.088  1.00  0.00           N  
ATOM   4335  CA  GLN A 296      -0.012  15.029  19.149  1.00  0.00           C  
ATOM   4336  C   GLN A 296      -0.809  15.663  20.280  1.00  0.00           C  
ATOM   4337  O   GLN A 296      -0.485  15.477  21.457  1.00  0.00           O  
ATOM   4338  CB  GLN A 296       0.926  16.110  18.618  1.00  0.00           C  
ATOM   4339  CG  GLN A 296       1.904  15.678  17.558  1.00  0.00           C  
ATOM   4340  CD  GLN A 296       2.744  16.869  17.084  1.00  0.00           C  
ATOM   4341  OE1 GLN A 296       2.245  18.005  16.948  1.00  0.00           O  
ATOM   4342  NE2 GLN A 296       4.025  16.621  16.829  1.00  0.00           N  
ATOM   4343  H   GLN A 296      -1.382  15.187  17.528  1.00  0.00           H  
ATOM   4344  HA  GLN A 296       0.571  14.207  19.559  1.00  0.00           H  
ATOM   4345 1HB  GLN A 296       0.344  16.930  18.233  1.00  0.00           H  
ATOM   4346 2HB  GLN A 296       1.506  16.506  19.448  1.00  0.00           H  
ATOM   4347 1HG  GLN A 296       2.567  14.918  17.967  1.00  0.00           H  
ATOM   4348 2HG  GLN A 296       1.350  15.280  16.703  1.00  0.00           H  
ATOM   4349 1HE2 GLN A 296       4.626  17.357  16.515  1.00  0.00           H  
ATOM   4350 2HE2 GLN A 296       4.390  15.696  16.950  1.00  0.00           H  
ATOM   4351  N   SER A 297      -1.870  16.397  19.931  1.00  0.00           N  
ATOM   4352  CA  SER A 297      -2.616  17.101  20.977  1.00  0.00           C  
ATOM   4353  C   SER A 297      -4.121  17.288  20.761  1.00  0.00           C  
ATOM   4354  O   SER A 297      -4.672  17.051  19.680  1.00  0.00           O  
ATOM   4355  CB  SER A 297      -1.992  18.466  21.197  1.00  0.00           C  
ATOM   4356  OG  SER A 297      -2.185  19.294  20.086  1.00  0.00           O  
ATOM   4357  H   SER A 297      -2.072  16.531  18.942  1.00  0.00           H  
ATOM   4358  HA  SER A 297      -2.500  16.526  21.896  1.00  0.00           H  
ATOM   4359 1HB  SER A 297      -2.422  18.935  22.085  1.00  0.00           H  
ATOM   4360 2HB  SER A 297      -0.927  18.343  21.380  1.00  0.00           H  
ATOM   4361  HG  SER A 297      -3.099  19.592  20.134  1.00  0.00           H  
ATOM   4362  N   SER A 298      -4.745  17.749  21.841  1.00  0.00           N  
ATOM   4363  CA  SER A 298      -6.161  18.074  21.994  1.00  0.00           C  
ATOM   4364  C   SER A 298      -6.218  19.213  22.984  1.00  0.00           C  
ATOM   4365  O   SER A 298      -5.203  19.513  23.604  1.00  0.00           O  
ATOM   4366  CB  SER A 298      -6.951  16.909  22.555  1.00  0.00           C  
ATOM   4367  OG  SER A 298      -6.566  16.605  23.905  1.00  0.00           O  
ATOM   4368  H   SER A 298      -4.163  17.895  22.648  1.00  0.00           H  
ATOM   4369  HA  SER A 298      -6.577  18.396  21.037  1.00  0.00           H  
ATOM   4370 1HB  SER A 298      -8.016  17.145  22.530  1.00  0.00           H  
ATOM   4371 2HB  SER A 298      -6.808  16.043  21.926  1.00  0.00           H  
ATOM   4372  HG  SER A 298      -7.272  16.010  24.244  1.00  0.00           H  
ATOM   4373  N   LYS A 299      -7.379  19.827  23.171  1.00  0.00           N  
ATOM   4374  CA  LYS A 299      -7.472  20.947  24.109  1.00  0.00           C  
ATOM   4375  C   LYS A 299      -7.093  20.517  25.527  1.00  0.00           C  
ATOM   4376  O   LYS A 299      -6.384  21.227  26.246  1.00  0.00           O  
ATOM   4377  CB  LYS A 299      -8.892  21.491  24.086  1.00  0.00           C  
ATOM   4378  CG  LYS A 299      -9.261  22.202  22.791  1.00  0.00           C  
ATOM   4379  CD  LYS A 299     -10.691  22.735  22.823  1.00  0.00           C  
ATOM   4380  CE  LYS A 299     -11.061  23.392  21.505  1.00  0.00           C  
ATOM   4381  NZ  LYS A 299     -11.083  22.389  20.398  1.00  0.00           N  
ATOM   4382  H   LYS A 299      -8.194  19.534  22.649  1.00  0.00           H  
ATOM   4383  HA  LYS A 299      -6.781  21.730  23.791  1.00  0.00           H  
ATOM   4384 1HB  LYS A 299      -9.593  20.671  24.229  1.00  0.00           H  
ATOM   4385 2HB  LYS A 299      -9.037  22.181  24.910  1.00  0.00           H  
ATOM   4386 1HG  LYS A 299      -8.582  23.039  22.642  1.00  0.00           H  
ATOM   4387 2HG  LYS A 299      -9.151  21.517  21.952  1.00  0.00           H  
ATOM   4388 1HD  LYS A 299     -11.389  21.916  23.012  1.00  0.00           H  
ATOM   4389 2HD  LYS A 299     -10.801  23.465  23.624  1.00  0.00           H  
ATOM   4390 1HE  LYS A 299     -12.048  23.838  21.592  1.00  0.00           H  
ATOM   4391 2HE  LYS A 299     -10.340  24.172  21.264  1.00  0.00           H  
ATOM   4392 1HZ  LYS A 299     -11.349  22.832  19.517  1.00  0.00           H  
ATOM   4393 2HZ  LYS A 299     -10.172  21.969  20.291  1.00  0.00           H  
ATOM   4394 3HZ  LYS A 299     -11.758  21.670  20.603  1.00  0.00           H  
ATOM   4395  N   THR A 300      -7.484  19.305  25.909  1.00  0.00           N  
ATOM   4396  CA  THR A 300      -7.113  18.823  27.226  1.00  0.00           C  
ATOM   4397  C   THR A 300      -5.604  18.661  27.333  1.00  0.00           C  
ATOM   4398  O   THR A 300      -4.980  19.151  28.275  1.00  0.00           O  
ATOM   4399  CB  THR A 300      -7.762  17.462  27.523  1.00  0.00           C  
ATOM   4400  OG1 THR A 300      -9.205  17.583  27.548  1.00  0.00           O  
ATOM   4401  CG2 THR A 300      -7.236  16.860  28.819  1.00  0.00           C  
ATOM   4402  H   THR A 300      -8.041  18.732  25.292  1.00  0.00           H  
ATOM   4403  HA  THR A 300      -7.440  19.551  27.967  1.00  0.00           H  
ATOM   4404  HB  THR A 300      -7.487  16.789  26.723  1.00  0.00           H  
ATOM   4405  HG1 THR A 300      -9.455  18.231  28.215  1.00  0.00           H  
ATOM   4406 1HG2 THR A 300      -7.675  15.895  28.935  1.00  0.00           H  
ATOM   4407 2HG2 THR A 300      -6.156  16.759  28.761  1.00  0.00           H  
ATOM   4408 3HG2 THR A 300      -7.499  17.494  29.659  1.00  0.00           H  
ATOM   4409  N   ARG A 301      -4.998  18.009  26.333  1.00  0.00           N  
ATOM   4410  CA  ARG A 301      -3.561  17.726  26.370  1.00  0.00           C  
ATOM   4411  C   ARG A 301      -2.748  19.019  26.299  1.00  0.00           C  
ATOM   4412  O   ARG A 301      -1.673  19.134  26.886  1.00  0.00           O  
ATOM   4413  CB  ARG A 301      -3.175  16.820  25.224  1.00  0.00           C  
ATOM   4414  CG  ARG A 301      -1.733  16.342  25.189  1.00  0.00           C  
ATOM   4415  CD  ARG A 301      -1.414  15.478  26.356  1.00  0.00           C  
ATOM   4416  NE  ARG A 301      -2.270  14.299  26.398  1.00  0.00           N  
ATOM   4417  CZ  ARG A 301      -2.089  13.170  25.702  1.00  0.00           C  
ATOM   4418  NH1 ARG A 301      -1.077  13.031  24.865  1.00  0.00           N  
ATOM   4419  NH2 ARG A 301      -2.963  12.206  25.888  1.00  0.00           N  
ATOM   4420  H   ARG A 301      -5.549  17.667  25.538  1.00  0.00           H  
ATOM   4421  HA  ARG A 301      -3.334  17.217  27.303  1.00  0.00           H  
ATOM   4422 1HB  ARG A 301      -3.823  15.946  25.219  1.00  0.00           H  
ATOM   4423 2HB  ARG A 301      -3.347  17.353  24.302  1.00  0.00           H  
ATOM   4424 1HG  ARG A 301      -1.559  15.774  24.269  1.00  0.00           H  
ATOM   4425 2HG  ARG A 301      -1.069  17.206  25.210  1.00  0.00           H  
ATOM   4426 1HD  ARG A 301      -0.379  15.147  26.299  1.00  0.00           H  
ATOM   4427 2HD  ARG A 301      -1.569  16.038  27.277  1.00  0.00           H  
ATOM   4428  HE  ARG A 301      -3.080  14.313  27.018  1.00  0.00           H  
ATOM   4429 1HH1 ARG A 301      -0.417  13.790  24.736  1.00  0.00           H  
ATOM   4430 2HH1 ARG A 301      -0.964  12.175  24.349  1.00  0.00           H  
ATOM   4431 1HH2 ARG A 301      -3.729  12.384  26.546  1.00  0.00           H  
ATOM   4432 2HH2 ARG A 301      -2.889  11.330  25.391  1.00  0.00           H  
ATOM   4433  N   ALA A 302      -3.274  19.993  25.558  1.00  0.00           N  
ATOM   4434  CA  ALA A 302      -2.673  21.304  25.365  1.00  0.00           C  
ATOM   4435  C   ALA A 302      -2.572  22.087  26.670  1.00  0.00           C  
ATOM   4436  O   ALA A 302      -1.804  23.047  26.758  1.00  0.00           O  
ATOM   4437  CB  ALA A 302      -3.487  22.109  24.368  1.00  0.00           C  
ATOM   4438  H   ALA A 302      -4.155  19.822  25.084  1.00  0.00           H  
ATOM   4439  HA  ALA A 302      -1.668  21.156  24.975  1.00  0.00           H  
ATOM   4440 1HB  ALA A 302      -3.016  23.074  24.208  1.00  0.00           H  
ATOM   4441 2HB  ALA A 302      -3.543  21.568  23.423  1.00  0.00           H  
ATOM   4442 3HB  ALA A 302      -4.486  22.250  24.758  1.00  0.00           H  
ATOM   4443  N   GLY A 303      -3.382  21.720  27.666  1.00  0.00           N  
ATOM   4444  CA  GLY A 303      -3.400  22.429  28.924  1.00  0.00           C  
ATOM   4445  C   GLY A 303      -4.475  23.505  29.019  1.00  0.00           C  
ATOM   4446  O   GLY A 303      -4.293  24.487  29.746  1.00  0.00           O  
ATOM   4447  H   GLY A 303      -3.974  20.897  27.577  1.00  0.00           H  
ATOM   4448 1HA  GLY A 303      -3.573  21.699  29.712  1.00  0.00           H  
ATOM   4449 2HA  GLY A 303      -2.423  22.872  29.098  1.00  0.00           H  
ATOM   4450  N   MET A 304      -5.593  23.337  28.307  1.00  0.00           N  
ATOM   4451  CA  MET A 304      -6.674  24.316  28.359  1.00  0.00           C  
ATOM   4452  C   MET A 304      -8.034  23.626  28.572  1.00  0.00           C  
ATOM   4453  O   MET A 304      -8.129  22.405  28.438  1.00  0.00           O  
ATOM   4454  CB  MET A 304      -6.694  25.117  27.060  1.00  0.00           C  
ATOM   4455  CG  MET A 304      -6.988  24.291  25.865  1.00  0.00           C  
ATOM   4456  SD  MET A 304      -7.168  25.232  24.367  1.00  0.00           S  
ATOM   4457  CE  MET A 304      -8.800  25.908  24.654  1.00  0.00           C  
ATOM   4458  H   MET A 304      -5.704  22.521  27.699  1.00  0.00           H  
ATOM   4459  HA  MET A 304      -6.468  24.985  29.185  1.00  0.00           H  
ATOM   4460 1HB  MET A 304      -7.437  25.900  27.099  1.00  0.00           H  
ATOM   4461 2HB  MET A 304      -5.725  25.590  26.911  1.00  0.00           H  
ATOM   4462 1HG  MET A 304      -6.186  23.587  25.726  1.00  0.00           H  
ATOM   4463 2HG  MET A 304      -7.905  23.745  26.048  1.00  0.00           H  
ATOM   4464 1HE  MET A 304      -9.090  26.536  23.816  1.00  0.00           H  
ATOM   4465 2HE  MET A 304      -9.513  25.094  24.758  1.00  0.00           H  
ATOM   4466 3HE  MET A 304      -8.798  26.497  25.570  1.00  0.00           H  
ATOM   4467  N   PRO A 305      -9.074  24.339  29.044  1.00  0.00           N  
ATOM   4468  CA  PRO A 305     -10.438  23.858  29.101  1.00  0.00           C  
ATOM   4469  C   PRO A 305     -10.898  23.435  27.715  1.00  0.00           C  
ATOM   4470  O   PRO A 305     -10.662  24.143  26.740  1.00  0.00           O  
ATOM   4471  CB  PRO A 305     -11.205  25.089  29.599  1.00  0.00           C  
ATOM   4472  CG  PRO A 305     -10.203  25.878  30.367  1.00  0.00           C  
ATOM   4473  CD  PRO A 305      -8.893  25.690  29.629  1.00  0.00           C  
ATOM   4474  HA  PRO A 305     -10.507  23.020  29.815  1.00  0.00           H  
ATOM   4475 1HB  PRO A 305     -11.599  25.641  28.750  1.00  0.00           H  
ATOM   4476 2HB  PRO A 305     -12.059  24.785  30.219  1.00  0.00           H  
ATOM   4477 1HG  PRO A 305     -10.523  26.929  30.409  1.00  0.00           H  
ATOM   4478 2HG  PRO A 305     -10.170  25.524  31.407  1.00  0.00           H  
ATOM   4479 1HD  PRO A 305      -8.775  26.455  28.858  1.00  0.00           H  
ATOM   4480 2HD  PRO A 305      -8.089  25.711  30.374  1.00  0.00           H  
ATOM   4481  N   CYS A 306     -11.622  22.332  27.638  1.00  0.00           N  
ATOM   4482  CA  CYS A 306     -12.161  21.811  26.380  1.00  0.00           C  
ATOM   4483  C   CYS A 306     -13.394  22.583  25.846  1.00  0.00           C  
ATOM   4484  O   CYS A 306     -13.835  22.389  24.703  1.00  0.00           O  
ATOM   4485  CB  CYS A 306     -12.462  20.318  26.585  1.00  0.00           C  
ATOM   4486  SG  CYS A 306     -13.757  19.933  27.825  1.00  0.00           S  
ATOM   4487  H   CYS A 306     -11.775  21.793  28.480  1.00  0.00           H  
ATOM   4488  HA  CYS A 306     -11.377  21.887  25.634  1.00  0.00           H  
ATOM   4489 1HB  CYS A 306     -12.773  19.887  25.631  1.00  0.00           H  
ATOM   4490 2HB  CYS A 306     -11.548  19.801  26.882  1.00  0.00           H  
ATOM   4491  N   LEU A 307     -13.968  23.397  26.732  1.00  0.00           N  
ATOM   4492  CA  LEU A 307     -15.144  24.271  26.580  1.00  0.00           C  
ATOM   4493  C   LEU A 307     -16.371  23.622  25.944  1.00  0.00           C  
ATOM   4494  O   LEU A 307     -17.184  24.290  25.302  1.00  0.00           O  
ATOM   4495  CB  LEU A 307     -14.742  25.537  25.835  1.00  0.00           C  
ATOM   4496  CG  LEU A 307     -13.652  26.328  26.565  1.00  0.00           C  
ATOM   4497  CD1 LEU A 307     -13.268  27.545  25.770  1.00  0.00           C  
ATOM   4498  CD2 LEU A 307     -14.163  26.705  27.954  1.00  0.00           C  
ATOM   4499  H   LEU A 307     -13.496  23.441  27.617  1.00  0.00           H  
ATOM   4500  HA  LEU A 307     -15.441  24.575  27.583  1.00  0.00           H  
ATOM   4501 1HB  LEU A 307     -14.352  25.266  24.867  1.00  0.00           H  
ATOM   4502 2HB  LEU A 307     -15.615  26.175  25.704  1.00  0.00           H  
ATOM   4503  HG  LEU A 307     -12.767  25.704  26.660  1.00  0.00           H  
ATOM   4504 1HD1 LEU A 307     -12.482  28.088  26.297  1.00  0.00           H  
ATOM   4505 2HD1 LEU A 307     -12.902  27.237  24.790  1.00  0.00           H  
ATOM   4506 3HD1 LEU A 307     -14.138  28.192  25.650  1.00  0.00           H  
ATOM   4507 1HD2 LEU A 307     -13.399  27.237  28.486  1.00  0.00           H  
ATOM   4508 2HD2 LEU A 307     -15.031  27.333  27.860  1.00  0.00           H  
ATOM   4509 3HD2 LEU A 307     -14.423  25.804  28.507  1.00  0.00           H  
ATOM   4510  N   GLY A 308     -16.457  22.316  26.065  1.00  0.00           N  
ATOM   4511  CA  GLY A 308     -17.556  21.531  25.556  1.00  0.00           C  
ATOM   4512  C   GLY A 308     -17.677  21.618  24.043  1.00  0.00           C  
ATOM   4513  O   GLY A 308     -18.773  21.419  23.507  1.00  0.00           O  
ATOM   4514  H   GLY A 308     -15.756  21.859  26.638  1.00  0.00           H  
ATOM   4515 1HA  GLY A 308     -17.361  20.507  25.837  1.00  0.00           H  
ATOM   4516 2HA  GLY A 308     -18.485  21.832  26.034  1.00  0.00           H  
ATOM   4517  N   CYS A 309     -16.565  21.846  23.335  1.00  0.00           N  
ATOM   4518  CA  CYS A 309     -16.669  22.145  21.911  1.00  0.00           C  
ATOM   4519  C   CYS A 309     -17.033  21.091  20.871  1.00  0.00           C  
ATOM   4520  O   CYS A 309     -16.326  20.958  19.866  1.00  0.00           O  
ATOM   4521  CB  CYS A 309     -15.383  22.769  21.421  1.00  0.00           C  
ATOM   4522  SG  CYS A 309     -15.025  24.363  22.170  1.00  0.00           S  
ATOM   4523  H   CYS A 309     -15.668  21.946  23.820  1.00  0.00           H  
ATOM   4524  HA  CYS A 309     -17.404  22.920  21.860  1.00  0.00           H  
ATOM   4525 1HB  CYS A 309     -14.550  22.103  21.637  1.00  0.00           H  
ATOM   4526 2HB  CYS A 309     -15.436  22.904  20.347  1.00  0.00           H  
ATOM   4527  HG  CYS A 309     -14.826  23.875  23.410  1.00  0.00           H  
ATOM   4528  N   THR A 310     -18.162  20.404  21.083  1.00  0.00           N  
ATOM   4529  CA  THR A 310     -18.869  19.577  20.099  1.00  0.00           C  
ATOM   4530  C   THR A 310     -20.362  19.699  20.380  1.00  0.00           C  
ATOM   4531  O   THR A 310     -21.204  19.335  19.556  1.00  0.00           O  
ATOM   4532  CB  THR A 310     -18.488  18.088  20.063  1.00  0.00           C  
ATOM   4533  OG1 THR A 310     -18.739  17.497  21.328  1.00  0.00           O  
ATOM   4534  CG2 THR A 310     -17.056  17.856  19.615  1.00  0.00           C  
ATOM   4535  H   THR A 310     -18.627  20.571  21.968  1.00  0.00           H  
ATOM   4536  HA  THR A 310     -18.687  19.982  19.105  1.00  0.00           H  
ATOM   4537  HB  THR A 310     -19.136  17.599  19.331  1.00  0.00           H  
ATOM   4538  HG1 THR A 310     -18.785  16.525  21.218  1.00  0.00           H  
ATOM   4539 1HG2 THR A 310     -16.865  16.789  19.561  1.00  0.00           H  
ATOM   4540 2HG2 THR A 310     -16.919  18.275  18.642  1.00  0.00           H  
ATOM   4541 3HG2 THR A 310     -16.364  18.317  20.311  1.00  0.00           H  
ATOM   4542  N   GLU A 311     -20.673  20.144  21.601  1.00  0.00           N  
ATOM   4543  CA  GLU A 311     -22.054  20.153  22.093  1.00  0.00           C  
ATOM   4544  C   GLU A 311     -22.887  21.231  21.353  1.00  0.00           C  
ATOM   4545  O   GLU A 311     -22.497  22.388  21.334  1.00  0.00           O  
ATOM   4546  CB  GLU A 311     -22.075  20.364  23.629  1.00  0.00           C  
ATOM   4547  CG  GLU A 311     -23.479  20.211  24.288  1.00  0.00           C  
ATOM   4548  CD  GLU A 311     -23.580  20.320  25.824  1.00  0.00           C  
ATOM   4549  OE1 GLU A 311     -22.609  20.552  26.512  1.00  0.00           O  
ATOM   4550  OE2 GLU A 311     -24.679  20.168  26.290  1.00  0.00           O  
ATOM   4551  H   GLU A 311     -19.913  20.468  22.204  1.00  0.00           H  
ATOM   4552  HA  GLU A 311     -22.449  19.163  21.915  1.00  0.00           H  
ATOM   4553 1HB  GLU A 311     -21.405  19.646  24.103  1.00  0.00           H  
ATOM   4554 2HB  GLU A 311     -21.689  21.355  23.853  1.00  0.00           H  
ATOM   4555 1HG  GLU A 311     -24.147  20.957  23.853  1.00  0.00           H  
ATOM   4556 2HG  GLU A 311     -23.847  19.228  24.024  1.00  0.00           H  
ATOM   4557  N   PRO A 312     -24.109  20.939  20.871  1.00  0.00           N  
ATOM   4558  CA  PRO A 312     -24.987  21.834  20.107  1.00  0.00           C  
ATOM   4559  C   PRO A 312     -25.158  23.277  20.608  1.00  0.00           C  
ATOM   4560  O   PRO A 312     -25.598  24.142  19.849  1.00  0.00           O  
ATOM   4561  CB  PRO A 312     -26.326  21.103  20.225  1.00  0.00           C  
ATOM   4562  CG  PRO A 312     -25.972  19.651  20.345  1.00  0.00           C  
ATOM   4563  CD  PRO A 312     -24.714  19.599  21.112  1.00  0.00           C  
ATOM   4564  HA  PRO A 312     -24.644  21.848  19.068  1.00  0.00           H  
ATOM   4565 1HB  PRO A 312     -26.867  21.470  21.109  1.00  0.00           H  
ATOM   4566 2HB  PRO A 312     -26.956  21.336  19.366  1.00  0.00           H  
ATOM   4567 1HG  PRO A 312     -26.789  19.117  20.862  1.00  0.00           H  
ATOM   4568 2HG  PRO A 312     -25.868  19.191  19.390  1.00  0.00           H  
ATOM   4569 1HD  PRO A 312     -24.958  19.427  22.145  1.00  0.00           H  
ATOM   4570 2HD  PRO A 312     -24.107  18.798  20.666  1.00  0.00           H  
ATOM   4571  N   GLU A 313     -24.926  23.523  21.892  1.00  0.00           N  
ATOM   4572  CA  GLU A 313     -25.125  24.852  22.450  1.00  0.00           C  
ATOM   4573  C   GLU A 313     -23.818  25.626  22.772  1.00  0.00           C  
ATOM   4574  O   GLU A 313     -23.869  26.761  23.284  1.00  0.00           O  
ATOM   4575  CB  GLU A 313     -25.976  24.661  23.703  1.00  0.00           C  
ATOM   4576  CG  GLU A 313     -27.294  23.928  23.395  1.00  0.00           C  
ATOM   4577  CD  GLU A 313     -28.213  23.719  24.548  1.00  0.00           C  
ATOM   4578  OE1 GLU A 313     -27.857  24.041  25.650  1.00  0.00           O  
ATOM   4579  OE2 GLU A 313     -29.296  23.227  24.310  1.00  0.00           O  
ATOM   4580  H   GLU A 313     -24.570  22.790  22.488  1.00  0.00           H  
ATOM   4581  HA  GLU A 313     -25.689  25.443  21.729  1.00  0.00           H  
ATOM   4582 1HB  GLU A 313     -25.423  24.090  24.445  1.00  0.00           H  
ATOM   4583 2HB  GLU A 313     -26.222  25.629  24.124  1.00  0.00           H  
ATOM   4584 1HG  GLU A 313     -27.817  24.421  22.616  1.00  0.00           H  
ATOM   4585 2HG  GLU A 313     -27.023  22.947  23.019  1.00  0.00           H  
ATOM   4586  N   PHE A 314     -22.653  25.018  22.498  1.00  0.00           N  
ATOM   4587  CA  PHE A 314     -21.395  25.653  22.880  1.00  0.00           C  
ATOM   4588  C   PHE A 314     -21.087  26.836  22.001  1.00  0.00           C  
ATOM   4589  O   PHE A 314     -21.512  26.889  20.852  1.00  0.00           O  
ATOM   4590  CB  PHE A 314     -20.175  24.698  22.803  1.00  0.00           C  
ATOM   4591  CG  PHE A 314     -19.455  24.569  21.483  1.00  0.00           C  
ATOM   4592  CD1 PHE A 314     -18.460  25.474  21.153  1.00  0.00           C  
ATOM   4593  CD2 PHE A 314     -19.679  23.539  20.615  1.00  0.00           C  
ATOM   4594  CE1 PHE A 314     -17.761  25.368  19.985  1.00  0.00           C  
ATOM   4595  CE2 PHE A 314     -18.972  23.422  19.451  1.00  0.00           C  
ATOM   4596  CZ  PHE A 314     -18.027  24.336  19.140  1.00  0.00           C  
ATOM   4597  H   PHE A 314     -22.647  24.101  22.050  1.00  0.00           H  
ATOM   4598  HA  PHE A 314     -21.506  26.003  23.899  1.00  0.00           H  
ATOM   4599 1HB  PHE A 314     -19.435  24.971  23.547  1.00  0.00           H  
ATOM   4600 2HB  PHE A 314     -20.519  23.692  23.063  1.00  0.00           H  
ATOM   4601  HD1 PHE A 314     -18.231  26.275  21.839  1.00  0.00           H  
ATOM   4602  HD2 PHE A 314     -20.395  22.808  20.848  1.00  0.00           H  
ATOM   4603  HE1 PHE A 314     -16.984  26.094  19.736  1.00  0.00           H  
ATOM   4604  HE2 PHE A 314     -19.160  22.590  18.781  1.00  0.00           H  
ATOM   4605  HZ  PHE A 314     -17.481  24.234  18.228  1.00  0.00           H  
ATOM   4606  N   PRO A 315     -20.325  27.800  22.516  1.00  0.00           N  
ATOM   4607  CA  PRO A 315     -19.817  28.038  23.866  1.00  0.00           C  
ATOM   4608  C   PRO A 315     -20.748  28.815  24.795  1.00  0.00           C  
ATOM   4609  O   PRO A 315     -20.273  29.401  25.759  1.00  0.00           O  
ATOM   4610  CB  PRO A 315     -18.578  28.880  23.573  1.00  0.00           C  
ATOM   4611  CG  PRO A 315     -18.974  29.689  22.381  1.00  0.00           C  
ATOM   4612  CD  PRO A 315     -19.783  28.717  21.536  1.00  0.00           C  
ATOM   4613  HA  PRO A 315     -19.512  27.097  24.333  1.00  0.00           H  
ATOM   4614 1HB  PRO A 315     -18.328  29.498  24.451  1.00  0.00           H  
ATOM   4615 2HB  PRO A 315     -17.714  28.224  23.384  1.00  0.00           H  
ATOM   4616 1HG  PRO A 315     -19.575  30.557  22.699  1.00  0.00           H  
ATOM   4617 2HG  PRO A 315     -18.086  30.087  21.885  1.00  0.00           H  
ATOM   4618 1HD  PRO A 315     -20.550  29.168  20.985  1.00  0.00           H  
ATOM   4619 2HD  PRO A 315     -19.129  28.170  20.868  1.00  0.00           H  
ATOM   4620  N   HIS A 316     -22.033  28.927  24.472  1.00  0.00           N  
ATOM   4621  CA  HIS A 316     -22.901  29.803  25.261  1.00  0.00           C  
ATOM   4622  C   HIS A 316     -23.643  29.028  26.327  1.00  0.00           C  
ATOM   4623  O   HIS A 316     -23.710  29.456  27.484  1.00  0.00           O  
ATOM   4624  CB  HIS A 316     -23.877  30.533  24.336  1.00  0.00           C  
ATOM   4625  CG  HIS A 316     -24.779  31.566  24.953  1.00  0.00           C  
ATOM   4626  ND1 HIS A 316     -24.300  32.687  25.603  1.00  0.00           N  
ATOM   4627  CD2 HIS A 316     -26.129  31.679  24.959  1.00  0.00           C  
ATOM   4628  CE1 HIS A 316     -25.320  33.432  26.004  1.00  0.00           C  
ATOM   4629  NE2 HIS A 316     -26.438  32.843  25.623  1.00  0.00           N  
ATOM   4630  H   HIS A 316     -22.445  28.383  23.716  1.00  0.00           H  
ATOM   4631  HA  HIS A 316     -22.299  30.556  25.765  1.00  0.00           H  
ATOM   4632 1HB  HIS A 316     -23.310  31.019  23.553  1.00  0.00           H  
ATOM   4633 2HB  HIS A 316     -24.520  29.793  23.870  1.00  0.00           H  
ATOM   4634  HD2 HIS A 316     -26.844  30.983  24.517  1.00  0.00           H  
ATOM   4635  HE1 HIS A 316     -25.248  34.375  26.547  1.00  0.00           H  
ATOM   4636  HE2 HIS A 316     -27.378  33.191  25.783  1.00  0.00           H  
ATOM   4637  N   PHE A 317     -24.282  27.929  25.915  1.00  0.00           N  
ATOM   4638  CA  PHE A 317     -25.050  27.056  26.804  1.00  0.00           C  
ATOM   4639  C   PHE A 317     -26.149  27.778  27.613  1.00  0.00           C  
ATOM   4640  O   PHE A 317     -26.571  27.287  28.663  1.00  0.00           O  
ATOM   4641  CB  PHE A 317     -24.074  26.356  27.755  1.00  0.00           C  
ATOM   4642  CG  PHE A 317     -22.995  25.573  27.089  1.00  0.00           C  
ATOM   4643  CD1 PHE A 317     -21.679  26.045  27.067  1.00  0.00           C  
ATOM   4644  CD2 PHE A 317     -23.266  24.377  26.500  1.00  0.00           C  
ATOM   4645  CE1 PHE A 317     -20.683  25.296  26.468  1.00  0.00           C  
ATOM   4646  CE2 PHE A 317     -22.275  23.657  25.909  1.00  0.00           C  
ATOM   4647  CZ  PHE A 317     -20.990  24.105  25.900  1.00  0.00           C  
ATOM   4648  H   PHE A 317     -24.192  27.639  24.941  1.00  0.00           H  
ATOM   4649  HA  PHE A 317     -25.532  26.297  26.191  1.00  0.00           H  
ATOM   4650 1HB  PHE A 317     -23.578  27.074  28.339  1.00  0.00           H  
ATOM   4651 2HB  PHE A 317     -24.617  25.696  28.426  1.00  0.00           H  
ATOM   4652  HD1 PHE A 317     -21.442  27.011  27.532  1.00  0.00           H  
ATOM   4653  HD2 PHE A 317     -24.287  23.993  26.508  1.00  0.00           H  
ATOM   4654  HE1 PHE A 317     -19.658  25.642  26.440  1.00  0.00           H  
ATOM   4655  HE2 PHE A 317     -22.508  22.723  25.449  1.00  0.00           H  
ATOM   4656  HZ  PHE A 317     -20.210  23.504  25.426  1.00  0.00           H  
ATOM   4657  N   ASP A 318     -26.596  28.948  27.136  1.00  0.00           N  
ATOM   4658  CA  ASP A 318     -27.576  29.813  27.808  1.00  0.00           C  
ATOM   4659  C   ASP A 318     -27.219  30.081  29.261  1.00  0.00           C  
ATOM   4660  O   ASP A 318     -28.090  30.136  30.128  1.00  0.00           O  
ATOM   4661  CB  ASP A 318     -28.994  29.247  27.756  1.00  0.00           C  
ATOM   4662  CG  ASP A 318     -29.576  29.231  26.366  1.00  0.00           C  
ATOM   4663  OD1 ASP A 318     -29.223  30.082  25.565  1.00  0.00           O  
ATOM   4664  OD2 ASP A 318     -30.404  28.394  26.107  1.00  0.00           O  
ATOM   4665  H   ASP A 318     -26.197  29.268  26.265  1.00  0.00           H  
ATOM   4666  HA  ASP A 318     -27.592  30.767  27.300  1.00  0.00           H  
ATOM   4667 1HB  ASP A 318     -28.993  28.232  28.153  1.00  0.00           H  
ATOM   4668 2HB  ASP A 318     -29.643  29.847  28.399  1.00  0.00           H  
ATOM   4669  N   LEU A 319     -25.945  30.302  29.516  1.00  0.00           N  
ATOM   4670  CA  LEU A 319     -25.506  30.529  30.874  1.00  0.00           C  
ATOM   4671  C   LEU A 319     -25.628  31.940  31.427  1.00  0.00           C  
ATOM   4672  O   LEU A 319     -25.571  32.953  30.724  1.00  0.00           O  
ATOM   4673  CB  LEU A 319     -24.076  30.043  31.005  1.00  0.00           C  
ATOM   4674  CG  LEU A 319     -23.930  28.579  30.747  1.00  0.00           C  
ATOM   4675  CD1 LEU A 319     -22.463  28.183  30.744  1.00  0.00           C  
ATOM   4676  CD2 LEU A 319     -24.683  27.810  31.794  1.00  0.00           C  
ATOM   4677  H   LEU A 319     -25.258  30.223  28.766  1.00  0.00           H  
ATOM   4678  HA  LEU A 319     -26.113  29.889  31.509  1.00  0.00           H  
ATOM   4679 1HB  LEU A 319     -23.457  30.575  30.291  1.00  0.00           H  
ATOM   4680 2HB  LEU A 319     -23.723  30.255  32.016  1.00  0.00           H  
ATOM   4681  HG  LEU A 319     -24.353  28.371  29.805  1.00  0.00           H  
ATOM   4682 1HD1 LEU A 319     -22.367  27.121  30.543  1.00  0.00           H  
ATOM   4683 2HD1 LEU A 319     -21.949  28.747  29.965  1.00  0.00           H  
ATOM   4684 3HD1 LEU A 319     -22.033  28.407  31.721  1.00  0.00           H  
ATOM   4685 1HD2 LEU A 319     -24.598  26.745  31.592  1.00  0.00           H  
ATOM   4686 2HD2 LEU A 319     -24.261  28.035  32.778  1.00  0.00           H  
ATOM   4687 3HD2 LEU A 319     -25.736  28.102  31.766  1.00  0.00           H  
ATOM   4688  N   ALA A 320     -25.781  31.928  32.735  1.00  0.00           N  
ATOM   4689  CA  ALA A 320     -25.803  33.019  33.686  1.00  0.00           C  
ATOM   4690  C   ALA A 320     -24.386  33.591  33.721  1.00  0.00           C  
ATOM   4691  O   ALA A 320     -23.523  33.027  33.052  1.00  0.00           O  
ATOM   4692  CB  ALA A 320     -26.266  32.446  35.025  1.00  0.00           C  
ATOM   4693  H   ALA A 320     -25.858  31.006  33.139  1.00  0.00           H  
ATOM   4694  HA  ALA A 320     -26.489  33.789  33.334  1.00  0.00           H  
ATOM   4695 1HB  ALA A 320     -26.327  33.158  35.800  1.00  0.00           H  
ATOM   4696 2HB  ALA A 320     -27.260  32.019  34.890  1.00  0.00           H  
ATOM   4697 3HB  ALA A 320     -25.573  31.659  35.330  1.00  0.00           H  
ATOM   4698  N   PRO A 321     -24.069  34.688  34.448  1.00  0.00           N  
ATOM   4699  CA  PRO A 321     -22.708  35.204  34.583  1.00  0.00           C  
ATOM   4700  C   PRO A 321     -21.745  34.041  34.865  1.00  0.00           C  
ATOM   4701  O   PRO A 321     -20.588  34.053  34.434  1.00  0.00           O  
ATOM   4702  CB  PRO A 321     -22.847  36.198  35.731  1.00  0.00           C  
ATOM   4703  CG  PRO A 321     -24.281  36.701  35.594  1.00  0.00           C  
ATOM   4704  CD  PRO A 321     -25.078  35.482  35.186  1.00  0.00           C  
ATOM   4705  HA  PRO A 321     -22.429  35.717  33.648  1.00  0.00           H  
ATOM   4706 1HB  PRO A 321     -22.655  35.694  36.691  1.00  0.00           H  
ATOM   4707 2HB  PRO A 321     -22.094  36.995  35.631  1.00  0.00           H  
ATOM   4708 1HG  PRO A 321     -24.620  37.136  36.549  1.00  0.00           H  
ATOM   4709 2HG  PRO A 321     -24.325  37.508  34.847  1.00  0.00           H  
ATOM   4710 1HD  PRO A 321     -25.381  35.001  36.112  1.00  0.00           H  
ATOM   4711 2HD  PRO A 321     -25.931  35.755  34.545  1.00  0.00           H  
ATOM   4712  N   GLY A 322     -22.218  33.007  35.578  1.00  0.00           N  
ATOM   4713  CA  GLY A 322     -21.425  31.804  35.797  1.00  0.00           C  
ATOM   4714  C   GLY A 322     -21.443  31.062  34.439  1.00  0.00           C  
ATOM   4715  O   GLY A 322     -22.207  30.114  34.233  1.00  0.00           O  
ATOM   4716  H   GLY A 322     -23.152  33.038  35.951  1.00  0.00           H  
ATOM   4717 1HA  GLY A 322     -20.410  32.069  36.079  1.00  0.00           H  
ATOM   4718 2HA  GLY A 322     -21.862  31.185  36.582  1.00  0.00           H  
ATOM   4719  N   THR A 323     -20.620  31.588  33.525  1.00  0.00           N  
ATOM   4720  CA  THR A 323     -20.532  31.291  32.098  1.00  0.00           C  
ATOM   4721  C   THR A 323     -19.737  30.030  31.780  1.00  0.00           C  
ATOM   4722  O   THR A 323     -19.493  29.207  32.650  1.00  0.00           O  
ATOM   4723  CB  THR A 323     -19.926  32.517  31.357  1.00  0.00           C  
ATOM   4724  OG1 THR A 323     -20.041  32.338  29.931  1.00  0.00           O  
ATOM   4725  CG2 THR A 323     -18.448  32.714  31.741  1.00  0.00           C  
ATOM   4726  H   THR A 323     -20.059  32.365  33.868  1.00  0.00           H  
ATOM   4727  HA  THR A 323     -21.542  31.154  31.725  1.00  0.00           H  
ATOM   4728  HB  THR A 323     -20.485  33.411  31.646  1.00  0.00           H  
ATOM   4729  HG1 THR A 323     -20.973  32.413  29.676  1.00  0.00           H  
ATOM   4730 1HG2 THR A 323     -18.058  33.589  31.225  1.00  0.00           H  
ATOM   4731 2HG2 THR A 323     -18.382  32.868  32.821  1.00  0.00           H  
ATOM   4732 3HG2 THR A 323     -17.861  31.863  31.469  1.00  0.00           H  
ATOM   4733  N   VAL A 324     -19.356  29.864  30.511  1.00  0.00           N  
ATOM   4734  CA  VAL A 324     -18.704  28.658  29.991  1.00  0.00           C  
ATOM   4735  C   VAL A 324     -17.462  28.239  30.768  1.00  0.00           C  
ATOM   4736  O   VAL A 324     -17.031  27.096  30.675  1.00  0.00           O  
ATOM   4737  CB  VAL A 324     -18.337  28.812  28.513  1.00  0.00           C  
ATOM   4738  CG1 VAL A 324     -17.169  29.762  28.330  1.00  0.00           C  
ATOM   4739  CG2 VAL A 324     -18.012  27.446  27.967  1.00  0.00           C  
ATOM   4740  H   VAL A 324     -19.565  30.619  29.875  1.00  0.00           H  
ATOM   4741  HA  VAL A 324     -19.428  27.842  30.057  1.00  0.00           H  
ATOM   4742  HB  VAL A 324     -19.184  29.232  27.981  1.00  0.00           H  
ATOM   4743 1HG1 VAL A 324     -16.941  29.857  27.269  1.00  0.00           H  
ATOM   4744 2HG1 VAL A 324     -17.427  30.742  28.734  1.00  0.00           H  
ATOM   4745 3HG1 VAL A 324     -16.302  29.370  28.846  1.00  0.00           H  
ATOM   4746 1HG2 VAL A 324     -17.773  27.520  26.904  1.00  0.00           H  
ATOM   4747 2HG2 VAL A 324     -17.174  27.031  28.505  1.00  0.00           H  
ATOM   4748 3HG2 VAL A 324     -18.868  26.814  28.111  1.00  0.00           H  
ATOM   4749  N   PHE A 325     -16.876  29.171  31.512  1.00  0.00           N  
ATOM   4750  CA  PHE A 325     -15.704  28.921  32.321  1.00  0.00           C  
ATOM   4751  C   PHE A 325     -16.067  28.565  33.766  1.00  0.00           C  
ATOM   4752  O   PHE A 325     -15.240  28.718  34.661  1.00  0.00           O  
ATOM   4753  CB  PHE A 325     -14.759  30.105  32.292  1.00  0.00           C  
ATOM   4754  CG  PHE A 325     -14.062  30.246  30.990  1.00  0.00           C  
ATOM   4755  CD1 PHE A 325     -14.454  31.195  30.067  1.00  0.00           C  
ATOM   4756  CD2 PHE A 325     -12.985  29.422  30.691  1.00  0.00           C  
ATOM   4757  CE1 PHE A 325     -13.793  31.311  28.858  1.00  0.00           C  
ATOM   4758  CE2 PHE A 325     -12.321  29.542  29.492  1.00  0.00           C  
ATOM   4759  CZ  PHE A 325     -12.725  30.485  28.573  1.00  0.00           C  
ATOM   4760  H   PHE A 325     -17.284  30.088  31.531  1.00  0.00           H  
ATOM   4761  HA  PHE A 325     -15.178  28.072  31.887  1.00  0.00           H  
ATOM   4762 1HB  PHE A 325     -15.311  31.019  32.492  1.00  0.00           H  
ATOM   4763 2HB  PHE A 325     -14.007  29.985  33.075  1.00  0.00           H  
ATOM   4764  HD1 PHE A 325     -15.299  31.849  30.294  1.00  0.00           H  
ATOM   4765  HD2 PHE A 325     -12.673  28.668  31.420  1.00  0.00           H  
ATOM   4766  HE1 PHE A 325     -14.114  32.058  28.132  1.00  0.00           H  
ATOM   4767  HE2 PHE A 325     -11.478  28.889  29.268  1.00  0.00           H  
ATOM   4768  HZ  PHE A 325     -12.204  30.578  27.621  1.00  0.00           H  
ATOM   4769  N   LYS A 326     -17.324  28.151  33.989  1.00  0.00           N  
ATOM   4770  CA  LYS A 326     -17.822  27.654  35.281  1.00  0.00           C  
ATOM   4771  C   LYS A 326     -18.636  26.359  35.092  1.00  0.00           C  
ATOM   4772  O   LYS A 326     -19.276  26.159  34.058  1.00  0.00           O  
ATOM   4773  CB  LYS A 326     -18.674  28.707  35.998  1.00  0.00           C  
ATOM   4774  CG  LYS A 326     -17.941  29.995  36.390  1.00  0.00           C  
ATOM   4775  CD  LYS A 326     -16.947  29.730  37.523  1.00  0.00           C  
ATOM   4776  CE  LYS A 326     -16.261  31.007  37.984  1.00  0.00           C  
ATOM   4777  NZ  LYS A 326     -15.271  30.736  39.062  1.00  0.00           N  
ATOM   4778  H   LYS A 326     -17.979  28.155  33.213  1.00  0.00           H  
ATOM   4779  HA  LYS A 326     -16.964  27.414  35.912  1.00  0.00           H  
ATOM   4780 1HB  LYS A 326     -19.508  28.987  35.351  1.00  0.00           H  
ATOM   4781 2HB  LYS A 326     -19.097  28.270  36.900  1.00  0.00           H  
ATOM   4782 1HG  LYS A 326     -17.419  30.410  35.531  1.00  0.00           H  
ATOM   4783 2HG  LYS A 326     -18.656  30.722  36.737  1.00  0.00           H  
ATOM   4784 1HD  LYS A 326     -17.466  29.278  38.371  1.00  0.00           H  
ATOM   4785 2HD  LYS A 326     -16.180  29.027  37.178  1.00  0.00           H  
ATOM   4786 1HE  LYS A 326     -15.748  31.461  37.137  1.00  0.00           H  
ATOM   4787 2HE  LYS A 326     -17.012  31.702  38.358  1.00  0.00           H  
ATOM   4788 1HZ  LYS A 326     -14.831  31.597  39.347  1.00  0.00           H  
ATOM   4789 2HZ  LYS A 326     -15.739  30.317  39.854  1.00  0.00           H  
ATOM   4790 3HZ  LYS A 326     -14.568  30.095  38.714  1.00  0.00           H  
ATOM   4791  N   THR A 327     -18.639  25.497  36.107  1.00  0.00           N  
ATOM   4792  CA  THR A 327     -19.408  24.251  36.048  1.00  0.00           C  
ATOM   4793  C   THR A 327     -20.372  24.048  37.204  1.00  0.00           C  
ATOM   4794  O   THR A 327     -20.017  24.182  38.378  1.00  0.00           O  
ATOM   4795  CB  THR A 327     -18.449  23.051  35.974  1.00  0.00           C  
ATOM   4796  OG1 THR A 327     -17.678  23.176  34.797  1.00  0.00           O  
ATOM   4797  CG2 THR A 327     -19.173  21.695  35.968  1.00  0.00           C  
ATOM   4798  H   THR A 327     -18.084  25.703  36.928  1.00  0.00           H  
ATOM   4799  HA  THR A 327     -19.997  24.261  35.133  1.00  0.00           H  
ATOM   4800  HB  THR A 327     -17.782  23.090  36.835  1.00  0.00           H  
ATOM   4801  HG1 THR A 327     -16.756  22.921  34.999  1.00  0.00           H  
ATOM   4802 1HG2 THR A 327     -18.434  20.896  35.911  1.00  0.00           H  
ATOM   4803 2HG2 THR A 327     -19.747  21.577  36.868  1.00  0.00           H  
ATOM   4804 3HG2 THR A 327     -19.834  21.638  35.109  1.00  0.00           H  
ATOM   4805  N   GLN A 328     -21.596  23.627  36.883  1.00  0.00           N  
ATOM   4806  CA  GLN A 328     -22.585  23.324  37.917  1.00  0.00           C  
ATOM   4807  C   GLN A 328     -22.326  21.915  38.431  1.00  0.00           C  
ATOM   4808  O   GLN A 328     -23.060  20.965  38.135  1.00  0.00           O  
ATOM   4809  CB  GLN A 328     -24.009  23.476  37.381  1.00  0.00           C  
ATOM   4810  CG  GLN A 328     -24.351  24.908  36.981  1.00  0.00           C  
ATOM   4811  CD  GLN A 328     -25.764  25.084  36.425  1.00  0.00           C  
ATOM   4812  OE1 GLN A 328     -26.712  24.358  36.762  1.00  0.00           O  
ATOM   4813  NE2 GLN A 328     -25.903  26.080  35.563  1.00  0.00           N  
ATOM   4814  H   GLN A 328     -21.841  23.526  35.908  1.00  0.00           H  
ATOM   4815  HA  GLN A 328     -22.453  24.019  38.747  1.00  0.00           H  
ATOM   4816 1HB  GLN A 328     -24.146  22.832  36.511  1.00  0.00           H  
ATOM   4817 2HB  GLN A 328     -24.720  23.153  38.141  1.00  0.00           H  
ATOM   4818 1HG  GLN A 328     -24.253  25.541  37.862  1.00  0.00           H  
ATOM   4819 2HG  GLN A 328     -23.643  25.232  36.215  1.00  0.00           H  
ATOM   4820 1HE2 GLN A 328     -26.794  26.272  35.151  1.00  0.00           H  
ATOM   4821 2HE2 GLN A 328     -25.108  26.644  35.338  1.00  0.00           H  
ATOM   4822  N   LYS A 329     -21.216  21.826  39.160  1.00  0.00           N  
ATOM   4823  CA  LYS A 329     -20.612  20.626  39.717  1.00  0.00           C  
ATOM   4824  C   LYS A 329     -21.434  19.873  40.751  1.00  0.00           C  
ATOM   4825  O   LYS A 329     -21.198  18.690  40.952  1.00  0.00           O  
ATOM   4826  CB  LYS A 329     -19.236  21.009  40.261  1.00  0.00           C  
ATOM   4827  CG  LYS A 329     -19.269  22.004  41.421  1.00  0.00           C  
ATOM   4828  CD  LYS A 329     -17.858  22.401  41.866  1.00  0.00           C  
ATOM   4829  CE  LYS A 329     -17.886  23.472  42.944  1.00  0.00           C  
ATOM   4830  NZ  LYS A 329     -16.513  23.867  43.366  1.00  0.00           N  
ATOM   4831  H   LYS A 329     -20.722  22.709  39.297  1.00  0.00           H  
ATOM   4832  HA  LYS A 329     -20.444  19.938  38.888  1.00  0.00           H  
ATOM   4833 1HB  LYS A 329     -18.714  20.112  40.595  1.00  0.00           H  
ATOM   4834 2HB  LYS A 329     -18.643  21.458  39.459  1.00  0.00           H  
ATOM   4835 1HG  LYS A 329     -19.805  22.902  41.102  1.00  0.00           H  
ATOM   4836 2HG  LYS A 329     -19.799  21.563  42.266  1.00  0.00           H  
ATOM   4837 1HD  LYS A 329     -17.342  21.525  42.262  1.00  0.00           H  
ATOM   4838 2HD  LYS A 329     -17.290  22.784  41.013  1.00  0.00           H  
ATOM   4839 1HE  LYS A 329     -18.395  24.349  42.548  1.00  0.00           H  
ATOM   4840 2HE  LYS A 329     -18.435  23.105  43.810  1.00  0.00           H  
ATOM   4841 1HZ  LYS A 329     -16.563  24.586  44.068  1.00  0.00           H  
ATOM   4842 2HZ  LYS A 329     -16.037  23.067  43.741  1.00  0.00           H  
ATOM   4843 3HZ  LYS A 329     -15.968  24.226  42.555  1.00  0.00           H  
ATOM   4844  N   VAL A 330     -22.386  20.546  41.405  1.00  0.00           N  
ATOM   4845  CA  VAL A 330     -23.299  19.969  42.417  1.00  0.00           C  
ATOM   4846  C   VAL A 330     -22.678  19.281  43.653  1.00  0.00           C  
ATOM   4847  O   VAL A 330     -22.959  19.686  44.782  1.00  0.00           O  
ATOM   4848  CB  VAL A 330     -24.277  18.989  41.739  1.00  0.00           C  
ATOM   4849  CG1 VAL A 330     -25.140  18.271  42.773  1.00  0.00           C  
ATOM   4850  CG2 VAL A 330     -25.152  19.765  40.809  1.00  0.00           C  
ATOM   4851  H   VAL A 330     -22.496  21.521  41.170  1.00  0.00           H  
ATOM   4852  HA  VAL A 330     -23.904  20.796  42.790  1.00  0.00           H  
ATOM   4853  HB  VAL A 330     -23.717  18.228  41.183  1.00  0.00           H  
ATOM   4854 1HG1 VAL A 330     -25.820  17.594  42.260  1.00  0.00           H  
ATOM   4855 2HG1 VAL A 330     -24.518  17.703  43.446  1.00  0.00           H  
ATOM   4856 3HG1 VAL A 330     -25.711  19.002  43.339  1.00  0.00           H  
ATOM   4857 1HG2 VAL A 330     -25.841  19.087  40.329  1.00  0.00           H  
ATOM   4858 2HG2 VAL A 330     -25.708  20.511  41.372  1.00  0.00           H  
ATOM   4859 3HG2 VAL A 330     -24.539  20.256  40.066  1.00  0.00           H  
ATOM   4860  N   SER A 331     -21.878  18.236  43.458  1.00  0.00           N  
ATOM   4861  CA  SER A 331     -21.304  17.487  44.579  1.00  0.00           C  
ATOM   4862  C   SER A 331     -20.007  16.813  44.187  1.00  0.00           C  
ATOM   4863  O   SER A 331     -19.560  16.876  43.047  1.00  0.00           O  
ATOM   4864  CB  SER A 331     -22.228  16.384  45.075  1.00  0.00           C  
ATOM   4865  OG  SER A 331     -22.261  15.297  44.169  1.00  0.00           O  
ATOM   4866  H   SER A 331     -21.668  17.976  42.502  1.00  0.00           H  
ATOM   4867  HA  SER A 331     -21.102  18.184  45.393  1.00  0.00           H  
ATOM   4868 1HB  SER A 331     -21.904  16.039  46.053  1.00  0.00           H  
ATOM   4869 2HB  SER A 331     -23.229  16.786  45.195  1.00  0.00           H  
ATOM   4870  HG  SER A 331     -22.991  14.740  44.467  1.00  0.00           H  
ATOM   4871  N   GLY A 332     -19.409  16.122  45.148  1.00  0.00           N  
ATOM   4872  CA  GLY A 332     -18.180  15.387  44.909  1.00  0.00           C  
ATOM   4873  C   GLY A 332     -18.310  14.261  43.864  1.00  0.00           C  
ATOM   4874  O   GLY A 332     -17.282  13.755  43.389  1.00  0.00           O  
ATOM   4875  H   GLY A 332     -19.819  16.109  46.069  1.00  0.00           H  
ATOM   4876 1HA  GLY A 332     -17.411  16.089  44.593  1.00  0.00           H  
ATOM   4877 2HA  GLY A 332     -17.840  14.959  45.851  1.00  0.00           H  
ATOM   4878  N   MET A 333     -19.546  13.833  43.523  1.00  0.00           N  
ATOM   4879  CA  MET A 333     -19.684  12.758  42.543  1.00  0.00           C  
ATOM   4880  C   MET A 333     -19.916  13.204  41.103  1.00  0.00           C  
ATOM   4881  O   MET A 333     -19.039  13.008  40.250  1.00  0.00           O  
ATOM   4882  CB  MET A 333     -20.813  11.820  42.949  1.00  0.00           C  
ATOM   4883  CG  MET A 333     -20.518  10.966  44.147  1.00  0.00           C  
ATOM   4884  SD  MET A 333     -19.101   9.914  43.832  1.00  0.00           S  
ATOM   4885  CE  MET A 333     -19.787   8.947  42.497  1.00  0.00           C  
ATOM   4886  H   MET A 333     -20.380  14.290  43.900  1.00  0.00           H  
ATOM   4887  HA  MET A 333     -18.761  12.182  42.551  1.00  0.00           H  
ATOM   4888 1HB  MET A 333     -21.712  12.398  43.154  1.00  0.00           H  
ATOM   4889 2HB  MET A 333     -21.039  11.148  42.128  1.00  0.00           H  
ATOM   4890 1HG  MET A 333     -20.302  11.596  45.009  1.00  0.00           H  
ATOM   4891 2HG  MET A 333     -21.380  10.337  44.379  1.00  0.00           H  
ATOM   4892 1HE  MET A 333     -19.053   8.252  42.163  1.00  0.00           H  
ATOM   4893 2HE  MET A 333     -20.670   8.411  42.841  1.00  0.00           H  
ATOM   4894 3HE  MET A 333     -20.060   9.600  41.671  1.00  0.00           H  
ATOM   4895  N   ILE A 334     -21.070  13.808  40.812  1.00  0.00           N  
ATOM   4896  CA  ILE A 334     -21.332  14.170  39.424  1.00  0.00           C  
ATOM   4897  C   ILE A 334     -21.913  15.588  39.253  1.00  0.00           C  
ATOM   4898  O   ILE A 334     -22.614  16.067  40.142  1.00  0.00           O  
ATOM   4899  CB  ILE A 334     -22.314  13.166  38.778  1.00  0.00           C  
ATOM   4900  CG1 ILE A 334     -23.668  13.188  39.433  1.00  0.00           C  
ATOM   4901  CG2 ILE A 334     -21.765  11.745  38.915  1.00  0.00           C  
ATOM   4902  CD1 ILE A 334     -24.691  12.354  38.648  1.00  0.00           C  
ATOM   4903  H   ILE A 334     -21.750  14.003  41.532  1.00  0.00           H  
ATOM   4904  HA  ILE A 334     -20.399  14.078  38.899  1.00  0.00           H  
ATOM   4905  HB  ILE A 334     -22.456  13.417  37.736  1.00  0.00           H  
ATOM   4906 1HG1 ILE A 334     -23.586  12.792  40.442  1.00  0.00           H  
ATOM   4907 2HG1 ILE A 334     -24.028  14.220  39.486  1.00  0.00           H  
ATOM   4908 1HG2 ILE A 334     -22.457  11.075  38.473  1.00  0.00           H  
ATOM   4909 2HG2 ILE A 334     -20.794  11.664  38.419  1.00  0.00           H  
ATOM   4910 3HG2 ILE A 334     -21.662  11.480  39.947  1.00  0.00           H  
ATOM   4911 1HD1 ILE A 334     -25.657  12.392  39.146  1.00  0.00           H  
ATOM   4912 2HD1 ILE A 334     -24.786  12.764  37.638  1.00  0.00           H  
ATOM   4913 3HD1 ILE A 334     -24.358  11.327  38.587  1.00  0.00           H  
ATOM   4914  N   PRO A 335     -21.684  16.248  38.092  1.00  0.00           N  
ATOM   4915  CA  PRO A 335     -22.308  17.485  37.645  1.00  0.00           C  
ATOM   4916  C   PRO A 335     -23.810  17.306  37.539  1.00  0.00           C  
ATOM   4917  O   PRO A 335     -24.291  16.187  37.363  1.00  0.00           O  
ATOM   4918  CB  PRO A 335     -21.681  17.729  36.265  1.00  0.00           C  
ATOM   4919  CG  PRO A 335     -20.374  16.998  36.296  1.00  0.00           C  
ATOM   4920  CD  PRO A 335     -20.624  15.778  37.154  1.00  0.00           C  
ATOM   4921  HA  PRO A 335     -22.068  18.292  38.349  1.00  0.00           H  
ATOM   4922 1HB  PRO A 335     -22.358  17.360  35.478  1.00  0.00           H  
ATOM   4923 2HB  PRO A 335     -21.562  18.812  36.097  1.00  0.00           H  
ATOM   4924 1HG  PRO A 335     -20.077  16.735  35.267  1.00  0.00           H  
ATOM   4925 2HG  PRO A 335     -19.585  17.652  36.696  1.00  0.00           H  
ATOM   4926 1HD  PRO A 335     -20.981  14.961  36.540  1.00  0.00           H  
ATOM   4927 2HD  PRO A 335     -19.675  15.567  37.656  1.00  0.00           H  
ATOM   4928  N   LYS A 336     -24.542  18.411  37.623  1.00  0.00           N
[truncated: 92,799 more chars]
