# Supplementary material for: The transformative power of transformers in protein structure prediction
Source: Proc Natl Acad Sci U S A. 2023 Jul 31;120(32):e2303499120. doi: 10.1073/pnas.2303499120 (PMC10410766; doi:10.1073/pnas.2303499120)
Supplement: Supplementary file 2 — Dataset S01 (GZ) [file pnas.2303499120.sd01.gz › SI_Data/predicted_structures/RoseTTAFold/T1151s2.pdb]

HEADER                                            26-DEC-22   XXXX              
EXPDTA    THEORETICAL MODEL                                                     
REMARK 220                                                                      
REMARK 220 EXPERIMENTAL DETAILS                                                 
REMARK 220  EXPERIMENT TYPE                : THEORETICAL MODELLING              
REMARK 220  DATE OF DATA COLLECTION        : 26-DEC-22                          
REMARK 220                                                                      
REMARK 220 REMARK: MODEL GENERATED BY ROSETTA                                   
REMARK 220  VERSION 2022.39+release.d8d9982                                     
SSBOND     CYS A   34    CYS A   56                                       2.08  
ATOM      1  N   MET A   1      -0.733   1.769  -2.062  1.00  0.00           N  
ATOM      2  CA  MET A   1       0.298   1.279  -1.155  1.00  0.00           C  
ATOM      3  C   MET A   1       1.363   2.334  -0.925  1.00  0.00           C  
ATOM      4  O   MET A   1       1.877   2.926  -1.873  1.00  0.00           O  
ATOM      5  CB  MET A   1       0.957   0.008  -1.686  1.00  0.00           C  
ATOM      6  CG  MET A   1       1.997  -0.582  -0.724  1.00  0.00           C  
ATOM      7  SD  MET A   1       2.771  -2.087  -1.324  1.00  0.00           S  
ATOM      8  CE  MET A   1       3.847  -1.392  -2.552  1.00  0.00           C  
ATOM      9 1H   MET A   1      -1.640   1.661  -1.632  1.00  0.00           H  
ATOM     10 2H   MET A   1      -0.565   2.746  -2.256  1.00  0.00           H  
ATOM     11 3H   MET A   1      -0.701   1.242  -2.923  1.00  0.00           H  
ATOM     12  HA  MET A   1      -0.164   1.060  -0.193  1.00  0.00           H  
ATOM     13 1HB  MET A   1       0.198  -0.750  -1.870  1.00  0.00           H  
ATOM     14 2HB  MET A   1       1.456   0.218  -2.634  1.00  0.00           H  
ATOM     15 1HG  MET A   1       2.785   0.154  -0.554  1.00  0.00           H  
ATOM     16 2HG  MET A   1       1.525  -0.795   0.233  1.00  0.00           H  
ATOM     17 1HE  MET A   1       4.423  -2.184  -3.030  1.00  0.00           H  
ATOM     18 2HE  MET A   1       3.252  -0.872  -3.300  1.00  0.00           H  
ATOM     19 3HE  MET A   1       4.527  -0.683  -2.073  1.00  0.00           H  
ATOM     20  N   ARG A   2       1.659   2.601   0.340  1.00  0.00           N  
ATOM     21  CA  ARG A   2       2.693   3.565   0.696  1.00  0.00           C  
ATOM     22  C   ARG A   2       4.070   2.914   0.584  1.00  0.00           C  
ATOM     23  O   ARG A   2       4.277   1.806   1.086  1.00  0.00           O  
ATOM     24  CB  ARG A   2       2.467   4.088   2.108  1.00  0.00           C  
ATOM     25  CG  ARG A   2       3.446   5.159   2.579  1.00  0.00           C  
ATOM     26  CD  ARG A   2       3.053   5.710   3.913  1.00  0.00           C  
ATOM     27  NE  ARG A   2       3.968   6.746   4.373  1.00  0.00           N  
ATOM     28  CZ  ARG A   2       3.842   7.427   5.532  1.00  0.00           C  
ATOM     29  NH1 ARG A   2       2.835   7.177   6.339  1.00  0.00           N  
ATOM     30  NH2 ARG A   2       4.734   8.349   5.855  1.00  0.00           N  
ATOM     31  H   ARG A   2       1.184   2.105   1.081  1.00  0.00           H  
ATOM     32  HA  ARG A   2       2.650   4.402   0.003  1.00  0.00           H  
ATOM     33 1HB  ARG A   2       1.467   4.512   2.179  1.00  0.00           H  
ATOM     34 2HB  ARG A   2       2.523   3.262   2.815  1.00  0.00           H  
ATOM     35 1HG  ARG A   2       4.449   4.727   2.663  1.00  0.00           H  
ATOM     36 2HG  ARG A   2       3.466   5.976   1.859  1.00  0.00           H  
ATOM     37 1HD  ARG A   2       2.054   6.142   3.844  1.00  0.00           H  
ATOM     38 2HD  ARG A   2       3.049   4.908   4.651  1.00  0.00           H  
ATOM     39  HE  ARG A   2       4.755   6.970   3.779  1.00  0.00           H  
ATOM     40 1HH1 ARG A   2       2.152   6.474   6.094  1.00  0.00           H  
ATOM     41 2HH1 ARG A   2       2.743   7.689   7.205  1.00  0.00           H  
ATOM     42 1HH2 ARG A   2       5.508   8.543   5.235  1.00  0.00           H  
ATOM     43 2HH2 ARG A   2       4.642   8.859   6.722  1.00  0.00           H  
ATOM     44  N   TYR A   3       5.004   3.604  -0.060  1.00  0.00           N  
ATOM     45  CA  TYR A   3       6.364   3.104  -0.237  1.00  0.00           C  
ATOM     46  C   TYR A   3       7.343   3.731   0.747  1.00  0.00           C  
ATOM     47  O   TYR A   3       7.231   4.907   1.110  1.00  0.00           O  
ATOM     48  CB  TYR A   3       6.831   3.376  -1.654  1.00  0.00           C  
ATOM     49  CG  TYR A   3       6.145   2.583  -2.717  1.00  0.00           C  
ATOM     50  CD1 TYR A   3       4.952   3.036  -3.242  1.00  0.00           C  
ATOM     51  CD2 TYR A   3       6.719   1.420  -3.198  1.00  0.00           C  
ATOM     52  CE1 TYR A   3       4.324   2.327  -4.239  1.00  0.00           C  
ATOM     53  CE2 TYR A   3       6.093   0.708  -4.202  1.00  0.00           C  
ATOM     54  CZ  TYR A   3       4.896   1.160  -4.721  1.00  0.00           C  
ATOM     55  OH  TYR A   3       4.267   0.453  -5.722  1.00  0.00           O  
ATOM     56  H   TYR A   3       4.757   4.501  -0.454  1.00  0.00           H  
ATOM     57  HA  TYR A   3       6.361   2.026  -0.066  1.00  0.00           H  
ATOM     58 1HB  TYR A   3       6.642   4.391  -1.856  1.00  0.00           H  
ATOM     59 2HB  TYR A   3       7.907   3.216  -1.732  1.00  0.00           H  
ATOM     60  HD1 TYR A   3       4.504   3.957  -2.867  1.00  0.00           H  
ATOM     61  HD2 TYR A   3       7.664   1.069  -2.786  1.00  0.00           H  
ATOM     62  HE1 TYR A   3       3.378   2.686  -4.646  1.00  0.00           H  
ATOM     63  HE2 TYR A   3       6.542  -0.209  -4.585  1.00  0.00           H  
ATOM     64  HH  TYR A   3       3.449   0.898  -5.958  1.00  0.00           H  
ATOM     65  N   ALA A   4       8.342   2.953   1.148  1.00  0.00           N  
ATOM     66  CA  ALA A   4       9.354   3.417   2.091  1.00  0.00           C  
ATOM     67  C   ALA A   4      10.401   4.299   1.429  1.00  0.00           C  
ATOM     68  O   ALA A   4      11.560   3.908   1.266  1.00  0.00           O  
ATOM     69  CB  ALA A   4      10.037   2.232   2.748  1.00  0.00           C  
ATOM     70  H   ALA A   4       8.389   2.004   0.807  1.00  0.00           H  
ATOM     71  HA  ALA A   4       8.852   4.011   2.856  1.00  0.00           H  
ATOM     72 1HB  ALA A   4      10.768   2.589   3.473  1.00  0.00           H  
ATOM     73 2HB  ALA A   4       9.295   1.617   3.254  1.00  0.00           H  
ATOM     74 3HB  ALA A   4      10.543   1.637   1.988  1.00  0.00           H  
ATOM     75  N   PHE A   5      10.016   5.518   1.086  1.00  0.00           N  
ATOM     76  CA  PHE A   5      10.930   6.421   0.389  1.00  0.00           C  
ATOM     77  C   PHE A   5      11.906   7.073   1.360  1.00  0.00           C  
ATOM     78  O   PHE A   5      11.813   8.259   1.668  1.00  0.00           O  
ATOM     79  CB  PHE A   5      10.189   7.527  -0.361  1.00  0.00           C  
ATOM     80  CG  PHE A   5       9.363   7.080  -1.539  1.00  0.00           C  
ATOM     81  CD1 PHE A   5       7.987   7.213  -1.527  1.00  0.00           C  
ATOM     82  CD2 PHE A   5       9.964   6.525  -2.659  1.00  0.00           C  
ATOM     83  CE1 PHE A   5       7.228   6.824  -2.613  1.00  0.00           C  
ATOM     84  CE2 PHE A   5       9.204   6.124  -3.745  1.00  0.00           C  
ATOM     85  CZ  PHE A   5       7.834   6.277  -3.721  1.00  0.00           C  
ATOM     86  H   PHE A   5       9.042   5.765   1.259  1.00  0.00           H  
ATOM     87  HA  PHE A   5      11.505   5.841  -0.333  1.00  0.00           H  
ATOM     88 1HB  PHE A   5       9.529   8.045   0.332  1.00  0.00           H  
ATOM     89 2HB  PHE A   5      10.915   8.260  -0.720  1.00  0.00           H  
ATOM     90  HD1 PHE A   5       7.502   7.638  -0.648  1.00  0.00           H  
ATOM     91  HD2 PHE A   5      11.049   6.412  -2.680  1.00  0.00           H  
ATOM     92  HE1 PHE A   5       6.146   6.943  -2.589  1.00  0.00           H  
ATOM     93  HE2 PHE A   5       9.687   5.689  -4.619  1.00  0.00           H  
ATOM     94  HZ  PHE A   5       7.236   5.961  -4.575  1.00  0.00           H  
ATOM     95  N   ALA A   6      12.843   6.271   1.847  1.00  0.00           N  
ATOM     96  CA  ALA A   6      13.830   6.713   2.823  1.00  0.00           C  
ATOM     97  C   ALA A   6      14.661   7.847   2.259  1.00  0.00           C  
ATOM     98  O   ALA A   6      14.962   7.874   1.062  1.00  0.00           O  
ATOM     99  CB  ALA A   6      14.740   5.566   3.226  1.00  0.00           C  
ATOM    100  H   ALA A   6      12.815   5.297   1.544  1.00  0.00           H  
ATOM    101  HA  ALA A   6      13.299   7.080   3.702  1.00  0.00           H  
ATOM    102 1HB  ALA A   6      15.460   5.905   3.969  1.00  0.00           H  
ATOM    103 2HB  ALA A   6      14.142   4.757   3.646  1.00  0.00           H  
ATOM    104 3HB  ALA A   6      15.276   5.191   2.352  1.00  0.00           H  
ATOM    105  N   ALA A   7      15.065   8.773   3.129  1.00  0.00           N  
ATOM    106  CA  ALA A   7      15.871   9.916   2.709  1.00  0.00           C  
ATOM    107  C   ALA A   7      17.188   9.502   2.061  1.00  0.00           C  
ATOM    108  O   ALA A   7      17.656  10.155   1.120  1.00  0.00           O  
ATOM    109  CB  ALA A   7      16.169  10.795   3.907  1.00  0.00           C  
ATOM    110  H   ALA A   7      14.780   8.699   4.095  1.00  0.00           H  
ATOM    111  HA  ALA A   7      15.294  10.484   1.985  1.00  0.00           H  
ATOM    112 1HB  ALA A   7      16.743  11.665   3.584  1.00  0.00           H  
ATOM    113 2HB  ALA A   7      15.234  11.124   4.359  1.00  0.00           H  
ATOM    114 3HB  ALA A   7      16.750  10.232   4.638  1.00  0.00           H  
ATOM    115  N   GLU A   8      17.805   8.426   2.535  1.00  0.00           N  
ATOM    116  CA  GLU A   8      19.077   8.054   1.936  1.00  0.00           C  
ATOM    117  C   GLU A   8      18.856   7.502   0.530  1.00  0.00           C  
ATOM    118  O   GLU A   8      19.618   7.804  -0.396  1.00  0.00           O  
ATOM    119  CB  GLU A   8      19.787   7.025   2.798  1.00  0.00           C  
ATOM    120  CG  GLU A   8      20.238   7.537   4.178  1.00  0.00           C  
ATOM    121  CD  GLU A   8      21.245   8.667   4.132  1.00  0.00           C  
ATOM    122  OE1 GLU A   8      22.241   8.531   3.463  1.00  0.00           O  
ATOM    123  OE2 GLU A   8      21.016   9.663   4.778  1.00  0.00           O  
ATOM    124  H   GLU A   8      17.410   7.890   3.296  1.00  0.00           H  
ATOM    125  HA  GLU A   8      19.705   8.944   1.865  1.00  0.00           H  
ATOM    126 1HB  GLU A   8      19.143   6.154   2.936  1.00  0.00           H  
ATOM    127 2HB  GLU A   8      20.662   6.698   2.284  1.00  0.00           H  
ATOM    128 1HG  GLU A   8      19.358   7.864   4.734  1.00  0.00           H  
ATOM    129 2HG  GLU A   8      20.680   6.708   4.719  1.00  0.00           H  
ATOM    130  N   ALA A   9      17.789   6.722   0.362  1.00  0.00           N  
ATOM    131  CA  ALA A   9      17.444   6.166  -0.942  1.00  0.00           C  
ATOM    132  C   ALA A   9      17.083   7.293  -1.895  1.00  0.00           C  
ATOM    133  O   ALA A   9      17.474   7.292  -3.064  1.00  0.00           O  
ATOM    134  CB  ALA A   9      16.296   5.187  -0.818  1.00  0.00           C  
ATOM    135  H   ALA A   9      17.199   6.511   1.154  1.00  0.00           H  
ATOM    136  HA  ALA A   9      18.317   5.649  -1.340  1.00  0.00           H  
ATOM    137 1HB  ALA A   9      16.068   4.770  -1.797  1.00  0.00           H  
ATOM    138 2HB  ALA A   9      16.579   4.384  -0.143  1.00  0.00           H  
ATOM    139 3HB  ALA A   9      15.419   5.697  -0.423  1.00  0.00           H  
ATOM    140  N   THR A  10      16.375   8.291  -1.361  1.00  0.00           N  
ATOM    141  CA  THR A  10      15.946   9.451  -2.116  1.00  0.00           C  
ATOM    142  C   THR A  10      17.161  10.222  -2.597  1.00  0.00           C  
ATOM    143  O   THR A  10      17.216  10.651  -3.749  1.00  0.00           O  
ATOM    144  CB  THR A  10      15.042  10.359  -1.275  1.00  0.00           C  
ATOM    145  OG1 THR A  10      13.873   9.627  -0.859  1.00  0.00           O  
ATOM    146  CG2 THR A  10      14.624  11.561  -2.091  1.00  0.00           C  
ATOM    147  H   THR A  10      16.080   8.224  -0.387  1.00  0.00           H  
ATOM    148  HA  THR A  10      15.384   9.111  -2.986  1.00  0.00           H  
ATOM    149  HB  THR A  10      15.581  10.693  -0.397  1.00  0.00           H  
ATOM    150  HG1 THR A  10      14.145   8.940  -0.200  1.00  0.00           H  
ATOM    151 1HG2 THR A  10      13.986  12.202  -1.487  1.00  0.00           H  
ATOM    152 2HG2 THR A  10      15.512  12.115  -2.400  1.00  0.00           H  
ATOM    153 3HG2 THR A  10      14.077  11.229  -2.973  1.00  0.00           H  
ATOM    154  N   THR A  11      18.142  10.384  -1.710  1.00  0.00           N  
ATOM    155  CA  THR A  11      19.369  11.075  -2.052  1.00  0.00           C  
ATOM    156  C   THR A  11      20.075  10.316  -3.167  1.00  0.00           C  
ATOM    157  O   THR A  11      20.555  10.927  -4.124  1.00  0.00           O  
ATOM    158  CB  THR A  11      20.290  11.198  -0.834  1.00  0.00           C  
ATOM    159  OG1 THR A  11      19.620  11.950   0.193  1.00  0.00           O  
ATOM    160  CG2 THR A  11      21.560  11.906  -1.248  1.00  0.00           C  
ATOM    161  H   THR A  11      18.022  10.041  -0.758  1.00  0.00           H  
ATOM    162  HA  THR A  11      19.125  12.072  -2.407  1.00  0.00           H  
ATOM    163  HB  THR A  11      20.533  10.211  -0.452  1.00  0.00           H  
ATOM    164  HG1 THR A  11      18.866  11.410   0.537  1.00  0.00           H  
ATOM    165 1HG2 THR A  11      22.227  11.997  -0.391  1.00  0.00           H  
ATOM    166 2HG2 THR A  11      22.040  11.320  -2.023  1.00  0.00           H  
ATOM    167 3HG2 THR A  11      21.328  12.897  -1.632  1.00  0.00           H  
ATOM    168  N   CYS A  12      20.127   8.988  -3.066  1.00  0.00           N  
ATOM    169  CA  CYS A  12      20.747   8.201  -4.114  1.00  0.00           C  
ATOM    170  C   CYS A  12      20.001   8.401  -5.433  1.00  0.00           C  
ATOM    171  O   CYS A  12      20.623   8.572  -6.482  1.00  0.00           O  
ATOM    172  CB  CYS A  12      20.808   6.726  -3.773  1.00  0.00           C  
ATOM    173  SG  CYS A  12      21.778   5.817  -4.950  1.00  0.00           S  
ATOM    174  H   CYS A  12      19.742   8.523  -2.239  1.00  0.00           H  
ATOM    175  HA  CYS A  12      21.766   8.544  -4.240  1.00  0.00           H  
ATOM    176 1HB  CYS A  12      21.237   6.584  -2.780  1.00  0.00           H  
ATOM    177 2HB  CYS A  12      19.799   6.302  -3.760  1.00  0.00           H  
ATOM    178  HG  CYS A  12      21.755   4.667  -4.247  1.00  0.00           H  
ATOM    179  N   ASN A  13      18.666   8.402  -5.384  1.00  0.00           N  
ATOM    180  CA  ASN A  13      17.887   8.619  -6.594  1.00  0.00           C  
ATOM    181  C   ASN A  13      18.221   9.997  -7.170  1.00  0.00           C  
ATOM    182  O   ASN A  13      18.325  10.165  -8.391  1.00  0.00           O  
ATOM    183  CB  ASN A  13      16.401   8.520  -6.295  1.00  0.00           C  
ATOM    184  CG  ASN A  13      15.939   7.114  -6.014  1.00  0.00           C  
ATOM    185  OD1 ASN A  13      16.585   6.130  -6.379  1.00  0.00           O  
ATOM    186  ND2 ASN A  13      14.810   7.004  -5.358  1.00  0.00           N  
ATOM    187  H   ASN A  13      18.191   8.226  -4.500  1.00  0.00           H  
ATOM    188  HA  ASN A  13      18.161   7.875  -7.329  1.00  0.00           H  
ATOM    189 1HB  ASN A  13      16.163   9.137  -5.439  1.00  0.00           H  
ATOM    190 2HB  ASN A  13      15.840   8.911  -7.141  1.00  0.00           H  
ATOM    191 1HD2 ASN A  13      14.446   6.100  -5.133  1.00  0.00           H  
ATOM    192 2HD2 ASN A  13      14.314   7.825  -5.079  1.00  0.00           H  
ATOM    193  N   ALA A  14      18.409  10.993  -6.297  1.00  0.00           N  
ATOM    194  CA  ALA A  14      18.793  12.315  -6.747  1.00  0.00           C  
ATOM    195  C   ALA A  14      20.154  12.256  -7.433  1.00  0.00           C  
ATOM    196  O   ALA A  14      20.350  12.893  -8.467  1.00  0.00           O  
ATOM    197  CB  ALA A  14      18.804  13.302  -5.596  1.00  0.00           C  
ATOM    198  H   ALA A  14      18.274  10.819  -5.300  1.00  0.00           H  
ATOM    199  HA  ALA A  14      18.061  12.646  -7.484  1.00  0.00           H  
ATOM    200 1HB  ALA A  14      19.068  14.289  -5.966  1.00  0.00           H  
ATOM    201 2HB  ALA A  14      17.815  13.334  -5.138  1.00  0.00           H  
ATOM    202 3HB  ALA A  14      19.528  12.998  -4.856  1.00  0.00           H  
ATOM    203  N   PHE A  15      21.083  11.449  -6.888  1.00  0.00           N  
ATOM    204  CA  PHE A  15      22.412  11.316  -7.480  1.00  0.00           C  
ATOM    205  C   PHE A  15      22.280  10.752  -8.880  1.00  0.00           C  
ATOM    206  O   PHE A  15      22.953  11.208  -9.791  1.00  0.00           O  
ATOM    207  CB  PHE A  15      23.339  10.387  -6.678  1.00  0.00           C  
ATOM    208  CG  PHE A  15      23.813  10.917  -5.359  1.00  0.00           C  
ATOM    209  CD1 PHE A  15      23.975  12.275  -5.142  1.00  0.00           C  
ATOM    210  CD2 PHE A  15      24.129  10.041  -4.333  1.00  0.00           C  
ATOM    211  CE1 PHE A  15      24.437  12.744  -3.924  1.00  0.00           C  
ATOM    212  CE2 PHE A  15      24.588  10.502  -3.119  1.00  0.00           C  
ATOM    213  CZ  PHE A  15      24.744  11.858  -2.914  1.00  0.00           C  
ATOM    214  H   PHE A  15      20.867  10.954  -6.021  1.00  0.00           H  
ATOM    215  HA  PHE A  15      22.867  12.305  -7.546  1.00  0.00           H  
ATOM    216 1HB  PHE A  15      22.847   9.445  -6.500  1.00  0.00           H  
ATOM    217 2HB  PHE A  15      24.221  10.162  -7.283  1.00  0.00           H  
ATOM    218  HD1 PHE A  15      23.735  12.974  -5.944  1.00  0.00           H  
ATOM    219  HD2 PHE A  15      24.015   8.969  -4.499  1.00  0.00           H  
ATOM    220  HE1 PHE A  15      24.558  13.818  -3.763  1.00  0.00           H  
ATOM    221  HE2 PHE A  15      24.831   9.798  -2.326  1.00  0.00           H  
ATOM    222  HZ  PHE A  15      25.105  12.229  -1.957  1.00  0.00           H  
ATOM    223  N   TRP A  16      21.367   9.787  -9.047  1.00  0.00           N  
ATOM    224  CA  TRP A  16      21.106   9.162 -10.341  1.00  0.00           C  
ATOM    225  C   TRP A  16      20.548  10.161 -11.358  1.00  0.00           C  
ATOM    226  O   TRP A  16      20.845  10.069 -12.542  1.00  0.00           O  
ATOM    227  CB  TRP A  16      20.174   7.960 -10.167  1.00  0.00           C  
ATOM    228  CG  TRP A  16      20.894   6.816  -9.539  1.00  0.00           C  
ATOM    229  CD1 TRP A  16      22.227   6.616  -9.608  1.00  0.00           C  
ATOM    230  CD2 TRP A  16      20.371   5.725  -8.739  1.00  0.00           C  
ATOM    231  NE1 TRP A  16      22.569   5.501  -8.940  1.00  0.00           N  
ATOM    232  CE2 TRP A  16      21.454   4.936  -8.390  1.00  0.00           C  
ATOM    233  CE3 TRP A  16      19.094   5.366  -8.298  1.00  0.00           C  
ATOM    234  CZ2 TRP A  16      21.314   3.790  -7.611  1.00  0.00           C  
ATOM    235  CZ3 TRP A  16      18.954   4.222  -7.515  1.00  0.00           C  
ATOM    236  CH2 TRP A  16      20.043   3.458  -7.182  1.00  0.00           C  
ATOM    237  H   TRP A  16      20.861   9.458  -8.224  1.00  0.00           H  
ATOM    238  HA  TRP A  16      22.051   8.787 -10.727  1.00  0.00           H  
ATOM    239 1HB  TRP A  16      19.334   8.227  -9.544  1.00  0.00           H  
ATOM    240 2HB  TRP A  16      19.787   7.653 -11.133  1.00  0.00           H  
ATOM    241  HD1 TRP A  16      22.936   7.258 -10.132  1.00  0.00           H  
ATOM    242  HE1 TRP A  16      23.538   5.177  -8.880  1.00  0.00           H  
ATOM    243  HE3 TRP A  16      18.227   5.966  -8.558  1.00  0.00           H  
ATOM    244  HZ2 TRP A  16      22.152   3.173  -7.324  1.00  0.00           H  
ATOM    245  HZ3 TRP A  16      17.952   3.954  -7.168  1.00  0.00           H  
ATOM    246  HH2 TRP A  16      19.904   2.574  -6.568  1.00  0.00           H  
ATOM    247  N   ARG A  17      19.689  11.079 -10.913  1.00  0.00           N  
ATOM    248  CA  ARG A  17      19.163  12.117 -11.807  1.00  0.00           C  
ATOM    249  C   ARG A  17      20.227  13.180 -12.170  1.00  0.00           C  
ATOM    250  O   ARG A  17      20.255  13.711 -13.282  1.00  0.00           O  
ATOM    251  CB  ARG A  17      17.967  12.817 -11.174  1.00  0.00           C  
ATOM    252  CG  ARG A  17      16.703  11.962 -11.055  1.00  0.00           C  
ATOM    253  CD  ARG A  17      15.498  12.785 -10.729  1.00  0.00           C  
ATOM    254  NE  ARG A  17      15.585  13.439  -9.424  1.00  0.00           N  
ATOM    255  CZ  ARG A  17      15.182  12.898  -8.255  1.00  0.00           C  
ATOM    256  NH1 ARG A  17      14.664  11.691  -8.224  1.00  0.00           N  
ATOM    257  NH2 ARG A  17      15.301  13.592  -7.135  1.00  0.00           N  
ATOM    258  H   ARG A  17      19.411  11.061  -9.931  1.00  0.00           H  
ATOM    259  HA  ARG A  17      18.833  11.636 -12.725  1.00  0.00           H  
ATOM    260 1HB  ARG A  17      18.238  13.144 -10.169  1.00  0.00           H  
ATOM    261 2HB  ARG A  17      17.720  13.703 -11.753  1.00  0.00           H  
ATOM    262 1HG  ARG A  17      16.524  11.441 -11.995  1.00  0.00           H  
ATOM    263 2HG  ARG A  17      16.842  11.231 -10.257  1.00  0.00           H  
ATOM    264 1HD  ARG A  17      15.374  13.560 -11.488  1.00  0.00           H  
ATOM    265 2HD  ARG A  17      14.618  12.144 -10.726  1.00  0.00           H  
ATOM    266  HE  ARG A  17      15.977  14.371  -9.395  1.00  0.00           H  
ATOM    267 1HH1 ARG A  17      14.571  11.160  -9.080  1.00  0.00           H  
ATOM    268 2HH1 ARG A  17      14.354  11.301  -7.346  1.00  0.00           H  
ATOM    269 1HH2 ARG A  17      15.695  14.523  -7.157  1.00  0.00           H  
ATOM    270 2HH2 ARG A  17      14.998  13.191  -6.260  1.00  0.00           H  
ATOM    271  N   ASN A  18      21.070  13.506 -11.186  1.00  0.00           N  
ATOM    272  CA  ASN A  18      22.131  14.521 -11.222  1.00  0.00           C  
ATOM    273  C   ASN A  18      23.311  14.167 -12.125  1.00  0.00           C  
ATOM    274  O   ASN A  18      23.605  13.009 -12.361  1.00  0.00           O  
ATOM    275  CB  ASN A  18      22.643  14.775  -9.817  1.00  0.00           C  
ATOM    276  CG  ASN A  18      23.410  16.041  -9.689  1.00  0.00           C  
ATOM    277  OD1 ASN A  18      24.629  16.065  -9.866  1.00  0.00           O  
ATOM    278  ND2 ASN A  18      22.723  17.114  -9.382  1.00  0.00           N  
ATOM    279  H   ASN A  18      20.951  13.019 -10.297  1.00  0.00           H  
ATOM    280  HA  ASN A  18      21.699  15.443 -11.606  1.00  0.00           H  
ATOM    281 1HB  ASN A  18      21.803  14.811  -9.129  1.00  0.00           H  
ATOM    282 2HB  ASN A  18      23.276  13.942  -9.511  1.00  0.00           H  
ATOM    283 1HD2 ASN A  18      23.188  17.994  -9.283  1.00  0.00           H  
ATOM    284 2HD2 ASN A  18      21.732  17.053  -9.245  1.00  0.00           H  
ATOM    285  N   VAL A  19      24.070  15.169 -12.577  1.00  0.00           N  
ATOM    286  CA  VAL A  19      25.285  14.875 -13.357  1.00  0.00           C  
ATOM    287  C   VAL A  19      26.263  13.956 -12.590  1.00  0.00           C  
ATOM    288  O   VAL A  19      27.003  13.173 -13.208  1.00  0.00           O  
ATOM    289  CB  VAL A  19      26.016  16.179 -13.751  1.00  0.00           C  
ATOM    290  CG1 VAL A  19      26.631  16.861 -12.531  1.00  0.00           C  
ATOM    291  CG2 VAL A  19      27.106  15.849 -14.758  1.00  0.00           C  
ATOM    292  H   VAL A  19      23.816  16.129 -12.384  1.00  0.00           H  
ATOM    293  HA  VAL A  19      24.983  14.368 -14.270  1.00  0.00           H  
ATOM    294  HB  VAL A  19      25.298  16.872 -14.194  1.00  0.00           H  
ATOM    295 1HG1 VAL A  19      27.132  17.776 -12.841  1.00  0.00           H  
ATOM    296 2HG1 VAL A  19      25.856  17.103 -11.817  1.00  0.00           H  
ATOM    297 3HG1 VAL A  19      27.363  16.206 -12.057  1.00  0.00           H  
ATOM    298 1HG2 VAL A  19      27.621  16.764 -15.051  1.00  0.00           H  
ATOM    299 2HG2 VAL A  19      27.822  15.162 -14.302  1.00  0.00           H  
ATOM    300 3HG2 VAL A  19      26.665  15.383 -15.635  1.00  0.00           H  
ATOM    301  N   ASP A  20      26.195  13.979 -11.246  1.00  0.00           N  
ATOM    302  CA  ASP A  20      27.019  13.151 -10.368  1.00  0.00           C  
ATOM    303  C   ASP A  20      26.844  11.646 -10.641  1.00  0.00           C  
ATOM    304  O   ASP A  20      27.738  10.856 -10.303  1.00  0.00           O  
ATOM    305  CB  ASP A  20      26.714  13.449  -8.893  1.00  0.00           C  
ATOM    306  CG  ASP A  20      27.282  14.800  -8.397  1.00  0.00           C  
ATOM    307  OD1 ASP A  20      28.084  15.391  -9.088  1.00  0.00           O  
ATOM    308  OD2 ASP A  20      26.921  15.203  -7.314  1.00  0.00           O  
ATOM    309  H   ASP A  20      25.561  14.644 -10.807  1.00  0.00           H  
ATOM    310  HA  ASP A  20      28.062  13.405 -10.547  1.00  0.00           H  
ATOM    311 1HB  ASP A  20      25.629  13.459  -8.753  1.00  0.00           H  
ATOM    312 2HB  ASP A  20      27.109  12.645  -8.274  1.00  0.00           H  
ATOM    313  N   MET A  21      25.736  11.266 -11.328  1.00  0.00           N  
ATOM    314  CA  MET A  21      25.360   9.898 -11.727  1.00  0.00           C  
ATOM    315  C   MET A  21      26.451   9.253 -12.573  1.00  0.00           C  
ATOM    316  O   MET A  21      26.485   8.031 -12.769  1.00  0.00           O  
ATOM    317  CB  MET A  21      24.106   9.972 -12.600  1.00  0.00           C  
ATOM    318  CG  MET A  21      24.378  10.538 -14.019  1.00  0.00           C  
ATOM    319  SD  MET A  21      22.889  10.861 -14.989  1.00  0.00           S  
ATOM    320  CE  MET A  21      22.287   9.225 -15.304  1.00  0.00           C  
ATOM    321  H   MET A  21      25.062  11.985 -11.589  1.00  0.00           H  
ATOM    322  HA  MET A  21      25.191   9.295 -10.834  1.00  0.00           H  
ATOM    323 1HB  MET A  21      23.648   9.011 -12.684  1.00  0.00           H  
ATOM    324 2HB  MET A  21      23.383  10.620 -12.134  1.00  0.00           H  
ATOM    325 1HG  MET A  21      24.930  11.470 -13.929  1.00  0.00           H  
ATOM    326 2HG  MET A  21      24.992   9.833 -14.574  1.00  0.00           H  
ATOM    327 1HE  MET A  21      21.374   9.279 -15.894  1.00  0.00           H  
ATOM    328 2HE  MET A  21      23.042   8.656 -15.844  1.00  0.00           H  
ATOM    329 3HE  MET A  21      22.070   8.743 -14.356  1.00  0.00           H  
ATOM    330  N   THR A  22      27.345  10.093 -13.090  1.00  0.00           N  
ATOM    331  CA  THR A  22      28.470   9.677 -13.881  1.00  0.00           C  
ATOM    332  C   THR A  22      29.368   8.761 -13.051  1.00  0.00           C  
ATOM    333  O   THR A  22      29.963   7.829 -13.594  1.00  0.00           O  
ATOM    334  CB  THR A  22      29.270  10.910 -14.344  1.00  0.00           C  
ATOM    335  OG1 THR A  22      28.418  11.766 -15.132  1.00  0.00           O  
ATOM    336  CG2 THR A  22      30.458  10.477 -15.187  1.00  0.00           C  
ATOM    337  H   THR A  22      27.229  11.095 -12.927  1.00  0.00           H  
ATOM    338  HA  THR A  22      28.112   9.130 -14.752  1.00  0.00           H  
ATOM    339  HB  THR A  22      29.615  11.466 -13.472  1.00  0.00           H  
ATOM    340  HG1 THR A  22      27.775  12.216 -14.526  1.00  0.00           H  
ATOM    341 1HG2 THR A  22      31.014  11.358 -15.505  1.00  0.00           H  
ATOM    342 2HG2 THR A  22      31.107   9.836 -14.595  1.00  0.00           H  
ATOM    343 3HG2 THR A  22      30.109   9.932 -16.058  1.00  0.00           H  
ATOM    344  N   VAL A  23      29.535   9.090 -11.758  1.00  0.00           N  
ATOM    345  CA  VAL A  23      30.385   8.315 -10.862  1.00  0.00           C  
ATOM    346  C   VAL A  23      29.703   7.873  -9.557  1.00  0.00           C  
ATOM    347  O   VAL A  23      29.802   6.701  -9.178  1.00  0.00           O  
ATOM    348  CB  VAL A  23      31.674   9.056 -10.490  1.00  0.00           C  
ATOM    349  CG1 VAL A  23      32.463   8.184  -9.526  1.00  0.00           C  
ATOM    350  CG2 VAL A  23      32.492   9.362 -11.735  1.00  0.00           C  
ATOM    351  H   VAL A  23      28.992   9.861 -11.372  1.00  0.00           H  
ATOM    352  HA  VAL A  23      30.680   7.419 -11.395  1.00  0.00           H  
ATOM    353  HB  VAL A  23      31.428   9.985  -9.976  1.00  0.00           H  
ATOM    354 1HG1 VAL A  23      33.374   8.695  -9.245  1.00  0.00           H  
ATOM    355 2HG1 VAL A  23      31.862   7.982  -8.640  1.00  0.00           H  
ATOM    356 3HG1 VAL A  23      32.714   7.243 -10.015  1.00  0.00           H  
ATOM    357 1HG2 VAL A  23      33.408   9.879 -11.453  1.00  0.00           H  
ATOM    358 2HG2 VAL A  23      32.741   8.429 -12.244  1.00  0.00           H  
ATOM    359 3HG2 VAL A  23      31.918   9.994 -12.399  1.00  0.00           H  
ATOM    360  N   THR A  24      29.083   8.818  -8.828  1.00  0.00           N  
ATOM    361  CA  THR A  24      28.512   8.485  -7.517  1.00  0.00           C  
ATOM    362  C   THR A  24      27.399   7.491  -7.735  1.00  0.00           C  
ATOM    363  O   THR A  24      26.433   7.803  -8.425  1.00  0.00           O  
ATOM    364  CB  THR A  24      27.927   9.731  -6.814  1.00  0.00           C  
ATOM    365  OG1 THR A  24      28.941  10.736  -6.644  1.00  0.00           O  
ATOM    366  CG2 THR A  24      27.367   9.350  -5.460  1.00  0.00           C  
ATOM    367  H   THR A  24      28.959   9.751  -9.211  1.00  0.00           H  
ATOM    368  HA  THR A  24      29.278   8.028  -6.886  1.00  0.00           H  
ATOM    369  HB  THR A  24      27.124  10.144  -7.428  1.00  0.00           H  
ATOM    370  HG1 THR A  24      28.534  11.550  -6.313  1.00  0.00           H  
ATOM    371 1HG2 THR A  24      26.956  10.235  -4.985  1.00  0.00           H  
ATOM    372 2HG2 THR A  24      26.582   8.605  -5.587  1.00  0.00           H  
ATOM    373 3HG2 THR A  24      28.162   8.937  -4.835  1.00  0.00           H  
ATOM    374  N   ALA A  25      27.503   6.301  -7.150  1.00  0.00           N  
ATOM    375  CA  ALA A  25      26.510   5.265  -7.440  1.00  0.00           C  
ATOM    376  C   ALA A  25      26.340   5.188  -8.970  1.00  0.00           C  
ATOM    377  O   ALA A  25      25.225   5.152  -9.484  1.00  0.00           O  
ATOM    378  CB  ALA A  25      25.181   5.551  -6.738  1.00  0.00           C  
ATOM    379  H   ALA A  25      28.302   6.105  -6.546  1.00  0.00           H  
ATOM    380  HA  ALA A  25      26.892   4.308  -7.093  1.00  0.00           H  
ATOM    381 1HB  ALA A  25      24.473   4.761  -6.960  1.00  0.00           H  
ATOM    382 2HB  ALA A  25      25.345   5.589  -5.661  1.00  0.00           H  
ATOM    383 3HB  ALA A  25      24.767   6.505  -7.068  1.00  0.00           H  
ATOM    384  N   LEU A  26      27.476   5.148  -9.676  1.00  0.00           N  
ATOM    385  CA  LEU A  26      27.579   5.155 -11.128  1.00  0.00           C  
ATOM    386  C   LEU A  26      26.394   4.446 -11.790  1.00  0.00           C  
ATOM    387  O   LEU A  26      26.198   3.238 -11.665  1.00  0.00           O  
ATOM    388  CB  LEU A  26      28.939   4.517 -11.479  1.00  0.00           C  
ATOM    389  CG  LEU A  26      29.463   4.652 -12.882  1.00  0.00           C  
ATOM    390  CD1 LEU A  26      30.988   4.634 -12.841  1.00  0.00           C  
ATOM    391  CD2 LEU A  26      29.015   3.541 -13.666  1.00  0.00           C  
ATOM    392  H   LEU A  26      28.346   5.228  -9.166  1.00  0.00           H  
ATOM    393  HA  LEU A  26      27.593   6.196 -11.458  1.00  0.00           H  
ATOM    394 1HB  LEU A  26      29.691   4.934 -10.828  1.00  0.00           H  
ATOM    395 2HB  LEU A  26      28.872   3.453 -11.265  1.00  0.00           H  
ATOM    396  HG  LEU A  26      29.115   5.578 -13.319  1.00  0.00           H  
ATOM    397 1HD1 LEU A  26      31.379   4.725 -13.854  1.00  0.00           H  
ATOM    398 2HD1 LEU A  26      31.355   5.460 -12.246  1.00  0.00           H  
ATOM    399 3HD1 LEU A  26      31.327   3.707 -12.409  1.00  0.00           H  
ATOM    400 1HD2 LEU A  26      29.402   3.626 -14.680  1.00  0.00           H  
ATOM    401 2HD2 LEU A  26      29.389   2.641 -13.206  1.00  0.00           H  
ATOM    402 3HD2 LEU A  26      27.951   3.536 -13.680  1.00  0.00           H  
ATOM    403  N   TYR A  27      25.643   5.225 -12.553  1.00  0.00           N  
ATOM    404  CA  TYR A  27      24.398   4.824 -13.197  1.00  0.00           C  
ATOM    405  C   TYR A  27      24.474   3.679 -14.207  1.00  0.00           C  
ATOM    406  O   TYR A  27      23.496   2.963 -14.415  1.00  0.00           O  
ATOM    407  CB  TYR A  27      23.804   6.043 -13.878  1.00  0.00           C  
ATOM    408  CG  TYR A  27      22.395   5.891 -14.318  1.00  0.00           C  
ATOM    409  CD1 TYR A  27      21.387   5.984 -13.371  1.00  0.00           C  
ATOM    410  CD2 TYR A  27      22.091   5.677 -15.648  1.00  0.00           C  
ATOM    411  CE1 TYR A  27      20.075   5.873 -13.747  1.00  0.00           C  
ATOM    412  CE2 TYR A  27      20.770   5.562 -16.035  1.00  0.00           C  
ATOM    413  CZ  TYR A  27      19.761   5.662 -15.087  1.00  0.00           C  
ATOM    414  OH  TYR A  27      18.442   5.552 -15.472  1.00  0.00           O  
ATOM    415  H   TYR A  27      25.920   6.207 -12.628  1.00  0.00           H  
ATOM    416  HA  TYR A  27      23.715   4.508 -12.403  1.00  0.00           H  
ATOM    417 1HB  TYR A  27      23.852   6.874 -13.191  1.00  0.00           H  
ATOM    418 2HB  TYR A  27      24.409   6.310 -14.746  1.00  0.00           H  
ATOM    419  HD1 TYR A  27      21.645   6.152 -12.334  1.00  0.00           H  
ATOM    420  HD2 TYR A  27      22.890   5.606 -16.389  1.00  0.00           H  
ATOM    421  HE1 TYR A  27      19.283   5.951 -12.999  1.00  0.00           H  
ATOM    422  HE2 TYR A  27      20.522   5.399 -17.083  1.00  0.00           H  
ATOM    423  HH  TYR A  27      18.396   5.445 -16.423  1.00  0.00           H  
ATOM    424  N   GLU A  28      25.617   3.524 -14.855  1.00  0.00           N  
ATOM    425  CA  GLU A  28      25.796   2.550 -15.934  1.00  0.00           C  
ATOM    426  C   GLU A  28      26.100   1.110 -15.488  1.00  0.00           C  
ATOM    427  O   GLU A  28      26.294   0.232 -16.331  1.00  0.00           O  
ATOM    428  CB  GLU A  28      26.909   3.033 -16.865  1.00  0.00           C  
ATOM    429  CG  GLU A  28      26.592   4.340 -17.590  1.00  0.00           C  
ATOM    430  CD  GLU A  28      27.724   4.821 -18.485  1.00  0.00           C  
ATOM    431  OE1 GLU A  28      28.740   4.167 -18.538  1.00  0.00           O  
ATOM    432  OE2 GLU A  28      27.565   5.844 -19.110  1.00  0.00           O  
ATOM    433  H   GLU A  28      26.385   4.129 -14.602  1.00  0.00           H  
ATOM    434  HA  GLU A  28      24.867   2.523 -16.504  1.00  0.00           H  
ATOM    435 1HB  GLU A  28      27.815   3.177 -16.303  1.00  0.00           H  
ATOM    436 2HB  GLU A  28      27.109   2.270 -17.615  1.00  0.00           H  
ATOM    437 1HG  GLU A  28      25.698   4.197 -18.192  1.00  0.00           H  
ATOM    438 2HG  GLU A  28      26.373   5.106 -16.843  1.00  0.00           H  
ATOM    439  N   VAL A  29      26.153   0.863 -14.186  1.00  0.00           N  
ATOM    440  CA  VAL A  29      26.436  -0.470 -13.650  1.00  0.00           C  
ATOM    441  C   VAL A  29      25.289  -0.903 -12.733  1.00  0.00           C  
ATOM    442  O   VAL A  29      24.497  -0.062 -12.323  1.00  0.00           O  
ATOM    443  CB  VAL A  29      27.781  -0.419 -12.912  1.00  0.00           C  
ATOM    444  CG1 VAL A  29      28.901  -0.113 -13.879  1.00  0.00           C  
ATOM    445  CG2 VAL A  29      27.659   0.626 -11.953  1.00  0.00           C  
ATOM    446  H   VAL A  29      25.998   1.632 -13.523  1.00  0.00           H  
ATOM    447  HA  VAL A  29      26.516  -1.161 -14.488  1.00  0.00           H  
ATOM    448  HB  VAL A  29      28.003  -1.336 -12.416  1.00  0.00           H  
ATOM    449 1HG1 VAL A  29      29.842  -0.038 -13.341  1.00  0.00           H  
ATOM    450 2HG1 VAL A  29      28.966  -0.915 -14.615  1.00  0.00           H  
ATOM    451 3HG1 VAL A  29      28.707   0.812 -14.390  1.00  0.00           H  
ATOM    452 1HG2 VAL A  29      28.545   0.767 -11.400  1.00  0.00           H  
ATOM    453 2HG2 VAL A  29      27.439   1.508 -12.494  1.00  0.00           H  
ATOM    454 3HG2 VAL A  29      26.855   0.387 -11.296  1.00  0.00           H  
ATOM    455  N   PRO A  30      25.122  -2.209 -12.439  1.00  0.00           N  
ATOM    456  CA  PRO A  30      24.096  -2.764 -11.558  1.00  0.00           C  
ATOM    457  C   PRO A  30      24.126  -2.286 -10.107  1.00  0.00           C  
ATOM    458  O   PRO A  30      23.105  -2.358  -9.422  1.00  0.00           O  
ATOM    459  CB  PRO A  30      24.354  -4.274 -11.652  1.00  0.00           C  
ATOM    460  CG  PRO A  30      25.774  -4.412 -12.147  1.00  0.00           C  
ATOM    461  CD  PRO A  30      25.953  -3.256 -13.092  1.00  0.00           C  
ATOM    462  HA  PRO A  30      23.111  -2.527 -11.993  1.00  0.00           H  
ATOM    463 1HB  PRO A  30      24.215  -4.727 -10.656  1.00  0.00           H  
ATOM    464 2HB  PRO A  30      23.619  -4.741 -12.321  1.00  0.00           H  
ATOM    465 1HG  PRO A  30      26.474  -4.384 -11.298  1.00  0.00           H  
ATOM    466 2HG  PRO A  30      25.912  -5.391 -12.639  1.00  0.00           H  
ATOM    467 1HD  PRO A  30      26.996  -3.034 -13.161  1.00  0.00           H  
ATOM    468 2HD  PRO A  30      25.525  -3.502 -14.078  1.00  0.00           H  
ATOM    469  N   LEU A  31      25.272  -1.792  -9.637  1.00  0.00           N  
ATOM    470  CA  LEU A  31      25.363  -1.317  -8.257  1.00  0.00           C  
ATOM    471  C   LEU A  31      24.813  -2.374  -7.299  1.00  0.00           C  
ATOM    472  O   LEU A  31      25.107  -3.557  -7.467  1.00  0.00           O  
ATOM    473  CB  LEU A  31      24.584  -0.012  -8.158  1.00  0.00           C  
ATOM    474  CG  LEU A  31      25.035   1.046  -9.116  1.00  0.00           C  
ATOM    475  CD1 LEU A  31      24.134   2.194  -9.064  1.00  0.00           C  
ATOM    476  CD2 LEU A  31      26.447   1.484  -8.751  1.00  0.00           C  
ATOM    477  H   LEU A  31      26.078  -1.739 -10.234  1.00  0.00           H  
ATOM    478  HA  LEU A  31      26.396  -1.129  -8.011  1.00  0.00           H  
ATOM    479 1HB  LEU A  31      23.517  -0.188  -8.292  1.00  0.00           H  
ATOM    480 2HB  LEU A  31      24.746   0.388  -7.196  1.00  0.00           H  
ATOM    481  HG  LEU A  31      25.009   0.651 -10.105  1.00  0.00           H  
ATOM    482 1HD1 LEU A  31      24.457   2.926  -9.780  1.00  0.00           H  
ATOM    483 2HD1 LEU A  31      23.124   1.875  -9.321  1.00  0.00           H  
ATOM    484 3HD1 LEU A  31      24.154   2.609  -8.065  1.00  0.00           H  
ATOM    485 1HD2 LEU A  31      26.788   2.245  -9.453  1.00  0.00           H  
ATOM    486 2HD2 LEU A  31      26.445   1.891  -7.752  1.00  0.00           H  
ATOM    487 3HD2 LEU A  31      27.108   0.641  -8.793  1.00  0.00           H  
ATOM    488  N   GLY A  32      24.005  -1.984  -6.312  1.00  0.00           N  
ATOM    489  CA  GLY A  32      23.425  -3.004  -5.441  1.00  0.00           C  
ATOM    490  C   GLY A  32      22.567  -2.420  -4.331  1.00  0.00           C  
ATOM    491  O   GLY A  32      22.354  -1.206  -4.261  1.00  0.00           O  
ATOM    492  H   GLY A  32      23.805  -0.999  -6.155  1.00  0.00           H  
ATOM    493 1HA  GLY A  32      22.818  -3.678  -6.047  1.00  0.00           H  
ATOM    494 2HA  GLY A  32      24.221  -3.607  -5.016  1.00  0.00           H  
ATOM    495  N   VAL A  33      22.108  -3.267  -3.415  1.00  0.00           N  
ATOM    496  CA  VAL A  33      21.225  -2.799  -2.346  1.00  0.00           C  
ATOM    497  C   VAL A  33      21.934  -1.804  -1.437  1.00  0.00           C  
ATOM    498  O   VAL A  33      21.322  -0.891  -0.877  1.00  0.00           O  
ATOM    499  CB  VAL A  33      20.711  -4.000  -1.556  1.00  0.00           C  
ATOM    500  CG1 VAL A  33      19.898  -4.883  -2.473  1.00  0.00           C  
ATOM    501  CG2 VAL A  33      21.884  -4.781  -0.993  1.00  0.00           C  
ATOM    502  H   VAL A  33      22.334  -4.252  -3.483  1.00  0.00           H  
ATOM    503  HA  VAL A  33      20.366  -2.313  -2.804  1.00  0.00           H  
ATOM    504  HB  VAL A  33      20.065  -3.662  -0.747  1.00  0.00           H  
ATOM    505 1HG1 VAL A  33      19.520  -5.742  -1.917  1.00  0.00           H  
ATOM    506 2HG1 VAL A  33      19.058  -4.308  -2.872  1.00  0.00           H  
ATOM    507 3HG1 VAL A  33      20.523  -5.228  -3.293  1.00  0.00           H  
ATOM    508 1HG2 VAL A  33      21.497  -5.624  -0.457  1.00  0.00           H  
ATOM    509 2HG2 VAL A  33      22.527  -5.124  -1.804  1.00  0.00           H  
ATOM    510 3HG2 VAL A  33      22.460  -4.170  -0.315  1.00  0.00           H  
ATOM    511  N   CYS A  34      23.250  -1.935  -1.382  1.00  0.00           N  
ATOM    512  CA  CYS A  34      24.180  -1.104  -0.651  1.00  0.00           C  
ATOM    513  C   CYS A  34      24.272   0.313  -1.219  1.00  0.00           C  
ATOM    514  O   CYS A  34      24.825   1.206  -0.589  1.00  0.00           O  
ATOM    515  CB  CYS A  34      25.546  -1.761  -0.621  1.00  0.00           C  
ATOM    516  SG  CYS A  34      26.243  -2.002  -2.271  1.00  0.00           S  
ATOM    517  H   CYS A  34      23.639  -2.721  -1.904  1.00  0.00           H  
ATOM    518  HA  CYS A  34      23.821  -1.018   0.380  1.00  0.00           H  
ATOM    519 1HB  CYS A  34      26.238  -1.145  -0.050  1.00  0.00           H  
ATOM    520 2HB  CYS A  34      25.479  -2.732  -0.126  1.00  0.00           H  
ATOM    521  N   THR A  35      23.722   0.508  -2.425  1.00  0.00           N  
ATOM    522  CA  THR A  35      23.696   1.818  -3.048  1.00  0.00           C  
ATOM    523  C   THR A  35      22.245   2.301  -3.117  1.00  0.00           C  
ATOM    524  O   THR A  35      21.979   3.495  -2.996  1.00  0.00           O  
ATOM    525  CB  THR A  35      24.253   1.758  -4.488  1.00  0.00           C  
ATOM    526  OG1 THR A  35      23.406   0.902  -5.291  1.00  0.00           O  
ATOM    527  CG2 THR A  35      25.663   1.181  -4.479  1.00  0.00           C  
ATOM    528  H   THR A  35      23.294  -0.263  -2.918  1.00  0.00           H  
ATOM    529  HA  THR A  35      24.277   2.517  -2.451  1.00  0.00           H  
ATOM    530  HB  THR A  35      24.274   2.759  -4.919  1.00  0.00           H  
ATOM    531  HG1 THR A  35      22.957   0.269  -4.709  1.00  0.00           H  
ATOM    532 1HG2 THR A  35      26.057   1.137  -5.483  1.00  0.00           H  
ATOM    533 2HG2 THR A  35      26.302   1.815  -3.872  1.00  0.00           H  
ATOM    534 3HG2 THR A  35      25.639   0.186  -4.063  1.00  0.00           H  
ATOM    535  N   GLN A  36      21.292   1.360  -3.241  1.00  0.00           N  
ATOM    536  CA  GLN A  36      19.875   1.708  -3.372  1.00  0.00           C  
ATOM    537  C   GLN A  36      19.324   2.363  -2.117  1.00  0.00           C  
ATOM    538  O   GLN A  36      18.538   3.302  -2.206  1.00  0.00           O  
ATOM    539  CB  GLN A  36      19.031   0.471  -3.699  1.00  0.00           C  
ATOM    540  CG  GLN A  36      19.236  -0.112  -5.102  1.00  0.00           C  
ATOM    541  CD  GLN A  36      18.493  -1.433  -5.303  1.00  0.00           C  
ATOM    542  OE1 GLN A  36      18.148  -2.125  -4.337  1.00  0.00           O  
ATOM    543  NE2 GLN A  36      18.251  -1.791  -6.563  1.00  0.00           N  
ATOM    544  H   GLN A  36      21.568   0.385  -3.318  1.00  0.00           H  
ATOM    545  HA  GLN A  36      19.778   2.423  -4.188  1.00  0.00           H  
ATOM    546 1HB  GLN A  36      19.249  -0.304  -2.975  1.00  0.00           H  
ATOM    547 2HB  GLN A  36      17.977   0.721  -3.592  1.00  0.00           H  
ATOM    548 1HG  GLN A  36      18.851   0.598  -5.829  1.00  0.00           H  
ATOM    549 2HG  GLN A  36      20.292  -0.276  -5.265  1.00  0.00           H  
ATOM    550 1HE2 GLN A  36      17.770  -2.647  -6.759  1.00  0.00           H  
ATOM    551 2HE2 GLN A  36      18.550  -1.205  -7.318  1.00  0.00           H  
ATOM    552  N   ASP A  37      19.739   1.872  -0.942  1.00  0.00           N  
ATOM    553  CA  ASP A  37      19.258   2.470   0.302  1.00  0.00           C  
ATOM    554  C   ASP A  37      20.253   2.454   1.454  1.00  0.00           C  
ATOM    555  O   ASP A  37      20.037   1.723   2.427  1.00  0.00           O  
ATOM    556  CB  ASP A  37      17.990   1.796   0.810  1.00  0.00           C  
ATOM    557  CG  ASP A  37      17.416   2.533   2.032  1.00  0.00           C  
ATOM    558  OD1 ASP A  37      18.113   3.383   2.584  1.00  0.00           O  
ATOM    559  OD2 ASP A  37      16.307   2.241   2.416  1.00  0.00           O  
ATOM    560  H   ASP A  37      20.369   1.067  -0.925  1.00  0.00           H  
ATOM    561  HA  ASP A  37      18.988   3.500   0.090  1.00  0.00           H  
ATOM    562 1HB  ASP A  37      17.239   1.776   0.016  1.00  0.00           H  
ATOM    563 2HB  ASP A  37      18.208   0.759   1.083  1.00  0.00           H  
ATOM    564  N   PRO A  38      21.220   3.382   1.475  1.00  0.00           N  
ATOM    565  CA  PRO A  38      22.302   3.518   2.440  1.00  0.00           C  
ATOM    566  C   PRO A  38      21.839   3.584   3.907  1.00  0.00           C  
ATOM    567  O   PRO A  38      22.662   3.470   4.816  1.00  0.00           O  
ATOM    568  CB  PRO A  38      22.976   4.826   2.018  1.00  0.00           C  
ATOM    569  CG  PRO A  38      22.649   4.969   0.545  1.00  0.00           C  
ATOM    570  CD  PRO A  38      21.271   4.402   0.394  1.00  0.00           C  
ATOM    571  HA  PRO A  38      23.006   2.683   2.294  1.00  0.00           H  
ATOM    572 1HB  PRO A  38      22.615   5.657   2.642  1.00  0.00           H  
ATOM    573 2HB  PRO A  38      24.059   4.755   2.195  1.00  0.00           H  
ATOM    574 1HG  PRO A  38      22.688   6.031   0.251  1.00  0.00           H  
ATOM    575 2HG  PRO A  38      23.391   4.438  -0.075  1.00  0.00           H  
ATOM    576 1HD  PRO A  38      20.511   5.165   0.540  1.00  0.00           H  
ATOM    577 2HD  PRO A  38      21.220   3.955  -0.596  1.00  0.00           H  
ATOM    578  N   ASP A  39      20.538   3.771   4.171  1.00  0.00           N  
ATOM    579  CA  ASP A  39      20.051   3.863   5.546  1.00  0.00           C  
ATOM    580  C   ASP A  39      20.354   2.582   6.321  1.00  0.00           C  
ATOM    581  O   ASP A  39      20.616   2.607   7.521  1.00  0.00           O  
ATOM    582  CB  ASP A  39      18.546   4.123   5.580  1.00  0.00           C  
ATOM    583  CG  ASP A  39      18.018   4.607   6.956  1.00  0.00           C  
ATOM    584  OD1 ASP A  39      18.379   5.694   7.364  1.00  0.00           O  
ATOM    585  OD2 ASP A  39      17.276   3.886   7.587  1.00  0.00           O  
ATOM    586  H   ASP A  39      19.829   3.795   3.427  1.00  0.00           H  
ATOM    587  HA  ASP A  39      20.556   4.694   6.031  1.00  0.00           H  
ATOM    588 1HB  ASP A  39      18.287   4.866   4.822  1.00  0.00           H  
ATOM    589 2HB  ASP A  39      18.022   3.207   5.301  1.00  0.00           H  
ATOM    590  N   ARG A  40      20.399   1.446   5.626  1.00  0.00           N  
ATOM    591  CA  ARG A  40      20.609   0.192   6.347  1.00  0.00           C  
ATOM    592  C   ARG A  40      22.090  -0.062   6.617  1.00  0.00           C  
ATOM    593  O   ARG A  40      22.457  -1.099   7.170  1.00  0.00           O  
ATOM    594  CB  ARG A  40      20.033  -0.990   5.589  1.00  0.00           C  
ATOM    595  CG  ARG A  40      18.535  -0.988   5.411  1.00  0.00           C  
ATOM    596  CD  ARG A  40      18.087  -2.180   4.625  1.00  0.00           C  
ATOM    597  NE  ARG A  40      18.262  -3.421   5.376  1.00  0.00           N  
ATOM    598  CZ  ARG A  40      18.197  -4.670   4.860  1.00  0.00           C  
ATOM    599  NH1 ARG A  40      17.972  -4.864   3.579  1.00  0.00           N  
ATOM    600  NH2 ARG A  40      18.359  -5.702   5.654  1.00  0.00           N  
ATOM    601  H   ARG A  40      20.240   1.465   4.613  1.00  0.00           H  
ATOM    602  HA  ARG A  40      20.095   0.260   7.302  1.00  0.00           H  
ATOM    603 1HB  ARG A  40      20.441  -1.031   4.629  1.00  0.00           H  
ATOM    604 2HB  ARG A  40      20.310  -1.914   6.096  1.00  0.00           H  
ATOM    605 1HG  ARG A  40      18.049  -1.002   6.386  1.00  0.00           H  
ATOM    606 2HG  ARG A  40      18.236  -0.083   4.866  1.00  0.00           H  
ATOM    607 1HD  ARG A  40      17.032  -2.077   4.372  1.00  0.00           H  
ATOM    608 2HD  ARG A  40      18.676  -2.247   3.710  1.00  0.00           H  
ATOM    609  HE  ARG A  40      18.438  -3.341   6.368  1.00  0.00           H  
ATOM    610 1HH1 ARG A  40      17.844  -4.079   2.963  1.00  0.00           H  
ATOM    611 2HH1 ARG A  40      17.926  -5.811   3.219  1.00  0.00           H  
ATOM    612 1HH2 ARG A  40      18.537  -5.569   6.639  1.00  0.00           H  
ATOM    613 2HH2 ARG A  40      18.329  -6.660   5.287  1.00  0.00           H  
ATOM    614  N   TRP A  41      22.937   0.879   6.190  1.00  0.00           N  
ATOM    615  CA  TRP A  41      24.368   0.831   6.382  1.00  0.00           C  
ATOM    616  C   TRP A  41      24.839   1.921   7.354  1.00  0.00           C  
ATOM    617  O   TRP A  41      26.034   2.220   7.463  1.00  0.00           O  
ATOM    618  CB  TRP A  41      25.026   0.882   5.013  1.00  0.00           C  
ATOM    619  CG  TRP A  41      24.785  -0.412   4.311  1.00  0.00           C  
ATOM    620  CD1 TRP A  41      25.581  -1.475   4.391  1.00  0.00           C  
ATOM    621  CD2 TRP A  41      23.659  -0.830   3.492  1.00  0.00           C  
ATOM    622  NE1 TRP A  41      25.047  -2.526   3.688  1.00  0.00           N  
ATOM    623  CE2 TRP A  41      23.881  -2.150   3.148  1.00  0.00           C  
ATOM    624  CE3 TRP A  41      22.503  -0.212   3.051  1.00  0.00           C  
ATOM    625  CZ2 TRP A  41      22.995  -2.863   2.396  1.00  0.00           C  
ATOM    626  CZ3 TRP A  41      21.607  -0.954   2.275  1.00  0.00           C  
ATOM    627  CH2 TRP A  41      21.852  -2.239   1.977  1.00  0.00           C  
ATOM    628  H   TRP A  41      22.578   1.711   5.731  1.00  0.00           H  
ATOM    629  HA  TRP A  41      24.620  -0.130   6.830  1.00  0.00           H  
ATOM    630 1HB  TRP A  41      24.612   1.699   4.421  1.00  0.00           H  
ATOM    631 2HB  TRP A  41      26.092   1.041   5.117  1.00  0.00           H  
ATOM    632  HD1 TRP A  41      26.511  -1.511   4.944  1.00  0.00           H  
ATOM    633  HE1 TRP A  41      25.475  -3.454   3.612  1.00  0.00           H  
ATOM    634  HE3 TRP A  41      22.293   0.812   3.309  1.00  0.00           H  
ATOM    635  HZ2 TRP A  41      23.162  -3.872   2.137  1.00  0.00           H  
ATOM    636  HZ3 TRP A  41      20.696  -0.488   1.924  1.00  0.00           H  
ATOM    637  HH2 TRP A  41      21.129  -2.785   1.379  1.00  0.00           H  
ATOM    638  N   THR A  42      23.891   2.498   8.098  1.00  0.00           N  
ATOM    639  CA  THR A  42      24.213   3.493   9.113  1.00  0.00           C  
ATOM    640  C   THR A  42      23.413   3.224  10.383  1.00  0.00           C  
ATOM    641  O   THR A  42      22.808   2.165  10.516  1.00  0.00           O  
ATOM    642  CB  THR A  42      24.007   4.940   8.599  1.00  0.00           C  
ATOM    643  OG1 THR A  42      24.552   5.859   9.564  1.00  0.00           O  
ATOM    644  CG2 THR A  42      22.548   5.243   8.355  1.00  0.00           C  
ATOM    645  H   THR A  42      22.906   2.258   7.955  1.00  0.00           H  
ATOM    646  HA  THR A  42      25.266   3.395   9.368  1.00  0.00           H  
ATOM    647  HB  THR A  42      24.551   5.058   7.661  1.00  0.00           H  
ATOM    648  HG1 THR A  42      24.452   6.759   9.234  1.00  0.00           H  
ATOM    649 1HG2 THR A  42      22.439   6.260   7.981  1.00  0.00           H  
ATOM    650 2HG2 THR A  42      22.187   4.548   7.620  1.00  0.00           H  
ATOM    651 3HG2 THR A  42      21.968   5.135   9.269  1.00  0.00           H  
ATOM    652  N   THR A  43      23.479   4.153  11.344  1.00  0.00           N  
ATOM    653  CA  THR A  43      22.836   4.061  12.672  1.00  0.00           C  
ATOM    654  C   THR A  43      23.460   2.992  13.594  1.00  0.00           C  
ATOM    655  O   THR A  43      23.897   3.300  14.706  1.00  0.00           O  
ATOM    656  CB  THR A  43      21.318   3.797  12.555  1.00  0.00           C  
ATOM    657  OG1 THR A  43      20.696   4.878  11.849  1.00  0.00           O  
ATOM    658  CG2 THR A  43      20.707   3.668  13.937  1.00  0.00           C  
ATOM    659  H   THR A  43      24.000   4.983  11.093  1.00  0.00           H  
ATOM    660  HA  THR A  43      22.960   5.025  13.167  1.00  0.00           H  
ATOM    661  HB  THR A  43      21.131   2.877  12.024  1.00  0.00           H  
ATOM    662  HG1 THR A  43      19.815   4.612  11.563  1.00  0.00           H  
ATOM    663 1HG2 THR A  43      19.640   3.482  13.845  1.00  0.00           H  
ATOM    664 2HG2 THR A  43      21.177   2.837  14.464  1.00  0.00           H  
ATOM    665 3HG2 THR A  43      20.873   4.589  14.491  1.00  0.00           H  
ATOM    666  N   THR A  44      23.510   1.758  13.110  1.00  0.00           N  
ATOM    667  CA  THR A  44      24.082   0.614  13.804  1.00  0.00           C  
ATOM    668  C   THR A  44      24.818  -0.285  12.826  1.00  0.00           C  
ATOM    669  O   THR A  44      24.429  -0.369  11.666  1.00  0.00           O  
ATOM    670  CB  THR A  44      22.969  -0.249  14.434  1.00  0.00           C  
ATOM    671  OG1 THR A  44      23.541  -1.382  15.135  1.00  0.00           O  
ATOM    672  CG2 THR A  44      22.054  -0.751  13.341  1.00  0.00           C  
ATOM    673  H   THR A  44      23.115   1.622  12.190  1.00  0.00           H  
ATOM    674  HA  THR A  44      24.754   0.992  14.567  1.00  0.00           H  
ATOM    675  HB  THR A  44      22.399   0.357  15.137  1.00  0.00           H  
ATOM    676  HG1 THR A  44      23.986  -2.014  14.479  1.00  0.00           H  
ATOM    677 1HG2 THR A  44      21.262  -1.358  13.778  1.00  0.00           H  
ATOM    678 2HG2 THR A  44      21.616   0.098  12.814  1.00  0.00           H  
ATOM    679 3HG2 THR A  44      22.631  -1.360  12.640  1.00  0.00           H  
ATOM    680  N   PRO A  45      25.885  -0.969  13.247  1.00  0.00           N  
ATOM    681  CA  PRO A  45      26.499  -2.005  12.478  1.00  0.00           C  
ATOM    682  C   PRO A  45      25.569  -3.184  12.517  1.00  0.00           C  
ATOM    683  O   PRO A  45      24.752  -3.296  13.441  1.00  0.00           O  
ATOM    684  CB  PRO A  45      27.824  -2.244  13.208  1.00  0.00           C  
ATOM    685  CG  PRO A  45      27.546  -1.829  14.635  1.00  0.00           C  
ATOM    686  CD  PRO A  45      26.569  -0.667  14.524  1.00  0.00           C  
ATOM    687  HA  PRO A  45      26.625  -1.665  11.454  1.00  0.00           H  
ATOM    688 1HB  PRO A  45      28.115  -3.301  13.115  1.00  0.00           H  
ATOM    689 2HB  PRO A  45      28.625  -1.654  12.747  1.00  0.00           H  
ATOM    690 1HG  PRO A  45      27.124  -2.680  15.193  1.00  0.00           H  
ATOM    691 2HG  PRO A  45      28.482  -1.553  15.146  1.00  0.00           H  
ATOM    692 1HD  PRO A  45      25.892  -0.711  15.384  1.00  0.00           H  
ATOM    693 2HD  PRO A  45      27.103   0.293  14.463  1.00  0.00           H  
ATOM    694  N   ASP A  46      25.683  -4.040  11.510  1.00  0.00           N  
ATOM    695  CA  ASP A  46      24.945  -5.286  11.439  1.00  0.00           C  
ATOM    696  C   ASP A  46      25.620  -6.202  10.426  1.00  0.00           C  
ATOM    697  O   ASP A  46      26.001  -5.761   9.335  1.00  0.00           O  
ATOM    698  CB  ASP A  46      23.479  -5.060  11.055  1.00  0.00           C  
ATOM    699  CG  ASP A  46      22.588  -6.294  11.314  1.00  0.00           C  
ATOM    700  OD1 ASP A  46      22.810  -7.332  10.710  1.00  0.00           O  
ATOM    701  OD2 ASP A  46      21.688  -6.179  12.108  1.00  0.00           O  
ATOM    702  H   ASP A  46      26.344  -3.837  10.776  1.00  0.00           H  
ATOM    703  HA  ASP A  46      24.979  -5.773  12.414  1.00  0.00           H  
ATOM    704 1HB  ASP A  46      23.076  -4.223  11.632  1.00  0.00           H  
ATOM    705 2HB  ASP A  46      23.414  -4.786  10.004  1.00  0.00           H  
ATOM    706  N   ASP A  47      25.756  -7.475  10.770  1.00  0.00           N  
ATOM    707  CA  ASP A  47      26.368  -8.441   9.868  1.00  0.00           C  
ATOM    708  C   ASP A  47      25.616  -8.572   8.542  1.00  0.00           C  
ATOM    709  O   ASP A  47      26.225  -8.855   7.505  1.00  0.00           O  
ATOM    710  CB  ASP A  47      26.528  -9.795  10.559  1.00  0.00           C  
ATOM    711  CG  ASP A  47      27.666  -9.792  11.634  1.00  0.00           C  
ATOM    712  OD1 ASP A  47      28.457  -8.850  11.658  1.00  0.00           O  
ATOM    713  OD2 ASP A  47      27.729 -10.713  12.399  1.00  0.00           O  
ATOM    714  H   ASP A  47      25.402  -7.782  11.667  1.00  0.00           H  
ATOM    715  HA  ASP A  47      27.360  -8.091   9.629  1.00  0.00           H  
ATOM    716 1HB  ASP A  47      25.588 -10.065  11.042  1.00  0.00           H  
ATOM    717 2HB  ASP A  47      26.744 -10.563   9.815  1.00  0.00           H  
ATOM    718  N   GLU A  48      24.290  -8.390   8.553  1.00  0.00           N  
ATOM    719  CA  GLU A  48      23.573  -8.495   7.288  1.00  0.00           C  
ATOM    720  C   GLU A  48      24.025  -7.374   6.374  1.00  0.00           C  
ATOM    721  O   GLU A  48      24.316  -7.591   5.200  1.00  0.00           O  
ATOM    722  CB  GLU A  48      22.049  -8.426   7.462  1.00  0.00           C  
ATOM    723  CG  GLU A  48      21.284  -8.539   6.126  1.00  0.00           C  
ATOM    724  CD  GLU A  48      19.773  -8.488   6.259  1.00  0.00           C  
ATOM    725  OE1 GLU A  48      19.276  -8.503   7.354  1.00  0.00           O  
ATOM    726  OE2 GLU A  48      19.109  -8.370   5.247  1.00  0.00           O  
ATOM    727  H   GLU A  48      23.796  -8.128   9.413  1.00  0.00           H  
ATOM    728  HA  GLU A  48      23.823  -9.445   6.821  1.00  0.00           H  
ATOM    729 1HB  GLU A  48      21.721  -9.233   8.115  1.00  0.00           H  
ATOM    730 2HB  GLU A  48      21.778  -7.484   7.943  1.00  0.00           H  
ATOM    731 1HG  GLU A  48      21.604  -7.721   5.485  1.00  0.00           H  
ATOM    732 2HG  GLU A  48      21.568  -9.470   5.642  1.00  0.00           H  
ATOM    733  N   ALA A  49      24.088  -6.162   6.916  1.00  0.00           N  
ATOM    734  CA  ALA A  49      24.464  -5.002   6.120  1.00  0.00           C  
ATOM    735  C   ALA A  49      25.884  -5.155   5.555  1.00  0.00           C  
ATOM    736  O   ALA A  49      26.132  -4.881   4.368  1.00  0.00           O  
ATOM    737  CB  ALA A  49      24.358  -3.761   6.985  1.00  0.00           C  
ATOM    738  H   ALA A  49      23.863  -6.052   7.899  1.00  0.00           H  
ATOM    739  HA  ALA A  49      23.775  -4.918   5.285  1.00  0.00           H  
ATOM    740 1HB  ALA A  49      24.603  -2.887   6.434  1.00  0.00           H  
ATOM    741 2HB  ALA A  49      23.342  -3.663   7.356  1.00  0.00           H  
ATOM    742 3HB  ALA A  49      25.039  -3.855   7.820  1.00  0.00           H  
ATOM    743  N   LYS A  50      26.809  -5.672   6.373  1.00  0.00           N  
ATOM    744  CA  LYS A  50      28.170  -5.874   5.878  1.00  0.00           C  
ATOM    745  C   LYS A  50      28.172  -6.919   4.766  1.00  0.00           C  
ATOM    746  O   LYS A  50      28.818  -6.725   3.730  1.00  0.00           O  
ATOM    747  CB  LYS A  50      29.116  -6.313   7.003  1.00  0.00           C  
ATOM    748  CG  LYS A  50      29.477  -5.237   8.037  1.00  0.00           C  
ATOM    749  CD  LYS A  50      30.518  -5.755   9.031  1.00  0.00           C  
ATOM    750  CE  LYS A  50      29.845  -6.781   9.934  1.00  0.00           C  
ATOM    751  NZ  LYS A  50      30.681  -7.282  11.058  1.00  0.00           N  
ATOM    752  H   LYS A  50      26.565  -5.890   7.345  1.00  0.00           H  
ATOM    753  HA  LYS A  50      28.533  -4.935   5.464  1.00  0.00           H  
ATOM    754 1HB  LYS A  50      28.663  -7.148   7.541  1.00  0.00           H  
ATOM    755 2HB  LYS A  50      30.049  -6.672   6.567  1.00  0.00           H  
ATOM    756 1HG  LYS A  50      29.855  -4.339   7.537  1.00  0.00           H  
ATOM    757 2HG  LYS A  50      28.579  -4.984   8.591  1.00  0.00           H  
ATOM    758 1HD  LYS A  50      31.350  -6.217   8.495  1.00  0.00           H  
ATOM    759 2HD  LYS A  50      30.898  -4.938   9.637  1.00  0.00           H  
ATOM    760 1HE  LYS A  50      28.945  -6.328  10.349  1.00  0.00           H  
ATOM    761 2HE  LYS A  50      29.562  -7.630   9.320  1.00  0.00           H  
ATOM    762 1HZ  LYS A  50      30.066  -7.961  11.552  1.00  0.00           H  
ATOM    763 2HZ  LYS A  50      31.500  -7.745  10.718  1.00  0.00           H  
ATOM    764 3HZ  LYS A  50      30.938  -6.535  11.674  1.00  0.00           H  
ATOM    765  N   THR A  51      27.387  -7.984   4.943  1.00  0.00           N  
ATOM    766  CA  THR A  51      27.299  -9.052   3.965  1.00  0.00           C  
ATOM    767  C   THR A  51      26.791  -8.541   2.636  1.00  0.00           C  
ATOM    768  O   THR A  51      27.333  -8.885   1.583  1.00  0.00           O  
ATOM    769  CB  THR A  51      26.375 -10.183   4.439  1.00  0.00           C  
ATOM    770  OG1 THR A  51      26.895 -10.766   5.645  1.00  0.00           O  
ATOM    771  CG2 THR A  51      26.255 -11.231   3.350  1.00  0.00           C  
ATOM    772  H   THR A  51      26.857  -8.089   5.811  1.00  0.00           H  
ATOM    773  HA  THR A  51      28.299  -9.463   3.813  1.00  0.00           H  
ATOM    774  HB  THR A  51      25.388  -9.780   4.647  1.00  0.00           H  
ATOM    775  HG1 THR A  51      26.801 -10.109   6.373  1.00  0.00           H  
ATOM    776 1HG2 THR A  51      25.591 -12.025   3.683  1.00  0.00           H  
ATOM    777 2HG2 THR A  51      25.846 -10.767   2.449  1.00  0.00           H  
ATOM    778 3HG2 THR A  51      27.238 -11.642   3.132  1.00  0.00           H  
ATOM    779  N   LEU A  52      25.749  -7.716   2.682  1.00  0.00           N  
ATOM    780  CA  LEU A  52      25.171  -7.189   1.464  1.00  0.00           C  
ATOM    781  C   LEU A  52      26.176  -6.328   0.708  1.00  0.00           C  
ATOM    782  O   LEU A  52      26.261  -6.414  -0.517  1.00  0.00           O  
ATOM    783  CB  LEU A  52      23.929  -6.399   1.805  1.00  0.00           C  
ATOM    784  CG  LEU A  52      22.745  -7.236   2.319  1.00  0.00           C  
ATOM    785  CD1 LEU A  52      21.619  -6.296   2.788  1.00  0.00           C  
ATOM    786  CD2 LEU A  52      22.294  -8.192   1.228  1.00  0.00           C  
ATOM    787  H   LEU A  52      25.338  -7.482   3.586  1.00  0.00           H  
ATOM    788  HA  LEU A  52      24.886  -8.025   0.831  1.00  0.00           H  
ATOM    789 1HB  LEU A  52      24.204  -5.714   2.602  1.00  0.00           H  
ATOM    790 2HB  LEU A  52      23.627  -5.837   0.941  1.00  0.00           H  
ATOM    791  HG  LEU A  52      23.058  -7.817   3.170  1.00  0.00           H  
ATOM    792 1HD1 LEU A  52      20.787  -6.890   3.175  1.00  0.00           H  
ATOM    793 2HD1 LEU A  52      21.999  -5.652   3.581  1.00  0.00           H  
ATOM    794 3HD1 LEU A  52      21.272  -5.687   1.963  1.00  0.00           H  
ATOM    795 1HD2 LEU A  52      21.466  -8.796   1.605  1.00  0.00           H  
ATOM    796 2HD2 LEU A  52      21.972  -7.650   0.358  1.00  0.00           H  
ATOM    797 3HD2 LEU A  52      23.125  -8.845   0.957  1.00  0.00           H  
ATOM    798  N   CYS A  53      26.980  -5.537   1.420  1.00  0.00           N  
ATOM    799  CA  CYS A  53      28.000  -4.772   0.716  1.00  0.00           C  
ATOM    800  C   CYS A  53      29.034  -5.684   0.078  1.00  0.00           C  
ATOM    801  O   CYS A  53      29.543  -5.399  -1.003  1.00  0.00           O  
ATOM    802  CB  CYS A  53      28.750  -3.828   1.618  1.00  0.00           C  
ATOM    803  SG  CYS A  53      27.904  -2.405   2.168  1.00  0.00           S  
ATOM    804  H   CYS A  53      26.876  -5.464   2.436  1.00  0.00           H  
ATOM    805  HA  CYS A  53      27.518  -4.191  -0.066  1.00  0.00           H  
ATOM    806 1HB  CYS A  53      29.053  -4.383   2.497  1.00  0.00           H  
ATOM    807 2HB  CYS A  53      29.621  -3.510   1.090  1.00  0.00           H  
ATOM    808  HG  CYS A  53      26.957  -3.054   2.856  1.00  0.00           H  
ATOM    809  N   ARG A  54      29.381  -6.781   0.753  1.00  0.00           N  
ATOM    810  CA  ARG A  54      30.371  -7.696   0.200  1.00  0.00           C  
ATOM    811  C   ARG A  54      29.803  -8.337  -1.070  1.00  0.00           C  
ATOM    812  O   ARG A  54      30.517  -8.543  -2.053  1.00  0.00           O  
ATOM    813  CB  ARG A  54      30.752  -8.755   1.235  1.00  0.00           C  
ATOM    814  CG  ARG A  54      31.529  -8.172   2.403  1.00  0.00           C  
ATOM    815  CD  ARG A  54      31.842  -9.134   3.495  1.00  0.00           C  
ATOM    816  NE  ARG A  54      32.483  -8.457   4.660  1.00  0.00           N  
ATOM    817  CZ  ARG A  54      32.918  -9.061   5.765  1.00  0.00           C  
ATOM    818  NH1 ARG A  54      32.834 -10.369   5.913  1.00  0.00           N  
ATOM    819  NH2 ARG A  54      33.434  -8.299   6.701  1.00  0.00           N  
ATOM    820  H   ARG A  54      28.965  -6.969   1.667  1.00  0.00           H  
ATOM    821  HA  ARG A  54      31.262  -7.128  -0.060  1.00  0.00           H  
ATOM    822 1HB  ARG A  54      29.857  -9.231   1.628  1.00  0.00           H  
ATOM    823 2HB  ARG A  54      31.362  -9.526   0.769  1.00  0.00           H  
ATOM    824 1HG  ARG A  54      32.469  -7.758   2.032  1.00  0.00           H  
ATOM    825 2HG  ARG A  54      30.937  -7.390   2.821  1.00  0.00           H  
ATOM    826 1HD  ARG A  54      30.920  -9.599   3.838  1.00  0.00           H  
ATOM    827 2HD  ARG A  54      32.524  -9.898   3.126  1.00  0.00           H  
ATOM    828  HE  ARG A  54      32.587  -7.433   4.666  1.00  0.00           H  
ATOM    829 1HH1 ARG A  54      32.434 -10.934   5.178  1.00  0.00           H  
ATOM    830 2HH1 ARG A  54      33.170 -10.804   6.759  1.00  0.00           H  
ATOM    831 1HH2 ARG A  54      33.465  -7.279   6.532  1.00  0.00           H  
ATOM    832 2HH2 ARG A  54      33.785  -8.699   7.556  1.00  0.00           H  
ATOM    833  N   ALA A  55      28.498  -8.639  -1.036  1.00  0.00           N  
ATOM    834  CA  ALA A  55      27.754  -9.194  -2.163  1.00  0.00           C  
ATOM    835  C   ALA A  55      27.681  -8.228  -3.354  1.00  0.00           C  
ATOM    836  O   ALA A  55      27.665  -8.664  -4.511  1.00  0.00           O  
ATOM    837  CB  ALA A  55      26.341  -9.564  -1.736  1.00  0.00           C  
ATOM    838  H   ALA A  55      27.995  -8.479  -0.165  1.00  0.00           H  
ATOM    839  HA  ALA A  55      28.272 -10.093  -2.489  1.00  0.00           H  
ATOM    840 1HB  ALA A  55      25.817 -10.010  -2.578  1.00  0.00           H  
ATOM    841 2HB  ALA A  55      26.382 -10.272  -0.910  1.00  0.00           H  
ATOM    842 3HB  ALA A  55      25.817  -8.675  -1.419  1.00  0.00           H  
ATOM    843  N   CYS A  56      27.628  -6.918  -3.085  1.00  0.00           N  
ATOM    844  CA  CYS A  56      27.481  -5.954  -4.164  1.00  0.00           C  
ATOM    845  C   CYS A  56      28.661  -6.007  -5.160  1.00  0.00           C  
ATOM    846  O   CYS A  56      29.812  -5.838  -4.759  1.00  0.00           O  
ATOM    847  CB  CYS A  56      27.423  -4.507  -3.619  1.00  0.00           C  
ATOM    848  SG  CYS A  56      25.883  -3.990  -2.745  1.00  0.00           S  
ATOM    849  H   CYS A  56      27.616  -6.605  -2.113  1.00  0.00           H  
ATOM    850  HA  CYS A  56      26.538  -6.179  -4.628  1.00  0.00           H  
ATOM    851 1HB  CYS A  56      28.251  -4.369  -2.925  1.00  0.00           H  
ATOM    852 2HB  CYS A  56      27.583  -3.810  -4.440  1.00  0.00           H  
ATOM    853  N   PRO A  57      28.395  -6.107  -6.488  1.00  0.00           N  
ATOM    854  CA  PRO A  57      29.368  -6.188  -7.573  1.00  0.00           C  
ATOM    855  C   PRO A  57      30.186  -4.920  -7.704  1.00  0.00           C  
ATOM    856  O   PRO A  57      31.236  -4.900  -8.340  1.00  0.00           O  
ATOM    857  CB  PRO A  57      28.490  -6.416  -8.812  1.00  0.00           C  
ATOM    858  CG  PRO A  57      27.148  -5.844  -8.444  1.00  0.00           C  
ATOM    859  CD  PRO A  57      27.001  -6.114  -6.960  1.00  0.00           C  
ATOM    860  HA  PRO A  57      30.026  -7.053  -7.395  1.00  0.00           H  
ATOM    861 1HB  PRO A  57      28.936  -5.913  -9.681  1.00  0.00           H  
ATOM    862 2HB  PRO A  57      28.444  -7.489  -9.049  1.00  0.00           H  
ATOM    863 1HG  PRO A  57      27.103  -4.770  -8.677  1.00  0.00           H  
ATOM    864 2HG  PRO A  57      26.354  -6.321  -9.038  1.00  0.00           H  
ATOM    865 1HD  PRO A  57      26.434  -5.292  -6.536  1.00  0.00           H  
ATOM    866 2HD  PRO A  57      26.533  -7.100  -6.783  1.00  0.00           H  
ATOM    867  N   ARG A  58      29.679  -3.849  -7.105  1.00  0.00           N  
ATOM    868  CA  ARG A  58      30.332  -2.561  -7.137  1.00  0.00           C  
ATOM    869  C   ARG A  58      30.873  -2.178  -5.766  1.00  0.00           C  
ATOM    870  O   ARG A  58      31.094  -1.000  -5.479  1.00  0.00           O  
ATOM    871  CB  ARG A  58      29.396  -1.520  -7.710  1.00  0.00           C  
ATOM    872  CG  ARG A  58      28.987  -1.845  -9.154  1.00  0.00           C  
ATOM    873  CD  ARG A  58      30.132  -1.697 -10.095  1.00  0.00           C  
ATOM    874  NE  ARG A  58      30.535  -0.302 -10.243  1.00  0.00           N  
ATOM    875  CZ  ARG A  58      31.618   0.126 -10.916  1.00  0.00           C  
ATOM    876  NH1 ARG A  58      32.429  -0.736 -11.482  1.00  0.00           N  
ATOM    877  NH2 ARG A  58      31.848   1.414 -11.013  1.00  0.00           N  
ATOM    878  H   ARG A  58      28.805  -3.929  -6.610  1.00  0.00           H  
ATOM    879  HA  ARG A  58      31.181  -2.631  -7.818  1.00  0.00           H  
ATOM    880 1HB  ARG A  58      28.505  -1.464  -7.094  1.00  0.00           H  
ATOM    881 2HB  ARG A  58      29.871  -0.540  -7.703  1.00  0.00           H  
ATOM    882 1HG  ARG A  58      28.623  -2.867  -9.211  1.00  0.00           H  
ATOM    883 2HG  ARG A  58      28.216  -1.178  -9.492  1.00  0.00           H  
ATOM    884 1HD  ARG A  58      30.986  -2.264  -9.724  1.00  0.00           H  
ATOM    885 2HD  ARG A  58      29.851  -2.075 -11.074  1.00  0.00           H  
ATOM    886  HE  ARG A  58      29.937   0.403  -9.827  1.00  0.00           H  
ATOM    887 1HH1 ARG A  58      32.241  -1.728 -11.407  1.00  0.00           H  
ATOM    888 2HH1 ARG A  58      33.238  -0.412 -11.994  1.00  0.00           H  
ATOM    889 1HH2 ARG A  58      31.198   2.065 -10.598  1.00  0.00           H  
ATOM    890 2HH2 ARG A  58      32.658   1.749 -11.517  1.00  0.00           H  
ATOM    891  N   ARG A  59      31.185  -3.197  -4.962  1.00  0.00           N  
ATOM    892  CA  ARG A  59      31.823  -3.041  -3.654  1.00  0.00           C  
ATOM    893  C   ARG A  59      32.960  -2.015  -3.649  1.00  0.00           C  
ATOM    894  O   ARG A  59      33.112  -1.247  -2.700  1.00  0.00           O  
ATOM    895  CB  ARG A  59      32.426  -4.373  -3.216  1.00  0.00           C  
ATOM    896  CG  ARG A  59      33.116  -4.356  -1.894  1.00  0.00           C  
ATOM    897  CD  ARG A  59      33.761  -5.645  -1.579  1.00  0.00           C  
ATOM    898  NE  ARG A  59      34.427  -5.610  -0.275  1.00  0.00           N  
ATOM    899  CZ  ARG A  59      35.287  -6.539   0.179  1.00  0.00           C  
ATOM    900  NH1 ARG A  59      35.602  -7.576  -0.567  1.00  0.00           N  
ATOM    901  NH2 ARG A  59      35.815  -6.404   1.381  1.00  0.00           N  
ATOM    902  H   ARG A  59      30.932  -4.148  -5.235  1.00  0.00           H  
ATOM    903  HA  ARG A  59      31.061  -2.732  -2.936  1.00  0.00           H  
ATOM    904 1HB  ARG A  59      31.631  -5.119  -3.141  1.00  0.00           H  
ATOM    905 2HB  ARG A  59      33.126  -4.725  -3.942  1.00  0.00           H  
ATOM    906 1HG  ARG A  59      33.877  -3.581  -1.893  1.00  0.00           H  
ATOM    907 2HG  ARG A  59      32.384  -4.170  -1.123  1.00  0.00           H  
ATOM    908 1HD  ARG A  59      33.012  -6.437  -1.566  1.00  0.00           H  
ATOM    909 2HD  ARG A  59      34.509  -5.864  -2.342  1.00  0.00           H  
ATOM    910  HE  ARG A  59      34.201  -4.833   0.362  1.00  0.00           H  
ATOM    911 1HH1 ARG A  59      35.187  -7.680  -1.482  1.00  0.00           H  
ATOM    912 2HH1 ARG A  59      36.248  -8.273  -0.221  1.00  0.00           H  
ATOM    913 1HH2 ARG A  59      35.571  -5.595   1.950  1.00  0.00           H  
ATOM    914 2HH2 ARG A  59      36.459  -7.093   1.731  1.00  0.00           H  
ATOM    915  N   TRP A  60      33.757  -1.987  -4.711  1.00  0.00           N  
ATOM    916  CA  TRP A  60      34.922  -1.123  -4.764  1.00  0.00           C  
ATOM    917  C   TRP A  60      34.538   0.331  -5.070  1.00  0.00           C  
ATOM    918  O   TRP A  60      35.273   1.259  -4.730  1.00  0.00           O  
ATOM    919  CB  TRP A  60      35.853  -1.665  -5.823  1.00  0.00           C  
ATOM    920  CG  TRP A  60      36.293  -3.040  -5.488  1.00  0.00           C  
ATOM    921  CD1 TRP A  60      37.417  -3.426  -4.839  1.00  0.00           C  
ATOM    922  CD2 TRP A  60      35.566  -4.250  -5.780  1.00  0.00           C  
ATOM    923  NE1 TRP A  60      37.445  -4.791  -4.714  1.00  0.00           N  
ATOM    924  CE2 TRP A  60      36.319  -5.308  -5.277  1.00  0.00           C  
ATOM    925  CE3 TRP A  60      34.347  -4.517  -6.418  1.00  0.00           C  
ATOM    926  CZ2 TRP A  60      35.902  -6.622  -5.389  1.00  0.00           C  
ATOM    927  CZ3 TRP A  60      33.929  -5.835  -6.525  1.00  0.00           C  
ATOM    928  CH2 TRP A  60      34.685  -6.859  -6.025  1.00  0.00           C  
ATOM    929  H   TRP A  60      33.566  -2.616  -5.476  1.00  0.00           H  
ATOM    930  HA  TRP A  60      35.425  -1.161  -3.798  1.00  0.00           H  
ATOM    931 1HB  TRP A  60      35.346  -1.675  -6.785  1.00  0.00           H  
ATOM    932 2HB  TRP A  60      36.729  -1.025  -5.903  1.00  0.00           H  
ATOM    933  HD1 TRP A  60      38.177  -2.760  -4.480  1.00  0.00           H  
ATOM    934  HE1 TRP A  60      38.176  -5.334  -4.279  1.00  0.00           H  
ATOM    935  HE3 TRP A  60      33.737  -3.709  -6.820  1.00  0.00           H  
ATOM    936  HZ2 TRP A  60      36.494  -7.452  -4.997  1.00  0.00           H  
ATOM    937  HZ3 TRP A  60      32.984  -6.039  -7.018  1.00  0.00           H  
ATOM    938  HH2 TRP A  60      34.324  -7.884  -6.130  1.00  0.00           H  
ATOM    939  N   LEU A  61      33.373   0.539  -5.692  1.00  0.00           N  
ATOM    940  CA  LEU A  61      32.892   1.894  -5.932  1.00  0.00           C  
ATOM    941  C   LEU A  61      32.462   2.409  -4.587  1.00  0.00           C  
ATOM    942  O   LEU A  61      32.737   3.549  -4.220  1.00  0.00           O  
ATOM    943  CB  LEU A  61      31.717   1.962  -6.910  1.00  0.00           C  
ATOM    944  CG  LEU A  61      31.191   3.390  -7.181  1.00  0.00           C  
ATOM    945  CD1 LEU A  61      32.312   4.261  -7.772  1.00  0.00           C  
ATOM    946  CD2 LEU A  61      29.990   3.321  -8.120  1.00  0.00           C  
ATOM    947  H   LEU A  61      32.773  -0.241  -5.927  1.00  0.00           H  
ATOM    948  HA  LEU A  61      33.704   2.513  -6.306  1.00  0.00           H  
ATOM    949 1HB  LEU A  61      32.019   1.520  -7.852  1.00  0.00           H  
ATOM    950 2HB  LEU A  61      30.893   1.379  -6.499  1.00  0.00           H  
ATOM    951  HG  LEU A  61      30.880   3.844  -6.234  1.00  0.00           H  
ATOM    952 1HD1 LEU A  61      31.931   5.272  -7.941  1.00  0.00           H  
ATOM    953 2HD1 LEU A  61      33.149   4.301  -7.075  1.00  0.00           H  
ATOM    954 3HD1 LEU A  61      32.643   3.838  -8.715  1.00  0.00           H  
ATOM    955 1HD2 LEU A  61      29.646   4.323  -8.271  1.00  0.00           H  
ATOM    956 2HD2 LEU A  61      30.276   2.884  -9.065  1.00  0.00           H  
ATOM    957 3HD2 LEU A  61      29.200   2.720  -7.668  1.00  0.00           H  
ATOM    958  N   CYS A  62      31.776   1.545  -3.842  1.00  0.00           N  
ATOM    959  CA  CYS A  62      31.309   1.916  -2.527  1.00  0.00           C  
ATOM    960  C   CYS A  62      32.528   2.240  -1.654  1.00  0.00           C  
ATOM    961  O   CYS A  62      32.520   3.229  -0.927  1.00  0.00           O  
ATOM    962  CB  CYS A  62      30.468   0.786  -1.922  1.00  0.00           C  
ATOM    963  SG  CYS A  62      28.873   0.529  -2.749  1.00  0.00           S  
ATOM    964  H   CYS A  62      31.584   0.612  -4.217  1.00  0.00           H  
ATOM    965  HA  CYS A  62      30.685   2.808  -2.614  1.00  0.00           H  
ATOM    966 1HB  CYS A  62      31.021  -0.141  -1.971  1.00  0.00           H  
ATOM    967 2HB  CYS A  62      30.275   0.992  -0.876  1.00  0.00           H  
ATOM    968  HG  CYS A  62      28.477  -0.516  -2.020  1.00  0.00           H  
ATOM    969  N   ALA A  63      33.606   1.449  -1.785  1.00  0.00           N  
ATOM    970  CA  ALA A  63      34.821   1.731  -1.022  1.00  0.00           C  
ATOM    971  C   ALA A  63      35.391   3.099  -1.389  1.00  0.00           C  
ATOM    972  O   ALA A  63      35.793   3.858  -0.501  1.00  0.00           O  
ATOM    973  CB  ALA A  63      35.870   0.671  -1.287  1.00  0.00           C  
ATOM    974  H   ALA A  63      33.555   0.620  -2.371  1.00  0.00           H  
ATOM    975  HA  ALA A  63      34.562   1.732   0.023  1.00  0.00           H  
ATOM    976 1HB  ALA A  63      36.753   0.886  -0.693  1.00  0.00           H  
ATOM    977 2HB  ALA A  63      35.484  -0.304  -1.017  1.00  0.00           H  
ATOM    978 3HB  ALA A  63      36.135   0.674  -2.336  1.00  0.00           H  
ATOM    979  N   ARG A  64      35.364   3.447  -2.679  1.00  0.00           N  
ATOM    980  CA  ARG A  64      35.820   4.754  -3.141  1.00  0.00           C  
ATOM    981  C   ARG A  64      34.993   5.861  -2.523  1.00  0.00           C  
ATOM    982  O   ARG A  64      35.529   6.805  -1.935  1.00  0.00           O  
ATOM    983  CB  ARG A  64      35.721   4.856  -4.659  1.00  0.00           C  
ATOM    984  CG  ARG A  64      36.128   6.201  -5.273  1.00  0.00           C  
ATOM    985  CD  ARG A  64      34.936   7.080  -5.552  1.00  0.00           C  
ATOM    986  NE  ARG A  64      35.320   8.306  -6.222  1.00  0.00           N  
ATOM    987  CZ  ARG A  64      34.472   9.291  -6.588  1.00  0.00           C  
ATOM    988  NH1 ARG A  64      33.176   9.195  -6.357  1.00  0.00           N  
ATOM    989  NH2 ARG A  64      34.952  10.369  -7.185  1.00  0.00           N  
ATOM    990  H   ARG A  64      35.046   2.767  -3.374  1.00  0.00           H  
ATOM    991  HA  ARG A  64      36.860   4.878  -2.848  1.00  0.00           H  
ATOM    992 1HB  ARG A  64      36.324   4.074  -5.101  1.00  0.00           H  
ATOM    993 2HB  ARG A  64      34.708   4.688  -4.971  1.00  0.00           H  
ATOM    994 1HG  ARG A  64      36.794   6.734  -4.592  1.00  0.00           H  
ATOM    995 2HG  ARG A  64      36.623   6.045  -6.208  1.00  0.00           H  
ATOM    996 1HD  ARG A  64      34.211   6.555  -6.176  1.00  0.00           H  
ATOM    997 2HD  ARG A  64      34.467   7.357  -4.618  1.00  0.00           H  
ATOM    998  HE  ARG A  64      36.305   8.453  -6.406  1.00  0.00           H  
ATOM    999 1HH1 ARG A  64      32.778   8.367  -5.872  1.00  0.00           H  
ATOM   1000 2HH1 ARG A  64      32.562   9.942  -6.636  1.00  0.00           H  
ATOM   1001 1HH2 ARG A  64      35.950  10.451  -7.340  1.00  0.00           H  
ATOM   1002 2HH2 ARG A  64      34.335  11.114  -7.457  1.00  0.00           H  
ATOM   1003  N   ASP A  65      33.672   5.722  -2.616  1.00  0.00           N  
ATOM   1004  CA  ASP A  65      32.777   6.724  -2.080  1.00  0.00           C  
ATOM   1005  C   ASP A  65      32.979   6.851  -0.583  1.00  0.00           C  
ATOM   1006  O   ASP A  65      32.891   7.939  -0.016  1.00  0.00           O  
ATOM   1007  CB  ASP A  65      31.321   6.401  -2.429  1.00  0.00           C  
ATOM   1008  CG  ASP A  65      31.033   6.644  -3.926  1.00  0.00           C  
ATOM   1009  OD1 ASP A  65      31.894   7.242  -4.552  1.00  0.00           O  
ATOM   1010  OD2 ASP A  65      29.974   6.279  -4.416  1.00  0.00           O  
ATOM   1011  H   ASP A  65      33.286   4.902  -3.091  1.00  0.00           H  
ATOM   1012  HA  ASP A  65      33.023   7.684  -2.529  1.00  0.00           H  
ATOM   1013 1HB  ASP A  65      31.130   5.352  -2.210  1.00  0.00           H  
ATOM   1014 2HB  ASP A  65      30.648   7.004  -1.819  1.00  0.00           H  
ATOM   1015  N   ALA A  66      33.285   5.740   0.081  1.00  0.00           N  
ATOM   1016  CA  ALA A  66      33.512   5.810   1.506  1.00  0.00           C  
ATOM   1017  C   ALA A  66      34.706   6.669   1.841  1.00  0.00           C  
ATOM   1018  O   ALA A  66      34.605   7.613   2.611  1.00  0.00           O  
ATOM   1019  CB  ALA A  66      33.787   4.451   2.059  1.00  0.00           C  
ATOM   1020  H   ALA A  66      33.327   4.841  -0.399  1.00  0.00           H  
ATOM   1021  HA  ALA A  66      32.616   6.231   1.964  1.00  0.00           H  
ATOM   1022 1HB  ALA A  66      33.909   4.524   3.142  1.00  0.00           H  
ATOM   1023 2HB  ALA A  66      32.994   3.831   1.815  1.00  0.00           H  
ATOM   1024 3HB  ALA A  66      34.677   4.043   1.626  1.00  0.00           H  
ATOM   1025  N   VAL A  67      35.842   6.406   1.200  1.00  0.00           N  
ATOM   1026  CA  VAL A  67      37.031   7.138   1.604  1.00  0.00           C  
ATOM   1027  C   VAL A  67      37.013   8.584   1.176  1.00  0.00           C  
ATOM   1028  O   VAL A  67      37.486   9.450   1.902  1.00  0.00           O  
ATOM   1029  CB  VAL A  67      38.296   6.426   1.092  1.00  0.00           C  
ATOM   1030  CG1 VAL A  67      38.358   5.080   1.712  1.00  0.00           C  
ATOM   1031  CG2 VAL A  67      38.271   6.264  -0.401  1.00  0.00           C  
ATOM   1032  H   VAL A  67      35.885   5.658   0.503  1.00  0.00           H  
ATOM   1033  HA  VAL A  67      37.074   7.115   2.693  1.00  0.00           H  
ATOM   1034  HB  VAL A  67      39.182   6.987   1.393  1.00  0.00           H  
ATOM   1035 1HG1 VAL A  67      39.226   4.586   1.367  1.00  0.00           H  
ATOM   1036 2HG1 VAL A  67      38.389   5.162   2.800  1.00  0.00           H  
ATOM   1037 3HG1 VAL A  67      37.477   4.529   1.406  1.00  0.00           H  
ATOM   1038 1HG2 VAL A  67      39.150   5.729  -0.715  1.00  0.00           H  
ATOM   1039 2HG2 VAL A  67      37.402   5.697  -0.671  1.00  0.00           H  
ATOM   1040 3HG2 VAL A  67      38.241   7.232  -0.887  1.00  0.00           H  
ATOM   1041  N   GLU A  68      36.372   8.908   0.071  1.00  0.00           N  
ATOM   1042  CA  GLU A  68      36.359  10.306  -0.299  1.00  0.00           C  
ATOM   1043  C   GLU A  68      35.339  11.127   0.492  1.00  0.00           C  
ATOM   1044  O   GLU A  68      35.425  12.357   0.507  1.00  0.00           O  
ATOM   1045  CB  GLU A  68      36.175  10.471  -1.813  1.00  0.00           C  
ATOM   1046  CG  GLU A  68      37.391  10.022  -2.613  1.00  0.00           C  
ATOM   1047  CD  GLU A  68      37.287  10.303  -4.078  1.00  0.00           C  
ATOM   1048  OE1 GLU A  68      36.247  10.721  -4.523  1.00  0.00           O  
ATOM   1049  OE2 GLU A  68      38.276  10.126  -4.761  1.00  0.00           O  
ATOM   1050  H   GLU A  68      35.951   8.190  -0.526  1.00  0.00           H  
ATOM   1051  HA  GLU A  68      37.346  10.709  -0.079  1.00  0.00           H  
ATOM   1052 1HB  GLU A  68      35.321   9.875  -2.147  1.00  0.00           H  
ATOM   1053 2HB  GLU A  68      35.977  11.508  -2.055  1.00  0.00           H  
ATOM   1054 1HG  GLU A  68      38.276  10.530  -2.214  1.00  0.00           H  
ATOM   1055 2HG  GLU A  68      37.529   8.952  -2.464  1.00  0.00           H  
ATOM   1056  N   SER A  69      34.368  10.469   1.138  1.00  0.00           N  
ATOM   1057  CA  SER A  69      33.284  11.178   1.802  1.00  0.00           C  
ATOM   1058  C   SER A  69      33.563  11.501   3.266  1.00  0.00           C  
ATOM   1059  O   SER A  69      33.803  10.618   4.096  1.00  0.00           O  
ATOM   1060  CB  SER A  69      32.002  10.366   1.716  1.00  0.00           C  
ATOM   1061  OG  SER A  69      31.574  10.217   0.392  1.00  0.00           O  
ATOM   1062  H   SER A  69      34.374   9.452   1.180  1.00  0.00           H  
ATOM   1063  HA  SER A  69      33.132  12.119   1.273  1.00  0.00           H  
ATOM   1064 1HB  SER A  69      32.177   9.381   2.151  1.00  0.00           H  
ATOM   1065 2HB  SER A  69      31.227  10.853   2.299  1.00  0.00           H  
ATOM   1066  HG  SER A  69      32.097   9.458   0.040  1.00  0.00           H  
ATOM   1067  N   ALA A  70      33.429  12.774   3.608  1.00  0.00           N  
ATOM   1068  CA  ALA A  70      33.662  13.246   4.976  1.00  0.00           C  
ATOM   1069  C   ALA A  70      32.733  12.561   6.000  1.00  0.00           C  
ATOM   1070  O   ALA A  70      33.080  12.407   7.169  1.00  0.00           O  
ATOM   1071  CB  ALA A  70      33.468  14.745   5.043  1.00  0.00           C  
ATOM   1072  H   ALA A  70      33.219  13.454   2.866  1.00  0.00           H  
ATOM   1073  HA  ALA A  70      34.693  13.014   5.242  1.00  0.00           H  
ATOM   1074 1HB  ALA A  70      33.676  15.097   6.056  1.00  0.00           H  
ATOM   1075 2HB  ALA A  70      34.158  15.217   4.341  1.00  0.00           H  
ATOM   1076 3HB  ALA A  70      32.450  14.979   4.776  1.00  0.00           H  
ATOM   1077  N   GLY A  71      31.546  12.169   5.559  1.00  0.00           N  
ATOM   1078  CA  GLY A  71      30.547  11.555   6.434  1.00  0.00           C  
ATOM   1079  C   GLY A  71      30.644  10.026   6.548  1.00  0.00           C  
ATOM   1080  O   GLY A  71      29.748   9.386   7.106  1.00  0.00           O  
ATOM   1081  H   GLY A  71      31.330  12.304   4.581  1.00  0.00           H  
ATOM   1082 1HA  GLY A  71      30.637  11.984   7.432  1.00  0.00           H  
ATOM   1083 2HA  GLY A  71      29.555  11.827   6.073  1.00  0.00           H  
ATOM   1084  N   ALA A  72      31.714   9.415   6.033  1.00  0.00           N  
ATOM   1085  CA  ALA A  72      31.808   7.949   6.036  1.00  0.00           C  
ATOM   1086  C   ALA A  72      32.134   7.351   7.406  1.00  0.00           C  
ATOM   1087  O   ALA A  72      33.242   6.879   7.645  1.00  0.00           O  
ATOM   1088  CB  ALA A  72      32.857   7.484   5.053  1.00  0.00           C  
ATOM   1089  H   ALA A  72      32.457   9.959   5.583  1.00  0.00           H  
ATOM   1090  HA  ALA A  72      30.842   7.558   5.723  1.00  0.00           H  
ATOM   1091 1HB  ALA A  72      32.889   6.397   5.025  1.00  0.00           H  
ATOM   1092 2HB  ALA A  72      32.606   7.865   4.066  1.00  0.00           H  
ATOM   1093 3HB  ALA A  72      33.836   7.868   5.344  1.00  0.00           H  
ATOM   1094  N   GLU A  73      31.142   7.369   8.297  1.00  0.00           N  
ATOM   1095  CA  GLU A  73      31.253   6.819   9.657  1.00  0.00           C  
ATOM   1096  C   GLU A  73      30.375   5.566   9.846  1.00  0.00           C  
ATOM   1097  O   GLU A  73      30.146   5.117  10.969  1.00  0.00           O  
ATOM   1098  CB  GLU A  73      30.845   7.874  10.692  1.00  0.00           C  
ATOM   1099  CG  GLU A  73      31.707   9.130  10.699  1.00  0.00           C  
ATOM   1100  CD  GLU A  73      31.322  10.127  11.795  1.00  0.00           C  
ATOM   1101  OE1 GLU A  73      30.169  10.489  11.883  1.00  0.00           O  
ATOM   1102  OE2 GLU A  73      32.198  10.509  12.552  1.00  0.00           O  
ATOM   1103  H   GLU A  73      30.286   7.839   8.003  1.00  0.00           H  
ATOM   1104  HA  GLU A  73      32.291   6.534   9.833  1.00  0.00           H  
ATOM   1105 1HB  GLU A  73      29.813   8.174  10.513  1.00  0.00           H  
ATOM   1106 2HB  GLU A  73      30.889   7.432  11.690  1.00  0.00           H  
ATOM   1107 1HG  GLU A  73      32.747   8.839  10.822  1.00  0.00           H  
ATOM   1108 2HG  GLU A  73      31.613   9.617   9.727  1.00  0.00           H  
ATOM   1109  N   GLY A  74      29.836   5.048   8.741  1.00  0.00           N  
ATOM   1110  CA  GLY A  74      28.951   3.876   8.735  1.00  0.00           C  
ATOM   1111  C   GLY A  74      29.632   2.637   8.166  1.00  0.00           C  
ATOM   1112  O   GLY A  74      30.816   2.391   8.425  1.00  0.00           O  
ATOM   1113  H   GLY A  74      30.070   5.483   7.862  1.00  0.00           H  
ATOM   1114 1HA  GLY A  74      28.608   3.670   9.751  1.00  0.00           H  
ATOM   1115 2HA  GLY A  74      28.060   4.096   8.143  1.00  0.00           H  
ATOM   1116  N   LEU A  75      28.845   1.809   7.468  1.00  0.00           N  
ATOM   1117  CA  LEU A  75      29.338   0.579   6.859  1.00  0.00           C  
ATOM   1118  C   LEU A  75      29.466   0.747   5.351  1.00  0.00           C  
ATOM   1119  O   LEU A  75      28.520   1.172   4.684  1.00  0.00           O  
ATOM   1120  CB  LEU A  75      28.369  -0.575   7.137  1.00  0.00           C  
ATOM   1121  CG  LEU A  75      28.469  -1.256   8.484  1.00  0.00           C  
ATOM   1122  CD1 LEU A  75      28.274  -0.253   9.595  1.00  0.00           C  
ATOM   1123  CD2 LEU A  75      27.405  -2.314   8.558  1.00  0.00           C  
ATOM   1124  H   LEU A  75      27.862   2.045   7.339  1.00  0.00           H  
ATOM   1125  HA  LEU A  75      30.316   0.345   7.264  1.00  0.00           H  
ATOM   1126 1HB  LEU A  75      27.354  -0.197   7.034  1.00  0.00           H  
ATOM   1127 2HB  LEU A  75      28.526  -1.338   6.371  1.00  0.00           H  
ATOM   1128  HG  LEU A  75      29.454  -1.712   8.589  1.00  0.00           H  
ATOM   1129 1HD1 LEU A  75      28.352  -0.744  10.534  1.00  0.00           H  
ATOM   1130 2HD1 LEU A  75      29.031   0.489   9.545  1.00  0.00           H  
ATOM   1131 3HD1 LEU A  75      27.288   0.218   9.501  1.00  0.00           H  
ATOM   1132 1HD2 LEU A  75      27.466  -2.826   9.508  1.00  0.00           H  
ATOM   1133 2HD2 LEU A  75      26.422  -1.844   8.455  1.00  0.00           H  
ATOM   1134 3HD2 LEU A  75      27.544  -3.026   7.750  1.00  0.00           H  
ATOM   1135  N   TRP A  76      30.635   0.431   4.819  1.00  0.00           N  
ATOM   1136  CA  TRP A  76      30.884   0.547   3.395  1.00  0.00           C  
ATOM   1137  C   TRP A  76      31.686  -0.612   2.851  1.00  0.00           C  
ATOM   1138  O   TRP A  76      32.661  -1.022   3.453  1.00  0.00           O  
ATOM   1139  CB  TRP A  76      31.677   1.805   3.126  1.00  0.00           C  
ATOM   1140  CG  TRP A  76      30.966   3.113   3.392  1.00  0.00           C  
ATOM   1141  CD1 TRP A  76      30.839   3.779   4.566  1.00  0.00           C  
ATOM   1142  CD2 TRP A  76      30.336   3.946   2.392  1.00  0.00           C  
ATOM   1143  NE1 TRP A  76      30.166   4.957   4.361  1.00  0.00           N  
ATOM   1144  CE2 TRP A  76      29.866   5.074   3.040  1.00  0.00           C  
ATOM   1145  CE3 TRP A  76      30.152   3.820   1.014  1.00  0.00           C  
ATOM   1146  CZ2 TRP A  76      29.225   6.092   2.360  1.00  0.00           C  
ATOM   1147  CZ3 TRP A  76      29.514   4.828   0.329  1.00  0.00           C  
ATOM   1148  CH2 TRP A  76      29.061   5.942   0.983  1.00  0.00           C  
ATOM   1149  H   TRP A  76      31.369   0.076   5.431  1.00  0.00           H  
ATOM   1150  HA  TRP A  76      29.927   0.586   2.875  1.00  0.00           H  
ATOM   1151 1HB  TRP A  76      32.580   1.788   3.737  1.00  0.00           H  
ATOM   1152 2HB  TRP A  76      31.996   1.787   2.082  1.00  0.00           H  
ATOM   1153  HD1 TRP A  76      31.217   3.425   5.522  1.00  0.00           H  
ATOM   1154  HE1 TRP A  76      29.925   5.636   5.052  1.00  0.00           H  
ATOM   1155  HE3 TRP A  76      30.516   2.943   0.497  1.00  0.00           H  
ATOM   1156  HZ2 TRP A  76      28.859   6.987   2.868  1.00  0.00           H  
ATOM   1157  HZ3 TRP A  76      29.384   4.717  -0.746  1.00  0.00           H  
ATOM   1158  HH2 TRP A  76      28.564   6.728   0.414  1.00  0.00           H  
ATOM   1159  N   ALA A  77      31.335  -1.117   1.685  1.00  0.00           N  
ATOM   1160  CA  ALA A  77      32.141  -2.148   1.028  1.00  0.00           C  
ATOM   1161  C   ALA A  77      32.509  -3.339   1.927  1.00  0.00           C  
ATOM   1162  O   ALA A  77      33.595  -3.912   1.795  1.00  0.00           O  
ATOM   1163  CB  ALA A  77      33.416  -1.545   0.521  1.00  0.00           C  
ATOM   1164  H   ALA A  77      30.504  -0.769   1.227  1.00  0.00           H  
ATOM   1165  HA  ALA A  77      31.562  -2.518   0.184  1.00  0.00           H  
ATOM   1166 1HB  ALA A  77      33.989  -2.282  -0.003  1.00  0.00           H  
ATOM   1167 2HB  ALA A  77      33.173  -0.731  -0.150  1.00  0.00           H  
ATOM   1168 3HB  ALA A  77      33.996  -1.178   1.337  1.00  0.00           H  
ATOM   1169  N   GLY A  78      31.625  -3.711   2.848  1.00  0.00           N  
ATOM   1170  CA  GLY A  78      31.856  -4.850   3.727  1.00  0.00           C  
ATOM   1171  C   GLY A  78      32.713  -4.530   4.946  1.00  0.00           C  
ATOM   1172  O   GLY A  78      33.063  -5.438   5.712  1.00  0.00           O  
ATOM   1173  H   GLY A  78      30.766  -3.189   2.930  1.00  0.00           H  
ATOM   1174 1HA  GLY A  78      30.899  -5.253   4.051  1.00  0.00           H  
ATOM   1175 2HA  GLY A  78      32.354  -5.619   3.154  1.00  0.00           H  
ATOM   1176  N   VAL A  79      33.050  -3.250   5.099  1.00  0.00           N  
ATOM   1177  CA  VAL A  79      33.893  -2.723   6.154  1.00  0.00           C  
ATOM   1178  C   VAL A  79      33.127  -1.762   7.072  1.00  0.00           C  
ATOM   1179  O   VAL A  79      32.428  -0.852   6.624  1.00  0.00           O  
ATOM   1180  CB  VAL A  79      35.074  -1.947   5.527  1.00  0.00           C  
ATOM   1181  CG1 VAL A  79      35.936  -1.363   6.600  1.00  0.00           C  
ATOM   1182  CG2 VAL A  79      35.890  -2.850   4.597  1.00  0.00           C  
ATOM   1183  H   VAL A  79      32.736  -2.582   4.404  1.00  0.00           H  
ATOM   1184  HA  VAL A  79      34.279  -3.554   6.747  1.00  0.00           H  
ATOM   1185  HB  VAL A  79      34.678  -1.131   4.970  1.00  0.00           H  
ATOM   1186 1HG1 VAL A  79      36.745  -0.800   6.158  1.00  0.00           H  
ATOM   1187 2HG1 VAL A  79      35.338  -0.705   7.210  1.00  0.00           H  
ATOM   1188 3HG1 VAL A  79      36.352  -2.155   7.216  1.00  0.00           H  
ATOM   1189 1HG2 VAL A  79      36.703  -2.269   4.155  1.00  0.00           H  
ATOM   1190 2HG2 VAL A  79      36.303  -3.678   5.169  1.00  0.00           H  
ATOM   1191 3HG2 VAL A  79      35.246  -3.229   3.805  1.00  0.00           H  
ATOM   1192  N   VAL A  80      33.275  -1.953   8.366  1.00  0.00           N  
ATOM   1193  CA  VAL A  80      32.644  -1.084   9.353  1.00  0.00           C  
ATOM   1194  C   VAL A  80      33.687  -0.093   9.808  1.00  0.00           C  
ATOM   1195  O   VAL A  80      34.849  -0.477   9.933  1.00  0.00           O  
ATOM   1196  CB  VAL A  80      32.115  -1.916  10.535  1.00  0.00           C  
ATOM   1197  CG1 VAL A  80      33.264  -2.666  11.169  1.00  0.00           C  
ATOM   1198  CG2 VAL A  80      31.470  -1.003  11.579  1.00  0.00           C  
ATOM   1199  H   VAL A  80      33.855  -2.722   8.678  1.00  0.00           H  
ATOM   1200  HA  VAL A  80      31.817  -0.544   8.891  1.00  0.00           H  
ATOM   1201  HB  VAL A  80      31.383  -2.628  10.168  1.00  0.00           H  
ATOM   1202 1HG1 VAL A  80      32.895  -3.261  12.004  1.00  0.00           H  
ATOM   1203 2HG1 VAL A  80      33.722  -3.321  10.430  1.00  0.00           H  
ATOM   1204 3HG1 VAL A  80      34.002  -1.958  11.531  1.00  0.00           H  
ATOM   1205 1HG2 VAL A  80      31.098  -1.609  12.402  1.00  0.00           H  
ATOM   1206 2HG2 VAL A  80      32.201  -0.300  11.965  1.00  0.00           H  
ATOM   1207 3HG2 VAL A  80      30.657  -0.460  11.134  1.00  0.00           H  
ATOM   1208  N   ILE A  81      33.295   1.161  10.079  1.00  0.00           N  
ATOM   1209  CA  ILE A  81      34.241   2.195  10.510  1.00  0.00           C  
ATOM   1210  C   ILE A  81      33.993   2.732  11.964  1.00  0.00           C  
ATOM   1211  O   ILE A  81      33.433   3.816  12.131  1.00  0.00           O  
ATOM   1212  CB  ILE A  81      34.032   3.356   9.493  1.00  0.00           C  
ATOM   1213  CG1 ILE A  81      34.195   2.844   8.029  1.00  0.00           C  
ATOM   1214  CG2 ILE A  81      34.957   4.466   9.729  1.00  0.00           C  
ATOM   1215  CD1 ILE A  81      33.797   3.876   7.005  1.00  0.00           C  
ATOM   1216  H   ILE A  81      32.322   1.430   9.895  1.00  0.00           H  
ATOM   1217  HA  ILE A  81      35.246   1.805  10.434  1.00  0.00           H  
ATOM   1218  HB  ILE A  81      33.006   3.728   9.591  1.00  0.00           H  
ATOM   1219 1HG1 ILE A  81      35.228   2.562   7.851  1.00  0.00           H  
ATOM   1220 2HG1 ILE A  81      33.555   1.975   7.877  1.00  0.00           H  
ATOM   1221 1HG2 ILE A  81      34.764   5.262   9.010  1.00  0.00           H  
ATOM   1222 2HG2 ILE A  81      34.794   4.838  10.730  1.00  0.00           H  
ATOM   1223 3HG2 ILE A  81      35.970   4.105   9.610  1.00  0.00           H  
ATOM   1224 1HD1 ILE A  81      33.902   3.480   6.011  1.00  0.00           H  
ATOM   1225 2HD1 ILE A  81      32.756   4.155   7.170  1.00  0.00           H  
ATOM   1226 3HD1 ILE A  81      34.429   4.751   7.111  1.00  0.00           H  
ATOM   1227  N   PRO A  82      34.462   2.018  13.031  1.00  0.00           N  
ATOM   1228  CA  PRO A  82      34.267   2.272  14.466  1.00  0.00           C  
ATOM   1229  C   PRO A  82      34.836   3.555  15.072  1.00  0.00           C  
ATOM   1230  O   PRO A  82      35.893   4.068  14.674  1.00  0.00           O  
ATOM   1231  CB  PRO A  82      34.954   1.077  15.131  1.00  0.00           C  
ATOM   1232  CG  PRO A  82      35.069   0.045  14.080  1.00  0.00           C  
ATOM   1233  CD  PRO A  82      35.266   0.806  12.811  1.00  0.00           C  
ATOM   1234  HA  PRO A  82      33.180   2.228  14.668  1.00  0.00           H  
ATOM   1235 1HB  PRO A  82      35.907   1.374  15.546  1.00  0.00           H  
ATOM   1236 2HB  PRO A  82      34.354   0.732  15.984  1.00  0.00           H  
ATOM   1237 1HG  PRO A  82      35.921  -0.616  14.306  1.00  0.00           H  
ATOM   1238 2HG  PRO A  82      34.171  -0.590  14.070  1.00  0.00           H  
ATOM   1239 1HD  PRO A  82      36.326   1.033  12.628  1.00  0.00           H  
ATOM   1240 2HD  PRO A  82      34.863   0.202  12.101  1.00  0.00           H  
ATOM   1241  N   GLU A  83      34.177   4.025  16.121  1.00  0.00           N  
ATOM   1242  CA  GLU A  83      34.669   5.142  16.921  1.00  0.00           C  
ATOM   1243  C   GLU A  83      35.954   4.800  17.695  1.00  0.00           C  
ATOM   1244  O   GLU A  83      36.827   5.649  17.875  1.00  0.00           O  
ATOM   1245  CB  GLU A  83      33.588   5.591  17.909  1.00  0.00           C  
ATOM   1246  CG  GLU A  83      32.371   6.247  17.263  1.00  0.00           C  
ATOM   1247  CD  GLU A  83      31.300   6.633  18.259  1.00  0.00           C  
ATOM   1248  OE1 GLU A  83      31.413   6.266  19.404  1.00  0.00           O  
ATOM   1249  OE2 GLU A  83      30.368   7.300  17.867  1.00  0.00           O  
ATOM   1250  H   GLU A  83      33.303   3.587  16.388  1.00  0.00           H  
ATOM   1251  HA  GLU A  83      34.896   5.968  16.250  1.00  0.00           H  
ATOM   1252 1HB  GLU A  83      33.241   4.727  18.476  1.00  0.00           H  
ATOM   1253 2HB  GLU A  83      34.017   6.297  18.622  1.00  0.00           H  
ATOM   1254 1HG  GLU A  83      32.694   7.145  16.742  1.00  0.00           H  
ATOM   1255 2HG  GLU A  83      31.950   5.562  16.528  1.00  0.00           H  
ATOM   1256  N   SER A  84      36.043   3.553  18.174  1.00  0.00           N  
ATOM   1257  CA  SER A  84      37.164   3.097  19.003  1.00  0.00           C  
ATOM   1258  C   SER A  84      37.499   1.613  18.793  1.00  0.00           C  
ATOM   1259  O   SER A  84      37.030   0.986  17.845  1.00  0.00           O  
ATOM   1260  CB  SER A  84      36.869   3.368  20.472  1.00  0.00           C  
ATOM   1261  OG  SER A  84      38.018   3.177  21.262  1.00  0.00           O  
ATOM   1262  H   SER A  84      35.297   2.910  17.968  1.00  0.00           H  
ATOM   1263  HA  SER A  84      38.044   3.678  18.728  1.00  0.00           H  
ATOM   1264 1HB  SER A  84      36.512   4.392  20.588  1.00  0.00           H  
ATOM   1265 2HB  SER A  84      36.074   2.704  20.813  1.00  0.00           H  
ATOM   1266  HG  SER A  84      37.782   3.470  22.148  1.00  0.00           H  
ATOM   1267  N   GLY A  85      38.336   1.068  19.684  1.00  0.00           N  
ATOM   1268  CA  GLY A  85      38.825  -0.308  19.569  1.00  0.00           C  
ATOM   1269  C   GLY A  85      39.591  -0.378  18.268  1.00  0.00           C  
ATOM   1270  O   GLY A  85      40.452   0.471  18.016  1.00  0.00           O  
ATOM   1271  H   GLY A  85      38.630   1.662  20.444  1.00  0.00           H  
ATOM   1272 1HA  GLY A  85      39.473  -0.550  20.409  1.00  0.00           H  
ATOM   1273 2HA  GLY A  85      37.991  -1.009  19.562  1.00  0.00           H  
ATOM   1274  N   ARG A  86      39.290  -1.344  17.400  1.00  0.00           N  
ATOM   1275  CA  ARG A  86      40.008  -1.377  16.125  1.00  0.00           C  
ATOM   1276  C   ARG A  86      39.299  -0.357  15.238  1.00  0.00           C  
ATOM   1277  O   ARG A  86      38.487  -0.684  14.371  1.00  0.00           O  
ATOM   1278  CB  ARG A  86      40.033  -2.760  15.498  1.00  0.00           C  
ATOM   1279  CG  ARG A  86      40.917  -2.839  14.265  1.00  0.00           C  
ATOM   1280  CD  ARG A  86      41.156  -4.233  13.806  1.00  0.00           C  
ATOM   1281  NE  ARG A  86      39.961  -4.869  13.294  1.00  0.00           N  
ATOM   1282  CZ  ARG A  86      39.931  -6.113  12.785  1.00  0.00           C  
ATOM   1283  NH1 ARG A  86      41.039  -6.818  12.722  1.00  0.00           N  
ATOM   1284  NH2 ARG A  86      38.795  -6.624  12.346  1.00  0.00           N  
ATOM   1285  H   ARG A  86      38.578  -2.026  17.614  1.00  0.00           H  
ATOM   1286  HA  ARG A  86      41.035  -1.052  16.274  1.00  0.00           H  
ATOM   1287 1HB  ARG A  86      40.396  -3.487  16.222  1.00  0.00           H  
ATOM   1288 2HB  ARG A  86      39.024  -3.052  15.208  1.00  0.00           H  
ATOM   1289 1HG  ARG A  86      40.430  -2.294  13.462  1.00  0.00           H  
ATOM   1290 2HG  ARG A  86      41.880  -2.375  14.476  1.00  0.00           H  
ATOM   1291 1HD  ARG A  86      41.904  -4.229  13.017  1.00  0.00           H  
ATOM   1292 2HD  ARG A  86      41.523  -4.827  14.640  1.00  0.00           H  
ATOM   1293  HE  ARG A  86      39.096  -4.348  13.329  1.00  0.00           H  
ATOM   1294 1HH1 ARG A  86      41.906  -6.421  13.056  1.00  0.00           H  
ATOM   1295 2HH1 ARG A  86      41.022  -7.751  12.340  1.00  0.00           H  
ATOM   1296 1HH2 ARG A  86      37.943  -6.081  12.395  1.00  0.00           H  
ATOM   1297 2HH2 ARG A  86      38.776  -7.558  11.965  1.00  0.00           H  
ATOM   1298  N   ALA A  87      39.623   0.887  15.539  1.00  0.00           N  
ATOM   1299  CA  ALA A  87      38.980   2.103  15.086  1.00  0.00           C  
ATOM   1300  C   ALA A  87      39.051   2.361  13.609  1.00  0.00           C  
ATOM   1301  O   ALA A  87      39.897   1.829  12.879  1.00  0.00           O  
ATOM   1302  CB  ALA A  87      39.566   3.290  15.816  1.00  0.00           C  
ATOM   1303  H   ALA A  87      40.334   0.976  16.258  1.00  0.00           H  
ATOM   1304  HA  ALA A  87      37.936   2.029  15.359  1.00  0.00           H  
ATOM   1305 1HB  ALA A  87      39.033   4.196  15.534  1.00  0.00           H  
ATOM   1306 2HB  ALA A  87      39.466   3.128  16.885  1.00  0.00           H  
ATOM   1307 3HB  ALA A  87      40.617   3.391  15.563  1.00  0.00           H  
ATOM   1308  N   ARG A  88      38.202   3.296  13.212  1.00  0.00           N  
ATOM   1309  CA  ARG A  88      38.046   3.793  11.872  1.00  0.00           C  
ATOM   1310  C   ARG A  88      39.306   3.981  11.061  1.00  0.00           C  
ATOM   1311  O   ARG A  88      39.255   3.787   9.857  1.00  0.00           O  
ATOM   1312  CB  ARG A  88      37.326   5.119  11.956  1.00  0.00           C  
ATOM   1313  CG  ARG A  88      37.988   6.206  12.705  1.00  0.00           C  
ATOM   1314  CD  ARG A  88      37.089   7.351  12.734  1.00  0.00           C  
ATOM   1315  NE  ARG A  88      35.838   7.027  13.415  1.00  0.00           N  
ATOM   1316  CZ  ARG A  88      34.753   7.828  13.410  1.00  0.00           C  
ATOM   1317  NH1 ARG A  88      34.802   8.984  12.782  1.00  0.00           N  
ATOM   1318  NH2 ARG A  88      33.642   7.468  14.023  1.00  0.00           N  
ATOM   1319  H   ARG A  88      37.528   3.651  13.892  1.00  0.00           H  
ATOM   1320  HA  ARG A  88      37.401   3.095  11.352  1.00  0.00           H  
ATOM   1321 1HB  ARG A  88      37.201   5.514  10.956  1.00  0.00           H  
ATOM   1322 2HB  ARG A  88      36.342   4.974  12.390  1.00  0.00           H  
ATOM   1323 1HG  ARG A  88      38.199   5.886  13.729  1.00  0.00           H  
ATOM   1324 2HG  ARG A  88      38.903   6.514  12.209  1.00  0.00           H  
ATOM   1325 1HD  ARG A  88      37.562   8.173  13.261  1.00  0.00           H  
ATOM   1326 2HD  ARG A  88      36.854   7.649  11.713  1.00  0.00           H  
ATOM   1327  HE  ARG A  88      35.774   6.126  13.907  1.00  0.00           H  
ATOM   1328 1HH1 ARG A  88      35.645   9.270  12.309  1.00  0.00           H  
ATOM   1329 2HH1 ARG A  88      33.968   9.594  12.761  1.00  0.00           H  
ATOM   1330 1HH2 ARG A  88      33.582   6.580  14.505  1.00  0.00           H  
ATOM   1331 2HH2 ARG A  88      32.836   8.085  14.017  1.00  0.00           H  
ATOM   1332  N   ALA A  89      40.431   4.351  11.652  1.00  0.00           N  
ATOM   1333  CA  ALA A  89      41.619   4.535  10.828  1.00  0.00           C  
ATOM   1334  C   ALA A  89      41.962   3.227  10.097  1.00  0.00           C  
ATOM   1335  O   ALA A  89      42.407   3.237   8.946  1.00  0.00           O  
ATOM   1336  CB  ALA A  89      42.783   4.983  11.683  1.00  0.00           C  
ATOM   1337  H   ALA A  89      40.462   4.492  12.652  1.00  0.00           H  
ATOM   1338  HA  ALA A  89      41.403   5.300  10.077  1.00  0.00           H  
ATOM   1339 1HB  ALA A  89      43.662   5.127  11.057  1.00  0.00           H  
ATOM   1340 2HB  ALA A  89      42.532   5.917  12.183  1.00  0.00           H  
ATOM   1341 3HB  ALA A  89      42.993   4.216  12.430  1.00  0.00           H  
ATOM   1342  N   PHE A  90      41.771   2.100  10.793  1.00  0.00           N  
ATOM   1343  CA  PHE A  90      42.026   0.773  10.248  1.00  0.00           C  
ATOM   1344  C   PHE A  90      41.083   0.526   9.104  1.00  0.00           C  
ATOM   1345  O   PHE A  90      41.477   0.133   8.004  1.00  0.00           O  
ATOM   1346  CB  PHE A  90      41.804  -0.304  11.317  1.00  0.00           C  
ATOM   1347  CG  PHE A  90      41.918  -1.718  10.824  1.00  0.00           C  
ATOM   1348  CD1 PHE A  90      43.149  -2.322  10.638  1.00  0.00           C  
ATOM   1349  CD2 PHE A  90      40.772  -2.454  10.549  1.00  0.00           C  
ATOM   1350  CE1 PHE A  90      43.231  -3.628  10.191  1.00  0.00           C  
ATOM   1351  CE2 PHE A  90      40.855  -3.748  10.110  1.00  0.00           C  
ATOM   1352  CZ  PHE A  90      42.083  -4.340   9.926  1.00  0.00           C  
ATOM   1353  H   PHE A  90      41.357   2.159  11.719  1.00  0.00           H  
ATOM   1354  HA  PHE A  90      43.049   0.728   9.881  1.00  0.00           H  
ATOM   1355 1HB  PHE A  90      42.521  -0.164  12.120  1.00  0.00           H  
ATOM   1356 2HB  PHE A  90      40.814  -0.187  11.750  1.00  0.00           H  
ATOM   1357  HD1 PHE A  90      44.056  -1.757  10.849  1.00  0.00           H  
ATOM   1358  HD2 PHE A  90      39.794  -1.989  10.693  1.00  0.00           H  
ATOM   1359  HE1 PHE A  90      44.205  -4.094  10.048  1.00  0.00           H  
ATOM   1360  HE2 PHE A  90      39.943  -4.308   9.904  1.00  0.00           H  
ATOM   1361  HZ  PHE A  90      42.148  -5.367   9.575  1.00  0.00           H  
ATOM   1362  N   ALA A  91      39.810   0.767   9.401  1.00  0.00           N  
ATOM   1363  CA  ALA A  91      38.744   0.519   8.437  1.00  0.00           C  
ATOM   1364  C   ALA A  91      38.924   1.357   7.184  1.00  0.00           C  
ATOM   1365  O   ALA A  91      38.754   0.859   6.064  1.00  0.00           O  
ATOM   1366  CB  ALA A  91      37.431   0.872   9.078  1.00  0.00           C  
ATOM   1367  H   ALA A  91      39.610   1.116  10.341  1.00  0.00           H  
ATOM   1368  HA  ALA A  91      38.757  -0.532   8.166  1.00  0.00           H  
ATOM   1369 1HB  ALA A  91      36.630   0.687   8.394  1.00  0.00           H  
ATOM   1370 2HB  ALA A  91      37.294   0.266   9.974  1.00  0.00           H  
ATOM   1371 3HB  ALA A  91      37.433   1.916   9.340  1.00  0.00           H  
ATOM   1372  N   LEU A  92      39.323   2.605   7.355  1.00  0.00           N  
ATOM   1373  CA  LEU A  92      39.545   3.488   6.235  1.00  0.00           C  
ATOM   1374  C   LEU A  92      40.726   2.978   5.431  1.00  0.00           C  
ATOM   1375  O   LEU A  92      40.700   3.017   4.205  1.00  0.00           O  
ATOM   1376  CB  LEU A  92      39.713   4.920   6.728  1.00  0.00           C  
ATOM   1377  CG  LEU A  92      38.403   5.542   7.311  1.00  0.00           C  
ATOM   1378  CD1 LEU A  92      38.721   6.861   7.980  1.00  0.00           C  
ATOM   1379  CD2 LEU A  92      37.368   5.723   6.177  1.00  0.00           C  
ATOM   1380  H   LEU A  92      39.453   2.964   8.297  1.00  0.00           H  
ATOM   1381  HA  LEU A  92      38.665   3.465   5.600  1.00  0.00           H  
ATOM   1382 1HB  LEU A  92      40.466   4.924   7.520  1.00  0.00           H  
ATOM   1383 2HB  LEU A  92      40.065   5.547   5.908  1.00  0.00           H  
ATOM   1384  HG  LEU A  92      37.985   4.873   8.059  1.00  0.00           H  
ATOM   1385 1HD1 LEU A  92      37.809   7.285   8.398  1.00  0.00           H  
ATOM   1386 2HD1 LEU A  92      39.443   6.688   8.782  1.00  0.00           H  
ATOM   1387 3HD1 LEU A  92      39.145   7.550   7.252  1.00  0.00           H  
ATOM   1388 1HD2 LEU A  92      36.450   6.148   6.592  1.00  0.00           H  
ATOM   1389 2HD2 LEU A  92      37.762   6.393   5.420  1.00  0.00           H  
ATOM   1390 3HD2 LEU A  92      37.145   4.765   5.728  1.00  0.00           H  
ATOM   1391  N   GLY A  93      41.753   2.447   6.102  1.00  0.00           N  
ATOM   1392  CA  GLY A  93      42.886   1.886   5.384  1.00  0.00           C  
ATOM   1393  C   GLY A  93      42.427   0.732   4.485  1.00  0.00           C  
ATOM   1394  O   GLY A  93      42.844   0.626   3.323  1.00  0.00           O  
ATOM   1395  H   GLY A  93      41.771   2.456   7.125  1.00  0.00           H  
ATOM   1396 1HA  GLY A  93      43.364   2.660   4.787  1.00  0.00           H  
ATOM   1397 2HA  GLY A  93      43.620   1.524   6.105  1.00  0.00           H  
ATOM   1398  N   GLN A  94      41.516  -0.111   5.009  1.00  0.00           N  
ATOM   1399  CA  GLN A  94      41.011  -1.234   4.213  1.00  0.00           C  
ATOM   1400  C   GLN A  94      40.214  -0.731   3.014  1.00  0.00           C  
ATOM   1401  O   GLN A  94      40.370  -1.240   1.896  1.00  0.00           O  
ATOM   1402  CB  GLN A  94      40.082  -2.131   5.051  1.00  0.00           C  
ATOM   1403  CG  GLN A  94      40.742  -2.943   6.131  1.00  0.00           C  
ATOM   1404  CD  GLN A  94      39.720  -3.768   6.891  1.00  0.00           C  
ATOM   1405  OE1 GLN A  94      38.672  -3.279   7.325  1.00  0.00           O  
ATOM   1406  NE2 GLN A  94      40.013  -5.055   7.037  1.00  0.00           N  
ATOM   1407  H   GLN A  94      41.226   0.018   5.979  1.00  0.00           H  
ATOM   1408  HA  GLN A  94      41.849  -1.819   3.854  1.00  0.00           H  
ATOM   1409 1HB  GLN A  94      39.323  -1.521   5.526  1.00  0.00           H  
ATOM   1410 2HB  GLN A  94      39.563  -2.823   4.387  1.00  0.00           H  
ATOM   1411 1HG  GLN A  94      41.479  -3.610   5.692  1.00  0.00           H  
ATOM   1412 2HG  GLN A  94      41.220  -2.257   6.837  1.00  0.00           H  
ATOM   1413 1HE2 GLN A  94      39.381  -5.663   7.517  1.00  0.00           H  
ATOM   1414 2HE2 GLN A  94      40.868  -5.417   6.664  1.00  0.00           H  
ATOM   1415  N   LEU A  95      39.411   0.297   3.226  1.00  0.00           N  
ATOM   1416  CA  LEU A  95      38.601   0.884   2.172  1.00  0.00           C  
ATOM   1417  C   LEU A  95      39.445   1.561   1.100  1.00  0.00           C  
ATOM   1418  O   LEU A  95      39.172   1.426  -0.096  1.00  0.00           O  
ATOM   1419  CB  LEU A  95      37.633   1.852   2.822  1.00  0.00           C  
ATOM   1420  CG  LEU A  95      36.561   1.180   3.646  1.00  0.00           C  
ATOM   1421  CD1 LEU A  95      35.850   2.153   4.531  1.00  0.00           C  
ATOM   1422  CD2 LEU A  95      35.588   0.612   2.699  1.00  0.00           C  
ATOM   1423  H   LEU A  95      39.329   0.665   4.178  1.00  0.00           H  
ATOM   1424  HA  LEU A  95      38.030   0.086   1.704  1.00  0.00           H  
ATOM   1425 1HB  LEU A  95      38.185   2.537   3.455  1.00  0.00           H  
ATOM   1426 2HB  LEU A  95      37.132   2.408   2.043  1.00  0.00           H  
ATOM   1427  HG  LEU A  95      36.997   0.400   4.253  1.00  0.00           H  
ATOM   1428 1HD1 LEU A  95      35.069   1.624   5.084  1.00  0.00           H  
ATOM   1429 2HD1 LEU A  95      36.553   2.578   5.232  1.00  0.00           H  
ATOM   1430 3HD1 LEU A  95      35.413   2.932   3.936  1.00  0.00           H  
ATOM   1431 1HD2 LEU A  95      34.803   0.129   3.226  1.00  0.00           H  
ATOM   1432 2HD2 LEU A  95      35.174   1.414   2.114  1.00  0.00           H  
ATOM   1433 3HD2 LEU A  95      36.085  -0.100   2.052  1.00  0.00           H  
ATOM   1434  N   ARG A  96      40.509   2.253   1.521  1.00  0.00           N  
ATOM   1435  CA  ARG A  96      41.393   2.914   0.573  1.00  0.00           C  
ATOM   1436  C   ARG A  96      42.062   1.848  -0.258  1.00  0.00           C  
ATOM   1437  O   ARG A  96      42.146   1.975  -1.474  1.00  0.00           O  
ATOM   1438  CB  ARG A  96      42.483   3.712   1.286  1.00  0.00           C  
ATOM   1439  CG  ARG A  96      42.062   4.987   2.045  1.00  0.00           C  
ATOM   1440  CD  ARG A  96      43.225   5.482   2.826  1.00  0.00           C  
ATOM   1441  NE  ARG A  96      42.920   6.592   3.721  1.00  0.00           N  
ATOM   1442  CZ  ARG A  96      43.730   6.960   4.745  1.00  0.00           C  
ATOM   1443  NH1 ARG A  96      44.853   6.305   4.955  1.00  0.00           N  
ATOM   1444  NH2 ARG A  96      43.407   7.966   5.540  1.00  0.00           N  
ATOM   1445  H   ARG A  96      40.688   2.346   2.518  1.00  0.00           H  
ATOM   1446  HA  ARG A  96      40.812   3.567  -0.077  1.00  0.00           H  
ATOM   1447 1HB  ARG A  96      42.963   3.062   2.017  1.00  0.00           H  
ATOM   1448 2HB  ARG A  96      43.246   4.000   0.561  1.00  0.00           H  
ATOM   1449 1HG  ARG A  96      41.765   5.760   1.334  1.00  0.00           H  
ATOM   1450 2HG  ARG A  96      41.245   4.790   2.715  1.00  0.00           H  
ATOM   1451 1HD  ARG A  96      43.610   4.663   3.428  1.00  0.00           H  
ATOM   1452 2HD  ARG A  96      43.998   5.810   2.134  1.00  0.00           H  
ATOM   1453  HE  ARG A  96      42.062   7.111   3.580  1.00  0.00           H  
ATOM   1454 1HH1 ARG A  96      45.107   5.534   4.354  1.00  0.00           H  
ATOM   1455 2HH1 ARG A  96      45.459   6.574   5.718  1.00  0.00           H  
ATOM   1456 1HH2 ARG A  96      42.532   8.476   5.395  1.00  0.00           H  
ATOM   1457 2HH2 ARG A  96      44.020   8.227   6.299  1.00  0.00           H  
ATOM   1458  N   SER A  97      42.465   0.749   0.393  1.00  0.00           N  
ATOM   1459  CA  SER A  97      43.136  -0.336  -0.295  1.00  0.00           C  
ATOM   1460  C   SER A  97      42.208  -0.981  -1.323  1.00  0.00           C  
ATOM   1461  O   SER A  97      42.611  -1.218  -2.460  1.00  0.00           O  
ATOM   1462  CB  SER A  97      43.616  -1.367   0.716  1.00  0.00           C  
ATOM   1463  OG  SER A  97      44.580  -0.811   1.577  1.00  0.00           O  
ATOM   1464  H   SER A  97      42.359   0.685   1.408  1.00  0.00           H  
ATOM   1465  HA  SER A  97      44.002   0.072  -0.820  1.00  0.00           H  
ATOM   1466 1HB  SER A  97      42.774  -1.725   1.297  1.00  0.00           H  
ATOM   1467 2HB  SER A  97      44.038  -2.220   0.191  1.00  0.00           H  
ATOM   1468  HG  SER A  97      44.087  -0.175   2.149  1.00  0.00           H  
ATOM   1469  N   LEU A  98      40.937  -1.201  -0.973  1.00  0.00           N  
ATOM   1470  CA  LEU A  98      40.032  -1.786  -1.959  1.00  0.00           C  
ATOM   1471  C   LEU A  98      39.889  -0.856  -3.156  1.00  0.00           C  
ATOM   1472  O   LEU A  98      40.012  -1.272  -4.319  1.00  0.00           O  
ATOM   1473  CB  LEU A  98      38.628  -1.970  -1.348  1.00  0.00           C  
ATOM   1474  CG  LEU A  98      38.423  -3.053  -0.293  1.00  0.00           C  
ATOM   1475  CD1 LEU A  98      37.034  -2.871   0.346  1.00  0.00           C  
ATOM   1476  CD2 LEU A  98      38.511  -4.415  -0.955  1.00  0.00           C  
ATOM   1477  H   LEU A  98      40.623  -1.006  -0.021  1.00  0.00           H  
ATOM   1478  HA  LEU A  98      40.432  -2.742  -2.289  1.00  0.00           H  
ATOM   1479 1HB  LEU A  98      38.356  -1.028  -0.877  1.00  0.00           H  
ATOM   1480 2HB  LEU A  98      37.921  -2.152  -2.151  1.00  0.00           H  
ATOM   1481  HG  LEU A  98      39.183  -2.962   0.482  1.00  0.00           H  
ATOM   1482 1HD1 LEU A  98      36.870  -3.634   1.101  1.00  0.00           H  
ATOM   1483 2HD1 LEU A  98      36.975  -1.893   0.807  1.00  0.00           H  
ATOM   1484 3HD1 LEU A  98      36.272  -2.954  -0.426  1.00  0.00           H  
ATOM   1485 1HD2 LEU A  98      38.359  -5.190  -0.206  1.00  0.00           H  
ATOM   1486 2HD2 LEU A  98      37.740  -4.494  -1.723  1.00  0.00           H  
ATOM   1487 3HD2 LEU A  98      39.493  -4.535  -1.410  1.00  0.00           H  
ATOM   1488  N   ALA A  99      39.705   0.423  -2.870  1.00  0.00           N  
ATOM   1489  CA  ALA A  99      39.521   1.400  -3.911  1.00  0.00           C  
ATOM   1490  C   ALA A  99      40.756   1.516  -4.818  1.00  0.00           C  
ATOM   1491  O   ALA A  99      40.626   1.497  -6.045  1.00  0.00           O  
ATOM   1492  CB  ALA A  99      39.171   2.719  -3.265  1.00  0.00           C  
ATOM   1493  H   ALA A  99      39.650   0.728  -1.894  1.00  0.00           H  
ATOM   1494  HA  ALA A  99      38.686   1.076  -4.534  1.00  0.00           H  
ATOM   1495 1HB  ALA A  99      38.989   3.473  -4.016  1.00  0.00           H  
ATOM   1496 2HB  ALA A  99      38.282   2.593  -2.654  1.00  0.00           H  
ATOM   1497 3HB  ALA A  99      39.991   3.013  -2.630  1.00  0.00           H  
ATOM   1498  N   GLU A 100      41.966   1.541  -4.221  1.00  0.00           N  
ATOM   1499  CA  GLU A 100      43.193   1.636  -5.018  1.00  0.00           C  
ATOM   1500  C   GLU A 100      43.399   0.391  -5.871  1.00  0.00           C  
ATOM   1501  O   GLU A 100      43.786   0.484  -7.040  1.00  0.00           O  
ATOM   1502  CB  GLU A 100      44.436   1.847  -4.127  1.00  0.00           C  
ATOM   1503  CG  GLU A 100      44.562   3.234  -3.468  1.00  0.00           C  
ATOM   1504  CD  GLU A 100      45.819   3.386  -2.620  1.00  0.00           C  
ATOM   1505  OE1 GLU A 100      46.505   2.412  -2.418  1.00  0.00           O  
ATOM   1506  OE2 GLU A 100      46.097   4.485  -2.191  1.00  0.00           O  
ATOM   1507  H   GLU A 100      42.025   1.535  -3.212  1.00  0.00           H  
ATOM   1508  HA  GLU A 100      43.104   2.497  -5.678  1.00  0.00           H  
ATOM   1509 1HB  GLU A 100      44.421   1.109  -3.323  1.00  0.00           H  
ATOM   1510 2HB  GLU A 100      45.335   1.673  -4.714  1.00  0.00           H  
ATOM   1511 1HG  GLU A 100      44.558   4.002  -4.244  1.00  0.00           H  
ATOM   1512 2HG  GLU A 100      43.705   3.398  -2.839  1.00  0.00           H  
ATOM   1513  N   ARG A 101      43.077  -0.782  -5.323  1.00  0.00           N  
ATOM   1514  CA  ARG A 101      43.237  -2.040  -6.043  1.00  0.00           C  
ATOM   1515  C   ARG A 101      42.356  -2.092  -7.277  1.00  0.00           C  
ATOM   1516  O   ARG A 101      42.724  -2.702  -8.282  1.00  0.00           O  
ATOM   1517  CB  ARG A 101      42.941  -3.224  -5.139  1.00  0.00           C  
ATOM   1518  CG  ARG A 101      44.011  -3.507  -4.087  1.00  0.00           C  
ATOM   1519  CD  ARG A 101      43.577  -4.551  -3.127  1.00  0.00           C  
ATOM   1520  NE  ARG A 101      44.597  -4.827  -2.121  1.00  0.00           N  
ATOM   1521  CZ  ARG A 101      44.411  -5.595  -1.029  1.00  0.00           C  
ATOM   1522  NH1 ARG A 101      43.240  -6.153  -0.807  1.00  0.00           N  
ATOM   1523  NH2 ARG A 101      45.404  -5.788  -0.179  1.00  0.00           N  
ATOM   1524  H   ARG A 101      42.753  -0.814  -4.354  1.00  0.00           H  
ATOM   1525  HA  ARG A 101      44.276  -2.116  -6.361  1.00  0.00           H  
ATOM   1526 1HB  ARG A 101      42.003  -3.047  -4.612  1.00  0.00           H  
ATOM   1527 2HB  ARG A 101      42.817  -4.121  -5.742  1.00  0.00           H  
ATOM   1528 1HG  ARG A 101      44.905  -3.874  -4.590  1.00  0.00           H  
ATOM   1529 2HG  ARG A 101      44.263  -2.601  -3.547  1.00  0.00           H  
ATOM   1530 1HD  ARG A 101      42.678  -4.207  -2.613  1.00  0.00           H  
ATOM   1531 2HD  ARG A 101      43.363  -5.474  -3.661  1.00  0.00           H  
ATOM   1532  HE  ARG A 101      45.512  -4.417  -2.256  1.00  0.00           H  
ATOM   1533 1HH1 ARG A 101      42.481  -6.006  -1.456  1.00  0.00           H  
ATOM   1534 2HH1 ARG A 101      43.101  -6.730   0.011  1.00  0.00           H  
ATOM   1535 1HH2 ARG A 101      46.304  -5.360  -0.347  1.00  0.00           H  
ATOM   1536 2HH2 ARG A 101      45.265  -6.365   0.638  1.00  0.00           H  
ATOM   1537  N   ASN A 102      41.209  -1.408  -7.231  1.00  0.00           N  
ATOM   1538  CA  ASN A 102      40.315  -1.402  -8.374  1.00  0.00           C  
ATOM   1539  C   ASN A 102      40.528  -0.163  -9.267  1.00  0.00           C  
ATOM   1540  O   ASN A 102      39.714   0.115 -10.148  1.00  0.00           O  
ATOM   1541  CB  ASN A 102      38.879  -1.465  -7.917  1.00  0.00           C  
ATOM   1542  CG  ASN A 102      37.954  -2.070  -8.954  1.00  0.00           C  
ATOM   1543  OD1 ASN A 102      38.257  -3.119  -9.535  1.00  0.00           O  
ATOM   1544  ND2 ASN A 102      36.848  -1.431  -9.208  1.00  0.00           N  
ATOM   1545  H   ASN A 102      40.933  -0.944  -6.362  1.00  0.00           H  
ATOM   1546  HA  ASN A 102      40.524  -2.281  -8.984  1.00  0.00           H  
ATOM   1547 1HB  ASN A 102      38.824  -2.049  -7.005  1.00  0.00           H  
ATOM   1548 2HB  ASN A 102      38.540  -0.459  -7.680  1.00  0.00           H  
ATOM   1549 1HD2 ASN A 102      36.212  -1.791  -9.890  1.00  0.00           H  
ATOM   1550 2HD2 ASN A 102      36.654  -0.576  -8.738  1.00  0.00           H  
ATOM   1551  N   GLY A 103      41.642   0.558  -9.067  1.00  0.00           N  
ATOM   1552  CA  GLY A 103      41.991   1.707  -9.899  1.00  0.00           C  
ATOM   1553  C   GLY A 103      41.347   3.058  -9.560  1.00  0.00           C  
ATOM   1554  O   GLY A 103      41.386   3.974 -10.387  1.00  0.00           O  
ATOM   1555  H   GLY A 103      42.291   0.312  -8.321  1.00  0.00           H  
ATOM   1556 1HA  GLY A 103      43.072   1.823  -9.863  1.00  0.00           H  
ATOM   1557 2HA  GLY A 103      41.757   1.462 -10.933  1.00  0.00           H  
ATOM   1558  N   TYR A 104      40.738   3.212  -8.388  1.00  0.00           N  
ATOM   1559  CA  TYR A 104      40.116   4.498  -8.098  1.00  0.00           C  
ATOM   1560  C   TYR A 104      41.142   5.542  -7.621  1.00  0.00           C  
ATOM   1561  O   TYR A 104      42.111   5.181  -6.959  1.00  0.00           O  
ATOM   1562  CB  TYR A 104      38.996   4.358  -7.090  1.00  0.00           C  
ATOM   1563  CG  TYR A 104      37.758   3.706  -7.657  1.00  0.00           C  
ATOM   1564  CD1 TYR A 104      37.424   2.406  -7.323  1.00  0.00           C  
ATOM   1565  CD2 TYR A 104      36.960   4.422  -8.538  1.00  0.00           C  
ATOM   1566  CE1 TYR A 104      36.299   1.834  -7.865  1.00  0.00           C  
ATOM   1567  CE2 TYR A 104      35.843   3.851  -9.077  1.00  0.00           C  
ATOM   1568  CZ  TYR A 104      35.511   2.560  -8.749  1.00  0.00           C  
ATOM   1569  OH  TYR A 104      34.394   1.988  -9.314  1.00  0.00           O  
ATOM   1570  H   TYR A 104      40.717   2.463  -7.699  1.00  0.00           H  
ATOM   1571  HA  TYR A 104      39.652   4.809  -9.022  1.00  0.00           H  
ATOM   1572 1HB  TYR A 104      39.343   3.760  -6.263  1.00  0.00           H  
ATOM   1573 2HB  TYR A 104      38.736   5.329  -6.698  1.00  0.00           H  
ATOM   1574  HD1 TYR A 104      38.050   1.838  -6.636  1.00  0.00           H  
ATOM   1575  HD2 TYR A 104      37.226   5.438  -8.801  1.00  0.00           H  
ATOM   1576  HE1 TYR A 104      36.032   0.813  -7.605  1.00  0.00           H  
ATOM   1577  HE2 TYR A 104      35.223   4.411  -9.771  1.00  0.00           H  
ATOM   1578  HH  TYR A 104      34.264   1.108  -8.949  1.00  0.00           H  
ATOM   1579  N   PRO A 105      40.936   6.845  -7.921  1.00  0.00           N  
ATOM   1580  CA  PRO A 105      41.741   7.981  -7.478  1.00  0.00           C  
ATOM   1581  C   PRO A 105      41.916   8.158  -5.966  1.00  0.00           C  
ATOM   1582  O   PRO A 105      42.885   8.802  -5.550  1.00  0.00           O  
ATOM   1583  CB  PRO A 105      40.928   9.170  -8.014  1.00  0.00           C  
ATOM   1584  CG  PRO A 105      40.212   8.645  -9.216  1.00  0.00           C  
ATOM   1585  CD  PRO A 105      39.862   7.227  -8.878  1.00  0.00           C  
ATOM   1586  HA  PRO A 105      42.717   7.931  -7.970  1.00  0.00           H  
ATOM   1587 1HB  PRO A 105      40.233   9.522  -7.238  1.00  0.00           H  
ATOM   1588 2HB  PRO A 105      41.599  10.009  -8.251  1.00  0.00           H  
ATOM   1589 1HG  PRO A 105      39.324   9.264  -9.418  1.00  0.00           H  
ATOM   1590 2HG  PRO A 105      40.860   8.716 -10.103  1.00  0.00           H  
ATOM   1591 1HD  PRO A 105      38.868   7.166  -8.419  1.00  0.00           H  
ATOM   1592 2HD  PRO A 105      39.941   6.686  -9.830  1.00  0.00           H  
ATOM   1593  N   VAL A 106      40.992   7.641  -5.153  1.00  0.00           N  
ATOM   1594  CA  VAL A 106      41.043   7.800  -3.690  1.00  0.00           C  
ATOM   1595  C   VAL A 106      41.633   9.141  -3.271  1.00  0.00           C  
ATOM   1596  O   VAL A 106      42.726   9.215  -2.700  1.00  0.00           O  
ATOM   1597  CB  VAL A 106      41.870   6.679  -3.042  1.00  0.00           C  
ATOM   1598  CG1 VAL A 106      41.996   6.920  -1.529  1.00  0.00           C  
ATOM   1599  CG2 VAL A 106      41.197   5.379  -3.317  1.00  0.00           C  
ATOM   1600  H   VAL A 106      40.224   7.121  -5.547  1.00  0.00           H  
ATOM   1601  HA  VAL A 106      40.024   7.743  -3.305  1.00  0.00           H  
ATOM   1602  HB  VAL A 106      42.879   6.668  -3.463  1.00  0.00           H  
ATOM   1603 1HG1 VAL A 106      42.582   6.117  -1.088  1.00  0.00           H  
ATOM   1604 2HG1 VAL A 106      42.493   7.871  -1.349  1.00  0.00           H  
ATOM   1605 3HG1 VAL A 106      41.020   6.946  -1.078  1.00  0.00           H  
ATOM   1606 1HG2 VAL A 106      41.764   4.572  -2.863  1.00  0.00           H  
ATOM   1607 2HG2 VAL A 106      40.198   5.409  -2.892  1.00  0.00           H  
ATOM   1608 3HG2 VAL A 106      41.133   5.215  -4.394  1.00  0.00           H  
ATOM   1609  N   ARG A 107      40.890  10.215  -3.505  1.00  0.00           N  
ATOM   1610  CA  ARG A 107      41.410  11.547  -3.219  1.00  0.00           C  
ATOM   1611  C   ARG A 107      41.291  11.922  -1.744  1.00  0.00           C  
ATOM   1612  O   ARG A 107      40.450  12.752  -1.359  1.00  0.00           O  
ATOM   1613  CB  ARG A 107      40.699  12.577  -4.072  1.00  0.00           C  
ATOM   1614  CG  ARG A 107      40.859  12.393  -5.593  1.00  0.00           C  
ATOM   1615  CD  ARG A 107      42.244  12.723  -6.122  1.00  0.00           C  
ATOM   1616  NE  ARG A 107      43.152  11.563  -6.123  1.00  0.00           N  
ATOM   1617  CZ  ARG A 107      44.459  11.585  -6.438  1.00  0.00           C  
ATOM   1618  NH1 ARG A 107      45.069  12.701  -6.786  1.00  0.00           N  
ATOM   1619  NH2 ARG A 107      45.109  10.445  -6.394  1.00  0.00           N  
ATOM   1620  H   ARG A 107      39.970  10.109  -3.941  1.00  0.00           H  
ATOM   1621  HA  ARG A 107      42.467  11.560  -3.488  1.00  0.00           H  
ATOM   1622 1HB  ARG A 107      39.630  12.546  -3.852  1.00  0.00           H  
ATOM   1623 2HB  ARG A 107      41.059  13.569  -3.816  1.00  0.00           H  
ATOM   1624 1HG  ARG A 107      40.654  11.350  -5.820  1.00  0.00           H  
ATOM   1625 2HG  ARG A 107      40.133  13.019  -6.112  1.00  0.00           H  
ATOM   1626 1HD  ARG A 107      42.162  13.085  -7.146  1.00  0.00           H  
ATOM   1627 2HD  ARG A 107      42.691  13.498  -5.500  1.00  0.00           H  
ATOM   1628  HE  ARG A 107      42.786  10.641  -5.865  1.00  0.00           H  
ATOM   1629 1HH1 ARG A 107      44.553  13.566  -6.821  1.00  0.00           H  
ATOM   1630 2HH1 ARG A 107      46.051  12.686  -7.022  1.00  0.00           H  
ATOM   1631 1HH2 ARG A 107      44.571   9.606  -6.123  1.00  0.00           H  
ATOM   1632 2HH2 ARG A 107      46.089  10.396  -6.618  1.00  0.00           H  
ATOM   1633  N   ASP A 108      42.137  11.279  -0.935  1.00  0.00           N  
ATOM   1634  CA  ASP A 108      42.162  11.462   0.513  1.00  0.00           C  
ATOM   1635  C   ASP A 108      40.728  11.377   1.016  1.00  0.00           C  
ATOM   1636  O   ASP A 108      40.026  10.416   0.707  1.00  0.00           O  
ATOM   1637  CB  ASP A 108      42.789  12.823   0.879  1.00  0.00           C  
ATOM   1638  CG  ASP A 108      44.261  13.003   0.440  1.00  0.00           C  
ATOM   1639  OD1 ASP A 108      45.028  12.076   0.548  1.00  0.00           O  
ATOM   1640  OD2 ASP A 108      44.571  14.084  -0.065  1.00  0.00           O  
ATOM   1641  H   ASP A 108      42.758  10.603  -1.379  1.00  0.00           H  
ATOM   1642  HA  ASP A 108      42.739  10.655   0.970  1.00  0.00           H  
ATOM   1643 1HB  ASP A 108      42.219  13.601   0.451  1.00  0.00           H  
ATOM   1644 2HB  ASP A 108      42.762  12.953   1.961  1.00  0.00           H  
ATOM   1645  N   HIS A 109      40.296  12.394   1.764  1.00  0.00           N  
ATOM   1646  CA  HIS A 109      38.937  12.467   2.275  1.00  0.00           C  
ATOM   1647  C   HIS A 109      38.428  13.866   1.949  1.00  0.00           C  
ATOM   1648  O   HIS A 109      37.859  14.547   2.804  1.00  0.00           O  
ATOM   1649  CB  HIS A 109      38.899  12.263   3.798  1.00  0.00           C  
ATOM   1650  CG  HIS A 109      39.549  10.987   4.266  1.00  0.00           C  
ATOM   1651  ND1 HIS A 109      39.031   9.743   4.003  1.00  0.00           N  
ATOM   1652  CD2 HIS A 109      40.672  10.784   4.988  1.00  0.00           C  
ATOM   1653  CE1 HIS A 109      39.807   8.822   4.526  1.00  0.00           C  
ATOM   1654  NE2 HIS A 109      40.815   9.428   5.138  1.00  0.00           N  
ATOM   1655  H   HIS A 109      40.920  13.152   1.977  1.00  0.00           H  
ATOM   1656  HA  HIS A 109      38.295  11.737   1.791  1.00  0.00           H  
ATOM   1657 1HB  HIS A 109      39.391  13.107   4.293  1.00  0.00           H  
ATOM   1658 2HB  HIS A 109      37.859  12.250   4.130  1.00  0.00           H  
ATOM   1659  HD1 HIS A 109      38.215   9.552   3.434  1.00  0.00           H  
ATOM   1660  HD2 HIS A 109      41.411  11.457   5.425  1.00  0.00           H  
ATOM   1661  HE1 HIS A 109      39.559   7.769   4.413  1.00  0.00           H  
ATOM   1662  N   ARG A 110      38.673  14.314   0.711  1.00  0.00           N  
ATOM   1663  CA  ARG A 110      38.377  15.695   0.316  1.00  0.00           C  
ATOM   1664  C   ARG A 110      36.912  16.037   0.002  1.00  0.00           C  
ATOM   1665  O   ARG A 110      36.563  17.223  -0.092  1.00  0.00           O  
ATOM   1666  CB  ARG A 110      39.184  16.058  -0.919  1.00  0.00           C  
ATOM   1667  CG  ARG A 110      40.676  16.028  -0.716  1.00  0.00           C  
ATOM   1668  CD  ARG A 110      41.449  16.346  -1.946  1.00  0.00           C  
ATOM   1669  NE  ARG A 110      42.883  16.057  -1.768  1.00  0.00           N  
ATOM   1670  CZ  ARG A 110      43.869  16.454  -2.586  1.00  0.00           C  
ATOM   1671  NH1 ARG A 110      43.628  17.218  -3.634  1.00  0.00           N  
ATOM   1672  NH2 ARG A 110      45.090  16.051  -2.310  1.00  0.00           N  
ATOM   1673  H   ARG A 110      39.141  13.694   0.045  1.00  0.00           H  
ATOM   1674  HA  ARG A 110      38.704  16.342   1.132  1.00  0.00           H  
ATOM   1675 1HB  ARG A 110      38.946  15.364  -1.719  1.00  0.00           H  
ATOM   1676 2HB  ARG A 110      38.909  17.060  -1.252  1.00  0.00           H  
ATOM   1677 1HG  ARG A 110      40.951  16.741   0.059  1.00  0.00           H  
ATOM   1678 2HG  ARG A 110      40.941  15.052  -0.409  1.00  0.00           H  
ATOM   1679 1HD  ARG A 110      41.081  15.741  -2.769  1.00  0.00           H  
ATOM   1680 2HD  ARG A 110      41.338  17.402  -2.190  1.00  0.00           H  
ATOM   1681  HE  ARG A 110      43.178  15.441  -0.985  1.00  0.00           H  
ATOM   1682 1HH1 ARG A 110      42.684  17.520  -3.833  1.00  0.00           H  
ATOM   1683 2HH1 ARG A 110      44.387  17.504  -4.232  1.00  0.00           H  
ATOM   1684 1HH2 ARG A 110      45.225  15.430  -1.484  1.00  0.00           H  
ATOM   1685 2HH2 ARG A 110      45.865  16.321  -2.891  1.00  0.00           H  
ATOM   1686  N   VAL A 111      36.035  15.062  -0.180  1.00  0.00           N  
ATOM   1687  CA  VAL A 111      34.694  15.482  -0.544  1.00  0.00           C  
ATOM   1688  C   VAL A 111      33.834  15.749   0.666  1.00  0.00           C  
ATOM   1689  O   VAL A 111      33.192  14.851   1.235  1.00  0.00           O  
ATOM   1690  CB  VAL A 111      34.011  14.469  -1.468  1.00  0.00           C  
ATOM   1691  CG1 VAL A 111      32.627  14.976  -1.809  1.00  0.00           C  
ATOM   1692  CG2 VAL A 111      34.869  14.292  -2.724  1.00  0.00           C  
ATOM   1693  H   VAL A 111      36.260  14.076  -0.072  1.00  0.00           H  
ATOM   1694  HA  VAL A 111      34.771  16.412  -1.112  1.00  0.00           H  
ATOM   1695  HB  VAL A 111      33.902  13.518  -0.972  1.00  0.00           H  
ATOM   1696 1HG1 VAL A 111      32.123  14.271  -2.467  1.00  0.00           H  
ATOM   1697 2HG1 VAL A 111      32.048  15.090  -0.888  1.00  0.00           H  
ATOM   1698 3HG1 VAL A 111      32.715  15.941  -2.302  1.00  0.00           H  
ATOM   1699 1HG2 VAL A 111      34.396  13.579  -3.405  1.00  0.00           H  
ATOM   1700 2HG2 VAL A 111      34.979  15.253  -3.223  1.00  0.00           H  
ATOM   1701 3HG2 VAL A 111      35.852  13.915  -2.436  1.00  0.00           H  
ATOM   1702  N   SER A 112      33.780  17.025   1.018  1.00  0.00           N  
ATOM   1703  CA  SER A 112      32.991  17.429   2.168  1.00  0.00           C  
ATOM   1704  C   SER A 112      31.561  17.023   1.960  1.00  0.00           C  
ATOM   1705  O   SER A 112      31.003  17.194   0.874  1.00  0.00           O  
ATOM   1706  CB  SER A 112      33.020  18.920   2.424  1.00  0.00           C  
ATOM   1707  OG  SER A 112      32.120  19.245   3.479  1.00  0.00           O  
ATOM   1708  H   SER A 112      34.383  17.669   0.504  1.00  0.00           H  
ATOM   1709  HA  SER A 112      33.371  16.925   3.051  1.00  0.00           H  
ATOM   1710 1HB  SER A 112      34.026  19.225   2.699  1.00  0.00           H  
ATOM   1711 2HB  SER A 112      32.738  19.467   1.520  1.00  0.00           H  
ATOM   1712  HG  SER A 112      32.403  20.117   3.807  1.00  0.00           H  
ATOM   1713  N   ALA A 113      30.928  16.573   3.031  1.00  0.00           N  
ATOM   1714  CA  ALA A 113      29.527  16.186   2.992  1.00  0.00           C  
ATOM   1715  C   ALA A 113      28.665  17.376   2.568  1.00  0.00           C  
ATOM   1716  O   ALA A 113      27.590  17.206   1.994  1.00  0.00           O  
ATOM   1717  CB  ALA A 113      29.079  15.654   4.346  1.00  0.00           C  
ATOM   1718  H   ALA A 113      31.443  16.489   3.895  1.00  0.00           H  
ATOM   1719  HA  ALA A 113      29.413  15.400   2.247  1.00  0.00           H  
ATOM   1720 1HB  ALA A 113      28.035  15.350   4.284  1.00  0.00           H  
ATOM   1721 2HB  ALA A 113      29.690  14.791   4.628  1.00  0.00           H  
ATOM   1722 3HB  ALA A 113      29.186  16.432   5.100  1.00  0.00           H  
ATOM   1723  N   GLN A 114      29.153  18.590   2.830  1.00  0.00           N  
ATOM   1724  CA  GLN A 114      28.428  19.813   2.531  1.00  0.00           C  
ATOM   1725  C   GLN A 114      28.234  20.021   1.029  1.00  0.00           C  
ATOM   1726  O   GLN A 114      27.372  20.793   0.612  1.00  0.00           O  
ATOM   1727  CB  GLN A 114      29.168  21.020   3.124  1.00  0.00           C  
ATOM   1728  CG  GLN A 114      29.175  21.054   4.654  1.00  0.00           C  
ATOM   1729  CD  GLN A 114      29.978  22.227   5.226  1.00  0.00           C  
ATOM   1730  OE1 GLN A 114      30.898  22.745   4.584  1.00  0.00           O  
ATOM   1731  NE2 GLN A 114      29.633  22.647   6.446  1.00  0.00           N  
ATOM   1732  H   GLN A 114      30.086  18.676   3.239  1.00  0.00           H  
ATOM   1733  HA  GLN A 114      27.444  19.746   2.993  1.00  0.00           H  
ATOM   1734 1HB  GLN A 114      30.199  21.024   2.770  1.00  0.00           H  
ATOM   1735 2HB  GLN A 114      28.699  21.936   2.771  1.00  0.00           H  
ATOM   1736 1HG  GLN A 114      28.149  21.137   5.005  1.00  0.00           H  
ATOM   1737 2HG  GLN A 114      29.621  20.124   5.016  1.00  0.00           H  
ATOM   1738 1HE2 GLN A 114      30.125  23.410   6.872  1.00  0.00           H  
ATOM   1739 2HE2 GLN A 114      28.884  22.202   6.937  1.00  0.00           H  
ATOM   1740  N   SER A 115      29.071  19.372   0.212  1.00  0.00           N  
ATOM   1741  CA  SER A 115      29.001  19.499  -1.239  1.00  0.00           C  
ATOM   1742  C   SER A 115      28.063  18.471  -1.889  1.00  0.00           C  
ATOM   1743  O   SER A 115      27.926  18.464  -3.116  1.00  0.00           O  
ATOM   1744  CB  SER A 115      30.388  19.391  -1.847  1.00  0.00           C  
ATOM   1745  OG  SER A 115      30.937  18.108  -1.696  1.00  0.00           O  
ATOM   1746  H   SER A 115      29.759  18.724   0.596  1.00  0.00           H  
ATOM   1747  HA  SER A 115      28.610  20.489  -1.468  1.00  0.00           H  
ATOM   1748 1HB  SER A 115      30.345  19.647  -2.904  1.00  0.00           H  
ATOM   1749 2HB  SER A 115      31.040  20.120  -1.364  1.00  0.00           H  
ATOM   1750  HG  SER A 115      30.798  17.850  -0.754  1.00  0.00           H  
ATOM   1751  N   ALA A 116      27.465  17.578  -1.084  1.00  0.00           N  
ATOM   1752  CA  ALA A 116      26.612  16.517  -1.611  1.00  0.00           C  
ATOM   1753  C   ALA A 116      25.140  16.751  -1.274  1.00  0.00           C  
ATOM   1754  O   ALA A 116      24.402  17.305  -2.090  1.00  0.00           O  
ATOM   1755  OXT ALA A 116      24.637  16.076  -0.376  1.00  0.00           O  
ATOM   1756  CB  ALA A 116      27.074  15.177  -1.055  1.00  0.00           C  
ATOM   1757  H   ALA A 116      27.598  17.629  -0.075  1.00  0.00           H  
ATOM   1758  HA  ALA A 116      26.708  16.503  -2.698  1.00  0.00           H  
ATOM   1759 1HB  ALA A 116      26.455  14.381  -1.464  1.00  0.00           H  
ATOM   1760 2HB  ALA A 116      28.114  15.015  -1.328  1.00  0.00           H  
ATOM   1761 3HB  ALA A 116      26.979  15.194   0.035  1.00  0.00           H  
TER                                                                             
# All scores below are weighted scores, not raw scores.
#BEGIN_POSE_ENERGIES_TABLE /home/grads/bernardm/FoldingBenchMarks/RosettaFold/RoseTTAFold/results_pyrosetta_rerun/T1151s2.pdb/pdb-3track/model0_0_0.05.pdb
label fa_atr fa_rep fa_sol fa_intra_rep fa_intra_sol_xover4 lk_ball_wtd fa_elec hbond_sr_bb hbond_lr_bb hbond_bb_sc hbond_sc dslf_fa13 omega fa_dun p_aa_pp yhh_planarity ref rama_prepro cart_bonded total
weights 1 0.55 1 0.005 1 1 1 1 1 1 1 1.25 0.4 0.7 0.6 0.625 1 0.45 0.5 NA
pose -614.538 66.875 385.866 1.32366 19.4082 -16.7144 -184.366 -65.9052 -7.63042 -22.8436 -7.67215 0.4107 1.51194 120.742 -15.8414 0.00311 58.5156 15.2531 59.8511 -205.75
MET:NtermProteinFull_1 -2.09307 0.15044 0.57258 0.01036 0.05616 -0.10065 -0.55835 0 0 0 0 0 -0.00888 1.60283 0 0 1.65735 0 0.07222 1.36099
ARG_2 -1.59163 0.0728 0.9281 0.01058 0.22369 -0.22453 -0.46608 0 0 0 0 0 -0.02975 1.64783 -0.0733 0 -0.09474 -0.12905 0.10416 0.37806
TYR_3 -4.09979 0.47338 1.15236 0.02268 0.22748 -0.15515 -0.80172 0 0 0 0 0 0.03976 1.46569 -0.33979 5e-05 0.58223 -0.2189 0.14429 -1.50742
ALA_4 -1.16124 0.15503 0.96893 0.00348 0 -0.0344 -0.594 0 0 0 0 0 -0.01345 0 -0.08782 0 1.32468 0.07769 0.21561 0.85452
PHE_5 -2.74892 0.36254 1.52982 0.0237 0.23358 -0.21973 -0.6367 0 0 0 0 0 -0.00403 1.96852 0.05145 0 1.21829 0.35963 0.23925 2.3774
ALA_6 -3.50627 0.28618 2.95068 0.00133 0 0.01875 -2.92391 0 0 0 0 0 -0.01356 0 -0.15638 0 1.32468 -0.21164 0.18194 -2.04819
ALA_7 -2.85591 0.13858 2.90668 0.00156 0 -0.05177 -1.54389 0 0 0 0 0 -0.06343 0 -0.38056 0 1.32468 -0.69662 0.20175 -1.01892
GLU_8 -5.83919 0.47995 4.58243 0.00613 0.725 -0.332 -1.13641 0 0 0 0 0 0.09365 2.82382 -0.26718 0 -2.72453 -0.43926 0.22081 -1.80678
ALA_9 -5.62297 0.27519 4.23648 0.00136 0 -0.33249 -1.40106 0 0 0 0 0 -0.00365 0 -0.17944 0 1.32468 -0.32387 0.12838 -1.89738
THR_10 -5.24142 0.30377 5.6165 0.01062 0.06394 -0.39229 -2.8695 0 0 0 0 0 0.04614 0.02691 0.00655 0 1.15175 -0.17218 0.16014 -1.28907
THR_11 -5.54714 0.40079 4.40961 0.0121 0.06419 -0.15627 -2.52499 0 0 0 0 0 0.06754 0.02264 0.01964 0 1.15175 0.00553 0.21814 -1.85646
CYS_12 -7.83176 0.82901 4.36354 0.00305 0.04908 -0.27007 -2.20561 0 0 0 0 0 0.04372 1.25454 0.25396 0 3.25479 0.17534 0.27417 0.19376
ASN_13 -6.33245 0.48741 5.71984 0.00505 0.24227 -0.53164 -1.84506 0 0 0 0 0 0.12571 1.02268 0.3941 0 -1.34026 0.21114 0.22895 -1.61226
ALA_14 -5.21132 0.46421 4.47145 0.00132 0 -0.30582 -2.13516 0 0 0 0 0 0.00179 0 -0.24385 0 1.32468 -0.17368 0.16698 -1.6394
PHE_15 -7.96907 0.65444 4.04602 0.03204 0.19583 -0.13906 -1.0632 0 0 0 0 0 0.02463 2.70024 0.06714 0 1.21829 -0.31683 0.25438 -0.29515
TRP_16 -10.2391 0.98124 4.18261 0.04226 0.35188 0.32727 -1.23941 0 0 -0.7021 0 0 0.15781 2.19428 0.10472 0 2.26099 -0.2565 0.4471 -1.38698
ARG_17 -4.17143 0.11054 3.91252 0.01385 0.47076 -0.56543 -0.83638 0 0 0 0 0 -0.03827 1.69021 -0.1259 0 -0.09474 -0.26339 0.50614 0.60848
ASN_18 -5.8237 0.71756 6.07446 0.00473 0.32281 -0.24897 -1.49101 0 0 -1.21792 0 0 0.02345 3.12784 0.29513 0 -1.34026 -0.13361 0.44702 0.75753
VAL_19 -3.4418 0.53324 3.08039 0.0195 0.0687 -0.17308 -1.40104 0 0 0 0 0 -0.10353 0.43505 0.39545 0 2.64269 -0.06339 0.39433 2.38651
ASP_20 -4.94313 0.83572 5.08422 0.00383 0.31103 -0.20722 -2.0307 0 0 -1.21792 0 0 -0.0946 1.43214 0.00729 0 -2.14574 -0.06338 0.43633 -2.59212
MET_21 -8.18051 1.15659 5.48384 0.01373 0.06321 -0.07539 -2.49871 0 0 0 0 0 -0.07614 2.19996 0.15411 0 1.65735 -0.01431 0.58905 0.47277
THR_22 -3.56686 0.70904 2.84605 0.0096 0.06628 -0.05894 -1.4789 0 0 0 0 0 -0.04255 0.1338 0.13273 0 1.15175 -0.03787 0.55336 0.41748
VAL_23 -5.20556 0.53712 2.79954 0.02912 0.05535 -0.37611 -1.69525 0 0 0 0 0 0.01539 0.03893 -0.44399 0 2.64269 0.20514 0.52554 -0.8721
THR_24 -4.46178 0.547 3.19894 0.0092 0.06202 -0.41621 -1.22848 0 0 0 0 0 0.05668 0.02515 0.22509 0 1.15175 0.3415 0.49196 0.00284
ALA_25 -4.6783 0.5537 1.24053 0.00221 0 0.3097 -1.25707 0 0 -0.7021 0 0 0.0784 0 0.21557 0 1.32468 0.2101 0.48394 -2.21863
LEU_26 -8.4045 1.71059 3.20095 0.02062 0.17232 -0.1421 -1.18024 0 0 0 0 0 0.16491 1.49422 0.27081 0 1.66147 1.05583 0.84079 0.86568
TYR_27 -4.98579 0.34076 1.84061 0.02347 0.41459 0.06063 -0.4971 0 0 0 0 0 0.05453 2.47925 0.23096 0.00096 0.58223 0.79428 0.8514 2.19077
GLU_28 -2.43018 0.32998 1.0795 0.00756 0.34056 -0.15908 -0.19764 0 0 0 0 0 -0.06341 2.38559 -0.0781 0 -2.72453 -0.3162 0.44849 -1.37746
VAL_29 -6.30049 1.72618 1.36498 0.04701 0.05049 -0.34495 0.62132 0 0 0 0 0 -0.02081 0.11795 -0.39862 0 2.64269 -0.25542 1.24394 0.49426
PRO_30 -2.51867 0.55537 1.04241 0.00276 0.04221 -0.05693 0.08014 0 0 0 0 0 -0.12166 0.56463 -0.38979 0 -1.64321 -0.30697 1.41575 -1.33396
LEU_31 -8.23788 1.59557 1.48807 0.02389 0.04593 -0.31747 -0.31345 0 0 0 0 0 0.04911 0.09128 1.11123 0 1.66147 4.75359 0.68442 2.63577
GLY_32 -4.29381 0.45101 3.51537 8e-05 0 0.03896 -2.51967 0 0 -0.97492 0 0 -0.06417 0 -1.41973 0 0.79816 5.19241 0.44398 1.16766
VAL_33 -5.43555 0.71422 1.82683 0.02022 0.03292 -0.31728 -0.63088 0 0 0 0 0 -0.0048 0.62847 0.28851 0 2.64269 0.07843 0.35539 0.19918
CYS:disulfide_34 -6.20355 0.75505 1.61735 0.00348 0.03013 -0.40492 -0.22812 0 0 0 0 0.20535 0.01625 0.84245 0.19824 0 3.25479 -0.30218 0.44476 0.22908
THR_35 -6.46745 0.78236 3.70336 0.00731 0.05644 -0.24094 -1.66824 0 0 -0.97492 0 0 -0.00782 0.17943 -0.38169 0 1.15175 -0.07416 0.43109 -3.50347
GLN_36 -4.96024 0.29891 3.45817 0.00644 0.18322 -0.25995 -0.31929 0 0 0 0 0 0.02023 2.24337 -0.13343 0 -1.45095 -0.03136 0.41366 -0.53123
ASP_37 -5.32546 0.91273 5.40991 0.027 1.02278 0.03555 -4.1967 0 0 -0.5845 0 0 0.02943 1.65136 -0.64257 0 -2.14574 0.00637 0.88255 -2.91729
PRO_38 -5.98411 0.89204 3.42609 0.00229 0.03817 -0.20787 -1.0814 0 0 0 0 0 -0.19512 0.23842 -0.82606 0 -1.64321 0.50764 1.14377 -3.68934
ASP_39 -4.41699 0.72881 4.28802 0.00274 0.65783 -0.09404 -1.93684 0 0 -0.5845 0 0 -0.05062 2.87405 -0.0056 0 -2.14574 0.17581 0.53983 0.03277
ARG_40 -4.74056 0.69789 3.77328 0.01355 0.4071 -0.48343 -2.04584 0 0 0 -0.27002 0 -0.02517 1.71366 -0.01762 0 -0.09474 -0.39345 0.37136 -1.094
TRP_41 -12.5272 2.10969 3.85258 0.02498 0.61052 -0.24738 -3.28951 0 0 0 0 0 0.04322 1.95611 0.09433 0 2.26099 -0.1949 0.76406 -4.54248
THR_42 -3.69976 0.58413 3.20288 0.00758 0.05524 0.03272 -1.6463 0 0 -0.46455 0 0 -0.00296 0.47528 -0.69663 0 1.15175 0.1516 0.85743 0.0084
THR_43 -1.57759 0.23671 0.9554 0.01347 0.06049 -0.11251 -0.76062 0 0 -0.46455 0 0 0.00617 0.00675 0.19593 0 1.15175 1.29394 0.46464 1.46997
THR_44 -3.08946 0.56392 2.40511 0.02507 0.09128 0.04253 -1.42048 0 0 -0.61826 0 0 0.37193 0.54707 -0.06499 0 1.15175 1.11014 1.06589 2.1815
PRO_45 -2.73402 0.58577 0.94519 0.00447 0.11806 0.00887 -0.79131 0 0 -0.61826 0 0 -0.00079 0.09553 -0.89707 0 -1.64321 -0.21024 1.20696 -3.93006
ASP_46 -4.25995 0.20648 4.58907 0.00314 0.41597 0.08468 -2.92113 0 0 -0.90656 0 0 -0.01333 2.17225 -0.02029 0 -2.14574 0.25026 0.41777 -2.12737
ASP_47 -3.58514 0.28553 4.97542 0.00404 0.30602 0.26613 -4.58192 0 0 0 -0.20926 0 -0.01803 1.36022 0.0112 0 -2.14574 0.23472 0.29369 -2.80312
GLU_48 -4.82504 0.52952 5.53847 0.00828 0.33688 -0.25167 -3.76145 0 0 -0.90656 -0.27002 0 -0.02208 2.82635 -0.08761 0 -2.72453 -0.26913 0.37343 -3.50517
ALA_49 -6.16534 0.5348 3.36905 0.00142 0 -0.00102 -2.09597 0 0 0 0 0 0.04443 0 -0.22649 0 1.32468 -0.24672 0.29652 -3.16464
LYS_50 -8.04882 0.58608 7.17195 0.01657 0.21503 -0.20402 -4.51053 0 0 0 -0.20926 0 -0.01306 2.26067 -0.00814 0 -0.71458 -0.35758 0.46909 -3.3466
THR_51 -5.06187 0.27869 4.88734 0.01612 0.06632 -0.14215 -3.10014 0 0 0 0 0 -0.02306 0.00562 0.0075 0 1.15175 -0.1619 0.42011 -1.65566
LEU_52 -7.56437 0.78691 3.47926 0.02241 0.07875 -0.1844 -1.31333 0 0 0 0 0 0.19017 0.20377 -0.27861 0 1.66147 -0.13583 0.29659 -2.7572
CYS_53 -8.50248 1.05686 4.64404 0.00301 0.01442 -0.32713 -0.81178 0 0 0 0 0 -0.02046 0.22558 0.28731 0 3.25479 -0.12016 0.46727 0.17128
ARG_54 -6.10529 0.50599 5.26876 0.00954 0.1877 -0.1133 -1.59524 0 0 -0.91348 0 0 0.15393 1.58016 -0.11677 0 -0.09474 -0.15874 0.63471 -0.75677
ALA_55 -2.88226 0.19857 2.00985 0.00146 0 0.02857 -1.08008 0 0 0 0 0 -0.03918 0 -0.21401 0 1.32468 -0.4847 0.50256 -0.63454
CYS:disulfide_56 -6.17611 0.85343 3.92162 0.0022 0.01235 -0.18458 -1.26077 0 0 0 0 0.20535 -0.06348 1.12193 0.00503 0 3.25479 -0.57027 1.0315 2.15298
PRO_57 -3.64239 0.65756 1.8802 0.00263 0.04779 -0.02885 0.2563 0 0 0 0 0 -0.09343 0.33345 -0.35946 0 -1.64321 -0.44652 0.9081 -2.12782
ARG_58 -8.44629 1.05266 4.87829 0.0285 0.53962 -0.57899 -0.65124 0 0 0 0 0 0.1207 2.14313 -0.15573 0 -0.09474 -0.10362 0.36615 -0.90156
ARG_59 -9.34556 0.58612 5.33788 0.01734 0.33326 -0.25591 -3.25411 0 0 -0.45072 0 0 -0.05538 1.7896 -0.22106 0 -0.09474 0.2578 0.48049 -4.87498
TRP_60 -8.7804 0.75344 3.89748 0.02943 0.64707 -0.58035 -0.74739 0 0 0 0 0 0.29658 3.52969 -0.06138 0 2.26099 0.03429 0.43121 1.71065
LEU_61 -8.98221 0.62905 4.6639 0.01932 0.17964 -0.20204 -1.46974 0 0 0 0 0 0.0142 0.69809 -0.20869 0 1.66147 -0.18111 0.52102 -2.6571
CYS_62 -7.02176 0.43169 3.94072 0.00185 0.0107 -0.13903 -1.4944 0 0 0 0 0 0.08469 0.12803 0.25863 0 3.25479 0.08638 0.47178 0.01408
ALA_63 -7.13905 0.6663 2.48927 0.0015 0 0.01086 -1.65382 0 0 0 0 0 0.13438 0 -0.24702 0 1.32468 -0.09236 0.26996 -4.2353
ARG_64 -9.52789 0.91342 8.08812 0.01626 0.53872 -0.40877 -4.14314 0 0 0 -0.4764 0 -0.00157 3.90013 0.00417 0 -0.09474 -0.16121 0.23229 -1.12063
ASP_65 -6.50175 0.33257 7.18492 0.00528 0.31342 -0.17503 -4.89366 0 0 -0.49243 -0.4764 0 0.00525 1.33069 0.06193 0 -2.14574 -0.15392 0.31503 -5.28985
ALA_66 -6.64789 1.06332 2.2033 0.00209 0 -0.14943 -1.06138 0 0 0 0 0 0.08244 0 0.14083 0 1.32468 -0.02943 0.61163 -2.45985
VAL_67 -8.01402 1.042 2.41386 0.01977 0.03225 0.12053 -1.35888 0 0 -0.62338 0 0 -0.01205 0.69923 0.10574 0 2.64269 0.11283 0.91004 -1.90939
GLU_68 -7.77589 0.41685 8.12976 0.00627 0.28527 -0.36868 -4.59159 0 0 -1.10109 0 0 0.05876 2.64478 -0.14082 0 -2.72453 -0.28459 0.7317 -4.7138
SER_69 -4.22485 0.31421 4.39942 0.00164 0.02658 -0.22915 -2.11692 0 0 -0.49243 0 0 -0.04984 0.72583 0.44001 0 -0.28969 -0.15211 0.49805 -1.14925
ALA_70 -2.30274 0.18361 1.39909 0.00149 0 -0.08844 -0.12034 0 0 0 0 0 -0.07811 0 -0.28792 0 1.32468 -0.25645 0.33248 0.10735
GLY_71 -1.70097 0.27235 1.63718 6e-05 0 -0.08893 -0.96685 0 0 0 0 0 -0.03081 0 0.20552 0 0.79816 -0.2885 0.25438 0.09159
ALA_72 -4.01179 0.34499 1.21599 0.00377 0 -0.11473 -0.47829 0 0 0 0 0 0.10087 0 -0.09003 0 1.32468 0.2903 0.36417 -1.05006
GLU_73 -2.98917 0.16987 2.83678 0.00602 0.28731 0.18675 -1.86359 0 0 0 -0.86928 0 -0.04326 2.79093 0.19071 0 -2.72453 0.26929 0.30404 -1.44813
GLY_74 -3.05732 0.24589 2.16156 2e-05 0 -0.14476 -1.07129 0 0 0 0 0 -0.02305 0 -1.17892 0 0.79816 0.25847 0.18622 -1.82502
LEU_75 -7.68028 0.90779 1.27744 0.02193 0.08099 -0.0615 -1.1872 0 0 0 0 0 -0.03438 2.01043 -0.33209 0 1.66147 0.20751 0.20811 -2.91979
TRP_76 -9.33872 1.17257 3.07102 0.02074 0.24078 0.02294 -1.20673 0 0 0 0 0 0.09904 1.30643 0.01914 0 2.26099 0.21083 0.43302 -1.68795
ALA_77 -5.8261 0.7454 1.40134 0.00451 0 -0.01218 -0.86574 0 0 -0.45072 0 0 -0.00359 0 0.1769 0 1.32468 0.41361 0.50749 -2.5844
GLY_78 -4.14059 0.73191 2.91893 7e-05 0 0.09384 -0.83252 0 0 -0.91348 0 0 -0.15401 0 -1.41898 0 0.79816 -0.32236 0.34098 -2.89805
VAL_79 -6.94351 0.73002 2.1215 0.01986 0.04323 0.10081 -1.99831 0 0 0 0 0 -0.02742 0.03928 -0.77788 0 2.64269 -0.67653 0.31112 -4.41513
VAL_80 -4.8657 1.045 0.54183 0.02545 0.06895 -0.15125 -0.58007 0 0 0 0 0 -0.03071 1.59379 -0.25366 0 2.64269 -0.1648 0.4498 0.32131
ILE_81 -8.04091 1.11695 0.87165 0.04591 0.10807 -0.33702 -0.42453 0 0 0 0 0 0.09461 0.39174 0.15118 0 2.30374 0.38498 1.57203 -1.76158
PRO_82 -5.9165 0.96453 3.29697 0.00315 0.07003 0.07834 -2.35086 0 0 0 0 0 0.15089 0.40359 -1.06074 0 -1.64321 0.02899 1.96574 -4.00907
GLU_83 -1.93679 0.04772 1.57705 0.00575 0.26397 0.0926 0.06109 0 0 0 0 0 -0.02703 2.5222 -0.32624 0 -2.72453 -0.58479 0.72801 -0.301
SER_84 -2.57081 0.13863 2.1614 0.00144 0.03085 -0.17 -0.64166 0 0 -0.39347 0 0 -0.00963 0.39364 -0.50968 0 -0.28969 0.12454 0.13163 -1.60282
GLY_85 -1.25517 0.38999 1.31102 8e-05 0 -0.12197 -1.51902 0 0 -0.39347 0 0 -0.10754 0 -1.33887 0 0.79816 0.30614 0.33319 -1.59747
ARG_86 -3.37754 0.16519 1.9697 0.0141 0.50407 -0.2155 -0.06507 0 0 0 0 0 0.37605 2.72344 0.07658 0 -0.09474 0.22067 0.94345 3.24041
ALA_87 -4.94236 0.78474 3.00881 0.00162 0 0.00081 -2.58027 0 0 0 0 0 -0.02486 0 -0.01747 0 1.32468 0.36411 1.21553 -0.86467
ARG_88 -8.39123 0.98078 6.1779 0.02852 0.53364 0.37996 -4.02369 0 0 0 -0.86928 0 -0.07356 2.76821 -0.14598 0 -0.09474 0.47941 1.19668 -1.05336
ALA_89 -2.95601 0.34155 2.53409 0.00136 0 -0.05588 -0.61276 0 0 0 0 0 -0.00033 0 -0.35045 0 1.32468 0.13266 0.78564 1.14456
PHE_90 -6.53937 0.56172 4.38585 0.02311 0.24439 -0.51543 -1.74991 0 0 0 0 0 0.00145 1.40338 -0.31356 0 1.21829 -0.22093 0.27402 -1.22699
ALA_91 -6.85909 0.72617 2.99963 0.00179 0 0.08853 -1.25947 0 0 0 0 0 0.01147 0 -0.25611 0 1.32468 -0.15859 0.31233 -3.06866
LEU_92 -8.03433 0.60075 3.87743 0.01763 0.07597 -0.3031 -2.63568 0 0 0 0 0 0.13299 0.21893 -0.29483 0 1.66147 -0.34344 0.39054 -4.63565
GLY_93 -3.8945 0.2025 4.30183 0.00011 0 -0.13823 -2.54261 0 0 0 0 0 -0.00988 0 0.53807 0 0.79816 0.09538 0.32243 -0.32674
GLN_94 -6.53816 0.40783 4.83316 0.0062 0.16848 -0.33977 -2.20896 0 0 0 0 0 0.00733 2.36053 -0.08364 0 -1.45095 0.1411 0.2234 -2.47345
LEU_95 -10.5905 1.18701 1.82948 0.02593 0.08097 -0.20356 -1.92126 0 0 0 0 0 0.04225 0.54636 -0.27212 0 1.66147 -0.22206 0.44664 -7.38938
ARG_96 -7.68008 0.56367 5.80134 0.01359 0.20486 0.06137 -2.90561 0 0 0 -0.92058 0 -0.02519 1.8094 -0.07516 0 -0.09474 -0.29156 0.63669 -2.90201
SER_97 -5.05012 0.38881 5.4261 0.00129 0.02273 -0.29283 -2.94375 0 0 0 0 0 0.05185 0.43895 0.30587 0 -0.28969 -0.1526 0.50976 -1.58364
LEU_98 -7.9541 0.43554 3.70845 0.01191 0.05892 -0.43104 -1.46592 0 0 0 0 0 -0.02433 0.56665 -0.22441 0 1.66147 -0.04321 0.39294 -3.30714
ALA_99 -6.81022 0.53754 3.18433 0.00161 0 -0.05265 -2.16798 0 0 0 0 0 0.01411 0 -0.11378 0 1.32468 -0.144 0.42381 -3.80255
GLU_100 -4.73192 0.31684 4.42134 0.00453 0.22256 -0.30925 -1.56837 0 0 0 0 0 -0.01791 2.5798 -0.2847 0 -2.72453 -0.31896 0.31145 -2.09912
ARG_101 -3.64084 0.28931 3.48314 0.01057 0.20201 -0.28828 -1.13115 0 0 0 0 0 -0.0269 1.51025 -0.18097 0 -0.09474 -0.48242 0.198 -0.15202
ASN_102 -4.15729 0.32137 3.13639 0.00758 0.73995 -0.37679 -0.46479 0 0 0 0 0 0.03021 2.72158 -0.60121 0 -1.34026 -0.56088 0.18511 -0.35903
GLY_103 -1.8906 0.097 1.89191 9e-05 0 -0.10786 -1.1769 0 0 0 0 0 -0.14618 0 -1.40641 0 0.79816 -0.72959 0.47733 -2.19303
TYR_104 -7.97428 0.90398 3.58693 0.02279 0.20871 -0.41982 -0.09872 0 0 0 0 0 0.00267 1.77239 -0.09576 0.0021 0.58223 -0.38683 1.0941 -0.7995
PRO_105 -3.5104 0.60663 2.52241 0.0027 0.03718 0.26546 -0.83519 0 0 -0.94755 0 0 -0.14233 0.31383 -0.50259 0 -1.64321 -0.0849 1.1029 -2.81504
VAL_106 -5.79665 0.75706 1.51373 0.07526 0.06147 -0.00048 -0.34782 0 0 0 0 0 0.06496 0.25765 0.7807 0 2.64269 4.87206 0.52719 5.40783
ARG_107 -5.6594 0.2607 5.75162 0.01488 0.69786 -0.08811 -3.77754 0 0 -2.04863 0 0 0.0067 3.12429 0.08769 0 -0.09474 5.24366 0.44923 3.96821
ASP_108 -3.9581 0.47225 4.31248 0.00225 0.21498 -0.06683 -2.51881 0 0 0 -1.09054 0 -0.00305 1.50921 0.14587 0 -2.14574 0.89814 0.50484 -1.72305
HIS_D_109 -5.09909 0.34926 3.87494 0.00571 0.45714 0.2574 -1.45476 0 0 -0.62338 -0.92058 0 0.26818 1.48506 -0.63047 0 -0.30065 0.88302 0.41768 -1.03054
ARG_110 -3.76745 0.30602 3.82299 0.012 0.23131 0.1715 -3.32424 0 0 0 -1.09054 0 -0.02846 2.07928 -0.08743 0 -0.09474 0.01304 0.9824 -0.77431
VAL_111 -3.98593 0.28367 2.92368 0.02376 0.05798 -0.22805 -2.0547 0 0 0 0 0 0.13731 0.01457 0.06859 0 2.64269 -0.09367 1.02188 0.8118
SER_112 -3.72433 0.46447 4.00428 0.00229 0.05672 -0.09429 -2.44487 0 0 -1.03092 0 0 -0.05129 0.43804 0.01694 0 -0.28969 -0.11531 0.56541 -2.20255
ALA_113 -2.6649 0.23173 2.11219 0.00128 0 -0.13515 0.26591 0 0 0 0 0 -0.08506 0 -0.20118 0 1.32468 -0.59045 0.36981 0.62886
GLN_114 -2.09173 0.37488 2.37119 0.00652 0.19589 -0.14286 -0.22678 0 0 -1.03092 0 0 -0.06065 2.28784 -0.13852 0 -1.45095 -0.56837 0.15317 -0.32129
SER_115 -2.10799 0.20424 2.74208 0.00199 0.06491 -0.29173 -1.75829 0 0 0 0 0 -0.03335 0.28337 -0.19253 0 -0.28969 -0.49349 0.22158 -1.64889
ALA:CtermProteinFull_116 -1.65787 0.07539 1.44017 0.00302 0 -0.23159 -0.22325 0 0 0 0 0 0 0 0 0 1.32468 -0.26328 0.26597 0.73325
#END_POSE_ENERGIES_TABLE /home/grads/bernardm/FoldingBenchMarks/RosettaFold/RoseTTAFold/results_pyrosetta_rerun/T1151s2.pdb/pdb-3track/model0_0_0.05.pdb
