# Supplementary material for: The transformative power of transformers in protein structure prediction
Source: Proc Natl Acad Sci U S A. 2023 Jul 31;120(32):e2303499120. doi: 10.1073/pnas.2303499120 (PMC10410766; doi:10.1073/pnas.2303499120)
Supplement: Supplementary file 2 — Dataset S01 (GZ) [file pnas.2303499120.sd01.gz › SI_Data/predicted_structures/RoseTTAFold/T1114s3.pdb]

HEADER                                            24-DEC-22   XXXX              
EXPDTA    THEORETICAL MODEL                                                     
REMARK 220                                                                      
REMARK 220 EXPERIMENTAL DETAILS                                                 
REMARK 220  EXPERIMENT TYPE                : THEORETICAL MODELLING              
REMARK 220  DATE OF DATA COLLECTION        : 24-DEC-22                          
REMARK 220                                                                      
REMARK 220 REMARK: MODEL GENERATED BY ROSETTA                                   
REMARK 220  VERSION 2022.39+release.d8d9982                                     
SSBOND     CYS A   62    CYS A  513                                       2.02  
ATOM      1  N   MET A   1      -0.367   0.369   1.416  1.00  0.00           N  
ATOM      2  CA  MET A   1       0.712   0.623   0.470  1.00  0.00           C  
ATOM      3  C   MET A   1       0.877   2.102   0.183  1.00  0.00           C  
ATOM      4  O   MET A   1      -0.077   2.878   0.272  1.00  0.00           O  
ATOM      5  CB  MET A   1       0.473  -0.124  -0.835  1.00  0.00           C  
ATOM      6  CG  MET A   1       0.540  -1.644  -0.733  1.00  0.00           C  
ATOM      7  SD  MET A   1       0.259  -2.452  -2.326  1.00  0.00           S  
ATOM      8  CE  MET A   1       0.486  -4.172  -1.891  1.00  0.00           C  
ATOM      9 1H   MET A   1      -0.321  -0.588   1.733  1.00  0.00           H  
ATOM     10 2H   MET A   1      -0.272   0.992   2.205  1.00  0.00           H  
ATOM     11 3H   MET A   1      -1.255   0.533   0.964  1.00  0.00           H  
ATOM     12  HA  MET A   1       1.644   0.270   0.908  1.00  0.00           H  
ATOM     13 1HB  MET A   1      -0.503   0.143  -1.233  1.00  0.00           H  
ATOM     14 2HB  MET A   1       1.215   0.195  -1.561  1.00  0.00           H  
ATOM     15 1HG  MET A   1       1.524  -1.943  -0.366  1.00  0.00           H  
ATOM     16 2HG  MET A   1      -0.208  -2.000  -0.029  1.00  0.00           H  
ATOM     17 1HE  MET A   1       0.347  -4.793  -2.775  1.00  0.00           H  
ATOM     18 2HE  MET A   1       1.498  -4.319  -1.500  1.00  0.00           H  
ATOM     19 3HE  MET A   1      -0.240  -4.455  -1.130  1.00  0.00           H  
ATOM     20  N   THR A   2       2.097   2.484  -0.169  1.00  0.00           N  
ATOM     21  CA  THR A   2       2.427   3.868  -0.493  1.00  0.00           C  
ATOM     22  C   THR A   2       3.106   3.922  -1.849  1.00  0.00           C  
ATOM     23  O   THR A   2       3.435   2.880  -2.416  1.00  0.00           O  
ATOM     24  CB  THR A   2       3.358   4.484   0.566  1.00  0.00           C  
ATOM     25  OG1 THR A   2       4.620   3.810   0.533  1.00  0.00           O  
ATOM     26  CG2 THR A   2       2.754   4.356   1.956  1.00  0.00           C  
ATOM     27  H   THR A   2       2.836   1.796  -0.221  1.00  0.00           H  
ATOM     28  HA  THR A   2       1.510   4.455  -0.548  1.00  0.00           H  
ATOM     29  HB  THR A   2       3.513   5.538   0.338  1.00  0.00           H  
ATOM     30  HG1 THR A   2       5.012   3.920  -0.341  1.00  0.00           H  
ATOM     31 1HG2 THR A   2       3.429   4.802   2.685  1.00  0.00           H  
ATOM     32 2HG2 THR A   2       1.794   4.874   1.984  1.00  0.00           H  
ATOM     33 3HG2 THR A   2       2.607   3.309   2.199  1.00  0.00           H  
ATOM     34  N   GLU A   3       3.327   5.131  -2.359  1.00  0.00           N  
ATOM     35  CA  GLU A   3       3.995   5.293  -3.647  1.00  0.00           C  
ATOM     36  C   GLU A   3       5.196   6.230  -3.547  1.00  0.00           C  
ATOM     37  O   GLU A   3       5.144   7.248  -2.850  1.00  0.00           O  
ATOM     38  CB  GLU A   3       3.007   5.852  -4.676  1.00  0.00           C  
ATOM     39  CG  GLU A   3       1.808   4.957  -4.975  1.00  0.00           C  
ATOM     40  CD  GLU A   3       0.828   5.581  -5.951  1.00  0.00           C  
ATOM     41  OE1 GLU A   3       1.069   6.681  -6.390  1.00  0.00           O  
ATOM     42  OE2 GLU A   3      -0.174   4.962  -6.232  1.00  0.00           O  
ATOM     43  H   GLU A   3       3.026   5.949  -1.850  1.00  0.00           H  
ATOM     44  HA  GLU A   3       4.347   4.320  -3.982  1.00  0.00           H  
ATOM     45 1HB  GLU A   3       2.631   6.815  -4.333  1.00  0.00           H  
ATOM     46 2HB  GLU A   3       3.534   6.023  -5.614  1.00  0.00           H  
ATOM     47 1HG  GLU A   3       2.179   4.020  -5.396  1.00  0.00           H  
ATOM     48 2HG  GLU A   3       1.290   4.724  -4.048  1.00  0.00           H  
ATOM     49  N   LEU A   4       6.263   5.888  -4.262  1.00  0.00           N  
ATOM     50  CA  LEU A   4       7.467   6.704  -4.324  1.00  0.00           C  
ATOM     51  C   LEU A   4       7.698   7.266  -5.720  1.00  0.00           C  
ATOM     52  O   LEU A   4       7.514   6.554  -6.706  1.00  0.00           O  
ATOM     53  CB  LEU A   4       8.689   5.839  -3.995  1.00  0.00           C  
ATOM     54  CG  LEU A   4       8.718   5.121  -2.667  1.00  0.00           C  
ATOM     55  CD1 LEU A   4       9.985   4.257  -2.628  1.00  0.00           C  
ATOM     56  CD2 LEU A   4       8.685   6.127  -1.536  1.00  0.00           C  
ATOM     57  H   LEU A   4       6.226   5.018  -4.787  1.00  0.00           H  
ATOM     58  HA  LEU A   4       7.379   7.527  -3.618  1.00  0.00           H  
ATOM     59 1HB  LEU A   4       8.747   5.066  -4.756  1.00  0.00           H  
ATOM     60 2HB  LEU A   4       9.584   6.458  -4.065  1.00  0.00           H  
ATOM     61  HG  LEU A   4       7.853   4.459  -2.587  1.00  0.00           H  
ATOM     62 1HD1 LEU A   4      10.027   3.712  -1.685  1.00  0.00           H  
ATOM     63 2HD1 LEU A   4       9.964   3.546  -3.457  1.00  0.00           H  
ATOM     64 3HD1 LEU A   4      10.866   4.893  -2.719  1.00  0.00           H  
ATOM     65 1HD2 LEU A   4       8.709   5.602  -0.581  1.00  0.00           H  
ATOM     66 2HD2 LEU A   4       9.549   6.787  -1.610  1.00  0.00           H  
ATOM     67 3HD2 LEU A   4       7.769   6.718  -1.602  1.00  0.00           H  
ATOM     68  N   ASP A   5       8.195   8.501  -5.808  1.00  0.00           N  
ATOM     69  CA  ASP A   5       8.627   9.038  -7.103  1.00  0.00           C  
ATOM     70  C   ASP A   5      10.143   9.024  -7.197  1.00  0.00           C  
ATOM     71  O   ASP A   5      10.840   9.645  -6.391  1.00  0.00           O  
ATOM     72  CB  ASP A   5       8.112  10.446  -7.389  1.00  0.00           C  
ATOM     73  CG  ASP A   5       6.627  10.520  -7.694  1.00  0.00           C  
ATOM     74  OD1 ASP A   5       6.028   9.506  -7.955  1.00  0.00           O  
ATOM     75  OD2 ASP A   5       6.111  11.612  -7.709  1.00  0.00           O  
ATOM     76  H   ASP A   5       8.300   9.060  -4.972  1.00  0.00           H  
ATOM     77  HA  ASP A   5       8.250   8.390  -7.894  1.00  0.00           H  
ATOM     78 1HB  ASP A   5       8.326  11.089  -6.535  1.00  0.00           H  
ATOM     79 2HB  ASP A   5       8.659  10.851  -8.241  1.00  0.00           H  
ATOM     80  N   LEU A   6      10.639   8.270  -8.165  1.00  0.00           N  
ATOM     81  CA  LEU A   6      12.056   8.081  -8.379  1.00  0.00           C  
ATOM     82  C   LEU A   6      12.482   8.850  -9.615  1.00  0.00           C  
ATOM     83  O   LEU A   6      11.702   9.036 -10.556  1.00  0.00           O  
ATOM     84  CB  LEU A   6      12.369   6.598  -8.587  1.00  0.00           C  
ATOM     85  CG  LEU A   6      12.196   5.655  -7.367  1.00  0.00           C  
ATOM     86  CD1 LEU A   6      13.017   6.149  -6.187  1.00  0.00           C  
ATOM     87  CD2 LEU A   6      10.709   5.559  -6.985  1.00  0.00           C  
ATOM     88  H   LEU A   6       9.997   7.784  -8.787  1.00  0.00           H  
ATOM     89  HA  LEU A   6      12.605   8.459  -7.518  1.00  0.00           H  
ATOM     90 1HB  LEU A   6      11.708   6.224  -9.370  1.00  0.00           H  
ATOM     91 2HB  LEU A   6      13.397   6.505  -8.938  1.00  0.00           H  
ATOM     92  HG  LEU A   6      12.569   4.672  -7.644  1.00  0.00           H  
ATOM     93 1HD1 LEU A   6      12.904   5.461  -5.348  1.00  0.00           H  
ATOM     94 2HD1 LEU A   6      14.069   6.196  -6.473  1.00  0.00           H  
ATOM     95 3HD1 LEU A   6      12.673   7.141  -5.892  1.00  0.00           H  
ATOM     96 1HD2 LEU A   6      10.596   4.875  -6.156  1.00  0.00           H  
ATOM     97 2HD2 LEU A   6      10.349   6.497  -6.693  1.00  0.00           H  
ATOM     98 3HD2 LEU A   6      10.121   5.210  -7.830  1.00  0.00           H  
ATOM     99  N   PHE A   7      13.732   9.267  -9.643  1.00  0.00           N  
ATOM    100  CA  PHE A   7      14.234   9.956 -10.814  1.00  0.00           C  
ATOM    101  C   PHE A   7      15.679   9.593 -11.039  1.00  0.00           C  
ATOM    102  O   PHE A   7      16.483   9.602 -10.107  1.00  0.00           O  
ATOM    103  CB  PHE A   7      14.053  11.469 -10.653  1.00  0.00           C  
ATOM    104  CG  PHE A   7      14.444  12.282 -11.832  1.00  0.00           C  
ATOM    105  CD1 PHE A   7      13.701  12.222 -12.994  1.00  0.00           C  
ATOM    106  CD2 PHE A   7      15.517  13.142 -11.772  1.00  0.00           C  
ATOM    107  CE1 PHE A   7      14.025  12.994 -14.077  1.00  0.00           C  
ATOM    108  CE2 PHE A   7      15.849  13.920 -12.849  1.00  0.00           C  
ATOM    109  CZ  PHE A   7      15.104  13.850 -14.003  1.00  0.00           C  
ATOM    110  H   PHE A   7      14.341   9.107  -8.853  1.00  0.00           H  
ATOM    111  HA  PHE A   7      13.668   9.632 -11.686  1.00  0.00           H  
ATOM    112 1HB  PHE A   7      13.007  11.681 -10.436  1.00  0.00           H  
ATOM    113 2HB  PHE A   7      14.638  11.811  -9.800  1.00  0.00           H  
ATOM    114  HD1 PHE A   7      12.855  11.551 -13.037  1.00  0.00           H  
ATOM    115  HD2 PHE A   7      16.096  13.206 -10.854  1.00  0.00           H  
ATOM    116  HE1 PHE A   7      13.428  12.936 -14.993  1.00  0.00           H  
ATOM    117  HE2 PHE A   7      16.697  14.598 -12.789  1.00  0.00           H  
ATOM    118  HZ  PHE A   7      15.369  14.475 -14.863  1.00  0.00           H  
ATOM    119  N   VAL A   8      15.989   9.217 -12.269  1.00  0.00           N  
ATOM    120  CA  VAL A   8      17.347   8.876 -12.650  1.00  0.00           C  
ATOM    121  C   VAL A   8      17.825   9.751 -13.785  1.00  0.00           C  
ATOM    122  O   VAL A   8      17.163   9.830 -14.827  1.00  0.00           O  
ATOM    123  CB  VAL A   8      17.424   7.411 -13.112  1.00  0.00           C  
ATOM    124  CG1 VAL A   8      18.869   7.088 -13.556  1.00  0.00           C  
ATOM    125  CG2 VAL A   8      16.990   6.496 -11.986  1.00  0.00           C  
ATOM    126  H   VAL A   8      15.245   9.190 -12.970  1.00  0.00           H  
ATOM    127  HA  VAL A   8      18.004   9.020 -11.793  1.00  0.00           H  
ATOM    128  HB  VAL A   8      16.769   7.269 -13.975  1.00  0.00           H  
ATOM    129 1HG1 VAL A   8      18.924   6.055 -13.895  1.00  0.00           H  
ATOM    130 2HG1 VAL A   8      19.168   7.747 -14.371  1.00  0.00           H  
ATOM    131 3HG1 VAL A   8      19.544   7.229 -12.715  1.00  0.00           H  
ATOM    132 1HG2 VAL A   8      17.045   5.470 -12.330  1.00  0.00           H  
ATOM    133 2HG2 VAL A   8      17.650   6.634 -11.129  1.00  0.00           H  
ATOM    134 3HG2 VAL A   8      15.965   6.725 -11.695  1.00  0.00           H  
ATOM    135  N   SER A   9      18.967  10.415 -13.613  1.00  0.00           N  
ATOM    136  CA  SER A   9      19.439  11.203 -14.735  1.00  0.00           C  
ATOM    137  C   SER A   9      20.903  11.639 -14.702  1.00  0.00           C  
ATOM    138  O   SER A   9      21.416  12.026 -13.656  1.00  0.00           O  
ATOM    139  CB  SER A   9      18.631  12.468 -14.787  1.00  0.00           C  
ATOM    140  OG  SER A   9      18.871  13.258 -13.656  1.00  0.00           O  
ATOM    141  H   SER A   9      19.487  10.352 -12.748  1.00  0.00           H  
ATOM    142  HA  SER A   9      19.244  10.616 -15.626  1.00  0.00           H  
ATOM    143 1HB  SER A   9      18.924  13.006 -15.655  1.00  0.00           H  
ATOM    144 2HB  SER A   9      17.571  12.259 -14.878  1.00  0.00           H  
ATOM    145  HG  SER A   9      18.508  14.125 -13.864  1.00  0.00           H  
ATOM    146  N   PRO A  10      21.554  11.688 -15.868  1.00  0.00           N  
ATOM    147  CA  PRO A  10      21.185  11.139 -17.162  1.00  0.00           C  
ATOM    148  C   PRO A  10      21.410   9.646 -17.035  1.00  0.00           C  
ATOM    149  O   PRO A  10      22.269   9.257 -16.257  1.00  0.00           O  
ATOM    150  CB  PRO A  10      22.217  11.771 -18.086  1.00  0.00           C  
ATOM    151  CG  PRO A  10      23.414  12.008 -17.205  1.00  0.00           C  
ATOM    152  CD  PRO A  10      22.835  12.352 -15.858  1.00  0.00           C  
ATOM    153  HA  PRO A  10      20.159  11.409 -17.454  1.00  0.00           H  
ATOM    154 1HB  PRO A  10      22.424  11.093 -18.927  1.00  0.00           H  
ATOM    155 2HB  PRO A  10      21.815  12.696 -18.506  1.00  0.00           H  
ATOM    156 1HG  PRO A  10      24.053  11.112 -17.180  1.00  0.00           H  
ATOM    157 2HG  PRO A  10      24.029  12.831 -17.611  1.00  0.00           H  
ATOM    158 1HD  PRO A  10      23.451  11.937 -15.061  1.00  0.00           H  
ATOM    159 2HD  PRO A  10      22.709  13.434 -15.771  1.00  0.00           H  
ATOM    160  N   LEU A  11      20.751   8.797 -17.800  1.00  0.00           N  
ATOM    161  CA  LEU A  11      21.175   7.402 -17.679  1.00  0.00           C  
ATOM    162  C   LEU A  11      22.553   7.256 -18.321  1.00  0.00           C  
ATOM    163  O   LEU A  11      22.817   7.827 -19.374  1.00  0.00           O  
ATOM    164  CB  LEU A  11      20.179   6.423 -18.312  1.00  0.00           C  
ATOM    165  CG  LEU A  11      19.021   5.996 -17.410  1.00  0.00           C  
ATOM    166  CD1 LEU A  11      18.079   7.177 -17.228  1.00  0.00           C  
ATOM    167  CD2 LEU A  11      18.318   4.780 -18.018  1.00  0.00           C  
ATOM    168  H   LEU A  11      19.992   9.107 -18.404  1.00  0.00           H  
ATOM    169  HA  LEU A  11      21.259   7.154 -16.620  1.00  0.00           H  
ATOM    170 1HB  LEU A  11      19.758   6.884 -19.198  1.00  0.00           H  
ATOM    171 2HB  LEU A  11      20.714   5.526 -18.618  1.00  0.00           H  
ATOM    172  HG  LEU A  11      19.405   5.729 -16.426  1.00  0.00           H  
ATOM    173 1HD1 LEU A  11      17.256   6.898 -16.573  1.00  0.00           H  
ATOM    174 2HD1 LEU A  11      18.616   8.017 -16.789  1.00  0.00           H  
ATOM    175 3HD1 LEU A  11      17.694   7.471 -18.193  1.00  0.00           H  
ATOM    176 1HD2 LEU A  11      17.496   4.477 -17.370  1.00  0.00           H  
ATOM    177 2HD2 LEU A  11      17.932   5.022 -18.985  1.00  0.00           H  
ATOM    178 3HD2 LEU A  11      19.028   3.954 -18.116  1.00  0.00           H  
ATOM    179  N   GLY A  12      23.440   6.499 -17.677  1.00  0.00           N  
ATOM    180  CA  GLY A  12      24.803   6.312 -18.186  1.00  0.00           C  
ATOM    181  C   GLY A  12      24.983   5.094 -19.086  1.00  0.00           C  
ATOM    182  O   GLY A  12      26.103   4.767 -19.477  1.00  0.00           O  
ATOM    183  H   GLY A  12      23.174   6.064 -16.805  1.00  0.00           H  
ATOM    184 1HA  GLY A  12      25.099   7.207 -18.735  1.00  0.00           H  
ATOM    185 2HA  GLY A  12      25.484   6.234 -17.339  1.00  0.00           H  
ATOM    186  N   ARG A  13      23.889   4.396 -19.369  1.00  0.00           N  
ATOM    187  CA  ARG A  13      23.932   3.175 -20.173  1.00  0.00           C  
ATOM    188  C   ARG A  13      23.033   3.211 -21.405  1.00  0.00           C  
ATOM    189  O   ARG A  13      22.540   2.178 -21.862  1.00  0.00           O  
ATOM    190  CB  ARG A  13      23.669   1.958 -19.323  1.00  0.00           C  
ATOM    191  CG  ARG A  13      24.735   1.715 -18.232  1.00  0.00           C  
ATOM    192  CD  ARG A  13      26.049   1.313 -18.844  1.00  0.00           C  
ATOM    193  NE  ARG A  13      27.073   1.046 -17.841  1.00  0.00           N  
ATOM    194  CZ  ARG A  13      28.361   0.761 -18.128  1.00  0.00           C  
ATOM    195  NH1 ARG A  13      28.759   0.728 -19.381  1.00  0.00           N  
ATOM    196  NH2 ARG A  13      29.222   0.520 -17.153  1.00  0.00           N  
ATOM    197  H   ARG A  13      23.005   4.728 -19.019  1.00  0.00           H  
ATOM    198  HA  ARG A  13      24.952   3.062 -20.539  1.00  0.00           H  
ATOM    199 1HB  ARG A  13      22.701   2.061 -18.839  1.00  0.00           H  
ATOM    200 2HB  ARG A  13      23.635   1.072 -19.956  1.00  0.00           H  
ATOM    201 1HG  ARG A  13      24.893   2.620 -17.656  1.00  0.00           H  
ATOM    202 2HG  ARG A  13      24.426   0.928 -17.565  1.00  0.00           H  
ATOM    203 1HD  ARG A  13      25.911   0.406 -19.438  1.00  0.00           H  
ATOM    204 2HD  ARG A  13      26.407   2.112 -19.492  1.00  0.00           H  
ATOM    205  HE  ARG A  13      26.802   1.068 -16.869  1.00  0.00           H  
ATOM    206 1HH1 ARG A  13      28.095   0.925 -20.125  1.00  0.00           H  
ATOM    207 2HH1 ARG A  13      29.720   0.522 -19.608  1.00  0.00           H  
ATOM    208 1HH2 ARG A  13      28.917   0.548 -16.190  1.00  0.00           H  
ATOM    209 2HH2 ARG A  13      30.182   0.308 -17.375  1.00  0.00           H  
ATOM    210  N   VAL A  14      22.792   4.414 -21.892  1.00  0.00           N  
ATOM    211  CA  VAL A  14      22.061   4.654 -23.128  1.00  0.00           C  
ATOM    212  C   VAL A  14      22.967   5.613 -23.887  1.00  0.00           C  
ATOM    213  O   VAL A  14      23.757   6.318 -23.258  1.00  0.00           O  
ATOM    214  CB  VAL A  14      20.690   5.305 -22.875  1.00  0.00           C  
ATOM    215  CG1 VAL A  14      19.800   4.407 -21.981  1.00  0.00           C  
ATOM    216  CG2 VAL A  14      20.886   6.655 -22.243  1.00  0.00           C  
ATOM    217  H   VAL A  14      23.199   5.209 -21.416  1.00  0.00           H  
ATOM    218  HA  VAL A  14      21.943   3.728 -23.693  1.00  0.00           H  
ATOM    219  HB  VAL A  14      20.179   5.425 -23.833  1.00  0.00           H  
ATOM    220 1HG1 VAL A  14      18.833   4.880 -21.839  1.00  0.00           H  
ATOM    221 2HG1 VAL A  14      19.666   3.445 -22.471  1.00  0.00           H  
ATOM    222 3HG1 VAL A  14      20.272   4.259 -21.012  1.00  0.00           H  
ATOM    223 1HG2 VAL A  14      19.931   7.121 -22.093  1.00  0.00           H  
ATOM    224 2HG2 VAL A  14      21.394   6.552 -21.286  1.00  0.00           H  
ATOM    225 3HG2 VAL A  14      21.487   7.275 -22.902  1.00  0.00           H  
ATOM    226  N   GLU A  15      22.869   5.715 -25.206  1.00  0.00           N  
ATOM    227  CA  GLU A  15      23.797   6.659 -25.849  1.00  0.00           C  
ATOM    228  C   GLU A  15      23.301   8.098 -25.853  1.00  0.00           C  
ATOM    229  O   GLU A  15      22.881   8.603 -26.893  1.00  0.00           O  
ATOM    230  CB  GLU A  15      24.175   6.249 -27.273  1.00  0.00           C  
ATOM    231  CG  GLU A  15      25.075   5.012 -27.420  1.00  0.00           C  
ATOM    232  CD  GLU A  15      26.525   5.121 -26.991  1.00  0.00           C  
ATOM    233  OE1 GLU A  15      26.980   6.189 -26.680  1.00  0.00           O  
ATOM    234  OE2 GLU A  15      27.184   4.088 -26.992  1.00  0.00           O  
ATOM    235  H   GLU A  15      22.186   5.164 -25.736  1.00  0.00           H  
ATOM    236  HA  GLU A  15      24.726   6.646 -25.278  1.00  0.00           H  
ATOM    237 1HB  GLU A  15      23.281   6.004 -27.809  1.00  0.00           H  
ATOM    238 2HB  GLU A  15      24.650   7.085 -27.786  1.00  0.00           H  
ATOM    239 1HG  GLU A  15      24.611   4.172 -26.902  1.00  0.00           H  
ATOM    240 2HG  GLU A  15      25.105   4.798 -28.470  1.00  0.00           H  
ATOM    241  N   GLY A  16      23.335   8.726 -24.678  1.00  0.00           N  
ATOM    242  CA  GLY A  16      22.945  10.125 -24.519  1.00  0.00           C  
ATOM    243  C   GLY A  16      22.250  10.501 -23.201  1.00  0.00           C  
ATOM    244  O   GLY A  16      22.079   9.710 -22.276  1.00  0.00           O  
ATOM    245  H   GLY A  16      23.672   8.177 -23.886  1.00  0.00           H  
ATOM    246 1HA  GLY A  16      23.848  10.729 -24.606  1.00  0.00           H  
ATOM    247 2HA  GLY A  16      22.332  10.426 -25.352  1.00  0.00           H  
ATOM    248  N   ASP A  17      21.817  11.747 -23.144  1.00  0.00           N  
ATOM    249  CA  ASP A  17      21.236  12.324 -21.943  1.00  0.00           C  
ATOM    250  C   ASP A  17      19.727  12.050 -21.730  1.00  0.00           C  
ATOM    251  O   ASP A  17      18.869  12.906 -22.002  1.00  0.00           O  
ATOM    252  CB  ASP A  17      21.537  13.821 -22.011  1.00  0.00           C  
ATOM    253  CG  ASP A  17      21.260  14.556 -20.823  1.00  0.00           C  
ATOM    254  OD1 ASP A  17      20.613  14.049 -19.985  1.00  0.00           O  
ATOM    255  OD2 ASP A  17      21.721  15.658 -20.741  1.00  0.00           O  
ATOM    256  H   ASP A  17      21.943  12.334 -23.953  1.00  0.00           H  
ATOM    257  HA  ASP A  17      21.767  11.905 -21.090  1.00  0.00           H  
ATOM    258 1HB  ASP A  17      22.581  13.969 -22.279  1.00  0.00           H  
ATOM    259 2HB  ASP A  17      20.939  14.264 -22.780  1.00  0.00           H  
ATOM    260  N   LEU A  18      19.444  10.842 -21.208  1.00  0.00           N  
ATOM    261  CA  LEU A  18      18.066  10.376 -20.927  1.00  0.00           C  
ATOM    262  C   LEU A  18      17.699  10.539 -19.479  1.00  0.00           C  
ATOM    263  O   LEU A  18      18.384  10.010 -18.598  1.00  0.00           O  
ATOM    264  CB  LEU A  18      17.856   8.871 -21.209  1.00  0.00           C  
ATOM    265  CG  LEU A  18      16.478   8.299 -20.932  1.00  0.00           C  
ATOM    266  CD1 LEU A  18      15.449   8.918 -21.820  1.00  0.00           C  
ATOM    267  CD2 LEU A  18      16.516   6.804 -21.181  1.00  0.00           C  
ATOM    268  H   LEU A  18      20.245  10.223 -21.071  1.00  0.00           H  
ATOM    269  HA  LEU A  18      17.370  10.965 -21.525  1.00  0.00           H  
ATOM    270 1HB  LEU A  18      18.107   8.588 -22.155  1.00  0.00           H  
ATOM    271 2HB  LEU A  18      18.525   8.343 -20.546  1.00  0.00           H  
ATOM    272  HG  LEU A  18      16.212   8.513 -19.922  1.00  0.00           H  
ATOM    273 1HD1 LEU A  18      14.500   8.492 -21.585  1.00  0.00           H  
ATOM    274 2HD1 LEU A  18      15.423   9.975 -21.646  1.00  0.00           H  
ATOM    275 3HD1 LEU A  18      15.678   8.730 -22.851  1.00  0.00           H  
ATOM    276 1HD2 LEU A  18      15.537   6.370 -20.975  1.00  0.00           H  
ATOM    277 2HD2 LEU A  18      16.788   6.614 -22.219  1.00  0.00           H  
ATOM    278 3HD2 LEU A  18      17.249   6.368 -20.538  1.00  0.00           H  
ATOM    279  N   ASP A  19      16.605  11.233 -19.223  1.00  0.00           N  
ATOM    280  CA  ASP A  19      16.135  11.336 -17.860  1.00  0.00           C  
ATOM    281  C   ASP A  19      14.894  10.465 -17.736  1.00  0.00           C  
ATOM    282  O   ASP A  19      14.039  10.472 -18.629  1.00  0.00           O  
ATOM    283  CB  ASP A  19      15.771  12.758 -17.483  1.00  0.00           C  
ATOM    284  CG  ASP A  19      16.898  13.757 -17.529  1.00  0.00           C  
ATOM    285  OD1 ASP A  19      18.017  13.368 -17.720  1.00  0.00           O  
ATOM    286  OD2 ASP A  19      16.620  14.920 -17.315  1.00  0.00           O  
ATOM    287  H   ASP A  19      16.084  11.667 -19.988  1.00  0.00           H  
ATOM    288  HA  ASP A  19      16.894  10.961 -17.174  1.00  0.00           H  
ATOM    289 1HB  ASP A  19      14.992  13.106 -18.085  1.00  0.00           H  
ATOM    290 2HB  ASP A  19      15.390  12.733 -16.495  1.00  0.00           H  
ATOM    291  N   VAL A  20      14.785   9.685 -16.667  1.00  0.00           N  
ATOM    292  CA  VAL A  20      13.567   8.890 -16.531  1.00  0.00           C  
ATOM    293  C   VAL A  20      12.919   9.094 -15.163  1.00  0.00           C  
ATOM    294  O   VAL A  20      13.582   9.003 -14.121  1.00  0.00           O  
ATOM    295  CB  VAL A  20      13.842   7.380 -16.743  1.00  0.00           C  
ATOM    296  CG1 VAL A  20      12.566   6.622 -16.621  1.00  0.00           C  
ATOM    297  CG2 VAL A  20      14.496   7.132 -18.083  1.00  0.00           C  
ATOM    298  H   VAL A  20      15.528   9.666 -15.963  1.00  0.00           H  
ATOM    299  HA  VAL A  20      12.847   9.210 -17.284  1.00  0.00           H  
ATOM    300  HB  VAL A  20      14.505   7.028 -15.950  1.00  0.00           H  
ATOM    301 1HG1 VAL A  20      12.777   5.572 -16.732  1.00  0.00           H  
ATOM    302 2HG1 VAL A  20      12.137   6.804 -15.670  1.00  0.00           H  
ATOM    303 3HG1 VAL A  20      11.867   6.947 -17.392  1.00  0.00           H  
ATOM    304 1HG2 VAL A  20      14.696   6.068 -18.212  1.00  0.00           H  
ATOM    305 2HG2 VAL A  20      13.856   7.482 -18.877  1.00  0.00           H  
ATOM    306 3HG2 VAL A  20      15.411   7.671 -18.103  1.00  0.00           H  
ATOM    307  N   ARG A  21      11.620   9.396 -15.173  1.00  0.00           N  
ATOM    308  CA  ARG A  21      10.853   9.547 -13.943  1.00  0.00           C  
ATOM    309  C   ARG A  21       9.950   8.333 -13.781  1.00  0.00           C  
ATOM    310  O   ARG A  21       9.255   7.937 -14.726  1.00  0.00           O  
ATOM    311  CB  ARG A  21      10.017  10.819 -13.938  1.00  0.00           C  
ATOM    312  CG  ARG A  21       9.215  11.015 -12.639  1.00  0.00           C  
ATOM    313  CD  ARG A  21       8.457  12.300 -12.607  1.00  0.00           C  
ATOM    314  NE  ARG A  21       7.649  12.420 -11.382  1.00  0.00           N  
ATOM    315  CZ  ARG A  21       6.795  13.433 -11.115  1.00  0.00           C  
ATOM    316  NH1 ARG A  21       6.650  14.411 -11.987  1.00  0.00           N  
ATOM    317  NH2 ARG A  21       6.099  13.453  -9.984  1.00  0.00           N  
ATOM    318  H   ARG A  21      11.138   9.488 -16.067  1.00  0.00           H  
ATOM    319  HA  ARG A  21      11.535   9.577 -13.095  1.00  0.00           H  
ATOM    320 1HB  ARG A  21      10.662  11.686 -14.071  1.00  0.00           H  
ATOM    321 2HB  ARG A  21       9.317  10.799 -14.773  1.00  0.00           H  
ATOM    322 1HG  ARG A  21       8.499  10.198 -12.530  1.00  0.00           H  
ATOM    323 2HG  ARG A  21       9.907  10.999 -11.791  1.00  0.00           H  
ATOM    324 1HD  ARG A  21       9.156  13.137 -12.640  1.00  0.00           H  
ATOM    325 2HD  ARG A  21       7.788  12.351 -13.466  1.00  0.00           H  
ATOM    326  HE  ARG A  21       7.729  11.683 -10.690  1.00  0.00           H  
ATOM    327 1HH1 ARG A  21       7.175  14.402 -12.850  1.00  0.00           H  
ATOM    328 2HH1 ARG A  21       6.012  15.169 -11.792  1.00  0.00           H  
ATOM    329 1HH2 ARG A  21       6.193  12.698  -9.277  1.00  0.00           H  
ATOM    330 2HH2 ARG A  21       5.465  14.209  -9.795  1.00  0.00           H  
ATOM    331  N   VAL A  22      10.000   7.707 -12.606  1.00  0.00           N  
ATOM    332  CA  VAL A  22       9.208   6.501 -12.377  1.00  0.00           C  
ATOM    333  C   VAL A  22       8.440   6.535 -11.045  1.00  0.00           C  
ATOM    334  O   VAL A  22       9.007   6.880 -10.007  1.00  0.00           O  
ATOM    335  CB  VAL A  22      10.120   5.249 -12.394  1.00  0.00           C  
ATOM    336  CG1 VAL A  22       9.321   4.093 -12.203  1.00  0.00           C  
ATOM    337  CG2 VAL A  22      10.870   5.123 -13.689  1.00  0.00           C  
ATOM    338  H   VAL A  22      10.592   8.086 -11.865  1.00  0.00           H  
ATOM    339  HA  VAL A  22       8.481   6.407 -13.181  1.00  0.00           H  
ATOM    340  HB  VAL A  22      10.823   5.309 -11.566  1.00  0.00           H  
ATOM    341 1HG1 VAL A  22       9.935   3.220 -12.198  1.00  0.00           H  
ATOM    342 2HG1 VAL A  22       8.786   4.154 -11.291  1.00  0.00           H  
ATOM    343 3HG1 VAL A  22       8.636   4.066 -13.036  1.00  0.00           H  
ATOM    344 1HG2 VAL A  22      11.495   4.230 -13.669  1.00  0.00           H  
ATOM    345 2HG2 VAL A  22      10.164   5.056 -14.519  1.00  0.00           H  
ATOM    346 3HG2 VAL A  22      11.492   5.987 -13.796  1.00  0.00           H  
ATOM    347  N   THR A  23       7.158   6.164 -11.065  1.00  0.00           N  
ATOM    348  CA  THR A  23       6.401   6.061  -9.816  1.00  0.00           C  
ATOM    349  C   THR A  23       6.284   4.590  -9.459  1.00  0.00           C  
ATOM    350  O   THR A  23       5.793   3.785 -10.267  1.00  0.00           O  
ATOM    351  CB  THR A  23       5.000   6.683  -9.885  1.00  0.00           C  
ATOM    352  OG1 THR A  23       5.104   8.090 -10.174  1.00  0.00           O  
ATOM    353  CG2 THR A  23       4.270   6.478  -8.545  1.00  0.00           C  
ATOM    354  H   THR A  23       6.729   5.905 -11.948  1.00  0.00           H  
ATOM    355  HA  THR A  23       6.947   6.568  -9.027  1.00  0.00           H  
ATOM    356  HB  THR A  23       4.437   6.200 -10.665  1.00  0.00           H  
ATOM    357  HG1 THR A  23       5.432   8.575  -9.365  1.00  0.00           H  
ATOM    358 1HG2 THR A  23       3.272   6.914  -8.594  1.00  0.00           H  
ATOM    359 2HG2 THR A  23       4.182   5.414  -8.327  1.00  0.00           H  
ATOM    360 3HG2 THR A  23       4.840   6.966  -7.747  1.00  0.00           H  
ATOM    361  N   ILE A  24       6.747   4.260  -8.253  1.00  0.00           N  
ATOM    362  CA  ILE A  24       6.820   2.898  -7.727  1.00  0.00           C  
ATOM    363  C   ILE A  24       5.982   2.618  -6.484  1.00  0.00           C  
ATOM    364  O   ILE A  24       5.969   3.389  -5.525  1.00  0.00           O  
ATOM    365  CB  ILE A  24       8.293   2.518  -7.461  1.00  0.00           C  
ATOM    366  CG1 ILE A  24       9.033   2.487  -8.772  1.00  0.00           C  
ATOM    367  CG2 ILE A  24       8.424   1.238  -6.711  1.00  0.00           C  
ATOM    368  CD1 ILE A  24      10.521   2.339  -8.681  1.00  0.00           C  
ATOM    369  H   ILE A  24       7.090   5.025  -7.670  1.00  0.00           H  
ATOM    370  HA  ILE A  24       6.457   2.230  -8.503  1.00  0.00           H  
ATOM    371  HB  ILE A  24       8.748   3.302  -6.866  1.00  0.00           H  
ATOM    372 1HG1 ILE A  24       8.641   1.665  -9.341  1.00  0.00           H  
ATOM    373 2HG1 ILE A  24       8.832   3.397  -9.285  1.00  0.00           H  
ATOM    374 1HG2 ILE A  24       9.470   1.023  -6.533  1.00  0.00           H  
ATOM    375 2HG2 ILE A  24       7.918   1.342  -5.761  1.00  0.00           H  
ATOM    376 3HG2 ILE A  24       7.974   0.426  -7.280  1.00  0.00           H  
ATOM    377 1HD1 ILE A  24      10.943   2.330  -9.678  1.00  0.00           H  
ATOM    378 2HD1 ILE A  24      10.941   3.136  -8.140  1.00  0.00           H  
ATOM    379 3HD1 ILE A  24      10.762   1.435  -8.181  1.00  0.00           H  
ATOM    380  N   ASN A  25       5.264   1.502  -6.536  1.00  0.00           N  
ATOM    381  CA  ASN A  25       4.425   0.995  -5.457  1.00  0.00           C  
ATOM    382  C   ASN A  25       5.173  -0.206  -4.855  1.00  0.00           C  
ATOM    383  O   ASN A  25       6.362  -0.395  -5.121  1.00  0.00           O  
ATOM    384  CB  ASN A  25       3.026   0.686  -5.976  1.00  0.00           C  
ATOM    385  CG  ASN A  25       1.918   0.621  -4.931  1.00  0.00           C  
ATOM    386  OD1 ASN A  25       2.046  -0.077  -3.935  1.00  0.00           O  
ATOM    387  ND2 ASN A  25       0.842   1.328  -5.164  1.00  0.00           N  
ATOM    388  H   ASN A  25       5.336   0.936  -7.377  1.00  0.00           H  
ATOM    389  HA  ASN A  25       4.340   1.754  -4.676  1.00  0.00           H  
ATOM    390 1HB  ASN A  25       2.766   1.476  -6.654  1.00  0.00           H  
ATOM    391 2HB  ASN A  25       3.042  -0.244  -6.542  1.00  0.00           H  
ATOM    392 1HD2 ASN A  25       0.083   1.318  -4.513  1.00  0.00           H  
ATOM    393 2HD2 ASN A  25       0.771   1.880  -5.998  1.00  0.00           H  
ATOM    394  N   ASP A  26       4.497  -1.069  -4.118  1.00  0.00           N  
ATOM    395  CA  ASP A  26       5.168  -2.111  -3.355  1.00  0.00           C  
ATOM    396  C   ASP A  26       5.796  -3.216  -4.212  1.00  0.00           C  
ATOM    397  O   ASP A  26       5.251  -4.308  -4.363  1.00  0.00           O  
ATOM    398  CB  ASP A  26       4.151  -2.741  -2.402  1.00  0.00           C  
ATOM    399  CG  ASP A  26       4.745  -3.722  -1.356  1.00  0.00           C  
ATOM    400  OD1 ASP A  26       5.925  -3.662  -1.105  1.00  0.00           O  
ATOM    401  OD2 ASP A  26       3.999  -4.521  -0.825  1.00  0.00           O  
ATOM    402  H   ASP A  26       3.510  -0.923  -3.980  1.00  0.00           H  
ATOM    403  HA  ASP A  26       5.960  -1.644  -2.770  1.00  0.00           H  
ATOM    404 1HB  ASP A  26       3.627  -1.945  -1.870  1.00  0.00           H  
ATOM    405 2HB  ASP A  26       3.403  -3.275  -2.987  1.00  0.00           H  
ATOM    406  N   GLY A  27       6.981  -2.896  -4.747  1.00  0.00           N  
ATOM    407  CA  GLY A  27       7.779  -3.776  -5.593  1.00  0.00           C  
ATOM    408  C   GLY A  27       7.447  -3.680  -7.071  1.00  0.00           C  
ATOM    409  O   GLY A  27       7.827  -4.556  -7.853  1.00  0.00           O  
ATOM    410  H   GLY A  27       7.303  -1.950  -4.582  1.00  0.00           H  
ATOM    411 1HA  GLY A  27       8.835  -3.539  -5.451  1.00  0.00           H  
ATOM    412 2HA  GLY A  27       7.647  -4.804  -5.261  1.00  0.00           H  
ATOM    413  N   VAL A  28       6.726  -2.637  -7.473  1.00  0.00           N  
ATOM    414  CA  VAL A  28       6.374  -2.536  -8.893  1.00  0.00           C  
ATOM    415  C   VAL A  28       6.225  -1.111  -9.402  1.00  0.00           C  
ATOM    416  O   VAL A  28       5.751  -0.216  -8.701  1.00  0.00           O  
ATOM    417  CB  VAL A  28       5.061  -3.299  -9.137  1.00  0.00           C  
ATOM    418  CG1 VAL A  28       3.929  -2.575  -8.404  1.00  0.00           C  
ATOM    419  CG2 VAL A  28       4.778  -3.479 -10.641  1.00  0.00           C  
ATOM    420  H   VAL A  28       6.463  -1.932  -6.786  1.00  0.00           H  
ATOM    421  HA  VAL A  28       7.158  -3.006  -9.476  1.00  0.00           H  
ATOM    422  HB  VAL A  28       5.153  -4.287  -8.690  1.00  0.00           H  
ATOM    423 1HG1 VAL A  28       3.000  -3.129  -8.531  1.00  0.00           H  
ATOM    424 2HG1 VAL A  28       4.170  -2.505  -7.339  1.00  0.00           H  
ATOM    425 3HG1 VAL A  28       3.816  -1.573  -8.821  1.00  0.00           H  
ATOM    426 1HG2 VAL A  28       3.863  -4.047 -10.770  1.00  0.00           H  
ATOM    427 2HG2 VAL A  28       4.658  -2.535 -11.127  1.00  0.00           H  
ATOM    428 3HG2 VAL A  28       5.605  -4.017 -11.108  1.00  0.00           H  
ATOM    429  N   VAL A  29       6.581  -0.904 -10.656  1.00  0.00           N  
ATOM    430  CA  VAL A  29       6.378   0.394 -11.274  1.00  0.00           C  
ATOM    431  C   VAL A  29       4.914   0.565 -11.660  1.00  0.00           C  
ATOM    432  O   VAL A  29       4.279  -0.366 -12.137  1.00  0.00           O  
ATOM    433  CB  VAL A  29       7.236   0.555 -12.523  1.00  0.00           C  
ATOM    434  CG1 VAL A  29       6.905   1.895 -13.185  1.00  0.00           C  
ATOM    435  CG2 VAL A  29       8.686   0.448 -12.158  1.00  0.00           C  
ATOM    436  H   VAL A  29       6.991  -1.660 -11.215  1.00  0.00           H  
ATOM    437  HA  VAL A  29       6.646   1.172 -10.566  1.00  0.00           H  
ATOM    438  HB  VAL A  29       6.994  -0.236 -13.223  1.00  0.00           H  
ATOM    439 1HG1 VAL A  29       7.507   2.030 -14.080  1.00  0.00           H  
ATOM    440 2HG1 VAL A  29       5.874   1.934 -13.450  1.00  0.00           H  
ATOM    441 3HG1 VAL A  29       7.097   2.672 -12.484  1.00  0.00           H  
ATOM    442 1HG2 VAL A  29       9.272   0.553 -13.063  1.00  0.00           H  
ATOM    443 2HG2 VAL A  29       8.946   1.222 -11.472  1.00  0.00           H  
ATOM    444 3HG2 VAL A  29       8.882  -0.528 -11.704  1.00  0.00           H  
ATOM    445  N   THR A  30       4.349   1.724 -11.378  1.00  0.00           N  
ATOM    446  CA  THR A  30       2.969   1.980 -11.748  1.00  0.00           C  
ATOM    447  C   THR A  30       2.843   3.024 -12.856  1.00  0.00           C  
ATOM    448  O   THR A  30       1.857   3.042 -13.595  1.00  0.00           O  
ATOM    449  CB  THR A  30       2.204   2.441 -10.522  1.00  0.00           C  
ATOM    450  OG1 THR A  30       2.799   3.648 -10.022  1.00  0.00           O  
ATOM    451  CG2 THR A  30       2.279   1.370  -9.450  1.00  0.00           C  
ATOM    452  H   THR A  30       4.897   2.442 -10.928  1.00  0.00           H  
ATOM    453  HA  THR A  30       2.527   1.053 -12.110  1.00  0.00           H  
ATOM    454  HB  THR A  30       1.165   2.628 -10.785  1.00  0.00           H  
ATOM    455  HG1 THR A  30       3.774   3.563 -10.052  1.00  0.00           H  
ATOM    456 1HG2 THR A  30       1.724   1.713  -8.587  1.00  0.00           H  
ATOM    457 2HG2 THR A  30       1.840   0.445  -9.822  1.00  0.00           H  
ATOM    458 3HG2 THR A  30       3.321   1.191  -9.176  1.00  0.00           H  
ATOM    459  N   SER A  31       3.862   3.865 -12.995  1.00  0.00           N  
ATOM    460  CA  SER A  31       3.851   4.921 -14.007  1.00  0.00           C  
ATOM    461  C   SER A  31       5.257   5.336 -14.384  1.00  0.00           C  
ATOM    462  O   SER A  31       6.176   5.306 -13.568  1.00  0.00           O  
ATOM    463  CB  SER A  31       3.065   6.130 -13.564  1.00  0.00           C  
ATOM    464  OG  SER A  31       3.094   7.110 -14.561  1.00  0.00           O  
ATOM    465  H   SER A  31       4.632   3.801 -12.334  1.00  0.00           H  
ATOM    466  HA  SER A  31       3.356   4.541 -14.897  1.00  0.00           H  
ATOM    467 1HB  SER A  31       2.034   5.842 -13.360  1.00  0.00           H  
ATOM    468 2HB  SER A  31       3.479   6.530 -12.655  1.00  0.00           H  
ATOM    469  HG  SER A  31       4.024   7.360 -14.640  1.00  0.00           H  
ATOM    470  N   ALA A  32       5.435   5.758 -15.624  1.00  0.00           N  
ATOM    471  CA  ALA A  32       6.748   6.235 -16.034  1.00  0.00           C  
ATOM    472  C   ALA A  32       6.642   7.307 -17.113  1.00  0.00           C  
ATOM    473  O   ALA A  32       5.657   7.362 -17.855  1.00  0.00           O  
ATOM    474  CB  ALA A  32       7.592   5.067 -16.530  1.00  0.00           C  
ATOM    475  H   ALA A  32       4.664   5.752 -16.279  1.00  0.00           H  
ATOM    476  HA  ALA A  32       7.228   6.683 -15.171  1.00  0.00           H  
ATOM    477 1HB  ALA A  32       8.580   5.437 -16.804  1.00  0.00           H  
ATOM    478 2HB  ALA A  32       7.690   4.320 -15.739  1.00  0.00           H  
ATOM    479 3HB  ALA A  32       7.118   4.616 -17.400  1.00  0.00           H  
ATOM    480  N   TRP A  33       7.675   8.155 -17.175  1.00  0.00           N  
ATOM    481  CA  TRP A  33       7.803   9.200 -18.190  1.00  0.00           C  
ATOM    482  C   TRP A  33       9.288   9.365 -18.576  1.00  0.00           C  
ATOM    483  O   TRP A  33      10.153   9.529 -17.704  1.00  0.00           O  
ATOM    484  CB  TRP A  33       7.245  10.549 -17.684  1.00  0.00           C  
ATOM    485  CG  TRP A  33       7.137  11.640 -18.773  1.00  0.00           C  
ATOM    486  CD1 TRP A  33       8.149  12.188 -19.483  1.00  0.00           C  
ATOM    487  CD2 TRP A  33       5.935  12.321 -19.228  1.00  0.00           C  
ATOM    488  NE1 TRP A  33       7.668  13.115 -20.370  1.00  0.00           N  
ATOM    489  CE2 TRP A  33       6.326  13.212 -20.228  1.00  0.00           C  
ATOM    490  CE3 TRP A  33       4.590  12.251 -18.874  1.00  0.00           C  
ATOM    491  CZ2 TRP A  33       5.419  14.020 -20.887  1.00  0.00           C  
ATOM    492  CZ3 TRP A  33       3.687  13.082 -19.530  1.00  0.00           C  
ATOM    493  CH2 TRP A  33       4.094  13.934 -20.510  1.00  0.00           C  
ATOM    494  H   TRP A  33       8.403   8.062 -16.468  1.00  0.00           H  
ATOM    495  HA  TRP A  33       7.238   8.906 -19.062  1.00  0.00           H  
ATOM    496 1HB  TRP A  33       6.255  10.391 -17.254  1.00  0.00           H  
ATOM    497 2HB  TRP A  33       7.889  10.927 -16.893  1.00  0.00           H  
ATOM    498  HD1 TRP A  33       9.189  11.923 -19.378  1.00  0.00           H  
ATOM    499  HE1 TRP A  33       8.239  13.645 -21.018  1.00  0.00           H  
ATOM    500  HE3 TRP A  33       4.259  11.569 -18.093  1.00  0.00           H  
ATOM    501  HZ2 TRP A  33       5.730  14.716 -21.663  1.00  0.00           H  
ATOM    502  HZ3 TRP A  33       2.641  13.036 -19.241  1.00  0.00           H  
ATOM    503  HH2 TRP A  33       3.362  14.567 -20.998  1.00  0.00           H  
ATOM    504  N   THR A  34       9.593   9.292 -19.873  1.00  0.00           N  
ATOM    505  CA  THR A  34      10.987   9.444 -20.326  1.00  0.00           C  
ATOM    506  C   THR A  34      11.217  10.813 -20.954  1.00  0.00           C  
ATOM    507  O   THR A  34      10.334  11.349 -21.625  1.00  0.00           O  
ATOM    508  CB  THR A  34      11.361   8.363 -21.344  1.00  0.00           C  
ATOM    509  OG1 THR A  34      10.484   8.430 -22.462  1.00  0.00           O  
ATOM    510  CG2 THR A  34      11.303   6.961 -20.740  1.00  0.00           C  
ATOM    511  H   THR A  34       8.830   9.150 -20.547  1.00  0.00           H  
ATOM    512  HA  THR A  34      11.654   9.356 -19.469  1.00  0.00           H  
ATOM    513  HB  THR A  34      12.351   8.552 -21.694  1.00  0.00           H  
ATOM    514  HG1 THR A  34      10.757   9.147 -23.080  1.00  0.00           H  
ATOM    515 1HG2 THR A  34      11.585   6.250 -21.503  1.00  0.00           H  
ATOM    516 2HG2 THR A  34      11.981   6.888 -19.911  1.00  0.00           H  
ATOM    517 3HG2 THR A  34      10.303   6.747 -20.395  1.00  0.00           H  
ATOM    518  N   GLU A  35      12.427  11.358 -20.778  1.00  0.00           N  
ATOM    519  CA  GLU A  35      12.710  12.678 -21.315  1.00  0.00           C  
ATOM    520  C   GLU A  35      14.050  12.800 -22.054  1.00  0.00           C  
ATOM    521  O   GLU A  35      15.089  12.322 -21.593  1.00  0.00           O  
ATOM    522  CB  GLU A  35      12.800  13.645 -20.143  1.00  0.00           C  
ATOM    523  CG  GLU A  35      11.621  13.668 -19.159  1.00  0.00           C  
ATOM    524  CD  GLU A  35      11.911  14.569 -17.955  1.00  0.00           C  
ATOM    525  OE1 GLU A  35      12.973  15.147 -17.927  1.00  0.00           O  
ATOM    526  OE2 GLU A  35      11.090  14.655 -17.066  1.00  0.00           O  
ATOM    527  H   GLU A  35      13.118  10.887 -20.200  1.00  0.00           H  
ATOM    528  HA  GLU A  35      11.915  12.944 -22.000  1.00  0.00           H  
ATOM    529 1HB  GLU A  35      13.672  13.431 -19.618  1.00  0.00           H  
ATOM    530 2HB  GLU A  35      12.912  14.655 -20.535  1.00  0.00           H  
ATOM    531 1HG  GLU A  35      10.728  14.021 -19.675  1.00  0.00           H  
ATOM    532 2HG  GLU A  35      11.435  12.659 -18.796  1.00  0.00           H  
ATOM    533  N   ALA A  36      14.049  13.576 -23.131  1.00  0.00           N  
ATOM    534  CA  ALA A  36      15.278  13.947 -23.836  1.00  0.00           C  
ATOM    535  C   ALA A  36      15.656  15.370 -23.435  1.00  0.00           C  
ATOM    536  O   ALA A  36      14.896  16.308 -23.682  1.00  0.00           O  
ATOM    537  CB  ALA A  36      15.094  13.838 -25.325  1.00  0.00           C  
ATOM    538  H   ALA A  36      13.162  13.925 -23.470  1.00  0.00           H  
ATOM    539  HA  ALA A  36      16.081  13.281 -23.519  1.00  0.00           H  
ATOM    540 1HB  ALA A  36      16.007  14.115 -25.830  1.00  0.00           H  
ATOM    541 2HB  ALA A  36      14.836  12.818 -25.590  1.00  0.00           H  
ATOM    542 3HB  ALA A  36      14.304  14.502 -25.638  1.00  0.00           H  
ATOM    543  N   ALA A  37      16.789  15.519 -22.744  1.00  0.00           N  
ATOM    544  CA  ALA A  37      17.232  16.796 -22.164  1.00  0.00           C  
ATOM    545  C   ALA A  37      17.607  18.009 -23.070  1.00  0.00           C  
ATOM    546  O   ALA A  37      17.306  19.133 -22.669  1.00  0.00           O  
ATOM    547  CB  ALA A  37      18.439  16.511 -21.294  1.00  0.00           C  
ATOM    548  H   ALA A  37      17.382  14.695 -22.569  1.00  0.00           H  
ATOM    549  HA  ALA A  37      16.420  17.131 -21.519  1.00  0.00           H  
ATOM    550 1HB  ALA A  37      18.748  17.412 -20.763  1.00  0.00           H  
ATOM    551 2HB  ALA A  37      18.204  15.726 -20.563  1.00  0.00           H  
ATOM    552 3HB  ALA A  37      19.254  16.174 -21.923  1.00  0.00           H  
ATOM    553  N   MET A  38      18.250  17.832 -24.247  1.00  0.00           N  
ATOM    554  CA  MET A  38      18.827  19.029 -24.924  1.00  0.00           C  
ATOM    555  C   MET A  38      18.453  19.567 -26.393  1.00  0.00           C  
ATOM    556  O   MET A  38      18.626  20.758 -26.647  1.00  0.00           O  
ATOM    557  CB  MET A  38      20.312  18.796 -24.816  1.00  0.00           C  
ATOM    558  CG  MET A  38      20.869  18.799 -23.447  1.00  0.00           C  
ATOM    559  SD  MET A  38      22.601  18.658 -23.473  1.00  0.00           S  
ATOM    560  CE  MET A  38      22.839  17.009 -24.041  1.00  0.00           C  
ATOM    561  H   MET A  38      18.416  16.905 -24.601  1.00  0.00           H  
ATOM    562  HA  MET A  38      18.604  19.869 -24.269  1.00  0.00           H  
ATOM    563 1HB  MET A  38      20.550  17.867 -25.150  1.00  0.00           H  
ATOM    564 2HB  MET A  38      20.823  19.486 -25.424  1.00  0.00           H  
ATOM    565 1HG  MET A  38      20.604  19.692 -22.933  1.00  0.00           H  
ATOM    566 2HG  MET A  38      20.489  17.963 -22.879  1.00  0.00           H  
ATOM    567 1HE  MET A  38      23.905  16.791 -24.098  1.00  0.00           H  
ATOM    568 2HE  MET A  38      22.362  16.315 -23.351  1.00  0.00           H  
ATOM    569 3HE  MET A  38      22.398  16.912 -25.031  1.00  0.00           H  
ATOM    570  N   PHE A  39      18.023  18.745 -27.374  1.00  0.00           N  
ATOM    571  CA  PHE A  39      17.698  19.143 -28.787  1.00  0.00           C  
ATOM    572  C   PHE A  39      18.663  19.870 -29.761  1.00  0.00           C  
ATOM    573  O   PHE A  39      18.599  19.598 -30.959  1.00  0.00           O  
ATOM    574  CB  PHE A  39      16.442  19.991 -28.751  1.00  0.00           C  
ATOM    575  CG  PHE A  39      15.978  20.656 -30.012  1.00  0.00           C  
ATOM    576  CD1 PHE A  39      15.532  19.933 -31.095  1.00  0.00           C  
ATOM    577  CD2 PHE A  39      15.908  22.042 -30.066  1.00  0.00           C  
ATOM    578  CE1 PHE A  39      15.049  20.577 -32.228  1.00  0.00           C  
ATOM    579  CE2 PHE A  39      15.418  22.687 -31.179  1.00  0.00           C  
ATOM    580  CZ  PHE A  39      14.990  21.956 -32.262  1.00  0.00           C  
ATOM    581  H   PHE A  39      17.860  17.767 -27.180  1.00  0.00           H  
ATOM    582  HA  PHE A  39      17.428  18.212 -29.283  1.00  0.00           H  
ATOM    583 1HB  PHE A  39      15.672  19.367 -28.468  1.00  0.00           H  
ATOM    584 2HB  PHE A  39      16.550  20.762 -28.001  1.00  0.00           H  
ATOM    585  HD1 PHE A  39      15.560  18.844 -31.055  1.00  0.00           H  
ATOM    586  HD2 PHE A  39      16.241  22.620 -29.201  1.00  0.00           H  
ATOM    587  HE1 PHE A  39      14.704  19.988 -33.086  1.00  0.00           H  
ATOM    588  HE2 PHE A  39      15.369  23.773 -31.207  1.00  0.00           H  
ATOM    589  HZ  PHE A  39      14.605  22.470 -33.144  1.00  0.00           H  
ATOM    590  N   ARG A  40      19.483  20.819 -29.311  1.00  0.00           N  
ATOM    591  CA  ARG A  40      20.467  21.589 -30.151  1.00  0.00           C  
ATOM    592  C   ARG A  40      19.943  22.468 -31.310  1.00  0.00           C  
ATOM    593  O   ARG A  40      20.483  23.547 -31.556  1.00  0.00           O  
ATOM    594  CB  ARG A  40      21.494  20.693 -30.824  1.00  0.00           C  
ATOM    595  CG  ARG A  40      22.488  21.398 -31.783  1.00  0.00           C  
ATOM    596  CD  ARG A  40      23.357  20.408 -32.582  1.00  0.00           C  
ATOM    597  NE  ARG A  40      24.387  19.718 -31.779  1.00  0.00           N  
ATOM    598  CZ  ARG A  40      24.893  18.476 -32.064  1.00  0.00           C  
ATOM    599  NH1 ARG A  40      24.438  17.799 -33.112  1.00  0.00           N  
ATOM    600  NH2 ARG A  40      25.823  17.947 -31.283  1.00  0.00           N  
ATOM    601  H   ARG A  40      19.431  21.011 -28.312  1.00  0.00           H  
ATOM    602  HA  ARG A  40      21.006  22.244 -29.466  1.00  0.00           H  
ATOM    603 1HB  ARG A  40      22.110  20.277 -30.046  1.00  0.00           H  
ATOM    604 2HB  ARG A  40      21.014  19.906 -31.385  1.00  0.00           H  
ATOM    605 1HG  ARG A  40      21.930  22.008 -32.496  1.00  0.00           H  
ATOM    606 2HG  ARG A  40      23.152  22.038 -31.201  1.00  0.00           H  
ATOM    607 1HD  ARG A  40      22.704  19.646 -33.018  1.00  0.00           H  
ATOM    608 2HD  ARG A  40      23.859  20.944 -33.385  1.00  0.00           H  
ATOM    609  HE  ARG A  40      24.753  20.201 -30.970  1.00  0.00           H  
ATOM    610 1HH1 ARG A  40      23.716  18.200 -33.687  1.00  0.00           H  
ATOM    611 2HH1 ARG A  40      24.779  16.845 -33.339  1.00  0.00           H  
ATOM    612 1HH2 ARG A  40      26.163  18.457 -30.479  1.00  0.00           H  
ATOM    613 2HH2 ARG A  40      26.186  17.028 -31.490  1.00  0.00           H  
ATOM    614  N   GLY A  41      18.904  22.029 -32.016  1.00  0.00           N  
ATOM    615  CA  GLY A  41      18.402  22.756 -33.175  1.00  0.00           C  
ATOM    616  C   GLY A  41      18.789  22.118 -34.510  1.00  0.00           C  
ATOM    617  O   GLY A  41      18.932  22.829 -35.489  1.00  0.00           O  
ATOM    618  H   GLY A  41      18.497  21.144 -31.759  1.00  0.00           H  
ATOM    619 1HA  GLY A  41      17.330  22.837 -33.127  1.00  0.00           H  
ATOM    620 2HA  GLY A  41      18.777  23.776 -33.147  1.00  0.00           H  
ATOM    621  N   PHE A  42      18.970  20.800 -34.573  1.00  0.00           N  
ATOM    622  CA  PHE A  42      19.372  20.153 -35.840  1.00  0.00           C  
ATOM    623  C   PHE A  42      18.448  20.472 -37.028  1.00  0.00           C  
ATOM    624  O   PHE A  42      18.892  20.810 -38.136  1.00  0.00           O  
ATOM    625  CB  PHE A  42      19.391  18.635 -35.696  1.00  0.00           C  
ATOM    626  CG  PHE A  42      19.792  17.994 -36.933  1.00  0.00           C  
ATOM    627  CD1 PHE A  42      21.105  17.756 -37.156  1.00  0.00           C  
ATOM    628  CD2 PHE A  42      18.871  17.682 -37.917  1.00  0.00           C  
ATOM    629  CE1 PHE A  42      21.498  17.216 -38.307  1.00  0.00           C  
ATOM    630  CE2 PHE A  42      19.260  17.155 -39.090  1.00  0.00           C  
ATOM    631  CZ  PHE A  42      20.574  16.925 -39.295  1.00  0.00           C  
ATOM    632  H   PHE A  42      18.833  20.238 -33.742  1.00  0.00           H  
ATOM    633  HA  PHE A  42      20.371  20.489 -36.096  1.00  0.00           H  
ATOM    634 1HB  PHE A  42      20.093  18.361 -34.919  1.00  0.00           H  
ATOM    635 2HB  PHE A  42      18.408  18.264 -35.409  1.00  0.00           H  
ATOM    636  HD1 PHE A  42      21.835  18.001 -36.385  1.00  0.00           H  
ATOM    637  HD2 PHE A  42      17.827  17.876 -37.743  1.00  0.00           H  
ATOM    638  HE1 PHE A  42      22.556  17.013 -38.453  1.00  0.00           H  
ATOM    639  HE2 PHE A  42      18.525  16.922 -39.861  1.00  0.00           H  
ATOM    640  HZ  PHE A  42      20.892  16.511 -40.226  1.00  0.00           H  
ATOM    641  N   GLU A  43      17.154  20.300 -36.806  1.00  0.00           N  
ATOM    642  CA  GLU A  43      16.133  20.507 -37.833  1.00  0.00           C  
ATOM    643  C   GLU A  43      15.823  21.989 -38.111  1.00  0.00           C  
ATOM    644  O   GLU A  43      14.631  22.196 -38.336  1.00  0.00           O  
ATOM    645  CB  GLU A  43      14.859  19.759 -37.442  1.00  0.00           C  
ATOM    646  CG  GLU A  43      14.988  18.231 -37.378  1.00  0.00           C  
ATOM    647  CD  GLU A  43      15.623  17.730 -36.118  1.00  0.00           C  
ATOM    648  OE1 GLU A  43      15.734  18.484 -35.188  1.00  0.00           O  
ATOM    649  OE2 GLU A  43      16.039  16.602 -36.101  1.00  0.00           O  
ATOM    650  H   GLU A  43      16.867  20.026 -35.880  1.00  0.00           H  
ATOM    651  HA  GLU A  43      16.502  20.071 -38.763  1.00  0.00           H  
ATOM    652 1HB  GLU A  43      14.539  20.099 -36.464  1.00  0.00           H  
ATOM    653 2HB  GLU A  43      14.070  19.995 -38.149  1.00  0.00           H  
ATOM    654 1HG  GLU A  43      13.986  17.812 -37.432  1.00  0.00           H  
ATOM    655 2HG  GLU A  43      15.542  17.878 -38.247  1.00  0.00           H  
ATOM    656  N   ILE A  44      16.416  22.789 -37.231  1.00  0.00           N  
ATOM    657  CA  ILE A  44      16.682  24.177 -37.597  1.00  0.00           C  
ATOM    658  C   ILE A  44      17.961  24.423 -38.416  1.00  0.00           C  
ATOM    659  O   ILE A  44      17.916  25.150 -39.405  1.00  0.00           O  
ATOM    660  CB  ILE A  44      16.666  25.032 -36.330  1.00  0.00           C  
ATOM    661  CG1 ILE A  44      15.269  24.987 -35.756  1.00  0.00           C  
ATOM    662  CG2 ILE A  44      17.096  26.451 -36.635  1.00  0.00           C  
ATOM    663  CD1 ILE A  44      15.157  25.543 -34.401  1.00  0.00           C  
ATOM    664  H   ILE A  44      15.984  22.758 -36.321  1.00  0.00           H  
ATOM    665  HA  ILE A  44      15.847  24.511 -38.210  1.00  0.00           H  
ATOM    666  HB  ILE A  44      17.333  24.618 -35.595  1.00  0.00           H  
ATOM    667 1HG1 ILE A  44      14.606  25.546 -36.414  1.00  0.00           H  
ATOM    668 2HG1 ILE A  44      14.928  23.947 -35.723  1.00  0.00           H  
ATOM    669 1HG2 ILE A  44      17.071  27.041 -35.720  1.00  0.00           H  
ATOM    670 2HG2 ILE A  44      18.110  26.446 -37.035  1.00  0.00           H  
ATOM    671 3HG2 ILE A  44      16.420  26.888 -37.367  1.00  0.00           H  
ATOM    672 1HD1 ILE A  44      14.124  25.461 -34.110  1.00  0.00           H  
ATOM    673 2HD1 ILE A  44      15.786  24.980 -33.711  1.00  0.00           H  
ATOM    674 3HD1 ILE A  44      15.460  26.588 -34.401  1.00  0.00           H  
ATOM    675  N   ILE A  45      19.074  23.782 -38.054  1.00  0.00           N  
ATOM    676  CA  ILE A  45      20.369  23.982 -38.722  1.00  0.00           C  
ATOM    677  C   ILE A  45      20.319  23.743 -40.217  1.00  0.00           C  
ATOM    678  O   ILE A  45      20.909  24.505 -40.980  1.00  0.00           O  
ATOM    679  CB  ILE A  45      21.475  23.096 -38.102  1.00  0.00           C  
ATOM    680  CG1 ILE A  45      21.835  23.625 -36.686  1.00  0.00           C  
ATOM    681  CG2 ILE A  45      22.699  23.028 -39.031  1.00  0.00           C  
ATOM    682  CD1 ILE A  45      22.676  22.675 -35.852  1.00  0.00           C  
ATOM    683  H   ILE A  45      19.031  23.175 -37.243  1.00  0.00           H  
ATOM    684  HA  ILE A  45      20.662  25.018 -38.567  1.00  0.00           H  
ATOM    685  HB  ILE A  45      21.087  22.089 -37.970  1.00  0.00           H  
ATOM    686 1HG1 ILE A  45      22.393  24.550 -36.804  1.00  0.00           H  
ATOM    687 2HG1 ILE A  45      20.931  23.849 -36.154  1.00  0.00           H  
ATOM    688 1HG2 ILE A  45      23.457  22.384 -38.588  1.00  0.00           H  
ATOM    689 2HG2 ILE A  45      22.403  22.621 -39.998  1.00  0.00           H  
ATOM    690 3HG2 ILE A  45      23.106  24.028 -39.167  1.00  0.00           H  
ATOM    691 1HD1 ILE A  45      22.887  23.137 -34.887  1.00  0.00           H  
ATOM    692 2HD1 ILE A  45      22.144  21.752 -35.692  1.00  0.00           H  
ATOM    693 3HD1 ILE A  45      23.610  22.469 -36.369  1.00  0.00           H  
ATOM    694  N   LEU A  46      19.625  22.705 -40.653  1.00  0.00           N  
ATOM    695  CA  LEU A  46      19.505  22.500 -42.095  1.00  0.00           C  
ATOM    696  C   LEU A  46      18.571  23.458 -42.845  1.00  0.00           C  
ATOM    697  O   LEU A  46      18.614  23.528 -44.074  1.00  0.00           O  
ATOM    698  CB  LEU A  46      19.132  21.055 -42.407  1.00  0.00           C  
ATOM    699  CG  LEU A  46      20.248  20.094 -42.189  1.00  0.00           C  
ATOM    700  CD1 LEU A  46      19.778  18.677 -42.406  1.00  0.00           C  
ATOM    701  CD2 LEU A  46      21.345  20.474 -43.197  1.00  0.00           C  
ATOM    702  H   LEU A  46      19.193  22.077 -39.970  1.00  0.00           H  
ATOM    703  HA  LEU A  46      20.497  22.648 -42.511  1.00  0.00           H  
ATOM    704 1HB  LEU A  46      18.300  20.761 -41.766  1.00  0.00           H  
ATOM    705 2HB  LEU A  46      18.818  20.985 -43.430  1.00  0.00           H  
ATOM    706  HG  LEU A  46      20.619  20.175 -41.169  1.00  0.00           H  
ATOM    707 1HD1 LEU A  46      20.606  17.990 -42.252  1.00  0.00           H  
ATOM    708 2HD1 LEU A  46      18.991  18.461 -41.696  1.00  0.00           H  
ATOM    709 3HD1 LEU A  46      19.394  18.567 -43.420  1.00  0.00           H  
ATOM    710 1HD2 LEU A  46      22.172  19.835 -43.104  1.00  0.00           H  
ATOM    711 2HD2 LEU A  46      20.950  20.396 -44.212  1.00  0.00           H  
ATOM    712 3HD2 LEU A  46      21.668  21.497 -43.021  1.00  0.00           H  
ATOM    713  N   ARG A  47      17.723  24.204 -42.160  1.00  0.00           N  
ATOM    714  CA  ARG A  47      16.811  25.037 -42.927  1.00  0.00           C  
ATOM    715  C   ARG A  47      17.592  26.217 -43.503  1.00  0.00           C  
ATOM    716  O   ARG A  47      18.367  26.870 -42.804  1.00  0.00           O  
ATOM    717  CB  ARG A  47      15.637  25.471 -42.063  1.00  0.00           C  
ATOM    718  CG  ARG A  47      14.784  24.277 -41.600  1.00  0.00           C  
ATOM    719  CD  ARG A  47      13.572  24.655 -40.785  1.00  0.00           C  
ATOM    720  NE  ARG A  47      12.496  25.264 -41.589  1.00  0.00           N  
ATOM    721  CZ  ARG A  47      11.387  25.845 -41.082  1.00  0.00           C  
ATOM    722  NH1 ARG A  47      11.203  25.918 -39.777  1.00  0.00           N  
ATOM    723  NH2 ARG A  47      10.485  26.337 -41.907  1.00  0.00           N  
ATOM    724  H   ARG A  47      17.723  24.235 -41.142  1.00  0.00           H  
ATOM    725  HA  ARG A  47      16.413  24.454 -43.757  1.00  0.00           H  
ATOM    726 1HB  ARG A  47      15.998  25.997 -41.179  1.00  0.00           H  
ATOM    727 2HB  ARG A  47      14.995  26.149 -42.628  1.00  0.00           H  
ATOM    728 1HG  ARG A  47      14.454  23.734 -42.481  1.00  0.00           H  
ATOM    729 2HG  ARG A  47      15.401  23.616 -40.986  1.00  0.00           H  
ATOM    730 1HD  ARG A  47      13.171  23.757 -40.309  1.00  0.00           H  
ATOM    731 2HD  ARG A  47      13.867  25.368 -40.016  1.00  0.00           H  
ATOM    732  HE  ARG A  47      12.561  25.220 -42.615  1.00  0.00           H  
ATOM    733 1HH1 ARG A  47      11.896  25.535 -39.150  1.00  0.00           H  
ATOM    734 2HH1 ARG A  47      10.368  26.356 -39.409  1.00  0.00           H  
ATOM    735 1HH2 ARG A  47      10.644  26.267 -42.913  1.00  0.00           H  
ATOM    736 2HH2 ARG A  47       9.648  26.771 -41.547  1.00  0.00           H  
ATOM    737  N   GLY A  48      17.398  26.482 -44.794  1.00  0.00           N  
ATOM    738  CA  GLY A  48      18.098  27.549 -45.500  1.00  0.00           C  
ATOM    739  C   GLY A  48      19.403  27.076 -46.157  1.00  0.00           C  
ATOM    740  O   GLY A  48      20.051  27.838 -46.879  1.00  0.00           O  
ATOM    741  H   GLY A  48      16.736  25.925 -45.326  1.00  0.00           H  
ATOM    742 1HA  GLY A  48      17.437  27.953 -46.268  1.00  0.00           H  
ATOM    743 2HA  GLY A  48      18.312  28.360 -44.807  1.00  0.00           H  
ATOM    744  N   LYS A  49      19.788  25.823 -45.911  1.00  0.00           N  
ATOM    745  CA  LYS A  49      21.015  25.259 -46.466  1.00  0.00           C  
ATOM    746  C   LYS A  49      20.726  24.556 -47.780  1.00  0.00           C  
ATOM    747  O   LYS A  49      19.577  24.263 -48.080  1.00  0.00           O  
ATOM    748  CB  LYS A  49      21.617  24.258 -45.494  1.00  0.00           C  
ATOM    749  CG  LYS A  49      21.907  24.787 -44.100  1.00  0.00           C  
ATOM    750  CD  LYS A  49      22.953  25.863 -44.089  1.00  0.00           C  
ATOM    751  CE  LYS A  49      23.273  26.262 -42.653  1.00  0.00           C  
ATOM    752  NZ  LYS A  49      24.263  27.371 -42.585  1.00  0.00           N  
ATOM    753  H   LYS A  49      19.227  25.225 -45.299  1.00  0.00           H  
ATOM    754  HA  LYS A  49      21.726  26.064 -46.653  1.00  0.00           H  
ATOM    755 1HB  LYS A  49      20.945  23.409 -45.387  1.00  0.00           H  
ATOM    756 2HB  LYS A  49      22.546  23.885 -45.903  1.00  0.00           H  
ATOM    757 1HG  LYS A  49      20.985  25.190 -43.665  1.00  0.00           H  
ATOM    758 2HG  LYS A  49      22.249  23.972 -43.468  1.00  0.00           H  
ATOM    759 1HD  LYS A  49      23.859  25.501 -44.576  1.00  0.00           H  
ATOM    760 2HD  LYS A  49      22.583  26.733 -44.632  1.00  0.00           H  
ATOM    761 1HE  LYS A  49      22.351  26.577 -42.163  1.00  0.00           H  
ATOM    762 2HE  LYS A  49      23.671  25.395 -42.123  1.00  0.00           H  
ATOM    763 1HZ  LYS A  49      24.438  27.599 -41.618  1.00  0.00           H  
ATOM    764 2HZ  LYS A  49      25.125  27.084 -43.027  1.00  0.00           H  
ATOM    765 3HZ  LYS A  49      23.892  28.179 -43.062  1.00  0.00           H  
ATOM    766  N   ASP A  50      21.735  24.318 -48.614  1.00  0.00           N  
ATOM    767  CA  ASP A  50      21.445  23.553 -49.830  1.00  0.00           C  
ATOM    768  C   ASP A  50      21.012  22.149 -49.379  1.00  0.00           C  
ATOM    769  O   ASP A  50      21.563  21.664 -48.397  1.00  0.00           O  
ATOM    770  CB  ASP A  50      22.665  23.385 -50.734  1.00  0.00           C  
ATOM    771  CG  ASP A  50      23.194  24.626 -51.415  1.00  0.00           C  
ATOM    772  OD1 ASP A  50      22.594  25.690 -51.341  1.00  0.00           O  
ATOM    773  OD2 ASP A  50      24.217  24.482 -52.047  1.00  0.00           O  
ATOM    774  H   ASP A  50      22.678  24.604 -48.387  1.00  0.00           H  
ATOM    775  HA  ASP A  50      20.658  24.062 -50.379  1.00  0.00           H  
ATOM    776 1HB  ASP A  50      23.476  22.963 -50.142  1.00  0.00           H  
ATOM    777 2HB  ASP A  50      22.423  22.668 -51.514  1.00  0.00           H  
ATOM    778  N   PRO A  51      20.087  21.448 -50.058  1.00  0.00           N  
ATOM    779  CA  PRO A  51      19.675  20.077 -49.759  1.00  0.00           C  
ATOM    780  C   PRO A  51      20.856  19.127 -49.561  1.00  0.00           C  
ATOM    781  O   PRO A  51      20.858  18.297 -48.648  1.00  0.00           O  
ATOM    782  CB  PRO A  51      18.869  19.743 -51.007  1.00  0.00           C  
ATOM    783  CG  PRO A  51      18.296  21.066 -51.425  1.00  0.00           C  
ATOM    784  CD  PRO A  51      19.373  22.056 -51.165  1.00  0.00           C  
ATOM    785  HA  PRO A  51      19.020  20.049 -48.898  1.00  0.00           H  
ATOM    786 1HB  PRO A  51      19.510  19.264 -51.735  1.00  0.00           H  
ATOM    787 2HB  PRO A  51      18.078  19.043 -50.771  1.00  0.00           H  
ATOM    788 1HG  PRO A  51      17.977  21.049 -52.476  1.00  0.00           H  
ATOM    789 2HG  PRO A  51      17.405  21.295 -50.822  1.00  0.00           H  
ATOM    790 1HD  PRO A  51      20.023  22.218 -52.041  1.00  0.00           H  
ATOM    791 2HD  PRO A  51      18.882  22.961 -50.831  1.00  0.00           H  
ATOM    792  N   GLN A  52      21.922  19.318 -50.340  1.00  0.00           N  
ATOM    793  CA  GLN A  52      23.114  18.479 -50.242  1.00  0.00           C  
ATOM    794  C   GLN A  52      23.823  18.613 -48.890  1.00  0.00           C  
ATOM    795  O   GLN A  52      24.567  17.727 -48.475  1.00  0.00           O  
ATOM    796  CB  GLN A  52      24.085  18.818 -51.381  1.00  0.00           C  
ATOM    797  CG  GLN A  52      24.729  20.212 -51.267  1.00  0.00           C  
ATOM    798  CD  GLN A  52      25.605  20.575 -52.472  1.00  0.00           C  
ATOM    799  OE1 GLN A  52      26.282  19.693 -53.014  1.00  0.00           O  
ATOM    800  NE2 GLN A  52      25.617  21.855 -52.898  1.00  0.00           N  
ATOM    801  H   GLN A  52      21.898  20.031 -51.051  1.00  0.00           H  
ATOM    802  HA  GLN A  52      22.808  17.439 -50.355  1.00  0.00           H  
ATOM    803 1HB  GLN A  52      24.886  18.079 -51.405  1.00  0.00           H  
ATOM    804 2HB  GLN A  52      23.564  18.763 -52.331  1.00  0.00           H  
ATOM    805 1HG  GLN A  52      23.943  20.932 -51.193  1.00  0.00           H  
ATOM    806 2HG  GLN A  52      25.353  20.246 -50.375  1.00  0.00           H  
ATOM    807 1HE2 GLN A  52      26.184  22.111 -53.678  1.00  0.00           H  
ATOM    808 2HE2 GLN A  52      25.061  22.602 -52.445  1.00  0.00           H  
ATOM    809  N   ALA A  53      23.590  19.720 -48.182  1.00  0.00           N  
ATOM    810  CA  ALA A  53      24.215  19.971 -46.889  1.00  0.00           C  
ATOM    811  C   ALA A  53      23.815  18.923 -45.888  1.00  0.00           C  
ATOM    812  O   ALA A  53      24.572  18.615 -44.964  1.00  0.00           O  
ATOM    813  CB  ALA A  53      23.842  21.325 -46.353  1.00  0.00           C  
ATOM    814  H   ALA A  53      22.926  20.410 -48.518  1.00  0.00           H  
ATOM    815  HA  ALA A  53      25.293  19.925 -47.025  1.00  0.00           H  
ATOM    816 1HB  ALA A  53      24.341  21.493 -45.399  1.00  0.00           H  
ATOM    817 2HB  ALA A  53      24.143  22.092 -47.064  1.00  0.00           H  
ATOM    818 3HB  ALA A  53      22.762  21.368 -46.209  1.00  0.00           H  
ATOM    819  N   GLY A  54      22.627  18.347 -46.070  1.00  0.00           N  
ATOM    820  CA  GLY A  54      22.133  17.340 -45.158  1.00  0.00           C  
ATOM    821  C   GLY A  54      23.053  16.130 -45.142  1.00  0.00           C  
ATOM    822  O   GLY A  54      23.100  15.394 -44.161  1.00  0.00           O  
ATOM    823  H   GLY A  54      22.055  18.589 -46.883  1.00  0.00           H  
ATOM    824 1HA  GLY A  54      22.050  17.752 -44.160  1.00  0.00           H  
ATOM    825 2HA  GLY A  54      21.132  17.034 -45.465  1.00  0.00           H  
ATOM    826  N   LEU A  55      23.866  15.956 -46.181  1.00  0.00           N  
ATOM    827  CA  LEU A  55      24.736  14.807 -46.245  1.00  0.00           C  
ATOM    828  C   LEU A  55      26.037  15.010 -45.470  1.00  0.00           C  
ATOM    829  O   LEU A  55      26.827  14.085 -45.281  1.00  0.00           O  
ATOM    830  CB  LEU A  55      25.041  14.550 -47.696  1.00  0.00           C  
ATOM    831  CG  LEU A  55      23.842  14.267 -48.515  1.00  0.00           C  
ATOM    832  CD1 LEU A  55      24.233  14.188 -49.872  1.00  0.00           C  
ATOM    833  CD2 LEU A  55      23.215  12.995 -48.093  1.00  0.00           C  
ATOM    834  H   LEU A  55      23.872  16.610 -46.964  1.00  0.00           H  
ATOM    835  HA  LEU A  55      24.186  13.980 -45.829  1.00  0.00           H  
ATOM    836 1HB  LEU A  55      25.536  15.427 -48.110  1.00  0.00           H  
ATOM    837 2HB  LEU A  55      25.723  13.702 -47.782  1.00  0.00           H  
ATOM    838  HG  LEU A  55      23.127  15.084 -48.402  1.00  0.00           H  
ATOM    839 1HD1 LEU A  55      23.360  13.989 -50.456  1.00  0.00           H  
ATOM    840 2HD1 LEU A  55      24.685  15.134 -50.177  1.00  0.00           H  
ATOM    841 3HD1 LEU A  55      24.944  13.390 -49.959  1.00  0.00           H  
ATOM    842 1HD2 LEU A  55      22.355  12.825 -48.693  1.00  0.00           H  
ATOM    843 2HD2 LEU A  55      23.916  12.172 -48.220  1.00  0.00           H  
ATOM    844 3HD2 LEU A  55      22.921  13.078 -47.059  1.00  0.00           H  
ATOM    845  N   ILE A  56      26.256  16.239 -45.040  1.00  0.00           N  
ATOM    846  CA  ILE A  56      27.418  16.639 -44.276  1.00  0.00           C  
ATOM    847  C   ILE A  56      27.010  16.685 -42.819  1.00  0.00           C  
ATOM    848  O   ILE A  56      27.722  16.236 -41.919  1.00  0.00           O  
ATOM    849  CB  ILE A  56      27.886  18.033 -44.710  1.00  0.00           C  
ATOM    850  CG1 ILE A  56      28.316  18.009 -46.170  1.00  0.00           C  
ATOM    851  CG2 ILE A  56      28.996  18.515 -43.807  1.00  0.00           C  
ATOM    852  CD1 ILE A  56      28.571  19.381 -46.735  1.00  0.00           C  
ATOM    853  H   ILE A  56      25.564  16.957 -45.233  1.00  0.00           H  
ATOM    854  HA  ILE A  56      28.217  15.912 -44.407  1.00  0.00           H  
ATOM    855  HB  ILE A  56      27.056  18.729 -44.639  1.00  0.00           H  
ATOM    856 1HG1 ILE A  56      29.220  17.412 -46.268  1.00  0.00           H  
ATOM    857 2HG1 ILE A  56      27.522  17.544 -46.761  1.00  0.00           H  
ATOM    858 1HG2 ILE A  56      29.306  19.512 -44.113  1.00  0.00           H  
ATOM    859 2HG2 ILE A  56      28.627  18.545 -42.786  1.00  0.00           H  
ATOM    860 3HG2 ILE A  56      29.842  17.833 -43.873  1.00  0.00           H  
ATOM    861 1HD1 ILE A  56      28.861  19.296 -47.782  1.00  0.00           H  
ATOM    862 2HD1 ILE A  56      27.665  19.978 -46.658  1.00  0.00           H  
ATOM    863 3HD1 ILE A  56      29.370  19.864 -46.176  1.00  0.00           H  
ATOM    864  N   VAL A  57      25.844  17.282 -42.624  1.00  0.00           N  
ATOM    865  CA  VAL A  57      25.236  17.550 -41.344  1.00  0.00           C  
ATOM    866  C   VAL A  57      24.526  16.354 -40.665  1.00  0.00           C  
ATOM    867  O   VAL A  57      24.689  16.151 -39.467  1.00  0.00           O  
ATOM    868  CB  VAL A  57      24.289  18.733 -41.553  1.00  0.00           C  
ATOM    869  CG1 VAL A  57      23.523  19.013 -40.367  1.00  0.00           C  
ATOM    870  CG2 VAL A  57      25.099  19.955 -41.951  1.00  0.00           C  
ATOM    871  H   VAL A  57      25.347  17.615 -43.447  1.00  0.00           H  
ATOM    872  HA  VAL A  57      26.030  17.884 -40.682  1.00  0.00           H  
ATOM    873  HB  VAL A  57      23.606  18.475 -42.338  1.00  0.00           H  
ATOM    874 1HG1 VAL A  57      22.845  19.841 -40.544  1.00  0.00           H  
ATOM    875 2HG1 VAL A  57      22.986  18.148 -40.181  1.00  0.00           H  
ATOM    876 3HG1 VAL A  57      24.182  19.253 -39.533  1.00  0.00           H  
ATOM    877 1HG2 VAL A  57      24.426  20.796 -42.130  1.00  0.00           H  
ATOM    878 2HG2 VAL A  57      25.793  20.207 -41.153  1.00  0.00           H  
ATOM    879 3HG2 VAL A  57      25.655  19.739 -42.861  1.00  0.00           H  
ATOM    880  N   CYS A  58      23.753  15.537 -41.395  1.00  0.00           N  
ATOM    881  CA  CYS A  58      22.995  14.445 -40.762  1.00  0.00           C  
ATOM    882  C   CYS A  58      23.774  13.419 -39.908  1.00  0.00           C  
ATOM    883  O   CYS A  58      23.240  12.974 -38.896  1.00  0.00           O  
ATOM    884  CB  CYS A  58      22.115  13.725 -41.780  1.00  0.00           C  
ATOM    885  SG  CYS A  58      20.740  14.738 -42.379  1.00  0.00           S  
ATOM    886  H   CYS A  58      23.637  15.676 -42.397  1.00  0.00           H  
ATOM    887  HA  CYS A  58      22.302  14.909 -40.077  1.00  0.00           H  
ATOM    888 1HB  CYS A  58      22.697  13.398 -42.640  1.00  0.00           H  
ATOM    889 2HB  CYS A  58      21.689  12.846 -41.324  1.00  0.00           H  
ATOM    890  HG  CYS A  58      21.506  15.394 -43.270  1.00  0.00           H  
ATOM    891  N   PRO A  59      25.007  12.992 -40.217  1.00  0.00           N  
ATOM    892  CA  PRO A  59      25.751  12.069 -39.378  1.00  0.00           C  
ATOM    893  C   PRO A  59      25.938  12.593 -37.944  1.00  0.00           C  
ATOM    894  O   PRO A  59      26.135  11.812 -37.000  1.00  0.00           O  
ATOM    895  CB  PRO A  59      27.104  11.992 -40.081  1.00  0.00           C  
ATOM    896  CG  PRO A  59      26.817  12.323 -41.508  1.00  0.00           C  
ATOM    897  CD  PRO A  59      25.698  13.349 -41.465  1.00  0.00           C  
ATOM    898  HA  PRO A  59      25.238  11.104 -39.390  1.00  0.00           H  
ATOM    899 1HB  PRO A  59      27.793  12.712 -39.619  1.00  0.00           H  
ATOM    900 2HB  PRO A  59      27.543  10.987 -39.949  1.00  0.00           H  
ATOM    901 1HG  PRO A  59      27.721  12.721 -41.997  1.00  0.00           H  
ATOM    902 2HG  PRO A  59      26.566  11.415 -42.012  1.00  0.00           H  
ATOM    903 1HD  PRO A  59      26.159  14.324 -41.387  1.00  0.00           H  
ATOM    904 2HD  PRO A  59      25.047  13.254 -42.339  1.00  0.00           H  
ATOM    905  N   ARG A  60      25.825  13.922 -37.775  1.00  0.00           N  
ATOM    906  CA  ARG A  60      26.041  14.609 -36.513  1.00  0.00           C  
ATOM    907  C   ARG A  60      24.837  14.494 -35.587  1.00  0.00           C  
ATOM    908  O   ARG A  60      24.886  14.946 -34.436  1.00  0.00           O  
ATOM    909  CB  ARG A  60      26.277  16.080 -36.796  1.00  0.00           C  
ATOM    910  CG  ARG A  60      27.487  16.366 -37.670  1.00  0.00           C  
ATOM    911  CD  ARG A  60      27.593  17.808 -38.007  1.00  0.00           C  
ATOM    912  NE  ARG A  60      28.667  18.059 -38.957  1.00  0.00           N  
ATOM    913  CZ  ARG A  60      28.939  19.254 -39.518  1.00  0.00           C  
ATOM    914  NH1 ARG A  60      28.214  20.308 -39.213  1.00  0.00           N  
ATOM    915  NH2 ARG A  60      29.938  19.366 -40.374  1.00  0.00           N  
ATOM    916  H   ARG A  60      25.587  14.529 -38.560  1.00  0.00           H  
ATOM    917  HA  ARG A  60      26.916  14.179 -36.026  1.00  0.00           H  
ATOM    918 1HB  ARG A  60      25.398  16.520 -37.242  1.00  0.00           H  
ATOM    919 2HB  ARG A  60      26.441  16.597 -35.852  1.00  0.00           H  
ATOM    920 1HG  ARG A  60      28.399  16.052 -37.160  1.00  0.00           H  
ATOM    921 2HG  ARG A  60      27.384  15.809 -38.609  1.00  0.00           H  
ATOM    922 1HD  ARG A  60      26.655  18.145 -38.444  1.00  0.00           H  
ATOM    923 2HD  ARG A  60      27.796  18.378 -37.103  1.00  0.00           H  
ATOM    924  HE  ARG A  60      29.246  17.272 -39.228  1.00  0.00           H  
ATOM    925 1HH1 ARG A  60      27.450  20.221 -38.559  1.00  0.00           H  
ATOM    926 2HH1 ARG A  60      28.422  21.204 -39.633  1.00  0.00           H  
ATOM    927 1HH2 ARG A  60      30.494  18.553 -40.608  1.00  0.00           H  
ATOM    928 2HH2 ARG A  60      30.146  20.259 -40.794  1.00  0.00           H  
ATOM    929  N   ILE A  61      23.747  13.902 -36.095  1.00  0.00           N  
ATOM    930  CA  ILE A  61      22.546  13.743 -35.293  1.00  0.00           C  
ATOM    931  C   ILE A  61      22.816  12.763 -34.162  1.00  0.00           C  
ATOM    932  O   ILE A  61      22.486  13.034 -33.014  1.00  0.00           O  
ATOM    933  CB  ILE A  61      21.373  13.184 -36.144  1.00  0.00           C  
ATOM    934  CG1 ILE A  61      20.952  14.161 -37.155  1.00  0.00           C  
ATOM    935  CG2 ILE A  61      20.163  12.863 -35.260  1.00  0.00           C  
ATOM    936  CD1 ILE A  61      20.047  13.567 -38.187  1.00  0.00           C  
ATOM    937  H   ILE A  61      23.747  13.567 -37.057  1.00  0.00           H  
ATOM    938  HA  ILE A  61      22.284  14.697 -34.875  1.00  0.00           H  
ATOM    939  HB  ILE A  61      21.700  12.283 -36.657  1.00  0.00           H  
ATOM    940 1HG1 ILE A  61      20.427  14.971 -36.664  1.00  0.00           H  
ATOM    941 2HG1 ILE A  61      21.833  14.555 -37.641  1.00  0.00           H  
ATOM    942 1HG2 ILE A  61      19.359  12.463 -35.873  1.00  0.00           H  
ATOM    943 2HG2 ILE A  61      20.439  12.151 -34.536  1.00  0.00           H  
ATOM    944 3HG2 ILE A  61      19.813  13.752 -34.756  1.00  0.00           H  
ATOM    945 1HD1 ILE A  61      19.756  14.306 -38.911  1.00  0.00           H  
ATOM    946 2HD1 ILE A  61      20.565  12.760 -38.693  1.00  0.00           H  
ATOM    947 3HD1 ILE A  61      19.173  13.186 -37.695  1.00  0.00           H  
ATOM    948  N   CYS A  62      23.424  11.621 -34.476  1.00  0.00           N  
ATOM    949  CA  CYS A  62      23.654  10.619 -33.448  1.00  0.00           C  
ATOM    950  C   CYS A  62      25.124  10.255 -33.264  1.00  0.00           C  
ATOM    951  O   CYS A  62      25.512   9.736 -32.210  1.00  0.00           O  
ATOM    952  CB  CYS A  62      22.901   9.333 -33.768  1.00  0.00           C  
ATOM    953  SG  CYS A  62      21.141   9.542 -34.039  1.00  0.00           S  
ATOM    954  H   CYS A  62      23.702  11.449 -35.435  1.00  0.00           H  
ATOM    955  HA  CYS A  62      23.280  11.020 -32.516  1.00  0.00           H  
ATOM    956 1HB  CYS A  62      23.327   8.879 -34.662  1.00  0.00           H  
ATOM    957 2HB  CYS A  62      23.031   8.625 -32.949  1.00  0.00           H  
ATOM    958  N   GLY A  63      25.930  10.336 -34.321  1.00  0.00           N  
ATOM    959  CA  GLY A  63      27.306   9.847 -34.255  1.00  0.00           C  
ATOM    960  C   GLY A  63      27.358   8.316 -34.324  1.00  0.00           C  
ATOM    961  O   GLY A  63      27.745   7.741 -35.335  1.00  0.00           O  
ATOM    962  H   GLY A  63      25.640  10.791 -35.185  1.00  0.00           H  
ATOM    963 1HA  GLY A  63      27.879  10.274 -35.080  1.00  0.00           H  
ATOM    964 2HA  GLY A  63      27.770  10.189 -33.332  1.00  0.00           H  
ATOM    965  N   ILE A  64      26.856   7.654 -33.287  1.00  0.00           N  
ATOM    966  CA  ILE A  64      26.853   6.188 -33.208  1.00  0.00           C  
ATOM    967  C   ILE A  64      26.055   5.535 -34.339  1.00  0.00           C  
ATOM    968  O   ILE A  64      26.357   4.419 -34.754  1.00  0.00           O  
ATOM    969  CB  ILE A  64      26.337   5.724 -31.833  1.00  0.00           C  
ATOM    970  CG1 ILE A  64      26.602   4.232 -31.637  1.00  0.00           C  
ATOM    971  CG2 ILE A  64      24.875   6.047 -31.652  1.00  0.00           C  
ATOM    972  CD1 ILE A  64      28.066   3.878 -31.583  1.00  0.00           C  
ATOM    973  H   ILE A  64      26.500   8.215 -32.516  1.00  0.00           H  
ATOM    974  HA  ILE A  64      27.883   5.851 -33.297  1.00  0.00           H  
ATOM    975  HB  ILE A  64      26.898   6.250 -31.060  1.00  0.00           H  
ATOM    976 1HG1 ILE A  64      26.139   3.913 -30.707  1.00  0.00           H  
ATOM    977 2HG1 ILE A  64      26.143   3.682 -32.463  1.00  0.00           H  
ATOM    978 1HG2 ILE A  64      24.576   5.731 -30.659  1.00  0.00           H  
ATOM    979 2HG2 ILE A  64      24.727   7.122 -31.755  1.00  0.00           H  
ATOM    980 3HG2 ILE A  64      24.277   5.528 -32.380  1.00  0.00           H  
ATOM    981 1HD1 ILE A  64      28.175   2.805 -31.445  1.00  0.00           H  
ATOM    982 2HD1 ILE A  64      28.531   4.171 -32.513  1.00  0.00           H  
ATOM    983 3HD1 ILE A  64      28.538   4.403 -30.751  1.00  0.00           H  
ATOM    984  N   CYS A  65      25.022   6.225 -34.813  1.00  0.00           N  
ATOM    985  CA  CYS A  65      24.223   5.776 -35.947  1.00  0.00           C  
ATOM    986  C   CYS A  65      24.274   6.822 -37.045  1.00  0.00           C  
ATOM    987  O   CYS A  65      23.327   6.975 -37.829  1.00  0.00           O  
ATOM    988  CB  CYS A  65      22.781   5.473 -35.556  1.00  0.00           C  
ATOM    989  SG  CYS A  65      22.643   4.092 -34.419  1.00  0.00           S  
ATOM    990  H   CYS A  65      24.819   7.117 -34.389  1.00  0.00           H  
ATOM    991  HA  CYS A  65      24.658   4.855 -36.337  1.00  0.00           H  
ATOM    992 1HB  CYS A  65      22.326   6.351 -35.091  1.00  0.00           H  
ATOM    993 2HB  CYS A  65      22.207   5.234 -36.452  1.00  0.00           H  
ATOM    994  HG  CYS A  65      23.517   3.314 -35.067  1.00  0.00           H  
ATOM    995  N   GLY A  66      25.377   7.574 -37.077  1.00  0.00           N  
ATOM    996  CA  GLY A  66      25.541   8.632 -38.051  1.00  0.00           C  
ATOM    997  C   GLY A  66      25.472   8.106 -39.479  1.00  0.00           C  
ATOM    998  O   GLY A  66      24.928   8.778 -40.364  1.00  0.00           O  
ATOM    999  H   GLY A  66      26.143   7.402 -36.424  1.00  0.00           H  
ATOM   1000 1HA  GLY A  66      24.765   9.381 -37.894  1.00  0.00           H  
ATOM   1001 2HA  GLY A  66      26.498   9.129 -37.884  1.00  0.00           H  
ATOM   1002  N   GLY A  67      25.986   6.890 -39.711  1.00  0.00           N  
ATOM   1003  CA  GLY A  67      25.955   6.328 -41.035  1.00  0.00           C  
ATOM   1004  C   GLY A  67      24.519   6.169 -41.479  1.00  0.00           C  
ATOM   1005  O   GLY A  67      24.111   6.772 -42.475  1.00  0.00           O  
ATOM   1006  H   GLY A  67      26.389   6.305 -38.975  1.00  0.00           H  
ATOM   1007 1HA  GLY A  67      26.499   6.969 -41.730  1.00  0.00           H  
ATOM   1008 2HA  GLY A  67      26.451   5.357 -41.026  1.00  0.00           H  
ATOM   1009  N   SER A  68      23.725   5.425 -40.690  1.00  0.00           N  
ATOM   1010  CA  SER A  68      22.320   5.154 -41.004  1.00  0.00           C  
ATOM   1011  C   SER A  68      21.604   6.439 -41.388  1.00  0.00           C  
ATOM   1012  O   SER A  68      20.894   6.483 -42.401  1.00  0.00           O  
ATOM   1013  CB  SER A  68      21.624   4.528 -39.824  1.00  0.00           C  
ATOM   1014  OG  SER A  68      22.175   3.265 -39.508  1.00  0.00           O  
ATOM   1015  H   SER A  68      24.147   4.966 -39.880  1.00  0.00           H  
ATOM   1016  HA  SER A  68      22.266   4.448 -41.825  1.00  0.00           H  
ATOM   1017 1HB  SER A  68      21.702   5.190 -38.961  1.00  0.00           H  
ATOM   1018 2HB  SER A  68      20.576   4.413 -40.054  1.00  0.00           H  
ATOM   1019  HG  SER A  68      23.140   3.415 -39.342  1.00  0.00           H  
ATOM   1020  N   HIS A  69      21.858   7.512 -40.638  1.00  0.00           N  
ATOM   1021  CA  HIS A  69      21.248   8.782 -40.976  1.00  0.00           C  
ATOM   1022  C   HIS A  69      21.666   9.308 -42.330  1.00  0.00           C  
ATOM   1023  O   HIS A  69      20.834   9.856 -43.058  1.00  0.00           O  
ATOM   1024  CB  HIS A  69      21.553   9.835 -39.933  1.00  0.00           C  
ATOM   1025  CG  HIS A  69      20.684   9.783 -38.807  1.00  0.00           C  
ATOM   1026  ND1 HIS A  69      19.340  10.080 -38.917  1.00  0.00           N  
ATOM   1027  CD2 HIS A  69      20.899   9.492 -37.527  1.00  0.00           C  
ATOM   1028  CE1 HIS A  69      18.791  10.000 -37.734  1.00  0.00           C  
ATOM   1029  NE2 HIS A  69      19.699   9.634 -36.884  1.00  0.00           N  
ATOM   1030  H   HIS A  69      22.461   7.426 -39.814  1.00  0.00           H  
ATOM   1031  HA  HIS A  69      20.173   8.648 -41.003  1.00  0.00           H  
ATOM   1032 1HB  HIS A  69      22.578   9.714 -39.581  1.00  0.00           H  
ATOM   1033 2HB  HIS A  69      21.478  10.815 -40.372  1.00  0.00           H  
ATOM   1034  HD2 HIS A  69      21.853   9.208 -37.077  1.00  0.00           H  
ATOM   1035  HE1 HIS A  69      17.756  10.194 -37.509  1.00  0.00           H  
ATOM   1036  HE2 HIS A  69      19.560   9.484 -35.894  1.00  0.00           H  
ATOM   1037  N   LEU A  70      22.924   9.149 -42.680  1.00  0.00           N  
ATOM   1038  CA  LEU A  70      23.379   9.633 -43.960  1.00  0.00           C  
ATOM   1039  C   LEU A  70      22.797   8.851 -45.134  1.00  0.00           C  
ATOM   1040  O   LEU A  70      22.460   9.448 -46.162  1.00  0.00           O  
ATOM   1041  CB  LEU A  70      24.881   9.706 -43.987  1.00  0.00           C  
ATOM   1042  CG  LEU A  70      25.406  10.290 -45.235  1.00  0.00           C  
ATOM   1043  CD1 LEU A  70      24.781  11.502 -45.432  1.00  0.00           C  
ATOM   1044  CD2 LEU A  70      26.859  10.612 -45.097  1.00  0.00           C  
ATOM   1045  H   LEU A  70      23.585   8.694 -42.042  1.00  0.00           H  
ATOM   1046  HA  LEU A  70      23.032  10.659 -44.055  1.00  0.00           H  
ATOM   1047 1HB  LEU A  70      25.191  10.297 -43.169  1.00  0.00           H  
ATOM   1048 2HB  LEU A  70      25.287   8.710 -43.861  1.00  0.00           H  
ATOM   1049  HG  LEU A  70      25.220   9.625 -46.070  1.00  0.00           H  
ATOM   1050 1HD1 LEU A  70      25.194  11.926 -46.327  1.00  0.00           H  
ATOM   1051 2HD1 LEU A  70      23.715  11.356 -45.537  1.00  0.00           H  
ATOM   1052 3HD1 LEU A  70      24.987  12.148 -44.582  1.00  0.00           H  
ATOM   1053 1HD2 LEU A  70      27.226  11.068 -46.020  1.00  0.00           H  
ATOM   1054 2HD2 LEU A  70      27.005  11.301 -44.280  1.00  0.00           H  
ATOM   1055 3HD2 LEU A  70      27.389   9.737 -44.900  1.00  0.00           H  
ATOM   1056  N   TYR A  71      22.645   7.528 -45.000  1.00  0.00           N  
ATOM   1057  CA  TYR A  71      22.076   6.766 -46.125  1.00  0.00           C  
ATOM   1058  C   TYR A  71      20.685   7.293 -46.363  1.00  0.00           C  
ATOM   1059  O   TYR A  71      20.291   7.578 -47.494  1.00  0.00           O  
ATOM   1060  CB  TYR A  71      21.936   5.267 -45.797  1.00  0.00           C  
ATOM   1061  CG  TYR A  71      23.196   4.633 -45.582  1.00  0.00           C  
ATOM   1062  CD1 TYR A  71      23.653   4.676 -44.377  1.00  0.00           C  
ATOM   1063  CD2 TYR A  71      23.896   4.054 -46.548  1.00  0.00           C  
ATOM   1064  CE1 TYR A  71      24.856   4.173 -44.041  1.00  0.00           C  
ATOM   1065  CE2 TYR A  71      25.145   3.546 -46.234  1.00  0.00           C  
ATOM   1066  CZ  TYR A  71      25.592   3.639 -44.958  1.00  0.00           C  
ATOM   1067  OH  TYR A  71      26.773   3.216 -44.610  1.00  0.00           O  
ATOM   1068  H   TYR A  71      22.947   7.086 -44.128  1.00  0.00           H  
ATOM   1069  HA  TYR A  71      22.662   6.925 -47.025  1.00  0.00           H  
ATOM   1070 1HB  TYR A  71      21.326   5.135 -44.901  1.00  0.00           H  
ATOM   1071 2HB  TYR A  71      21.440   4.758 -46.616  1.00  0.00           H  
ATOM   1072  HD1 TYR A  71      23.033   5.145 -43.662  1.00  0.00           H  
ATOM   1073  HD2 TYR A  71      23.500   4.030 -47.536  1.00  0.00           H  
ATOM   1074  HE1 TYR A  71      25.229   4.223 -43.034  1.00  0.00           H  
ATOM   1075  HE2 TYR A  71      25.756   3.109 -46.976  1.00  0.00           H  
ATOM   1076  HH  TYR A  71      27.216   2.902 -45.391  1.00  0.00           H  
ATOM   1077  N   LYS A  72      19.988   7.519 -45.262  1.00  0.00           N  
ATOM   1078  CA  LYS A  72      18.633   8.003 -45.248  1.00  0.00           C  
ATOM   1079  C   LYS A  72      18.521   9.363 -45.923  1.00  0.00           C  
ATOM   1080  O   LYS A  72      17.631   9.586 -46.749  1.00  0.00           O  
ATOM   1081  CB  LYS A  72      18.199   8.075 -43.817  1.00  0.00           C  
ATOM   1082  CG  LYS A  72      16.852   8.136 -43.610  1.00  0.00           C  
ATOM   1083  CD  LYS A  72      16.644   8.034 -42.199  1.00  0.00           C  
ATOM   1084  CE  LYS A  72      16.477   9.348 -41.618  1.00  0.00           C  
ATOM   1085  NZ  LYS A  72      17.730  10.121 -41.320  1.00  0.00           N  
ATOM   1086  H   LYS A  72      20.411   7.289 -44.360  1.00  0.00           H  
ATOM   1087  HA  LYS A  72      18.001   7.298 -45.782  1.00  0.00           H  
ATOM   1088 1HB  LYS A  72      18.595   7.226 -43.271  1.00  0.00           H  
ATOM   1089 2HB  LYS A  72      18.606   8.969 -43.362  1.00  0.00           H  
ATOM   1090 1HG  LYS A  72      16.439   9.076 -43.986  1.00  0.00           H  
ATOM   1091 2HG  LYS A  72      16.383   7.312 -44.118  1.00  0.00           H  
ATOM   1092 1HD  LYS A  72      15.774   7.452 -42.068  1.00  0.00           H  
ATOM   1093 2HD  LYS A  72      17.499   7.544 -41.748  1.00  0.00           H  
ATOM   1094 1HE  LYS A  72      15.944   9.836 -42.359  1.00  0.00           H  
ATOM   1095 2HE  LYS A  72      15.874   9.322 -40.731  1.00  0.00           H  
ATOM   1096 1HZ  LYS A  72      17.396  11.044 -41.041  1.00  0.00           H  
ATOM   1097 2HZ  LYS A  72      18.335   9.773 -40.570  1.00  0.00           H  
ATOM   1098 3HZ  LYS A  72      18.269  10.213 -42.178  1.00  0.00           H  
ATOM   1099  N   SER A  73      19.415  10.283 -45.555  1.00  0.00           N  
ATOM   1100  CA  SER A  73      19.396  11.617 -46.129  1.00  0.00           C  
ATOM   1101  C   SER A  73      19.625  11.523 -47.635  1.00  0.00           C  
ATOM   1102  O   SER A  73      18.944  12.191 -48.419  1.00  0.00           O  
ATOM   1103  CB  SER A  73      20.432  12.499 -45.474  1.00  0.00           C  
ATOM   1104  OG  SER A  73      20.374  13.810 -45.996  1.00  0.00           O  
ATOM   1105  H   SER A  73      20.115  10.054 -44.851  1.00  0.00           H  
ATOM   1106  HA  SER A  73      18.413  12.055 -45.947  1.00  0.00           H  
ATOM   1107 1HB  SER A  73      20.254  12.516 -44.399  1.00  0.00           H  
ATOM   1108 2HB  SER A  73      21.411  12.074 -45.632  1.00  0.00           H  
ATOM   1109  HG  SER A  73      19.585  14.208 -45.591  1.00  0.00           H  
ATOM   1110  N   ALA A  74      20.588  10.684 -48.051  1.00  0.00           N  
ATOM   1111  CA  ALA A  74      20.870  10.503 -49.472  1.00  0.00           C  
ATOM   1112  C   ALA A  74      19.621   9.985 -50.177  1.00  0.00           C  
ATOM   1113  O   ALA A  74      19.302  10.433 -51.279  1.00  0.00           O  
ATOM   1114  CB  ALA A  74      22.053   9.555 -49.663  1.00  0.00           C  
ATOM   1115  H   ALA A  74      21.137  10.162 -47.365  1.00  0.00           H  
ATOM   1116  HA  ALA A  74      21.114  11.468 -49.906  1.00  0.00           H  
ATOM   1117 1HB  ALA A  74      22.267   9.445 -50.722  1.00  0.00           H  
ATOM   1118 2HB  ALA A  74      22.931   9.960 -49.159  1.00  0.00           H  
ATOM   1119 3HB  ALA A  74      21.813   8.585 -49.239  1.00  0.00           H  
ATOM   1120  N   TYR A  75      18.873   9.091 -49.516  1.00  0.00           N  
ATOM   1121  CA  TYR A  75      17.639   8.555 -50.078  1.00  0.00           C  
ATOM   1122  C   TYR A  75      16.587   9.668 -50.209  1.00  0.00           C  
ATOM   1123  O   TYR A  75      15.874   9.756 -51.216  1.00  0.00           O  
ATOM   1124  CB  TYR A  75      17.111   7.410 -49.200  1.00  0.00           C  
ATOM   1125  CG  TYR A  75      18.031   6.220 -49.173  1.00  0.00           C  
ATOM   1126  CD1 TYR A  75      18.035   5.341 -48.082  1.00  0.00           C  
ATOM   1127  CD2 TYR A  75      18.900   6.026 -50.215  1.00  0.00           C  
ATOM   1128  CE1 TYR A  75      18.924   4.283 -48.061  1.00  0.00           C  
ATOM   1129  CE2 TYR A  75      19.769   4.981 -50.195  1.00  0.00           C  
ATOM   1130  CZ  TYR A  75      19.796   4.104 -49.130  1.00  0.00           C  
ATOM   1131  OH  TYR A  75      20.696   3.053 -49.126  1.00  0.00           O  
ATOM   1132  H   TYR A  75      19.199   8.741 -48.614  1.00  0.00           H  
ATOM   1133  HA  TYR A  75      17.852   8.164 -51.072  1.00  0.00           H  
ATOM   1134 1HB  TYR A  75      16.980   7.751 -48.186  1.00  0.00           H  
ATOM   1135 2HB  TYR A  75      16.143   7.096 -49.556  1.00  0.00           H  
ATOM   1136  HD1 TYR A  75      17.350   5.493 -47.247  1.00  0.00           H  
ATOM   1137  HD2 TYR A  75      18.899   6.713 -51.062  1.00  0.00           H  
ATOM   1138  HE1 TYR A  75      18.941   3.597 -47.211  1.00  0.00           H  
ATOM   1139  HE2 TYR A  75      20.442   4.852 -51.027  1.00  0.00           H  
ATOM   1140  HH  TYR A  75      20.525   2.485 -48.357  1.00  0.00           H  
ATOM   1141  N   ALA A  76      16.495  10.548 -49.203  1.00  0.00           N  
ATOM   1142  CA  ALA A  76      15.526  11.642 -49.269  1.00  0.00           C  
ATOM   1143  C   ALA A  76      15.839  12.555 -50.449  1.00  0.00           C  
ATOM   1144  O   ALA A  76      14.929  13.012 -51.152  1.00  0.00           O  
ATOM   1145  CB  ALA A  76      15.511  12.427 -47.965  1.00  0.00           C  
ATOM   1146  H   ALA A  76      17.090  10.433 -48.381  1.00  0.00           H  
ATOM   1147  HA  ALA A  76      14.546  11.213 -49.439  1.00  0.00           H  
ATOM   1148 1HB  ALA A  76      14.767  13.219 -48.019  1.00  0.00           H  
ATOM   1149 2HB  ALA A  76      15.266  11.758 -47.140  1.00  0.00           H  
ATOM   1150 3HB  ALA A  76      16.494  12.864 -47.793  1.00  0.00           H  
ATOM   1151  N   LEU A  77      17.130  12.793 -50.687  1.00  0.00           N  
ATOM   1152  CA  LEU A  77      17.558  13.627 -51.798  1.00  0.00           C  
ATOM   1153  C   LEU A  77      17.366  12.909 -53.129  1.00  0.00           C  
ATOM   1154  O   LEU A  77      16.985  13.531 -54.116  1.00  0.00           O  
ATOM   1155  CB  LEU A  77      18.996  14.066 -51.591  1.00  0.00           C  
ATOM   1156  CG  LEU A  77      19.188  15.019 -50.452  1.00  0.00           C  
ATOM   1157  CD1 LEU A  77      20.643  15.258 -50.246  1.00  0.00           C  
ATOM   1158  CD2 LEU A  77      18.471  16.290 -50.768  1.00  0.00           C  
ATOM   1159  H   LEU A  77      17.830  12.403 -50.051  1.00  0.00           H  
ATOM   1160  HA  LEU A  77      16.942  14.522 -51.805  1.00  0.00           H  
ATOM   1161 1HB  LEU A  77      19.591  13.177 -51.384  1.00  0.00           H  
ATOM   1162 2HB  LEU A  77      19.362  14.536 -52.504  1.00  0.00           H  
ATOM   1163  HG  LEU A  77      18.781  14.583 -49.534  1.00  0.00           H  
ATOM   1164 1HD1 LEU A  77      20.790  15.937 -49.412  1.00  0.00           H  
ATOM   1165 2HD1 LEU A  77      21.109  14.312 -50.022  1.00  0.00           H  
ATOM   1166 3HD1 LEU A  77      21.079  15.684 -51.146  1.00  0.00           H  
ATOM   1167 1HD2 LEU A  77      18.611  16.971 -49.934  1.00  0.00           H  
ATOM   1168 2HD2 LEU A  77      18.883  16.726 -51.681  1.00  0.00           H  
ATOM   1169 3HD2 LEU A  77      17.410  16.088 -50.908  1.00  0.00           H  
ATOM   1170  N   ASP A  78      17.564  11.583 -53.147  1.00  0.00           N  
ATOM   1171  CA  ASP A  78      17.350  10.758 -54.343  1.00  0.00           C  
ATOM   1172  C   ASP A  78      15.891  10.877 -54.762  1.00  0.00           C  
ATOM   1173  O   ASP A  78      15.557  10.959 -55.949  1.00  0.00           O  
ATOM   1174  CB  ASP A  78      17.737   9.300 -54.001  1.00  0.00           C  
ATOM   1175  CG  ASP A  78      17.644   8.152 -55.057  1.00  0.00           C  
ATOM   1176  OD1 ASP A  78      18.316   8.130 -56.069  1.00  0.00           O  
ATOM   1177  OD2 ASP A  78      16.887   7.229 -54.756  1.00  0.00           O  
ATOM   1178  H   ASP A  78      17.916  11.126 -52.308  1.00  0.00           H  
ATOM   1179  HA  ASP A  78      17.983  11.136 -55.136  1.00  0.00           H  
ATOM   1180 1HB  ASP A  78      18.743   9.323 -53.626  1.00  0.00           H  
ATOM   1181 2HB  ASP A  78      17.123   8.989 -53.178  1.00  0.00           H  
ATOM   1182  N   THR A  79      15.000  10.958 -53.774  1.00  0.00           N  
ATOM   1183  CA  THR A  79      13.609  11.169 -54.086  1.00  0.00           C  
ATOM   1184  C   THR A  79      13.372  12.583 -54.586  1.00  0.00           C  
ATOM   1185  O   THR A  79      12.815  12.775 -55.670  1.00  0.00           O  
ATOM   1186  CB  THR A  79      12.714  10.939 -52.868  1.00  0.00           C  
ATOM   1187  OG1 THR A  79      12.824   9.600 -52.443  1.00  0.00           O  
ATOM   1188  CG2 THR A  79      11.281  11.263 -53.213  1.00  0.00           C  
ATOM   1189  H   THR A  79      15.301  10.837 -52.805  1.00  0.00           H  
ATOM   1190  HA  THR A  79      13.321  10.475 -54.873  1.00  0.00           H  
ATOM   1191  HB  THR A  79      13.038  11.581 -52.057  1.00  0.00           H  
ATOM   1192  HG1 THR A  79      13.636   9.496 -51.910  1.00  0.00           H  
ATOM   1193 1HG2 THR A  79      10.661  11.104 -52.343  1.00  0.00           H  
ATOM   1194 2HG2 THR A  79      11.209  12.305 -53.525  1.00  0.00           H  
ATOM   1195 3HG2 THR A  79      10.949  10.635 -54.009  1.00  0.00           H  
ATOM   1196  N   ALA A  80      13.849  13.578 -53.830  1.00  0.00           N  
ATOM   1197  CA  ALA A  80      13.589  14.974 -54.162  1.00  0.00           C  
ATOM   1198  C   ALA A  80      14.103  15.354 -55.539  1.00  0.00           C  
ATOM   1199  O   ALA A  80      13.456  16.111 -56.263  1.00  0.00           O  
ATOM   1200  CB  ALA A  80      14.234  15.882 -53.133  1.00  0.00           C  
ATOM   1201  H   ALA A  80      14.352  13.358 -52.971  1.00  0.00           H  
ATOM   1202  HA  ALA A  80      12.513  15.125 -54.153  1.00  0.00           H  
ATOM   1203 1HB  ALA A  80      13.999  16.883 -53.401  1.00  0.00           H  
ATOM   1204 2HB  ALA A  80      13.846  15.653 -52.141  1.00  0.00           H  
ATOM   1205 3HB  ALA A  80      15.311  15.741 -53.146  1.00  0.00           H  
ATOM   1206  N   TRP A  81      15.256  14.813 -55.914  1.00  0.00           N  
ATOM   1207  CA  TRP A  81      15.856  15.118 -57.194  1.00  0.00           C  
ATOM   1208  C   TRP A  81      15.572  14.080 -58.272  1.00  0.00           C  
ATOM   1209  O   TRP A  81      16.175  14.123 -59.343  1.00  0.00           O  
ATOM   1210  CB  TRP A  81      17.359  15.338 -57.019  1.00  0.00           C  
ATOM   1211  CG  TRP A  81      17.651  16.617 -56.305  1.00  0.00           C  
ATOM   1212  CD1 TRP A  81      16.800  17.679 -56.182  1.00  0.00           C  
ATOM   1213  CD2 TRP A  81      18.860  16.993 -55.616  1.00  0.00           C  
ATOM   1214  NE1 TRP A  81      17.398  18.690 -55.483  1.00  0.00           N  
ATOM   1215  CE2 TRP A  81      18.662  18.292 -55.129  1.00  0.00           C  
ATOM   1216  CE3 TRP A  81      20.081  16.348 -55.376  1.00  0.00           C  
ATOM   1217  CZ2 TRP A  81      19.636  18.962 -54.427  1.00  0.00           C  
ATOM   1218  CZ3 TRP A  81      21.060  17.029 -54.657  1.00  0.00           C  
ATOM   1219  CH2 TRP A  81      20.840  18.303 -54.197  1.00  0.00           C  
ATOM   1220  H   TRP A  81      15.757  14.201 -55.275  1.00  0.00           H  
ATOM   1221  HA  TRP A  81      15.430  16.055 -57.525  1.00  0.00           H  
ATOM   1222 1HB  TRP A  81      17.782  14.515 -56.438  1.00  0.00           H  
ATOM   1223 2HB  TRP A  81      17.851  15.349 -57.987  1.00  0.00           H  
ATOM   1224  HD1 TRP A  81      15.791  17.714 -56.586  1.00  0.00           H  
ATOM   1225  HE1 TRP A  81      16.973  19.590 -55.255  1.00  0.00           H  
ATOM   1226  HE3 TRP A  81      20.258  15.338 -55.744  1.00  0.00           H  
ATOM   1227  HZ2 TRP A  81      19.481  19.976 -54.059  1.00  0.00           H  
ATOM   1228  HZ3 TRP A  81      22.009  16.533 -54.473  1.00  0.00           H  
ATOM   1229  HH2 TRP A  81      21.625  18.811 -53.644  1.00  0.00           H  
ATOM   1230  N   ARG A  82      14.700  13.115 -57.977  1.00  0.00           N  
ATOM   1231  CA  ARG A  82      14.345  12.060 -58.921  1.00  0.00           C  
ATOM   1232  C   ARG A  82      15.558  11.378 -59.568  1.00  0.00           C  
ATOM   1233  O   ARG A  82      15.657  11.325 -60.799  1.00  0.00           O  
ATOM   1234  CB  ARG A  82      13.419  12.623 -59.980  1.00  0.00           C  
ATOM   1235  CG  ARG A  82      12.099  13.198 -59.418  1.00  0.00           C  
ATOM   1236  CD  ARG A  82      11.261  12.123 -58.777  1.00  0.00           C  
ATOM   1237  NE  ARG A  82       9.884  12.557 -58.485  1.00  0.00           N  
ATOM   1238  CZ  ARG A  82       9.441  13.044 -57.297  1.00  0.00           C  
ATOM   1239  NH1 ARG A  82      10.253  13.170 -56.277  1.00  0.00           N  
ATOM   1240  NH2 ARG A  82       8.172  13.394 -57.167  1.00  0.00           N  
ATOM   1241  H   ARG A  82      14.218  13.118 -57.079  1.00  0.00           H  
ATOM   1242  HA  ARG A  82      13.793  11.300 -58.363  1.00  0.00           H  
ATOM   1243 1HB  ARG A  82      13.922  13.421 -60.527  1.00  0.00           H  
ATOM   1244 2HB  ARG A  82      13.167  11.841 -60.694  1.00  0.00           H  
ATOM   1245 1HG  ARG A  82      12.331  13.944 -58.651  1.00  0.00           H  
ATOM   1246 2HG  ARG A  82      11.526  13.664 -60.218  1.00  0.00           H  
ATOM   1247 1HD  ARG A  82      11.213  11.254 -59.434  1.00  0.00           H  
ATOM   1248 2HD  ARG A  82      11.730  11.834 -57.836  1.00  0.00           H  
ATOM   1249  HE  ARG A  82       9.210  12.483 -59.233  1.00  0.00           H  
ATOM   1250 1HH1 ARG A  82      11.243  12.904 -56.373  1.00  0.00           H  
ATOM   1251 2HH1 ARG A  82       9.919  13.543 -55.396  1.00  0.00           H  
ATOM   1252 1HH2 ARG A  82       7.537  13.300 -57.948  1.00  0.00           H  
ATOM   1253 2HH2 ARG A  82       7.840  13.755 -56.285  1.00  0.00           H  
ATOM   1254  N   THR A  83      16.490  10.886 -58.745  1.00  0.00           N  
ATOM   1255  CA  THR A  83      17.734  10.306 -59.256  1.00  0.00           C  
ATOM   1256  C   THR A  83      17.777   8.785 -59.202  1.00  0.00           C  
ATOM   1257  O   THR A  83      16.798   8.133 -58.839  1.00  0.00           O  
ATOM   1258  CB  THR A  83      18.953  10.905 -58.534  1.00  0.00           C  
ATOM   1259  OG1 THR A  83      19.004  10.503 -57.172  1.00  0.00           O  
ATOM   1260  CG2 THR A  83      18.777  12.377 -58.535  1.00  0.00           C  
ATOM   1261  H   THR A  83      16.324  10.930 -57.738  1.00  0.00           H  
ATOM   1262  HA  THR A  83      17.825  10.591 -60.303  1.00  0.00           H  
ATOM   1263  HB  THR A  83      19.875  10.634 -59.043  1.00  0.00           H  
ATOM   1264  HG1 THR A  83      18.870   9.529 -57.050  1.00  0.00           H  
ATOM   1265 1HG2 THR A  83      19.583  12.843 -58.037  1.00  0.00           H  
ATOM   1266 2HG2 THR A  83      18.714  12.732 -59.555  1.00  0.00           H  
ATOM   1267 3HG2 THR A  83      17.869  12.600 -58.014  1.00  0.00           H  
ATOM   1268  N   HIS A  84      18.896   8.232 -59.679  1.00  0.00           N  
ATOM   1269  CA  HIS A  84      19.131   6.789 -59.721  1.00  0.00           C  
ATOM   1270  C   HIS A  84      20.583   6.444 -59.380  1.00  0.00           C  
ATOM   1271  O   HIS A  84      21.507   6.787 -60.118  1.00  0.00           O  
ATOM   1272  CB  HIS A  84      18.790   6.239 -61.117  1.00  0.00           C  
ATOM   1273  CG  HIS A  84      18.962   4.731 -61.296  1.00  0.00           C  
ATOM   1274  ND1 HIS A  84      18.955   4.127 -62.549  1.00  0.00           N  
ATOM   1275  CD2 HIS A  84      19.141   3.727 -60.404  1.00  0.00           C  
ATOM   1276  CE1 HIS A  84      19.131   2.823 -62.405  1.00  0.00           C  
ATOM   1277  NE2 HIS A  84      19.249   2.558 -61.119  1.00  0.00           N  
ATOM   1278  H   HIS A  84      19.635   8.846 -59.983  1.00  0.00           H  
ATOM   1279  HA  HIS A  84      18.493   6.293 -58.988  1.00  0.00           H  
ATOM   1280 1HB  HIS A  84      17.746   6.476 -61.343  1.00  0.00           H  
ATOM   1281 2HB  HIS A  84      19.405   6.739 -61.863  1.00  0.00           H  
ATOM   1282  HD2 HIS A  84      19.192   3.815 -59.322  1.00  0.00           H  
ATOM   1283  HE1 HIS A  84      19.169   2.092 -63.211  1.00  0.00           H  
ATOM   1284  HE2 HIS A  84      19.391   1.645 -60.707  1.00  0.00           H  
ATOM   1285  N   MET A  85      20.767   5.771 -58.258  1.00  0.00           N  
ATOM   1286  CA  MET A  85      22.077   5.353 -57.779  1.00  0.00           C  
ATOM   1287  C   MET A  85      22.501   4.056 -58.519  1.00  0.00           C  
ATOM   1288  O   MET A  85      21.709   3.119 -58.544  1.00  0.00           O  
ATOM   1289  CB  MET A  85      21.917   5.110 -56.286  1.00  0.00           C  
ATOM   1290  CG  MET A  85      21.587   6.394 -55.483  1.00  0.00           C  
ATOM   1291  SD  MET A  85      21.243   6.075 -53.750  1.00  0.00           S  
ATOM   1292  CE  MET A  85      21.338   7.626 -52.944  1.00  0.00           C  
ATOM   1293  H   MET A  85      19.948   5.551 -57.703  1.00  0.00           H  
ATOM   1294  HA  MET A  85      22.780   6.162 -57.941  1.00  0.00           H  
ATOM   1295 1HB  MET A  85      21.129   4.383 -56.108  1.00  0.00           H  
ATOM   1296 2HB  MET A  85      22.843   4.701 -55.896  1.00  0.00           H  
ATOM   1297 1HG  MET A  85      22.410   7.082 -55.544  1.00  0.00           H  
ATOM   1298 2HG  MET A  85      20.710   6.890 -55.920  1.00  0.00           H  
ATOM   1299 1HE  MET A  85      21.127   7.501 -51.885  1.00  0.00           H  
ATOM   1300 2HE  MET A  85      22.334   8.030 -53.070  1.00  0.00           H  
ATOM   1301 3HE  MET A  85      20.624   8.296 -53.378  1.00  0.00           H  
ATOM   1302  N   PRO A  86      23.737   3.918 -59.053  1.00  0.00           N  
ATOM   1303  CA  PRO A  86      24.226   2.711 -59.726  1.00  0.00           C  
ATOM   1304  C   PRO A  86      24.130   1.506 -58.785  1.00  0.00           C  
ATOM   1305  O   PRO A  86      24.334   1.650 -57.577  1.00  0.00           O  
ATOM   1306  CB  PRO A  86      25.682   3.076 -60.060  1.00  0.00           C  
ATOM   1307  CG  PRO A  86      25.675   4.573 -60.142  1.00  0.00           C  
ATOM   1308  CD  PRO A  86      24.681   5.042 -59.091  1.00  0.00           C  
ATOM   1309  HA  PRO A  86      23.626   2.571 -60.631  1.00  0.00           H  
ATOM   1310 1HB  PRO A  86      26.367   2.697 -59.289  1.00  0.00           H  
ATOM   1311 2HB  PRO A  86      25.993   2.617 -61.010  1.00  0.00           H  
ATOM   1312 1HG  PRO A  86      26.671   4.943 -59.970  1.00  0.00           H  
ATOM   1313 2HG  PRO A  86      25.399   4.896 -61.153  1.00  0.00           H  
ATOM   1314 1HD  PRO A  86      25.165   5.198 -58.116  1.00  0.00           H  
ATOM   1315 2HD  PRO A  86      24.213   5.958 -59.486  1.00  0.00           H  
ATOM   1316  N   PRO A  87      23.937   0.284 -59.307  1.00  0.00           N  
ATOM   1317  CA  PRO A  87      23.769  -0.919 -58.515  1.00  0.00           C  
ATOM   1318  C   PRO A  87      24.957  -1.246 -57.623  1.00  0.00           C  
ATOM   1319  O   PRO A  87      24.775  -1.798 -56.537  1.00  0.00           O  
ATOM   1320  CB  PRO A  87      23.600  -1.994 -59.597  1.00  0.00           C  
ATOM   1321  CG  PRO A  87      24.222  -1.397 -60.852  1.00  0.00           C  
ATOM   1322  CD  PRO A  87      23.948   0.079 -60.756  1.00  0.00           C  
ATOM   1323  HA  PRO A  87      22.853  -0.812 -57.914  1.00  0.00           H  
ATOM   1324 1HB  PRO A  87      24.097  -2.925 -59.279  1.00  0.00           H  
ATOM   1325 2HB  PRO A  87      22.534  -2.227 -59.735  1.00  0.00           H  
ATOM   1326 1HG  PRO A  87      25.300  -1.628 -60.881  1.00  0.00           H  
ATOM   1327 2HG  PRO A  87      23.782  -1.854 -61.752  1.00  0.00           H  
ATOM   1328 1HD  PRO A  87      24.766   0.618 -61.238  1.00  0.00           H  
ATOM   1329 2HD  PRO A  87      22.966   0.325 -61.188  1.00  0.00           H  
ATOM   1330  N   ASN A  88      26.161  -0.817 -58.000  1.00  0.00           N  
ATOM   1331  CA  ASN A  88      27.288  -1.086 -57.122  1.00  0.00           C  
ATOM   1332  C   ASN A  88      27.261  -0.155 -55.947  1.00  0.00           C  
ATOM   1333  O   ASN A  88      27.712  -0.495 -54.858  1.00  0.00           O  
ATOM   1334  CB  ASN A  88      28.606  -0.988 -57.814  1.00  0.00           C  
ATOM   1335  CG  ASN A  88      28.926  -2.106 -58.625  1.00  0.00           C  
ATOM   1336  OD1 ASN A  88      28.497  -3.241 -58.351  1.00  0.00           O  
ATOM   1337  ND2 ASN A  88      29.687  -1.842 -59.629  1.00  0.00           N  
ATOM   1338  H   ASN A  88      26.304  -0.351 -58.884  1.00  0.00           H  
ATOM   1339  HA  ASN A  88      27.191  -2.097 -56.733  1.00  0.00           H  
ATOM   1340 1HB  ASN A  88      28.666  -0.068 -58.405  1.00  0.00           H  
ATOM   1341 2HB  ASN A  88      29.340  -0.940 -57.044  1.00  0.00           H  
ATOM   1342 1HD2 ASN A  88      29.995  -2.565 -60.267  1.00  0.00           H  
ATOM   1343 2HD2 ASN A  88      29.981  -0.900 -59.806  1.00  0.00           H  
ATOM   1344  N   ALA A  89      26.758   1.055 -56.166  1.00  0.00           N  
ATOM   1345  CA  ALA A  89      26.696   2.009 -55.089  1.00  0.00           C  
ATOM   1346  C   ALA A  89      25.745   1.461 -54.057  1.00  0.00           C  
ATOM   1347  O   ALA A  89      25.979   1.549 -52.852  1.00  0.00           O  
ATOM   1348  CB  ALA A  89      26.243   3.349 -55.591  1.00  0.00           C  
ATOM   1349  H   ALA A  89      26.339   1.290 -57.058  1.00  0.00           H  
ATOM   1350  HA  ALA A  89      27.685   2.102 -54.640  1.00  0.00           H  
ATOM   1351 1HB  ALA A  89      26.203   4.026 -54.771  1.00  0.00           H  
ATOM   1352 2HB  ALA A  89      26.938   3.702 -56.330  1.00  0.00           H  
ATOM   1353 3HB  ALA A  89      25.259   3.269 -56.035  1.00  0.00           H  
ATOM   1354  N   THR A  90      24.670   0.844 -54.555  1.00  0.00           N  
ATOM   1355  CA  THR A  90      23.674   0.245 -53.687  1.00  0.00           C  
ATOM   1356  C   THR A  90      24.288  -0.892 -52.894  1.00  0.00           C  
ATOM   1357  O   THR A  90      24.116  -0.975 -51.675  1.00  0.00           O  
ATOM   1358  CB  THR A  90      22.425  -0.181 -54.489  1.00  0.00           C  
ATOM   1359  OG1 THR A  90      21.818   0.988 -55.096  1.00  0.00           O  
ATOM   1360  CG2 THR A  90      21.411  -0.874 -53.580  1.00  0.00           C  
ATOM   1361  H   THR A  90      24.544   0.827 -55.572  1.00  0.00           H  
ATOM   1362  HA  THR A  90      23.374   0.965 -52.954  1.00  0.00           H  
ATOM   1363  HB  THR A  90      22.720  -0.869 -55.275  1.00  0.00           H  
ATOM   1364  HG1 THR A  90      22.414   1.328 -55.786  1.00  0.00           H  
ATOM   1365 1HG2 THR A  90      20.538  -1.172 -54.158  1.00  0.00           H  
ATOM   1366 2HG2 THR A  90      21.865  -1.762 -53.136  1.00  0.00           H  
ATOM   1367 3HG2 THR A  90      21.105  -0.196 -52.790  1.00  0.00           H  
ATOM   1368  N   LEU A  91      25.070  -1.737 -53.549  1.00  0.00           N  
ATOM   1369  CA  LEU A  91      25.707  -2.807 -52.809  1.00  0.00           C  
ATOM   1370  C   LEU A  91      26.660  -2.250 -51.743  1.00  0.00           C  
ATOM   1371  O   LEU A  91      26.633  -2.698 -50.598  1.00  0.00           O  
ATOM   1372  CB  LEU A  91      26.483  -3.681 -53.777  1.00  0.00           C  
ATOM   1373  CG  LEU A  91      25.659  -4.513 -54.738  1.00  0.00           C  
ATOM   1374  CD1 LEU A  91      26.564  -5.157 -55.726  1.00  0.00           C  
ATOM   1375  CD2 LEU A  91      24.932  -5.536 -53.983  1.00  0.00           C  
ATOM   1376  H   LEU A  91      25.183  -1.656 -54.561  1.00  0.00           H  
ATOM   1377  HA  LEU A  91      24.937  -3.398 -52.316  1.00  0.00           H  
ATOM   1378 1HB  LEU A  91      27.097  -3.028 -54.377  1.00  0.00           H  
ATOM   1379 2HB  LEU A  91      27.132  -4.353 -53.212  1.00  0.00           H  
ATOM   1380  HG  LEU A  91      24.958  -3.883 -55.269  1.00  0.00           H  
ATOM   1381 1HD1 LEU A  91      25.986  -5.764 -56.419  1.00  0.00           H  
ATOM   1382 2HD1 LEU A  91      27.100  -4.400 -56.283  1.00  0.00           H  
ATOM   1383 3HD1 LEU A  91      27.269  -5.784 -55.189  1.00  0.00           H  
ATOM   1384 1HD2 LEU A  91      24.345  -6.148 -54.667  1.00  0.00           H  
ATOM   1385 2HD2 LEU A  91      25.658  -6.157 -53.470  1.00  0.00           H  
ATOM   1386 3HD2 LEU A  91      24.273  -5.052 -53.262  1.00  0.00           H  
ATOM   1387  N   ILE A  92      27.435  -1.214 -52.076  1.00  0.00           N  
ATOM   1388  CA  ILE A  92      28.372  -0.635 -51.114  1.00  0.00           C  
ATOM   1389  C   ILE A  92      27.660  -0.021 -49.935  1.00  0.00           C  
ATOM   1390  O   ILE A  92      28.059  -0.208 -48.778  1.00  0.00           O  
ATOM   1391  CB  ILE A  92      29.252   0.432 -51.741  1.00  0.00           C  
ATOM   1392  CG1 ILE A  92      30.179  -0.184 -52.736  1.00  0.00           C  
ATOM   1393  CG2 ILE A  92      30.012   1.170 -50.644  1.00  0.00           C  
ATOM   1394  CD1 ILE A  92      30.851   0.824 -53.572  1.00  0.00           C  
ATOM   1395  H   ILE A  92      27.411  -0.850 -53.030  1.00  0.00           H  
ATOM   1396  HA  ILE A  92      29.017  -1.422 -50.742  1.00  0.00           H  
ATOM   1397  HB  ILE A  92      28.622   1.122 -52.290  1.00  0.00           H  
ATOM   1398 1HG1 ILE A  92      30.928  -0.780 -52.222  1.00  0.00           H  
ATOM   1399 2HG1 ILE A  92      29.610  -0.832 -53.381  1.00  0.00           H  
ATOM   1400 1HG2 ILE A  92      30.639   1.944 -51.079  1.00  0.00           H  
ATOM   1401 2HG2 ILE A  92      29.312   1.627 -49.947  1.00  0.00           H  
ATOM   1402 3HG2 ILE A  92      30.620   0.454 -50.122  1.00  0.00           H  
ATOM   1403 1HD1 ILE A  92      31.480   0.326 -54.279  1.00  0.00           H  
ATOM   1404 2HD1 ILE A  92      30.101   1.410 -54.100  1.00  0.00           H  
ATOM   1405 3HD1 ILE A  92      31.448   1.477 -52.945  1.00  0.00           H  
ATOM   1406  N   ARG A  93      26.610   0.747 -50.209  1.00  0.00           N  
ATOM   1407  CA  ARG A  93      25.901   1.369 -49.122  1.00  0.00           C  
ATOM   1408  C   ARG A  93      25.305   0.303 -48.215  1.00  0.00           C  
ATOM   1409  O   ARG A  93      25.406   0.403 -46.993  1.00  0.00           O  
ATOM   1410  CB  ARG A  93      24.782   2.267 -49.630  1.00  0.00           C  
ATOM   1411  CG  ARG A  93      25.191   3.571 -50.319  1.00  0.00           C  
ATOM   1412  CD  ARG A  93      24.020   4.470 -50.476  1.00  0.00           C  
ATOM   1413  NE  ARG A  93      22.899   3.732 -51.020  1.00  0.00           N  
ATOM   1414  CZ  ARG A  93      22.685   3.471 -52.306  1.00  0.00           C  
ATOM   1415  NH1 ARG A  93      23.536   3.877 -53.199  1.00  0.00           N  
ATOM   1416  NH2 ARG A  93      21.610   2.775 -52.679  1.00  0.00           N  
ATOM   1417  H   ARG A  93      26.312   0.895 -51.172  1.00  0.00           H  
ATOM   1418  HA  ARG A  93      26.614   1.965 -48.559  1.00  0.00           H  
ATOM   1419 1HB  ARG A  93      24.234   1.702 -50.390  1.00  0.00           H  
ATOM   1420 2HB  ARG A  93      24.083   2.463 -48.850  1.00  0.00           H  
ATOM   1421 1HG  ARG A  93      25.920   4.083 -49.699  1.00  0.00           H  
ATOM   1422 2HG  ARG A  93      25.618   3.377 -51.292  1.00  0.00           H  
ATOM   1423 1HD  ARG A  93      23.725   4.905 -49.531  1.00  0.00           H  
ATOM   1424 2HD  ARG A  93      24.273   5.270 -51.175  1.00  0.00           H  
ATOM   1425  HE  ARG A  93      22.202   3.396 -50.357  1.00  0.00           H  
ATOM   1426 1HH1 ARG A  93      24.351   4.394 -52.907  1.00  0.00           H  
ATOM   1427 2HH1 ARG A  93      23.344   3.679 -54.169  1.00  0.00           H  
ATOM   1428 1HH2 ARG A  93      20.958   2.426 -51.988  1.00  0.00           H  
ATOM   1429 2HH2 ARG A  93      21.486   2.504 -53.657  1.00  0.00           H  
ATOM   1430  N   ASN A  94      24.752  -0.767 -48.805  1.00  0.00           N  
ATOM   1431  CA  ASN A  94      24.163  -1.833 -48.007  1.00  0.00           C  
ATOM   1432  C   ASN A  94      25.205  -2.517 -47.118  1.00  0.00           C  
ATOM   1433  O   ASN A  94      24.956  -2.799 -45.941  1.00  0.00           O  
ATOM   1434  CB  ASN A  94      23.540  -2.886 -48.891  1.00  0.00           C  
ATOM   1435  CG  ASN A  94      22.236  -2.560 -49.593  1.00  0.00           C  
ATOM   1436  OD1 ASN A  94      21.463  -1.635 -49.291  1.00  0.00           O  
ATOM   1437  ND2 ASN A  94      21.965  -3.391 -50.554  1.00  0.00           N  
ATOM   1438  H   ASN A  94      24.699  -0.828 -49.823  1.00  0.00           H  
ATOM   1439  HA  ASN A  94      23.405  -1.393 -47.359  1.00  0.00           H  
ATOM   1440 1HB  ASN A  94      24.264  -3.190 -49.645  1.00  0.00           H  
ATOM   1441 2HB  ASN A  94      23.362  -3.736 -48.281  1.00  0.00           H  
ATOM   1442 1HD2 ASN A  94      21.107  -3.323 -51.089  1.00  0.00           H  
ATOM   1443 2HD2 ASN A  94      22.603  -4.135 -50.748  1.00  0.00           H  
ATOM   1444  N   ILE A  95      26.411  -2.717 -47.655  1.00  0.00           N  
ATOM   1445  CA  ILE A  95      27.492  -3.332 -46.896  1.00  0.00           C  
ATOM   1446  C   ILE A  95      27.827  -2.480 -45.709  1.00  0.00           C  
ATOM   1447  O   ILE A  95      27.920  -2.961 -44.577  1.00  0.00           O  
ATOM   1448  CB  ILE A  95      28.755  -3.476 -47.767  1.00  0.00           C  
ATOM   1449  CG1 ILE A  95      28.510  -4.507 -48.845  1.00  0.00           C  
ATOM   1450  CG2 ILE A  95      29.976  -3.843 -46.896  1.00  0.00           C  
ATOM   1451  CD1 ILE A  95      29.516  -4.482 -49.952  1.00  0.00           C  
ATOM   1452  H   ILE A  95      26.566  -2.473 -48.637  1.00  0.00           H  
ATOM   1453  HA  ILE A  95      27.170  -4.309 -46.551  1.00  0.00           H  
ATOM   1454  HB  ILE A  95      28.954  -2.533 -48.270  1.00  0.00           H  
ATOM   1455 1HG1 ILE A  95      28.561  -5.474 -48.396  1.00  0.00           H  
ATOM   1456 2HG1 ILE A  95      27.524  -4.376 -49.239  1.00  0.00           H  
ATOM   1457 1HG2 ILE A  95      30.850  -3.929 -47.526  1.00  0.00           H  
ATOM   1458 2HG2 ILE A  95      30.144  -3.064 -46.151  1.00  0.00           H  
ATOM   1459 3HG2 ILE A  95      29.799  -4.781 -46.395  1.00  0.00           H  
ATOM   1460 1HD1 ILE A  95      29.297  -5.266 -50.673  1.00  0.00           H  
ATOM   1461 2HD1 ILE A  95      29.489  -3.532 -50.449  1.00  0.00           H  
ATOM   1462 3HD1 ILE A  95      30.479  -4.622 -49.535  1.00  0.00           H  
ATOM   1463  N   CYS A  96      27.969  -1.192 -45.963  1.00  0.00           N  
ATOM   1464  CA  CYS A  96      28.319  -0.265 -44.923  1.00  0.00           C  
ATOM   1465  C   CYS A  96      27.224  -0.173 -43.849  1.00  0.00           C  
ATOM   1466  O   CYS A  96      27.532  -0.220 -42.654  1.00  0.00           O  
ATOM   1467  CB  CYS A  96      28.555   1.082 -45.562  1.00  0.00           C  
ATOM   1468  SG  CYS A  96      29.964   1.155 -46.583  1.00  0.00           S  
ATOM   1469  H   CYS A  96      27.859  -0.852 -46.922  1.00  0.00           H  
ATOM   1470  HA  CYS A  96      29.245  -0.601 -44.458  1.00  0.00           H  
ATOM   1471 1HB  CYS A  96      27.695   1.336 -46.172  1.00  0.00           H  
ATOM   1472 2HB  CYS A  96      28.687   1.807 -44.817  1.00  0.00           H  
ATOM   1473  HG  CYS A  96      29.402   0.451 -47.599  1.00  0.00           H  
ATOM   1474  N   GLN A  97      25.943  -0.128 -44.249  1.00  0.00           N  
ATOM   1475  CA  GLN A  97      24.885  -0.053 -43.240  1.00  0.00           C  
ATOM   1476  C   GLN A  97      24.901  -1.272 -42.361  1.00  0.00           C  
ATOM   1477  O   GLN A  97      24.750  -1.190 -41.132  1.00  0.00           O  
ATOM   1478  CB  GLN A  97      23.488   0.005 -43.861  1.00  0.00           C  
ATOM   1479  CG  GLN A  97      23.125   1.222 -44.492  1.00  0.00           C  
ATOM   1480  CD  GLN A  97      21.761   1.180 -45.069  1.00  0.00           C  
ATOM   1481  OE1 GLN A  97      21.480   0.543 -46.088  1.00  0.00           O  
ATOM   1482  NE2 GLN A  97      20.871   1.858 -44.343  1.00  0.00           N  
ATOM   1483  H   GLN A  97      25.713  -0.104 -45.241  1.00  0.00           H  
ATOM   1484  HA  GLN A  97      25.053   0.829 -42.622  1.00  0.00           H  
ATOM   1485 1HB  GLN A  97      23.444  -0.726 -44.647  1.00  0.00           H  
ATOM   1486 2HB  GLN A  97      22.733  -0.252 -43.119  1.00  0.00           H  
ATOM   1487 1HG  GLN A  97      23.156   2.001 -43.752  1.00  0.00           H  
ATOM   1488 2HG  GLN A  97      23.820   1.385 -45.284  1.00  0.00           H  
ATOM   1489 1HE2 GLN A  97      19.883   1.895 -44.549  1.00  0.00           H  
ATOM   1490 2HE2 GLN A  97      21.174   2.323 -43.513  1.00  0.00           H  
ATOM   1491  N   ALA A  98      25.088  -2.420 -42.985  1.00  0.00           N  
ATOM   1492  CA  ALA A  98      25.118  -3.637 -42.233  1.00  0.00           C  
ATOM   1493  C   ALA A  98      26.274  -3.643 -41.289  1.00  0.00           C  
ATOM   1494  O   ALA A  98      26.112  -4.016 -40.140  1.00  0.00           O  
ATOM   1495  CB  ALA A  98      25.206  -4.795 -43.162  1.00  0.00           C  
ATOM   1496  H   ALA A  98      25.199  -2.453 -44.001  1.00  0.00           H  
ATOM   1497  HA  ALA A  98      24.213  -3.699 -41.639  1.00  0.00           H  
ATOM   1498 1HB  ALA A  98      25.221  -5.723 -42.593  1.00  0.00           H  
ATOM   1499 2HB  ALA A  98      24.374  -4.790 -43.828  1.00  0.00           H  
ATOM   1500 3HB  ALA A  98      26.109  -4.666 -43.718  1.00  0.00           H  
ATOM   1501  N   CYS A  99      27.429  -3.169 -41.729  1.00  0.00           N  
ATOM   1502  CA  CYS A  99      28.591  -3.190 -40.873  1.00  0.00           C  
ATOM   1503  C   CYS A  99      28.390  -2.308 -39.648  1.00  0.00           C  
ATOM   1504  O   CYS A  99      28.815  -2.672 -38.548  1.00  0.00           O  
ATOM   1505  CB  CYS A  99      29.815  -2.827 -41.680  1.00  0.00           C  
ATOM   1506  SG  CYS A  99      30.222  -4.118 -42.866  1.00  0.00           S  
ATOM   1507  H   CYS A  99      27.523  -2.850 -42.694  1.00  0.00           H  
ATOM   1508  HA  CYS A  99      28.738  -4.203 -40.534  1.00  0.00           H  
ATOM   1509 1HB  CYS A  99      29.637  -1.902 -42.228  1.00  0.00           H  
ATOM   1510 2HB  CYS A  99      30.670  -2.673 -41.023  1.00  0.00           H  
ATOM   1511  HG  CYS A  99      29.171  -3.848 -43.680  1.00  0.00           H  
ATOM   1512  N   GLU A 100      27.702  -1.173 -39.807  1.00  0.00           N  
ATOM   1513  CA  GLU A 100      27.413  -0.322 -38.653  1.00  0.00           C  
ATOM   1514  C   GLU A 100      26.551  -1.128 -37.652  1.00  0.00           C  
ATOM   1515  O   GLU A 100      26.784  -1.096 -36.433  1.00  0.00           O  
ATOM   1516  CB  GLU A 100      26.741   0.990 -39.110  1.00  0.00           C  
ATOM   1517  CG  GLU A 100      26.495   2.054 -37.983  1.00  0.00           C  
ATOM   1518  CD  GLU A 100      26.024   3.444 -38.516  1.00  0.00           C  
ATOM   1519  OE1 GLU A 100      24.905   3.567 -38.996  1.00  0.00           O  
ATOM   1520  OE2 GLU A 100      26.818   4.378 -38.439  1.00  0.00           O  
ATOM   1521  H   GLU A 100      27.398  -0.898 -40.744  1.00  0.00           H  
ATOM   1522  HA  GLU A 100      28.353  -0.067 -38.163  1.00  0.00           H  
ATOM   1523 1HB  GLU A 100      27.355   1.455 -39.879  1.00  0.00           H  
ATOM   1524 2HB  GLU A 100      25.777   0.758 -39.568  1.00  0.00           H  
ATOM   1525 1HG  GLU A 100      25.735   1.668 -37.302  1.00  0.00           H  
ATOM   1526 2HG  GLU A 100      27.417   2.181 -37.414  1.00  0.00           H  
ATOM   1527  N   THR A 101      25.585  -1.896 -38.181  1.00  0.00           N  
ATOM   1528  CA  THR A 101      24.736  -2.751 -37.354  1.00  0.00           C  
ATOM   1529  C   THR A 101      25.547  -3.871 -36.704  1.00  0.00           C  
ATOM   1530  O   THR A 101      25.365  -4.196 -35.528  1.00  0.00           O  
ATOM   1531  CB  THR A 101      23.573  -3.365 -38.158  1.00  0.00           C  
ATOM   1532  OG1 THR A 101      22.756  -2.309 -38.680  1.00  0.00           O  
ATOM   1533  CG2 THR A 101      22.741  -4.264 -37.237  1.00  0.00           C  
ATOM   1534  H   THR A 101      25.428  -1.866 -39.193  1.00  0.00           H  
ATOM   1535  HA  THR A 101      24.311  -2.147 -36.561  1.00  0.00           H  
ATOM   1536  HB  THR A 101      23.954  -3.958 -38.981  1.00  0.00           H  
ATOM   1537  HG1 THR A 101      23.271  -1.816 -39.345  1.00  0.00           H  
ATOM   1538 1HG2 THR A 101      21.913  -4.696 -37.783  1.00  0.00           H  
ATOM   1539 2HG2 THR A 101      23.371  -5.065 -36.850  1.00  0.00           H  
ATOM   1540 3HG2 THR A 101      22.352  -3.676 -36.408  1.00  0.00           H  
ATOM   1541  N   LEU A 102      26.444  -4.476 -37.472  1.00  0.00           N  
ATOM   1542  CA  LEU A 102      27.223  -5.594 -36.974  1.00  0.00           C  
ATOM   1543  C   LEU A 102      28.105  -5.143 -35.816  1.00  0.00           C  
ATOM   1544  O   LEU A 102      28.278  -5.881 -34.857  1.00  0.00           O  
ATOM   1545  CB  LEU A 102      28.084  -6.171 -38.091  1.00  0.00           C  
ATOM   1546  CG  LEU A 102      27.316  -6.827 -39.250  1.00  0.00           C  
ATOM   1547  CD1 LEU A 102      28.296  -7.262 -40.362  1.00  0.00           C  
ATOM   1548  CD2 LEU A 102      26.547  -7.882 -38.697  1.00  0.00           C  
ATOM   1549  H   LEU A 102      26.555  -4.172 -38.433  1.00  0.00           H  
ATOM   1550  HA  LEU A 102      26.543  -6.363 -36.614  1.00  0.00           H  
ATOM   1551 1HB  LEU A 102      28.687  -5.371 -38.500  1.00  0.00           H  
ATOM   1552 2HB  LEU A 102      28.752  -6.918 -37.667  1.00  0.00           H  
ATOM   1553  HG  LEU A 102      26.651  -6.156 -39.698  1.00  0.00           H  
ATOM   1554 1HD1 LEU A 102      27.736  -7.729 -41.177  1.00  0.00           H  
ATOM   1555 2HD1 LEU A 102      28.831  -6.410 -40.749  1.00  0.00           H  
ATOM   1556 3HD1 LEU A 102      29.000  -7.953 -39.975  1.00  0.00           H  
ATOM   1557 1HD2 LEU A 102      26.044  -8.382 -39.461  1.00  0.00           H  
ATOM   1558 2HD2 LEU A 102      27.166  -8.512 -38.251  1.00  0.00           H  
ATOM   1559 3HD2 LEU A 102      25.844  -7.496 -37.959  1.00  0.00           H  
ATOM   1560  N   GLN A 103      28.655  -3.920 -35.899  1.00  0.00           N  
ATOM   1561  CA  GLN A 103      29.442  -3.328 -34.808  1.00  0.00           C  
ATOM   1562  C   GLN A 103      28.564  -3.090 -33.578  1.00  0.00           C  
ATOM   1563  O   GLN A 103      28.945  -3.380 -32.436  1.00  0.00           O  
ATOM   1564  CB  GLN A 103      30.041  -1.973 -35.213  1.00  0.00           C  
ATOM   1565  CG  GLN A 103      30.891  -1.319 -34.100  1.00  0.00           C  
ATOM   1566  CD  GLN A 103      31.430   0.079 -34.451  1.00  0.00           C  
ATOM   1567  OE1 GLN A 103      30.970   0.744 -35.384  1.00  0.00           O  
ATOM   1568  NE2 GLN A 103      32.424   0.526 -33.681  1.00  0.00           N  
ATOM   1569  H   GLN A 103      28.522  -3.382 -36.756  1.00  0.00           H  
ATOM   1570  HA  GLN A 103      30.244  -4.015 -34.540  1.00  0.00           H  
ATOM   1571 1HB  GLN A 103      30.668  -2.098 -36.100  1.00  0.00           H  
ATOM   1572 2HB  GLN A 103      29.238  -1.285 -35.481  1.00  0.00           H  
ATOM   1573 1HG  GLN A 103      30.275  -1.231 -33.205  1.00  0.00           H  
ATOM   1574 2HG  GLN A 103      31.745  -1.967 -33.901  1.00  0.00           H  
ATOM   1575 1HE2 GLN A 103      32.832   1.423 -33.853  1.00  0.00           H  
ATOM   1576 2HE2 GLN A 103      32.771  -0.036 -32.932  1.00  0.00           H  
ATOM   1577  N   SER A 104      27.378  -2.543 -33.830  1.00  0.00           N  
ATOM   1578  CA  SER A 104      26.434  -2.183 -32.794  1.00  0.00           C  
ATOM   1579  C   SER A 104      25.973  -3.364 -31.948  1.00  0.00           C  
ATOM   1580  O   SER A 104      25.893  -3.253 -30.729  1.00  0.00           O  
ATOM   1581  CB  SER A 104      25.242  -1.541 -33.447  1.00  0.00           C  
ATOM   1582  OG  SER A 104      25.585  -0.321 -34.053  1.00  0.00           O  
ATOM   1583  H   SER A 104      27.129  -2.317 -34.794  1.00  0.00           H  
ATOM   1584  HA  SER A 104      26.910  -1.455 -32.139  1.00  0.00           H  
ATOM   1585 1HB  SER A 104      24.845  -2.207 -34.191  1.00  0.00           H  
ATOM   1586 2HB  SER A 104      24.481  -1.397 -32.739  1.00  0.00           H  
ATOM   1587  HG  SER A 104      26.162  -0.547 -34.823  1.00  0.00           H  
ATOM   1588  N   ILE A 105      25.726  -4.513 -32.565  1.00  0.00           N  
ATOM   1589  CA  ILE A 105      25.258  -5.670 -31.800  1.00  0.00           C  
ATOM   1590  C   ILE A 105      26.162  -6.039 -30.592  1.00  0.00           C  
ATOM   1591  O   ILE A 105      25.667  -5.991 -29.461  1.00  0.00           O  
ATOM   1592  CB  ILE A 105      25.012  -6.881 -32.734  1.00  0.00           C  
ATOM   1593  CG1 ILE A 105      23.823  -6.567 -33.651  1.00  0.00           C  
ATOM   1594  CG2 ILE A 105      24.748  -8.172 -31.901  1.00  0.00           C  
ATOM   1595  CD1 ILE A 105      23.672  -7.486 -34.785  1.00  0.00           C  
ATOM   1596  H   ILE A 105      25.807  -4.553 -33.585  1.00  0.00           H  
ATOM   1597  HA  ILE A 105      24.291  -5.407 -31.385  1.00  0.00           H  
ATOM   1598  HB  ILE A 105      25.852  -7.019 -33.396  1.00  0.00           H  
ATOM   1599 1HG1 ILE A 105      22.931  -6.655 -33.101  1.00  0.00           H  
ATOM   1600 2HG1 ILE A 105      23.920  -5.554 -34.026  1.00  0.00           H  
ATOM   1601 1HG2 ILE A 105      24.565  -9.009 -32.572  1.00  0.00           H  
ATOM   1602 2HG2 ILE A 105      25.607  -8.399 -31.276  1.00  0.00           H  
ATOM   1603 3HG2 ILE A 105      23.881  -8.024 -31.274  1.00  0.00           H  
ATOM   1604 1HD1 ILE A 105      22.795  -7.209 -35.374  1.00  0.00           H  
ATOM   1605 2HD1 ILE A 105      24.561  -7.453 -35.416  1.00  0.00           H  
ATOM   1606 3HD1 ILE A 105      23.537  -8.463 -34.377  1.00  0.00           H  
ATOM   1607  N   PRO A 106      27.459  -6.427 -30.749  1.00  0.00           N  
ATOM   1608  CA  PRO A 106      28.356  -6.734 -29.654  1.00  0.00           C  
ATOM   1609  C   PRO A 106      28.617  -5.525 -28.786  1.00  0.00           C  
ATOM   1610  O   PRO A 106      28.872  -5.679 -27.596  1.00  0.00           O  
ATOM   1611  CB  PRO A 106      29.641  -7.136 -30.371  1.00  0.00           C  
ATOM   1612  CG  PRO A 106      29.521  -6.473 -31.702  1.00  0.00           C  
ATOM   1613  CD  PRO A 106      28.082  -6.517 -32.026  1.00  0.00           C  
ATOM   1614  HA  PRO A 106      27.951  -7.569 -29.064  1.00  0.00           H  
ATOM   1615 1HB  PRO A 106      30.516  -6.779 -29.805  1.00  0.00           H  
ATOM   1616 2HB  PRO A 106      29.722  -8.220 -30.441  1.00  0.00           H  
ATOM   1617 1HG  PRO A 106      29.913  -5.451 -31.627  1.00  0.00           H  
ATOM   1618 2HG  PRO A 106      30.083  -6.936 -32.476  1.00  0.00           H  
ATOM   1619 1HD  PRO A 106      27.881  -5.676 -32.605  1.00  0.00           H  
ATOM   1620 2HD  PRO A 106      27.852  -7.456 -32.530  1.00  0.00           H  
ATOM   1621  N   ARG A 107      28.483  -4.309 -29.337  1.00  0.00           N  
ATOM   1622  CA  ARG A 107      28.680  -3.152 -28.491  1.00  0.00           C  
ATOM   1623  C   ARG A 107      27.598  -3.123 -27.451  1.00  0.00           C  
ATOM   1624  O   ARG A 107      27.860  -3.029 -26.254  1.00  0.00           O  
ATOM   1625  CB  ARG A 107      28.628  -1.843 -29.268  1.00  0.00           C  
ATOM   1626  CG  ARG A 107      28.836  -0.574 -28.418  1.00  0.00           C  
ATOM   1627  CD  ARG A 107      28.749   0.683 -29.244  1.00  0.00           C  
ATOM   1628  NE  ARG A 107      28.901   1.909 -28.427  1.00  0.00           N  
ATOM   1629  CZ  ARG A 107      30.074   2.474 -28.091  1.00  0.00           C  
ATOM   1630  NH1 ARG A 107      31.217   1.951 -28.487  1.00  0.00           N  
ATOM   1631  NH2 ARG A 107      30.053   3.567 -27.355  1.00  0.00           N  
ATOM   1632  H   ARG A 107      28.302  -4.163 -30.334  1.00  0.00           H  
ATOM   1633  HA  ARG A 107      29.648  -3.236 -27.998  1.00  0.00           H  
ATOM   1634 1HB  ARG A 107      29.381  -1.858 -30.056  1.00  0.00           H  
ATOM   1635 2HB  ARG A 107      27.662  -1.748 -29.751  1.00  0.00           H  
ATOM   1636 1HG  ARG A 107      28.062  -0.529 -27.649  1.00  0.00           H  
ATOM   1637 2HG  ARG A 107      29.816  -0.610 -27.943  1.00  0.00           H  
ATOM   1638 1HD  ARG A 107      29.538   0.674 -29.994  1.00  0.00           H  
ATOM   1639 2HD  ARG A 107      27.782   0.723 -29.742  1.00  0.00           H  
ATOM   1640  HE  ARG A 107      28.058   2.395 -28.073  1.00  0.00           H  
ATOM   1641 1HH1 ARG A 107      31.220   1.114 -29.052  1.00  0.00           H  
ATOM   1642 2HH1 ARG A 107      32.088   2.388 -28.225  1.00  0.00           H  
ATOM   1643 1HH2 ARG A 107      29.135   3.948 -27.066  1.00  0.00           H  
ATOM   1644 2HH2 ARG A 107      30.907   4.021 -27.083  1.00  0.00           H  
ATOM   1645  N   TYR A 108      26.356  -3.253 -27.901  1.00  0.00           N  
ATOM   1646  CA  TYR A 108      25.259  -3.152 -26.972  1.00  0.00           C  
ATOM   1647  C   TYR A 108      25.325  -4.307 -25.993  1.00  0.00           C  
ATOM   1648  O   TYR A 108      25.242  -4.116 -24.772  1.00  0.00           O  
ATOM   1649  CB  TYR A 108      23.927  -3.194 -27.738  1.00  0.00           C  
ATOM   1650  CG  TYR A 108      23.810  -2.086 -28.727  1.00  0.00           C  
ATOM   1651  CD1 TYR A 108      24.717  -1.048 -28.681  1.00  0.00           C  
ATOM   1652  CD2 TYR A 108      22.819  -2.110 -29.696  1.00  0.00           C  
ATOM   1653  CE1 TYR A 108      24.656  -0.056 -29.606  1.00  0.00           C  
ATOM   1654  CE2 TYR A 108      22.745  -1.096 -30.626  1.00  0.00           C  
ATOM   1655  CZ  TYR A 108      23.669  -0.075 -30.585  1.00  0.00           C  
ATOM   1656  OH  TYR A 108      23.637   0.932 -31.523  1.00  0.00           O  
ATOM   1657  H   TYR A 108      26.180  -3.374 -28.899  1.00  0.00           H  
ATOM   1658  HA  TYR A 108      25.345  -2.220 -26.419  1.00  0.00           H  
ATOM   1659 1HB  TYR A 108      23.838  -4.146 -28.274  1.00  0.00           H  
ATOM   1660 2HB  TYR A 108      23.096  -3.125 -27.050  1.00  0.00           H  
ATOM   1661  HD1 TYR A 108      25.494  -1.035 -27.920  1.00  0.00           H  
ATOM   1662  HD2 TYR A 108      22.105  -2.931 -29.723  1.00  0.00           H  
ATOM   1663  HE1 TYR A 108      25.384   0.750 -29.581  1.00  0.00           H  
ATOM   1664  HE2 TYR A 108      21.973  -1.109 -31.396  1.00  0.00           H  
ATOM   1665  HH  TYR A 108      23.143   0.637 -32.292  1.00  0.00           H  
ATOM   1666  N   PHE A 109      25.601  -5.498 -26.498  1.00  0.00           N  
ATOM   1667  CA  PHE A 109      25.639  -6.633 -25.609  1.00  0.00           C  
ATOM   1668  C   PHE A 109      26.753  -6.605 -24.586  1.00  0.00           C  
ATOM   1669  O   PHE A 109      26.523  -6.946 -23.430  1.00  0.00           O  
ATOM   1670  CB  PHE A 109      25.640  -7.919 -26.399  1.00  0.00           C  
ATOM   1671  CG  PHE A 109      24.270  -8.332 -26.762  1.00  0.00           C  
ATOM   1672  CD1 PHE A 109      23.380  -8.674 -25.737  1.00  0.00           C  
ATOM   1673  CD2 PHE A 109      23.852  -8.436 -28.069  1.00  0.00           C  
ATOM   1674  CE1 PHE A 109      22.121  -9.113 -26.019  1.00  0.00           C  
ATOM   1675  CE2 PHE A 109      22.582  -8.883 -28.347  1.00  0.00           C  
ATOM   1676  CZ  PHE A 109      21.723  -9.221 -27.323  1.00  0.00           C  
ATOM   1677  H   PHE A 109      25.725  -5.627 -27.509  1.00  0.00           H  
ATOM   1678  HA  PHE A 109      24.703  -6.634 -25.056  1.00  0.00           H  
ATOM   1679 1HB  PHE A 109      26.215  -7.784 -27.315  1.00  0.00           H  
ATOM   1680 2HB  PHE A 109      26.109  -8.712 -25.821  1.00  0.00           H  
ATOM   1681  HD1 PHE A 109      23.708  -8.597 -24.701  1.00  0.00           H  
ATOM   1682  HD2 PHE A 109      24.540  -8.182 -28.874  1.00  0.00           H  
ATOM   1683  HE1 PHE A 109      21.442  -9.380 -25.212  1.00  0.00           H  
ATOM   1684  HE2 PHE A 109      22.261  -8.985 -29.369  1.00  0.00           H  
ATOM   1685  HZ  PHE A 109      20.736  -9.572 -27.547  1.00  0.00           H  
ATOM   1686  N   TYR A 110      27.948  -6.183 -24.964  1.00  0.00           N  
ATOM   1687  CA  TYR A 110      29.033  -6.167 -24.002  1.00  0.00           C  
ATOM   1688  C   TYR A 110      29.041  -4.932 -23.119  1.00  0.00           C  
ATOM   1689  O   TYR A 110      29.260  -5.022 -21.914  1.00  0.00           O  
ATOM   1690  CB  TYR A 110      30.354  -6.322 -24.728  1.00  0.00           C  
ATOM   1691  CG  TYR A 110      30.485  -7.668 -25.308  1.00  0.00           C  
ATOM   1692  CD1 TYR A 110      31.318  -7.871 -26.373  1.00  0.00           C  
ATOM   1693  CD2 TYR A 110      29.749  -8.721 -24.766  1.00  0.00           C  
ATOM   1694  CE1 TYR A 110      31.445  -9.121 -26.897  1.00  0.00           C  
ATOM   1695  CE2 TYR A 110      29.870  -9.971 -25.291  1.00  0.00           C  
ATOM   1696  CZ  TYR A 110      30.720 -10.176 -26.345  1.00  0.00           C  
ATOM   1697  OH  TYR A 110      30.881 -11.419 -26.863  1.00  0.00           O  
ATOM   1698  H   TYR A 110      28.129  -5.900 -25.926  1.00  0.00           H  
ATOM   1699  HA  TYR A 110      28.916  -7.026 -23.350  1.00  0.00           H  
ATOM   1700 1HB  TYR A 110      30.426  -5.583 -25.530  1.00  0.00           H  
ATOM   1701 2HB  TYR A 110      31.180  -6.156 -24.042  1.00  0.00           H  
ATOM   1702  HD1 TYR A 110      31.882  -7.038 -26.793  1.00  0.00           H  
ATOM   1703  HD2 TYR A 110      29.086  -8.554 -23.919  1.00  0.00           H  
ATOM   1704  HE1 TYR A 110      32.116  -9.288 -27.737  1.00  0.00           H  
ATOM   1705  HE2 TYR A 110      29.308 -10.811 -24.869  1.00  0.00           H  
ATOM   1706  HH  TYR A 110      30.385 -12.086 -26.321  1.00  0.00           H  
ATOM   1707  N   ALA A 111      28.827  -3.765 -23.723  1.00  0.00           N  
ATOM   1708  CA  ALA A 111      28.928  -2.508 -23.005  1.00  0.00           C  
ATOM   1709  C   ALA A 111      27.679  -2.136 -22.221  1.00  0.00           C  
ATOM   1710  O   ALA A 111      27.783  -1.416 -21.226  1.00  0.00           O  
ATOM   1711  CB  ALA A 111      29.258  -1.393 -23.989  1.00  0.00           C  
ATOM   1712  H   ALA A 111      28.601  -3.726 -24.715  1.00  0.00           H  
ATOM   1713  HA  ALA A 111      29.744  -2.602 -22.293  1.00  0.00           H  
ATOM   1714 1HB  ALA A 111      29.388  -0.461 -23.442  1.00  0.00           H  
ATOM   1715 2HB  ALA A 111      30.176  -1.632 -24.523  1.00  0.00           H  
ATOM   1716 3HB  ALA A 111      28.447  -1.279 -24.697  1.00  0.00           H  
ATOM   1717  N   LEU A 112      26.493  -2.567 -22.660  1.00  0.00           N  
ATOM   1718  CA  LEU A 112      25.290  -2.133 -21.972  1.00  0.00           C  
ATOM   1719  C   LEU A 112      24.607  -3.258 -21.177  1.00  0.00           C  
ATOM   1720  O   LEU A 112      24.099  -3.029 -20.069  1.00  0.00           O  
ATOM   1721  CB  LEU A 112      24.319  -1.566 -23.003  1.00  0.00           C  
ATOM   1722  CG  LEU A 112      24.872  -0.408 -23.839  1.00  0.00           C  
ATOM   1723  CD1 LEU A 112      23.794   0.035 -24.814  1.00  0.00           C  
ATOM   1724  CD2 LEU A 112      25.354   0.705 -22.937  1.00  0.00           C  
ATOM   1725  H   LEU A 112      26.396  -3.159 -23.482  1.00  0.00           H  
ATOM   1726  HA  LEU A 112      25.554  -1.340 -21.278  1.00  0.00           H  
ATOM   1727 1HB  LEU A 112      24.012  -2.351 -23.674  1.00  0.00           H  
ATOM   1728 2HB  LEU A 112      23.436  -1.205 -22.485  1.00  0.00           H  
ATOM   1729  HG  LEU A 112      25.716  -0.766 -24.432  1.00  0.00           H  
ATOM   1730 1HD1 LEU A 112      24.176   0.840 -25.442  1.00  0.00           H  
ATOM   1731 2HD1 LEU A 112      23.497  -0.806 -25.443  1.00  0.00           H  
ATOM   1732 3HD1 LEU A 112      22.924   0.391 -24.255  1.00  0.00           H  
ATOM   1733 1HD2 LEU A 112      25.750   1.524 -23.540  1.00  0.00           H  
ATOM   1734 2HD2 LEU A 112      24.543   1.048 -22.356  1.00  0.00           H  
ATOM   1735 3HD2 LEU A 112      26.130   0.339 -22.276  1.00  0.00           H  
ATOM   1736  N   PHE A 113      24.605  -4.481 -21.719  1.00  0.00           N  
ATOM   1737  CA  PHE A 113      23.880  -5.554 -21.033  1.00  0.00           C  
ATOM   1738  C   PHE A 113      24.737  -6.508 -20.208  1.00  0.00           C  
ATOM   1739  O   PHE A 113      24.454  -6.692 -19.025  1.00  0.00           O  
ATOM   1740  CB  PHE A 113      23.069  -6.335 -22.053  1.00  0.00           C  
ATOM   1741  CG  PHE A 113      22.082  -5.455 -22.655  1.00  0.00           C  
ATOM   1742  CD1 PHE A 113      22.319  -4.911 -23.880  1.00  0.00           C  
ATOM   1743  CD2 PHE A 113      20.941  -5.121 -21.986  1.00  0.00           C  
ATOM   1744  CE1 PHE A 113      21.461  -4.036 -24.435  1.00  0.00           C  
ATOM   1745  CE2 PHE A 113      20.063  -4.254 -22.537  1.00  0.00           C  
ATOM   1746  CZ  PHE A 113      20.345  -3.698 -23.778  1.00  0.00           C  
ATOM   1747  H   PHE A 113      25.031  -4.626 -22.636  1.00  0.00           H  
ATOM   1748  HA  PHE A 113      23.168  -5.088 -20.351  1.00  0.00           H  
ATOM   1749 1HB  PHE A 113      23.719  -6.724 -22.835  1.00  0.00           H  
ATOM   1750 2HB  PHE A 113      22.557  -7.172 -21.580  1.00  0.00           H  
ATOM   1751  HD1 PHE A 113      23.206  -5.178 -24.395  1.00  0.00           H  
ATOM   1752  HD2 PHE A 113      20.750  -5.545 -21.008  1.00  0.00           H  
ATOM   1753  HE1 PHE A 113      21.662  -3.601 -25.410  1.00  0.00           H  
ATOM   1754  HE2 PHE A 113      19.152  -3.988 -21.994  1.00  0.00           H  
ATOM   1755  HZ  PHE A 113      19.676  -2.989 -24.249  1.00  0.00           H  
ATOM   1756  N   ALA A 114      25.830  -7.031 -20.765  1.00  0.00           N  
ATOM   1757  CA  ALA A 114      26.660  -8.007 -20.057  1.00  0.00           C  
ATOM   1758  C   ALA A 114      27.165  -7.453 -18.743  1.00  0.00           C  
ATOM   1759  O   ALA A 114      27.278  -8.175 -17.759  1.00  0.00           O  
ATOM   1760  CB  ALA A 114      27.830  -8.434 -20.908  1.00  0.00           C  
ATOM   1761  H   ALA A 114      26.056  -6.823 -21.729  1.00  0.00           H  
ATOM   1762  HA  ALA A 114      26.053  -8.871 -19.846  1.00  0.00           H  
ATOM   1763 1HB  ALA A 114      28.414  -9.178 -20.375  1.00  0.00           H  
ATOM   1764 2HB  ALA A 114      27.469  -8.860 -21.843  1.00  0.00           H  
ATOM   1765 3HB  ALA A 114      28.453  -7.568 -21.118  1.00  0.00           H  
ATOM   1766  N   ILE A 115      27.451  -6.161 -18.703  1.00  0.00           N  
ATOM   1767  CA  ILE A 115      27.905  -5.569 -17.466  1.00  0.00           C  
ATOM   1768  C   ILE A 115      26.759  -5.614 -16.442  1.00  0.00           C  
ATOM   1769  O   ILE A 115      26.944  -5.993 -15.285  1.00  0.00           O  
ATOM   1770  CB  ILE A 115      28.416  -4.129 -17.700  1.00  0.00           C  
ATOM   1771  CG1 ILE A 115      29.698  -4.191 -18.581  1.00  0.00           C  
ATOM   1772  CG2 ILE A 115      28.699  -3.430 -16.380  1.00  0.00           C  
ATOM   1773  CD1 ILE A 115      30.182  -2.880 -19.099  1.00  0.00           C  
ATOM   1774  H   ILE A 115      27.357  -5.597 -19.538  1.00  0.00           H  
ATOM   1775  HA  ILE A 115      28.727  -6.167 -17.080  1.00  0.00           H  
ATOM   1776  HB  ILE A 115      27.662  -3.564 -18.254  1.00  0.00           H  
ATOM   1777 1HG1 ILE A 115      30.489  -4.615 -18.030  1.00  0.00           H  
ATOM   1778 2HG1 ILE A 115      29.494  -4.833 -19.435  1.00  0.00           H  
ATOM   1779 1HG2 ILE A 115      29.054  -2.422 -16.578  1.00  0.00           H  
ATOM   1780 2HG2 ILE A 115      27.786  -3.384 -15.790  1.00  0.00           H  
ATOM   1781 3HG2 ILE A 115      29.457  -3.976 -15.826  1.00  0.00           H  
ATOM   1782 1HD1 ILE A 115      31.075  -3.049 -19.711  1.00  0.00           H  
ATOM   1783 2HD1 ILE A 115      29.412  -2.428 -19.702  1.00  0.00           H  
ATOM   1784 3HD1 ILE A 115      30.426  -2.228 -18.268  1.00  0.00           H  
ATOM   1785  N   ASP A 116      25.545  -5.251 -16.879  1.00  0.00           N  
ATOM   1786  CA  ASP A 116      24.379  -5.237 -15.994  1.00  0.00           C  
ATOM   1787  C   ASP A 116      24.031  -6.622 -15.467  1.00  0.00           C  
ATOM   1788  O   ASP A 116      23.577  -6.759 -14.330  1.00  0.00           O  
ATOM   1789  CB  ASP A 116      23.132  -4.703 -16.705  1.00  0.00           C  
ATOM   1790  CG  ASP A 116      22.050  -4.335 -15.713  1.00  0.00           C  
ATOM   1791  OD1 ASP A 116      22.280  -3.428 -14.961  1.00  0.00           O  
ATOM   1792  OD2 ASP A 116      21.000  -4.965 -15.708  1.00  0.00           O  
ATOM   1793  H   ASP A 116      25.428  -4.987 -17.846  1.00  0.00           H  
ATOM   1794  HA  ASP A 116      24.598  -4.593 -15.148  1.00  0.00           H  
ATOM   1795 1HB  ASP A 116      23.400  -3.860 -17.312  1.00  0.00           H  
ATOM   1796 2HB  ASP A 116      22.747  -5.474 -17.379  1.00  0.00           H  
ATOM   1797  N   LEU A 117      24.324  -7.658 -16.251  1.00  0.00           N  
ATOM   1798  CA  LEU A 117      23.965  -9.029 -15.895  1.00  0.00           C  
ATOM   1799  C   LEU A 117      24.762  -9.517 -14.671  1.00  0.00           C  
ATOM   1800  O   LEU A 117      24.459 -10.571 -14.113  1.00  0.00           O  
ATOM   1801  CB  LEU A 117      24.249  -9.999 -17.058  1.00  0.00           C  
ATOM   1802  CG  LEU A 117      23.496  -9.770 -18.415  1.00  0.00           C  
ATOM   1803  CD1 LEU A 117      23.948 -10.790 -19.409  1.00  0.00           C  
ATOM   1804  CD2 LEU A 117      22.058  -9.831 -18.269  1.00  0.00           C  
ATOM   1805  H   LEU A 117      24.720  -7.464 -17.172  1.00  0.00           H  
ATOM   1806  HA  LEU A 117      22.904  -9.057 -15.651  1.00  0.00           H  
ATOM   1807 1HB  LEU A 117      25.320  -9.963 -17.272  1.00  0.00           H  
ATOM   1808 2HB  LEU A 117      24.009 -11.008 -16.724  1.00  0.00           H  
ATOM   1809  HG  LEU A 117      23.758  -8.833 -18.776  1.00  0.00           H  
ATOM   1810 1HD1 LEU A 117      23.470 -10.597 -20.342  1.00  0.00           H  
ATOM   1811 2HD1 LEU A 117      25.014 -10.746 -19.539  1.00  0.00           H  
ATOM   1812 3HD1 LEU A 117      23.672 -11.777 -19.051  1.00  0.00           H  
ATOM   1813 1HD2 LEU A 117      21.579  -9.656 -19.234  1.00  0.00           H  
ATOM   1814 2HD2 LEU A 117      21.840 -10.801 -17.937  1.00  0.00           H  
ATOM   1815 3HD2 LEU A 117      21.721  -9.084 -17.549  1.00  0.00           H  
ATOM   1816  N   THR A 118      25.804  -8.766 -14.276  1.00  0.00           N  
ATOM   1817  CA  THR A 118      26.629  -9.123 -13.133  1.00  0.00           C  
ATOM   1818  C   THR A 118      26.297  -8.252 -11.909  1.00  0.00           C  
ATOM   1819  O   THR A 118      26.929  -8.383 -10.855  1.00  0.00           O  
ATOM   1820  CB  THR A 118      28.112  -8.943 -13.473  1.00  0.00           C  
ATOM   1821  OG1 THR A 118      28.412  -7.557 -13.694  1.00  0.00           O  
ATOM   1822  CG2 THR A 118      28.401  -9.692 -14.736  1.00  0.00           C  
ATOM   1823  H   THR A 118      26.037  -7.901 -14.770  1.00  0.00           H  
ATOM   1824  HA  THR A 118      26.443 -10.166 -12.874  1.00  0.00           H  
ATOM   1825  HB  THR A 118      28.735  -9.326 -12.668  1.00  0.00           H  
ATOM   1826  HG1 THR A 118      27.741  -7.152 -14.288  1.00  0.00           H  
ATOM   1827 1HG2 THR A 118      29.432  -9.564 -14.988  1.00  0.00           H  
ATOM   1828 2HG2 THR A 118      28.182 -10.744 -14.603  1.00  0.00           H  
ATOM   1829 3HG2 THR A 118      27.783  -9.295 -15.538  1.00  0.00           H  
ATOM   1830  N   ASN A 119      25.334  -7.332 -12.054  1.00  0.00           N  
ATOM   1831  CA  ASN A 119      25.001  -6.381 -10.992  1.00  0.00           C  
ATOM   1832  C   ASN A 119      24.510  -7.048  -9.716  1.00  0.00           C  
ATOM   1833  O   ASN A 119      23.727  -7.996  -9.740  1.00  0.00           O  
ATOM   1834  CB  ASN A 119      23.990  -5.349 -11.450  1.00  0.00           C  
ATOM   1835  CG  ASN A 119      23.852  -4.208 -10.465  1.00  0.00           C  
ATOM   1836  OD1 ASN A 119      23.132  -4.283  -9.456  1.00  0.00           O  
ATOM   1837  ND2 ASN A 119      24.547  -3.129 -10.741  1.00  0.00           N  
ATOM   1838  H   ASN A 119      24.815  -7.270 -12.929  1.00  0.00           H  
ATOM   1839  HA  ASN A 119      25.915  -5.844 -10.732  1.00  0.00           H  
ATOM   1840 1HB  ASN A 119      24.282  -4.951 -12.425  1.00  0.00           H  
ATOM   1841 2HB  ASN A 119      23.034  -5.796 -11.567  1.00  0.00           H  
ATOM   1842 1HD2 ASN A 119      24.505  -2.334 -10.131  1.00  0.00           H  
ATOM   1843 2HD2 ASN A 119      25.115  -3.099 -11.567  1.00  0.00           H  
ATOM   1844  N   LYS A 120      24.931  -6.494  -8.586  1.00  0.00           N  
ATOM   1845  CA  LYS A 120      24.585  -6.995  -7.258  1.00  0.00           C  
ATOM   1846  C   LYS A 120      23.082  -7.127  -6.978  1.00  0.00           C  
ATOM   1847  O   LYS A 120      22.678  -7.953  -6.161  1.00  0.00           O  
ATOM   1848  CB  LYS A 120      25.196  -6.054  -6.221  1.00  0.00           C  
ATOM   1849  CG  LYS A 120      24.561  -4.652  -6.242  1.00  0.00           C  
ATOM   1850  CD  LYS A 120      25.210  -3.673  -5.287  1.00  0.00           C  
ATOM   1851  CE  LYS A 120      24.496  -2.309  -5.363  1.00  0.00           C  
ATOM   1852  NZ  LYS A 120      25.129  -1.292  -4.485  1.00  0.00           N  
ATOM   1853  H   LYS A 120      25.555  -5.703  -8.645  1.00  0.00           H  
ATOM   1854  HA  LYS A 120      25.033  -7.985  -7.149  1.00  0.00           H  
ATOM   1855 1HB  LYS A 120      25.065  -6.472  -5.224  1.00  0.00           H  
ATOM   1856 2HB  LYS A 120      26.266  -5.952  -6.402  1.00  0.00           H  
ATOM   1857 1HG  LYS A 120      24.616  -4.244  -7.248  1.00  0.00           H  
ATOM   1858 2HG  LYS A 120      23.515  -4.727  -5.963  1.00  0.00           H  
ATOM   1859 1HD  LYS A 120      25.148  -4.057  -4.269  1.00  0.00           H  
ATOM   1860 2HD  LYS A 120      26.260  -3.544  -5.551  1.00  0.00           H  
ATOM   1861 1HE  LYS A 120      24.520  -1.951  -6.393  1.00  0.00           H  
ATOM   1862 2HE  LYS A 120      23.452  -2.435  -5.064  1.00  0.00           H  
ATOM   1863 1HZ  LYS A 120      24.634  -0.407  -4.561  1.00  0.00           H  
ATOM   1864 2HZ  LYS A 120      25.097  -1.609  -3.529  1.00  0.00           H  
ATOM   1865 3HZ  LYS A 120      26.087  -1.160  -4.765  1.00  0.00           H  
ATOM   1866  N   ASN A 121      22.225  -6.387  -7.681  1.00  0.00           N  
ATOM   1867  CA  ASN A 121      20.800  -6.501  -7.393  1.00  0.00           C  
ATOM   1868  C   ASN A 121      20.198  -7.795  -7.919  1.00  0.00           C  
ATOM   1869  O   ASN A 121      19.059  -8.135  -7.597  1.00  0.00           O  
ATOM   1870  CB  ASN A 121      20.029  -5.310  -7.892  1.00  0.00           C  
ATOM   1871  CG  ASN A 121      20.322  -4.112  -7.054  1.00  0.00           C  
ATOM   1872  OD1 ASN A 121      20.876  -4.236  -5.954  1.00  0.00           O  
ATOM   1873  ND2 ASN A 121      19.942  -2.971  -7.517  1.00  0.00           N  
ATOM   1874  H   ASN A 121      22.557  -5.728  -8.382  1.00  0.00           H  
ATOM   1875  HA  ASN A 121      20.682  -6.523  -6.308  1.00  0.00           H  
ATOM   1876 1HB  ASN A 121      20.311  -5.098  -8.928  1.00  0.00           H  
ATOM   1877 2HB  ASN A 121      18.957  -5.520  -7.871  1.00  0.00           H  
ATOM   1878 1HD2 ASN A 121      20.124  -2.135  -6.980  1.00  0.00           H  
ATOM   1879 2HD2 ASN A 121      19.451  -2.933  -8.381  1.00  0.00           H  
ATOM   1880  N   TYR A 122      20.969  -8.535  -8.707  1.00  0.00           N  
ATOM   1881  CA  TYR A 122      20.509  -9.787  -9.253  1.00  0.00           C  
ATOM   1882  C   TYR A 122      21.142 -10.935  -8.466  1.00  0.00           C  
ATOM   1883  O   TYR A 122      20.988 -12.102  -8.819  1.00  0.00           O  
ATOM   1884  CB  TYR A 122      20.881  -9.879 -10.727  1.00  0.00           C  
ATOM   1885  CG  TYR A 122      20.292  -8.777 -11.601  1.00  0.00           C  
ATOM   1886  CD1 TYR A 122      21.131  -7.788 -12.062  1.00  0.00           C  
ATOM   1887  CD2 TYR A 122      18.944  -8.760 -11.958  1.00  0.00           C  
ATOM   1888  CE1 TYR A 122      20.659  -6.786 -12.882  1.00  0.00           C  
ATOM   1889  CE2 TYR A 122      18.466  -7.743 -12.788  1.00  0.00           C  
ATOM   1890  CZ  TYR A 122      19.335  -6.759 -13.252  1.00  0.00           C  
ATOM   1891  OH  TYR A 122      18.891  -5.751 -14.086  1.00  0.00           O  
ATOM   1892  H   TYR A 122      21.913  -8.226  -8.946  1.00  0.00           H  
ATOM   1893  HA  TYR A 122      19.427  -9.854  -9.148  1.00  0.00           H  
ATOM   1894 1HB  TYR A 122      21.971  -9.835 -10.826  1.00  0.00           H  
ATOM   1895 2HB  TYR A 122      20.558 -10.841 -11.128  1.00  0.00           H  
ATOM   1896  HD1 TYR A 122      22.181  -7.818 -11.786  1.00  0.00           H  
ATOM   1897  HD2 TYR A 122      18.270  -9.540 -11.600  1.00  0.00           H  
ATOM   1898  HE1 TYR A 122      21.339  -6.013 -13.254  1.00  0.00           H  
ATOM   1899  HE2 TYR A 122      17.414  -7.725 -13.078  1.00  0.00           H  
ATOM   1900  HH  TYR A 122      19.673  -5.350 -14.563  1.00  0.00           H  
ATOM   1901  N   ALA A 123      21.799 -10.604  -7.345  1.00  0.00           N  
ATOM   1902  CA  ALA A 123      22.493 -11.571  -6.492  1.00  0.00           C  
ATOM   1903  C   ALA A 123      21.578 -12.641  -5.916  1.00  0.00           C  
ATOM   1904  O   ALA A 123      22.044 -13.699  -5.498  1.00  0.00           O  
ATOM   1905  CB  ALA A 123      23.207 -10.856  -5.370  1.00  0.00           C  
ATOM   1906  H   ALA A 123      21.880  -9.623  -7.073  1.00  0.00           H  
ATOM   1907  HA  ALA A 123      23.229 -12.068  -7.088  1.00  0.00           H  
ATOM   1908 1HB  ALA A 123      23.757 -11.579  -4.771  1.00  0.00           H  
ATOM   1909 2HB  ALA A 123      23.904 -10.133  -5.793  1.00  0.00           H  
ATOM   1910 3HB  ALA A 123      22.480 -10.339  -4.745  1.00  0.00           H  
ATOM   1911  N   LYS A 124      20.281 -12.364  -5.857  1.00  0.00           N  
ATOM   1912  CA  LYS A 124      19.327 -13.313  -5.312  1.00  0.00           C  
ATOM   1913  C   LYS A 124      18.864 -14.349  -6.349  1.00  0.00           C  
ATOM   1914  O   LYS A 124      18.134 -15.283  -6.009  1.00  0.00           O  
ATOM   1915  CB  LYS A 124      18.132 -12.567  -4.726  1.00  0.00           C  
ATOM   1916  CG  LYS A 124      18.492 -11.707  -3.510  1.00  0.00           C  
ATOM   1917  CD  LYS A 124      17.278 -10.987  -2.933  1.00  0.00           C  
ATOM   1918  CE  LYS A 124      17.663 -10.162  -1.705  1.00  0.00           C  
ATOM   1919  NZ  LYS A 124      16.495  -9.452  -1.116  1.00  0.00           N  
ATOM   1920  H   LYS A 124      19.954 -11.477  -6.213  1.00  0.00           H  
ATOM   1921  HA  LYS A 124      19.815 -13.859  -4.504  1.00  0.00           H  
ATOM   1922 1HB  LYS A 124      17.698 -11.918  -5.488  1.00  0.00           H  
ATOM   1923 2HB  LYS A 124      17.368 -13.282  -4.424  1.00  0.00           H  
ATOM   1924 1HG  LYS A 124      18.931 -12.341  -2.738  1.00  0.00           H  
ATOM   1925 2HG  LYS A 124      19.234 -10.964  -3.807  1.00  0.00           H  
ATOM   1926 1HD  LYS A 124      16.854 -10.323  -3.690  1.00  0.00           H  
ATOM   1927 2HD  LYS A 124      16.520 -11.716  -2.647  1.00  0.00           H  
ATOM   1928 1HE  LYS A 124      18.090 -10.823  -0.953  1.00  0.00           H  
ATOM   1929 2HE  LYS A 124      18.413  -9.425  -1.994  1.00  0.00           H  
ATOM   1930 1HZ  LYS A 124      16.795  -8.921  -0.310  1.00  0.00           H  
ATOM   1931 2HZ  LYS A 124      16.096  -8.826  -1.800  1.00  0.00           H  
ATOM   1932 3HZ  LYS A 124      15.799 -10.126  -0.833  1.00  0.00           H  
ATOM   1933  N   SER A 125      19.263 -14.186  -7.615  1.00  0.00           N  
ATOM   1934  CA  SER A 125      18.880 -15.150  -8.647  1.00  0.00           C  
ATOM   1935  C   SER A 125      19.834 -16.347  -8.600  1.00  0.00           C  
ATOM   1936  O   SER A 125      21.044 -16.181  -8.430  1.00  0.00           O  
ATOM   1937  CB  SER A 125      18.887 -14.491 -10.015  1.00  0.00           C  
ATOM   1938  OG  SER A 125      17.894 -13.508 -10.104  1.00  0.00           O  
ATOM   1939  H   SER A 125      19.868 -13.406  -7.872  1.00  0.00           H  
ATOM   1940  HA  SER A 125      17.870 -15.507  -8.444  1.00  0.00           H  
ATOM   1941 1HB  SER A 125      19.864 -14.040 -10.191  1.00  0.00           H  
ATOM   1942 2HB  SER A 125      18.731 -15.240 -10.786  1.00  0.00           H  
ATOM   1943  HG  SER A 125      17.059 -13.992 -10.120  1.00  0.00           H  
ATOM   1944  N   LYS A 126      19.310 -17.563  -8.801  1.00  0.00           N  
ATOM   1945  CA  LYS A 126      20.149 -18.772  -8.743  1.00  0.00           C  
ATOM   1946  C   LYS A 126      21.231 -18.830  -9.813  1.00  0.00           C  
ATOM   1947  O   LYS A 126      22.234 -19.523  -9.655  1.00  0.00           O  
ATOM   1948  CB  LYS A 126      19.308 -20.056  -8.805  1.00  0.00           C  
ATOM   1949  CG  LYS A 126      18.622 -20.343 -10.139  1.00  0.00           C  
ATOM   1950  CD  LYS A 126      17.829 -21.653 -10.076  1.00  0.00           C  
ATOM   1951  CE  LYS A 126      17.098 -21.939 -11.386  1.00  0.00           C  
ATOM   1952  NZ  LYS A 126      15.917 -21.056 -11.562  1.00  0.00           N  
ATOM   1953  H   LYS A 126      18.314 -17.647  -8.988  1.00  0.00           H  
ATOM   1954  HA  LYS A 126      20.657 -18.770  -7.778  1.00  0.00           H  
ATOM   1955 1HB  LYS A 126      19.945 -20.910  -8.576  1.00  0.00           H  
ATOM   1956 2HB  LYS A 126      18.533 -20.014  -8.040  1.00  0.00           H  
ATOM   1957 1HG  LYS A 126      17.949 -19.523 -10.396  1.00  0.00           H  
ATOM   1958 2HG  LYS A 126      19.370 -20.432 -10.916  1.00  0.00           H  
ATOM   1959 1HD  LYS A 126      18.508 -22.478  -9.861  1.00  0.00           H  
ATOM   1960 2HD  LYS A 126      17.095 -21.589  -9.275  1.00  0.00           H  
ATOM   1961 1HE  LYS A 126      17.783 -21.775 -12.218  1.00  0.00           H  
ATOM   1962 2HE  LYS A 126      16.768 -22.976 -11.395  1.00  0.00           H  
ATOM   1963 1HZ  LYS A 126      15.458 -21.249 -12.429  1.00  0.00           H  
ATOM   1964 2HZ  LYS A 126      15.268 -21.186 -10.809  1.00  0.00           H  
ATOM   1965 3HZ  LYS A 126      16.210 -20.068 -11.564  1.00  0.00           H  
ATOM   1966  N   LEU A 127      21.046 -18.091 -10.898  1.00  0.00           N  
ATOM   1967  CA  LEU A 127      22.028 -18.095 -11.966  1.00  0.00           C  
ATOM   1968  C   LEU A 127      23.031 -16.965 -11.829  1.00  0.00           C  
ATOM   1969  O   LEU A 127      23.892 -16.804 -12.695  1.00  0.00           O  
ATOM   1970  CB  LEU A 127      21.347 -17.995 -13.324  1.00  0.00           C  
ATOM   1971  CG  LEU A 127      20.403 -19.151 -13.654  1.00  0.00           C  
ATOM   1972  CD1 LEU A 127      19.780 -18.909 -14.994  1.00  0.00           C  
ATOM   1973  CD2 LEU A 127      21.174 -20.464 -13.621  1.00  0.00           C  
ATOM   1974  H   LEU A 127      20.202 -17.537 -10.981  1.00  0.00           H  
ATOM   1975  HA  LEU A 127      22.573 -19.037 -11.929  1.00  0.00           H  
ATOM   1976 1HB  LEU A 127      20.767 -17.070 -13.358  1.00  0.00           H  
ATOM   1977 2HB  LEU A 127      22.115 -17.953 -14.098  1.00  0.00           H  
ATOM   1978  HG  LEU A 127      19.599 -19.182 -12.922  1.00  0.00           H  
ATOM   1979 1HD1 LEU A 127      19.089 -19.716 -15.233  1.00  0.00           H  
ATOM   1980 2HD1 LEU A 127      19.239 -17.974 -14.964  1.00  0.00           H  
ATOM   1981 3HD1 LEU A 127      20.559 -18.855 -15.751  1.00  0.00           H  
ATOM   1982 1HD2 LEU A 127      20.500 -21.287 -13.849  1.00  0.00           H  
ATOM   1983 2HD2 LEU A 127      21.982 -20.440 -14.359  1.00  0.00           H  
ATOM   1984 3HD2 LEU A 127      21.601 -20.612 -12.626  1.00  0.00           H  
ATOM   1985  N   TYR A 128      22.938 -16.180 -10.754  1.00  0.00           N  
ATOM   1986  CA  TYR A 128      23.843 -15.055 -10.586  1.00  0.00           C  
ATOM   1987  C   TYR A 128      25.294 -15.478 -10.613  1.00  0.00           C  
ATOM   1988  O   TYR A 128      26.096 -14.861 -11.303  1.00  0.00           O  
ATOM   1989  CB  TYR A 128      23.560 -14.293  -9.308  1.00  0.00           C  
ATOM   1990  CG  TYR A 128      24.469 -13.124  -9.116  1.00  0.00           C  
ATOM   1991  CD1 TYR A 128      24.248 -11.977  -9.857  1.00  0.00           C  
ATOM   1992  CD2 TYR A 128      25.485 -13.162  -8.173  1.00  0.00           C  
ATOM   1993  CE1 TYR A 128      25.040 -10.884  -9.678  1.00  0.00           C  
ATOM   1994  CE2 TYR A 128      26.277 -12.050  -7.982  1.00  0.00           C  
ATOM   1995  CZ  TYR A 128      26.061 -10.910  -8.738  1.00  0.00           C  
ATOM   1996  OH  TYR A 128      26.871  -9.807  -8.560  1.00  0.00           O  
ATOM   1997  H   TYR A 128      22.230 -16.342 -10.036  1.00  0.00           H  
ATOM   1998  HA  TYR A 128      23.687 -14.369 -11.419  1.00  0.00           H  
ATOM   1999 1HB  TYR A 128      22.536 -13.941  -9.317  1.00  0.00           H  
ATOM   2000 2HB  TYR A 128      23.665 -14.955  -8.449  1.00  0.00           H  
ATOM   2001  HD1 TYR A 128      23.441 -11.950 -10.591  1.00  0.00           H  
ATOM   2002  HD2 TYR A 128      25.648 -14.063  -7.583  1.00  0.00           H  
ATOM   2003  HE1 TYR A 128      24.862 -10.004 -10.270  1.00  0.00           H  
ATOM   2004  HE2 TYR A 128      27.077 -12.069  -7.244  1.00  0.00           H  
ATOM   2005  HH  TYR A 128      26.824  -9.234  -9.358  1.00  0.00           H  
ATOM   2006  N   ASP A 129      25.663 -16.515  -9.863  1.00  0.00           N  
ATOM   2007  CA  ASP A 129      27.069 -16.892  -9.845  1.00  0.00           C  
ATOM   2008  C   ASP A 129      27.553 -17.292 -11.240  1.00  0.00           C  
ATOM   2009  O   ASP A 129      28.700 -17.019 -11.603  1.00  0.00           O  
ATOM   2010  CB  ASP A 129      27.310 -18.041  -8.859  1.00  0.00           C  
ATOM   2011  CG  ASP A 129      28.800 -18.324  -8.599  1.00  0.00           C  
ATOM   2012  OD1 ASP A 129      29.459 -17.476  -8.042  1.00  0.00           O  
ATOM   2013  OD2 ASP A 129      29.267 -19.384  -8.966  1.00  0.00           O  
ATOM   2014  H   ASP A 129      24.981 -17.017  -9.312  1.00  0.00           H  
ATOM   2015  HA  ASP A 129      27.651 -16.029  -9.519  1.00  0.00           H  
ATOM   2016 1HB  ASP A 129      26.826 -17.809  -7.910  1.00  0.00           H  
ATOM   2017 2HB  ASP A 129      26.846 -18.949  -9.248  1.00  0.00           H  
ATOM   2018  N   GLU A 130      26.688 -17.919 -12.052  1.00  0.00           N  
ATOM   2019  CA  GLU A 130      27.141 -18.284 -13.385  1.00  0.00           C  
ATOM   2020  C   GLU A 130      27.249 -17.018 -14.221  1.00  0.00           C  
ATOM   2021  O   GLU A 130      28.209 -16.846 -14.973  1.00  0.00           O  
ATOM   2022  CB  GLU A 130      26.223 -19.322 -14.058  1.00  0.00           C  
ATOM   2023  CG  GLU A 130      26.266 -20.712 -13.385  1.00  0.00           C  
ATOM   2024  CD  GLU A 130      25.470 -21.839 -14.089  1.00  0.00           C  
ATOM   2025  OE1 GLU A 130      24.818 -21.606 -15.086  1.00  0.00           O  
ATOM   2026  OE2 GLU A 130      25.539 -22.941 -13.600  1.00  0.00           O  
ATOM   2027  H   GLU A 130      25.745 -18.118 -11.751  1.00  0.00           H  
ATOM   2028  HA  GLU A 130      28.135 -18.723 -13.307  1.00  0.00           H  
ATOM   2029 1HB  GLU A 130      25.190 -18.963 -14.030  1.00  0.00           H  
ATOM   2030 2HB  GLU A 130      26.505 -19.436 -15.105  1.00  0.00           H  
ATOM   2031 1HG  GLU A 130      27.308 -21.020 -13.309  1.00  0.00           H  
ATOM   2032 2HG  GLU A 130      25.884 -20.598 -12.369  1.00  0.00           H  
ATOM   2033  N   ALA A 131      26.293 -16.099 -14.044  1.00  0.00           N  
ATOM   2034  CA  ALA A 131      26.301 -14.849 -14.784  1.00  0.00           C  
ATOM   2035  C   ALA A 131      27.563 -14.066 -14.482  1.00  0.00           C  
ATOM   2036  O   ALA A 131      28.173 -13.501 -15.378  1.00  0.00           O  
ATOM   2037  CB  ALA A 131      25.082 -14.017 -14.436  1.00  0.00           C  
ATOM   2038  H   ALA A 131      25.526 -16.289 -13.402  1.00  0.00           H  
ATOM   2039  HA  ALA A 131      26.285 -15.086 -15.846  1.00  0.00           H  
ATOM   2040 1HB  ALA A 131      25.081 -13.091 -15.011  1.00  0.00           H  
ATOM   2041 2HB  ALA A 131      24.199 -14.592 -14.665  1.00  0.00           H  
ATOM   2042 3HB  ALA A 131      25.093 -13.776 -13.379  1.00  0.00           H  
ATOM   2043  N   VAL A 132      28.003 -14.075 -13.234  1.00  0.00           N  
ATOM   2044  CA  VAL A 132      29.209 -13.348 -12.893  1.00  0.00           C  
ATOM   2045  C   VAL A 132      30.440 -14.029 -13.460  1.00  0.00           C  
ATOM   2046  O   VAL A 132      31.253 -13.408 -14.142  1.00  0.00           O  
ATOM   2047  CB  VAL A 132      29.330 -13.201 -11.380  1.00  0.00           C  
ATOM   2048  CG1 VAL A 132      30.663 -12.594 -11.017  1.00  0.00           C  
ATOM   2049  CG2 VAL A 132      28.235 -12.313 -10.901  1.00  0.00           C  
ATOM   2050  H   VAL A 132      27.461 -14.550 -12.512  1.00  0.00           H  
ATOM   2051  HA  VAL A 132      29.140 -12.351 -13.317  1.00  0.00           H  
ATOM   2052  HB  VAL A 132      29.254 -14.187 -10.910  1.00  0.00           H  
ATOM   2053 1HG1 VAL A 132      30.729 -12.494  -9.935  1.00  0.00           H  
ATOM   2054 2HG1 VAL A 132      31.467 -13.237 -11.373  1.00  0.00           H  
ATOM   2055 3HG1 VAL A 132      30.746 -11.612 -11.476  1.00  0.00           H  
ATOM   2056 1HG2 VAL A 132      28.331 -12.216  -9.832  1.00  0.00           H  
ATOM   2057 2HG2 VAL A 132      28.320 -11.336 -11.364  1.00  0.00           H  
ATOM   2058 3HG2 VAL A 132      27.272 -12.741 -11.149  1.00  0.00           H  
ATOM   2059  N   ARG A 133      30.545 -15.337 -13.285  1.00  0.00           N  
ATOM   2060  CA  ARG A 133      31.689 -16.057 -13.824  1.00  0.00           C  
ATOM   2061  C   ARG A 133      31.810 -15.925 -15.347  1.00  0.00           C  
ATOM   2062  O   ARG A 133      32.915 -15.940 -15.893  1.00  0.00           O  
ATOM   2063  CB  ARG A 133      31.581 -17.525 -13.455  1.00  0.00           C  
ATOM   2064  CG  ARG A 133      31.831 -17.829 -11.978  1.00  0.00           C  
ATOM   2065  CD  ARG A 133      31.630 -19.263 -11.665  1.00  0.00           C  
ATOM   2066  NE  ARG A 133      31.799 -19.538 -10.242  1.00  0.00           N  
ATOM   2067  CZ  ARG A 133      32.979 -19.792  -9.638  1.00  0.00           C  
ATOM   2068  NH1 ARG A 133      34.093 -19.820 -10.346  1.00  0.00           N  
ATOM   2069  NH2 ARG A 133      33.023 -20.016  -8.335  1.00  0.00           N  
ATOM   2070  H   ARG A 133      29.845 -15.850 -12.741  1.00  0.00           H  
ATOM   2071  HA  ARG A 133      32.591 -15.650 -13.368  1.00  0.00           H  
ATOM   2072 1HB  ARG A 133      30.576 -17.879 -13.695  1.00  0.00           H  
ATOM   2073 2HB  ARG A 133      32.284 -18.105 -14.050  1.00  0.00           H  
ATOM   2074 1HG  ARG A 133      32.855 -17.564 -11.722  1.00  0.00           H  
ATOM   2075 2HG  ARG A 133      31.148 -17.248 -11.361  1.00  0.00           H  
ATOM   2076 1HD  ARG A 133      30.610 -19.542 -11.939  1.00  0.00           H  
ATOM   2077 2HD  ARG A 133      32.340 -19.871 -12.221  1.00  0.00           H  
ATOM   2078  HE  ARG A 133      30.945 -19.513  -9.651  1.00  0.00           H  
ATOM   2079 1HH1 ARG A 133      34.061 -19.650 -11.341  1.00  0.00           H  
ATOM   2080 2HH1 ARG A 133      34.975 -20.012  -9.893  1.00  0.00           H  
ATOM   2081 1HH2 ARG A 133      32.169 -19.997  -7.781  1.00  0.00           H  
ATOM   2082 2HH2 ARG A 133      33.902 -20.205  -7.887  1.00  0.00           H  
ATOM   2083  N   ARG A 134      30.671 -15.798 -16.031  1.00  0.00           N  
ATOM   2084  CA  ARG A 134      30.635 -15.715 -17.480  1.00  0.00           C  
ATOM   2085  C   ARG A 134      30.577 -14.302 -18.062  1.00  0.00           C  
ATOM   2086  O   ARG A 134      31.091 -14.077 -19.159  1.00  0.00           O  
ATOM   2087  CB  ARG A 134      29.447 -16.500 -17.944  1.00  0.00           C  
ATOM   2088  CG  ARG A 134      29.542 -17.937 -17.534  1.00  0.00           C  
ATOM   2089  CD  ARG A 134      30.576 -18.670 -18.312  1.00  0.00           C  
ATOM   2090  NE  ARG A 134      30.611 -20.086 -17.979  1.00  0.00           N  
ATOM   2091  CZ  ARG A 134      31.420 -20.985 -18.566  1.00  0.00           C  
ATOM   2092  NH1 ARG A 134      32.246 -20.603 -19.515  1.00  0.00           N  
ATOM   2093  NH2 ARG A 134      31.381 -22.249 -18.189  1.00  0.00           N  
ATOM   2094  H   ARG A 134      29.786 -15.825 -15.528  1.00  0.00           H  
ATOM   2095  HA  ARG A 134      31.533 -16.198 -17.860  1.00  0.00           H  
ATOM   2096 1HB  ARG A 134      28.534 -16.080 -17.513  1.00  0.00           H  
ATOM   2097 2HB  ARG A 134      29.358 -16.450 -19.028  1.00  0.00           H  
ATOM   2098 1HG  ARG A 134      29.868 -17.968 -16.497  1.00  0.00           H  
ATOM   2099 2HG  ARG A 134      28.582 -18.391 -17.588  1.00  0.00           H  
ATOM   2100 1HD  ARG A 134      30.377 -18.571 -19.377  1.00  0.00           H  
ATOM   2101 2HD  ARG A 134      31.555 -18.246 -18.089  1.00  0.00           H  
ATOM   2102  HE  ARG A 134      29.985 -20.415 -17.255  1.00  0.00           H  
ATOM   2103 1HH1 ARG A 134      32.272 -19.633 -19.803  1.00  0.00           H  
ATOM   2104 2HH1 ARG A 134      32.852 -21.275 -19.960  1.00  0.00           H  
ATOM   2105 1HH2 ARG A 134      30.740 -22.540 -17.464  1.00  0.00           H  
ATOM   2106 2HH2 ARG A 134      31.985 -22.926 -18.629  1.00  0.00           H  
ATOM   2107  N   PHE A 135      29.976 -13.341 -17.356  1.00  0.00           N  
ATOM   2108  CA  PHE A 135      29.861 -11.998 -17.908  1.00  0.00           C  
ATOM   2109  C   PHE A 135      30.757 -10.962 -17.221  1.00  0.00           C  
ATOM   2110  O   PHE A 135      30.982  -9.888 -17.771  1.00  0.00           O  
ATOM   2111  CB  PHE A 135      28.414 -11.520 -17.924  1.00  0.00           C  
ATOM   2112  CG  PHE A 135      27.508 -12.335 -18.795  1.00  0.00           C  
ATOM   2113  CD1 PHE A 135      26.497 -13.078 -18.236  1.00  0.00           C  
ATOM   2114  CD2 PHE A 135      27.673 -12.371 -20.175  1.00  0.00           C  
ATOM   2115  CE1 PHE A 135      25.658 -13.838 -19.020  1.00  0.00           C  
ATOM   2116  CE2 PHE A 135      26.844 -13.129 -20.970  1.00  0.00           C  
ATOM   2117  CZ  PHE A 135      25.834 -13.861 -20.398  1.00  0.00           C  
ATOM   2118  H   PHE A 135      29.557 -13.541 -16.459  1.00  0.00           H  
ATOM   2119  HA  PHE A 135      30.170 -12.059 -18.940  1.00  0.00           H  
ATOM   2120 1HB  PHE A 135      28.012 -11.536 -16.920  1.00  0.00           H  
ATOM   2121 2HB  PHE A 135      28.379 -10.490 -18.265  1.00  0.00           H  
ATOM   2122  HD1 PHE A 135      26.366 -13.047 -17.160  1.00  0.00           H  
ATOM   2123  HD2 PHE A 135      28.464 -11.796 -20.630  1.00  0.00           H  
ATOM   2124  HE1 PHE A 135      24.858 -14.412 -18.556  1.00  0.00           H  
ATOM   2125  HE2 PHE A 135      26.987 -13.149 -22.053  1.00  0.00           H  
ATOM   2126  HZ  PHE A 135      25.178 -14.455 -21.033  1.00  0.00           H  
ATOM   2127  N   ALA A 136      31.326 -11.273 -16.042  1.00  0.00           N  
ATOM   2128  CA  ALA A 136      32.258 -10.342 -15.396  1.00  0.00           C  
ATOM   2129  C   ALA A 136      33.424 -10.022 -16.347  1.00  0.00           C  
ATOM   2130  O   ALA A 136      33.908  -8.890 -16.357  1.00  0.00           O  
ATOM   2131  CB  ALA A 136      32.763 -10.857 -14.059  1.00  0.00           C  
ATOM   2132  H   ALA A 136      31.132 -12.151 -15.567  1.00  0.00           H  
ATOM   2133  HA  ALA A 136      31.726  -9.414 -15.203  1.00  0.00           H  
ATOM   2134 1HB  ALA A 136      33.415 -10.108 -13.613  1.00  0.00           H  
ATOM   2135 2HB  ALA A 136      31.907 -11.023 -13.413  1.00  0.00           H  
ATOM   2136 3HB  ALA A 136      33.307 -11.777 -14.157  1.00  0.00           H  
ATOM   2137  N   PRO A 137      33.940 -10.970 -17.159  1.00  0.00           N  
ATOM   2138  CA  PRO A 137      34.961 -10.718 -18.132  1.00  0.00           C  
ATOM   2139  C   PRO A 137      34.558  -9.627 -19.133  1.00  0.00           C  
ATOM   2140  O   PRO A 137      35.445  -9.056 -19.749  1.00  0.00           O  
ATOM   2141  CB  PRO A 137      35.169 -12.097 -18.765  1.00  0.00           C  
ATOM   2142  CG  PRO A 137      34.768 -13.070 -17.698  1.00  0.00           C  
ATOM   2143  CD  PRO A 137      33.615 -12.433 -17.045  1.00  0.00           C  
ATOM   2144  HA  PRO A 137      35.877 -10.414 -17.601  1.00  0.00           H  
ATOM   2145 1HB  PRO A 137      34.522 -12.200 -19.645  1.00  0.00           H  
ATOM   2146 2HB  PRO A 137      36.211 -12.219 -19.102  1.00  0.00           H  
ATOM   2147 1HG  PRO A 137      34.502 -14.048 -18.137  1.00  0.00           H  
ATOM   2148 2HG  PRO A 137      35.599 -13.251 -17.002  1.00  0.00           H  
ATOM   2149 1HD  PRO A 137      32.777 -12.697 -17.667  1.00  0.00           H  
ATOM   2150 2HD  PRO A 137      33.527 -12.804 -16.031  1.00  0.00           H  
ATOM   2151  N   TYR A 138      33.260  -9.294 -19.285  1.00  0.00           N  
ATOM   2152  CA  TYR A 138      32.876  -8.250 -20.234  1.00  0.00           C  
ATOM   2153  C   TYR A 138      32.724  -6.912 -19.523  1.00  0.00           C  
ATOM   2154  O   TYR A 138      32.229  -5.939 -20.087  1.00  0.00           O  
ATOM   2155  CB  TYR A 138      31.609  -8.589 -20.985  1.00  0.00           C  
ATOM   2156  CG  TYR A 138      31.752  -9.792 -21.832  1.00  0.00           C  
ATOM   2157  CD1 TYR A 138      31.077 -10.903 -21.473  1.00  0.00           C  
ATOM   2158  CD2 TYR A 138      32.590  -9.802 -22.933  1.00  0.00           C  
ATOM   2159  CE1 TYR A 138      31.178 -12.061 -22.191  1.00  0.00           C  
ATOM   2160  CE2 TYR A 138      32.716 -10.966 -23.674  1.00  0.00           C  
ATOM   2161  CZ  TYR A 138      31.999 -12.102 -23.302  1.00  0.00           C  
ATOM   2162  OH  TYR A 138      32.101 -13.278 -24.026  1.00  0.00           O  
ATOM   2163  H   TYR A 138      32.518  -9.734 -18.752  1.00  0.00           H  
ATOM   2164  HA  TYR A 138      33.665  -8.143 -20.968  1.00  0.00           H  
ATOM   2165 1HB  TYR A 138      30.810  -8.769 -20.266  1.00  0.00           H  
ATOM   2166 2HB  TYR A 138      31.308  -7.748 -21.617  1.00  0.00           H  
ATOM   2167  HD1 TYR A 138      30.449 -10.850 -20.612  1.00  0.00           H  
ATOM   2168  HD2 TYR A 138      33.146  -8.908 -23.217  1.00  0.00           H  
ATOM   2169  HE1 TYR A 138      30.615 -12.949 -21.889  1.00  0.00           H  
ATOM   2170  HE2 TYR A 138      33.372 -10.989 -24.548  1.00  0.00           H  
ATOM   2171  HH  TYR A 138      31.264 -13.818 -23.915  1.00  0.00           H  
ATOM   2172  N   VAL A 139      33.212  -6.881 -18.293  1.00  0.00           N  
ATOM   2173  CA  VAL A 139      33.339  -5.695 -17.491  1.00  0.00           C  
ATOM   2174  C   VAL A 139      34.848  -5.472 -17.573  1.00  0.00           C  
ATOM   2175  O   VAL A 139      35.342  -4.357 -17.754  1.00  0.00           O  
ATOM   2176  CB  VAL A 139      32.937  -5.946 -16.017  1.00  0.00           C  
ATOM   2177  CG1 VAL A 139      33.121  -4.683 -15.221  1.00  0.00           C  
ATOM   2178  CG2 VAL A 139      31.517  -6.495 -15.924  1.00  0.00           C  
ATOM   2179  H   VAL A 139      33.557  -7.737 -17.874  1.00  0.00           H  
ATOM   2180  HA  VAL A 139      32.803  -4.853 -17.928  1.00  0.00           H  
ATOM   2181  HB  VAL A 139      33.616  -6.668 -15.595  1.00  0.00           H  
ATOM   2182 1HG1 VAL A 139      32.877  -4.874 -14.176  1.00  0.00           H  
ATOM   2183 2HG1 VAL A 139      34.158  -4.359 -15.300  1.00  0.00           H  
ATOM   2184 3HG1 VAL A 139      32.462  -3.909 -15.614  1.00  0.00           H  
ATOM   2185 1HG2 VAL A 139      31.267  -6.694 -14.881  1.00  0.00           H  
ATOM   2186 2HG2 VAL A 139      30.839  -5.795 -16.304  1.00  0.00           H  
ATOM   2187 3HG2 VAL A 139      31.442  -7.420 -16.498  1.00  0.00           H  
ATOM   2188  N   GLY A 140      35.550  -6.608 -17.413  1.00  0.00           N  
ATOM   2189  CA  GLY A 140      37.008  -6.761 -17.388  1.00  0.00           C  
ATOM   2190  C   GLY A 140      37.655  -7.328 -18.681  1.00  0.00           C  
ATOM   2191  O   GLY A 140      37.472  -6.814 -19.792  1.00  0.00           O  
ATOM   2192  H   GLY A 140      34.997  -7.453 -17.264  1.00  0.00           H  
ATOM   2193 1HA  GLY A 140      37.457  -5.794 -17.161  1.00  0.00           H  
ATOM   2194 2HA  GLY A 140      37.265  -7.414 -16.556  1.00  0.00           H  
ATOM   2195  N   THR A 141      38.475  -8.367 -18.491  1.00  0.00           N  
ATOM   2196  CA  THR A 141      39.339  -8.977 -19.512  1.00  0.00           C  
ATOM   2197  C   THR A 141      38.747  -9.271 -20.894  1.00  0.00           C  
ATOM   2198  O   THR A 141      39.439  -9.077 -21.887  1.00  0.00           O  
ATOM   2199  CB  THR A 141      39.920 -10.295 -18.982  1.00  0.00           C  
ATOM   2200  OG1 THR A 141      40.702 -10.034 -17.810  1.00  0.00           O  
ATOM   2201  CG2 THR A 141      40.790 -10.950 -20.042  1.00  0.00           C  
ATOM   2202  H   THR A 141      38.531  -8.743 -17.555  1.00  0.00           H  
ATOM   2203  HA  THR A 141      40.172  -8.292 -19.672  1.00  0.00           H  
ATOM   2204  HB  THR A 141      39.105 -10.971 -18.721  1.00  0.00           H  
ATOM   2205  HG1 THR A 141      41.432  -9.452 -18.041  1.00  0.00           H  
ATOM   2206 1HG2 THR A 141      41.193 -11.885 -19.654  1.00  0.00           H  
ATOM   2207 2HG2 THR A 141      40.189 -11.155 -20.929  1.00  0.00           H  
ATOM   2208 3HG2 THR A 141      41.609 -10.282 -20.306  1.00  0.00           H  
ATOM   2209  N   SER A 142      37.525  -9.800 -20.974  1.00  0.00           N  
ATOM   2210  CA  SER A 142      36.930 -10.141 -22.272  1.00  0.00           C  
ATOM   2211  C   SER A 142      36.245  -8.927 -22.906  1.00  0.00           C  
ATOM   2212  O   SER A 142      35.896  -8.947 -24.089  1.00  0.00           O  
ATOM   2213  CB  SER A 142      35.945 -11.286 -22.177  1.00  0.00           C  
ATOM   2214  OG  SER A 142      36.580 -12.473 -21.765  1.00  0.00           O  
ATOM   2215  H   SER A 142      36.978  -9.909 -20.133  1.00  0.00           H  
ATOM   2216  HA  SER A 142      37.732 -10.468 -22.926  1.00  0.00           H  
ATOM   2217 1HB  SER A 142      35.142 -11.031 -21.511  1.00  0.00           H  
ATOM   2218 2HB  SER A 142      35.508 -11.444 -23.157  1.00  0.00           H  
ATOM   2219  HG  SER A 142      35.895 -13.151 -21.766  1.00  0.00           H  
ATOM   2220  N   TYR A 143      36.094  -7.846 -22.140  1.00  0.00           N  
ATOM   2221  CA  TYR A 143      35.539  -6.613 -22.670  1.00  0.00           C  
ATOM   2222  C   TYR A 143      36.528  -6.136 -23.690  1.00  0.00           C  
ATOM   2223  O   TYR A 143      36.159  -5.721 -24.786  1.00  0.00           O  
ATOM   2224  CB  TYR A 143      35.335  -5.543 -21.605  1.00  0.00           C  
ATOM   2225  CG  TYR A 143      34.672  -4.298 -22.116  1.00  0.00           C  
ATOM   2226  CD1 TYR A 143      33.324  -4.313 -22.455  1.00  0.00           C  
ATOM   2227  CD2 TYR A 143      35.399  -3.130 -22.220  1.00  0.00           C  
ATOM   2228  CE1 TYR A 143      32.721  -3.170 -22.908  1.00  0.00           C  
ATOM   2229  CE2 TYR A 143      34.787  -1.980 -22.668  1.00  0.00           C  
ATOM   2230  CZ  TYR A 143      33.453  -1.997 -23.015  1.00  0.00           C  
ATOM   2231  OH  TYR A 143      32.854  -0.846 -23.469  1.00  0.00           O  
ATOM   2232  H   TYR A 143      36.367  -7.876 -21.158  1.00  0.00           H  
ATOM   2233  HA  TYR A 143      34.590  -6.816 -23.167  1.00  0.00           H  
ATOM   2234 1HB  TYR A 143      34.789  -5.925 -20.785  1.00  0.00           H  
ATOM   2235 2HB  TYR A 143      36.305  -5.245 -21.223  1.00  0.00           H  
ATOM   2236  HD1 TYR A 143      32.747  -5.234 -22.370  1.00  0.00           H  
ATOM   2237  HD2 TYR A 143      36.453  -3.121 -21.945  1.00  0.00           H  
ATOM   2238  HE1 TYR A 143      31.681  -3.194 -23.179  1.00  0.00           H  
ATOM   2239  HE2 TYR A 143      35.359  -1.056 -22.751  1.00  0.00           H  
ATOM   2240  HH  TYR A 143      33.515  -0.153 -23.547  1.00  0.00           H  
ATOM   2241  N   GLN A 144      37.802  -6.205 -23.311  1.00  0.00           N  
ATOM   2242  CA  GLN A 144      38.877  -5.739 -24.177  1.00  0.00           C  
ATOM   2243  C   GLN A 144      38.806  -6.336 -25.613  1.00  0.00           C  
ATOM   2244  O   GLN A 144      38.700  -5.545 -26.551  1.00  0.00           O  
ATOM   2245  CB  GLN A 144      40.235  -5.982 -23.500  1.00  0.00           C  
ATOM   2246  CG  GLN A 144      40.484  -5.081 -22.304  1.00  0.00           C  
ATOM   2247  CD  GLN A 144      41.788  -5.408 -21.577  1.00  0.00           C  
ATOM   2248  OE1 GLN A 144      42.330  -6.514 -21.685  1.00  0.00           O  
ATOM   2249  NE2 GLN A 144      42.305  -4.435 -20.828  1.00  0.00           N  
ATOM   2250  H   GLN A 144      37.989  -6.562 -22.366  1.00  0.00           H  
ATOM   2251  HA  GLN A 144      38.768  -4.659 -24.280  1.00  0.00           H  
ATOM   2252 1HB  GLN A 144      40.294  -6.979 -23.099  1.00  0.00           H  
ATOM   2253 2HB  GLN A 144      41.043  -5.855 -24.217  1.00  0.00           H  
ATOM   2254 1HG  GLN A 144      40.526  -4.048 -22.643  1.00  0.00           H  
ATOM   2255 2HG  GLN A 144      39.655  -5.215 -21.601  1.00  0.00           H  
ATOM   2256 1HE2 GLN A 144      43.161  -4.587 -20.329  1.00  0.00           H  
ATOM   2257 2HE2 GLN A 144      41.843  -3.551 -20.764  1.00  0.00           H  
ATOM   2258  N   PRO A 145      38.866  -7.679 -25.867  1.00  0.00           N  
ATOM   2259  CA  PRO A 145      38.678  -8.261 -27.185  1.00  0.00           C  
ATOM   2260  C   PRO A 145      37.274  -8.018 -27.697  1.00  0.00           C  
ATOM   2261  O   PRO A 145      37.061  -7.973 -28.900  1.00  0.00           O  
ATOM   2262  CB  PRO A 145      38.961  -9.751 -26.975  1.00  0.00           C  
ATOM   2263  CG  PRO A 145      38.752  -9.964 -25.528  1.00  0.00           C  
ATOM   2264  CD  PRO A 145      39.199  -8.655 -24.869  1.00  0.00           C  
ATOM   2265  HA  PRO A 145      39.418  -7.834 -27.866  1.00  0.00           H  
ATOM   2266 1HB  PRO A 145      38.274 -10.351 -27.597  1.00  0.00           H  
ATOM   2267 2HB  PRO A 145      39.982  -9.992 -27.302  1.00  0.00           H  
ATOM   2268 1HG  PRO A 145      37.693 -10.193 -25.355  1.00  0.00           H  
ATOM   2269 2HG  PRO A 145      39.323 -10.832 -25.174  1.00  0.00           H  
ATOM   2270 1HD  PRO A 145      38.646  -8.495 -23.999  1.00  0.00           H  
ATOM   2271 2HD  PRO A 145      40.278  -8.671 -24.682  1.00  0.00           H  
ATOM   2272  N   GLY A 146      36.309  -7.784 -26.808  1.00  0.00           N  
ATOM   2273  CA  GLY A 146      34.972  -7.463 -27.263  1.00  0.00           C  
ATOM   2274  C   GLY A 146      35.075  -6.208 -28.121  1.00  0.00           C  
ATOM   2275  O   GLY A 146      34.619  -6.174 -29.271  1.00  0.00           O  
ATOM   2276  H   GLY A 146      36.458  -7.864 -25.803  1.00  0.00           H  
ATOM   2277 1HA  GLY A 146      34.555  -8.292 -27.834  1.00  0.00           H  
ATOM   2278 2HA  GLY A 146      34.334  -7.280 -26.397  1.00  0.00           H  
ATOM   2279  N   VAL A 147      35.696  -5.179 -27.547  1.00  0.00           N  
ATOM   2280  CA  VAL A 147      35.890  -3.893 -28.198  1.00  0.00           C  
ATOM   2281  C   VAL A 147      36.819  -3.985 -29.408  1.00  0.00           C  
ATOM   2282  O   VAL A 147      36.502  -3.457 -30.481  1.00  0.00           O  
ATOM   2283  CB  VAL A 147      36.454  -2.885 -27.188  1.00  0.00           C  
ATOM   2284  CG1 VAL A 147      36.833  -1.596 -27.901  1.00  0.00           C  
ATOM   2285  CG2 VAL A 147      35.416  -2.631 -26.100  1.00  0.00           C  
ATOM   2286  H   VAL A 147      36.037  -5.312 -26.593  1.00  0.00           H  
ATOM   2287  HA  VAL A 147      34.917  -3.535 -28.532  1.00  0.00           H  
ATOM   2288  HB  VAL A 147      37.360  -3.297 -26.737  1.00  0.00           H  
ATOM   2289 1HG1 VAL A 147      37.246  -0.890 -27.180  1.00  0.00           H  
ATOM   2290 2HG1 VAL A 147      37.581  -1.811 -28.665  1.00  0.00           H  
ATOM   2291 3HG1 VAL A 147      35.950  -1.163 -28.367  1.00  0.00           H  
ATOM   2292 1HG2 VAL A 147      35.822  -1.928 -25.381  1.00  0.00           H  
ATOM   2293 2HG2 VAL A 147      34.512  -2.220 -26.542  1.00  0.00           H  
ATOM   2294 3HG2 VAL A 147      35.178  -3.566 -25.597  1.00  0.00           H  
ATOM   2295  N   VAL A 148      37.948  -4.677 -29.258  1.00  0.00           N  
ATOM   2296  CA  VAL A 148      38.876  -4.794 -30.374  1.00  0.00           C  
ATOM   2297  C   VAL A 148      38.242  -5.521 -31.537  1.00  0.00           C  
ATOM   2298  O   VAL A 148      38.386  -5.118 -32.686  1.00  0.00           O  
ATOM   2299  CB  VAL A 148      40.151  -5.533 -29.977  1.00  0.00           C  
ATOM   2300  CG1 VAL A 148      40.989  -5.805 -31.218  1.00  0.00           C  
ATOM   2301  CG2 VAL A 148      40.921  -4.695 -28.968  1.00  0.00           C  
ATOM   2302  H   VAL A 148      38.170  -5.099 -28.355  1.00  0.00           H  
ATOM   2303  HA  VAL A 148      39.146  -3.789 -30.698  1.00  0.00           H  
ATOM   2304  HB  VAL A 148      39.889  -6.482 -29.545  1.00  0.00           H  
ATOM   2305 1HG1 VAL A 148      41.892  -6.344 -30.935  1.00  0.00           H  
ATOM   2306 2HG1 VAL A 148      40.411  -6.410 -31.920  1.00  0.00           H  
ATOM   2307 3HG1 VAL A 148      41.260  -4.861 -31.688  1.00  0.00           H  
ATOM   2308 1HG2 VAL A 148      41.827  -5.221 -28.674  1.00  0.00           H  
ATOM   2309 2HG2 VAL A 148      41.183  -3.739 -29.417  1.00  0.00           H  
ATOM   2310 3HG2 VAL A 148      40.302  -4.524 -28.093  1.00  0.00           H  
ATOM   2311  N   LEU A 149      37.539  -6.605 -31.265  1.00  0.00           N  
ATOM   2312  CA  LEU A 149      36.885  -7.307 -32.337  1.00  0.00           C  
ATOM   2313  C   LEU A 149      35.747  -6.461 -32.914  1.00  0.00           C  
ATOM   2314  O   LEU A 149      35.520  -6.489 -34.113  1.00  0.00           O  
ATOM   2315  CB  LEU A 149      36.388  -8.665 -31.852  1.00  0.00           C  
ATOM   2316  CG  LEU A 149      37.463  -9.658 -31.500  1.00  0.00           C  
ATOM   2317  CD1 LEU A 149      36.815 -10.877 -30.872  1.00  0.00           C  
ATOM   2318  CD2 LEU A 149      38.222 -10.015 -32.762  1.00  0.00           C  
ATOM   2319  H   LEU A 149      37.439  -6.949 -30.318  1.00  0.00           H  
ATOM   2320  HA  LEU A 149      37.612  -7.482 -33.124  1.00  0.00           H  
ATOM   2321 1HB  LEU A 149      35.724  -8.533 -30.995  1.00  0.00           H  
ATOM   2322 2HB  LEU A 149      35.858  -9.131 -32.646  1.00  0.00           H  
ATOM   2323  HG  LEU A 149      38.151  -9.224 -30.775  1.00  0.00           H  
ATOM   2324 1HD1 LEU A 149      37.580 -11.604 -30.609  1.00  0.00           H  
ATOM   2325 2HD1 LEU A 149      36.277 -10.569 -29.972  1.00  0.00           H  
ATOM   2326 3HD1 LEU A 149      36.123 -11.316 -31.577  1.00  0.00           H  
ATOM   2327 1HD2 LEU A 149      39.001 -10.735 -32.520  1.00  0.00           H  
ATOM   2328 2HD2 LEU A 149      37.531 -10.450 -33.489  1.00  0.00           H  
ATOM   2329 3HD2 LEU A 149      38.672  -9.113 -33.181  1.00  0.00           H  
ATOM   2330  N   SER A 150      35.033  -5.670 -32.091  1.00  0.00           N  
ATOM   2331  CA  SER A 150      33.937  -4.830 -32.605  1.00  0.00           C  
ATOM   2332  C   SER A 150      34.502  -3.862 -33.651  1.00  0.00           C  
ATOM   2333  O   SER A 150      33.845  -3.523 -34.648  1.00  0.00           O  
ATOM   2334  CB  SER A 150      33.261  -4.068 -31.475  1.00  0.00           C  
ATOM   2335  OG  SER A 150      32.633  -4.952 -30.583  1.00  0.00           O  
ATOM   2336  H   SER A 150      35.210  -5.674 -31.087  1.00  0.00           H  
ATOM   2337  HA  SER A 150      33.195  -5.470 -33.085  1.00  0.00           H  
ATOM   2338 1HB  SER A 150      33.996  -3.472 -30.946  1.00  0.00           H  
ATOM   2339 2HB  SER A 150      32.523  -3.384 -31.888  1.00  0.00           H  
ATOM   2340  HG  SER A 150      33.345  -5.530 -30.232  1.00  0.00           H  
ATOM   2341  N   ALA A 151      35.747  -3.442 -33.427  1.00  0.00           N  
ATOM   2342  CA  ALA A 151      36.448  -2.566 -34.343  1.00  0.00           C  
ATOM   2343  C   ALA A 151      36.644  -3.223 -35.728  1.00  0.00           C  
ATOM   2344  O   ALA A 151      36.912  -2.537 -36.707  1.00  0.00           O  
ATOM   2345  CB  ALA A 151      37.791  -2.141 -33.775  1.00  0.00           C  
ATOM   2346  H   ALA A 151      36.211  -3.722 -32.560  1.00  0.00           H  
ATOM   2347  HA  ALA A 151      35.835  -1.681 -34.460  1.00  0.00           H  
ATOM   2348 1HB  ALA A 151      38.267  -1.443 -34.462  1.00  0.00           H  
ATOM   2349 2HB  ALA A 151      37.638  -1.658 -32.809  1.00  0.00           H  
ATOM   2350 3HB  ALA A 151      38.427  -2.993 -33.650  1.00  0.00           H  
ATOM   2351  N   LYS A 152      36.569  -4.545 -35.832  1.00  0.00           N  
ATOM   2352  CA  LYS A 152      36.759  -5.189 -37.122  1.00  0.00           C  
ATOM   2353  C   LYS A 152      35.634  -4.748 -38.078  1.00  0.00           C  
ATOM   2354  O   LYS A 152      35.925  -4.141 -39.103  1.00  0.00           O  
ATOM   2355  CB  LYS A 152      36.972  -6.698 -36.976  1.00  0.00           C  
ATOM   2356  CG  LYS A 152      38.442  -7.102 -37.072  1.00  0.00           C  
ATOM   2357  CD  LYS A 152      39.249  -6.570 -35.893  1.00  0.00           C  
ATOM   2358  CE  LYS A 152      39.968  -5.254 -36.246  1.00  0.00           C  
ATOM   2359  NZ  LYS A 152      41.082  -5.454 -37.245  1.00  0.00           N  
ATOM   2360  H   LYS A 152      36.338  -5.119 -35.028  1.00  0.00           H  
ATOM   2361  HA  LYS A 152      37.688  -4.811 -37.553  1.00  0.00           H  
ATOM   2362 1HB  LYS A 152      36.634  -7.045 -36.033  1.00  0.00           H  
ATOM   2363 2HB  LYS A 152      36.428  -7.236 -37.730  1.00  0.00           H  
ATOM   2364 1HG  LYS A 152      38.522  -8.186 -37.109  1.00  0.00           H  
ATOM   2365 2HG  LYS A 152      38.870  -6.688 -37.986  1.00  0.00           H  
ATOM   2366 1HD  LYS A 152      38.573  -6.379 -35.055  1.00  0.00           H  
ATOM   2367 2HD  LYS A 152      39.983  -7.312 -35.580  1.00  0.00           H  
ATOM   2368 1HE  LYS A 152      39.245  -4.556 -36.666  1.00  0.00           H  
ATOM   2369 2HE  LYS A 152      40.379  -4.826 -35.331  1.00  0.00           H  
ATOM   2370 1HZ  LYS A 152      41.518  -4.557 -37.447  1.00  0.00           H  
ATOM   2371 2HZ  LYS A 152      41.771  -6.087 -36.874  1.00  0.00           H  
ATOM   2372 3HZ  LYS A 152      40.698  -5.835 -38.108  1.00  0.00           H  
ATOM   2373  N   PRO A 153      34.346  -5.049 -37.856  1.00  0.00           N  
ATOM   2374  CA  PRO A 153      33.281  -4.499 -38.669  1.00  0.00           C  
ATOM   2375  C   PRO A 153      33.380  -2.962 -38.857  1.00  0.00           C  
ATOM   2376  O   PRO A 153      33.015  -2.475 -39.931  1.00  0.00           O  
ATOM   2377  CB  PRO A 153      32.038  -4.903 -37.884  1.00  0.00           C  
ATOM   2378  CG  PRO A 153      32.435  -6.210 -37.207  1.00  0.00           C  
ATOM   2379  CD  PRO A 153      33.889  -6.017 -36.825  1.00  0.00           C  
ATOM   2380  HA  PRO A 153      33.289  -4.997 -39.651  1.00  0.00           H  
ATOM   2381 1HB  PRO A 153      31.778  -4.116 -37.157  1.00  0.00           H  
ATOM   2382 2HB  PRO A 153      31.178  -5.003 -38.563  1.00  0.00           H  
ATOM   2383 1HG  PRO A 153      31.795  -6.389 -36.326  1.00  0.00           H  
ATOM   2384 2HG  PRO A 153      32.283  -7.064 -37.884  1.00  0.00           H  
ATOM   2385 1HD  PRO A 153      33.968  -5.609 -35.835  1.00  0.00           H  
ATOM   2386 2HD  PRO A 153      34.361  -6.983 -36.909  1.00  0.00           H  
ATOM   2387  N   VAL A 154      33.881  -2.174 -37.861  1.00  0.00           N  
ATOM   2388  CA  VAL A 154      33.936  -0.731 -38.185  1.00  0.00           C  
ATOM   2389  C   VAL A 154      35.049  -0.514 -39.228  1.00  0.00           C  
ATOM   2390  O   VAL A 154      34.917   0.356 -40.095  1.00  0.00           O  
ATOM   2391  CB  VAL A 154      34.152   0.234 -36.981  1.00  0.00           C  
ATOM   2392  CG1 VAL A 154      35.570   0.366 -36.562  1.00  0.00           C  
ATOM   2393  CG2 VAL A 154      33.577   1.593 -37.354  1.00  0.00           C  
ATOM   2394  H   VAL A 154      34.150  -2.540 -36.946  1.00  0.00           H  
ATOM   2395  HA  VAL A 154      32.990  -0.442 -38.629  1.00  0.00           H  
ATOM   2396  HB  VAL A 154      33.623  -0.172 -36.138  1.00  0.00           H  
ATOM   2397 1HG1 VAL A 154      35.633   1.033 -35.705  1.00  0.00           H  
ATOM   2398 2HG1 VAL A 154      35.936  -0.547 -36.307  1.00  0.00           H  
ATOM   2399 3HG1 VAL A 154      36.161   0.776 -37.380  1.00  0.00           H  
ATOM   2400 1HG2 VAL A 154      33.669   2.269 -36.511  1.00  0.00           H  
ATOM   2401 2HG2 VAL A 154      34.118   1.993 -38.209  1.00  0.00           H  
ATOM   2402 3HG2 VAL A 154      32.519   1.483 -37.613  1.00  0.00           H  
ATOM   2403  N   GLU A 155      36.126  -1.326 -39.171  1.00  0.00           N  
ATOM   2404  CA  GLU A 155      37.181  -1.262 -40.178  1.00  0.00           C  
ATOM   2405  C   GLU A 155      36.559  -1.513 -41.531  1.00  0.00           C  
ATOM   2406  O   GLU A 155      36.866  -0.810 -42.492  1.00  0.00           O  
ATOM   2407  CB  GLU A 155      38.309  -2.294 -39.933  1.00  0.00           C  
ATOM   2408  CG  GLU A 155      39.466  -2.273 -40.956  1.00  0.00           C  
ATOM   2409  CD  GLU A 155      40.584  -3.302 -40.651  1.00  0.00           C  
ATOM   2410  OE1 GLU A 155      40.547  -3.938 -39.610  1.00  0.00           O  
ATOM   2411  OE2 GLU A 155      41.462  -3.460 -41.483  1.00  0.00           O  
ATOM   2412  H   GLU A 155      36.216  -1.999 -38.408  1.00  0.00           H  
ATOM   2413  HA  GLU A 155      37.614  -0.260 -40.172  1.00  0.00           H  
ATOM   2414 1HB  GLU A 155      38.720  -2.155 -38.932  1.00  0.00           H  
ATOM   2415 2HB  GLU A 155      37.913  -3.287 -39.976  1.00  0.00           H  
ATOM   2416 1HG  GLU A 155      39.055  -2.487 -41.945  1.00  0.00           H  
ATOM   2417 2HG  GLU A 155      39.894  -1.273 -40.982  1.00  0.00           H  
ATOM   2418  N   VAL A 156      35.645  -2.485 -41.604  1.00  0.00           N  
ATOM   2419  CA  VAL A 156      35.025  -2.796 -42.881  1.00  0.00           C  
ATOM   2420  C   VAL A 156      34.222  -1.616 -43.379  1.00  0.00           C  
ATOM   2421  O   VAL A 156      34.304  -1.252 -44.559  1.00  0.00           O  
ATOM   2422  CB  VAL A 156      34.080  -3.989 -42.818  1.00  0.00           C  
ATOM   2423  CG1 VAL A 156      33.388  -4.118 -44.170  1.00  0.00           C  
ATOM   2424  CG2 VAL A 156      34.834  -5.200 -42.469  1.00  0.00           C  
ATOM   2425  H   VAL A 156      35.444  -3.029 -40.761  1.00  0.00           H  
ATOM   2426  HA  VAL A 156      35.807  -3.013 -43.584  1.00  0.00           H  
ATOM   2427  HB  VAL A 156      33.314  -3.819 -42.065  1.00  0.00           H  
ATOM   2428 1HG1 VAL A 156      32.708  -4.966 -44.160  1.00  0.00           H  
ATOM   2429 2HG1 VAL A 156      32.831  -3.204 -44.386  1.00  0.00           H  
ATOM   2430 3HG1 VAL A 156      34.139  -4.263 -44.924  1.00  0.00           H  
ATOM   2431 1HG2 VAL A 156      34.165  -6.039 -42.420  1.00  0.00           H  
ATOM   2432 2HG2 VAL A 156      35.589  -5.377 -43.211  1.00  0.00           H  
ATOM   2433 3HG2 VAL A 156      35.289  -5.037 -41.503  1.00  0.00           H  
ATOM   2434  N   TYR A 157      33.470  -0.993 -42.474  1.00  0.00           N  
ATOM   2435  CA  TYR A 157      32.678   0.162 -42.837  1.00  0.00           C  
ATOM   2436  C   TYR A 157      33.618   1.174 -43.479  1.00  0.00           C  
ATOM   2437  O   TYR A 157      33.317   1.699 -44.546  1.00  0.00           O  
ATOM   2438  CB  TYR A 157      32.060   0.845 -41.613  1.00  0.00           C  
ATOM   2439  CG  TYR A 157      31.151   1.942 -41.964  1.00  0.00           C  
ATOM   2440  CD1 TYR A 157      29.816   1.694 -41.941  1.00  0.00           C  
ATOM   2441  CD2 TYR A 157      31.637   3.170 -42.385  1.00  0.00           C  
ATOM   2442  CE1 TYR A 157      28.933   2.660 -42.312  1.00  0.00           C  
ATOM   2443  CE2 TYR A 157      30.760   4.137 -42.771  1.00  0.00           C  
ATOM   2444  CZ  TYR A 157      29.400   3.874 -42.738  1.00  0.00           C  
ATOM   2445  OH  TYR A 157      28.504   4.799 -43.149  1.00  0.00           O  
ATOM   2446  H   TYR A 157      33.437  -1.356 -41.519  1.00  0.00           H  
ATOM   2447  HA  TYR A 157      31.911  -0.125 -43.557  1.00  0.00           H  
ATOM   2448 1HB  TYR A 157      31.508   0.111 -41.017  1.00  0.00           H  
ATOM   2449 2HB  TYR A 157      32.836   1.254 -40.980  1.00  0.00           H  
ATOM   2450  HD1 TYR A 157      29.464   0.716 -41.618  1.00  0.00           H  
ATOM   2451  HD2 TYR A 157      32.709   3.360 -42.423  1.00  0.00           H  
ATOM   2452  HE1 TYR A 157      27.863   2.459 -42.291  1.00  0.00           H  
ATOM   2453  HE2 TYR A 157      31.139   5.092 -43.114  1.00  0.00           H  
ATOM   2454  HH  TYR A 157      27.746   4.333 -43.543  1.00  0.00           H  
ATOM   2455  N   ALA A 158      34.755   1.441 -42.803  1.00  0.00           N  
ATOM   2456  CA  ALA A 158      35.796   2.379 -43.238  1.00  0.00           C  
ATOM   2457  C   ALA A 158      36.445   1.984 -44.571  1.00  0.00           C  
ATOM   2458  O   ALA A 158      36.751   2.844 -45.400  1.00  0.00           O  
ATOM   2459  CB  ALA A 158      36.865   2.511 -42.165  1.00  0.00           C  
ATOM   2460  H   ALA A 158      34.901   0.952 -41.919  1.00  0.00           H  
ATOM   2461  HA  ALA A 158      35.325   3.353 -43.370  1.00  0.00           H  
ATOM   2462 1HB  ALA A 158      37.605   3.252 -42.475  1.00  0.00           H  
ATOM   2463 2HB  ALA A 158      36.398   2.825 -41.235  1.00  0.00           H  
ATOM   2464 3HB  ALA A 158      37.357   1.557 -42.014  1.00  0.00           H  
ATOM   2465  N   ILE A 159      36.582   0.684 -44.846  1.00  0.00           N  
ATOM   2466  CA  ILE A 159      37.183   0.283 -46.117  1.00  0.00           C  
ATOM   2467  C   ILE A 159      36.402   0.893 -47.251  1.00  0.00           C  
ATOM   2468  O   ILE A 159      36.969   1.396 -48.223  1.00  0.00           O  
ATOM   2469  CB  ILE A 159      37.156  -1.240 -46.354  1.00  0.00           C  
ATOM   2470  CG1 ILE A 159      38.071  -1.972 -45.438  1.00  0.00           C  
ATOM   2471  CG2 ILE A 159      37.467  -1.559 -47.756  1.00  0.00           C  
ATOM   2472  CD1 ILE A 159      37.873  -3.463 -45.509  1.00  0.00           C  
ATOM   2473  H   ILE A 159      36.331  -0.014 -44.145  1.00  0.00           H  
ATOM   2474  HA  ILE A 159      38.210   0.642 -46.158  1.00  0.00           H  
ATOM   2475  HB  ILE A 159      36.155  -1.604 -46.149  1.00  0.00           H  
ATOM   2476 1HG1 ILE A 159      39.100  -1.737 -45.684  1.00  0.00           H  
ATOM   2477 2HG1 ILE A 159      37.883  -1.655 -44.433  1.00  0.00           H  
ATOM   2478 1HG2 ILE A 159      37.401  -2.637 -47.902  1.00  0.00           H  
ATOM   2479 2HG2 ILE A 159      36.756  -1.064 -48.416  1.00  0.00           H  
ATOM   2480 3HG2 ILE A 159      38.479  -1.219 -47.990  1.00  0.00           H  
ATOM   2481 1HD1 ILE A 159      38.540  -3.921 -44.815  1.00  0.00           H  
ATOM   2482 2HD1 ILE A 159      36.867  -3.729 -45.264  1.00  0.00           H  
ATOM   2483 3HD1 ILE A 159      38.087  -3.808 -46.521  1.00  0.00           H  
ATOM   2484  N   PHE A 160      35.095   0.827 -47.133  1.00  0.00           N  
ATOM   2485  CA  PHE A 160      34.233   1.404 -48.135  1.00  0.00           C  
ATOM   2486  C   PHE A 160      33.940   2.899 -47.913  1.00  0.00           C  
ATOM   2487  O   PHE A 160      33.873   3.668 -48.874  1.00  0.00           O  
ATOM   2488  CB  PHE A 160      32.956   0.612 -48.159  1.00  0.00           C  
ATOM   2489  CG  PHE A 160      33.129  -0.761 -48.715  1.00  0.00           C  
ATOM   2490  CD1 PHE A 160      33.296  -1.834 -47.866  1.00  0.00           C  
ATOM   2491  CD2 PHE A 160      33.134  -0.987 -50.080  1.00  0.00           C  
ATOM   2492  CE1 PHE A 160      33.472  -3.095 -48.367  1.00  0.00           C  
ATOM   2493  CE2 PHE A 160      33.304  -2.257 -50.582  1.00  0.00           C  
ATOM   2494  CZ  PHE A 160      33.478  -3.307 -49.726  1.00  0.00           C  
ATOM   2495  H   PHE A 160      34.704   0.363 -46.305  1.00  0.00           H  
ATOM   2496  HA  PHE A 160      34.723   1.298 -49.103  1.00  0.00           H  
ATOM   2497 1HB  PHE A 160      32.619   0.508 -47.135  1.00  0.00           H  
ATOM   2498 2HB  PHE A 160      32.210   1.147 -48.717  1.00  0.00           H  
ATOM   2499  HD1 PHE A 160      33.294  -1.667 -46.784  1.00  0.00           H  
ATOM   2500  HD2 PHE A 160      33.003  -0.140 -50.760  1.00  0.00           H  
ATOM   2501  HE1 PHE A 160      33.603  -3.919 -47.685  1.00  0.00           H  
ATOM   2502  HE2 PHE A 160      33.307  -2.425 -51.655  1.00  0.00           H  
ATOM   2503  HZ  PHE A 160      33.620  -4.301 -50.125  1.00  0.00           H  
ATOM   2504  N   GLY A 161      33.735   3.302 -46.659  1.00  0.00           N  
ATOM   2505  CA  GLY A 161      33.320   4.661 -46.349  1.00  0.00           C  
ATOM   2506  C   GLY A 161      34.383   5.681 -45.941  1.00  0.00           C  
ATOM   2507  O   GLY A 161      34.058   6.838 -45.656  1.00  0.00           O  
ATOM   2508  H   GLY A 161      33.821   2.642 -45.903  1.00  0.00           H  
ATOM   2509 1HA  GLY A 161      32.851   5.031 -47.246  1.00  0.00           H  
ATOM   2510 2HA  GLY A 161      32.550   4.615 -45.579  1.00  0.00           H  
ATOM   2511  N   GLY A 162      35.638   5.277 -45.858  1.00  0.00           N  
ATOM   2512  CA  GLY A 162      36.739   6.160 -45.489  1.00  0.00           C  
ATOM   2513  C   GLY A 162      36.839   6.454 -43.993  1.00  0.00           C  
ATOM   2514  O   GLY A 162      37.801   6.048 -43.341  1.00  0.00           O  
ATOM   2515  H   GLY A 162      35.868   4.308 -46.043  1.00  0.00           H  
ATOM   2516 1HA  GLY A 162      37.671   5.704 -45.823  1.00  0.00           H  
ATOM   2517 2HA  GLY A 162      36.641   7.097 -46.036  1.00  0.00           H  
ATOM   2518  N   GLN A 163      35.846   7.165 -43.455  1.00  0.00           N  
ATOM   2519  CA  GLN A 163      35.871   7.545 -42.038  1.00  0.00           C  
ATOM   2520  C   GLN A 163      34.539   7.453 -41.299  1.00  0.00           C  
ATOM   2521  O   GLN A 163      33.657   8.292 -41.453  1.00  0.00           O  
ATOM   2522  CB  GLN A 163      36.357   8.989 -41.889  1.00  0.00           C  
ATOM   2523  CG  GLN A 163      36.412   9.495 -40.437  1.00  0.00           C  
ATOM   2524  CD  GLN A 163      37.504   8.814 -39.588  1.00  0.00           C  
ATOM   2525  OE1 GLN A 163      38.701   8.969 -39.874  1.00  0.00           O  
ATOM   2526  NE2 GLN A 163      37.105   8.072 -38.553  1.00  0.00           N  
ATOM   2527  H   GLN A 163      35.078   7.428 -44.070  1.00  0.00           H  
ATOM   2528  HA  GLN A 163      36.570   6.884 -41.526  1.00  0.00           H  
ATOM   2529 1HB  GLN A 163      37.351   9.086 -42.323  1.00  0.00           H  
ATOM   2530 2HB  GLN A 163      35.687   9.651 -42.444  1.00  0.00           H  
ATOM   2531 1HG  GLN A 163      36.602  10.566 -40.446  1.00  0.00           H  
ATOM   2532 2HG  GLN A 163      35.447   9.294 -39.965  1.00  0.00           H  
ATOM   2533 1HE2 GLN A 163      37.779   7.617 -37.975  1.00  0.00           H  
ATOM   2534 2HE2 GLN A 163      36.106   7.956 -38.345  1.00  0.00           H  
ATOM   2535  N   TRP A 164      34.397   6.438 -40.475  1.00  0.00           N  
ATOM   2536  CA  TRP A 164      33.199   6.288 -39.664  1.00  0.00           C  
ATOM   2537  C   TRP A 164      33.252   7.305 -38.497  1.00  0.00           C  
ATOM   2538  O   TRP A 164      34.342   7.598 -38.000  1.00  0.00           O  
ATOM   2539  CB  TRP A 164      33.079   4.846 -39.158  1.00  0.00           C  
ATOM   2540  CG  TRP A 164      31.851   4.625 -38.360  1.00  0.00           C  
ATOM   2541  CD1 TRP A 164      30.615   4.287 -38.827  1.00  0.00           C  
ATOM   2542  CD2 TRP A 164      31.722   4.743 -36.935  1.00  0.00           C  
ATOM   2543  NE1 TRP A 164      29.729   4.221 -37.795  1.00  0.00           N  
ATOM   2544  CE2 TRP A 164      30.389   4.488 -36.626  1.00  0.00           C  
ATOM   2545  CE3 TRP A 164      32.615   5.054 -35.913  1.00  0.00           C  
ATOM   2546  CZ2 TRP A 164      29.923   4.535 -35.334  1.00  0.00           C  
ATOM   2547  CZ3 TRP A 164      32.150   5.099 -34.616  1.00  0.00           C  
ATOM   2548  CH2 TRP A 164      30.841   4.848 -34.332  1.00  0.00           C  
ATOM   2549  H   TRP A 164      35.143   5.760 -40.398  1.00  0.00           H  
ATOM   2550  HA  TRP A 164      32.334   6.504 -40.290  1.00  0.00           H  
ATOM   2551 1HB  TRP A 164      33.076   4.156 -39.999  1.00  0.00           H  
ATOM   2552 2HB  TRP A 164      33.941   4.603 -38.538  1.00  0.00           H  
ATOM   2553  HD1 TRP A 164      30.361   4.130 -39.865  1.00  0.00           H  
ATOM   2554  HE1 TRP A 164      28.717   4.023 -37.887  1.00  0.00           H  
ATOM   2555  HE3 TRP A 164      33.661   5.260 -36.139  1.00  0.00           H  
ATOM   2556  HZ2 TRP A 164      28.878   4.339 -35.094  1.00  0.00           H  
ATOM   2557  HZ3 TRP A 164      32.856   5.341 -33.822  1.00  0.00           H  
ATOM   2558  HH2 TRP A 164      30.514   4.896 -33.300  1.00  0.00           H  
ATOM   2559  N   PRO A 165      32.127   7.920 -38.081  1.00  0.00           N  
ATOM   2560  CA  PRO A 165      30.765   7.955 -38.601  1.00  0.00           C  
ATOM   2561  C   PRO A 165      30.552   8.959 -39.720  1.00  0.00           C  
ATOM   2562  O   PRO A 165      29.502   8.966 -40.368  1.00  0.00           O  
ATOM   2563  CB  PRO A 165      29.977   8.344 -37.357  1.00  0.00           C  
ATOM   2564  CG  PRO A 165      30.907   9.233 -36.585  1.00  0.00           C  
ATOM   2565  CD  PRO A 165      32.282   8.663 -36.826  1.00  0.00           C  
ATOM   2566  HA  PRO A 165      30.455   6.965 -38.934  1.00  0.00           H  
ATOM   2567 1HB  PRO A 165      29.036   8.839 -37.633  1.00  0.00           H  
ATOM   2568 2HB  PRO A 165      29.706   7.434 -36.802  1.00  0.00           H  
ATOM   2569 1HG  PRO A 165      30.809  10.270 -36.920  1.00  0.00           H  
ATOM   2570 2HG  PRO A 165      30.628   9.218 -35.522  1.00  0.00           H  
ATOM   2571 1HD  PRO A 165      33.016   9.472 -36.954  1.00  0.00           H  
ATOM   2572 2HD  PRO A 165      32.564   7.982 -36.015  1.00  0.00           H  
ATOM   2573  N   HIS A 166      31.529   9.823 -39.974  1.00  0.00           N  
ATOM   2574  CA  HIS A 166      31.330  10.890 -40.955  1.00  0.00           C  
ATOM   2575  C   HIS A 166      31.548  10.360 -42.363  1.00  0.00           C  
ATOM   2576  O   HIS A 166      32.477  10.729 -43.089  1.00  0.00           O  
ATOM   2577  CB  HIS A 166      32.243  12.065 -40.646  1.00  0.00           C  
ATOM   2578  CG  HIS A 166      31.911  12.701 -39.334  1.00  0.00           C  
ATOM   2579  ND1 HIS A 166      32.785  13.525 -38.658  1.00  0.00           N  
ATOM   2580  CD2 HIS A 166      30.800  12.618 -38.565  1.00  0.00           C  
ATOM   2581  CE1 HIS A 166      32.221  13.926 -37.531  1.00  0.00           C  
ATOM   2582  NE2 HIS A 166      31.017  13.388 -37.453  1.00  0.00           N  
ATOM   2583  H   HIS A 166      32.407   9.771 -39.478  1.00  0.00           H  
ATOM   2584  HA  HIS A 166      30.303  11.250 -40.898  1.00  0.00           H  
ATOM   2585 1HB  HIS A 166      33.281  11.724 -40.617  1.00  0.00           H  
ATOM   2586 2HB  HIS A 166      32.158  12.814 -41.432  1.00  0.00           H  
ATOM   2587  HD1 HIS A 166      33.704  13.787 -38.954  1.00  0.00           H  
ATOM   2588  HD2 HIS A 166      29.860  12.083 -38.682  1.00  0.00           H  
ATOM   2589  HE1 HIS A 166      32.753  14.590 -36.849  1.00  0.00           H  
ATOM   2590  N   SER A 167      30.608   9.527 -42.762  1.00  0.00           N  
ATOM   2591  CA  SER A 167      30.617   8.726 -43.970  1.00  0.00           C  
ATOM   2592  C   SER A 167      30.317   9.506 -45.244  1.00  0.00           C  
ATOM   2593  O   SER A 167      29.384   9.201 -45.989  1.00  0.00           O  
ATOM   2594  CB  SER A 167      29.620   7.625 -43.759  1.00  0.00           C  
ATOM   2595  OG  SER A 167      28.387   8.152 -43.408  1.00  0.00           O  
ATOM   2596  H   SER A 167      29.864   9.361 -42.091  1.00  0.00           H  
ATOM   2597  HA  SER A 167      31.611   8.283 -44.067  1.00  0.00           H  
ATOM   2598 1HB  SER A 167      29.522   7.054 -44.645  1.00  0.00           H  
ATOM   2599 2HB  SER A 167      29.967   6.977 -42.969  1.00  0.00           H  
ATOM   2600  HG  SER A 167      28.479   8.450 -42.486  1.00  0.00           H  
ATOM   2601  N   SER A 168      31.189  10.465 -45.526  1.00  0.00           N  
ATOM   2602  CA  SER A 168      31.097  11.405 -46.643  1.00  0.00           C  
ATOM   2603  C   SER A 168      31.057  10.749 -48.026  1.00  0.00           C  
ATOM   2604  O   SER A 168      30.799  11.416 -49.025  1.00  0.00           O  
ATOM   2605  CB  SER A 168      32.252  12.386 -46.567  1.00  0.00           C  
ATOM   2606  OG  SER A 168      33.481  11.741 -46.755  1.00  0.00           O  
ATOM   2607  H   SER A 168      31.938  10.590 -44.843  1.00  0.00           H  
ATOM   2608  HA  SER A 168      30.171  11.970 -46.520  1.00  0.00           H  
ATOM   2609 1HB  SER A 168      32.123  13.159 -47.323  1.00  0.00           H  
ATOM   2610 2HB  SER A 168      32.245  12.876 -45.591  1.00  0.00           H  
ATOM   2611  HG  SER A 168      33.581  11.140 -46.006  1.00  0.00           H  
ATOM   2612  N   PHE A 169      31.332   9.447 -48.094  1.00  0.00           N  
ATOM   2613  CA  PHE A 169      31.296   8.693 -49.339  1.00  0.00           C  
ATOM   2614  C   PHE A 169      29.921   8.741 -50.006  1.00  0.00           C  
ATOM   2615  O   PHE A 169      29.815   8.557 -51.221  1.00  0.00           O  
ATOM   2616  CB  PHE A 169      31.683   7.223 -49.090  1.00  0.00           C  
ATOM   2617  CG  PHE A 169      30.610   6.241 -48.466  1.00  0.00           C  
ATOM   2618  CD1 PHE A 169      29.809   5.488 -49.274  1.00  0.00           C  
ATOM   2619  CD2 PHE A 169      30.475   6.043 -47.113  1.00  0.00           C  
ATOM   2620  CE1 PHE A 169      28.916   4.554 -48.794  1.00  0.00           C  
ATOM   2621  CE2 PHE A 169      29.584   5.099 -46.615  1.00  0.00           C  
ATOM   2622  CZ  PHE A 169      28.807   4.360 -47.468  1.00  0.00           C  
ATOM   2623  H   PHE A 169      31.552   8.964 -47.237  1.00  0.00           H  
ATOM   2624  HA  PHE A 169      32.025   9.133 -50.021  1.00  0.00           H  
ATOM   2625 1HB  PHE A 169      32.016   6.787 -50.028  1.00  0.00           H  
ATOM   2626 2HB  PHE A 169      32.552   7.215 -48.427  1.00  0.00           H  
ATOM   2627  HD1 PHE A 169      29.890   5.639 -50.291  1.00  0.00           H  
ATOM   2628  HD2 PHE A 169      31.100   6.622 -46.428  1.00  0.00           H  
ATOM   2629  HE1 PHE A 169      28.304   3.978 -49.479  1.00  0.00           H  
ATOM   2630  HE2 PHE A 169      29.502   4.938 -45.542  1.00  0.00           H  
ATOM   2631  HZ  PHE A 169      28.114   3.631 -47.082  1.00  0.00           H  
ATOM   2632  N   MET A 170      28.866   8.959 -49.212  1.00  0.00           N  
ATOM   2633  CA  MET A 170      27.510   8.969 -49.752  1.00  0.00           C  
ATOM   2634  C   MET A 170      26.944  10.275 -50.271  1.00  0.00           C  
ATOM   2635  O   MET A 170      26.899  11.299 -49.584  1.00  0.00           O  
ATOM   2636  CB  MET A 170      26.548   8.467 -48.724  1.00  0.00           C  
ATOM   2637  CG  MET A 170      26.636   7.099 -48.476  1.00  0.00           C  
ATOM   2638  SD  MET A 170      25.525   6.687 -47.307  1.00  0.00           S  
ATOM   2639  CE  MET A 170      26.445   6.927 -45.833  1.00  0.00           C  
ATOM   2640  H   MET A 170      29.018   9.108 -48.209  1.00  0.00           H  
ATOM   2641  HA  MET A 170      27.501   8.273 -50.592  1.00  0.00           H  
ATOM   2642 1HB  MET A 170      26.743   8.977 -47.783  1.00  0.00           H  
ATOM   2643 2HB  MET A 170      25.528   8.702 -49.028  1.00  0.00           H  
ATOM   2644 1HG  MET A 170      26.465   6.521 -49.379  1.00  0.00           H  
ATOM   2645 2HG  MET A 170      27.616   6.903 -48.093  1.00  0.00           H  
ATOM   2646 1HE  MET A 170      25.817   6.744 -44.968  1.00  0.00           H  
ATOM   2647 2HE  MET A 170      27.274   6.257 -45.810  1.00  0.00           H  
ATOM   2648 3HE  MET A 170      26.812   7.906 -45.810  1.00  0.00           H  
ATOM   2649  N   VAL A 171      26.438  10.178 -51.487  1.00  0.00           N  
ATOM   2650  CA  VAL A 171      25.774  11.245 -52.203  1.00  0.00           C  
ATOM   2651  C   VAL A 171      24.464  10.689 -52.783  1.00  0.00           C  
ATOM   2652  O   VAL A 171      24.333   9.472 -52.889  1.00  0.00           O  
ATOM   2653  CB  VAL A 171      26.726  11.794 -53.278  1.00  0.00           C  
ATOM   2654  CG1 VAL A 171      27.962  12.395 -52.654  1.00  0.00           C  
ATOM   2655  CG2 VAL A 171      27.136  10.680 -54.116  1.00  0.00           C  
ATOM   2656  H   VAL A 171      26.546   9.283 -51.975  1.00  0.00           H  
ATOM   2657  HA  VAL A 171      25.570  12.024 -51.492  1.00  0.00           H  
ATOM   2658  HB  VAL A 171      26.249  12.556 -53.862  1.00  0.00           H  
ATOM   2659 1HG1 VAL A 171      28.618  12.759 -53.441  1.00  0.00           H  
ATOM   2660 2HG1 VAL A 171      27.675  13.224 -52.008  1.00  0.00           H  
ATOM   2661 3HG1 VAL A 171      28.491  11.651 -52.068  1.00  0.00           H  
ATOM   2662 1HG2 VAL A 171      27.805  11.037 -54.840  1.00  0.00           H  
ATOM   2663 2HG2 VAL A 171      27.638   9.939 -53.506  1.00  0.00           H  
ATOM   2664 3HG2 VAL A 171      26.277  10.243 -54.588  1.00  0.00           H  
ATOM   2665  N   PRO A 172      23.482  11.513 -53.195  1.00  0.00           N  
ATOM   2666  CA  PRO A 172      22.213  11.104 -53.784  1.00  0.00           C  
ATOM   2667  C   PRO A 172      22.404  10.278 -55.054  1.00  0.00           C  
ATOM   2668  O   PRO A 172      21.496   9.609 -55.527  1.00  0.00           O  
ATOM   2669  CB  PRO A 172      21.537  12.434 -54.087  1.00  0.00           C  
ATOM   2670  CG  PRO A 172      22.229  13.419 -53.196  1.00  0.00           C  
ATOM   2671  CD  PRO A 172      23.654  12.964 -53.207  1.00  0.00           C  
ATOM   2672  HA  PRO A 172      21.632  10.540 -53.029  1.00  0.00           H  
ATOM   2673 1HB  PRO A 172      21.642  12.664 -55.146  1.00  0.00           H  
ATOM   2674 2HB  PRO A 172      20.459  12.358 -53.888  1.00  0.00           H  
ATOM   2675 1HG  PRO A 172      22.089  14.436 -53.559  1.00  0.00           H  
ATOM   2676 2HG  PRO A 172      21.795  13.371 -52.199  1.00  0.00           H  
ATOM   2677 1HD  PRO A 172      24.112  13.279 -54.153  1.00  0.00           H  
ATOM   2678 2HD  PRO A 172      24.185  13.340 -52.382  1.00  0.00           H  
ATOM   2679  N   GLY A 173      23.578  10.412 -55.667  1.00  0.00           N  
ATOM   2680  CA  GLY A 173      23.904   9.717 -56.898  1.00  0.00           C  
ATOM   2681  C   GLY A 173      24.741   8.453 -56.698  1.00  0.00           C  
ATOM   2682  O   GLY A 173      25.224   7.869 -57.676  1.00  0.00           O  
ATOM   2683  H   GLY A 173      24.289  10.995 -55.260  1.00  0.00           H  
ATOM   2684 1HA  GLY A 173      22.982   9.464 -57.424  1.00  0.00           H  
ATOM   2685 2HA  GLY A 173      24.445  10.407 -57.536  1.00  0.00           H  
ATOM   2686  N   GLY A 174      24.981   8.038 -55.447  1.00  0.00           N  
ATOM   2687  CA  GLY A 174      25.839   6.869 -55.260  1.00  0.00           C  
ATOM   2688  C   GLY A 174      26.997   7.068 -54.275  1.00  0.00           C  
ATOM   2689  O   GLY A 174      26.841   7.654 -53.197  1.00  0.00           O  
ATOM   2690  H   GLY A 174      24.589   8.524 -54.639  1.00  0.00           H  
ATOM   2691 1HA  GLY A 174      25.212   6.056 -54.904  1.00  0.00           H  
ATOM   2692 2HA  GLY A 174      26.247   6.550 -56.217  1.00  0.00           H  
ATOM   2693  N   VAL A 175      28.129   6.448 -54.616  1.00  0.00           N  
ATOM   2694  CA  VAL A 175      29.347   6.408 -53.811  1.00  0.00           C  
ATOM   2695  C   VAL A 175      30.520   7.132 -54.481  1.00  0.00           C  
ATOM   2696  O   VAL A 175      30.873   6.859 -55.626  1.00  0.00           O  
ATOM   2697  CB  VAL A 175      29.691   4.942 -53.496  1.00  0.00           C  
ATOM   2698  CG1 VAL A 175      31.022   4.834 -52.802  1.00  0.00           C  
ATOM   2699  CG2 VAL A 175      28.571   4.368 -52.622  1.00  0.00           C  
ATOM   2700  H   VAL A 175      28.167   5.991 -55.525  1.00  0.00           H  
ATOM   2701  HA  VAL A 175      29.137   6.904 -52.866  1.00  0.00           H  
ATOM   2702  HB  VAL A 175      29.751   4.369 -54.415  1.00  0.00           H  
ATOM   2703 1HG1 VAL A 175      31.242   3.796 -52.585  1.00  0.00           H  
ATOM   2704 2HG1 VAL A 175      31.764   5.209 -53.465  1.00  0.00           H  
ATOM   2705 3HG1 VAL A 175      31.052   5.387 -51.911  1.00  0.00           H  
ATOM   2706 1HG2 VAL A 175      28.784   3.339 -52.394  1.00  0.00           H  
ATOM   2707 2HG2 VAL A 175      28.486   4.928 -51.718  1.00  0.00           H  
ATOM   2708 3HG2 VAL A 175      27.637   4.427 -53.139  1.00  0.00           H  
ATOM   2709  N   MET A 176      31.158   8.032 -53.727  1.00  0.00           N  
ATOM   2710  CA  MET A 176      32.243   8.863 -54.254  1.00  0.00           C  
ATOM   2711  C   MET A 176      33.652   8.262 -54.205  1.00  0.00           C  
ATOM   2712  O   MET A 176      34.628   8.944 -54.516  1.00  0.00           O  
ATOM   2713  CB  MET A 176      32.236  10.198 -53.537  1.00  0.00           C  
ATOM   2714  CG  MET A 176      30.965  10.946 -53.741  1.00  0.00           C  
ATOM   2715  SD  MET A 176      30.573  11.189 -55.477  1.00  0.00           S  
ATOM   2716  CE  MET A 176      31.769  12.365 -56.021  1.00  0.00           C  
ATOM   2717  H   MET A 176      30.821   8.194 -52.776  1.00  0.00           H  
ATOM   2718  HA  MET A 176      32.021   9.052 -55.304  1.00  0.00           H  
ATOM   2719 1HB  MET A 176      32.360  10.038 -52.466  1.00  0.00           H  
ATOM   2720 2HB  MET A 176      33.065  10.812 -53.885  1.00  0.00           H  
ATOM   2721 1HG  MET A 176      30.154  10.383 -53.278  1.00  0.00           H  
ATOM   2722 2HG  MET A 176      31.031  11.918 -53.256  1.00  0.00           H  
ATOM   2723 1HE  MET A 176      31.607  12.581 -57.078  1.00  0.00           H  
ATOM   2724 2HE  MET A 176      31.664  13.283 -55.443  1.00  0.00           H  
ATOM   2725 3HE  MET A 176      32.770  11.957 -55.881  1.00  0.00           H  
ATOM   2726  N   SER A 177      33.763   7.006 -53.808  1.00  0.00           N  
ATOM   2727  CA  SER A 177      35.049   6.320 -53.750  1.00  0.00           C  
ATOM   2728  C   SER A 177      34.891   4.865 -54.156  1.00  0.00           C  
ATOM   2729  O   SER A 177      34.178   4.097 -53.512  1.00  0.00           O  
ATOM   2730  CB  SER A 177      35.630   6.378 -52.353  1.00  0.00           C  
ATOM   2731  OG  SER A 177      36.859   5.701 -52.301  1.00  0.00           O  
ATOM   2732  H   SER A 177      32.923   6.513 -53.565  1.00  0.00           H  
ATOM   2733  HA  SER A 177      35.737   6.799 -54.446  1.00  0.00           H  
ATOM   2734 1HB  SER A 177      35.769   7.418 -52.056  1.00  0.00           H  
ATOM   2735 2HB  SER A 177      34.932   5.924 -51.650  1.00  0.00           H  
ATOM   2736  HG  SER A 177      36.703   4.833 -52.703  1.00  0.00           H  
ATOM   2737  N   ALA A 178      35.534   4.482 -55.247  1.00  0.00           N  
ATOM   2738  CA  ALA A 178      35.397   3.114 -55.703  1.00  0.00           C  
ATOM   2739  C   ALA A 178      36.226   2.174 -54.825  1.00  0.00           C  
ATOM   2740  O   ALA A 178      37.318   2.570 -54.419  1.00  0.00           O  
ATOM   2741  CB  ALA A 178      35.880   2.994 -57.134  1.00  0.00           C  
ATOM   2742  H   ALA A 178      36.111   5.140 -55.754  1.00  0.00           H  
ATOM   2743  HA  ALA A 178      34.346   2.864 -55.653  1.00  0.00           H  
ATOM   2744 1HB  ALA A 178      35.769   1.967 -57.458  1.00  0.00           H  
ATOM   2745 2HB  ALA A 178      35.298   3.651 -57.775  1.00  0.00           H  
ATOM   2746 3HB  ALA A 178      36.930   3.271 -57.187  1.00  0.00           H  
ATOM   2747  N   PRO A 179      35.733   0.975 -54.466  1.00  0.00           N  
ATOM   2748  CA  PRO A 179      36.475  -0.108 -53.858  1.00  0.00           C  
ATOM   2749  C   PRO A 179      37.304  -0.824 -54.908  1.00  0.00           C  
ATOM   2750  O   PRO A 179      36.888  -0.911 -56.067  1.00  0.00           O  
ATOM   2751  CB  PRO A 179      35.362  -0.994 -53.291  1.00  0.00           C  
ATOM   2752  CG  PRO A 179      34.211  -0.770 -54.202  1.00  0.00           C  
ATOM   2753  CD  PRO A 179      34.318   0.696 -54.612  1.00  0.00           C  
ATOM   2754  HA  PRO A 179      37.121   0.287 -53.055  1.00  0.00           H  
ATOM   2755 1HB  PRO A 179      35.698  -2.040 -53.280  1.00  0.00           H  
ATOM   2756 2HB  PRO A 179      35.164  -0.709 -52.252  1.00  0.00           H  
ATOM   2757 1HG  PRO A 179      34.270  -1.440 -55.052  1.00  0.00           H  
ATOM   2758 2HG  PRO A 179      33.278  -1.009 -53.682  1.00  0.00           H  
ATOM   2759 1HD  PRO A 179      34.034   0.776 -55.633  1.00  0.00           H  
ATOM   2760 2HD  PRO A 179      33.730   1.351 -53.952  1.00  0.00           H  
ATOM   2761  N   THR A 180      38.388  -1.458 -54.485  1.00  0.00           N  
ATOM   2762  CA  THR A 180      39.132  -2.348 -55.366  1.00  0.00           C  
ATOM   2763  C   THR A 180      38.928  -3.797 -54.956  1.00  0.00           C  
ATOM   2764  O   THR A 180      38.397  -4.077 -53.883  1.00  0.00           O  
ATOM   2765  CB  THR A 180      40.628  -2.056 -55.289  1.00  0.00           C  
ATOM   2766  OG1 THR A 180      41.100  -2.399 -53.963  1.00  0.00           O  
ATOM   2767  CG2 THR A 180      40.889  -0.588 -55.543  1.00  0.00           C  
ATOM   2768  H   THR A 180      38.748  -1.293 -53.534  1.00  0.00           H  
ATOM   2769  HA  THR A 180      38.779  -2.220 -56.389  1.00  0.00           H  
ATOM   2770  HB  THR A 180      41.157  -2.655 -56.026  1.00  0.00           H  
ATOM   2771  HG1 THR A 180      40.746  -1.733 -53.320  1.00  0.00           H  
ATOM   2772 1HG2 THR A 180      41.957  -0.390 -55.475  1.00  0.00           H  
ATOM   2773 2HG2 THR A 180      40.530  -0.320 -56.536  1.00  0.00           H  
ATOM   2774 3HG2 THR A 180      40.361   0.005 -54.791  1.00  0.00           H  
ATOM   2775  N   LEU A 181      39.397  -4.736 -55.773  1.00  0.00           N  
ATOM   2776  CA  LEU A 181      39.283  -6.144 -55.400  1.00  0.00           C  
ATOM   2777  C   LEU A 181      40.002  -6.424 -54.084  1.00  0.00           C  
ATOM   2778  O   LEU A 181      39.555  -7.246 -53.277  1.00  0.00           O  
ATOM   2779  CB  LEU A 181      39.810  -7.047 -56.513  1.00  0.00           C  
ATOM   2780  CG  LEU A 181      39.618  -8.541 -56.257  1.00  0.00           C  
ATOM   2781  CD1 LEU A 181      38.121  -8.831 -56.091  1.00  0.00           C  
ATOM   2782  CD2 LEU A 181      40.193  -9.329 -57.422  1.00  0.00           C  
ATOM   2783  H   LEU A 181      39.822  -4.477 -56.651  1.00  0.00           H  
ATOM   2784  HA  LEU A 181      38.233  -6.377 -55.249  1.00  0.00           H  
ATOM   2785 1HB  LEU A 181      39.301  -6.795 -57.442  1.00  0.00           H  
ATOM   2786 2HB  LEU A 181      40.877  -6.863 -56.636  1.00  0.00           H  
ATOM   2787  HG  LEU A 181      40.128  -8.825 -55.335  1.00  0.00           H  
ATOM   2788 1HD1 LEU A 181      37.975  -9.894 -55.900  1.00  0.00           H  
ATOM   2789 2HD1 LEU A 181      37.729  -8.256 -55.251  1.00  0.00           H  
ATOM   2790 3HD1 LEU A 181      37.594  -8.551 -57.000  1.00  0.00           H  
ATOM   2791 1HD2 LEU A 181      40.056 -10.395 -57.241  1.00  0.00           H  
ATOM   2792 2HD2 LEU A 181      39.679  -9.047 -58.342  1.00  0.00           H  
ATOM   2793 3HD2 LEU A 181      41.257  -9.111 -57.520  1.00  0.00           H  
ATOM   2794  N   SER A 182      41.131  -5.742 -53.864  1.00  0.00           N  
ATOM   2795  CA  SER A 182      41.904  -5.909 -52.639  1.00  0.00           C  
ATOM   2796  C   SER A 182      41.077  -5.475 -51.430  1.00  0.00           C  
ATOM   2797  O   SER A 182      41.117  -6.118 -50.377  1.00  0.00           O  
ATOM   2798  CB  SER A 182      43.188  -5.104 -52.702  1.00  0.00           C  
ATOM   2799  OG  SER A 182      44.052  -5.599 -53.692  1.00  0.00           O  
ATOM   2800  H   SER A 182      41.447  -5.076 -54.555  1.00  0.00           H  
ATOM   2801  HA  SER A 182      42.154  -6.964 -52.526  1.00  0.00           H  
ATOM   2802 1HB  SER A 182      42.948  -4.061 -52.910  1.00  0.00           H  
ATOM   2803 2HB  SER A 182      43.682  -5.137 -51.733  1.00  0.00           H  
ATOM   2804  HG  SER A 182      44.833  -5.038 -53.665  1.00  0.00           H  
ATOM   2805  N   ASP A 183      40.281  -4.414 -51.601  1.00  0.00           N  
ATOM   2806  CA  ASP A 183      39.480  -3.888 -50.494  1.00  0.00           C  
ATOM   2807  C   ASP A 183      38.274  -4.768 -50.221  1.00  0.00           C  
ATOM   2808  O   ASP A 183      37.941  -5.044 -49.065  1.00  0.00           O  
ATOM   2809  CB  ASP A 183      38.941  -2.517 -50.861  1.00  0.00           C  
ATOM   2810  CG  ASP A 183      39.977  -1.473 -50.996  1.00  0.00           C  
ATOM   2811  OD1 ASP A 183      40.792  -1.298 -50.117  1.00  0.00           O  
ATOM   2812  OD2 ASP A 183      39.958  -0.849 -52.043  1.00  0.00           O  
ATOM   2813  H   ASP A 183      40.301  -3.922 -52.499  1.00  0.00           H  
ATOM   2814  HA  ASP A 183      40.098  -3.833 -49.598  1.00  0.00           H  
ATOM   2815 1HB  ASP A 183      38.421  -2.601 -51.811  1.00  0.00           H  
ATOM   2816 2HB  ASP A 183      38.212  -2.212 -50.162  1.00  0.00           H  
ATOM   2817  N   VAL A 184      37.668  -5.281 -51.284  1.00  0.00           N  
ATOM   2818  CA  VAL A 184      36.527  -6.157 -51.126  1.00  0.00           C  
ATOM   2819  C   VAL A 184      36.986  -7.440 -50.451  1.00  0.00           C  
ATOM   2820  O   VAL A 184      36.341  -7.918 -49.519  1.00  0.00           O  
ATOM   2821  CB  VAL A 184      35.866  -6.441 -52.479  1.00  0.00           C  
ATOM   2822  CG1 VAL A 184      34.780  -7.502 -52.328  1.00  0.00           C  
ATOM   2823  CG2 VAL A 184      35.282  -5.145 -53.010  1.00  0.00           C  
ATOM   2824  H   VAL A 184      37.991  -5.023 -52.218  1.00  0.00           H  
ATOM   2825  HA  VAL A 184      35.795  -5.666 -50.485  1.00  0.00           H  
ATOM   2826  HB  VAL A 184      36.614  -6.825 -53.176  1.00  0.00           H  
ATOM   2827 1HG1 VAL A 184      34.319  -7.701 -53.298  1.00  0.00           H  
ATOM   2828 2HG1 VAL A 184      35.221  -8.421 -51.943  1.00  0.00           H  
ATOM   2829 3HG1 VAL A 184      34.024  -7.152 -51.647  1.00  0.00           H  
ATOM   2830 1HG2 VAL A 184      34.814  -5.334 -53.965  1.00  0.00           H  
ATOM   2831 2HG2 VAL A 184      34.548  -4.770 -52.314  1.00  0.00           H  
ATOM   2832 3HG2 VAL A 184      36.072  -4.412 -53.128  1.00  0.00           H  
ATOM   2833  N   THR A 185      38.129  -7.975 -50.892  1.00  0.00           N  
ATOM   2834  CA  THR A 185      38.679  -9.188 -50.312  1.00  0.00           C  
ATOM   2835  C   THR A 185      38.971  -8.971 -48.831  1.00  0.00           C  
ATOM   2836  O   THR A 185      38.630  -9.817 -48.000  1.00  0.00           O  
ATOM   2837  CB  THR A 185      39.973  -9.597 -51.031  1.00  0.00           C  
ATOM   2838  OG1 THR A 185      39.689  -9.838 -52.414  1.00  0.00           O  
ATOM   2839  CG2 THR A 185      40.538 -10.854 -50.393  1.00  0.00           C  
ATOM   2840  H   THR A 185      38.626  -7.545 -51.672  1.00  0.00           H  
ATOM   2841  HA  THR A 185      37.947  -9.988 -50.409  1.00  0.00           H  
ATOM   2842  HB  THR A 185      40.702  -8.790 -50.954  1.00  0.00           H  
ATOM   2843  HG1 THR A 185      39.478  -8.969 -52.829  1.00  0.00           H  
ATOM   2844 1HG2 THR A 185      41.455 -11.138 -50.906  1.00  0.00           H  
ATOM   2845 2HG2 THR A 185      40.753 -10.660 -49.342  1.00  0.00           H  
ATOM   2846 3HG2 THR A 185      39.810 -11.660 -50.474  1.00  0.00           H  
ATOM   2847  N   ARG A 186      39.600  -7.833 -48.498  1.00  0.00           N  
ATOM   2848  CA  ARG A 186      39.884  -7.470 -47.115  1.00  0.00           C  
ATOM   2849  C   ARG A 186      38.596  -7.467 -46.302  1.00  0.00           C  
ATOM   2850  O   ARG A 186      38.533  -8.062 -45.227  1.00  0.00           O  
ATOM   2851  CB  ARG A 186      40.532  -6.092 -47.068  1.00  0.00           C  
ATOM   2852  CG  ARG A 186      40.898  -5.524 -45.709  1.00  0.00           C  
ATOM   2853  CD  ARG A 186      41.454  -4.138 -45.908  1.00  0.00           C  
ATOM   2854  NE  ARG A 186      41.648  -3.359 -44.672  1.00  0.00           N  
ATOM   2855  CZ  ARG A 186      42.069  -2.084 -44.659  1.00  0.00           C  
ATOM   2856  NH1 ARG A 186      42.346  -1.454 -45.783  1.00  0.00           N  
ATOM   2857  NH2 ARG A 186      42.195  -1.482 -43.507  1.00  0.00           N  
ATOM   2858  H   ARG A 186      39.900  -7.189 -49.230  1.00  0.00           H  
ATOM   2859  HA  ARG A 186      40.571  -8.202 -46.693  1.00  0.00           H  
ATOM   2860 1HB  ARG A 186      41.438  -6.108 -47.669  1.00  0.00           H  
ATOM   2861 2HB  ARG A 186      39.867  -5.375 -47.528  1.00  0.00           H  
ATOM   2862 1HG  ARG A 186      40.033  -5.502 -45.072  1.00  0.00           H  
ATOM   2863 2HG  ARG A 186      41.668  -6.140 -45.248  1.00  0.00           H  
ATOM   2864 1HD  ARG A 186      42.419  -4.222 -46.404  1.00  0.00           H  
ATOM   2865 2HD  ARG A 186      40.777  -3.580 -46.556  1.00  0.00           H  
ATOM   2866  HE  ARG A 186      41.451  -3.770 -43.744  1.00  0.00           H  
ATOM   2867 1HH1 ARG A 186      42.244  -1.932 -46.669  1.00  0.00           H  
ATOM   2868 2HH1 ARG A 186      42.660  -0.495 -45.762  1.00  0.00           H  
ATOM   2869 1HH2 ARG A 186      41.960  -2.015 -42.657  1.00  0.00           H  
ATOM   2870 2HH2 ARG A 186      42.508  -0.528 -43.454  1.00  0.00           H  
ATOM   2871  N   ALA A 187      37.550  -6.820 -46.828  1.00  0.00           N  
ATOM   2872  CA  ALA A 187      36.274  -6.747 -46.129  1.00  0.00           C  
ATOM   2873  C   ALA A 187      35.701  -8.127 -45.866  1.00  0.00           C  
ATOM   2874  O   ALA A 187      35.204  -8.406 -44.769  1.00  0.00           O  
ATOM   2875  CB  ALA A 187      35.288  -5.956 -46.956  1.00  0.00           C  
ATOM   2876  H   ALA A 187      37.653  -6.340 -47.723  1.00  0.00           H  
ATOM   2877  HA  ALA A 187      36.437  -6.258 -45.174  1.00  0.00           H  
ATOM   2878 1HB  ALA A 187      34.344  -5.899 -46.437  1.00  0.00           H  
ATOM   2879 2HB  ALA A 187      35.684  -4.957 -47.132  1.00  0.00           H  
ATOM   2880 3HB  ALA A 187      35.139  -6.452 -47.904  1.00  0.00           H  
ATOM   2881  N   ILE A 188      35.831  -9.022 -46.844  1.00  0.00           N  
ATOM   2882  CA  ILE A 188      35.324 -10.367 -46.668  1.00  0.00           C  
ATOM   2883  C   ILE A 188      36.119 -11.064 -45.579  1.00  0.00           C  
ATOM   2884  O   ILE A 188      35.534 -11.640 -44.665  1.00  0.00           O  
ATOM   2885  CB  ILE A 188      35.402 -11.191 -47.973  1.00  0.00           C  
ATOM   2886  CG1 ILE A 188      34.436 -10.616 -49.027  1.00  0.00           C  
ATOM   2887  CG2 ILE A 188      35.062 -12.646 -47.675  1.00  0.00           C  
ATOM   2888  CD1 ILE A 188      34.618 -11.152 -50.417  1.00  0.00           C  
ATOM   2889  H   ILE A 188      36.244  -8.743 -47.735  1.00  0.00           H  
ATOM   2890  HA  ILE A 188      34.285 -10.311 -46.354  1.00  0.00           H  
ATOM   2891  HB  ILE A 188      36.409 -11.128 -48.382  1.00  0.00           H  
ATOM   2892 1HG1 ILE A 188      33.415 -10.828 -48.716  1.00  0.00           H  
ATOM   2893 2HG1 ILE A 188      34.580  -9.548 -49.077  1.00  0.00           H  
ATOM   2894 1HG2 ILE A 188      35.124 -13.234 -48.589  1.00  0.00           H  
ATOM   2895 2HG2 ILE A 188      35.770 -13.041 -46.945  1.00  0.00           H  
ATOM   2896 3HG2 ILE A 188      34.054 -12.713 -47.271  1.00  0.00           H  
ATOM   2897 1HD1 ILE A 188      33.893 -10.685 -51.087  1.00  0.00           H  
ATOM   2898 2HD1 ILE A 188      35.626 -10.929 -50.761  1.00  0.00           H  
ATOM   2899 3HD1 ILE A 188      34.460 -12.230 -50.418  1.00  0.00           H  
ATOM   2900  N   ALA A 189      37.450 -10.976 -45.650  1.00  0.00           N  
ATOM   2901  CA  ALA A 189      38.321 -11.626 -44.676  1.00  0.00           C  
ATOM   2902  C   ALA A 189      38.062 -11.136 -43.254  1.00  0.00           C  
ATOM   2903  O   ALA A 189      38.071 -11.923 -42.301  1.00  0.00           O  
ATOM   2904  CB  ALA A 189      39.771 -11.373 -45.041  1.00  0.00           C  
ATOM   2905  H   ALA A 189      37.871 -10.460 -46.423  1.00  0.00           H  
ATOM   2906  HA  ALA A 189      38.121 -12.698 -44.710  1.00  0.00           H  
ATOM   2907 1HB  ALA A 189      40.421 -11.883 -44.334  1.00  0.00           H  
ATOM   2908 2HB  ALA A 189      39.960 -11.746 -46.048  1.00  0.00           H  
ATOM   2909 3HB  ALA A 189      39.966 -10.302 -45.010  1.00  0.00           H  
ATOM   2910  N   ILE A 190      37.787  -9.842 -43.100  1.00  0.00           N  
ATOM   2911  CA  ILE A 190      37.509  -9.320 -41.774  1.00  0.00           C  
ATOM   2912  C   ILE A 190      36.236  -9.929 -41.231  1.00  0.00           C  
ATOM   2913  O   ILE A 190      36.193 -10.380 -40.076  1.00  0.00           O  
ATOM   2914  CB  ILE A 190      37.359  -7.797 -41.779  1.00  0.00           C  
ATOM   2915  CG1 ILE A 190      38.692  -7.125 -42.086  1.00  0.00           C  
ATOM   2916  CG2 ILE A 190      36.862  -7.363 -40.442  1.00  0.00           C  
ATOM   2917  CD1 ILE A 190      38.545  -5.662 -42.402  1.00  0.00           C  
ATOM   2918  H   ILE A 190      37.808  -9.216 -43.905  1.00  0.00           H  
ATOM   2919  HA  ILE A 190      38.329  -9.587 -41.114  1.00  0.00           H  
ATOM   2920  HB  ILE A 190      36.657  -7.502 -42.556  1.00  0.00           H  
ATOM   2921 1HG1 ILE A 190      39.345  -7.219 -41.220  1.00  0.00           H  
ATOM   2922 2HG1 ILE A 190      39.161  -7.620 -42.927  1.00  0.00           H  
ATOM   2923 1HG2 ILE A 190      36.764  -6.290 -40.416  1.00  0.00           H  
ATOM   2924 2HG2 ILE A 190      35.896  -7.824 -40.232  1.00  0.00           H  
ATOM   2925 3HG2 ILE A 190      37.583  -7.675 -39.711  1.00  0.00           H  
ATOM   2926 1HD1 ILE A 190      39.523  -5.233 -42.607  1.00  0.00           H  
ATOM   2927 2HD1 ILE A 190      37.914  -5.553 -43.270  1.00  0.00           H  
ATOM   2928 3HD1 ILE A 190      38.095  -5.145 -41.556  1.00  0.00           H  
ATOM   2929  N   LEU A 191      35.198  -9.957 -42.062  1.00  0.00           N  
ATOM   2930  CA  LEU A 191      33.941 -10.520 -41.630  1.00  0.00           C  
ATOM   2931  C   LEU A 191      34.077 -12.029 -41.379  1.00  0.00           C  
ATOM   2932  O   LEU A 191      33.493 -12.535 -40.424  1.00  0.00           O  
ATOM   2933  CB  LEU A 191      32.848 -10.166 -42.644  1.00  0.00           C  
ATOM   2934  CG  LEU A 191      32.527  -8.627 -42.679  1.00  0.00           C  
ATOM   2935  CD1 LEU A 191      31.542  -8.322 -43.785  1.00  0.00           C  
ATOM   2936  CD2 LEU A 191      31.995  -8.167 -41.306  1.00  0.00           C  
ATOM   2937  H   LEU A 191      35.281  -9.570 -43.007  1.00  0.00           H  
ATOM   2938  HA  LEU A 191      33.669 -10.051 -40.687  1.00  0.00           H  
ATOM   2939 1HB  LEU A 191      33.187 -10.464 -43.641  1.00  0.00           H  
ATOM   2940 2HB  LEU A 191      31.936 -10.709 -42.401  1.00  0.00           H  
ATOM   2941  HG  LEU A 191      33.441  -8.094 -42.905  1.00  0.00           H  
ATOM   2942 1HD1 LEU A 191      31.347  -7.249 -43.820  1.00  0.00           H  
ATOM   2943 2HD1 LEU A 191      31.959  -8.646 -44.733  1.00  0.00           H  
ATOM   2944 3HD1 LEU A 191      30.614  -8.854 -43.598  1.00  0.00           H  
ATOM   2945 1HD2 LEU A 191      31.796  -7.091 -41.333  1.00  0.00           H  
ATOM   2946 2HD2 LEU A 191      31.075  -8.700 -41.078  1.00  0.00           H  
ATOM   2947 3HD2 LEU A 191      32.740  -8.377 -40.537  1.00  0.00           H  
ATOM   2948  N   GLU A 192      34.880 -12.751 -42.186  1.00  0.00           N  
ATOM   2949  CA  GLU A 192      35.074 -14.186 -41.936  1.00  0.00           C  
ATOM   2950  C   GLU A 192      35.748 -14.418 -40.590  1.00  0.00           C  
ATOM   2951  O   GLU A 192      35.352 -15.302 -39.835  1.00  0.00           O  
ATOM   2952  CB  GLU A 192      35.907 -14.859 -43.031  1.00  0.00           C  
ATOM   2953  CG  GLU A 192      35.198 -15.029 -44.367  1.00  0.00           C  
ATOM   2954  CD  GLU A 192      36.070 -15.642 -45.454  1.00  0.00           C  
ATOM   2955  OE1 GLU A 192      37.251 -15.809 -45.249  1.00  0.00           O  
ATOM   2956  OE2 GLU A 192      35.520 -15.955 -46.496  1.00  0.00           O  
ATOM   2957  H   GLU A 192      35.335 -12.306 -42.979  1.00  0.00           H  
ATOM   2958  HA  GLU A 192      34.097 -14.665 -41.912  1.00  0.00           H  
ATOM   2959 1HB  GLU A 192      36.805 -14.268 -43.207  1.00  0.00           H  
ATOM   2960 2HB  GLU A 192      36.224 -15.844 -42.689  1.00  0.00           H  
ATOM   2961 1HG  GLU A 192      34.336 -15.675 -44.210  1.00  0.00           H  
ATOM   2962 2HG  GLU A 192      34.831 -14.065 -44.699  1.00  0.00           H  
ATOM   2963  N   HIS A 193      36.733 -13.589 -40.241  1.00  0.00           N  
ATOM   2964  CA  HIS A 193      37.364 -13.728 -38.934  1.00  0.00           C  
ATOM   2965  C   HIS A 193      36.337 -13.572 -37.850  1.00  0.00           C  
ATOM   2966  O   HIS A 193      36.208 -14.417 -36.963  1.00  0.00           O  
ATOM   2967  CB  HIS A 193      38.470 -12.694 -38.735  1.00  0.00           C  
ATOM   2968  CG  HIS A 193      38.988 -12.591 -37.308  1.00  0.00           C  
ATOM   2969  ND1 HIS A 193      39.739 -13.581 -36.687  1.00  0.00           N  
ATOM   2970  CD2 HIS A 193      38.876 -11.587 -36.406  1.00  0.00           C  
ATOM   2971  CE1 HIS A 193      40.065 -13.175 -35.470  1.00  0.00           C  
ATOM   2972  NE2 HIS A 193      39.555 -11.977 -35.279  1.00  0.00           N  
ATOM   2973  H   HIS A 193      37.061 -12.876 -40.897  1.00  0.00           H  
ATOM   2974  HA  HIS A 193      37.802 -14.720 -38.842  1.00  0.00           H  
ATOM   2975 1HB  HIS A 193      39.306 -12.932 -39.391  1.00  0.00           H  
ATOM   2976 2HB  HIS A 193      38.102 -11.714 -39.032  1.00  0.00           H  
ATOM   2977  HD2 HIS A 193      38.352 -10.641 -36.552  1.00  0.00           H  
ATOM   2978  HE1 HIS A 193      40.654 -13.738 -34.745  1.00  0.00           H  
ATOM   2979  HE2 HIS A 193      39.648 -11.428 -34.438  1.00  0.00           H  
ATOM   2980  N   TRP A 194      35.583 -12.494 -37.929  1.00  0.00           N  
ATOM   2981  CA  TRP A 194      34.554 -12.248 -36.953  1.00  0.00           C  
ATOM   2982  C   TRP A 194      33.581 -13.428 -36.855  1.00  0.00           C  
ATOM   2983  O   TRP A 194      33.307 -13.932 -35.758  1.00  0.00           O  
ATOM   2984  CB  TRP A 194      33.806 -10.976 -37.295  1.00  0.00           C  
ATOM   2985  CG  TRP A 194      32.727 -10.713 -36.380  1.00  0.00           C  
ATOM   2986  CD1 TRP A 194      31.497 -11.152 -36.533  1.00  0.00           C  
ATOM   2987  CD2 TRP A 194      32.721  -9.954 -35.162  1.00  0.00           C  
ATOM   2988  NE1 TRP A 194      30.713 -10.707 -35.524  1.00  0.00           N  
ATOM   2989  CE2 TRP A 194      31.438  -9.976 -34.691  1.00  0.00           C  
ATOM   2990  CE3 TRP A 194      33.663  -9.273 -34.454  1.00  0.00           C  
ATOM   2991  CZ2 TRP A 194      31.074  -9.333 -33.556  1.00  0.00           C  
ATOM   2992  CZ3 TRP A 194      33.249  -8.667 -33.287  1.00  0.00           C  
ATOM   2993  CH2 TRP A 194      32.030  -8.701 -32.870  1.00  0.00           C  
ATOM   2994  H   TRP A 194      35.730 -11.829 -38.692  1.00  0.00           H  
ATOM   2995  HA  TRP A 194      35.031 -12.115 -35.984  1.00  0.00           H  
ATOM   2996 1HB  TRP A 194      34.493 -10.128 -37.292  1.00  0.00           H  
ATOM   2997 2HB  TRP A 194      33.390 -11.056 -38.299  1.00  0.00           H  
ATOM   2998  HD1 TRP A 194      31.161 -11.773 -37.361  1.00  0.00           H  
ATOM   2999  HE1 TRP A 194      29.719 -10.900 -35.436  1.00  0.00           H  
ATOM   3000  HE3 TRP A 194      34.700  -9.221 -34.786  1.00  0.00           H  
ATOM   3001  HZ2 TRP A 194      30.055  -9.340 -33.187  1.00  0.00           H  
ATOM   3002  HZ3 TRP A 194      33.925  -8.153 -32.700  1.00  0.00           H  
ATOM   3003  HH2 TRP A 194      31.799  -8.198 -31.941  1.00  0.00           H  
ATOM   3004  N   ASN A 195      33.065 -13.882 -38.000  1.00  0.00           N  
ATOM   3005  CA  ASN A 195      32.087 -14.960 -38.029  1.00  0.00           C  
ATOM   3006  C   ASN A 195      32.609 -16.256 -37.419  1.00  0.00           C  
ATOM   3007  O   ASN A 195      31.954 -16.883 -36.580  1.00  0.00           O  
ATOM   3008  CB  ASN A 195      31.709 -15.274 -39.462  1.00  0.00           C  
ATOM   3009  CG  ASN A 195      30.919 -14.247 -40.068  1.00  0.00           C  
ATOM   3010  OD1 ASN A 195      30.337 -13.436 -39.369  1.00  0.00           O  
ATOM   3011  ND2 ASN A 195      30.889 -14.233 -41.378  1.00  0.00           N  
ATOM   3012  H   ASN A 195      33.341 -13.449 -38.878  1.00  0.00           H  
ATOM   3013  HA  ASN A 195      31.212 -14.632 -37.486  1.00  0.00           H  
ATOM   3014 1HB  ASN A 195      32.619 -15.411 -40.049  1.00  0.00           H  
ATOM   3015 2HB  ASN A 195      31.159 -16.215 -39.492  1.00  0.00           H  
ATOM   3016 1HD2 ASN A 195      30.376 -13.533 -41.870  1.00  0.00           H  
ATOM   3017 2HD2 ASN A 195      31.398 -14.924 -41.889  1.00  0.00           H  
ATOM   3018  N   ASP A 196      33.811 -16.651 -37.813  1.00  0.00           N  
ATOM   3019  CA  ASP A 196      34.344 -17.919 -37.357  1.00  0.00           C  
ATOM   3020  C   ASP A 196      34.876 -17.886 -35.928  1.00  0.00           C  
ATOM   3021  O   ASP A 196      34.746 -18.867 -35.195  1.00  0.00           O  
ATOM   3022  CB  ASP A 196      35.455 -18.379 -38.294  1.00  0.00           C  
ATOM   3023  CG  ASP A 196      34.957 -18.709 -39.708  1.00  0.00           C  
ATOM   3024  OD1 ASP A 196      33.766 -18.779 -39.910  1.00  0.00           O  
ATOM   3025  OD2 ASP A 196      35.782 -18.908 -40.567  1.00  0.00           O  
ATOM   3026  H   ASP A 196      34.346 -16.090 -38.479  1.00  0.00           H  
ATOM   3027  HA  ASP A 196      33.537 -18.653 -37.397  1.00  0.00           H  
ATOM   3028 1HB  ASP A 196      36.202 -17.582 -38.369  1.00  0.00           H  
ATOM   3029 2HB  ASP A 196      35.947 -19.251 -37.874  1.00  0.00           H  
ATOM   3030  N   ASN A 197      35.504 -16.777 -35.532  1.00  0.00           N  
ATOM   3031  CA  ASN A 197      36.119 -16.706 -34.217  1.00  0.00           C  
ATOM   3032  C   ASN A 197      35.249 -16.086 -33.113  1.00  0.00           C  
ATOM   3033  O   ASN A 197      35.361 -16.492 -31.955  1.00  0.00           O  
ATOM   3034  CB  ASN A 197      37.485 -16.055 -34.337  1.00  0.00           C  
ATOM   3035  CG  ASN A 197      38.475 -17.003 -35.068  1.00  0.00           C  
ATOM   3036  OD1 ASN A 197      38.441 -18.243 -34.844  1.00  0.00           O  
ATOM   3037  ND2 ASN A 197      39.333 -16.474 -35.927  1.00  0.00           N  
ATOM   3038  H   ASN A 197      35.594 -15.975 -36.157  1.00  0.00           H  
ATOM   3039  HA  ASN A 197      36.310 -17.723 -33.908  1.00  0.00           H  
ATOM   3040 1HB  ASN A 197      37.407 -15.118 -34.887  1.00  0.00           H  
ATOM   3041 2HB  ASN A 197      37.873 -15.824 -33.347  1.00  0.00           H  
ATOM   3042 1HD2 ASN A 197      39.977 -17.064 -36.410  1.00  0.00           H  
ATOM   3043 2HD2 ASN A 197      39.360 -15.472 -36.112  1.00  0.00           H  
ATOM   3044  N   TRP A 198      34.409 -15.098 -33.433  1.00  0.00           N  
ATOM   3045  CA  TRP A 198      33.552 -14.503 -32.408  1.00  0.00           C  
ATOM   3046  C   TRP A 198      32.151 -15.090 -32.437  1.00  0.00           C  
ATOM   3047  O   TRP A 198      31.668 -15.658 -31.451  1.00  0.00           O  
ATOM   3048  CB  TRP A 198      33.425 -12.979 -32.541  1.00  0.00           C  
ATOM   3049  CG  TRP A 198      32.538 -12.375 -31.440  1.00  0.00           C  
ATOM   3050  CD1 TRP A 198      32.953 -12.071 -30.189  1.00  0.00           C  
ATOM   3051  CD2 TRP A 198      31.107 -12.000 -31.476  1.00  0.00           C  
ATOM   3052  NE1 TRP A 198      31.911 -11.555 -29.461  1.00  0.00           N  
ATOM   3053  CE2 TRP A 198      30.795 -11.488 -30.233  1.00  0.00           C  
ATOM   3054  CE3 TRP A 198      30.104 -12.057 -32.446  1.00  0.00           C  
ATOM   3055  CZ2 TRP A 198      29.520 -11.013 -29.923  1.00  0.00           C  
ATOM   3056  CZ3 TRP A 198      28.828 -11.578 -32.142  1.00  0.00           C  
ATOM   3057  CH2 TRP A 198      28.552 -11.061 -30.914  1.00  0.00           C  
ATOM   3058  H   TRP A 198      34.321 -14.759 -34.387  1.00  0.00           H  
ATOM   3059  HA  TRP A 198      33.986 -14.713 -31.431  1.00  0.00           H  
ATOM   3060 1HB  TRP A 198      34.403 -12.524 -32.494  1.00  0.00           H  
ATOM   3061 2HB  TRP A 198      32.993 -12.722 -33.509  1.00  0.00           H  
ATOM   3062  HD1 TRP A 198      33.961 -12.230 -29.810  1.00  0.00           H  
ATOM   3063  HE1 TRP A 198      31.917 -11.276 -28.493  1.00  0.00           H  
ATOM   3064  HE3 TRP A 198      30.321 -12.450 -33.424  1.00  0.00           H  
ATOM   3065  HZ2 TRP A 198      29.277 -10.608 -28.940  1.00  0.00           H  
ATOM   3066  HZ3 TRP A 198      28.060 -11.622 -32.913  1.00  0.00           H  
ATOM   3067  HH2 TRP A 198      27.545 -10.690 -30.701  1.00  0.00           H  
ATOM   3068  N   LEU A 199      31.489 -14.927 -33.571  1.00  0.00           N  
ATOM   3069  CA  LEU A 199      30.078 -15.253 -33.670  1.00  0.00           C  
ATOM   3070  C   LEU A 199      29.770 -16.715 -33.430  1.00  0.00           C  
ATOM   3071  O   LEU A 199      29.057 -17.061 -32.485  1.00  0.00           O  
ATOM   3072  CB  LEU A 199      29.613 -14.866 -35.057  1.00  0.00           C  
ATOM   3073  CG  LEU A 199      28.220 -15.121 -35.435  1.00  0.00           C  
ATOM   3074  CD1 LEU A 199      27.314 -14.321 -34.577  1.00  0.00           C  
ATOM   3075  CD2 LEU A 199      28.099 -14.759 -36.859  1.00  0.00           C  
ATOM   3076  H   LEU A 199      31.983 -14.532 -34.375  1.00  0.00           H  
ATOM   3077  HA  LEU A 199      29.542 -14.669 -32.938  1.00  0.00           H  
ATOM   3078 1HB  LEU A 199      29.829 -13.813 -35.229  1.00  0.00           H  
ATOM   3079 2HB  LEU A 199      30.192 -15.433 -35.737  1.00  0.00           H  
ATOM   3080  HG  LEU A 199      27.972 -16.171 -35.291  1.00  0.00           H  
ATOM   3081 1HD1 LEU A 199      26.286 -14.510 -34.862  1.00  0.00           H  
ATOM   3082 2HD1 LEU A 199      27.478 -14.617 -33.556  1.00  0.00           H  
ATOM   3083 3HD1 LEU A 199      27.538 -13.263 -34.695  1.00  0.00           H  
ATOM   3084 1HD2 LEU A 199      27.090 -14.908 -37.191  1.00  0.00           H  
ATOM   3085 2HD2 LEU A 199      28.374 -13.738 -36.967  1.00  0.00           H  
ATOM   3086 3HD2 LEU A 199      28.780 -15.373 -37.449  1.00  0.00           H  
ATOM   3087  N   GLU A 200      30.353 -17.607 -34.213  1.00  0.00           N  
ATOM   3088  CA  GLU A 200      30.021 -19.000 -33.981  1.00  0.00           C  
ATOM   3089  C   GLU A 200      30.562 -19.548 -32.654  1.00  0.00           C  
ATOM   3090  O   GLU A 200      29.873 -20.311 -31.968  1.00  0.00           O  
ATOM   3091  CB  GLU A 200      30.476 -19.861 -35.167  1.00  0.00           C  
ATOM   3092  CG  GLU A 200      29.640 -19.597 -36.413  1.00  0.00           C  
ATOM   3093  CD  GLU A 200      29.888 -20.515 -37.634  1.00  0.00           C  
ATOM   3094  OE1 GLU A 200      30.950 -21.065 -37.772  1.00  0.00           O  
ATOM   3095  OE2 GLU A 200      28.923 -20.712 -38.388  1.00  0.00           O  
ATOM   3096  H   GLU A 200      30.958 -17.328 -34.989  1.00  0.00           H  
ATOM   3097  HA  GLU A 200      28.935 -19.076 -33.946  1.00  0.00           H  
ATOM   3098 1HB  GLU A 200      31.526 -19.647 -35.399  1.00  0.00           H  
ATOM   3099 2HB  GLU A 200      30.393 -20.916 -34.910  1.00  0.00           H  
ATOM   3100 1HG  GLU A 200      28.604 -19.685 -36.106  1.00  0.00           H  
ATOM   3101 2HG  GLU A 200      29.810 -18.561 -36.712  1.00  0.00           H  
ATOM   3102  N   LYS A 201      31.773 -19.143 -32.262  1.00  0.00           N  
ATOM   3103  CA  LYS A 201      32.406 -19.712 -31.070  1.00  0.00           C  
ATOM   3104  C   LYS A 201      32.055 -19.090 -29.716  1.00  0.00           C  
ATOM   3105  O   LYS A 201      31.949 -19.818 -28.728  1.00  0.00           O  
ATOM   3106  CB  LYS A 201      33.919 -19.659 -31.229  1.00  0.00           C  
ATOM   3107  CG  LYS A 201      34.473 -20.579 -32.297  1.00  0.00           C  
ATOM   3108  CD  LYS A 201      35.983 -20.435 -32.413  1.00  0.00           C  
ATOM   3109  CE  LYS A 201      36.536 -21.268 -33.557  1.00  0.00           C  
ATOM   3110  NZ  LYS A 201      37.977 -20.989 -33.805  1.00  0.00           N  
ATOM   3111  H   LYS A 201      32.281 -18.479 -32.831  1.00  0.00           H  
ATOM   3112  HA  LYS A 201      32.112 -20.760 -31.022  1.00  0.00           H  
ATOM   3113 1HB  LYS A 201      34.212 -18.646 -31.486  1.00  0.00           H  
ATOM   3114 2HB  LYS A 201      34.394 -19.905 -30.283  1.00  0.00           H  
ATOM   3115 1HG  LYS A 201      34.229 -21.611 -32.051  1.00  0.00           H  
ATOM   3116 2HG  LYS A 201      34.016 -20.333 -33.255  1.00  0.00           H  
ATOM   3117 1HD  LYS A 201      36.243 -19.402 -32.550  1.00  0.00           H  
ATOM   3118 2HD  LYS A 201      36.444 -20.775 -31.488  1.00  0.00           H  
ATOM   3119 1HE  LYS A 201      36.420 -22.320 -33.307  1.00  0.00           H  
ATOM   3120 2HE  LYS A 201      35.974 -21.055 -34.466  1.00  0.00           H  
ATOM   3121 1HZ  LYS A 201      38.302 -21.568 -34.563  1.00  0.00           H  
ATOM   3122 2HZ  LYS A 201      38.097 -19.985 -34.070  1.00  0.00           H  
ATOM   3123 3HZ  LYS A 201      38.512 -21.187 -32.977  1.00  0.00           H  
ATOM   3124  N   GLN A 202      31.901 -17.766 -29.641  1.00  0.00           N  
ATOM   3125  CA  GLN A 202      31.674 -17.127 -28.350  1.00  0.00           C  
ATOM   3126  C   GLN A 202      30.223 -16.699 -28.179  1.00  0.00           C  
ATOM   3127  O   GLN A 202      29.622 -16.892 -27.116  1.00  0.00           O  
ATOM   3128  CB  GLN A 202      32.564 -15.872 -28.227  1.00  0.00           C  
ATOM   3129  CG  GLN A 202      34.068 -16.148 -28.276  1.00  0.00           C  
ATOM   3130  CD  GLN A 202      34.934 -14.870 -28.144  1.00  0.00           C  
ATOM   3131  OE1 GLN A 202      34.491 -13.832 -27.639  1.00  0.00           O  
ATOM   3132  NE2 GLN A 202      36.182 -14.960 -28.599  1.00  0.00           N  
ATOM   3133  H   GLN A 202      31.960 -17.178 -30.463  1.00  0.00           H  
ATOM   3134  HA  GLN A 202      31.923 -17.829 -27.556  1.00  0.00           H  
ATOM   3135 1HB  GLN A 202      32.325 -15.178 -29.035  1.00  0.00           H  
ATOM   3136 2HB  GLN A 202      32.339 -15.360 -27.289  1.00  0.00           H  
ATOM   3137 1HG  GLN A 202      34.327 -16.828 -27.469  1.00  0.00           H  
ATOM   3138 2HG  GLN A 202      34.298 -16.610 -29.243  1.00  0.00           H  
ATOM   3139 1HE2 GLN A 202      36.801 -14.178 -28.532  1.00  0.00           H  
ATOM   3140 2HE2 GLN A 202      36.503 -15.818 -29.008  1.00  0.00           H  
ATOM   3141  N   TRP A 203      29.656 -16.144 -29.242  1.00  0.00           N  
ATOM   3142  CA  TRP A 203      28.307 -15.614 -29.173  1.00  0.00           C  
ATOM   3143  C   TRP A 203      27.256 -16.706 -29.230  1.00  0.00           C  
ATOM   3144  O   TRP A 203      26.423 -16.842 -28.327  1.00  0.00           O  
ATOM   3145  CB  TRP A 203      28.108 -14.620 -30.311  1.00  0.00           C  
ATOM   3146  CG  TRP A 203      26.831 -13.912 -30.312  1.00  0.00           C  
ATOM   3147  CD1 TRP A 203      25.817 -13.908 -31.245  1.00  0.00           C  
ATOM   3148  CD2 TRP A 203      26.413 -13.094 -29.256  1.00  0.00           C  
ATOM   3149  NE1 TRP A 203      24.807 -13.106 -30.829  1.00  0.00           N  
ATOM   3150  CE2 TRP A 203      25.162 -12.606 -29.578  1.00  0.00           C  
ATOM   3151  CE3 TRP A 203      26.996 -12.737 -28.062  1.00  0.00           C  
ATOM   3152  CZ2 TRP A 203      24.494 -11.803 -28.724  1.00  0.00           C  
ATOM   3153  CZ3 TRP A 203      26.313 -11.941 -27.209  1.00  0.00           C  
ATOM   3154  CH2 TRP A 203      25.098 -11.504 -27.527  1.00  0.00           C  
ATOM   3155  H   TRP A 203      30.201 -16.040 -30.099  1.00  0.00           H  
ATOM   3156  HA  TRP A 203      28.206 -15.075 -28.236  1.00  0.00           H  
ATOM   3157 1HB  TRP A 203      28.917 -13.908 -30.294  1.00  0.00           H  
ATOM   3158 2HB  TRP A 203      28.165 -15.145 -31.236  1.00  0.00           H  
ATOM   3159  HD1 TRP A 203      25.814 -14.450 -32.170  1.00  0.00           H  
ATOM   3160  HE1 TRP A 203      23.925 -12.943 -31.365  1.00  0.00           H  
ATOM   3161  HE3 TRP A 203      27.991 -13.108 -27.802  1.00  0.00           H  
ATOM   3162  HZ2 TRP A 203      23.541 -11.416 -28.936  1.00  0.00           H  
ATOM   3163  HZ3 TRP A 203      26.777 -11.680 -26.258  1.00  0.00           H  
ATOM   3164  HH2 TRP A 203      24.581 -10.900 -26.820  1.00  0.00           H  
ATOM   3165  N   LEU A 204      27.323 -17.526 -30.271  1.00  0.00           N  
ATOM   3166  CA  LEU A 204      26.314 -18.545 -30.483  1.00  0.00           C  
ATOM   3167  C   LEU A 204      26.648 -19.902 -29.862  1.00  0.00           C  
ATOM   3168  O   LEU A 204      25.762 -20.560 -29.315  1.00  0.00           O  
ATOM   3169  CB  LEU A 204      26.133 -18.747 -31.976  1.00  0.00           C  
ATOM   3170  CG  LEU A 204      25.699 -17.543 -32.772  1.00  0.00           C  
ATOM   3171  CD1 LEU A 204      25.634 -17.939 -34.229  1.00  0.00           C  
ATOM   3172  CD2 LEU A 204      24.390 -17.053 -32.259  1.00  0.00           C  
ATOM   3173  H   LEU A 204      28.045 -17.391 -30.977  1.00  0.00           H  
ATOM   3174  HA  LEU A 204      25.378 -18.191 -30.053  1.00  0.00           H  
ATOM   3175 1HB  LEU A 204      27.074 -19.103 -32.394  1.00  0.00           H  
ATOM   3176 2HB  LEU A 204      25.389 -19.509 -32.129  1.00  0.00           H  
ATOM   3177  HG  LEU A 204      26.440 -16.755 -32.677  1.00  0.00           H  
ATOM   3178 1HD1 LEU A 204      25.336 -17.083 -34.821  1.00  0.00           H  
ATOM   3179 2HD1 LEU A 204      26.618 -18.290 -34.553  1.00  0.00           H  
ATOM   3180 3HD1 LEU A 204      24.910 -18.742 -34.350  1.00  0.00           H  
ATOM   3181 1HD2 LEU A 204      24.060 -16.185 -32.830  1.00  0.00           H  
ATOM   3182 2HD2 LEU A 204      23.683 -17.838 -32.353  1.00  0.00           H  
ATOM   3183 3HD2 LEU A 204      24.491 -16.782 -31.218  1.00  0.00           H  
ATOM   3184  N   GLY A 205      27.913 -20.341 -29.965  1.00  0.00           N  
ATOM   3185  CA  GLY A 205      28.324 -21.660 -29.468  1.00  0.00           C  
ATOM   3186  C   GLY A 205      27.915 -22.740 -30.458  1.00  0.00           C  
ATOM   3187  O   GLY A 205      27.786 -23.916 -30.118  1.00  0.00           O  
ATOM   3188  H   GLY A 205      28.617 -19.788 -30.443  1.00  0.00           H  
ATOM   3189 1HA  GLY A 205      29.405 -21.674 -29.326  1.00  0.00           H  
ATOM   3190 2HA  GLY A 205      27.869 -21.858 -28.505  1.00  0.00           H  
ATOM   3191  N   CYS A 206      27.632 -22.302 -31.677  1.00  0.00           N  
ATOM   3192  CA  CYS A 206      27.162 -23.159 -32.746  1.00  0.00           C  
ATOM   3193  C   CYS A 206      27.225 -22.436 -34.074  1.00  0.00           C  
ATOM   3194  O   CYS A 206      27.304 -21.211 -34.118  1.00  0.00           O  
ATOM   3195  CB  CYS A 206      25.725 -23.601 -32.481  1.00  0.00           C  
ATOM   3196  SG  CYS A 206      24.513 -22.240 -32.388  1.00  0.00           S  
ATOM   3197  H   CYS A 206      27.842 -21.328 -31.872  1.00  0.00           H  
ATOM   3198  HA  CYS A 206      27.799 -24.041 -32.792  1.00  0.00           H  
ATOM   3199 1HB  CYS A 206      25.418 -24.257 -33.283  1.00  0.00           H  
ATOM   3200 2HB  CYS A 206      25.674 -24.171 -31.568  1.00  0.00           H  
ATOM   3201  HG  CYS A 206      25.036 -21.656 -31.298  1.00  0.00           H  
ATOM   3202  N   SER A 207      27.093 -23.176 -35.162  1.00  0.00           N  
ATOM   3203  CA  SER A 207      27.076 -22.535 -36.465  1.00  0.00           C  
ATOM   3204  C   SER A 207      25.930 -21.566 -36.638  1.00  0.00           C  
ATOM   3205  O   SER A 207      24.813 -21.820 -36.162  1.00  0.00           O  
ATOM   3206  CB  SER A 207      27.035 -23.510 -37.608  1.00  0.00           C  
ATOM   3207  OG  SER A 207      26.910 -22.790 -38.822  1.00  0.00           O  
ATOM   3208  H   SER A 207      27.029 -24.181 -35.089  1.00  0.00           H  
ATOM   3209  HA  SER A 207      27.995 -21.980 -36.552  1.00  0.00           H  
ATOM   3210 1HB  SER A 207      27.950 -24.098 -37.622  1.00  0.00           H  
ATOM   3211 2HB  SER A 207      26.195 -24.194 -37.490  1.00  0.00           H  
ATOM   3212  HG  SER A 207      27.658 -22.130 -38.812  1.00  0.00           H  
ATOM   3213  N   VAL A 208      26.187 -20.503 -37.405  1.00  0.00           N  
ATOM   3214  CA  VAL A 208      25.168 -19.506 -37.696  1.00  0.00           C  
ATOM   3215  C   VAL A 208      24.008 -20.122 -38.461  1.00  0.00           C  
ATOM   3216  O   VAL A 208      22.889 -19.614 -38.404  1.00  0.00           O  
ATOM   3217  CB  VAL A 208      25.738 -18.350 -38.557  1.00  0.00           C  
ATOM   3218  CG1 VAL A 208      26.821 -17.679 -37.854  1.00  0.00           C  
ATOM   3219  CG2 VAL A 208      26.241 -18.858 -39.889  1.00  0.00           C  
ATOM   3220  H   VAL A 208      27.137 -20.392 -37.772  1.00  0.00           H  
ATOM   3221  HA  VAL A 208      24.794 -19.103 -36.757  1.00  0.00           H  
ATOM   3222  HB  VAL A 208      24.953 -17.624 -38.729  1.00  0.00           H  
ATOM   3223 1HG1 VAL A 208      27.184 -16.870 -38.477  1.00  0.00           H  
ATOM   3224 2HG1 VAL A 208      26.474 -17.297 -36.913  1.00  0.00           H  
ATOM   3225 3HG1 VAL A 208      27.603 -18.379 -37.692  1.00  0.00           H  
ATOM   3226 1HG2 VAL A 208      26.625 -18.019 -40.465  1.00  0.00           H  
ATOM   3227 2HG2 VAL A 208      27.038 -19.583 -39.725  1.00  0.00           H  
ATOM   3228 3HG2 VAL A 208      25.437 -19.325 -40.447  1.00  0.00           H  
ATOM   3229  N   ASP A 209      24.248 -21.234 -39.162  1.00  0.00           N  
ATOM   3230  CA  ASP A 209      23.149 -21.822 -39.893  1.00  0.00           C  
ATOM   3231  C   ASP A 209      22.209 -22.496 -38.917  1.00  0.00           C  
ATOM   3232  O   ASP A 209      20.998 -22.313 -38.995  1.00  0.00           O  
ATOM   3233  CB  ASP A 209      23.664 -22.812 -40.937  1.00  0.00           C  
ATOM   3234  CG  ASP A 209      24.405 -22.111 -42.074  1.00  0.00           C  
ATOM   3235  OD1 ASP A 209      24.312 -20.899 -42.157  1.00  0.00           O  
ATOM   3236  OD2 ASP A 209      25.046 -22.766 -42.849  1.00  0.00           O  
ATOM   3237  H   ASP A 209      25.177 -21.661 -39.159  1.00  0.00           H  
ATOM   3238  HA  ASP A 209      22.603 -21.030 -40.405  1.00  0.00           H  
ATOM   3239 1HB  ASP A 209      24.339 -23.525 -40.461  1.00  0.00           H  
ATOM   3240 2HB  ASP A 209      22.823 -23.377 -41.350  1.00  0.00           H  
ATOM   3241  N   ARG A 210      22.762 -23.210 -37.940  1.00  0.00           N  
ATOM   3242  CA  ARG A 210      21.907 -23.881 -36.976  1.00  0.00           C  
ATOM   3243  C   ARG A 210      21.064 -22.869 -36.249  1.00  0.00           C  
ATOM   3244  O   ARG A 210      19.852 -23.017 -36.142  1.00  0.00           O  
ATOM   3245  CB  ARG A 210      22.705 -24.650 -35.941  1.00  0.00           C  
ATOM   3246  CG  ARG A 210      21.855 -25.354 -34.888  1.00  0.00           C  
ATOM   3247  CD  ARG A 210      22.679 -25.982 -33.833  1.00  0.00           C  
ATOM   3248  NE  ARG A 210      23.470 -27.089 -34.321  1.00  0.00           N  
ATOM   3249  CZ  ARG A 210      24.387 -27.732 -33.586  1.00  0.00           C  
ATOM   3250  NH1 ARG A 210      24.590 -27.368 -32.346  1.00  0.00           N  
ATOM   3251  NH2 ARG A 210      25.083 -28.730 -34.109  1.00  0.00           N  
ATOM   3252  H   ARG A 210      23.766 -23.290 -37.879  1.00  0.00           H  
ATOM   3253  HA  ARG A 210      21.252 -24.571 -37.510  1.00  0.00           H  
ATOM   3254 1HB  ARG A 210      23.318 -25.399 -36.436  1.00  0.00           H  
ATOM   3255 2HB  ARG A 210      23.382 -23.967 -35.419  1.00  0.00           H  
ATOM   3256 1HG  ARG A 210      21.201 -24.624 -34.405  1.00  0.00           H  
ATOM   3257 2HG  ARG A 210      21.246 -26.126 -35.358  1.00  0.00           H  
ATOM   3258 1HD  ARG A 210      23.351 -25.239 -33.431  1.00  0.00           H  
ATOM   3259 2HD  ARG A 210      22.063 -26.335 -33.043  1.00  0.00           H  
ATOM   3260  HE  ARG A 210      23.328 -27.390 -35.274  1.00  0.00           H  
ATOM   3261 1HH1 ARG A 210      24.033 -26.601 -31.940  1.00  0.00           H  
ATOM   3262 2HH1 ARG A 210      25.278 -27.841 -31.781  1.00  0.00           H  
ATOM   3263 1HH2 ARG A 210      24.923 -29.011 -35.067  1.00  0.00           H  
ATOM   3264 2HH2 ARG A 210      25.771 -29.212 -33.550  1.00  0.00           H  
ATOM   3265  N   TRP A 211      21.701 -21.801 -35.787  1.00  0.00           N  
ATOM   3266  CA  TRP A 211      20.983 -20.790 -35.034  1.00  0.00           C  
ATOM   3267  C   TRP A 211      19.809 -20.254 -35.866  1.00  0.00           C  
ATOM   3268  O   TRP A 211      18.668 -20.196 -35.394  1.00  0.00           O  
ATOM   3269  CB  TRP A 211      21.938 -19.669 -34.638  1.00  0.00           C  
ATOM   3270  CG  TRP A 211      21.361 -18.649 -33.691  1.00  0.00           C  
ATOM   3271  CD1 TRP A 211      20.938 -17.405 -33.996  1.00  0.00           C  
ATOM   3272  CD2 TRP A 211      21.172 -18.791 -32.245  1.00  0.00           C  
ATOM   3273  NE1 TRP A 211      20.521 -16.751 -32.857  1.00  0.00           N  
ATOM   3274  CE2 TRP A 211      20.649 -17.584 -31.785  1.00  0.00           C  
ATOM   3275  CE3 TRP A 211      21.412 -19.826 -31.327  1.00  0.00           C  
ATOM   3276  CZ2 TRP A 211      20.347 -17.369 -30.447  1.00  0.00           C  
ATOM   3277  CZ3 TRP A 211      21.107 -19.610 -29.979  1.00  0.00           C  
ATOM   3278  CH2 TRP A 211      20.585 -18.412 -29.555  1.00  0.00           C  
ATOM   3279  H   TRP A 211      22.710 -21.713 -35.938  1.00  0.00           H  
ATOM   3280  HA  TRP A 211      20.589 -21.248 -34.130  1.00  0.00           H  
ATOM   3281 1HB  TRP A 211      22.825 -20.105 -34.175  1.00  0.00           H  
ATOM   3282 2HB  TRP A 211      22.271 -19.147 -35.539  1.00  0.00           H  
ATOM   3283  HD1 TRP A 211      20.937 -16.984 -34.993  1.00  0.00           H  
ATOM   3284  HE1 TRP A 211      20.169 -15.805 -32.806  1.00  0.00           H  
ATOM   3285  HE3 TRP A 211      21.827 -20.778 -31.658  1.00  0.00           H  
ATOM   3286  HZ2 TRP A 211      19.935 -16.425 -30.096  1.00  0.00           H  
ATOM   3287  HZ3 TRP A 211      21.294 -20.420 -29.271  1.00  0.00           H  
ATOM   3288  HH2 TRP A 211      20.356 -18.276 -28.497  1.00  0.00           H  
ATOM   3289  N   LEU A 212      20.074 -19.922 -37.134  1.00  0.00           N  
ATOM   3290  CA  LEU A 212      19.054 -19.369 -38.014  1.00  0.00           C  
ATOM   3291  C   LEU A 212      17.983 -20.392 -38.449  1.00  0.00           C  
ATOM   3292  O   LEU A 212      16.942 -19.997 -38.976  1.00  0.00           O  
ATOM   3293  CB  LEU A 212      19.729 -18.731 -39.243  1.00  0.00           C  
ATOM   3294  CG  LEU A 212      20.605 -17.449 -38.954  1.00  0.00           C  
ATOM   3295  CD1 LEU A 212      21.334 -17.023 -40.240  1.00  0.00           C  
ATOM   3296  CD2 LEU A 212      19.714 -16.314 -38.434  1.00  0.00           C  
ATOM   3297  H   LEU A 212      21.023 -20.012 -37.503  1.00  0.00           H  
ATOM   3298  HA  LEU A 212      18.546 -18.575 -37.469  1.00  0.00           H  
ATOM   3299 1HB  LEU A 212      20.388 -19.483 -39.691  1.00  0.00           H  
ATOM   3300 2HB  LEU A 212      18.964 -18.467 -39.969  1.00  0.00           H  
ATOM   3301  HG  LEU A 212      21.353 -17.684 -38.202  1.00  0.00           H  
ATOM   3302 1HD1 LEU A 212      21.947 -16.153 -40.047  1.00  0.00           H  
ATOM   3303 2HD1 LEU A 212      21.969 -17.845 -40.576  1.00  0.00           H  
ATOM   3304 3HD1 LEU A 212      20.606 -16.783 -41.011  1.00  0.00           H  
ATOM   3305 1HD2 LEU A 212      20.323 -15.433 -38.234  1.00  0.00           H  
ATOM   3306 2HD2 LEU A 212      18.963 -16.067 -39.184  1.00  0.00           H  
ATOM   3307 3HD2 LEU A 212      19.219 -16.631 -37.515  1.00  0.00           H  
ATOM   3308  N   GLU A 213      18.220 -21.698 -38.253  1.00  0.00           N  
ATOM   3309  CA  GLU A 213      17.218 -22.707 -38.600  1.00  0.00           C  
ATOM   3310  C   GLU A 213      16.235 -23.002 -37.465  1.00  0.00           C  
ATOM   3311  O   GLU A 213      15.308 -23.794 -37.650  1.00  0.00           O  
ATOM   3312  CB  GLU A 213      17.864 -24.022 -39.068  1.00  0.00           C  
ATOM   3313  CG  GLU A 213      18.575 -23.940 -40.439  1.00  0.00           C  
ATOM   3314  CD  GLU A 213      19.274 -25.227 -40.851  1.00  0.00           C  
ATOM   3315  OE1 GLU A 213      19.230 -26.182 -40.109  1.00  0.00           O  
ATOM   3316  OE2 GLU A 213      19.848 -25.247 -41.917  1.00  0.00           O  
ATOM   3317  H   GLU A 213      19.099 -22.012 -37.837  1.00  0.00           H  
ATOM   3318  HA  GLU A 213      16.639 -22.320 -39.436  1.00  0.00           H  
ATOM   3319 1HB  GLU A 213      18.606 -24.335 -38.330  1.00  0.00           H  
ATOM   3320 2HB  GLU A 213      17.106 -24.801 -39.124  1.00  0.00           H  
ATOM   3321 1HG  GLU A 213      17.820 -23.711 -41.190  1.00  0.00           H  
ATOM   3322 2HG  GLU A 213      19.279 -23.126 -40.441  1.00  0.00           H  
ATOM   3323  N   ASN A 214      16.425 -22.391 -36.295  1.00  0.00           N  
ATOM   3324  CA  ASN A 214      15.512 -22.622 -35.177  1.00  0.00           C  
ATOM   3325  C   ASN A 214      14.106 -22.193 -35.585  1.00  0.00           C  
ATOM   3326  O   ASN A 214      13.958 -21.188 -36.271  1.00  0.00           O  
ATOM   3327  CB  ASN A 214      16.041 -21.917 -33.951  1.00  0.00           C  
ATOM   3328  CG  ASN A 214      17.181 -22.633 -33.431  1.00  0.00           C  
ATOM   3329  OD1 ASN A 214      17.203 -23.857 -33.638  1.00  0.00           O  
ATOM   3330  ND2 ASN A 214      18.113 -21.958 -32.799  1.00  0.00           N  
ATOM   3331  H   ASN A 214      17.208 -21.741 -36.172  1.00  0.00           H  
ATOM   3332  HA  ASN A 214      15.474 -23.692 -34.970  1.00  0.00           H  
ATOM   3333 1HB  ASN A 214      16.367 -20.919 -34.224  1.00  0.00           H  
ATOM   3334 2HB  ASN A 214      15.267 -21.839 -33.185  1.00  0.00           H  
ATOM   3335 1HD2 ASN A 214      18.921 -22.422 -32.440  1.00  0.00           H  
ATOM   3336 2HD2 ASN A 214      18.033 -20.964 -32.712  1.00  0.00           H  
ATOM   3337  N   LYS A 215      13.066 -22.969 -35.230  1.00  0.00           N  
ATOM   3338  CA  LYS A 215      11.725 -22.602 -35.681  1.00  0.00           C  
ATOM   3339  C   LYS A 215      10.832 -22.149 -34.545  1.00  0.00           C  
ATOM   3340  O   LYS A 215       9.914 -21.355 -34.748  1.00  0.00           O  
ATOM   3341  CB  LYS A 215      11.081 -23.779 -36.404  1.00  0.00           C  
ATOM   3342  CG  LYS A 215      11.848 -24.283 -37.637  1.00  0.00           C  
ATOM   3343  CD  LYS A 215      11.951 -23.231 -38.745  1.00  0.00           C  
ATOM   3344  CE  LYS A 215      12.659 -23.803 -39.978  1.00  0.00           C  
ATOM   3345  NZ  LYS A 215      12.810 -22.792 -41.062  1.00  0.00           N  
ATOM   3346  H   LYS A 215      13.160 -23.802 -34.636  1.00  0.00           H  
ATOM   3347  HA  LYS A 215      11.811 -21.771 -36.379  1.00  0.00           H  
ATOM   3348 1HB  LYS A 215      10.995 -24.617 -35.705  1.00  0.00           H  
ATOM   3349 2HB  LYS A 215      10.074 -23.507 -36.715  1.00  0.00           H  
ATOM   3350 1HG  LYS A 215      12.855 -24.571 -37.337  1.00  0.00           H  
ATOM   3351 2HG  LYS A 215      11.347 -25.162 -38.035  1.00  0.00           H  
ATOM   3352 1HD  LYS A 215      10.955 -22.897 -39.029  1.00  0.00           H  
ATOM   3353 2HD  LYS A 215      12.519 -22.368 -38.380  1.00  0.00           H  
ATOM   3354 1HE  LYS A 215      13.649 -24.155 -39.685  1.00  0.00           H  
ATOM   3355 2HE  LYS A 215      12.083 -24.645 -40.359  1.00  0.00           H  
ATOM   3356 1HZ  LYS A 215      13.282 -23.211 -41.849  1.00  0.00           H  
ATOM   3357 2HZ  LYS A 215      11.901 -22.465 -41.349  1.00  0.00           H  
ATOM   3358 3HZ  LYS A 215      13.357 -22.014 -40.714  1.00  0.00           H  
ATOM   3359  N   THR A 216      11.075 -22.695 -33.361  1.00  0.00           N  
ATOM   3360  CA  THR A 216      10.278 -22.379 -32.185  1.00  0.00           C  
ATOM   3361  C   THR A 216      11.158 -21.992 -30.996  1.00  0.00           C  
ATOM   3362  O   THR A 216      12.345 -22.338 -30.949  1.00  0.00           O  
ATOM   3363  CB  THR A 216       9.398 -23.582 -31.816  1.00  0.00           C  
ATOM   3364  OG1 THR A 216      10.235 -24.705 -31.476  1.00  0.00           O  
ATOM   3365  CG2 THR A 216       8.497 -23.963 -32.972  1.00  0.00           C  
ATOM   3366  H   THR A 216      11.805 -23.406 -33.286  1.00  0.00           H  
ATOM   3367  HA  THR A 216       9.631 -21.532 -32.412  1.00  0.00           H  
ATOM   3368  HB  THR A 216       8.779 -23.318 -30.954  1.00  0.00           H  
ATOM   3369  HG1 THR A 216      10.867 -24.902 -32.227  1.00  0.00           H  
ATOM   3370 1HG2 THR A 216       7.877 -24.808 -32.683  1.00  0.00           H  
ATOM   3371 2HG2 THR A 216       7.862 -23.112 -33.226  1.00  0.00           H  
ATOM   3372 3HG2 THR A 216       9.097 -24.241 -33.834  1.00  0.00           H  
ATOM   3373  N   TRP A 217      10.567 -21.351 -29.989  1.00  0.00           N  
ATOM   3374  CA  TRP A 217      11.311 -20.952 -28.791  1.00  0.00           C  
ATOM   3375  C   TRP A 217      11.889 -22.181 -28.116  1.00  0.00           C  
ATOM   3376  O   TRP A 217      12.990 -22.154 -27.559  1.00  0.00           O  
ATOM   3377  CB  TRP A 217      10.413 -20.106 -27.896  1.00  0.00           C  
ATOM   3378  CG  TRP A 217      11.026 -19.573 -26.620  1.00  0.00           C  
ATOM   3379  CD1 TRP A 217      10.502 -19.677 -25.370  1.00  0.00           C  
ATOM   3380  CD2 TRP A 217      12.313 -18.915 -26.457  1.00  0.00           C  
ATOM   3381  NE1 TRP A 217      11.331 -19.076 -24.458  1.00  0.00           N  
ATOM   3382  CE2 TRP A 217      12.446 -18.614 -25.107  1.00  0.00           C  
ATOM   3383  CE3 TRP A 217      13.339 -18.567 -27.334  1.00  0.00           C  
ATOM   3384  CZ2 TRP A 217      13.556 -17.969 -24.618  1.00  0.00           C  
ATOM   3385  CZ3 TRP A 217      14.442 -17.923 -26.840  1.00  0.00           C  
ATOM   3386  CH2 TRP A 217      14.545 -17.632 -25.525  1.00  0.00           C  
ATOM   3387  H   TRP A 217       9.571 -21.103 -30.065  1.00  0.00           H  
ATOM   3388  HA  TRP A 217      12.142 -20.318 -29.098  1.00  0.00           H  
ATOM   3389 1HB  TRP A 217      10.026 -19.269 -28.473  1.00  0.00           H  
ATOM   3390 2HB  TRP A 217       9.544 -20.705 -27.616  1.00  0.00           H  
ATOM   3391  HD1 TRP A 217       9.548 -20.146 -25.134  1.00  0.00           H  
ATOM   3392  HE1 TRP A 217      11.158 -19.006 -23.466  1.00  0.00           H  
ATOM   3393  HE3 TRP A 217      13.260 -18.799 -28.394  1.00  0.00           H  
ATOM   3394  HZ2 TRP A 217      13.671 -17.726 -23.564  1.00  0.00           H  
ATOM   3395  HZ3 TRP A 217      15.231 -17.642 -27.535  1.00  0.00           H  
ATOM   3396  HH2 TRP A 217      15.429 -17.116 -25.184  1.00  0.00           H  
ATOM   3397  N   ASN A 218      11.147 -23.272 -28.202  1.00  0.00           N  
ATOM   3398  CA  ASN A 218      11.540 -24.548 -27.649  1.00  0.00           C  
ATOM   3399  C   ASN A 218      12.809 -25.099 -28.321  1.00  0.00           C  
ATOM   3400  O   ASN A 218      13.534 -25.878 -27.706  1.00  0.00           O  
ATOM   3401  CB  ASN A 218      10.397 -25.534 -27.780  1.00  0.00           C  
ATOM   3402  CG  ASN A 218       9.271 -25.244 -26.823  1.00  0.00           C  
ATOM   3403  OD1 ASN A 218       9.449 -24.554 -25.811  1.00  0.00           O  
ATOM   3404  ND2 ASN A 218       8.107 -25.762 -27.122  1.00  0.00           N  
ATOM   3405  H   ASN A 218      10.261 -23.207 -28.685  1.00  0.00           H  
ATOM   3406  HA  ASN A 218      11.766 -24.409 -26.591  1.00  0.00           H  
ATOM   3407 1HB  ASN A 218      10.010 -25.497 -28.802  1.00  0.00           H  
ATOM   3408 2HB  ASN A 218      10.764 -26.545 -27.607  1.00  0.00           H  
ATOM   3409 1HD2 ASN A 218       7.321 -25.606 -26.524  1.00  0.00           H  
ATOM   3410 2HD2 ASN A 218       8.005 -26.315 -27.950  1.00  0.00           H  
ATOM   3411  N   ASP A 219      13.113 -24.688 -29.566  1.00  0.00           N  
ATOM   3412  CA  ASP A 219      14.301 -25.208 -30.240  1.00  0.00           C  
ATOM   3413  C   ASP A 219      15.482 -24.425 -29.729  1.00  0.00           C  
ATOM   3414  O   ASP A 219      16.550 -24.975 -29.460  1.00  0.00           O  
ATOM   3415  CB  ASP A 219      14.244 -25.011 -31.768  1.00  0.00           C  
ATOM   3416  CG  ASP A 219      13.156 -25.776 -32.473  1.00  0.00           C  
ATOM   3417  OD1 ASP A 219      13.071 -26.971 -32.296  1.00  0.00           O  
ATOM   3418  OD2 ASP A 219      12.407 -25.151 -33.246  1.00  0.00           O  
ATOM   3419  H   ASP A 219      12.542 -23.999 -30.042  1.00  0.00           H  
ATOM   3420  HA  ASP A 219      14.430 -26.262 -30.000  1.00  0.00           H  
ATOM   3421 1HB  ASP A 219      14.110 -23.949 -31.979  1.00  0.00           H  
ATOM   3422 2HB  ASP A 219      15.205 -25.299 -32.200  1.00  0.00           H  
ATOM   3423  N   VAL A 220      15.274 -23.135 -29.497  1.00  0.00           N  
ATOM   3424  CA  VAL A 220      16.391 -22.342 -29.016  1.00  0.00           C  
ATOM   3425  C   VAL A 220      16.792 -22.847 -27.652  1.00  0.00           C  
ATOM   3426  O   VAL A 220      17.973 -23.098 -27.383  1.00  0.00           O  
ATOM   3427  CB  VAL A 220      16.020 -20.867 -28.889  1.00  0.00           C  
ATOM   3428  CG1 VAL A 220      17.159 -20.105 -28.216  1.00  0.00           C  
ATOM   3429  CG2 VAL A 220      15.738 -20.327 -30.217  1.00  0.00           C  
ATOM   3430  H   VAL A 220      14.362 -22.723 -29.711  1.00  0.00           H  
ATOM   3431  HA  VAL A 220      17.230 -22.448 -29.704  1.00  0.00           H  
ATOM   3432  HB  VAL A 220      15.134 -20.770 -28.261  1.00  0.00           H  
ATOM   3433 1HG1 VAL A 220      16.897 -19.061 -28.122  1.00  0.00           H  
ATOM   3434 2HG1 VAL A 220      17.338 -20.527 -27.227  1.00  0.00           H  
ATOM   3435 3HG1 VAL A 220      18.062 -20.195 -28.819  1.00  0.00           H  
ATOM   3436 1HG2 VAL A 220      15.462 -19.281 -30.111  1.00  0.00           H  
ATOM   3437 2HG2 VAL A 220      16.618 -20.413 -30.848  1.00  0.00           H  
ATOM   3438 3HG2 VAL A 220      14.916 -20.894 -30.655  1.00  0.00           H  
ATOM   3439  N   LEU A 221      15.792 -23.027 -26.796  1.00  0.00           N  
ATOM   3440  CA  LEU A 221      16.066 -23.496 -25.463  1.00  0.00           C  
ATOM   3441  C   LEU A 221      16.618 -24.909 -25.483  1.00  0.00           C  
ATOM   3442  O   LEU A 221      17.535 -25.225 -24.720  1.00  0.00           O  
ATOM   3443  CB  LEU A 221      14.802 -23.414 -24.624  1.00  0.00           C  
ATOM   3444  CG  LEU A 221      14.341 -21.995 -24.351  1.00  0.00           C  
ATOM   3445  CD1 LEU A 221      13.040 -22.029 -23.607  1.00  0.00           C  
ATOM   3446  CD2 LEU A 221      15.404 -21.272 -23.595  1.00  0.00           C  
ATOM   3447  H   LEU A 221      14.833 -22.811 -27.080  1.00  0.00           H  
ATOM   3448  HA  LEU A 221      16.817 -22.845 -25.018  1.00  0.00           H  
ATOM   3449 1HB  LEU A 221      13.999 -23.931 -25.154  1.00  0.00           H  
ATOM   3450 2HB  LEU A 221      14.972 -23.914 -23.671  1.00  0.00           H  
ATOM   3451  HG  LEU A 221      14.168 -21.475 -25.300  1.00  0.00           H  
ATOM   3452 1HD1 LEU A 221      12.714 -21.028 -23.413  1.00  0.00           H  
ATOM   3453 2HD1 LEU A 221      12.293 -22.550 -24.209  1.00  0.00           H  
ATOM   3454 3HD1 LEU A 221      13.176 -22.548 -22.661  1.00  0.00           H  
ATOM   3455 1HD2 LEU A 221      15.068 -20.265 -23.421  1.00  0.00           H  
ATOM   3456 2HD2 LEU A 221      15.584 -21.771 -22.642  1.00  0.00           H  
ATOM   3457 3HD2 LEU A 221      16.322 -21.260 -24.181  1.00  0.00           H  
ATOM   3458  N   ALA A 222      16.102 -25.765 -26.374  1.00  0.00           N  
ATOM   3459  CA  ALA A 222      16.613 -27.115 -26.427  1.00  0.00           C  
ATOM   3460  C   ALA A 222      18.082 -27.107 -26.744  1.00  0.00           C  
ATOM   3461  O   ALA A 222      18.844 -27.788 -26.074  1.00  0.00           O  
ATOM   3462  CB  ALA A 222      15.892 -27.934 -27.480  1.00  0.00           C  
ATOM   3463  H   ALA A 222      15.332 -25.511 -26.989  1.00  0.00           H  
ATOM   3464  HA  ALA A 222      16.472 -27.575 -25.450  1.00  0.00           H  
ATOM   3465 1HB  ALA A 222      16.294 -28.950 -27.491  1.00  0.00           H  
ATOM   3466 2HB  ALA A 222      14.831 -27.968 -27.253  1.00  0.00           H  
ATOM   3467 3HB  ALA A 222      16.041 -27.477 -28.457  1.00  0.00           H  
ATOM   3468  N   TRP A 223      18.519 -26.256 -27.668  1.00  0.00           N  
ATOM   3469  CA  TRP A 223      19.931 -26.265 -28.012  1.00  0.00           C  
ATOM   3470  C   TRP A 223      20.806 -25.876 -26.825  1.00  0.00           C  
ATOM   3471  O   TRP A 223      21.856 -26.488 -26.580  1.00  0.00           O  
ATOM   3472  CB  TRP A 223      20.215 -25.315 -29.163  1.00  0.00           C  
ATOM   3473  CG  TRP A 223      19.748 -25.774 -30.489  1.00  0.00           C  
ATOM   3474  CD1 TRP A 223      18.876 -25.124 -31.255  1.00  0.00           C  
ATOM   3475  CD2 TRP A 223      20.087 -26.981 -31.213  1.00  0.00           C  
ATOM   3476  NE1 TRP A 223      18.662 -25.790 -32.410  1.00  0.00           N  
ATOM   3477  CE2 TRP A 223      19.386 -26.932 -32.411  1.00  0.00           C  
ATOM   3478  CE3 TRP A 223      20.914 -28.072 -30.949  1.00  0.00           C  
ATOM   3479  CZ2 TRP A 223      19.487 -27.928 -33.368  1.00  0.00           C  
ATOM   3480  CZ3 TRP A 223      21.021 -29.075 -31.902  1.00  0.00           C  
ATOM   3481  CH2 TRP A 223      20.328 -29.003 -33.085  1.00  0.00           C  
ATOM   3482  H   TRP A 223      17.861 -25.665 -28.183  1.00  0.00           H  
ATOM   3483  HA  TRP A 223      20.197 -27.275 -28.322  1.00  0.00           H  
ATOM   3484 1HB  TRP A 223      19.713 -24.366 -28.958  1.00  0.00           H  
ATOM   3485 2HB  TRP A 223      21.264 -25.105 -29.216  1.00  0.00           H  
ATOM   3486  HD1 TRP A 223      18.418 -24.177 -30.993  1.00  0.00           H  
ATOM   3487  HE1 TRP A 223      18.051 -25.435 -33.122  1.00  0.00           H  
ATOM   3488  HE3 TRP A 223      21.460 -28.139 -30.023  1.00  0.00           H  
ATOM   3489  HZ2 TRP A 223      18.939 -27.884 -34.309  1.00  0.00           H  
ATOM   3490  HZ3 TRP A 223      21.672 -29.922 -31.686  1.00  0.00           H  
ATOM   3491  HH2 TRP A 223      20.435 -29.808 -33.811  1.00  0.00           H  
ATOM   3492  N   VAL A 224      20.341 -24.896 -26.054  1.00  0.00           N  
ATOM   3493  CA  VAL A 224      21.081 -24.413 -24.899  1.00  0.00           C  
ATOM   3494  C   VAL A 224      21.275 -25.545 -23.886  1.00  0.00           C  
ATOM   3495  O   VAL A 224      22.354 -25.700 -23.321  1.00  0.00           O  
ATOM   3496  CB  VAL A 224      20.343 -23.218 -24.257  1.00  0.00           C  
ATOM   3497  CG1 VAL A 224      20.994 -22.826 -22.940  1.00  0.00           C  
ATOM   3498  CG2 VAL A 224      20.352 -22.034 -25.235  1.00  0.00           C  
ATOM   3499  H   VAL A 224      19.459 -24.443 -26.312  1.00  0.00           H  
ATOM   3500  HA  VAL A 224      22.062 -24.073 -25.233  1.00  0.00           H  
ATOM   3501  HB  VAL A 224      19.315 -23.513 -24.042  1.00  0.00           H  
ATOM   3502 1HG1 VAL A 224      20.447 -21.996 -22.503  1.00  0.00           H  
ATOM   3503 2HG1 VAL A 224      20.975 -23.678 -22.257  1.00  0.00           H  
ATOM   3504 3HG1 VAL A 224      22.011 -22.521 -23.120  1.00  0.00           H  
ATOM   3505 1HG2 VAL A 224      19.815 -21.189 -24.798  1.00  0.00           H  
ATOM   3506 2HG2 VAL A 224      21.382 -21.749 -25.442  1.00  0.00           H  
ATOM   3507 3HG2 VAL A 224      19.874 -22.324 -26.157  1.00  0.00           H  
ATOM   3508  N   ASP A 225      20.237 -26.350 -23.663  1.00  0.00           N  
ATOM   3509  CA  ASP A 225      20.364 -27.456 -22.714  1.00  0.00           C  
ATOM   3510  C   ASP A 225      20.972 -28.754 -23.301  1.00  0.00           C  
ATOM   3511  O   ASP A 225      21.626 -29.508 -22.577  1.00  0.00           O  
ATOM   3512  CB  ASP A 225      19.007 -27.765 -22.072  1.00  0.00           C  
ATOM   3513  CG  ASP A 225      18.487 -26.626 -21.155  1.00  0.00           C  
ATOM   3514  OD1 ASP A 225      19.203 -26.236 -20.253  1.00  0.00           O  
ATOM   3515  OD2 ASP A 225      17.377 -26.192 -21.337  1.00  0.00           O  
ATOM   3516  H   ASP A 225      19.351 -26.175 -24.149  1.00  0.00           H  
ATOM   3517  HA  ASP A 225      21.028 -27.124 -21.915  1.00  0.00           H  
ATOM   3518 1HB  ASP A 225      18.274 -27.930 -22.870  1.00  0.00           H  
ATOM   3519 2HB  ASP A 225      19.077 -28.685 -21.497  1.00  0.00           H  
ATOM   3520  N   GLU A 226      20.749 -29.029 -24.592  1.00  0.00           N  
ATOM   3521  CA  GLU A 226      21.243 -30.254 -25.243  1.00  0.00           C  
ATOM   3522  C   GLU A 226      22.763 -30.391 -25.321  1.00  0.00           C  
ATOM   3523  O   GLU A 226      23.278 -31.509 -25.259  1.00  0.00           O  
ATOM   3524  CB  GLU A 226      20.665 -30.435 -26.661  1.00  0.00           C  
ATOM   3525  CG  GLU A 226      19.174 -30.847 -26.711  1.00  0.00           C  
ATOM   3526  CD  GLU A 226      18.632 -31.022 -28.114  1.00  0.00           C  
ATOM   3527  OE1 GLU A 226      19.378 -30.877 -29.052  1.00  0.00           O  
ATOM   3528  OE2 GLU A 226      17.460 -31.305 -28.240  1.00  0.00           O  
ATOM   3529  H   GLU A 226      20.205 -28.382 -25.144  1.00  0.00           H  
ATOM   3530  HA  GLU A 226      20.883 -31.094 -24.651  1.00  0.00           H  
ATOM   3531 1HB  GLU A 226      20.765 -29.495 -27.209  1.00  0.00           H  
ATOM   3532 2HB  GLU A 226      21.242 -31.186 -27.195  1.00  0.00           H  
ATOM   3533 1HG  GLU A 226      19.086 -31.804 -26.199  1.00  0.00           H  
ATOM   3534 2HG  GLU A 226      18.564 -30.144 -26.169  1.00  0.00           H  
ATOM   3535  N   ASN A 227      23.493 -29.286 -25.466  1.00  0.00           N  
ATOM   3536  CA  ASN A 227      24.946 -29.408 -25.612  1.00  0.00           C  
ATOM   3537  C   ASN A 227      25.658 -28.279 -24.900  1.00  0.00           C  
ATOM   3538  O   ASN A 227      25.341 -27.099 -25.086  1.00  0.00           O  
ATOM   3539  CB  ASN A 227      25.363 -29.481 -27.075  1.00  0.00           C  
ATOM   3540  CG  ASN A 227      26.844 -29.849 -27.309  1.00  0.00           C  
ATOM   3541  OD1 ASN A 227      27.811 -29.187 -26.875  1.00  0.00           O  
ATOM   3542  ND2 ASN A 227      27.029 -30.935 -28.022  1.00  0.00           N  
ATOM   3543  H   ASN A 227      23.024 -28.378 -25.528  1.00  0.00           H  
ATOM   3544  HA  ASN A 227      25.264 -30.333 -25.127  1.00  0.00           H  
ATOM   3545 1HB  ASN A 227      24.731 -30.205 -27.595  1.00  0.00           H  
ATOM   3546 2HB  ASN A 227      25.196 -28.523 -27.531  1.00  0.00           H  
ATOM   3547 1HD2 ASN A 227      27.958 -31.249 -28.225  1.00  0.00           H  
ATOM   3548 2HD2 ASN A 227      26.243 -31.452 -28.361  1.00  0.00           H  
ATOM   3549  N   GLU A 228      26.662 -28.660 -24.114  1.00  0.00           N  
ATOM   3550  CA  GLU A 228      27.431 -27.747 -23.283  1.00  0.00           C  
ATOM   3551  C   GLU A 228      28.076 -26.617 -24.078  1.00  0.00           C  
ATOM   3552  O   GLU A 228      28.239 -25.512 -23.559  1.00  0.00           O  
ATOM   3553  CB  GLU A 228      28.515 -28.522 -22.527  1.00  0.00           C  
ATOM   3554  CG  GLU A 228      27.974 -29.452 -21.441  1.00  0.00           C  
ATOM   3555  CD  GLU A 228      29.055 -30.238 -20.726  1.00  0.00           C  
ATOM   3556  OE1 GLU A 228      30.190 -30.164 -21.134  1.00  0.00           O  
ATOM   3557  OE2 GLU A 228      28.738 -30.909 -19.771  1.00  0.00           O  
ATOM   3558  H   GLU A 228      26.872 -29.647 -24.057  1.00  0.00           H  
ATOM   3559  HA  GLU A 228      26.753 -27.316 -22.551  1.00  0.00           H  
ATOM   3560 1HB  GLU A 228      29.091 -29.123 -23.232  1.00  0.00           H  
ATOM   3561 2HB  GLU A 228      29.202 -27.819 -22.056  1.00  0.00           H  
ATOM   3562 1HG  GLU A 228      27.432 -28.855 -20.708  1.00  0.00           H  
ATOM   3563 2HG  GLU A 228      27.268 -30.146 -21.897  1.00  0.00           H  
ATOM   3564  N   SER A 229      28.456 -26.875 -25.330  1.00  0.00           N  
ATOM   3565  CA  SER A 229      29.083 -25.834 -26.134  1.00  0.00           C  
ATOM   3566  C   SER A 229      28.135 -24.668 -26.424  1.00  0.00           C  
ATOM   3567  O   SER A 229      28.588 -23.557 -26.699  1.00  0.00           O  
ATOM   3568  CB  SER A 229      29.607 -26.424 -27.428  1.00  0.00           C  
ATOM   3569  OG  SER A 229      28.563 -26.925 -28.211  1.00  0.00           O  
ATOM   3570  H   SER A 229      28.280 -27.788 -25.740  1.00  0.00           H  
ATOM   3571  HA  SER A 229      29.932 -25.442 -25.574  1.00  0.00           H  
ATOM   3572 1HB  SER A 229      30.136 -25.650 -27.983  1.00  0.00           H  
ATOM   3573 2HB  SER A 229      30.316 -27.219 -27.210  1.00  0.00           H  
ATOM   3574  HG  SER A 229      28.295 -27.752 -27.782  1.00  0.00           H  
ATOM   3575  N   GLN A 230      26.819 -24.914 -26.334  1.00  0.00           N  
ATOM   3576  CA  GLN A 230      25.807 -23.891 -26.564  1.00  0.00           C  
ATOM   3577  C   GLN A 230      25.375 -23.352 -25.211  1.00  0.00           C  
ATOM   3578  O   GLN A 230      25.180 -22.146 -25.038  1.00  0.00           O  
ATOM   3579  CB  GLN A 230      24.635 -24.491 -27.324  1.00  0.00           C  
ATOM   3580  CG  GLN A 230      25.036 -24.974 -28.697  1.00  0.00           C  
ATOM   3581  CD  GLN A 230      23.970 -25.763 -29.412  1.00  0.00           C  
ATOM   3582  OE1 GLN A 230      23.517 -25.439 -30.525  1.00  0.00           O  
ATOM   3583  NE2 GLN A 230      23.555 -26.835 -28.765  1.00  0.00           N  
ATOM   3584  H   GLN A 230      26.496 -25.841 -26.078  1.00  0.00           H  
ATOM   3585  HA  GLN A 230      26.238 -23.079 -27.150  1.00  0.00           H  
ATOM   3586 1HB  GLN A 230      24.227 -25.337 -26.763  1.00  0.00           H  
ATOM   3587 2HB  GLN A 230      23.844 -23.751 -27.432  1.00  0.00           H  
ATOM   3588 1HG  GLN A 230      25.261 -24.092 -29.290  1.00  0.00           H  
ATOM   3589 2HG  GLN A 230      25.930 -25.595 -28.612  1.00  0.00           H  
ATOM   3590 1HE2 GLN A 230      22.856 -27.426 -29.149  1.00  0.00           H  
ATOM   3591 2HE2 GLN A 230      23.943 -27.047 -27.857  1.00  0.00           H  
ATOM   3592  N   TYR A 231      25.323 -24.243 -24.215  1.00  0.00           N  
ATOM   3593  CA  TYR A 231      24.950 -23.864 -22.853  1.00  0.00           C  
ATOM   3594  C   TYR A 231      25.843 -22.737 -22.403  1.00  0.00           C  
ATOM   3595  O   TYR A 231      25.395 -21.746 -21.832  1.00  0.00           O  
ATOM   3596  CB  TYR A 231      25.126 -24.989 -21.847  1.00  0.00           C  
ATOM   3597  CG  TYR A 231      24.689 -24.613 -20.443  1.00  0.00           C  
ATOM   3598  CD1 TYR A 231      23.377 -24.766 -20.071  1.00  0.00           C  
ATOM   3599  CD2 TYR A 231      25.603 -24.082 -19.540  1.00  0.00           C  
ATOM   3600  CE1 TYR A 231      22.980 -24.413 -18.807  1.00  0.00           C  
ATOM   3601  CE2 TYR A 231      25.201 -23.709 -18.264  1.00  0.00           C  
ATOM   3602  CZ  TYR A 231      23.889 -23.871 -17.891  1.00  0.00           C  
ATOM   3603  OH  TYR A 231      23.443 -23.497 -16.617  1.00  0.00           O  
ATOM   3604  H   TYR A 231      25.493 -25.227 -24.422  1.00  0.00           H  
ATOM   3605  HA  TYR A 231      23.923 -23.529 -22.846  1.00  0.00           H  
ATOM   3606 1HB  TYR A 231      24.575 -25.873 -22.167  1.00  0.00           H  
ATOM   3607 2HB  TYR A 231      26.175 -25.252 -21.798  1.00  0.00           H  
ATOM   3608  HD1 TYR A 231      22.651 -25.180 -20.775  1.00  0.00           H  
ATOM   3609  HD2 TYR A 231      26.629 -23.955 -19.840  1.00  0.00           H  
ATOM   3610  HE1 TYR A 231      21.951 -24.555 -18.532  1.00  0.00           H  
ATOM   3611  HE2 TYR A 231      25.921 -23.288 -17.560  1.00  0.00           H  
ATOM   3612  HH  TYR A 231      24.118 -22.946 -16.137  1.00  0.00           H  
ATOM   3613  N   ASN A 232      27.140 -22.905 -22.670  1.00  0.00           N  
ATOM   3614  CA  ASN A 232      28.138 -21.976 -22.202  1.00  0.00           C  
ATOM   3615  C   ASN A 232      28.380 -20.753 -23.095  1.00  0.00           C  
ATOM   3616  O   ASN A 232      29.311 -19.983 -22.841  1.00  0.00           O  
ATOM   3617  CB  ASN A 232      29.448 -22.701 -21.969  1.00  0.00           C  
ATOM   3618  CG  ASN A 232      29.433 -23.573 -20.732  1.00  0.00           C  
ATOM   3619  OD1 ASN A 232      28.920 -23.181 -19.677  1.00  0.00           O  
ATOM   3620  ND2 ASN A 232      29.984 -24.753 -20.843  1.00  0.00           N  
ATOM   3621  H   ASN A 232      27.444 -23.749 -23.157  1.00  0.00           H  
ATOM   3622  HA  ASN A 232      27.786 -21.640 -21.254  1.00  0.00           H  
ATOM   3623 1HB  ASN A 232      29.668 -23.326 -22.837  1.00  0.00           H  
ATOM   3624 2HB  ASN A 232      30.251 -21.973 -21.875  1.00  0.00           H  
ATOM   3625 1HD2 ASN A 232      29.999 -25.378 -20.062  1.00  0.00           H  
ATOM   3626 2HD2 ASN A 232      30.391 -25.039 -21.714  1.00  0.00           H  
ATOM   3627  N   SER A 233      27.568 -20.568 -24.139  1.00  0.00           N  
ATOM   3628  CA  SER A 233      27.715 -19.414 -25.022  1.00  0.00           C  
ATOM   3629  C   SER A 233      27.164 -18.156 -24.380  1.00  0.00           C  
ATOM   3630  O   SER A 233      26.355 -18.222 -23.445  1.00  0.00           O  
ATOM   3631  CB  SER A 233      26.993 -19.663 -26.325  1.00  0.00           C  
ATOM   3632  OG  SER A 233      25.587 -19.744 -26.145  1.00  0.00           O  
ATOM   3633  H   SER A 233      26.807 -21.221 -24.322  1.00  0.00           H  
ATOM   3634  HA  SER A 233      28.775 -19.261 -25.231  1.00  0.00           H  
ATOM   3635 1HB  SER A 233      27.232 -18.871 -27.027  1.00  0.00           H  
ATOM   3636 2HB  SER A 233      27.348 -20.588 -26.744  1.00  0.00           H  
ATOM   3637  HG  SER A 233      25.431 -20.612 -25.718  1.00  0.00           H  
ATOM   3638  N   ASP A 234      27.518 -16.988 -24.931  1.00  0.00           N  
ATOM   3639  CA  ASP A 234      26.950 -15.758 -24.395  1.00  0.00           C  
ATOM   3640  C   ASP A 234      25.429 -15.754 -24.558  1.00  0.00           C  
ATOM   3641  O   ASP A 234      24.706 -15.358 -23.640  1.00  0.00           O  
ATOM   3642  CB  ASP A 234      27.474 -14.540 -25.137  1.00  0.00           C  
ATOM   3643  CG  ASP A 234      28.957 -14.135 -24.928  1.00  0.00           C  
ATOM   3644  OD1 ASP A 234      29.629 -14.597 -24.033  1.00  0.00           O  
ATOM   3645  OD2 ASP A 234      29.389 -13.304 -25.696  1.00  0.00           O  
ATOM   3646  H   ASP A 234      28.184 -16.958 -25.708  1.00  0.00           H  
ATOM   3647  HA  ASP A 234      27.192 -15.686 -23.335  1.00  0.00           H  
ATOM   3648 1HB  ASP A 234      27.329 -14.734 -26.183  1.00  0.00           H  
ATOM   3649 2HB  ASP A 234      26.851 -13.690 -24.883  1.00  0.00           H  
ATOM   3650  N   CYS A 235      24.939 -16.228 -25.720  1.00  0.00           N  
ATOM   3651  CA  CYS A 235      23.500 -16.268 -25.980  1.00  0.00           C  
ATOM   3652  C   CYS A 235      22.785 -17.226 -25.038  1.00  0.00           C  
ATOM   3653  O   CYS A 235      21.725 -16.912 -24.495  1.00  0.00           O  
ATOM   3654  CB  CYS A 235      23.217 -16.735 -27.409  1.00  0.00           C  
ATOM   3655  SG  CYS A 235      23.685 -15.585 -28.671  1.00  0.00           S  
ATOM   3656  H   CYS A 235      25.578 -16.531 -26.459  1.00  0.00           H  
ATOM   3657  HA  CYS A 235      23.094 -15.266 -25.846  1.00  0.00           H  
ATOM   3658 1HB  CYS A 235      23.746 -17.675 -27.600  1.00  0.00           H  
ATOM   3659 2HB  CYS A 235      22.157 -16.930 -27.511  1.00  0.00           H  
ATOM   3660  HG  CYS A 235      25.011 -15.813 -28.541  1.00  0.00           H  
ATOM   3661  N   GLY A 236      23.391 -18.387 -24.795  1.00  0.00           N  
ATOM   3662  CA  GLY A 236      22.803 -19.396 -23.919  1.00  0.00           C  
ATOM   3663  C   GLY A 236      22.582 -18.827 -22.533  1.00  0.00           C  
ATOM   3664  O   GLY A 236      21.467 -18.857 -21.990  1.00  0.00           O  
ATOM   3665  H   GLY A 236      24.276 -18.604 -25.246  1.00  0.00           H  
ATOM   3666 1HA  GLY A 236      21.856 -19.725 -24.332  1.00  0.00           H  
ATOM   3667 2HA  GLY A 236      23.466 -20.263 -23.864  1.00  0.00           H  
ATOM   3668  N   PHE A 237      23.653 -18.288 -21.957  1.00  0.00           N  
ATOM   3669  CA  PHE A 237      23.567 -17.703 -20.635  1.00  0.00           C  
ATOM   3670  C   PHE A 237      22.644 -16.501 -20.578  1.00  0.00           C  
ATOM   3671  O   PHE A 237      21.895 -16.347 -19.613  1.00  0.00           O  
ATOM   3672  CB  PHE A 237      24.935 -17.306 -20.135  1.00  0.00           C  
ATOM   3673  CG  PHE A 237      25.696 -18.419 -19.613  1.00  0.00           C  
ATOM   3674  CD1 PHE A 237      26.915 -18.728 -20.119  1.00  0.00           C  
ATOM   3675  CD2 PHE A 237      25.174 -19.185 -18.580  1.00  0.00           C  
ATOM   3676  CE1 PHE A 237      27.609 -19.774 -19.610  1.00  0.00           C  
ATOM   3677  CE2 PHE A 237      25.871 -20.241 -18.073  1.00  0.00           C  
ATOM   3678  CZ  PHE A 237      27.095 -20.541 -18.586  1.00  0.00           C  
ATOM   3679  H   PHE A 237      24.547 -18.290 -22.456  1.00  0.00           H  
ATOM   3680  HA  PHE A 237      23.173 -18.462 -19.961  1.00  0.00           H  
ATOM   3681 1HB  PHE A 237      25.504 -16.862 -20.954  1.00  0.00           H  
ATOM   3682 2HB  PHE A 237      24.835 -16.576 -19.353  1.00  0.00           H  
ATOM   3683  HD1 PHE A 237      27.333 -18.132 -20.938  1.00  0.00           H  
ATOM   3684  HD2 PHE A 237      24.192 -18.936 -18.176  1.00  0.00           H  
ATOM   3685  HE1 PHE A 237      28.587 -20.009 -20.023  1.00  0.00           H  
ATOM   3686  HE2 PHE A 237      25.451 -20.837 -17.264  1.00  0.00           H  
ATOM   3687  HZ  PHE A 237      27.663 -21.382 -18.192  1.00  0.00           H  
ATOM   3688  N   PHE A 238      22.657 -15.657 -21.615  1.00  0.00           N  
ATOM   3689  CA  PHE A 238      21.789 -14.491 -21.627  1.00  0.00           C  
ATOM   3690  C   PHE A 238      20.349 -14.940 -21.448  1.00  0.00           C  
ATOM   3691  O   PHE A 238      19.627 -14.419 -20.589  1.00  0.00           O  
ATOM   3692  CB  PHE A 238      21.896 -13.729 -22.949  1.00  0.00           C  
ATOM   3693  CG  PHE A 238      20.994 -12.526 -22.996  1.00  0.00           C  
ATOM   3694  CD1 PHE A 238      21.421 -11.347 -22.442  1.00  0.00           C  
ATOM   3695  CD2 PHE A 238      19.717 -12.579 -23.558  1.00  0.00           C  
ATOM   3696  CE1 PHE A 238      20.624 -10.231 -22.424  1.00  0.00           C  
ATOM   3697  CE2 PHE A 238      18.910 -11.467 -23.553  1.00  0.00           C  
ATOM   3698  CZ  PHE A 238      19.373 -10.288 -22.970  1.00  0.00           C  
ATOM   3699  H   PHE A 238      23.294 -15.798 -22.398  1.00  0.00           H  
ATOM   3700  HA  PHE A 238      22.064 -13.833 -20.803  1.00  0.00           H  
ATOM   3701 1HB  PHE A 238      22.924 -13.402 -23.103  1.00  0.00           H  
ATOM   3702 2HB  PHE A 238      21.635 -14.389 -23.771  1.00  0.00           H  
ATOM   3703  HD1 PHE A 238      22.406 -11.321 -22.016  1.00  0.00           H  
ATOM   3704  HD2 PHE A 238      19.359 -13.514 -23.995  1.00  0.00           H  
ATOM   3705  HE1 PHE A 238      20.982  -9.306 -21.972  1.00  0.00           H  
ATOM   3706  HE2 PHE A 238      17.907 -11.512 -23.988  1.00  0.00           H  
ATOM   3707  HZ  PHE A 238      18.740  -9.408 -22.940  1.00  0.00           H  
ATOM   3708  N   ILE A 239      19.944 -15.934 -22.241  1.00  0.00           N  
ATOM   3709  CA  ILE A 239      18.588 -16.440 -22.199  1.00  0.00           C  
ATOM   3710  C   ILE A 239      18.228 -17.060 -20.866  1.00  0.00           C  
ATOM   3711  O   ILE A 239      17.195 -16.721 -20.281  1.00  0.00           O  
ATOM   3712  CB  ILE A 239      18.388 -17.508 -23.282  1.00  0.00           C  
ATOM   3713  CG1 ILE A 239      18.464 -16.875 -24.620  1.00  0.00           C  
ATOM   3714  CG2 ILE A 239      17.060 -18.175 -23.077  1.00  0.00           C  
ATOM   3715  CD1 ILE A 239      18.573 -17.851 -25.770  1.00  0.00           C  
ATOM   3716  H   ILE A 239      20.601 -16.334 -22.917  1.00  0.00           H  
ATOM   3717  HA  ILE A 239      17.909 -15.610 -22.388  1.00  0.00           H  
ATOM   3718  HB  ILE A 239      19.190 -18.250 -23.227  1.00  0.00           H  
ATOM   3719 1HG1 ILE A 239      17.593 -16.302 -24.722  1.00  0.00           H  
ATOM   3720 2HG1 ILE A 239      19.324 -16.206 -24.650  1.00  0.00           H  
ATOM   3721 1HG2 ILE A 239      16.930 -18.914 -23.851  1.00  0.00           H  
ATOM   3722 2HG2 ILE A 239      17.032 -18.653 -22.103  1.00  0.00           H  
ATOM   3723 3HG2 ILE A 239      16.271 -17.433 -23.130  1.00  0.00           H  
ATOM   3724 1HD1 ILE A 239      18.606 -17.301 -26.712  1.00  0.00           H  
ATOM   3725 2HD1 ILE A 239      19.487 -18.441 -25.662  1.00  0.00           H  
ATOM   3726 3HD1 ILE A 239      17.710 -18.511 -25.762  1.00  0.00           H  
ATOM   3727  N   ARG A 240      19.079 -17.946 -20.352  1.00  0.00           N  
ATOM   3728  CA  ARG A 240      18.749 -18.586 -19.089  1.00  0.00           C  
ATOM   3729  C   ARG A 240      18.634 -17.568 -17.965  1.00  0.00           C  
ATOM   3730  O   ARG A 240      17.712 -17.631 -17.140  1.00  0.00           O  
ATOM   3731  CB  ARG A 240      19.790 -19.625 -18.740  1.00  0.00           C  
ATOM   3732  CG  ARG A 240      19.756 -20.853 -19.593  1.00  0.00           C  
ATOM   3733  CD  ARG A 240      20.799 -21.786 -19.181  1.00  0.00           C  
ATOM   3734  NE  ARG A 240      20.593 -22.227 -17.799  1.00  0.00           N  
ATOM   3735  CZ  ARG A 240      19.805 -23.262 -17.428  1.00  0.00           C  
ATOM   3736  NH1 ARG A 240      19.159 -23.966 -18.339  1.00  0.00           N  
ATOM   3737  NH2 ARG A 240      19.694 -23.581 -16.149  1.00  0.00           N  
ATOM   3738  H   ARG A 240      19.937 -18.188 -20.854  1.00  0.00           H  
ATOM   3739  HA  ARG A 240      17.788 -19.087 -19.201  1.00  0.00           H  
ATOM   3740 1HB  ARG A 240      20.784 -19.182 -18.831  1.00  0.00           H  
ATOM   3741 2HB  ARG A 240      19.661 -19.942 -17.716  1.00  0.00           H  
ATOM   3742 1HG  ARG A 240      18.787 -21.344 -19.506  1.00  0.00           H  
ATOM   3743 2HG  ARG A 240      19.931 -20.566 -20.630  1.00  0.00           H  
ATOM   3744 1HD  ARG A 240      20.771 -22.662 -19.828  1.00  0.00           H  
ATOM   3745 2HD  ARG A 240      21.780 -21.309 -19.252  1.00  0.00           H  
ATOM   3746  HE  ARG A 240      21.081 -21.725 -17.067  1.00  0.00           H  
ATOM   3747 1HH1 ARG A 240      19.250 -23.748 -19.324  1.00  0.00           H  
ATOM   3748 2HH1 ARG A 240      18.584 -24.756 -18.073  1.00  0.00           H  
ATOM   3749 1HH2 ARG A 240      20.202 -23.054 -15.452  1.00  0.00           H  
ATOM   3750 2HH2 ARG A 240      19.114 -24.360 -15.877  1.00  0.00           H  
ATOM   3751  N   TYR A 241      19.552 -16.606 -17.958  1.00  0.00           N  
ATOM   3752  CA  TYR A 241      19.572 -15.548 -16.973  1.00  0.00           C  
ATOM   3753  C   TYR A 241      18.266 -14.786 -16.996  1.00  0.00           C  
ATOM   3754  O   TYR A 241      17.619 -14.602 -15.959  1.00  0.00           O  
ATOM   3755  CB  TYR A 241      20.711 -14.593 -17.268  1.00  0.00           C  
ATOM   3756  CG  TYR A 241      20.774 -13.439 -16.371  1.00  0.00           C  
ATOM   3757  CD1 TYR A 241      21.481 -13.514 -15.196  1.00  0.00           C  
ATOM   3758  CD2 TYR A 241      20.101 -12.289 -16.713  1.00  0.00           C  
ATOM   3759  CE1 TYR A 241      21.550 -12.421 -14.384  1.00  0.00           C  
ATOM   3760  CE2 TYR A 241      20.165 -11.206 -15.898  1.00  0.00           C  
ATOM   3761  CZ  TYR A 241      20.892 -11.271 -14.756  1.00  0.00           C  
ATOM   3762  OH  TYR A 241      20.966 -10.205 -13.984  1.00  0.00           O  
ATOM   3763  H   TYR A 241      20.286 -16.601 -18.666  1.00  0.00           H  
ATOM   3764  HA  TYR A 241      19.702 -15.978 -15.984  1.00  0.00           H  
ATOM   3765 1HB  TYR A 241      21.658 -15.129 -17.202  1.00  0.00           H  
ATOM   3766 2HB  TYR A 241      20.623 -14.224 -18.285  1.00  0.00           H  
ATOM   3767  HD1 TYR A 241      21.993 -14.435 -14.928  1.00  0.00           H  
ATOM   3768  HD2 TYR A 241      19.534 -12.240 -17.641  1.00  0.00           H  
ATOM   3769  HE1 TYR A 241      22.125 -12.456 -13.454  1.00  0.00           H  
ATOM   3770  HE2 TYR A 241      19.649 -10.287 -16.164  1.00  0.00           H  
ATOM   3771  HH  TYR A 241      20.456  -9.489 -14.377  1.00  0.00           H  
ATOM   3772  N   CYS A 242      17.866 -14.359 -18.196  1.00  0.00           N  
ATOM   3773  CA  CYS A 242      16.668 -13.568 -18.361  1.00  0.00           C  
ATOM   3774  C   CYS A 242      15.431 -14.298 -17.906  1.00  0.00           C  
ATOM   3775  O   CYS A 242      14.560 -13.702 -17.257  1.00  0.00           O  
ATOM   3776  CB  CYS A 242      16.506 -13.195 -19.825  1.00  0.00           C  
ATOM   3777  SG  CYS A 242      17.697 -12.003 -20.376  1.00  0.00           S  
ATOM   3778  H   CYS A 242      18.438 -14.559 -19.020  1.00  0.00           H  
ATOM   3779  HA  CYS A 242      16.779 -12.663 -17.771  1.00  0.00           H  
ATOM   3780 1HB  CYS A 242      16.618 -14.090 -20.443  1.00  0.00           H  
ATOM   3781 2HB  CYS A 242      15.511 -12.802 -19.997  1.00  0.00           H  
ATOM   3782  HG  CYS A 242      18.724 -12.891 -20.431  1.00  0.00           H  
ATOM   3783  N   LEU A 243      15.354 -15.594 -18.214  1.00  0.00           N  
ATOM   3784  CA  LEU A 243      14.203 -16.387 -17.817  1.00  0.00           C  
ATOM   3785  C   LEU A 243      14.130 -16.519 -16.289  1.00  0.00           C  
ATOM   3786  O   LEU A 243      13.042 -16.508 -15.712  1.00  0.00           O  
ATOM   3787  CB  LEU A 243      14.269 -17.763 -18.499  1.00  0.00           C  
ATOM   3788  CG  LEU A 243      14.063 -17.756 -20.050  1.00  0.00           C  
ATOM   3789  CD1 LEU A 243      14.343 -19.129 -20.612  1.00  0.00           C  
ATOM   3790  CD2 LEU A 243      12.650 -17.336 -20.372  1.00  0.00           C  
ATOM   3791  H   LEU A 243      16.099 -16.031 -18.762  1.00  0.00           H  
ATOM   3792  HA  LEU A 243      13.302 -15.876 -18.157  1.00  0.00           H  
ATOM   3793 1HB  LEU A 243      15.252 -18.192 -18.299  1.00  0.00           H  
ATOM   3794 2HB  LEU A 243      13.512 -18.407 -18.057  1.00  0.00           H  
ATOM   3795  HG  LEU A 243      14.756 -17.053 -20.504  1.00  0.00           H  
ATOM   3796 1HD1 LEU A 243      14.204 -19.104 -21.682  1.00  0.00           H  
ATOM   3797 2HD1 LEU A 243      15.371 -19.412 -20.383  1.00  0.00           H  
ATOM   3798 3HD1 LEU A 243      13.661 -19.853 -20.174  1.00  0.00           H  
ATOM   3799 1HD2 LEU A 243      12.507 -17.322 -21.446  1.00  0.00           H  
ATOM   3800 2HD2 LEU A 243      11.947 -18.035 -19.924  1.00  0.00           H  
ATOM   3801 3HD2 LEU A 243      12.479 -16.349 -19.969  1.00  0.00           H  
ATOM   3802  N   ASP A 244      15.288 -16.617 -15.619  1.00  0.00           N  
ATOM   3803  CA  ASP A 244      15.291 -16.736 -14.162  1.00  0.00           C  
ATOM   3804  C   ASP A 244      14.944 -15.405 -13.481  1.00  0.00           C  
ATOM   3805  O   ASP A 244      14.177 -15.372 -12.516  1.00  0.00           O  
ATOM   3806  CB  ASP A 244      16.638 -17.250 -13.648  1.00  0.00           C  
ATOM   3807  CG  ASP A 244      16.557 -17.650 -12.166  1.00  0.00           C  
ATOM   3808  OD1 ASP A 244      15.793 -18.558 -11.874  1.00  0.00           O  
ATOM   3809  OD2 ASP A 244      17.275 -17.131 -11.340  1.00  0.00           O  
ATOM   3810  H   ASP A 244      16.173 -16.648 -16.130  1.00  0.00           H  
ATOM   3811  HA  ASP A 244      14.529 -17.461 -13.882  1.00  0.00           H  
ATOM   3812 1HB  ASP A 244      16.941 -18.110 -14.243  1.00  0.00           H  
ATOM   3813 2HB  ASP A 244      17.399 -16.473 -13.779  1.00  0.00           H  
ATOM   3814  N   VAL A 245      15.510 -14.306 -13.985  1.00  0.00           N  
ATOM   3815  CA  VAL A 245      15.252 -12.974 -13.441  1.00  0.00           C  
ATOM   3816  C   VAL A 245      13.813 -12.532 -13.662  1.00  0.00           C  
ATOM   3817  O   VAL A 245      13.193 -11.921 -12.781  1.00  0.00           O  
ATOM   3818  CB  VAL A 245      16.213 -11.932 -14.043  1.00  0.00           C  
ATOM   3819  CG1 VAL A 245      15.792 -10.523 -13.639  1.00  0.00           C  
ATOM   3820  CG2 VAL A 245      17.606 -12.202 -13.539  1.00  0.00           C  
ATOM   3821  H   VAL A 245      16.150 -14.402 -14.772  1.00  0.00           H  
ATOM   3822  HA  VAL A 245      15.438 -13.011 -12.368  1.00  0.00           H  
ATOM   3823  HB  VAL A 245      16.191 -12.000 -15.133  1.00  0.00           H  
ATOM   3824 1HG1 VAL A 245      16.481  -9.799 -14.072  1.00  0.00           H  
ATOM   3825 2HG1 VAL A 245      14.786 -10.330 -14.010  1.00  0.00           H  
ATOM   3826 3HG1 VAL A 245      15.805 -10.427 -12.554  1.00  0.00           H  
ATOM   3827 1HG2 VAL A 245      18.265 -11.472 -13.950  1.00  0.00           H  
ATOM   3828 2HG2 VAL A 245      17.626 -12.130 -12.451  1.00  0.00           H  
ATOM   3829 3HG2 VAL A 245      17.926 -13.201 -13.838  1.00  0.00           H  
ATOM   3830  N   GLY A 246      13.296 -12.823 -14.854  1.00  0.00           N  
ATOM   3831  CA  GLY A 246      11.965 -12.415 -15.247  1.00  0.00           C  
ATOM   3832  C   GLY A 246      12.029 -11.312 -16.293  1.00  0.00           C  
ATOM   3833  O   GLY A 246      11.026 -10.658 -16.581  1.00  0.00           O  
ATOM   3834  H   GLY A 246      13.845 -13.346 -15.531  1.00  0.00           H  
ATOM   3835 1HA  GLY A 246      11.436 -13.278 -15.659  1.00  0.00           H  
ATOM   3836 2HA  GLY A 246      11.405 -12.080 -14.379  1.00  0.00           H  
ATOM   3837  N   LEU A 247      13.195 -11.122 -16.916  1.00  0.00           N  
ATOM   3838  CA  LEU A 247      13.351 -10.097 -17.952  1.00  0.00           C  
ATOM   3839  C   LEU A 247      12.482 -10.442 -19.157  1.00  0.00           C  
ATOM   3840  O   LEU A 247      12.125  -9.583 -19.967  1.00  0.00           O  
ATOM   3841  CB  LEU A 247      14.821  -9.938 -18.334  1.00  0.00           C  
ATOM   3842  CG  LEU A 247      15.690  -9.333 -17.245  1.00  0.00           C  
ATOM   3843  CD1 LEU A 247      17.158  -9.376 -17.648  1.00  0.00           C  
ATOM   3844  CD2 LEU A 247      15.231  -7.904 -17.014  1.00  0.00           C  
ATOM   3845  H   LEU A 247      13.974 -11.736 -16.696  1.00  0.00           H  
ATOM   3846  HA  LEU A 247      13.010  -9.146 -17.549  1.00  0.00           H  
ATOM   3847 1HB  LEU A 247      15.213 -10.910 -18.560  1.00  0.00           H  
ATOM   3848 2HB  LEU A 247      14.903  -9.320 -19.222  1.00  0.00           H  
ATOM   3849  HG  LEU A 247      15.570  -9.897 -16.343  1.00  0.00           H  
ATOM   3850 1HD1 LEU A 247      17.764  -8.932 -16.859  1.00  0.00           H  
ATOM   3851 2HD1 LEU A 247      17.465 -10.401 -17.803  1.00  0.00           H  
ATOM   3852 3HD1 LEU A 247      17.296  -8.816 -18.569  1.00  0.00           H  
ATOM   3853 1HD2 LEU A 247      15.824  -7.445 -16.219  1.00  0.00           H  
ATOM   3854 2HD2 LEU A 247      15.348  -7.328 -17.924  1.00  0.00           H  
ATOM   3855 3HD2 LEU A 247      14.192  -7.917 -16.732  1.00  0.00           H  
ATOM   3856  N   ASP A 248      12.099 -11.712 -19.250  1.00  0.00           N  
ATOM   3857  CA  ASP A 248      11.207 -12.172 -20.294  1.00  0.00           C  
ATOM   3858  C   ASP A 248       9.804 -11.599 -20.102  1.00  0.00           C  
ATOM   3859  O   ASP A 248       9.024 -11.583 -21.046  1.00  0.00           O  
ATOM   3860  CB  ASP A 248      11.130 -13.705 -20.321  1.00  0.00           C  
ATOM   3861  CG  ASP A 248      10.574 -14.332 -19.059  1.00  0.00           C  
ATOM   3862  OD1 ASP A 248      11.150 -14.133 -18.031  1.00  0.00           O  
ATOM   3863  OD2 ASP A 248       9.560 -15.021 -19.136  1.00  0.00           O  
ATOM   3864  H   ASP A 248      12.439 -12.371 -18.564  1.00  0.00           H  
ATOM   3865  HA  ASP A 248      11.566 -11.817 -21.246  1.00  0.00           H  
ATOM   3866 1HB  ASP A 248      10.537 -14.028 -21.152  1.00  0.00           H  
ATOM   3867 2HB  ASP A 248      12.130 -14.091 -20.471  1.00  0.00           H  
ATOM   3868  N   LYS A 249       9.496 -11.102 -18.895  1.00  0.00           N  
ATOM   3869  CA  LYS A 249       8.192 -10.539 -18.576  1.00  0.00           C  
ATOM   3870  C   LYS A 249       8.225  -9.059 -18.146  1.00  0.00           C  
ATOM   3871  O   LYS A 249       7.225  -8.355 -18.317  1.00  0.00           O  
ATOM   3872  CB  LYS A 249       7.556 -11.348 -17.446  1.00  0.00           C  
ATOM   3873  CG  LYS A 249       7.291 -12.806 -17.797  1.00  0.00           C  
ATOM   3874  CD  LYS A 249       6.676 -13.572 -16.641  1.00  0.00           C  
ATOM   3875  CE  LYS A 249       6.431 -15.045 -17.012  1.00  0.00           C  
ATOM   3876  NZ  LYS A 249       7.721 -15.836 -17.146  1.00  0.00           N  
ATOM   3877  H   LYS A 249      10.187 -11.131 -18.155  1.00  0.00           H  
ATOM   3878  HA  LYS A 249       7.564 -10.615 -19.463  1.00  0.00           H  
ATOM   3879 1HB  LYS A 249       8.223 -11.331 -16.580  1.00  0.00           H  
ATOM   3880 2HB  LYS A 249       6.617 -10.886 -17.148  1.00  0.00           H  
ATOM   3881 1HG  LYS A 249       6.643 -12.867 -18.671  1.00  0.00           H  
ATOM   3882 2HG  LYS A 249       8.227 -13.276 -18.039  1.00  0.00           H  
ATOM   3883 1HD  LYS A 249       7.352 -13.531 -15.786  1.00  0.00           H  
ATOM   3884 2HD  LYS A 249       5.730 -13.113 -16.359  1.00  0.00           H  
ATOM   3885 1HE  LYS A 249       5.818 -15.503 -16.239  1.00  0.00           H  
ATOM   3886 2HE  LYS A 249       5.895 -15.087 -17.959  1.00  0.00           H  
ATOM   3887 1HZ  LYS A 249       7.509 -16.785 -17.387  1.00  0.00           H  
ATOM   3888 2HZ  LYS A 249       8.337 -15.446 -17.884  1.00  0.00           H  
ATOM   3889 3HZ  LYS A 249       8.228 -15.818 -16.278  1.00  0.00           H  
ATOM   3890  N   TYR A 250       9.348  -8.593 -17.564  1.00  0.00           N  
ATOM   3891  CA  TYR A 250       9.387  -7.237 -16.988  1.00  0.00           C  
ATOM   3892  C   TYR A 250       9.019  -6.105 -17.945  1.00  0.00           C  
ATOM   3893  O   TYR A 250       7.967  -5.482 -17.830  1.00  0.00           O  
ATOM   3894  CB  TYR A 250      10.812  -6.862 -16.511  1.00  0.00           C  
ATOM   3895  CG  TYR A 250      11.375  -7.530 -15.258  1.00  0.00           C  
ATOM   3896  CD1 TYR A 250      10.750  -8.595 -14.665  1.00  0.00           C  
ATOM   3897  CD2 TYR A 250      12.561  -7.045 -14.715  1.00  0.00           C  
ATOM   3898  CE1 TYR A 250      11.314  -9.201 -13.562  1.00  0.00           C  
ATOM   3899  CE2 TYR A 250      13.122  -7.648 -13.609  1.00  0.00           C  
ATOM   3900  CZ  TYR A 250      12.505  -8.733 -13.044  1.00  0.00           C  
ATOM   3901  OH  TYR A 250      13.071  -9.371 -11.965  1.00  0.00           O  
ATOM   3902  H   TYR A 250      10.141  -9.219 -17.446  1.00  0.00           H  
ATOM   3903  HA  TYR A 250       8.690  -7.207 -16.153  1.00  0.00           H  
ATOM   3904 1HB  TYR A 250      11.512  -7.074 -17.321  1.00  0.00           H  
ATOM   3905 2HB  TYR A 250      10.849  -5.785 -16.347  1.00  0.00           H  
ATOM   3906  HD1 TYR A 250       9.818  -8.980 -15.078  1.00  0.00           H  
ATOM   3907  HD2 TYR A 250      13.057  -6.191 -15.177  1.00  0.00           H  
ATOM   3908  HE1 TYR A 250      10.827 -10.062 -13.107  1.00  0.00           H  
ATOM   3909  HE2 TYR A 250      14.063  -7.274 -13.193  1.00  0.00           H  
ATOM   3910  HH  TYR A 250      12.949 -10.345 -12.065  1.00  0.00           H  
ATOM   3911  N   GLY A 251       9.847  -5.893 -18.954  1.00  0.00           N  
ATOM   3912  CA  GLY A 251       9.671  -4.736 -19.827  1.00  0.00           C  
ATOM   3913  C   GLY A 251       8.672  -4.879 -20.961  1.00  0.00           C  
ATOM   3914  O   GLY A 251       9.038  -4.710 -22.122  1.00  0.00           O  
ATOM   3915  H   GLY A 251      10.655  -6.485 -19.053  1.00  0.00           H  
ATOM   3916 1HA  GLY A 251       9.368  -3.902 -19.206  1.00  0.00           H  
ATOM   3917 2HA  GLY A 251      10.629  -4.447 -20.238  1.00  0.00           H  
ATOM   3918  N   GLN A 252       7.416  -5.181 -20.673  1.00  0.00           N  
ATOM   3919  CA  GLN A 252       6.487  -5.342 -21.802  1.00  0.00           C  
ATOM   3920  C   GLN A 252       6.008  -4.014 -22.391  1.00  0.00           C  
ATOM   3921  O   GLN A 252       5.459  -3.169 -21.690  1.00  0.00           O  
ATOM   3922  CB  GLN A 252       5.325  -6.252 -21.452  1.00  0.00           C  
ATOM   3923  CG  GLN A 252       5.750  -7.698 -21.354  1.00  0.00           C  
ATOM   3924  CD  GLN A 252       4.624  -8.623 -21.013  1.00  0.00           C  
ATOM   3925  OE1 GLN A 252       3.738  -8.902 -21.836  1.00  0.00           O  
ATOM   3926  NE2 GLN A 252       4.649  -9.105 -19.780  1.00  0.00           N  
ATOM   3927  H   GLN A 252       7.154  -5.295 -19.692  1.00  0.00           H  
ATOM   3928  HA  GLN A 252       7.020  -5.863 -22.576  1.00  0.00           H  
ATOM   3929 1HB  GLN A 252       4.906  -5.954 -20.493  1.00  0.00           H  
ATOM   3930 2HB  GLN A 252       4.544  -6.160 -22.204  1.00  0.00           H  
ATOM   3931 1HG  GLN A 252       6.161  -8.005 -22.319  1.00  0.00           H  
ATOM   3932 2HG  GLN A 252       6.513  -7.783 -20.592  1.00  0.00           H  
ATOM   3933 1HE2 GLN A 252       3.936  -9.730 -19.465  1.00  0.00           H  
ATOM   3934 2HE2 GLN A 252       5.423  -8.826 -19.162  1.00  0.00           H  
ATOM   3935  N   GLY A 253       6.208  -3.856 -23.701  1.00  0.00           N  
ATOM   3936  CA  GLY A 253       5.893  -2.607 -24.406  1.00  0.00           C  
ATOM   3937  C   GLY A 253       4.447  -2.474 -24.878  1.00  0.00           C  
ATOM   3938  O   GLY A 253       3.563  -3.220 -24.458  1.00  0.00           O  
ATOM   3939  H   GLY A 253       6.666  -4.621 -24.201  1.00  0.00           H  
ATOM   3940 1HA  GLY A 253       6.137  -1.767 -23.753  1.00  0.00           H  
ATOM   3941 2HA  GLY A 253       6.552  -2.517 -25.269  1.00  0.00           H  
ATOM   3942  N   VAL A 254       4.220  -1.498 -25.767  1.00  0.00           N  
ATOM   3943  CA  VAL A 254       2.894  -1.133 -26.285  1.00  0.00           C  
ATOM   3944  C   VAL A 254       2.191  -2.133 -27.225  1.00  0.00           C  
ATOM   3945  O   VAL A 254       0.972  -2.084 -27.354  1.00  0.00           O  
ATOM   3946  CB  VAL A 254       2.970   0.271 -26.943  1.00  0.00           C  
ATOM   3947  CG1 VAL A 254       3.338   1.322 -25.875  1.00  0.00           C  
ATOM   3948  CG2 VAL A 254       4.045   0.294 -28.053  1.00  0.00           C  
ATOM   3949  H   VAL A 254       5.011  -0.953 -26.078  1.00  0.00           H  
ATOM   3950  HA  VAL A 254       2.245  -1.020 -25.416  1.00  0.00           H  
ATOM   3951  HB  VAL A 254       1.998   0.529 -27.364  1.00  0.00           H  
ATOM   3952 1HG1 VAL A 254       3.387   2.317 -26.330  1.00  0.00           H  
ATOM   3953 2HG1 VAL A 254       2.580   1.328 -25.089  1.00  0.00           H  
ATOM   3954 3HG1 VAL A 254       4.290   1.087 -25.438  1.00  0.00           H  
ATOM   3955 1HG2 VAL A 254       4.083   1.290 -28.499  1.00  0.00           H  
ATOM   3956 2HG2 VAL A 254       5.017   0.050 -27.627  1.00  0.00           H  
ATOM   3957 3HG2 VAL A 254       3.811  -0.418 -28.817  1.00  0.00           H  
ATOM   3958  N   GLY A 255       2.937  -3.011 -27.904  1.00  0.00           N  
ATOM   3959  CA  GLY A 255       2.323  -4.000 -28.816  1.00  0.00           C  
ATOM   3960  C   GLY A 255       2.047  -3.450 -30.226  1.00  0.00           C  
ATOM   3961  O   GLY A 255       1.431  -4.116 -31.073  1.00  0.00           O  
ATOM   3962  H   GLY A 255       3.937  -3.015 -27.765  1.00  0.00           H  
ATOM   3963 1HA  GLY A 255       2.979  -4.867 -28.886  1.00  0.00           H  
ATOM   3964 2HA  GLY A 255       1.389  -4.351 -28.380  1.00  0.00           H  
ATOM   3965  N   ASN A 256       2.476  -2.212 -30.432  1.00  0.00           N  
ATOM   3966  CA  ASN A 256       2.341  -1.462 -31.669  1.00  0.00           C  
ATOM   3967  C   ASN A 256       3.752  -1.190 -32.204  1.00  0.00           C  
ATOM   3968  O   ASN A 256       4.543  -0.564 -31.498  1.00  0.00           O  
ATOM   3969  CB  ASN A 256       1.615  -0.161 -31.422  1.00  0.00           C  
ATOM   3970  CG  ASN A 256       0.277  -0.308 -30.814  1.00  0.00           C  
ATOM   3971  OD1 ASN A 256      -0.488  -1.191 -31.180  1.00  0.00           O  
ATOM   3972  ND2 ASN A 256      -0.042   0.565 -29.890  1.00  0.00           N  
ATOM   3973  H   ASN A 256       2.941  -1.767 -29.662  1.00  0.00           H  
ATOM   3974  HA  ASN A 256       1.801  -2.058 -32.399  1.00  0.00           H  
ATOM   3975 1HB  ASN A 256       2.228   0.525 -30.834  1.00  0.00           H  
ATOM   3976 2HB  ASN A 256       1.431   0.277 -32.364  1.00  0.00           H  
ATOM   3977 1HD2 ASN A 256      -0.939   0.518 -29.447  1.00  0.00           H  
ATOM   3978 2HD2 ASN A 256       0.611   1.279 -29.628  1.00  0.00           H  
ATOM   3979  N   TYR A 257       4.085  -1.700 -33.396  1.00  0.00           N  
ATOM   3980  CA  TYR A 257       5.447  -1.587 -33.939  1.00  0.00           C  
ATOM   3981  C   TYR A 257       5.559  -0.980 -35.321  1.00  0.00           C  
ATOM   3982  O   TYR A 257       4.712  -1.189 -36.179  1.00  0.00           O  
ATOM   3983  CB  TYR A 257       6.098  -2.961 -34.021  1.00  0.00           C  
ATOM   3984  CG  TYR A 257       6.223  -3.584 -32.756  1.00  0.00           C  
ATOM   3985  CD1 TYR A 257       5.196  -4.307 -32.272  1.00  0.00           C  
ATOM   3986  CD2 TYR A 257       7.346  -3.418 -32.049  1.00  0.00           C  
ATOM   3987  CE1 TYR A 257       5.292  -4.868 -31.057  1.00  0.00           C  
ATOM   3988  CE2 TYR A 257       7.454  -3.955 -30.855  1.00  0.00           C  
ATOM   3989  CZ  TYR A 257       6.439  -4.678 -30.343  1.00  0.00           C  
ATOM   3990  OH  TYR A 257       6.556  -5.188 -29.127  1.00  0.00           O  
ATOM   3991  H   TYR A 257       3.367  -2.180 -33.929  1.00  0.00           H  
ATOM   3992  HA  TYR A 257       6.029  -0.962 -33.266  1.00  0.00           H  
ATOM   3993 1HB  TYR A 257       5.524  -3.606 -34.668  1.00  0.00           H  
ATOM   3994 2HB  TYR A 257       7.080  -2.859 -34.454  1.00  0.00           H  
ATOM   3995  HD1 TYR A 257       4.312  -4.415 -32.854  1.00  0.00           H  
ATOM   3996  HD2 TYR A 257       8.149  -2.828 -32.436  1.00  0.00           H  
ATOM   3997  HE1 TYR A 257       4.469  -5.444 -30.656  1.00  0.00           H  
ATOM   3998  HE2 TYR A 257       8.351  -3.790 -30.294  1.00  0.00           H  
ATOM   3999  HH  TYR A 257       7.384  -4.884 -28.740  1.00  0.00           H  
ATOM   4000  N   LEU A 258       6.676  -0.306 -35.548  1.00  0.00           N  
ATOM   4001  CA  LEU A 258       7.043   0.266 -36.840  1.00  0.00           C  
ATOM   4002  C   LEU A 258       8.399  -0.147 -37.308  1.00  0.00           C  
ATOM   4003  O   LEU A 258       9.391   0.025 -36.602  1.00  0.00           O  
ATOM   4004  CB  LEU A 258       7.113   1.785 -36.804  1.00  0.00           C  
ATOM   4005  CG  LEU A 258       7.703   2.459 -38.046  1.00  0.00           C  
ATOM   4006  CD1 LEU A 258       6.822   2.225 -39.233  1.00  0.00           C  
ATOM   4007  CD2 LEU A 258       7.832   3.911 -37.786  1.00  0.00           C  
ATOM   4008  H   LEU A 258       7.311  -0.177 -34.769  1.00  0.00           H  
ATOM   4009  HA  LEU A 258       6.313  -0.054 -37.582  1.00  0.00           H  
ATOM   4010 1HB  LEU A 258       6.176   2.153 -36.717  1.00  0.00           H  
ATOM   4011 2HB  LEU A 258       7.678   2.095 -35.932  1.00  0.00           H  
ATOM   4012  HG  LEU A 258       8.683   2.040 -38.258  1.00  0.00           H  
ATOM   4013 1HD1 LEU A 258       7.277   2.704 -40.089  1.00  0.00           H  
ATOM   4014 2HD1 LEU A 258       6.715   1.164 -39.438  1.00  0.00           H  
ATOM   4015 3HD1 LEU A 258       5.844   2.653 -39.043  1.00  0.00           H  
ATOM   4016 1HD2 LEU A 258       8.258   4.408 -38.659  1.00  0.00           H  
ATOM   4017 2HD2 LEU A 258       6.846   4.314 -37.580  1.00  0.00           H  
ATOM   4018 3HD2 LEU A 258       8.482   4.063 -36.925  1.00  0.00           H  
ATOM   4019  N   ALA A 259       8.461  -0.617 -38.529  1.00  0.00           N  
ATOM   4020  CA  ALA A 259       9.744  -0.908 -39.089  1.00  0.00           C  
ATOM   4021  C   ALA A 259       9.759  -0.657 -40.557  1.00  0.00           C  
ATOM   4022  O   ALA A 259       8.735  -0.688 -41.242  1.00  0.00           O  
ATOM   4023  CB  ALA A 259      10.148  -2.326 -38.852  1.00  0.00           C  
ATOM   4024  H   ALA A 259       7.609  -0.790 -39.063  1.00  0.00           H  
ATOM   4025  HA  ALA A 259      10.467  -0.247 -38.622  1.00  0.00           H  
ATOM   4026 1HB  ALA A 259      11.140  -2.485 -39.280  1.00  0.00           H  
ATOM   4027 2HB  ALA A 259      10.176  -2.507 -37.793  1.00  0.00           H  
ATOM   4028 3HB  ALA A 259       9.439  -2.990 -39.321  1.00  0.00           H  
ATOM   4029  N   THR A 260      10.947  -0.460 -41.039  1.00  0.00           N  
ATOM   4030  CA  THR A 260      11.191  -0.329 -42.440  1.00  0.00           C  
ATOM   4031  C   THR A 260      12.295  -1.288 -42.796  1.00  0.00           C  
ATOM   4032  O   THR A 260      12.619  -2.173 -42.000  1.00  0.00           O  
ATOM   4033  CB  THR A 260      11.453   1.138 -42.835  1.00  0.00           C  
ATOM   4034  OG1 THR A 260      11.501   1.217 -44.273  1.00  0.00           O  
ATOM   4035  CG2 THR A 260      12.669   1.652 -42.227  1.00  0.00           C  
ATOM   4036  H   THR A 260      11.734  -0.410 -40.386  1.00  0.00           H  
ATOM   4037  HA  THR A 260      10.314  -0.629 -42.974  1.00  0.00           H  
ATOM   4038  HB  THR A 260      10.613   1.740 -42.490  1.00  0.00           H  
ATOM   4039  HG1 THR A 260      10.767   0.701 -44.656  1.00  0.00           H  
ATOM   4040 1HG2 THR A 260      12.818   2.686 -42.516  1.00  0.00           H  
ATOM   4041 2HG2 THR A 260      12.599   1.582 -41.142  1.00  0.00           H  
ATOM   4042 3HG2 THR A 260      13.474   1.063 -42.569  1.00  0.00           H  
ATOM   4043  N   GLY A 261      12.794  -1.212 -44.004  1.00  0.00           N  
ATOM   4044  CA  GLY A 261      13.864  -2.124 -44.346  1.00  0.00           C  
ATOM   4045  C   GLY A 261      15.143  -1.376 -44.137  1.00  0.00           C  
ATOM   4046  O   GLY A 261      15.115  -0.199 -43.796  1.00  0.00           O  
ATOM   4047  H   GLY A 261      12.466  -0.466 -44.607  1.00  0.00           H  
ATOM   4048 1HA  GLY A 261      13.834  -3.003 -43.701  1.00  0.00           H  
ATOM   4049 2HA  GLY A 261      13.781  -2.472 -45.365  1.00  0.00           H  
ATOM   4050  N   THR A 262      16.250  -2.007 -44.396  1.00  0.00           N  
ATOM   4051  CA  THR A 262      17.510  -1.312 -44.255  1.00  0.00           C  
ATOM   4052  C   THR A 262      18.173  -1.287 -45.600  1.00  0.00           C  
ATOM   4053  O   THR A 262      18.686  -0.265 -46.040  1.00  0.00           O  
ATOM   4054  CB  THR A 262      18.447  -2.010 -43.262  1.00  0.00           C  
ATOM   4055  OG1 THR A 262      17.826  -2.129 -41.993  1.00  0.00           O  
ATOM   4056  CG2 THR A 262      19.734  -1.226 -43.113  1.00  0.00           C  
ATOM   4057  H   THR A 262      16.219  -2.974 -44.670  1.00  0.00           H  
ATOM   4058  HA  THR A 262      17.342  -0.287 -43.936  1.00  0.00           H  
ATOM   4059  HB  THR A 262      18.663  -2.988 -43.626  1.00  0.00           H  
ATOM   4060  HG1 THR A 262      17.951  -1.298 -41.477  1.00  0.00           H  
ATOM   4061 1HG2 THR A 262      20.396  -1.739 -42.415  1.00  0.00           H  
ATOM   4062 2HG2 THR A 262      20.214  -1.145 -44.080  1.00  0.00           H  
ATOM   4063 3HG2 THR A 262      19.510  -0.232 -42.733  1.00  0.00           H  
ATOM   4064  N   TYR A 263      18.126  -2.431 -46.257  1.00  0.00           N  
ATOM   4065  CA  TYR A 263      18.878  -2.626 -47.460  1.00  0.00           C  
ATOM   4066  C   TYR A 263      18.012  -2.610 -48.678  1.00  0.00           C  
ATOM   4067  O   TYR A 263      16.848  -3.023 -48.616  1.00  0.00           O  
ATOM   4068  CB  TYR A 263      19.521  -3.974 -47.367  1.00  0.00           C  
ATOM   4069  CG  TYR A 263      20.259  -4.077 -46.189  1.00  0.00           C  
ATOM   4070  CD1 TYR A 263      19.826  -4.967 -45.230  1.00  0.00           C  
ATOM   4071  CD2 TYR A 263      21.317  -3.268 -45.974  1.00  0.00           C  
ATOM   4072  CE1 TYR A 263      20.489  -5.052 -44.066  1.00  0.00           C  
ATOM   4073  CE2 TYR A 263      21.972  -3.358 -44.813  1.00  0.00           C  
ATOM   4074  CZ  TYR A 263      21.563  -4.236 -43.876  1.00  0.00           C  
ATOM   4075  OH  TYR A 263      22.200  -4.311 -42.751  1.00  0.00           O  
ATOM   4076  H   TYR A 263      17.632  -3.208 -45.862  1.00  0.00           H  
ATOM   4077  HA  TYR A 263      19.626  -1.836 -47.543  1.00  0.00           H  
ATOM   4078 1HB  TYR A 263      18.762  -4.738 -47.354  1.00  0.00           H  
ATOM   4079 2HB  TYR A 263      20.172  -4.145 -48.217  1.00  0.00           H  
ATOM   4080  HD1 TYR A 263      18.958  -5.597 -45.416  1.00  0.00           H  
ATOM   4081  HD2 TYR A 263      21.621  -2.561 -46.727  1.00  0.00           H  
ATOM   4082  HE1 TYR A 263      20.173  -5.751 -43.289  1.00  0.00           H  
ATOM   4083  HE2 TYR A 263      22.817  -2.736 -44.619  1.00  0.00           H  
ATOM   4084  HH  TYR A 263      21.906  -5.093 -42.296  1.00  0.00           H  
ATOM   4085  N   PHE A 264      18.604  -2.213 -49.794  1.00  0.00           N  
ATOM   4086  CA  PHE A 264      17.897  -2.210 -51.062  1.00  0.00           C  
ATOM   4087  C   PHE A 264      18.423  -3.228 -52.056  1.00  0.00           C  
ATOM   4088  O   PHE A 264      19.618  -3.523 -52.098  1.00  0.00           O  
ATOM   4089  CB  PHE A 264      17.940  -0.814 -51.661  1.00  0.00           C  
ATOM   4090  CG  PHE A 264      17.130   0.138 -50.887  1.00  0.00           C  
ATOM   4091  CD1 PHE A 264      17.628   0.818 -49.793  1.00  0.00           C  
ATOM   4092  CD2 PHE A 264      15.837   0.321 -51.241  1.00  0.00           C  
ATOM   4093  CE1 PHE A 264      16.814   1.674 -49.086  1.00  0.00           C  
ATOM   4094  CE2 PHE A 264      15.025   1.158 -50.561  1.00  0.00           C  
ATOM   4095  CZ  PHE A 264      15.508   1.851 -49.471  1.00  0.00           C  
ATOM   4096  H   PHE A 264      19.574  -1.889 -49.740  1.00  0.00           H  
ATOM   4097  HA  PHE A 264      16.858  -2.455 -50.876  1.00  0.00           H  
ATOM   4098 1HB  PHE A 264      18.964  -0.453 -51.692  1.00  0.00           H  
ATOM   4099 2HB  PHE A 264      17.561  -0.845 -52.686  1.00  0.00           H  
ATOM   4100  HD1 PHE A 264      18.665   0.669 -49.487  1.00  0.00           H  
ATOM   4101  HD2 PHE A 264      15.464  -0.232 -52.083  1.00  0.00           H  
ATOM   4102  HE1 PHE A 264      17.198   2.197 -48.219  1.00  0.00           H  
ATOM   4103  HE2 PHE A 264      13.995   1.258 -50.875  1.00  0.00           H  
ATOM   4104  HZ  PHE A 264      14.860   2.517 -48.906  1.00  0.00           H  
ATOM   4105  N   GLU A 265      17.515  -3.788 -52.850  1.00  0.00           N  
ATOM   4106  CA  GLU A 265      17.917  -4.697 -53.904  1.00  0.00           C  
ATOM   4107  C   GLU A 265      18.241  -3.846 -55.125  1.00  0.00           C  
ATOM   4108  O   GLU A 265      17.338  -3.197 -55.655  1.00  0.00           O  
ATOM   4109  CB  GLU A 265      16.809  -5.687 -54.256  1.00  0.00           C  
ATOM   4110  CG  GLU A 265      17.242  -6.712 -55.296  1.00  0.00           C  
ATOM   4111  CD  GLU A 265      16.183  -7.722 -55.659  1.00  0.00           C  
ATOM   4112  OE1 GLU A 265      15.083  -7.608 -55.188  1.00  0.00           O  
ATOM   4113  OE2 GLU A 265      16.488  -8.619 -56.409  1.00  0.00           O  
ATOM   4114  H   GLU A 265      16.537  -3.527 -52.748  1.00  0.00           H  
ATOM   4115  HA  GLU A 265      18.771  -5.267 -53.565  1.00  0.00           H  
ATOM   4116 1HB  GLU A 265      16.459  -6.202 -53.380  1.00  0.00           H  
ATOM   4117 2HB  GLU A 265      15.958  -5.139 -54.665  1.00  0.00           H  
ATOM   4118 1HG  GLU A 265      17.539  -6.181 -56.187  1.00  0.00           H  
ATOM   4119 2HG  GLU A 265      18.118  -7.236 -54.917  1.00  0.00           H  
ATOM   4120  N   PRO A 266      19.476  -3.842 -55.645  1.00  0.00           N  
ATOM   4121  CA  PRO A 266      19.885  -3.025 -56.774  1.00  0.00           C  
ATOM   4122  C   PRO A 266      18.954  -3.139 -57.987  1.00  0.00           C  
ATOM   4123  O   PRO A 266      18.658  -2.142 -58.653  1.00  0.00           O  
ATOM   4124  CB  PRO A 266      21.248  -3.639 -57.106  1.00  0.00           C  
ATOM   4125  CG  PRO A 266      21.771  -4.154 -55.797  1.00  0.00           C  
ATOM   4126  CD  PRO A 266      20.558  -4.697 -55.090  1.00  0.00           C  
ATOM   4127  HA  PRO A 266      19.984  -1.978 -56.456  1.00  0.00           H  
ATOM   4128 1HB  PRO A 266      21.142  -4.418 -57.877  1.00  0.00           H  
ATOM   4129 2HB  PRO A 266      21.892  -2.881 -57.512  1.00  0.00           H  
ATOM   4130 1HG  PRO A 266      22.535  -4.923 -55.978  1.00  0.00           H  
ATOM   4131 2HG  PRO A 266      22.270  -3.349 -55.237  1.00  0.00           H  
ATOM   4132 1HD  PRO A 266      20.386  -5.758 -55.337  1.00  0.00           H  
ATOM   4133 2HD  PRO A 266      20.715  -4.528 -54.022  1.00  0.00           H  
ATOM   4134  N   SER A 267      18.406  -4.341 -58.200  1.00  0.00           N  
ATOM   4135  CA  SER A 267      17.531  -4.639 -59.332  1.00  0.00           C  
ATOM   4136  C   SER A 267      16.248  -3.830 -59.361  1.00  0.00           C  
ATOM   4137  O   SER A 267      15.655  -3.645 -60.424  1.00  0.00           O  
ATOM   4138  CB  SER A 267      17.147  -6.107 -59.316  1.00  0.00           C  
ATOM   4139  OG  SER A 267      18.258  -6.935 -59.531  1.00  0.00           O  
ATOM   4140  H   SER A 267      18.643  -5.100 -57.579  1.00  0.00           H  
ATOM   4141  HA  SER A 267      18.084  -4.429 -60.247  1.00  0.00           H  
ATOM   4142 1HB  SER A 267      16.684  -6.352 -58.361  1.00  0.00           H  
ATOM   4143 2HB  SER A 267      16.400  -6.290 -60.085  1.00  0.00           H  
ATOM   4144  HG  SER A 267      17.937  -7.838 -59.413  1.00  0.00           H  
ATOM   4145  N   LEU A 268      15.776  -3.420 -58.194  1.00  0.00           N  
ATOM   4146  CA  LEU A 268      14.521  -2.711 -58.103  1.00  0.00           C  
ATOM   4147  C   LEU A 268      14.682  -1.250 -57.698  1.00  0.00           C  
ATOM   4148  O   LEU A 268      13.697  -0.593 -57.366  1.00  0.00           O  
ATOM   4149  CB  LEU A 268      13.632  -3.432 -57.101  1.00  0.00           C  
ATOM   4150  CG  LEU A 268      13.266  -4.866 -57.447  1.00  0.00           C  
ATOM   4151  CD1 LEU A 268      12.483  -5.457 -56.296  1.00  0.00           C  
ATOM   4152  CD2 LEU A 268      12.471  -4.890 -58.736  1.00  0.00           C  
ATOM   4153  H   LEU A 268      16.319  -3.569 -57.342  1.00  0.00           H  
ATOM   4154  HA  LEU A 268      14.039  -2.737 -59.078  1.00  0.00           H  
ATOM   4155 1HB  LEU A 268      14.184  -3.480 -56.163  1.00  0.00           H  
ATOM   4156 2HB  LEU A 268      12.714  -2.864 -56.953  1.00  0.00           H  
ATOM   4157  HG  LEU A 268      14.175  -5.459 -57.569  1.00  0.00           H  
ATOM   4158 1HD1 LEU A 268      12.227  -6.492 -56.522  1.00  0.00           H  
ATOM   4159 2HD1 LEU A 268      13.092  -5.427 -55.384  1.00  0.00           H  
ATOM   4160 3HD1 LEU A 268      11.570  -4.883 -56.137  1.00  0.00           H  
ATOM   4161 1HD2 LEU A 268      12.210  -5.918 -58.982  1.00  0.00           H  
ATOM   4162 2HD2 LEU A 268      11.561  -4.302 -58.610  1.00  0.00           H  
ATOM   4163 3HD2 LEU A 268      13.070  -4.463 -59.544  1.00  0.00           H  
ATOM   4164  N   TYR A 269      15.910  -0.722 -57.717  1.00  0.00           N  
ATOM   4165  CA  TYR A 269      16.107   0.649 -57.237  1.00  0.00           C  
ATOM   4166  C   TYR A 269      16.128   1.697 -58.368  1.00  0.00           C  
ATOM   4167  O   TYR A 269      16.684   2.777 -58.194  1.00  0.00           O  
ATOM   4168  CB  TYR A 269      17.420   0.731 -56.441  1.00  0.00           C  
ATOM   4169  CG  TYR A 269      17.527   1.965 -55.552  1.00  0.00           C  
ATOM   4170  CD1 TYR A 269      16.899   1.927 -54.311  1.00  0.00           C  
ATOM   4171  CD2 TYR A 269      18.188   3.124 -55.962  1.00  0.00           C  
ATOM   4172  CE1 TYR A 269      16.916   3.020 -53.476  1.00  0.00           C  
ATOM   4173  CE2 TYR A 269      18.197   4.238 -55.122  1.00  0.00           C  
ATOM   4174  CZ  TYR A 269      17.554   4.185 -53.880  1.00  0.00           C  
ATOM   4175  OH  TYR A 269      17.492   5.304 -53.077  1.00  0.00           O  
ATOM   4176  H   TYR A 269      16.717  -1.268 -58.033  1.00  0.00           H  
ATOM   4177  HA  TYR A 269      15.284   0.899 -56.572  1.00  0.00           H  
ATOM   4178 1HB  TYR A 269      17.519  -0.159 -55.810  1.00  0.00           H  
ATOM   4179 2HB  TYR A 269      18.264   0.733 -57.133  1.00  0.00           H  
ATOM   4180  HD1 TYR A 269      16.381   1.026 -54.007  1.00  0.00           H  
ATOM   4181  HD2 TYR A 269      18.672   3.166 -56.937  1.00  0.00           H  
ATOM   4182  HE1 TYR A 269      16.406   2.974 -52.520  1.00  0.00           H  
ATOM   4183  HE2 TYR A 269      18.684   5.165 -55.440  1.00  0.00           H  
ATOM   4184  HH  TYR A 269      17.555   6.096 -53.652  1.00  0.00           H  
ATOM   4185  N   GLU A 270      15.524   1.394 -59.523  1.00  0.00           N  
ATOM   4186  CA  GLU A 270      15.524   2.319 -60.672  1.00  0.00           C  
ATOM   4187  C   GLU A 270      14.793   3.656 -60.469  1.00  0.00           C  
ATOM   4188  O   GLU A 270      15.233   4.692 -60.963  1.00  0.00           O  
ATOM   4189  CB  GLU A 270      14.932   1.625 -61.899  1.00  0.00           C  
ATOM   4190  CG  GLU A 270      15.801   0.518 -62.486  1.00  0.00           C  
ATOM   4191  CD  GLU A 270      15.172  -0.146 -63.694  1.00  0.00           C  
ATOM   4192  OE1 GLU A 270      13.996   0.039 -63.910  1.00  0.00           O  
ATOM   4193  OE2 GLU A 270      15.878  -0.815 -64.415  1.00  0.00           O  
ATOM   4194  H   GLU A 270      15.074   0.493 -59.606  1.00  0.00           H  
ATOM   4195  HA  GLU A 270      16.556   2.555 -60.898  1.00  0.00           H  
ATOM   4196 1HB  GLU A 270      13.967   1.191 -61.640  1.00  0.00           H  
ATOM   4197 2HB  GLU A 270      14.760   2.364 -62.681  1.00  0.00           H  
ATOM   4198 1HG  GLU A 270      16.761   0.939 -62.775  1.00  0.00           H  
ATOM   4199 2HG  GLU A 270      15.981  -0.232 -61.713  1.00  0.00           H  
ATOM   4200  N   ASN A 271      13.662   3.634 -59.770  1.00  0.00           N  
ATOM   4201  CA  ASN A 271      12.885   4.851 -59.518  1.00  0.00           C  
ATOM   4202  C   ASN A 271      12.072   4.664 -58.230  1.00  0.00           C  
ATOM   4203  O   ASN A 271      10.846   4.628 -58.271  1.00  0.00           O  
ATOM   4204  CB  ASN A 271      11.979   5.146 -60.702  1.00  0.00           C  
ATOM   4205  CG  ASN A 271      11.345   6.532 -60.680  1.00  0.00           C  
ATOM   4206  OD1 ASN A 271      11.899   7.504 -60.149  1.00  0.00           O  
ATOM   4207  ND2 ASN A 271      10.179   6.634 -61.266  1.00  0.00           N  
ATOM   4208  H   ASN A 271      13.346   2.748 -59.401  1.00  0.00           H  
ATOM   4209  HA  ASN A 271      13.564   5.694 -59.398  1.00  0.00           H  
ATOM   4210 1HB  ASN A 271      12.551   5.042 -61.625  1.00  0.00           H  
ATOM   4211 2HB  ASN A 271      11.183   4.402 -60.733  1.00  0.00           H  
ATOM   4212 1HD2 ASN A 271       9.707   7.515 -61.291  1.00  0.00           H  
ATOM   4213 2HD2 ASN A 271       9.760   5.830 -61.688  1.00  0.00           H  
ATOM   4214  N   PRO A 272      12.739   4.510 -57.075  1.00  0.00           N  
ATOM   4215  CA  PRO A 272      12.155   4.173 -55.792  1.00  0.00           C  
ATOM   4216  C   PRO A 272      11.401   5.303 -55.104  1.00  0.00           C  
ATOM   4217  O   PRO A 272      10.577   5.047 -54.226  1.00  0.00           O  
ATOM   4218  CB  PRO A 272      13.405   3.831 -54.991  1.00  0.00           C  
ATOM   4219  CG  PRO A 272      14.480   4.680 -55.611  1.00  0.00           C  
ATOM   4220  CD  PRO A 272      14.179   4.757 -57.031  1.00  0.00           C  
ATOM   4221  HA  PRO A 272      11.512   3.292 -55.911  1.00  0.00           H  
ATOM   4222 1HB  PRO A 272      13.247   4.059 -53.930  1.00  0.00           H  
ATOM   4223 2HB  PRO A 272      13.620   2.752 -55.064  1.00  0.00           H  
ATOM   4224 1HG  PRO A 272      14.564   5.666 -55.136  1.00  0.00           H  
ATOM   4225 2HG  PRO A 272      15.414   4.207 -55.490  1.00  0.00           H  
ATOM   4226 1HD  PRO A 272      14.446   5.760 -57.394  1.00  0.00           H  
ATOM   4227 2HD  PRO A 272      14.738   3.986 -57.508  1.00  0.00           H  
ATOM   4228  N   THR A 273      11.663   6.551 -55.524  1.00  0.00           N  
ATOM   4229  CA  THR A 273      11.115   7.744 -54.864  1.00  0.00           C  
ATOM   4230  C   THR A 273      10.547   7.428 -53.485  1.00  0.00           C  
ATOM   4231  O   THR A 273      11.302   7.194 -52.529  1.00  0.00           O  
ATOM   4232  CB  THR A 273      10.049   8.407 -55.761  1.00  0.00           C  
ATOM   4233  OG1 THR A 273       8.971   7.482 -56.050  1.00  0.00           O  
ATOM   4234  CG2 THR A 273      10.696   8.855 -57.052  1.00  0.00           C  
ATOM   4235  H   THR A 273      12.307   6.686 -56.288  1.00  0.00           H  
ATOM   4236  HA  THR A 273      11.930   8.453 -54.730  1.00  0.00           H  
ATOM   4237  HB  THR A 273       9.632   9.269 -55.250  1.00  0.00           H  
ATOM   4238  HG1 THR A 273       8.772   6.902 -55.295  1.00  0.00           H  
ATOM   4239 1HG2 THR A 273       9.953   9.335 -57.685  1.00  0.00           H  
ATOM   4240 2HG2 THR A 273      11.497   9.559 -56.829  1.00  0.00           H  
ATOM   4241 3HG2 THR A 273      11.108   7.986 -57.571  1.00  0.00           H  
ATOM   4242  N   ILE A 274       9.223   7.374 -53.429  1.00  0.00           N  
ATOM   4243  CA  ILE A 274       8.478   6.888 -52.282  1.00  0.00           C  
ATOM   4244  C   ILE A 274       7.606   5.783 -52.861  1.00  0.00           C  
ATOM   4245  O   ILE A 274       7.485   5.701 -54.084  1.00  0.00           O  
ATOM   4246  CB  ILE A 274       7.638   7.978 -51.605  1.00  0.00           C  
ATOM   4247  CG1 ILE A 274       6.590   8.509 -52.569  1.00  0.00           C  
ATOM   4248  CG2 ILE A 274       8.539   9.100 -51.135  1.00  0.00           C  
ATOM   4249  CD1 ILE A 274       5.587   9.419 -51.908  1.00  0.00           C  
ATOM   4250  H   ILE A 274       8.718   7.624 -54.273  1.00  0.00           H  
ATOM   4251  HA  ILE A 274       9.161   6.457 -51.551  1.00  0.00           H  
ATOM   4252  HB  ILE A 274       7.116   7.550 -50.751  1.00  0.00           H  
ATOM   4253 1HG1 ILE A 274       7.088   9.059 -53.367  1.00  0.00           H  
ATOM   4254 2HG1 ILE A 274       6.052   7.667 -53.013  1.00  0.00           H  
ATOM   4255 1HG2 ILE A 274       7.946   9.868 -50.642  1.00  0.00           H  
ATOM   4256 2HG2 ILE A 274       9.279   8.703 -50.441  1.00  0.00           H  
ATOM   4257 3HG2 ILE A 274       9.040   9.524 -51.992  1.00  0.00           H  
ATOM   4258 1HD1 ILE A 274       4.864   9.763 -52.648  1.00  0.00           H  
ATOM   4259 2HD1 ILE A 274       5.068   8.869 -51.121  1.00  0.00           H  
ATOM   4260 3HD1 ILE A 274       6.101  10.277 -51.475  1.00  0.00           H  
ATOM   4261  N   GLU A 275       7.037   4.915 -52.016  1.00  0.00           N  
ATOM   4262  CA  GLU A 275       6.174   3.778 -52.425  1.00  0.00           C  
ATOM   4263  C   GLU A 275       6.984   2.689 -53.166  1.00  0.00           C  
ATOM   4264  O   GLU A 275       7.133   1.566 -52.667  1.00  0.00           O  
ATOM   4265  CB  GLU A 275       4.989   4.244 -53.298  1.00  0.00           C  
ATOM   4266  CG  GLU A 275       3.964   5.125 -52.574  1.00  0.00           C  
ATOM   4267  CD  GLU A 275       2.834   5.595 -53.483  1.00  0.00           C  
ATOM   4268  OE1 GLU A 275       2.884   5.320 -54.658  1.00  0.00           O  
ATOM   4269  OE2 GLU A 275       1.926   6.224 -52.995  1.00  0.00           O  
ATOM   4270  H   GLU A 275       7.196   5.049 -51.028  1.00  0.00           H  
ATOM   4271  HA  GLU A 275       5.761   3.324 -51.523  1.00  0.00           H  
ATOM   4272 1HB  GLU A 275       5.323   4.772 -54.179  1.00  0.00           H  
ATOM   4273 2HB  GLU A 275       4.451   3.364 -53.650  1.00  0.00           H  
ATOM   4274 1HG  GLU A 275       3.538   4.560 -51.747  1.00  0.00           H  
ATOM   4275 2HG  GLU A 275       4.472   5.992 -52.158  1.00  0.00           H  
ATOM   4276  N   GLY A 276       7.600   3.059 -54.296  1.00  0.00           N  
ATOM   4277  CA  GLY A 276       8.489   2.178 -55.051  1.00  0.00           C  
ATOM   4278  C   GLY A 276       9.621   1.748 -54.134  1.00  0.00           C  
ATOM   4279  O   GLY A 276      10.065   0.604 -54.163  1.00  0.00           O  
ATOM   4280  H   GLY A 276       7.439   4.004 -54.628  1.00  0.00           H  
ATOM   4281 1HA  GLY A 276       7.941   1.311 -55.417  1.00  0.00           H  
ATOM   4282 2HA  GLY A 276       8.888   2.717 -55.912  1.00  0.00           H  
ATOM   4283  N   ARG A 277      10.008   2.655 -53.249  1.00  0.00           N  
ATOM   4284  CA  ARG A 277      11.019   2.439 -52.240  1.00  0.00           C  
ATOM   4285  C   ARG A 277      10.702   1.237 -51.369  1.00  0.00           C  
ATOM   4286  O   ARG A 277      11.618   0.601 -50.868  1.00  0.00           O  
ATOM   4287  CB  ARG A 277      11.207   3.680 -51.383  1.00  0.00           C  
ATOM   4288  CG  ARG A 277      12.367   3.606 -50.437  1.00  0.00           C  
ATOM   4289  CD  ARG A 277      12.678   4.913 -49.854  1.00  0.00           C  
ATOM   4290  NE  ARG A 277      13.083   5.786 -50.926  1.00  0.00           N  
ATOM   4291  CZ  ARG A 277      14.300   5.798 -51.493  1.00  0.00           C  
ATOM   4292  NH1 ARG A 277      15.259   5.018 -51.080  1.00  0.00           N  
ATOM   4293  NH2 ARG A 277      14.515   6.596 -52.502  1.00  0.00           N  
ATOM   4294  H   ARG A 277       9.635   3.591 -53.352  1.00  0.00           H  
ATOM   4295  HA  ARG A 277      11.962   2.255 -52.750  1.00  0.00           H  
ATOM   4296 1HB  ARG A 277      11.363   4.548 -52.006  1.00  0.00           H  
ATOM   4297 2HB  ARG A 277      10.305   3.856 -50.801  1.00  0.00           H  
ATOM   4298 1HG  ARG A 277      12.170   2.884 -49.642  1.00  0.00           H  
ATOM   4299 2HG  ARG A 277      13.235   3.314 -51.007  1.00  0.00           H  
ATOM   4300 1HD  ARG A 277      11.794   5.338 -49.377  1.00  0.00           H  
ATOM   4301 2HD  ARG A 277      13.493   4.835 -49.137  1.00  0.00           H  
ATOM   4302  HE  ARG A 277      12.376   6.411 -51.344  1.00  0.00           H  
ATOM   4303 1HH1 ARG A 277      15.115   4.384 -50.307  1.00  0.00           H  
ATOM   4304 2HH1 ARG A 277      16.148   5.053 -51.578  1.00  0.00           H  
ATOM   4305 1HH2 ARG A 277      13.715   7.181 -52.807  1.00  0.00           H  
ATOM   4306 2HH2 ARG A 277      15.452   6.583 -52.980  1.00  0.00           H  
ATOM   4307  N   ASN A 278       9.419   0.934 -51.115  1.00  0.00           N  
ATOM   4308  CA  ASN A 278       9.150  -0.234 -50.294  1.00  0.00           C  
ATOM   4309  C   ASN A 278       9.469  -1.460 -51.134  1.00  0.00           C  
ATOM   4310  O   ASN A 278      10.140  -2.382 -50.683  1.00  0.00           O  
ATOM   4311  CB  ASN A 278       7.700  -0.334 -49.817  1.00  0.00           C  
ATOM   4312  CG  ASN A 278       7.283   0.652 -48.722  1.00  0.00           C  
ATOM   4313  OD1 ASN A 278       8.125   1.296 -48.080  1.00  0.00           O  
ATOM   4314  ND2 ASN A 278       5.978   0.732 -48.472  1.00  0.00           N  
ATOM   4315  H   ASN A 278       8.655   1.442 -51.546  1.00  0.00           H  
ATOM   4316  HA  ASN A 278       9.817  -0.230 -49.434  1.00  0.00           H  
ATOM   4317 1HB  ASN A 278       7.037  -0.190 -50.674  1.00  0.00           H  
ATOM   4318 2HB  ASN A 278       7.522  -1.342 -49.449  1.00  0.00           H  
ATOM   4319 1HD2 ASN A 278       5.612   1.338 -47.733  1.00  0.00           H  
ATOM   4320 2HD2 ASN A 278       5.302   0.162 -48.995  1.00  0.00           H  
ATOM   4321  N   ALA A 279       9.016  -1.444 -52.392  1.00  0.00           N  
ATOM   4322  CA  ALA A 279       9.235  -2.578 -53.299  1.00  0.00           C  
ATOM   4323  C   ALA A 279      10.722  -2.840 -53.510  1.00  0.00           C  
ATOM   4324  O   ALA A 279      11.157  -3.982 -53.641  1.00  0.00           O  
ATOM   4325  CB  ALA A 279       8.575  -2.327 -54.641  1.00  0.00           C  
ATOM   4326  H   ALA A 279       8.498  -0.618 -52.705  1.00  0.00           H  
ATOM   4327  HA  ALA A 279       8.795  -3.464 -52.843  1.00  0.00           H  
ATOM   4328 1HB  ALA A 279       8.729  -3.191 -55.286  1.00  0.00           H  
ATOM   4329 2HB  ALA A 279       7.509  -2.165 -54.495  1.00  0.00           H  
ATOM   4330 3HB  ALA A 279       9.013  -1.449 -55.106  1.00  0.00           H  
ATOM   4331  N   ALA A 280      11.490  -1.758 -53.531  1.00  0.00           N  
ATOM   4332  CA  ALA A 280      12.928  -1.769 -53.748  1.00  0.00           C  
ATOM   4333  C   ALA A 280      13.731  -2.449 -52.633  1.00  0.00           C  
ATOM   4334  O   ALA A 280      14.910  -2.751 -52.832  1.00  0.00           O  
ATOM   4335  CB  ALA A 280      13.417  -0.352 -53.926  1.00  0.00           C  
ATOM   4336  H   ALA A 280      11.029  -0.854 -53.442  1.00  0.00           H  
ATOM   4337  HA  ALA A 280      13.106  -2.312 -54.659  1.00  0.00           H  
ATOM   4338 1HB  ALA A 280      14.476  -0.364 -54.153  1.00  0.00           H  
ATOM   4339 2HB  ALA A 280      12.875   0.116 -54.750  1.00  0.00           H  
ATOM   4340 3HB  ALA A 280      13.237   0.203 -53.012  1.00  0.00           H  
ATOM   4341  N   LEU A 281      13.141  -2.612 -51.453  1.00  0.00           N  
ATOM   4342  CA  LEU A 281      13.821  -3.185 -50.292  1.00  0.00           C  
ATOM   4343  C   LEU A 281      14.063  -4.682 -50.328  1.00  0.00           C  
ATOM   4344  O   LEU A 281      13.285  -5.454 -50.888  1.00  0.00           O  
ATOM   4345  CB  LEU A 281      13.029  -2.890 -49.029  1.00  0.00           C  
ATOM   4346  CG  LEU A 281      12.954  -1.487 -48.591  1.00  0.00           C  
ATOM   4347  CD1 LEU A 281      11.915  -1.384 -47.521  1.00  0.00           C  
ATOM   4348  CD2 LEU A 281      14.329  -1.079 -48.064  1.00  0.00           C  
ATOM   4349  H   LEU A 281      12.152  -2.370 -51.340  1.00  0.00           H  
ATOM   4350  HA  LEU A 281      14.780  -2.689 -50.201  1.00  0.00           H  
ATOM   4351 1HB  LEU A 281      12.010  -3.227 -49.192  1.00  0.00           H  
ATOM   4352 2HB  LEU A 281      13.449  -3.468 -48.215  1.00  0.00           H  
ATOM   4353  HG  LEU A 281      12.678  -0.854 -49.402  1.00  0.00           H  
ATOM   4354 1HD1 LEU A 281      11.851  -0.350 -47.179  1.00  0.00           H  
ATOM   4355 2HD1 LEU A 281      10.958  -1.697 -47.943  1.00  0.00           H  
ATOM   4356 3HD1 LEU A 281      12.152  -2.027 -46.706  1.00  0.00           H  
ATOM   4357 1HD2 LEU A 281      14.298  -0.051 -47.714  1.00  0.00           H  
ATOM   4358 2HD2 LEU A 281      14.626  -1.719 -47.258  1.00  0.00           H  
ATOM   4359 3HD2 LEU A 281      15.057  -1.174 -48.859  1.00  0.00           H  
ATOM   4360  N   ILE A 282      15.131  -5.096 -49.655  1.00  0.00           N  
ATOM   4361  CA  ILE A 282      15.401  -6.513 -49.425  1.00  0.00           C  
ATOM   4362  C   ILE A 282      14.274  -7.110 -48.576  1.00  0.00           C  
ATOM   4363  O   ILE A 282      13.860  -8.246 -48.794  1.00  0.00           O  
ATOM   4364  CB  ILE A 282      16.761  -6.734 -48.719  1.00  0.00           C  
ATOM   4365  CG1 ILE A 282      17.919  -6.286 -49.620  1.00  0.00           C  
ATOM   4366  CG2 ILE A 282      16.956  -8.195 -48.353  1.00  0.00           C  
ATOM   4367  CD1 ILE A 282      18.030  -7.070 -50.890  1.00  0.00           C  
ATOM   4368  H   ILE A 282      15.759  -4.391 -49.268  1.00  0.00           H  
ATOM   4369  HA  ILE A 282      15.414  -7.027 -50.389  1.00  0.00           H  
ATOM   4370  HB  ILE A 282      16.787  -6.129 -47.815  1.00  0.00           H  
ATOM   4371 1HG1 ILE A 282      17.772  -5.245 -49.881  1.00  0.00           H  
ATOM   4372 2HG1 ILE A 282      18.858  -6.387 -49.082  1.00  0.00           H  
ATOM   4373 1HG2 ILE A 282      17.913  -8.324 -47.846  1.00  0.00           H  
ATOM   4374 2HG2 ILE A 282      16.150  -8.524 -47.696  1.00  0.00           H  
ATOM   4375 3HG2 ILE A 282      16.951  -8.781 -49.264  1.00  0.00           H  
ATOM   4376 1HD1 ILE A 282      18.864  -6.686 -51.477  1.00  0.00           H  
ATOM   4377 2HD1 ILE A 282      18.201  -8.123 -50.660  1.00  0.00           H  
ATOM   4378 3HD1 ILE A 282      17.113  -6.970 -51.444  1.00  0.00           H  
ATOM   4379  N   GLY A 283      13.815  -6.348 -47.568  1.00  0.00           N  
ATOM   4380  CA  GLY A 283      12.726  -6.803 -46.699  1.00  0.00           C  
ATOM   4381  C   GLY A 283      11.473  -5.925 -46.760  1.00  0.00           C  
ATOM   4382  O   GLY A 283      11.357  -5.053 -47.614  1.00  0.00           O  
ATOM   4383  H   GLY A 283      14.209  -5.432 -47.437  1.00  0.00           H  
ATOM   4384 1HA  GLY A 283      12.440  -7.806 -46.998  1.00  0.00           H  
ATOM   4385 2HA  GLY A 283      13.084  -6.862 -45.677  1.00  0.00           H  
ATOM   4386  N   ARG A 284      10.551  -6.145 -45.823  1.00  0.00           N  
ATOM   4387  CA  ARG A 284       9.268  -5.449 -45.751  1.00  0.00           C  
ATOM   4388  C   ARG A 284       9.203  -4.247 -44.828  1.00  0.00           C  
ATOM   4389  O   ARG A 284       9.695  -4.295 -43.701  1.00  0.00           O  
ATOM   4390  CB  ARG A 284       8.196  -6.402 -45.270  1.00  0.00           C  
ATOM   4391  CG  ARG A 284       6.802  -5.810 -45.159  1.00  0.00           C  
ATOM   4392  CD  ARG A 284       5.864  -6.802 -44.726  1.00  0.00           C  
ATOM   4393  NE  ARG A 284       4.519  -6.335 -44.756  1.00  0.00           N  
ATOM   4394  CZ  ARG A 284       3.852  -5.765 -43.778  1.00  0.00           C  
ATOM   4395  NH1 ARG A 284       4.401  -5.540 -42.609  1.00  0.00           N  
ATOM   4396  NH2 ARG A 284       2.616  -5.450 -44.044  1.00  0.00           N  
ATOM   4397  H   ARG A 284      10.719  -6.887 -45.148  1.00  0.00           H  
ATOM   4398  HA  ARG A 284       9.016  -5.118 -46.759  1.00  0.00           H  
ATOM   4399 1HB  ARG A 284       8.123  -7.215 -45.979  1.00  0.00           H  
ATOM   4400 2HB  ARG A 284       8.476  -6.828 -44.304  1.00  0.00           H  
ATOM   4401 1HG  ARG A 284       6.787  -5.028 -44.410  1.00  0.00           H  
ATOM   4402 2HG  ARG A 284       6.477  -5.412 -46.119  1.00  0.00           H  
ATOM   4403 1HD  ARG A 284       5.921  -7.654 -45.367  1.00  0.00           H  
ATOM   4404 2HD  ARG A 284       6.107  -7.087 -43.709  1.00  0.00           H  
ATOM   4405  HE  ARG A 284       3.975  -6.499 -45.617  1.00  0.00           H  
ATOM   4406 1HH1 ARG A 284       5.362  -5.815 -42.447  1.00  0.00           H  
ATOM   4407 2HH1 ARG A 284       3.869  -5.101 -41.877  1.00  0.00           H  
ATOM   4408 1HH2 ARG A 284       2.267  -5.709 -44.989  1.00  0.00           H  
ATOM   4409 2HH2 ARG A 284       2.037  -4.997 -43.355  1.00  0.00           H  
ATOM   4410  N   SER A 285       8.546  -3.185 -45.296  1.00  0.00           N  
ATOM   4411  CA  SER A 285       8.274  -2.043 -44.432  1.00  0.00           C  
ATOM   4412  C   SER A 285       6.828  -2.098 -43.967  1.00  0.00           C  
ATOM   4413  O   SER A 285       5.910  -2.311 -44.768  1.00  0.00           O  
ATOM   4414  CB  SER A 285       8.504  -0.732 -45.146  1.00  0.00           C  
ATOM   4415  OG  SER A 285       9.830  -0.571 -45.509  1.00  0.00           O  
ATOM   4416  H   SER A 285       8.205  -3.190 -46.248  1.00  0.00           H  
ATOM   4417  HA  SER A 285       8.903  -2.114 -43.550  1.00  0.00           H  
ATOM   4418 1HB  SER A 285       7.869  -0.676 -46.028  1.00  0.00           H  
ATOM   4419 2HB  SER A 285       8.216   0.080 -44.485  1.00  0.00           H  
ATOM   4420  HG  SER A 285       9.964  -1.173 -46.248  1.00  0.00           H  
ATOM   4421  N   GLY A 286       6.603  -1.869 -42.686  1.00  0.00           N  
ATOM   4422  CA  GLY A 286       5.247  -1.972 -42.193  1.00  0.00           C  
ATOM   4423  C   GLY A 286       5.041  -1.716 -40.723  1.00  0.00           C  
ATOM   4424  O   GLY A 286       5.965  -1.456 -39.944  1.00  0.00           O  
ATOM   4425  H   GLY A 286       7.371  -1.631 -42.064  1.00  0.00           H  
ATOM   4426 1HA  GLY A 286       4.613  -1.307 -42.738  1.00  0.00           H  
ATOM   4427 2HA  GLY A 286       4.873  -2.960 -42.424  1.00  0.00           H  
ATOM   4428  N   VAL A 287       3.770  -1.764 -40.371  1.00  0.00           N  
ATOM   4429  CA  VAL A 287       3.314  -1.526 -39.028  1.00  0.00           C  
ATOM   4430  C   VAL A 287       2.514  -2.689 -38.476  1.00  0.00           C  
ATOM   4431  O   VAL A 287       1.670  -3.275 -39.149  1.00  0.00           O  
ATOM   4432  CB  VAL A 287       2.517  -0.208 -38.972  1.00  0.00           C  
ATOM   4433  CG1 VAL A 287       1.916  -0.005 -37.605  1.00  0.00           C  
ATOM   4434  CG2 VAL A 287       3.465   0.943 -39.286  1.00  0.00           C  
ATOM   4435  H   VAL A 287       3.083  -1.990 -41.089  1.00  0.00           H  
ATOM   4436  HA  VAL A 287       4.193  -1.396 -38.412  1.00  0.00           H  
ATOM   4437  HB  VAL A 287       1.710  -0.228 -39.697  1.00  0.00           H  
ATOM   4438 1HG1 VAL A 287       1.399   0.926 -37.604  1.00  0.00           H  
ATOM   4439 2HG1 VAL A 287       1.221  -0.816 -37.375  1.00  0.00           H  
ATOM   4440 3HG1 VAL A 287       2.691   0.015 -36.862  1.00  0.00           H  
ATOM   4441 1HG2 VAL A 287       2.938   1.878 -39.244  1.00  0.00           H  
ATOM   4442 2HG2 VAL A 287       4.255   0.940 -38.549  1.00  0.00           H  
ATOM   4443 3HG2 VAL A 287       3.891   0.819 -40.275  1.00  0.00           H  
ATOM   4444  N   PHE A 288       2.832  -3.075 -37.260  1.00  0.00           N  
ATOM   4445  CA  PHE A 288       2.101  -4.141 -36.599  1.00  0.00           C  
ATOM   4446  C   PHE A 288       1.333  -3.573 -35.450  1.00  0.00           C  
ATOM   4447  O   PHE A 288       1.855  -2.756 -34.695  1.00  0.00           O  
ATOM   4448  CB  PHE A 288       3.015  -5.226 -36.062  1.00  0.00           C  
ATOM   4449  CG  PHE A 288       2.304  -6.283 -35.235  1.00  0.00           C  
ATOM   4450  CD1 PHE A 288       1.773  -7.402 -35.804  1.00  0.00           C  
ATOM   4451  CD2 PHE A 288       2.185  -6.135 -33.860  1.00  0.00           C  
ATOM   4452  CE1 PHE A 288       1.183  -8.370 -35.038  1.00  0.00           C  
ATOM   4453  CE2 PHE A 288       1.595  -7.084 -33.082  1.00  0.00           C  
ATOM   4454  CZ  PHE A 288       1.106  -8.216 -33.665  1.00  0.00           C  
ATOM   4455  H   PHE A 288       3.557  -2.555 -36.768  1.00  0.00           H  
ATOM   4456  HA  PHE A 288       1.399  -4.586 -37.301  1.00  0.00           H  
ATOM   4457 1HB  PHE A 288       3.519  -5.719 -36.884  1.00  0.00           H  
ATOM   4458 2HB  PHE A 288       3.771  -4.780 -35.440  1.00  0.00           H  
ATOM   4459  HD1 PHE A 288       1.829  -7.524 -36.863  1.00  0.00           H  
ATOM   4460  HD2 PHE A 288       2.566  -5.252 -33.396  1.00  0.00           H  
ATOM   4461  HE1 PHE A 288       0.781  -9.265 -35.518  1.00  0.00           H  
ATOM   4462  HE2 PHE A 288       1.531  -6.937 -32.003  1.00  0.00           H  
ATOM   4463  HZ  PHE A 288       0.649  -8.988 -33.048  1.00  0.00           H  
ATOM   4464  N   ALA A 289       0.102  -3.996 -35.284  1.00  0.00           N  
ATOM   4465  CA  ALA A 289      -0.599  -3.554 -34.106  1.00  0.00           C  
ATOM   4466  C   ALA A 289      -1.739  -4.486 -33.755  1.00  0.00           C  
ATOM   4467  O   ALA A 289      -2.602  -4.782 -34.589  1.00  0.00           O  
ATOM   4468  CB  ALA A 289      -1.101  -2.147 -34.315  1.00  0.00           C  
ATOM   4469  H   ALA A 289      -0.316  -4.638 -35.958  1.00  0.00           H  
ATOM   4470  HA  ALA A 289       0.097  -3.565 -33.268  1.00  0.00           H  
ATOM   4471 1HB  ALA A 289      -1.591  -1.851 -33.413  1.00  0.00           H  
ATOM   4472 2HB  ALA A 289      -0.277  -1.467 -34.523  1.00  0.00           H  
ATOM   4473 3HB  ALA A 289      -1.792  -2.126 -35.132  1.00  0.00           H  
ATOM   4474  N   ASP A 290      -1.755  -4.915 -32.495  1.00  0.00           N  
ATOM   4475  CA  ASP A 290      -2.824  -5.771 -31.960  1.00  0.00           C  
ATOM   4476  C   ASP A 290      -3.115  -7.030 -32.788  1.00  0.00           C  
ATOM   4477  O   ASP A 290      -4.270  -7.423 -32.942  1.00  0.00           O  
ATOM   4478  CB  ASP A 290      -4.140  -4.995 -31.816  1.00  0.00           C  
ATOM   4479  CG  ASP A 290      -4.098  -3.873 -30.782  1.00  0.00           C  
ATOM   4480  OD1 ASP A 290      -3.183  -3.844 -29.997  1.00  0.00           O  
ATOM   4481  OD2 ASP A 290      -5.005  -3.074 -30.769  1.00  0.00           O  
ATOM   4482  H   ASP A 290      -0.967  -4.637 -31.898  1.00  0.00           H  
ATOM   4483  HA  ASP A 290      -2.517  -6.096 -30.966  1.00  0.00           H  
ATOM   4484 1HB  ASP A 290      -4.425  -4.577 -32.779  1.00  0.00           H  
ATOM   4485 2HB  ASP A 290      -4.928  -5.689 -31.528  1.00  0.00           H  
ATOM   4486  N   GLY A 291      -2.075  -7.672 -33.298  1.00  0.00           N  
ATOM   4487  CA  GLY A 291      -2.227  -8.901 -34.076  1.00  0.00           C  
ATOM   4488  C   GLY A 291      -2.315  -8.708 -35.597  1.00  0.00           C  
ATOM   4489  O   GLY A 291      -2.212  -9.684 -36.342  1.00  0.00           O  
ATOM   4490  H   GLY A 291      -1.152  -7.293 -33.146  1.00  0.00           H  
ATOM   4491 1HA  GLY A 291      -1.407  -9.577 -33.849  1.00  0.00           H  
ATOM   4492 2HA  GLY A 291      -3.127  -9.411 -33.739  1.00  0.00           H  
ATOM   4493  N   ARG A 292      -2.488  -7.472 -36.066  1.00  0.00           N  
ATOM   4494  CA  ARG A 292      -2.607  -7.213 -37.502  1.00  0.00           C  
ATOM   4495  C   ARG A 292      -1.434  -6.463 -38.123  1.00  0.00           C  
ATOM   4496  O   ARG A 292      -0.843  -5.575 -37.508  1.00  0.00           O  
ATOM   4497  CB  ARG A 292      -3.890  -6.463 -37.812  1.00  0.00           C  
ATOM   4498  CG  ARG A 292      -4.068  -6.136 -39.291  1.00  0.00           C  
ATOM   4499  CD  ARG A 292      -5.401  -5.642 -39.639  1.00  0.00           C  
ATOM   4500  NE  ARG A 292      -5.432  -5.221 -41.032  1.00  0.00           N  
ATOM   4501  CZ  ARG A 292      -6.493  -4.678 -41.653  1.00  0.00           C  
ATOM   4502  NH1 ARG A 292      -7.618  -4.497 -40.999  1.00  0.00           N  
ATOM   4503  NH2 ARG A 292      -6.404  -4.324 -42.923  1.00  0.00           N  
ATOM   4504  H   ARG A 292      -2.570  -6.685 -35.420  1.00  0.00           H  
ATOM   4505  HA  ARG A 292      -2.676  -8.177 -38.006  1.00  0.00           H  
ATOM   4506 1HB  ARG A 292      -4.746  -7.051 -37.489  1.00  0.00           H  
ATOM   4507 2HB  ARG A 292      -3.903  -5.527 -37.252  1.00  0.00           H  
ATOM   4508 1HG  ARG A 292      -3.363  -5.357 -39.576  1.00  0.00           H  
ATOM   4509 2HG  ARG A 292      -3.877  -7.026 -39.889  1.00  0.00           H  
ATOM   4510 1HD  ARG A 292      -6.126  -6.442 -39.510  1.00  0.00           H  
ATOM   4511 2HD  ARG A 292      -5.675  -4.803 -39.013  1.00  0.00           H  
ATOM   4512  HE  ARG A 292      -4.573  -5.337 -41.571  1.00  0.00           H  
ATOM   4513 1HH1 ARG A 292      -7.687  -4.769 -40.028  1.00  0.00           H  
ATOM   4514 2HH1 ARG A 292      -8.415  -4.091 -41.468  1.00  0.00           H  
ATOM   4515 1HH2 ARG A 292      -5.536  -4.466 -43.426  1.00  0.00           H  
ATOM   4516 2HH2 ARG A 292      -7.200  -3.918 -43.391  1.00  0.00           H  
ATOM   4517  N   TYR A 293      -1.081  -6.836 -39.355  1.00  0.00           N  
ATOM   4518  CA  TYR A 293      -0.049  -6.104 -40.079  1.00  0.00           C  
ATOM   4519  C   TYR A 293      -0.665  -5.134 -41.092  1.00  0.00           C  
ATOM   4520  O   TYR A 293      -1.644  -5.463 -41.772  1.00  0.00           O  
ATOM   4521  CB  TYR A 293       0.893  -7.053 -40.805  1.00  0.00           C  
ATOM   4522  CG  TYR A 293       1.737  -7.883 -39.922  1.00  0.00           C  
ATOM   4523  CD1 TYR A 293       1.325  -9.148 -39.533  1.00  0.00           C  
ATOM   4524  CD2 TYR A 293       2.923  -7.376 -39.483  1.00  0.00           C  
ATOM   4525  CE1 TYR A 293       2.135  -9.904 -38.713  1.00  0.00           C  
ATOM   4526  CE2 TYR A 293       3.715  -8.115 -38.673  1.00  0.00           C  
ATOM   4527  CZ  TYR A 293       3.342  -9.376 -38.287  1.00  0.00           C  
ATOM   4528  OH  TYR A 293       4.166 -10.106 -37.478  1.00  0.00           O  
ATOM   4529  H   TYR A 293      -1.559  -7.603 -39.805  1.00  0.00           H  
ATOM   4530  HA  TYR A 293       0.529  -5.515 -39.371  1.00  0.00           H  
ATOM   4531 1HB  TYR A 293       0.318  -7.719 -41.450  1.00  0.00           H  
ATOM   4532 2HB  TYR A 293       1.551  -6.473 -41.449  1.00  0.00           H  
ATOM   4533  HD1 TYR A 293       0.372  -9.547 -39.880  1.00  0.00           H  
ATOM   4534  HD2 TYR A 293       3.231  -6.373 -39.781  1.00  0.00           H  
ATOM   4535  HE1 TYR A 293       1.829 -10.903 -38.406  1.00  0.00           H  
ATOM   4536  HE2 TYR A 293       4.634  -7.697 -38.334  1.00  0.00           H  
ATOM   4537  HH  TYR A 293       5.025  -9.640 -37.402  1.00  0.00           H  
ATOM   4538  N   PHE A 294      -0.029  -3.970 -41.231  1.00  0.00           N  
ATOM   4539  CA  PHE A 294      -0.428  -2.928 -42.165  1.00  0.00           C  
ATOM   4540  C   PHE A 294       0.813  -2.509 -42.988  1.00  0.00           C  
ATOM   4541  O   PHE A 294       1.939  -2.582 -42.491  1.00  0.00           O  
ATOM   4542  CB  PHE A 294      -0.907  -1.728 -41.347  1.00  0.00           C  
ATOM   4543  CG  PHE A 294      -1.995  -2.055 -40.316  1.00  0.00           C  
ATOM   4544  CD1 PHE A 294      -1.618  -2.454 -39.030  1.00  0.00           C  
ATOM   4545  CD2 PHE A 294      -3.339  -1.969 -40.595  1.00  0.00           C  
ATOM   4546  CE1 PHE A 294      -2.552  -2.744 -38.070  1.00  0.00           C  
ATOM   4547  CE2 PHE A 294      -4.280  -2.250 -39.622  1.00  0.00           C  
ATOM   4548  CZ  PHE A 294      -3.883  -2.634 -38.357  1.00  0.00           C  
ATOM   4549  H   PHE A 294       0.742  -3.775 -40.604  1.00  0.00           H  
ATOM   4550  HA  PHE A 294      -1.209  -3.300 -42.828  1.00  0.00           H  
ATOM   4551 1HB  PHE A 294      -0.062  -1.303 -40.817  1.00  0.00           H  
ATOM   4552 2HB  PHE A 294      -1.289  -0.959 -42.017  1.00  0.00           H  
ATOM   4553  HD1 PHE A 294      -0.566  -2.537 -38.783  1.00  0.00           H  
ATOM   4554  HD2 PHE A 294      -3.656  -1.671 -41.591  1.00  0.00           H  
ATOM   4555  HE1 PHE A 294      -2.229  -3.062 -37.082  1.00  0.00           H  
ATOM   4556  HE2 PHE A 294      -5.340  -2.175 -39.858  1.00  0.00           H  
ATOM   4557  HZ  PHE A 294      -4.624  -2.862 -37.589  1.00  0.00           H  
ATOM   4558  N   GLU A 295       0.639  -2.041 -44.227  1.00  0.00           N  
ATOM   4559  CA  GLU A 295       1.807  -1.551 -44.988  1.00  0.00           C  
ATOM   4560  C   GLU A 295       2.216  -0.152 -44.528  1.00  0.00           C  
ATOM   4561  O   GLU A 295       1.355   0.682 -44.236  1.00  0.00           O  
ATOM   4562  CB  GLU A 295       1.555  -1.559 -46.503  1.00  0.00           C  
ATOM   4563  CG  GLU A 295       2.804  -1.154 -47.335  1.00  0.00           C  
ATOM   4564  CD  GLU A 295       2.637  -1.273 -48.837  1.00  0.00           C  
ATOM   4565  OE1 GLU A 295       1.604  -1.731 -49.268  1.00  0.00           O  
ATOM   4566  OE2 GLU A 295       3.552  -0.897 -49.558  1.00  0.00           O  
ATOM   4567  H   GLU A 295      -0.285  -2.007 -44.637  1.00  0.00           H  
ATOM   4568  HA  GLU A 295       2.648  -2.219 -44.796  1.00  0.00           H  
ATOM   4569 1HB  GLU A 295       1.248  -2.558 -46.818  1.00  0.00           H  
ATOM   4570 2HB  GLU A 295       0.748  -0.871 -46.745  1.00  0.00           H  
ATOM   4571 1HG  GLU A 295       3.043  -0.115 -47.116  1.00  0.00           H  
ATOM   4572 2HG  GLU A 295       3.652  -1.763 -47.016  1.00  0.00           H  
ATOM   4573  N   PHE A 296       3.523   0.106 -44.436  1.00  0.00           N  
ATOM   4574  CA  PHE A 296       3.985   1.438 -44.031  1.00  0.00           C  
ATOM   4575  C   PHE A 296       3.920   2.494 -45.123  1.00  0.00           C  
ATOM   4576  O   PHE A 296       4.462   2.341 -46.226  1.00  0.00           O  
ATOM   4577  CB  PHE A 296       5.411   1.430 -43.479  1.00  0.00           C  
ATOM   4578  CG  PHE A 296       5.915   2.803 -43.114  1.00  0.00           C  
ATOM   4579  CD1 PHE A 296       5.428   3.461 -42.012  1.00  0.00           C  
ATOM   4580  CD2 PHE A 296       6.892   3.436 -43.882  1.00  0.00           C  
ATOM   4581  CE1 PHE A 296       5.891   4.720 -41.669  1.00  0.00           C  
ATOM   4582  CE2 PHE A 296       7.356   4.697 -43.543  1.00  0.00           C  
ATOM   4583  CZ  PHE A 296       6.853   5.336 -42.433  1.00  0.00           C  
ATOM   4584  H   PHE A 296       4.200  -0.632 -44.658  1.00  0.00           H  
ATOM   4585  HA  PHE A 296       3.336   1.771 -43.219  1.00  0.00           H  
ATOM   4586 1HB  PHE A 296       5.460   0.828 -42.585  1.00  0.00           H  
ATOM   4587 2HB  PHE A 296       6.079   1.000 -44.212  1.00  0.00           H  
ATOM   4588  HD1 PHE A 296       4.667   2.975 -41.404  1.00  0.00           H  
ATOM   4589  HD2 PHE A 296       7.292   2.926 -44.762  1.00  0.00           H  
ATOM   4590  HE1 PHE A 296       5.492   5.217 -40.791  1.00  0.00           H  
ATOM   4591  HE2 PHE A 296       8.120   5.182 -44.153  1.00  0.00           H  
ATOM   4592  HZ  PHE A 296       7.218   6.326 -42.161  1.00  0.00           H  
ATOM   4593  N   ASP A 297       3.315   3.613 -44.755  1.00  0.00           N  
ATOM   4594  CA  ASP A 297       3.200   4.783 -45.601  1.00  0.00           C  
ATOM   4595  C   ASP A 297       3.551   6.017 -44.794  1.00  0.00           C  
ATOM   4596  O   ASP A 297       2.883   6.349 -43.822  1.00  0.00           O  
ATOM   4597  CB  ASP A 297       1.802   4.963 -46.190  1.00  0.00           C  
ATOM   4598  CG  ASP A 297       1.744   6.141 -47.220  1.00  0.00           C  
ATOM   4599  OD1 ASP A 297       2.711   6.895 -47.311  1.00  0.00           O  
ATOM   4600  OD2 ASP A 297       0.738   6.287 -47.866  1.00  0.00           O  
ATOM   4601  H   ASP A 297       2.856   3.628 -43.848  1.00  0.00           H  
ATOM   4602  HA  ASP A 297       3.913   4.692 -46.420  1.00  0.00           H  
ATOM   4603 1HB  ASP A 297       1.496   4.039 -46.689  1.00  0.00           H  
ATOM   4604 2HB  ASP A 297       1.093   5.154 -45.392  1.00  0.00           H  
ATOM   4605  N   GLN A 298       4.602   6.712 -45.212  1.00  0.00           N  
ATOM   4606  CA  GLN A 298       5.074   7.900 -44.512  1.00  0.00           C  
ATOM   4607  C   GLN A 298       4.002   8.983 -44.393  1.00  0.00           C  
ATOM   4608  O   GLN A 298       4.044   9.805 -43.473  1.00  0.00           O  
ATOM   4609  CB  GLN A 298       6.280   8.453 -45.278  1.00  0.00           C  
ATOM   4610  CG  GLN A 298       5.987   8.825 -46.764  1.00  0.00           C  
ATOM   4611  CD  GLN A 298       5.381  10.218 -47.038  1.00  0.00           C  
ATOM   4612  OE1 GLN A 298       5.628  11.237 -46.374  1.00  0.00           O  
ATOM   4613  NE2 GLN A 298       4.537  10.252 -48.073  1.00  0.00           N  
ATOM   4614  H   GLN A 298       5.082   6.397 -46.039  1.00  0.00           H  
ATOM   4615  HA  GLN A 298       5.388   7.615 -43.516  1.00  0.00           H  
ATOM   4616 1HB  GLN A 298       6.665   9.329 -44.788  1.00  0.00           H  
ATOM   4617 2HB  GLN A 298       7.058   7.709 -45.275  1.00  0.00           H  
ATOM   4618 1HG  GLN A 298       6.918   8.767 -47.316  1.00  0.00           H  
ATOM   4619 2HG  GLN A 298       5.285   8.084 -47.159  1.00  0.00           H  
ATOM   4620 1HE2 GLN A 298       4.087  11.107 -48.329  1.00  0.00           H  
ATOM   4621 2HE2 GLN A 298       4.334   9.405 -48.577  1.00  0.00           H  
ATOM   4622  N   ALA A 299       2.994   8.943 -45.270  1.00  0.00           N  
ATOM   4623  CA  ALA A 299       1.896   9.898 -45.251  1.00  0.00           C  
ATOM   4624  C   ALA A 299       1.097   9.801 -43.956  1.00  0.00           C  
ATOM   4625  O   ALA A 299       0.392  10.735 -43.588  1.00  0.00           O  
ATOM   4626  CB  ALA A 299       0.973   9.672 -46.424  1.00  0.00           C  
ATOM   4627  H   ALA A 299       2.993   8.215 -45.998  1.00  0.00           H  
ATOM   4628  HA  ALA A 299       2.323  10.899 -45.317  1.00  0.00           H  
ATOM   4629 1HB  ALA A 299       0.175  10.411 -46.410  1.00  0.00           H  
ATOM   4630 2HB  ALA A 299       1.537   9.757 -47.351  1.00  0.00           H  
ATOM   4631 3HB  ALA A 299       0.543   8.671 -46.356  1.00  0.00           H  
ATOM   4632  N   ASN A 300       1.167   8.647 -43.291  1.00  0.00           N  
ATOM   4633  CA  ASN A 300       0.428   8.400 -42.068  1.00  0.00           C  
ATOM   4634  C   ASN A 300       1.233   8.710 -40.815  1.00  0.00           C  
ATOM   4635  O   ASN A 300       0.762   8.459 -39.702  1.00  0.00           O  
ATOM   4636  CB  ASN A 300      -0.018   6.966 -42.026  1.00  0.00           C  
ATOM   4637  CG  ASN A 300      -1.086   6.628 -42.994  1.00  0.00           C  
ATOM   4638  OD1 ASN A 300      -1.991   7.430 -43.268  1.00  0.00           O  
ATOM   4639  ND2 ASN A 300      -1.008   5.430 -43.530  1.00  0.00           N  
ATOM   4640  H   ASN A 300       1.779   7.905 -43.633  1.00  0.00           H  
ATOM   4641  HA  ASN A 300      -0.448   9.048 -42.058  1.00  0.00           H  
ATOM   4642 1HB  ASN A 300       0.825   6.374 -42.298  1.00  0.00           H  
ATOM   4643 2HB  ASN A 300      -0.313   6.676 -41.022  1.00  0.00           H  
ATOM   4644 1HD2 ASN A 300      -1.696   5.131 -44.188  1.00  0.00           H  
ATOM   4645 2HD2 ASN A 300      -0.250   4.801 -43.264  1.00  0.00           H  
ATOM   4646  N   VAL A 301       2.442   9.250 -40.968  1.00  0.00           N  
ATOM   4647  CA  VAL A 301       3.217   9.599 -39.787  1.00  0.00           C  
ATOM   4648  C   VAL A 301       2.860  11.020 -39.390  1.00  0.00           C  
ATOM   4649  O   VAL A 301       2.812  11.920 -40.237  1.00  0.00           O  
ATOM   4650  CB  VAL A 301       4.748   9.490 -40.014  1.00  0.00           C  
ATOM   4651  CG1 VAL A 301       5.512   9.952 -38.733  1.00  0.00           C  
ATOM   4652  CG2 VAL A 301       5.117   8.062 -40.348  1.00  0.00           C  
ATOM   4653  H   VAL A 301       2.829   9.437 -41.895  1.00  0.00           H  
ATOM   4654  HA  VAL A 301       2.948   8.929 -38.970  1.00  0.00           H  
ATOM   4655  HB  VAL A 301       5.032  10.144 -40.842  1.00  0.00           H  
ATOM   4656 1HG1 VAL A 301       6.583   9.881 -38.895  1.00  0.00           H  
ATOM   4657 2HG1 VAL A 301       5.257  10.980 -38.494  1.00  0.00           H  
ATOM   4658 3HG1 VAL A 301       5.228   9.312 -37.896  1.00  0.00           H  
ATOM   4659 1HG2 VAL A 301       6.190   7.993 -40.521  1.00  0.00           H  
ATOM   4660 2HG2 VAL A 301       4.846   7.429 -39.517  1.00  0.00           H  
ATOM   4661 3HG2 VAL A 301       4.581   7.749 -41.245  1.00  0.00           H  
ATOM   4662  N   THR A 302       2.568  11.211 -38.112  1.00  0.00           N  
ATOM   4663  CA  THR A 302       2.267  12.531 -37.581  1.00  0.00           C  
ATOM   4664  C   THR A 302       3.184  12.795 -36.400  1.00  0.00           C  
ATOM   4665  O   THR A 302       3.660  11.859 -35.759  1.00  0.00           O  
ATOM   4666  CB  THR A 302       0.797  12.649 -37.150  1.00  0.00           C  
ATOM   4667  OG1 THR A 302       0.535  11.735 -36.078  1.00  0.00           O  
ATOM   4668  CG2 THR A 302      -0.127  12.324 -38.315  1.00  0.00           C  
ATOM   4669  H   THR A 302       2.574  10.407 -37.487  1.00  0.00           H  
ATOM   4670  HA  THR A 302       2.464  13.283 -38.334  1.00  0.00           H  
ATOM   4671  HB  THR A 302       0.605  13.668 -36.807  1.00  0.00           H  
ATOM   4672  HG1 THR A 302       0.714  10.838 -36.392  1.00  0.00           H  
ATOM   4673 1HG2 THR A 302      -1.163  12.417 -37.996  1.00  0.00           H  
ATOM   4674 2HG2 THR A 302       0.069  13.023 -39.122  1.00  0.00           H  
ATOM   4675 3HG2 THR A 302       0.051  11.304 -38.663  1.00  0.00           H  
ATOM   4676  N   GLU A 303       3.386  14.055 -36.059  1.00  0.00           N  
ATOM   4677  CA  GLU A 303       4.195  14.387 -34.904  1.00  0.00           C  
ATOM   4678  C   GLU A 303       3.394  15.128 -33.879  1.00  0.00           C  
ATOM   4679  O   GLU A 303       2.863  16.210 -34.142  1.00  0.00           O  
ATOM   4680  CB  GLU A 303       5.395  15.222 -35.314  1.00  0.00           C  
ATOM   4681  CG  GLU A 303       6.307  14.508 -36.258  1.00  0.00           C  
ATOM   4682  CD  GLU A 303       7.506  15.295 -36.641  1.00  0.00           C  
ATOM   4683  OE1 GLU A 303       7.536  16.489 -36.418  1.00  0.00           O  
ATOM   4684  OE2 GLU A 303       8.427  14.700 -37.133  1.00  0.00           O  
ATOM   4685  H   GLU A 303       3.008  14.795 -36.632  1.00  0.00           H  
ATOM   4686  HA  GLU A 303       4.550  13.477 -34.442  1.00  0.00           H  
ATOM   4687 1HB  GLU A 303       5.051  16.137 -35.803  1.00  0.00           H  
ATOM   4688 2HB  GLU A 303       5.963  15.508 -34.426  1.00  0.00           H  
ATOM   4689 1HG  GLU A 303       6.620  13.560 -35.817  1.00  0.00           H  
ATOM   4690 2HG  GLU A 303       5.731  14.291 -37.149  1.00  0.00           H  
ATOM   4691  N   ASP A 304       3.269  14.519 -32.711  1.00  0.00           N  
ATOM   4692  CA  ASP A 304       2.526  15.099 -31.627  1.00  0.00           C  
ATOM   4693  C   ASP A 304       3.483  15.860 -30.727  1.00  0.00           C  
ATOM   4694  O   ASP A 304       4.474  15.322 -30.217  1.00  0.00           O  
ATOM   4695  CB  ASP A 304       1.715  14.044 -30.908  1.00  0.00           C  
ATOM   4696  CG  ASP A 304       0.807  14.565 -29.851  1.00  0.00           C  
ATOM   4697  OD1 ASP A 304       1.037  15.613 -29.247  1.00  0.00           O  
ATOM   4698  OD2 ASP A 304      -0.187  13.912 -29.668  1.00  0.00           O  
ATOM   4699  H   ASP A 304       3.699  13.607 -32.540  1.00  0.00           H  
ATOM   4700  HA  ASP A 304       1.819  15.820 -32.038  1.00  0.00           H  
ATOM   4701 1HB  ASP A 304       1.120  13.489 -31.637  1.00  0.00           H  
ATOM   4702 2HB  ASP A 304       2.392  13.328 -30.446  1.00  0.00           H  
ATOM   4703  N   VAL A 305       3.254  17.152 -30.653  1.00  0.00           N  
ATOM   4704  CA  VAL A 305       4.105  18.051 -29.917  1.00  0.00           C  
ATOM   4705  C   VAL A 305       3.422  18.622 -28.682  1.00  0.00           C  
ATOM   4706  O   VAL A 305       3.962  19.522 -28.044  1.00  0.00           O  
ATOM   4707  CB  VAL A 305       4.536  19.192 -30.846  1.00  0.00           C  
ATOM   4708  CG1 VAL A 305       5.372  18.624 -32.010  1.00  0.00           C  
ATOM   4709  CG2 VAL A 305       3.271  19.904 -31.373  1.00  0.00           C  
ATOM   4710  H   VAL A 305       2.431  17.524 -31.111  1.00  0.00           H  
ATOM   4711  HA  VAL A 305       4.992  17.503 -29.602  1.00  0.00           H  
ATOM   4712  HB  VAL A 305       5.159  19.899 -30.293  1.00  0.00           H  
ATOM   4713 1HG1 VAL A 305       5.685  19.436 -32.668  1.00  0.00           H  
ATOM   4714 2HG1 VAL A 305       6.254  18.122 -31.612  1.00  0.00           H  
ATOM   4715 3HG1 VAL A 305       4.775  17.908 -32.582  1.00  0.00           H  
ATOM   4716 1HG2 VAL A 305       3.552  20.724 -32.030  1.00  0.00           H  
ATOM   4717 2HG2 VAL A 305       2.648  19.194 -31.926  1.00  0.00           H  
ATOM   4718 3HG2 VAL A 305       2.704  20.295 -30.533  1.00  0.00           H  
ATOM   4719  N   THR A 306       2.261  18.083 -28.295  1.00  0.00           N  
ATOM   4720  CA  THR A 306       1.554  18.679 -27.157  1.00  0.00           C  
ATOM   4721  C   THR A 306       2.311  18.568 -25.843  1.00  0.00           C  
ATOM   4722  O   THR A 306       2.187  19.433 -24.971  1.00  0.00           O  
ATOM   4723  CB  THR A 306       0.171  18.042 -26.969  1.00  0.00           C  
ATOM   4724  OG1 THR A 306       0.298  16.630 -26.813  1.00  0.00           O  
ATOM   4725  CG2 THR A 306      -0.710  18.340 -28.132  1.00  0.00           C  
ATOM   4726  H   THR A 306       1.856  17.276 -28.794  1.00  0.00           H  
ATOM   4727  HA  THR A 306       1.410  19.739 -27.372  1.00  0.00           H  
ATOM   4728  HB  THR A 306      -0.281  18.447 -26.068  1.00  0.00           H  
ATOM   4729  HG1 THR A 306       0.473  16.220 -27.697  1.00  0.00           H  
ATOM   4730 1HG2 THR A 306      -1.689  17.894 -27.978  1.00  0.00           H  
ATOM   4731 2HG2 THR A 306      -0.811  19.413 -28.222  1.00  0.00           H  
ATOM   4732 3HG2 THR A 306      -0.263  17.931 -29.040  1.00  0.00           H  
ATOM   4733  N   HIS A 307       3.123  17.529 -25.727  1.00  0.00           N  
ATOM   4734  CA  HIS A 307       3.917  17.272 -24.542  1.00  0.00           C  
ATOM   4735  C   HIS A 307       5.410  17.386 -24.822  1.00  0.00           C  
ATOM   4736  O   HIS A 307       6.213  16.791 -24.110  1.00  0.00           O  
ATOM   4737  CB  HIS A 307       3.585  15.903 -23.950  1.00  0.00           C  
ATOM   4738  CG  HIS A 307       2.173  15.807 -23.426  1.00  0.00           C  
ATOM   4739  ND1 HIS A 307       1.776  16.418 -22.254  1.00  0.00           N  
ATOM   4740  CD2 HIS A 307       1.079  15.190 -23.911  1.00  0.00           C  
ATOM   4741  CE1 HIS A 307       0.501  16.171 -22.041  1.00  0.00           C  
ATOM   4742  NE2 HIS A 307       0.048  15.430 -23.031  1.00  0.00           N  
ATOM   4743  H   HIS A 307       3.167  16.875 -26.496  1.00  0.00           H  
ATOM   4744  HA  HIS A 307       3.671  18.009 -23.782  1.00  0.00           H  
ATOM   4745 1HB  HIS A 307       3.737  15.136 -24.703  1.00  0.00           H  
ATOM   4746 2HB  HIS A 307       4.262  15.699 -23.133  1.00  0.00           H  
ATOM   4747  HD1 HIS A 307       2.361  16.974 -21.638  1.00  0.00           H  
ATOM   4748  HD2 HIS A 307       0.914  14.602 -24.800  1.00  0.00           H  
ATOM   4749  HE1 HIS A 307       0.005  16.571 -21.157  1.00  0.00           H  
ATOM   4750  N   SER A 308       5.785  18.141 -25.858  1.00  0.00           N  
ATOM   4751  CA  SER A 308       7.200  18.308 -26.183  1.00  0.00           C  
ATOM   4752  C   SER A 308       7.581  19.791 -26.148  1.00  0.00           C  
ATOM   4753  O   SER A 308       6.730  20.663 -26.332  1.00  0.00           O  
ATOM   4754  CB  SER A 308       7.481  17.712 -27.532  1.00  0.00           C  
ATOM   4755  OG  SER A 308       7.186  16.353 -27.543  1.00  0.00           O  
ATOM   4756  H   SER A 308       5.087  18.613 -26.437  1.00  0.00           H  
ATOM   4757  HA  SER A 308       7.793  17.780 -25.438  1.00  0.00           H  
ATOM   4758 1HB  SER A 308       6.879  18.222 -28.277  1.00  0.00           H  
ATOM   4759 2HB  SER A 308       8.525  17.856 -27.790  1.00  0.00           H  
ATOM   4760  HG  SER A 308       8.046  15.895 -27.431  1.00  0.00           H  
ATOM   4761  N   PHE A 309       8.867  20.096 -25.996  1.00  0.00           N  
ATOM   4762  CA  PHE A 309       9.307  21.492 -25.863  1.00  0.00           C  
ATOM   4763  C   PHE A 309       9.378  22.301 -27.163  1.00  0.00           C  
ATOM   4764  O   PHE A 309      10.439  22.816 -27.531  1.00  0.00           O  
ATOM   4765  CB  PHE A 309      10.718  21.527 -25.276  1.00  0.00           C  
ATOM   4766  CG  PHE A 309      10.894  21.051 -23.912  1.00  0.00           C  
ATOM   4767  CD1 PHE A 309       9.871  20.882 -23.084  1.00  0.00           C  
ATOM   4768  CD2 PHE A 309      12.149  20.802 -23.449  1.00  0.00           C  
ATOM   4769  CE1 PHE A 309      10.110  20.467 -21.813  1.00  0.00           C  
ATOM   4770  CE2 PHE A 309      12.402  20.392 -22.188  1.00  0.00           C  
ATOM   4771  CZ  PHE A 309      11.377  20.227 -21.356  1.00  0.00           C  
ATOM   4772  H   PHE A 309       9.528  19.334 -25.871  1.00  0.00           H  
ATOM   4773  HA  PHE A 309       8.616  21.996 -25.188  1.00  0.00           H  
ATOM   4774 1HB  PHE A 309      11.320  20.900 -25.894  1.00  0.00           H  
ATOM   4775 2HB  PHE A 309      11.133  22.527 -25.338  1.00  0.00           H  
ATOM   4776  HD1 PHE A 309       8.856  21.081 -23.427  1.00  0.00           H  
ATOM   4777  HD2 PHE A 309      12.943  20.945 -24.097  1.00  0.00           H  
ATOM   4778  HE1 PHE A 309       9.290  20.336 -21.160  1.00  0.00           H  
ATOM   4779  HE2 PHE A 309      13.425  20.205 -21.858  1.00  0.00           H  
ATOM   4780  HZ  PHE A 309      11.546  19.902 -20.333  1.00  0.00           H  
ATOM   4781  N   TYR A 310       8.228  22.482 -27.804  1.00  0.00           N  
ATOM   4782  CA  TYR A 310       8.139  23.246 -29.048  1.00  0.00           C  
ATOM   4783  C   TYR A 310       6.949  24.212 -29.050  1.00  0.00           C  
ATOM   4784  O   TYR A 310       5.955  24.013 -28.343  1.00  0.00           O  
ATOM   4785  CB  TYR A 310       8.094  22.309 -30.253  1.00  0.00           C  
ATOM   4786  CG  TYR A 310       9.290  21.417 -30.310  1.00  0.00           C  
ATOM   4787  CD1 TYR A 310       9.226  20.171 -29.754  1.00  0.00           C  
ATOM   4788  CD2 TYR A 310      10.467  21.870 -30.863  1.00  0.00           C  
ATOM   4789  CE1 TYR A 310      10.322  19.369 -29.759  1.00  0.00           C  
ATOM   4790  CE2 TYR A 310      11.571  21.072 -30.874  1.00  0.00           C  
ATOM   4791  CZ  TYR A 310      11.503  19.814 -30.322  1.00  0.00           C  
ATOM   4792  OH  TYR A 310      12.595  18.991 -30.311  1.00  0.00           O  
ATOM   4793  H   TYR A 310       7.404  22.032 -27.411  1.00  0.00           H  
ATOM   4794  HA  TYR A 310       9.037  23.855 -29.138  1.00  0.00           H  
ATOM   4795 1HB  TYR A 310       7.195  21.690 -30.213  1.00  0.00           H  
ATOM   4796 2HB  TYR A 310       8.059  22.896 -31.174  1.00  0.00           H  
ATOM   4797  HD1 TYR A 310       8.299  19.831 -29.309  1.00  0.00           H  
ATOM   4798  HD2 TYR A 310      10.514  22.861 -31.281  1.00  0.00           H  
ATOM   4799  HE1 TYR A 310      10.261  18.383 -29.317  1.00  0.00           H  
ATOM   4800  HE2 TYR A 310      12.485  21.439 -31.308  1.00  0.00           H  
ATOM   4801  HH  TYR A 310      12.396  18.213 -29.761  1.00  0.00           H  
ATOM   4802  N   GLU A 311       7.023  25.247 -29.877  1.00  0.00           N  
ATOM   4803  CA  GLU A 311       5.952  26.239 -29.924  1.00  0.00           C  
ATOM   4804  C   GLU A 311       4.728  25.844 -30.747  1.00  0.00           C  
ATOM   4805  O   GLU A 311       4.485  26.384 -31.826  1.00  0.00           O  
ATOM   4806  CB  GLU A 311       6.456  27.577 -30.462  1.00  0.00           C  
ATOM   4807  CG  GLU A 311       7.480  28.290 -29.605  1.00  0.00           C  
ATOM   4808  CD  GLU A 311       7.823  29.679 -30.127  1.00  0.00           C  
ATOM   4809  OE1 GLU A 311       7.367  30.027 -31.195  1.00  0.00           O  
ATOM   4810  OE2 GLU A 311       8.522  30.394 -29.448  1.00  0.00           O  
ATOM   4811  H   GLU A 311       7.862  25.359 -30.443  1.00  0.00           H  
ATOM   4812  HA  GLU A 311       5.615  26.403 -28.901  1.00  0.00           H  
ATOM   4813 1HB  GLU A 311       6.912  27.418 -31.441  1.00  0.00           H  
ATOM   4814 2HB  GLU A 311       5.613  28.252 -30.602  1.00  0.00           H  
ATOM   4815 1HG  GLU A 311       7.072  28.393 -28.607  1.00  0.00           H  
ATOM   4816 2HG  GLU A 311       8.388  27.680 -29.546  1.00  0.00           H  
ATOM   4817  N   GLY A 312       3.938  24.929 -30.205  1.00  0.00           N  
ATOM   4818  CA  GLY A 312       2.708  24.497 -30.870  1.00  0.00           C  
ATOM   4819  C   GLY A 312       2.048  23.304 -30.195  1.00  0.00           C  
ATOM   4820  O   GLY A 312       2.667  22.601 -29.403  1.00  0.00           O  
ATOM   4821  H   GLY A 312       4.243  24.522 -29.321  1.00  0.00           H  
ATOM   4822 1HA  GLY A 312       2.007  25.330 -30.895  1.00  0.00           H  
ATOM   4823 2HA  GLY A 312       2.933  24.244 -31.905  1.00  0.00           H  
ATOM   4824  N   ASN A 313       0.768  23.089 -30.507  1.00  0.00           N  
ATOM   4825  CA  ASN A 313       0.029  21.964 -29.937  1.00  0.00           C  
ATOM   4826  C   ASN A 313      -0.597  21.027 -30.968  1.00  0.00           C  
ATOM   4827  O   ASN A 313      -0.796  19.850 -30.694  1.00  0.00           O  
ATOM   4828  CB  ASN A 313      -1.058  22.464 -29.008  1.00  0.00           C  
ATOM   4829  CG  ASN A 313      -0.533  23.171 -27.794  1.00  0.00           C  
ATOM   4830  OD1 ASN A 313      -0.044  22.537 -26.853  1.00  0.00           O  
ATOM   4831  ND2 ASN A 313      -0.627  24.477 -27.793  1.00  0.00           N  
ATOM   4832  H   ASN A 313       0.311  23.716 -31.149  1.00  0.00           H  
ATOM   4833  HA  ASN A 313       0.727  21.360 -29.353  1.00  0.00           H  
ATOM   4834 1HB  ASN A 313      -1.707  23.148 -29.556  1.00  0.00           H  
ATOM   4835 2HB  ASN A 313      -1.674  21.627 -28.687  1.00  0.00           H  
ATOM   4836 1HD2 ASN A 313      -0.296  25.001 -27.007  1.00  0.00           H  
ATOM   4837 2HD2 ASN A 313      -1.034  24.950 -28.573  1.00  0.00           H  
ATOM   4838  N   ARG A 314      -0.955  21.522 -32.143  1.00  0.00           N  
ATOM   4839  CA  ARG A 314      -1.630  20.609 -33.050  1.00  0.00           C  
ATOM   4840  C   ARG A 314      -0.619  19.609 -33.576  1.00  0.00           C  
ATOM   4841  O   ARG A 314       0.556  19.959 -33.696  1.00  0.00           O  
ATOM   4842  CB  ARG A 314      -2.247  21.313 -34.237  1.00  0.00           C  
ATOM   4843  CG  ARG A 314      -1.261  21.919 -35.193  1.00  0.00           C  
ATOM   4844  CD  ARG A 314      -1.918  22.226 -36.467  1.00  0.00           C  
ATOM   4845  NE  ARG A 314      -2.235  20.987 -37.175  1.00  0.00           N  
ATOM   4846  CZ  ARG A 314      -3.056  20.877 -38.229  1.00  0.00           C  
ATOM   4847  NH1 ARG A 314      -3.677  21.935 -38.715  1.00  0.00           N  
ATOM   4848  NH2 ARG A 314      -3.232  19.689 -38.772  1.00  0.00           N  
ATOM   4849  H   ARG A 314      -0.786  22.481 -32.396  1.00  0.00           H  
ATOM   4850  HA  ARG A 314      -2.414  20.105 -32.491  1.00  0.00           H  
ATOM   4851 1HB  ARG A 314      -2.860  20.626 -34.810  1.00  0.00           H  
ATOM   4852 2HB  ARG A 314      -2.896  22.113 -33.886  1.00  0.00           H  
ATOM   4853 1HG  ARG A 314      -0.844  22.833 -34.775  1.00  0.00           H  
ATOM   4854 2HG  ARG A 314      -0.463  21.202 -35.385  1.00  0.00           H  
ATOM   4855 1HD  ARG A 314      -2.847  22.761 -36.283  1.00  0.00           H  
ATOM   4856 2HD  ARG A 314      -1.267  22.829 -37.092  1.00  0.00           H  
ATOM   4857  HE  ARG A 314      -1.767  20.114 -36.854  1.00  0.00           H  
ATOM   4858 1HH1 ARG A 314      -3.535  22.841 -38.292  1.00  0.00           H  
ATOM   4859 2HH1 ARG A 314      -4.294  21.839 -39.509  1.00  0.00           H  
ATOM   4860 1HH2 ARG A 314      -2.738  18.886 -38.381  1.00  0.00           H  
ATOM   4861 2HH2 ARG A 314      -3.839  19.577 -39.566  1.00  0.00           H  
ATOM   4862  N   PRO A 315      -1.019  18.370 -33.892  1.00  0.00           N  
ATOM   4863  CA  PRO A 315      -0.175  17.405 -34.543  1.00  0.00           C  
ATOM   4864  C   PRO A 315       0.082  17.853 -35.969  1.00  0.00           C  
ATOM   4865  O   PRO A 315      -0.797  18.445 -36.612  1.00  0.00           O  
ATOM   4866  CB  PRO A 315      -0.995  16.112 -34.453  1.00  0.00           C  
ATOM   4867  CG  PRO A 315      -2.438  16.575 -34.337  1.00  0.00           C  
ATOM   4868  CD  PRO A 315      -2.371  17.880 -33.554  1.00  0.00           C  
ATOM   4869  HA  PRO A 315       0.764  17.327 -33.983  1.00  0.00           H  
ATOM   4870 1HB  PRO A 315      -0.809  15.498 -35.346  1.00  0.00           H  
ATOM   4871 2HB  PRO A 315      -0.660  15.520 -33.585  1.00  0.00           H  
ATOM   4872 1HG  PRO A 315      -2.873  16.705 -35.340  1.00  0.00           H  
ATOM   4873 2HG  PRO A 315      -3.041  15.807 -33.829  1.00  0.00           H  
ATOM   4874 1HD  PRO A 315      -3.156  18.540 -33.924  1.00  0.00           H  
ATOM   4875 2HD  PRO A 315      -2.450  17.696 -32.467  1.00  0.00           H  
ATOM   4876  N   LEU A 316       1.265  17.531 -36.470  1.00  0.00           N  
ATOM   4877  CA  LEU A 316       1.643  17.860 -37.844  1.00  0.00           C  
ATOM   4878  C   LEU A 316       2.296  16.710 -38.589  1.00  0.00           C  
ATOM   4879  O   LEU A 316       2.980  15.889 -37.993  1.00  0.00           O  
ATOM   4880  CB  LEU A 316       2.600  19.055 -37.835  1.00  0.00           C  
ATOM   4881  CG  LEU A 316       2.012  20.390 -37.359  1.00  0.00           C  
ATOM   4882  CD1 LEU A 316       3.108  21.420 -37.175  1.00  0.00           C  
ATOM   4883  CD2 LEU A 316       1.029  20.861 -38.406  1.00  0.00           C  
ATOM   4884  H   LEU A 316       1.930  17.065 -35.848  1.00  0.00           H  
ATOM   4885  HA  LEU A 316       0.744  18.142 -38.390  1.00  0.00           H  
ATOM   4886 1HB  LEU A 316       3.441  18.809 -37.189  1.00  0.00           H  
ATOM   4887 2HB  LEU A 316       2.976  19.198 -38.852  1.00  0.00           H  
ATOM   4888  HG  LEU A 316       1.514  20.259 -36.400  1.00  0.00           H  
ATOM   4889 1HD1 LEU A 316       2.669  22.359 -36.842  1.00  0.00           H  
ATOM   4890 2HD1 LEU A 316       3.818  21.069 -36.427  1.00  0.00           H  
ATOM   4891 3HD1 LEU A 316       3.619  21.581 -38.125  1.00  0.00           H  
ATOM   4892 1HD2 LEU A 316       0.600  21.804 -38.101  1.00  0.00           H  
ATOM   4893 2HD2 LEU A 316       1.548  20.989 -39.360  1.00  0.00           H  
ATOM   4894 3HD2 LEU A 316       0.240  20.118 -38.523  1.00  0.00           H  
ATOM   4895  N   HIS A 317       2.114  16.619 -39.895  1.00  0.00           N  
ATOM   4896  CA  HIS A 317       2.885  15.594 -40.590  1.00  0.00           C  
ATOM   4897  C   HIS A 317       4.335  16.070 -40.521  1.00  0.00           C  
ATOM   4898  O   HIS A 317       4.552  17.276 -40.594  1.00  0.00           O  
ATOM   4899  CB  HIS A 317       2.440  15.407 -42.029  1.00  0.00           C  
ATOM   4900  CG  HIS A 317       1.108  14.786 -42.170  1.00  0.00           C  
ATOM   4901  ND1 HIS A 317       0.859  13.483 -41.804  1.00  0.00           N  
ATOM   4902  CD2 HIS A 317      -0.059  15.279 -42.642  1.00  0.00           C  
ATOM   4903  CE1 HIS A 317      -0.407  13.196 -42.042  1.00  0.00           C  
ATOM   4904  NE2 HIS A 317      -0.994  14.268 -42.552  1.00  0.00           N  
ATOM   4905  H   HIS A 317       1.512  17.266 -40.402  1.00  0.00           H  
ATOM   4906  HA  HIS A 317       2.766  14.645 -40.091  1.00  0.00           H  
ATOM   4907 1HB  HIS A 317       2.430  16.370 -42.539  1.00  0.00           H  
ATOM   4908 2HB  HIS A 317       3.154  14.779 -42.524  1.00  0.00           H  
ATOM   4909  HD1 HIS A 317       1.533  12.829 -41.399  1.00  0.00           H  
ATOM   4910  HD2 HIS A 317      -0.340  16.258 -43.043  1.00  0.00           H  
ATOM   4911  HE1 HIS A 317      -0.795  12.201 -41.814  1.00  0.00           H  
ATOM   4912  N   PRO A 318       5.349  15.208 -40.418  1.00  0.00           N  
ATOM   4913  CA  PRO A 318       6.755  15.564 -40.401  1.00  0.00           C  
ATOM   4914  C   PRO A 318       7.171  16.532 -41.508  1.00  0.00           C  
ATOM   4915  O   PRO A 318       8.034  17.369 -41.314  1.00  0.00           O  
ATOM   4916  CB  PRO A 318       7.407  14.216 -40.575  1.00  0.00           C  
ATOM   4917  CG  PRO A 318       6.456  13.256 -39.968  1.00  0.00           C  
ATOM   4918  CD  PRO A 318       5.109  13.781 -40.290  1.00  0.00           C  
ATOM   4919  HA  PRO A 318       7.003  15.986 -39.407  1.00  0.00           H  
ATOM   4920 1HB  PRO A 318       7.529  14.054 -41.635  1.00  0.00           H  
ATOM   4921 2HB  PRO A 318       8.403  14.209 -40.112  1.00  0.00           H  
ATOM   4922 1HG  PRO A 318       6.596  12.267 -40.369  1.00  0.00           H  
ATOM   4923 2HG  PRO A 318       6.652  13.181 -38.891  1.00  0.00           H  
ATOM   4924 1HD  PRO A 318       4.720  13.339 -41.225  1.00  0.00           H  
ATOM   4925 2HD  PRO A 318       4.489  13.575 -39.425  1.00  0.00           H  
ATOM   4926  N   PHE A 319       6.536  16.461 -42.678  1.00  0.00           N  
ATOM   4927  CA  PHE A 319       6.905  17.380 -43.753  1.00  0.00           C  
ATOM   4928  C   PHE A 319       6.292  18.792 -43.593  1.00  0.00           C
[truncated: 343,598 more chars]
