# Supplementary material for: The transformative power of transformers in protein structure prediction
Source: Proc Natl Acad Sci U S A. 2023 Jul 31;120(32):e2303499120. doi: 10.1073/pnas.2303499120 (PMC10410766; doi:10.1073/pnas.2303499120)
Supplement: Supplementary file 2 — Dataset S01 (GZ) [file pnas.2303499120.sd01.gz › SI_Data/predicted_structures/RoseTTAFold/T1130.pdb]

HEADER                                            25-DEC-22   XXXX              
EXPDTA    THEORETICAL MODEL                                                     
REMARK 220                                                                      
REMARK 220 EXPERIMENTAL DETAILS                                                 
REMARK 220  EXPERIMENT TYPE                : THEORETICAL MODELLING              
REMARK 220  DATE OF DATA COLLECTION        : 25-DEC-22                          
REMARK 220                                                                      
REMARK 220 REMARK: MODEL GENERATED BY ROSETTA                                   
REMARK 220  VERSION 2022.39+release.d8d9982                                     
SSBOND     CYS A   38    CYS A   48                                       2.03  
ATOM      1  N   VAL A   1      -0.515  -1.502   2.522  1.00  0.00           N  
ATOM      2  CA  VAL A   1       0.589  -1.833   1.648  1.00  0.00           C  
ATOM      3  C   VAL A   1       1.542  -0.660   1.468  1.00  0.00           C  
ATOM      4  O   VAL A   1       1.160   0.510   1.580  1.00  0.00           O  
ATOM      5  CB  VAL A   1       0.080  -2.290   0.271  1.00  0.00           C  
ATOM      6  CG1 VAL A   1      -0.753  -3.547   0.399  1.00  0.00           C  
ATOM      7  CG2 VAL A   1      -0.740  -1.182  -0.331  1.00  0.00           C  
ATOM      8 1H   VAL A   1      -1.247  -2.190   2.450  1.00  0.00           H  
ATOM      9 2H   VAL A   1      -0.125  -1.504   3.460  1.00  0.00           H  
ATOM     10 3H   VAL A   1      -0.862  -0.585   2.298  1.00  0.00           H  
ATOM     11  HA  VAL A   1       1.138  -2.654   2.105  1.00  0.00           H  
ATOM     12  HB  VAL A   1       0.934  -2.511  -0.368  1.00  0.00           H  
ATOM     13 1HG1 VAL A   1      -1.099  -3.857  -0.587  1.00  0.00           H  
ATOM     14 2HG1 VAL A   1      -0.142  -4.335   0.837  1.00  0.00           H  
ATOM     15 3HG1 VAL A   1      -1.612  -3.350   1.040  1.00  0.00           H  
ATOM     16 1HG2 VAL A   1      -1.097  -1.474  -1.314  1.00  0.00           H  
ATOM     17 2HG2 VAL A   1      -1.587  -0.964   0.313  1.00  0.00           H  
ATOM     18 3HG2 VAL A   1      -0.115  -0.307  -0.414  1.00  0.00           H  
ATOM     19  N   GLY A   2       2.768  -0.999   1.115  1.00  0.00           N  
ATOM     20  CA  GLY A   2       3.833  -0.025   0.915  1.00  0.00           C  
ATOM     21  C   GLY A   2       3.761   0.665  -0.447  1.00  0.00           C  
ATOM     22  O   GLY A   2       2.800   0.464  -1.192  1.00  0.00           O  
ATOM     23  H   GLY A   2       2.974  -1.996   1.061  1.00  0.00           H  
ATOM     24 1HA  GLY A   2       3.771   0.729   1.697  1.00  0.00           H  
ATOM     25 2HA  GLY A   2       4.781  -0.544   1.037  1.00  0.00           H  
ATOM     26  N   PRO A   3       4.768   1.497  -0.788  1.00  0.00           N  
ATOM     27  CA  PRO A   3       4.860   2.308  -1.997  1.00  0.00           C  
ATOM     28  C   PRO A   3       4.952   1.516  -3.309  1.00  0.00           C  
ATOM     29  O   PRO A   3       4.664   2.052  -4.377  1.00  0.00           O  
ATOM     30  CB  PRO A   3       6.105   3.162  -1.726  1.00  0.00           C  
ATOM     31  CG  PRO A   3       6.918   2.387  -0.731  1.00  0.00           C  
ATOM     32  CD  PRO A   3       5.935   1.633   0.116  1.00  0.00           C  
ATOM     33  HA  PRO A   3       3.991   2.972  -2.025  1.00  0.00           H  
ATOM     34 1HB  PRO A   3       6.644   3.332  -2.672  1.00  0.00           H  
ATOM     35 2HB  PRO A   3       5.808   4.151  -1.359  1.00  0.00           H  
ATOM     36 1HG  PRO A   3       7.591   1.742  -1.243  1.00  0.00           H  
ATOM     37 2HG  PRO A   3       7.543   3.076  -0.140  1.00  0.00           H  
ATOM     38 1HD  PRO A   3       6.395   0.665   0.328  1.00  0.00           H  
ATOM     39 2HD  PRO A   3       5.689   2.187   1.032  1.00  0.00           H  
ATOM     40  N   TYR A   4       5.354   0.245  -3.237  1.00  0.00           N  
ATOM     41  CA  TYR A   4       5.460  -0.579  -4.442  1.00  0.00           C  
ATOM     42  C   TYR A   4       4.719  -1.885  -4.197  1.00  0.00           C  
ATOM     43  O   TYR A   4       4.781  -2.439  -3.099  1.00  0.00           O  
ATOM     44  CB  TYR A   4       6.919  -0.887  -4.767  1.00  0.00           C  
ATOM     45  CG  TYR A   4       7.795   0.311  -4.972  1.00  0.00           C  
ATOM     46  CD1 TYR A   4       8.283   0.874  -3.879  1.00  0.00           C  
ATOM     47  CD2 TYR A   4       8.133   0.819  -6.212  1.00  0.00           C  
ATOM     48  CE1 TYR A   4       9.082   1.924  -3.912  1.00  0.00           C  
ATOM     49  CE2 TYR A   4       8.984   1.931  -6.268  1.00  0.00           C  
ATOM     50  CZ  TYR A   4       9.456   2.476  -5.082  1.00  0.00           C  
ATOM     51  OH  TYR A   4      10.295   3.560  -5.043  1.00  0.00           O  
ATOM     52  H   TYR A   4       5.585  -0.161  -2.347  1.00  0.00           H  
ATOM     53  HA  TYR A   4       4.987  -0.068  -5.280  1.00  0.00           H  
ATOM     54 1HB  TYR A   4       7.343  -1.491  -3.990  1.00  0.00           H  
ATOM     55 2HB  TYR A   4       6.954  -1.469  -5.661  1.00  0.00           H  
ATOM     56  HD1 TYR A   4       8.008   0.474  -2.951  1.00  0.00           H  
ATOM     57  HD2 TYR A   4       7.748   0.365  -7.126  1.00  0.00           H  
ATOM     58  HE1 TYR A   4       9.417   2.325  -2.994  1.00  0.00           H  
ATOM     59  HE2 TYR A   4       9.270   2.358  -7.230  1.00  0.00           H  
ATOM     60  HH  TYR A   4      10.550   3.824  -5.941  1.00  0.00           H  
ATOM     61  N   ILE A   5       4.059  -2.396  -5.231  1.00  0.00           N  
ATOM     62  CA  ILE A   5       3.338  -3.658  -5.115  1.00  0.00           C  
ATOM     63  C   ILE A   5       4.075  -4.758  -5.874  1.00  0.00           C  
ATOM     64  O   ILE A   5       4.327  -4.625  -7.081  1.00  0.00           O  
ATOM     65  CB  ILE A   5       1.898  -3.501  -5.637  1.00  0.00           C  
ATOM     66  CG1 ILE A   5       1.212  -2.315  -4.905  1.00  0.00           C  
ATOM     67  CG2 ILE A   5       1.101  -4.786  -5.414  1.00  0.00           C  
ATOM     68  CD1 ILE A   5       1.132  -2.462  -3.393  1.00  0.00           C  
ATOM     69  H   ILE A   5       4.052  -1.891  -6.104  1.00  0.00           H  
ATOM     70  HA  ILE A   5       3.289  -3.941  -4.064  1.00  0.00           H  
ATOM     71  HB  ILE A   5       1.919  -3.269  -6.701  1.00  0.00           H  
ATOM     72 1HG1 ILE A   5       1.766  -1.402  -5.126  1.00  0.00           H  
ATOM     73 2HG1 ILE A   5       0.198  -2.203  -5.290  1.00  0.00           H  
ATOM     74 1HG2 ILE A   5       0.087  -4.651  -5.788  1.00  0.00           H  
ATOM     75 2HG2 ILE A   5       1.562  -5.603  -5.936  1.00  0.00           H  
ATOM     76 3HG2 ILE A   5       1.065  -5.014  -4.348  1.00  0.00           H  
ATOM     77 1HD1 ILE A   5       0.646  -1.582  -2.975  1.00  0.00           H  
ATOM     78 2HD1 ILE A   5       0.557  -3.352  -3.141  1.00  0.00           H  
ATOM     79 3HD1 ILE A   5       2.130  -2.550  -2.970  1.00  0.00           H  
ATOM     80  N   GLY A   6       4.362  -5.859  -5.170  1.00  0.00           N  
ATOM     81  CA  GLY A   6       5.154  -6.992  -5.674  1.00  0.00           C  
ATOM     82  C   GLY A   6       4.612  -7.655  -6.940  1.00  0.00           C  
ATOM     83  O   GLY A   6       5.322  -8.406  -7.603  1.00  0.00           O  
ATOM     84  H   GLY A   6       4.065  -5.883  -4.203  1.00  0.00           H  
ATOM     85 1HA  GLY A   6       6.174  -6.648  -5.863  1.00  0.00           H  
ATOM     86 2HA  GLY A   6       5.231  -7.743  -4.887  1.00  0.00           H  
ATOM     87  N   SER A   7       3.355  -7.394  -7.268  1.00  0.00           N  
ATOM     88  CA  SER A   7       2.748  -7.927  -8.475  1.00  0.00           C  
ATOM     89  C   SER A   7       3.456  -7.402  -9.734  1.00  0.00           C  
ATOM     90  O   SER A   7       3.545  -8.110 -10.739  1.00  0.00           O  
ATOM     91  CB  SER A   7       1.278  -7.550  -8.528  1.00  0.00           C  
ATOM     92  OG  SER A   7       0.553  -8.171  -7.498  1.00  0.00           O  
ATOM     93  H   SER A   7       2.820  -6.787  -6.672  1.00  0.00           H  
ATOM     94  HA  SER A   7       2.836  -9.014  -8.456  1.00  0.00           H  
ATOM     95 1HB  SER A   7       1.183  -6.467  -8.443  1.00  0.00           H  
ATOM     96 2HB  SER A   7       0.868  -7.838  -9.493  1.00  0.00           H  
ATOM     97  HG  SER A   7      -0.368  -7.930  -7.641  1.00  0.00           H  
ATOM     98  N   GLY A   8       3.874  -6.124  -9.704  1.00  0.00           N  
ATOM     99  CA  GLY A   8       4.533  -5.500 -10.859  1.00  0.00           C  
ATOM    100  C   GLY A   8       5.939  -4.957 -10.559  1.00  0.00           C  
ATOM    101  O   GLY A   8       6.693  -4.624 -11.476  1.00  0.00           O  
ATOM    102  H   GLY A   8       3.793  -5.602  -8.836  1.00  0.00           H  
ATOM    103 1HA  GLY A   8       4.599  -6.228 -11.667  1.00  0.00           H  
ATOM    104 2HA  GLY A   8       3.907  -4.688 -11.225  1.00  0.00           H  
ATOM    105  N   SER A   9       6.278  -4.869  -9.277  1.00  0.00           N  
ATOM    106  CA  SER A   9       7.542  -4.330  -8.787  1.00  0.00           C  
ATOM    107  C   SER A   9       8.446  -5.461  -8.346  1.00  0.00           C  
ATOM    108  O   SER A   9       8.109  -6.620  -8.551  1.00  0.00           O  
ATOM    109  CB  SER A   9       7.278  -3.384  -7.641  1.00  0.00           C  
ATOM    110  OG  SER A   9       6.524  -2.279  -8.072  1.00  0.00           O  
ATOM    111  H   SER A   9       5.599  -5.145  -8.574  1.00  0.00           H  
ATOM    112  HA  SER A   9       8.032  -3.786  -9.595  1.00  0.00           H  
ATOM    113 1HB  SER A   9       6.746  -3.910  -6.856  1.00  0.00           H  
ATOM    114 2HB  SER A   9       8.204  -3.048  -7.213  1.00  0.00           H  
ATOM    115  HG  SER A   9       5.643  -2.622  -8.258  1.00  0.00           H  
ATOM    116  N   ASN A  10       9.625  -5.146  -7.808  1.00  0.00           N  
ATOM    117  CA  ASN A  10      10.513  -6.205  -7.354  1.00  0.00           C  
ATOM    118  C   ASN A  10       9.714  -7.039  -6.343  1.00  0.00           C  
ATOM    119  O   ASN A  10       9.390  -6.533  -5.263  1.00  0.00           O  
ATOM    120  CB  ASN A  10      11.772  -5.626  -6.728  1.00  0.00           C  
ATOM    121  CG  ASN A  10      12.811  -6.674  -6.374  1.00  0.00           C  
ATOM    122  OD1 ASN A  10      12.514  -7.716  -5.725  1.00  0.00           O  
ATOM    123  ND2 ASN A  10      14.056  -6.429  -6.803  1.00  0.00           N  
ATOM    124  H   ASN A  10       9.896  -4.181  -7.691  1.00  0.00           H  
ATOM    125  HA  ASN A  10      10.797  -6.789  -8.219  1.00  0.00           H  
ATOM    126 1HB  ASN A  10      12.227  -4.914  -7.421  1.00  0.00           H  
ATOM    127 2HB  ASN A  10      11.506  -5.074  -5.831  1.00  0.00           H  
ATOM    128 1HD2 ASN A  10      14.786  -7.101  -6.623  1.00  0.00           H  
ATOM    129 2HD2 ASN A  10      14.297  -5.575  -7.345  1.00  0.00           H  
ATOM    130  N   PRO A  11       9.425  -8.322  -6.632  1.00  0.00           N  
ATOM    131  CA  PRO A  11       8.523  -9.176  -5.893  1.00  0.00           C  
ATOM    132  C   PRO A  11       8.955  -9.465  -4.475  1.00  0.00           C  
ATOM    133  O   PRO A  11       8.137  -9.899  -3.664  1.00  0.00           O  
ATOM    134  CB  PRO A  11       8.514 -10.463  -6.728  1.00  0.00           C  
ATOM    135  CG  PRO A  11       9.828 -10.458  -7.466  1.00  0.00           C  
ATOM    136  CD  PRO A  11      10.098  -9.010  -7.763  1.00  0.00           C  
ATOM    137  HA  PRO A  11       7.525  -8.721  -5.905  1.00  0.00           H  
ATOM    138 1HB  PRO A  11       8.406 -11.334  -6.064  1.00  0.00           H  
ATOM    139 2HB  PRO A  11       7.640 -10.457  -7.404  1.00  0.00           H  
ATOM    140 1HG  PRO A  11      10.611 -10.916  -6.830  1.00  0.00           H  
ATOM    141 2HG  PRO A  11       9.755 -11.071  -8.373  1.00  0.00           H  
ATOM    142 1HD  PRO A  11      11.186  -8.864  -7.743  1.00  0.00           H  
ATOM    143 2HD  PRO A  11       9.636  -8.720  -8.722  1.00  0.00           H  
ATOM    144  N   ASP A  12      10.233  -9.252  -4.163  1.00  0.00           N  
ATOM    145  CA  ASP A  12      10.696  -9.578  -2.826  1.00  0.00           C  
ATOM    146  C   ASP A  12      10.718  -8.391  -1.864  1.00  0.00           C  
ATOM    147  O   ASP A  12      11.082  -8.553  -0.705  1.00  0.00           O  
ATOM    148  CB  ASP A  12      12.079 -10.222  -2.915  1.00  0.00           C  
ATOM    149  CG  ASP A  12      12.035 -11.597  -3.605  1.00  0.00           C  
ATOM    150  OD1 ASP A  12      11.124 -12.344  -3.339  1.00  0.00           O  
ATOM    151  OD2 ASP A  12      12.903 -11.880  -4.393  1.00  0.00           O  
ATOM    152  H   ASP A  12      10.896  -8.841  -4.829  1.00  0.00           H  
ATOM    153  HA  ASP A  12      10.018 -10.321  -2.409  1.00  0.00           H  
ATOM    154 1HB  ASP A  12      12.747  -9.565  -3.477  1.00  0.00           H  
ATOM    155 2HB  ASP A  12      12.496 -10.337  -1.914  1.00  0.00           H  
ATOM    156  N   TYR A  13      10.290  -7.212  -2.319  1.00  0.00           N  
ATOM    157  CA  TYR A  13      10.359  -6.010  -1.482  1.00  0.00           C  
ATOM    158  C   TYR A  13       9.652  -6.195  -0.142  1.00  0.00           C  
ATOM    159  O   TYR A  13       8.424  -6.261  -0.073  1.00  0.00           O  
ATOM    160  CB  TYR A  13       9.712  -4.889  -2.295  1.00  0.00           C  
ATOM    161  CG  TYR A  13       9.655  -3.477  -1.751  1.00  0.00           C  
ATOM    162  CD1 TYR A  13      10.793  -2.811  -1.360  1.00  0.00           C  
ATOM    163  CD2 TYR A  13       8.446  -2.822  -1.753  1.00  0.00           C  
ATOM    164  CE1 TYR A  13      10.739  -1.506  -1.012  1.00  0.00           C  
ATOM    165  CE2 TYR A  13       8.384  -1.519  -1.384  1.00  0.00           C  
ATOM    166  CZ  TYR A  13       9.542  -0.856  -1.043  1.00  0.00           C  
ATOM    167  OH  TYR A  13       9.518   0.425  -0.700  1.00  0.00           O  
ATOM    168  H   TYR A  13       9.950  -7.126  -3.280  1.00  0.00           H  
ATOM    169  HA  TYR A  13      11.409  -5.783  -1.288  1.00  0.00           H  
ATOM    170 1HB  TYR A  13      10.217  -4.844  -3.260  1.00  0.00           H  
ATOM    171 2HB  TYR A  13       8.684  -5.184  -2.515  1.00  0.00           H  
ATOM    172  HD1 TYR A  13      11.728  -3.310  -1.341  1.00  0.00           H  
ATOM    173  HD2 TYR A  13       7.539  -3.343  -2.068  1.00  0.00           H  
ATOM    174  HE1 TYR A  13      11.647  -0.977  -0.717  1.00  0.00           H  
ATOM    175  HE2 TYR A  13       7.427  -1.000  -1.390  1.00  0.00           H  
ATOM    176  HH  TYR A  13      10.420   0.753  -0.678  1.00  0.00           H  
ATOM    177  N   THR A  14      10.415  -6.162   0.950  1.00  0.00           N  
ATOM    178  CA  THR A  14       9.850  -6.411   2.281  1.00  0.00           C  
ATOM    179  C   THR A  14       8.976  -5.284   2.803  1.00  0.00           C  
ATOM    180  O   THR A  14       8.038  -5.483   3.573  1.00  0.00           O  
ATOM    181  CB  THR A  14      10.988  -6.709   3.265  1.00  0.00           C  
ATOM    182  OG1 THR A  14      11.950  -5.619   3.230  1.00  0.00           O  
ATOM    183  CG2 THR A  14      11.658  -8.022   2.902  1.00  0.00           C  
ATOM    184  H   THR A  14      11.436  -6.053   0.839  1.00  0.00           H  
ATOM    185  HA  THR A  14       9.230  -7.305   2.213  1.00  0.00           H  
ATOM    186  HB  THR A  14      10.583  -6.782   4.273  1.00  0.00           H  
ATOM    187  HG1 THR A  14      12.376  -5.605   2.315  1.00  0.00           H  
ATOM    188 1HG2 THR A  14      12.464  -8.229   3.600  1.00  0.00           H  
ATOM    189 2HG2 THR A  14      10.926  -8.826   2.940  1.00  0.00           H  
ATOM    190 3HG2 THR A  14      12.056  -7.952   1.895  1.00  0.00           H  
ATOM    191  N   VAL A  15       9.247  -4.099   2.323  1.00  0.00           N  
ATOM    192  CA  VAL A  15       8.540  -2.898   2.704  1.00  0.00           C  
ATOM    193  C   VAL A  15       7.093  -2.930   2.212  1.00  0.00           C  
ATOM    194  O   VAL A  15       6.264  -2.120   2.628  1.00  0.00           O  
ATOM    195  CB  VAL A  15       9.260  -1.679   2.201  1.00  0.00           C  
ATOM    196  CG1 VAL A  15       8.480  -0.427   2.505  1.00  0.00           C  
ATOM    197  CG2 VAL A  15      10.627  -1.642   2.770  1.00  0.00           C  
ATOM    198  H   VAL A  15      10.015  -4.029   1.671  1.00  0.00           H  
ATOM    199  HA  VAL A  15       8.527  -2.842   3.793  1.00  0.00           H  
ATOM    200  HB  VAL A  15       9.318  -1.765   1.227  1.00  0.00           H  
ATOM    201 1HG1 VAL A  15       9.000   0.436   2.097  1.00  0.00           H  
ATOM    202 2HG1 VAL A  15       7.495  -0.499   2.063  1.00  0.00           H  
ATOM    203 3HG1 VAL A  15       8.394  -0.317   3.579  1.00  0.00           H  
ATOM    204 1HG2 VAL A  15      11.167  -0.779   2.387  1.00  0.00           H  
ATOM    205 2HG2 VAL A  15      10.537  -1.581   3.821  1.00  0.00           H  
ATOM    206 3HG2 VAL A  15      11.159  -2.556   2.498  1.00  0.00           H  
ATOM    207  N   HIS A  16       6.760  -3.834   1.281  1.00  0.00           N  
ATOM    208  CA  HIS A  16       5.385  -3.862   0.813  1.00  0.00           C  
ATOM    209  C   HIS A  16       4.396  -4.152   1.957  1.00  0.00           C  
ATOM    210  O   HIS A  16       3.213  -3.848   1.800  1.00  0.00           O  
ATOM    211  CB  HIS A  16       5.129  -4.923  -0.270  1.00  0.00           C  
ATOM    212  CG  HIS A  16       4.986  -6.353   0.233  1.00  0.00           C  
ATOM    213  ND1 HIS A  16       6.051  -7.140   0.570  1.00  0.00           N  
ATOM    214  CD2 HIS A  16       3.878  -7.113   0.440  1.00  0.00           C  
ATOM    215  CE1 HIS A  16       5.622  -8.327   0.958  1.00  0.00           C  
ATOM    216  NE2 HIS A  16       4.301  -8.340   0.887  1.00  0.00           N  
ATOM    217  H   HIS A  16       7.429  -4.517   0.921  1.00  0.00           H  
ATOM    218  HA  HIS A  16       5.134  -2.896   0.386  1.00  0.00           H  
ATOM    219 1HB  HIS A  16       4.230  -4.659  -0.827  1.00  0.00           H  
ATOM    220 2HB  HIS A  16       5.962  -4.910  -0.976  1.00  0.00           H  
ATOM    221  HD1 HIS A  16       7.025  -6.877   0.513  1.00  0.00           H  
ATOM    222  HD2 HIS A  16       2.813  -6.918   0.314  1.00  0.00           H  
ATOM    223  HE1 HIS A  16       6.331  -9.093   1.268  1.00  0.00           H  
ATOM    224  N   GLU A  17       4.875  -4.664   3.121  1.00  0.00           N  
ATOM    225  CA  GLU A  17       4.018  -4.986   4.268  1.00  0.00           C  
ATOM    226  C   GLU A  17       3.609  -3.757   5.108  1.00  0.00           C  
ATOM    227  O   GLU A  17       2.888  -3.891   6.098  1.00  0.00           O  
ATOM    228  CB  GLU A  17       4.680  -6.018   5.198  1.00  0.00           C  
ATOM    229  CG  GLU A  17       4.864  -7.430   4.593  1.00  0.00           C  
ATOM    230  CD  GLU A  17       5.432  -8.458   5.588  1.00  0.00           C  
ATOM    231  OE1 GLU A  17       5.699  -8.092   6.709  1.00  0.00           O  
ATOM    232  OE2 GLU A  17       5.571  -9.609   5.222  1.00  0.00           O  
ATOM    233  H   GLU A  17       5.877  -4.865   3.200  1.00  0.00           H  
ATOM    234  HA  GLU A  17       3.105  -5.437   3.879  1.00  0.00           H  
ATOM    235 1HB  GLU A  17       5.666  -5.653   5.488  1.00  0.00           H  
ATOM    236 2HB  GLU A  17       4.087  -6.117   6.106  1.00  0.00           H  
ATOM    237 1HG  GLU A  17       3.908  -7.790   4.215  1.00  0.00           H  
ATOM    238 2HG  GLU A  17       5.546  -7.347   3.748  1.00  0.00           H  
ATOM    239  N   VAL A  18       4.041  -2.568   4.694  1.00  0.00           N  
ATOM    240  CA  VAL A  18       3.680  -1.298   5.330  1.00  0.00           C  
ATOM    241  C   VAL A  18       2.160  -1.068   5.372  1.00  0.00           C  
ATOM    242  O   VAL A  18       1.427  -1.454   4.452  1.00  0.00           O  
ATOM    243  CB  VAL A  18       4.425  -0.138   4.617  1.00  0.00           C  
ATOM    244  CG1 VAL A  18       3.886   1.240   4.993  1.00  0.00           C  
ATOM    245  CG2 VAL A  18       5.881  -0.174   5.051  1.00  0.00           C  
ATOM    246  H   VAL A  18       4.670  -2.536   3.891  1.00  0.00           H  
ATOM    247  HA  VAL A  18       4.043  -1.323   6.355  1.00  0.00           H  
ATOM    248  HB  VAL A  18       4.352  -0.277   3.571  1.00  0.00           H  
ATOM    249 1HG1 VAL A  18       4.461   2.000   4.471  1.00  0.00           H  
ATOM    250 2HG1 VAL A  18       2.855   1.318   4.695  1.00  0.00           H  
ATOM    251 3HG1 VAL A  18       3.972   1.397   6.064  1.00  0.00           H  
ATOM    252 1HG2 VAL A  18       6.423   0.625   4.546  1.00  0.00           H  
ATOM    253 2HG2 VAL A  18       5.937  -0.022   6.127  1.00  0.00           H  
ATOM    254 3HG2 VAL A  18       6.324  -1.129   4.804  1.00  0.00           H  
ATOM    255  N   GLU A  19       1.708  -0.527   6.509  1.00  0.00           N  
ATOM    256  CA  GLU A  19       0.306  -0.242   6.831  1.00  0.00           C  
ATOM    257  C   GLU A  19      -0.234   0.821   5.891  1.00  0.00           C  
ATOM    258  O   GLU A  19       0.490   1.288   5.019  1.00  0.00           O  
ATOM    259  CB  GLU A  19       0.176   0.228   8.285  1.00  0.00           C  
ATOM    260  CG  GLU A  19       0.545  -0.831   9.324  1.00  0.00           C  
ATOM    261  CD  GLU A  19       0.377  -0.363  10.758  1.00  0.00           C  
ATOM    262  OE1 GLU A  19       0.077   0.790  10.963  1.00  0.00           O  
ATOM    263  OE2 GLU A  19       0.550  -1.168  11.644  1.00  0.00           O  
ATOM    264  H   GLU A  19       2.400  -0.275   7.200  1.00  0.00           H  
ATOM    265  HA  GLU A  19      -0.276  -1.153   6.698  1.00  0.00           H  
ATOM    266 1HB  GLU A  19       0.816   1.096   8.445  1.00  0.00           H  
ATOM    267 2HB  GLU A  19      -0.849   0.539   8.481  1.00  0.00           H  
ATOM    268 1HG  GLU A  19      -0.081  -1.706   9.167  1.00  0.00           H  
ATOM    269 2HG  GLU A  19       1.581  -1.128   9.164  1.00  0.00           H  
ATOM    270  N   ASN A  20      -1.515   1.174   6.006  1.00  0.00           N  
ATOM    271  CA  ASN A  20      -2.059   2.122   5.040  1.00  0.00           C  
ATOM    272  C   ASN A  20      -1.107   3.300   4.876  1.00  0.00           C  
ATOM    273  O   ASN A  20      -0.709   3.946   5.851  1.00  0.00           O  
ATOM    274  CB  ASN A  20      -3.434   2.587   5.467  1.00  0.00           C  
ATOM    275  CG  ASN A  20      -4.455   1.488   5.377  1.00  0.00           C  
ATOM    276  OD1 ASN A  20      -4.268   0.510   4.640  1.00  0.00           O  
ATOM    277  ND2 ASN A  20      -5.529   1.624   6.114  1.00  0.00           N  
ATOM    278  H   ASN A  20      -2.092   0.791   6.740  1.00  0.00           H  
ATOM    279  HA  ASN A  20      -2.139   1.630   4.070  1.00  0.00           H  
ATOM    280 1HB  ASN A  20      -3.393   2.955   6.492  1.00  0.00           H  
ATOM    281 2HB  ASN A  20      -3.748   3.417   4.832  1.00  0.00           H  
ATOM    282 1HD2 ASN A  20      -6.240   0.921   6.094  1.00  0.00           H  
ATOM    283 2HD2 ASN A  20      -5.638   2.430   6.696  1.00  0.00           H  
ATOM    284  N   LEU A  21      -0.769   3.560   3.620  1.00  0.00           N  
ATOM    285  CA  LEU A  21       0.195   4.565   3.232  1.00  0.00           C  
ATOM    286  C   LEU A  21      -0.438   5.744   2.512  1.00  0.00           C  
ATOM    287  O   LEU A  21      -1.237   5.582   1.586  1.00  0.00           O  
ATOM    288  CB  LEU A  21       1.249   3.884   2.356  1.00  0.00           C  
ATOM    289  CG  LEU A  21       2.391   4.722   1.844  1.00  0.00           C  
ATOM    290  CD1 LEU A  21       3.266   5.171   3.019  1.00  0.00           C  
ATOM    291  CD2 LEU A  21       3.175   3.878   0.910  1.00  0.00           C  
ATOM    292  H   LEU A  21      -1.168   2.984   2.895  1.00  0.00           H  
ATOM    293  HA  LEU A  21       0.680   4.935   4.133  1.00  0.00           H  
ATOM    294 1HB  LEU A  21       1.679   3.054   2.927  1.00  0.00           H  
ATOM    295 2HB  LEU A  21       0.748   3.454   1.486  1.00  0.00           H  
ATOM    296  HG  LEU A  21       2.013   5.604   1.324  1.00  0.00           H  
ATOM    297 1HD1 LEU A  21       4.107   5.758   2.656  1.00  0.00           H  
ATOM    298 2HD1 LEU A  21       2.674   5.774   3.705  1.00  0.00           H  
ATOM    299 3HD1 LEU A  21       3.640   4.289   3.542  1.00  0.00           H  
ATOM    300 1HD2 LEU A  21       4.020   4.428   0.527  1.00  0.00           H  
ATOM    301 2HD2 LEU A  21       3.520   3.020   1.459  1.00  0.00           H  
ATOM    302 3HD2 LEU A  21       2.541   3.557   0.088  1.00  0.00           H  
ATOM    303  N   GLU A  22      -0.082   6.941   2.938  1.00  0.00           N  
ATOM    304  CA  GLU A  22      -0.639   8.145   2.347  1.00  0.00           C  
ATOM    305  C   GLU A  22       0.063   8.508   1.047  1.00  0.00           C  
ATOM    306  O   GLU A  22       0.915   9.387   1.012  1.00  0.00           O  
ATOM    307  CB  GLU A  22      -0.549   9.307   3.336  1.00  0.00           C  
ATOM    308  CG  GLU A  22      -1.381   9.107   4.605  1.00  0.00           C  
ATOM    309  CD  GLU A  22      -1.311  10.274   5.566  1.00  0.00           C  
ATOM    310  OE1 GLU A  22      -0.539  11.172   5.330  1.00  0.00           O  
ATOM    311  OE2 GLU A  22      -2.036  10.264   6.534  1.00  0.00           O  
ATOM    312  H   GLU A  22       0.579   7.018   3.697  1.00  0.00           H  
ATOM    313  HA  GLU A  22      -1.690   7.965   2.119  1.00  0.00           H  
ATOM    314 1HB  GLU A  22       0.491   9.453   3.632  1.00  0.00           H  
ATOM    315 2HB  GLU A  22      -0.883  10.225   2.851  1.00  0.00           H  
ATOM    316 1HG  GLU A  22      -2.421   8.950   4.318  1.00  0.00           H  
ATOM    317 2HG  GLU A  22      -1.035   8.205   5.110  1.00  0.00           H  
ATOM    318  N   TYR A  23      -0.321   7.816  -0.021  1.00  0.00           N  
ATOM    319  CA  TYR A  23       0.315   7.977  -1.333  1.00  0.00           C  
ATOM    320  C   TYR A  23       0.260   9.433  -1.779  1.00  0.00           C  
ATOM    321  O   TYR A  23      -0.784  10.080  -1.651  1.00  0.00           O  
ATOM    322  CB  TYR A  23      -0.382   7.099  -2.360  1.00  0.00           C  
ATOM    323  CG  TYR A  23      -0.115   5.632  -2.187  1.00  0.00           C  
ATOM    324  CD1 TYR A  23      -1.035   4.857  -1.525  1.00  0.00           C  
ATOM    325  CD2 TYR A  23       1.027   5.052  -2.723  1.00  0.00           C  
ATOM    326  CE1 TYR A  23      -0.827   3.510  -1.385  1.00  0.00           C  
ATOM    327  CE2 TYR A  23       1.228   3.693  -2.589  1.00  0.00           C  
ATOM    328  CZ  TYR A  23       0.302   2.928  -1.922  1.00  0.00           C  
ATOM    329  OH  TYR A  23       0.467   1.587  -1.783  1.00  0.00           O  
ATOM    330  H   TYR A  23      -1.030   7.099   0.136  1.00  0.00           H  
ATOM    331  HA  TYR A  23       1.348   7.667  -1.272  1.00  0.00           H  
ATOM    332 1HB  TYR A  23      -1.459   7.259  -2.305  1.00  0.00           H  
ATOM    333 2HB  TYR A  23      -0.056   7.389  -3.358  1.00  0.00           H  
ATOM    334  HD1 TYR A  23      -1.933   5.314  -1.104  1.00  0.00           H  
ATOM    335  HD2 TYR A  23       1.756   5.665  -3.261  1.00  0.00           H  
ATOM    336  HE1 TYR A  23      -1.559   2.901  -0.858  1.00  0.00           H  
ATOM    337  HE2 TYR A  23       2.106   3.228  -3.019  1.00  0.00           H  
ATOM    338  HH  TYR A  23       1.418   1.349  -1.749  1.00  0.00           H  
ATOM    339  N   ASP A  24       1.376   9.942  -2.320  1.00  0.00           N  
ATOM    340  CA  ASP A  24       1.426  11.345  -2.742  1.00  0.00           C  
ATOM    341  C   ASP A  24       2.138  11.543  -4.096  1.00  0.00           C  
ATOM    342  O   ASP A  24       3.358  11.378  -4.170  1.00  0.00           O  
ATOM    343  CB  ASP A  24       2.108  12.223  -1.677  1.00  0.00           C  
ATOM    344  CG  ASP A  24       2.080  13.764  -2.004  1.00  0.00           C  
ATOM    345  OD1 ASP A  24       1.714  14.115  -3.114  1.00  0.00           O  
ATOM    346  OD2 ASP A  24       2.418  14.558  -1.140  1.00  0.00           O  
ATOM    347  H   ASP A  24       2.208   9.343  -2.410  1.00  0.00           H  
ATOM    348  HA  ASP A  24       0.406  11.700  -2.784  1.00  0.00           H  
ATOM    349 1HB  ASP A  24       1.622  12.054  -0.707  1.00  0.00           H  
ATOM    350 2HB  ASP A  24       3.153  11.910  -1.559  1.00  0.00           H  
ATOM    351  N   PRO A  25       1.424  11.935  -5.175  1.00  0.00           N  
ATOM    352  CA  PRO A  25       1.950  12.200  -6.509  1.00  0.00           C  
ATOM    353  C   PRO A  25       3.181  13.127  -6.477  1.00  0.00           C  
ATOM    354  O   PRO A  25       4.024  13.080  -7.378  1.00  0.00           O  
ATOM    355  CB  PRO A  25       0.763  12.876  -7.201  1.00  0.00           C  
ATOM    356  CG  PRO A  25      -0.450  12.279  -6.523  1.00  0.00           C  
ATOM    357  CD  PRO A  25      -0.043  12.127  -5.073  1.00  0.00           C  
ATOM    358  HA  PRO A  25       2.181  11.246  -6.996  1.00  0.00           H  
ATOM    359 1HB  PRO A  25       0.831  13.967  -7.075  1.00  0.00           H  
ATOM    360 2HB  PRO A  25       0.795  12.674  -8.282  1.00  0.00           H  
ATOM    361 1HG  PRO A  25      -1.318  12.945  -6.649  1.00  0.00           H  
ATOM    362 2HG  PRO A  25      -0.717  11.319  -6.988  1.00  0.00           H  
ATOM    363 1HD  PRO A  25      -0.274  13.048  -4.504  1.00  0.00           H  
ATOM    364 2HD  PRO A  25      -0.538  11.231  -4.664  1.00  0.00           H  
ATOM    365  N   ALA A  26       3.259  14.010  -5.466  1.00  0.00           N  
ATOM    366  CA  ALA A  26       4.376  14.934  -5.304  1.00  0.00           C  
ATOM    367  C   ALA A  26       5.705  14.196  -5.072  1.00  0.00           C  
ATOM    368  O   ALA A  26       6.774  14.737  -5.353  1.00  0.00           O  
ATOM    369  CB  ALA A  26       4.107  15.876  -4.154  1.00  0.00           C  
ATOM    370  H   ALA A  26       2.539  14.027  -4.735  1.00  0.00           H  
ATOM    371  HA  ALA A  26       4.464  15.513  -6.224  1.00  0.00           H  
ATOM    372 1HB  ALA A  26       4.898  16.574  -4.077  1.00  0.00           H  
ATOM    373 2HB  ALA A  26       3.173  16.407  -4.331  1.00  0.00           H  
ATOM    374 3HB  ALA A  26       4.029  15.311  -3.231  1.00  0.00           H  
ATOM    375  N   ARG A  27       5.634  13.005  -4.461  1.00  0.00           N  
ATOM    376  CA  ARG A  27       6.809  12.190  -4.161  1.00  0.00           C  
ATOM    377  C   ARG A  27       7.016  11.225  -5.333  1.00  0.00           C  
ATOM    378  O   ARG A  27       8.144  10.982  -5.769  1.00  0.00           O  
ATOM    379  CB  ARG A  27       6.624  11.422  -2.842  1.00  0.00           C  
ATOM    380  CG  ARG A  27       7.833  10.577  -2.364  1.00  0.00           C  
ATOM    381  CD  ARG A  27       8.955  11.468  -2.014  1.00  0.00           C  
ATOM    382  NE  ARG A  27      10.237  10.771  -1.631  1.00  0.00           N  
ATOM    383  CZ  ARG A  27      10.786  10.720  -0.391  1.00  0.00           C  
ATOM    384  NH1 ARG A  27      10.223  11.340   0.592  1.00  0.00           N  
ATOM    385  NH2 ARG A  27      11.921  10.074  -0.172  1.00  0.00           N  
ATOM    386  H   ARG A  27       4.722  12.616  -4.244  1.00  0.00           H  
ATOM    387  HA  ARG A  27       7.681  12.837  -4.075  1.00  0.00           H  
ATOM    388 1HB  ARG A  27       6.375  12.126  -2.042  1.00  0.00           H  
ATOM    389 2HB  ARG A  27       5.774  10.737  -2.940  1.00  0.00           H  
ATOM    390 1HG  ARG A  27       7.557   9.987  -1.503  1.00  0.00           H  
ATOM    391 2HG  ARG A  27       8.150   9.921  -3.170  1.00  0.00           H  
ATOM    392 1HD  ARG A  27       9.143  12.130  -2.834  1.00  0.00           H  
ATOM    393 2HD  ARG A  27       8.634  12.065  -1.153  1.00  0.00           H  
ATOM    394  HE  ARG A  27      10.725  10.283  -2.370  1.00  0.00           H  
ATOM    395 1HH1 ARG A  27       9.370  11.863   0.431  1.00  0.00           H  
ATOM    396 2HH1 ARG A  27      10.636  11.311   1.521  1.00  0.00           H  
ATOM    397 1HH2 ARG A  27      12.390   9.592  -0.924  1.00  0.00           H  
ATOM    398 2HH2 ARG A  27      12.348  10.099   0.771  1.00  0.00           H  
ATOM    399  N   PHE A  28       5.903  10.717  -5.873  1.00  0.00           N  
ATOM    400  CA  PHE A  28       5.934   9.744  -6.976  1.00  0.00           C  
ATOM    401  C   PHE A  28       6.835  10.225  -8.103  1.00  0.00           C  
ATOM    402  O   PHE A  28       6.775  11.398  -8.469  1.00  0.00           O  
ATOM    403  CB  PHE A  28       4.521   9.502  -7.499  1.00  0.00           C  
ATOM    404  CG  PHE A  28       4.404   8.562  -8.659  1.00  0.00           C  
ATOM    405  CD1 PHE A  28       4.588   7.201  -8.512  1.00  0.00           C  
ATOM    406  CD2 PHE A  28       4.070   9.054  -9.913  1.00  0.00           C  
ATOM    407  CE1 PHE A  28       4.460   6.351  -9.597  1.00  0.00           C  
ATOM    408  CE2 PHE A  28       3.939   8.209 -10.996  1.00  0.00           C  
ATOM    409  CZ  PHE A  28       4.138   6.854 -10.837  1.00  0.00           C  
ATOM    410  H   PHE A  28       5.003  10.981  -5.465  1.00  0.00           H  
ATOM    411  HA  PHE A  28       6.332   8.798  -6.598  1.00  0.00           H  
ATOM    412 1HB  PHE A  28       3.892   9.135  -6.686  1.00  0.00           H  
ATOM    413 2HB  PHE A  28       4.120  10.449  -7.820  1.00  0.00           H  
ATOM    414  HD1 PHE A  28       4.850   6.797  -7.530  1.00  0.00           H  
ATOM    415  HD2 PHE A  28       3.911  10.126 -10.037  1.00  0.00           H  
ATOM    416  HE1 PHE A  28       4.621   5.280  -9.461  1.00  0.00           H  
ATOM    417  HE2 PHE A  28       3.678   8.610 -11.974  1.00  0.00           H  
ATOM    418  HZ  PHE A  28       4.038   6.183 -11.688  1.00  0.00           H  
ATOM    419  N   ARG A  29       7.650   9.294  -8.648  1.00  0.00           N  
ATOM    420  CA  ARG A  29       8.689   9.466  -9.686  1.00  0.00           C  
ATOM    421  C   ARG A  29      10.090   9.698  -9.098  1.00  0.00           C  
ATOM    422  O   ARG A  29      11.073   9.196  -9.669  1.00  0.00           O  
ATOM    423  CB  ARG A  29       8.392  10.615 -10.642  1.00  0.00           C  
ATOM    424  CG  ARG A  29       7.232  10.425 -11.563  1.00  0.00           C  
ATOM    425  CD  ARG A  29       6.758  11.723 -12.089  1.00  0.00           C  
ATOM    426  NE  ARG A  29       6.100  12.472 -11.024  1.00  0.00           N  
ATOM    427  CZ  ARG A  29       5.483  13.662 -11.166  1.00  0.00           C  
ATOM    428  NH1 ARG A  29       5.458  14.256 -12.343  1.00  0.00           N  
ATOM    429  NH2 ARG A  29       4.886  14.235 -10.127  1.00  0.00           N  
ATOM    430  H   ARG A  29       7.575   8.330  -8.289  1.00  0.00           H  
ATOM    431  HA  ARG A  29       8.712   8.555 -10.277  1.00  0.00           H  
ATOM    432 1HB  ARG A  29       8.296  11.534 -10.145  1.00  0.00           H  
ATOM    433 2HB  ARG A  29       9.257  10.727 -11.291  1.00  0.00           H  
ATOM    434 1HG  ARG A  29       7.530   9.800 -12.403  1.00  0.00           H  
ATOM    435 2HG  ARG A  29       6.427   9.952 -11.034  1.00  0.00           H  
ATOM    436 1HD  ARG A  29       7.603  12.311 -12.451  1.00  0.00           H  
ATOM    437 2HD  ARG A  29       6.043  11.563 -12.894  1.00  0.00           H  
ATOM    438  HE  ARG A  29       6.140  12.064 -10.079  1.00  0.00           H  
ATOM    439 1HH1 ARG A  29       5.911  13.825 -13.136  1.00  0.00           H  
ATOM    440 2HH1 ARG A  29       4.982  15.137 -12.451  1.00  0.00           H  
ATOM    441 1HH2 ARG A  29       4.861  13.768  -9.201  1.00  0.00           H  
ATOM    442 2HH2 ARG A  29       4.425  15.118 -10.238  1.00  0.00           H  
ATOM    443  N   CYS A  30      10.209  10.303  -7.910  1.00  0.00           N  
ATOM    444  CA  CYS A  30      11.502  10.218  -7.232  1.00  0.00           C  
ATOM    445  C   CYS A  30      11.303   8.894  -6.585  1.00  0.00           C  
ATOM    446  O   CYS A  30      10.231   8.346  -6.788  1.00  0.00           O  
ATOM    447  CB  CYS A  30      11.788  11.323  -6.236  1.00  0.00           C  
ATOM    448  SG  CYS A  30      10.969  11.154  -4.766  1.00  0.00           S  
ATOM    449  H   CYS A  30       9.402  10.715  -7.432  1.00  0.00           H  
ATOM    450  HA  CYS A  30      12.321  10.151  -7.945  1.00  0.00           H  
ATOM    451 1HB  CYS A  30      12.860  11.382  -6.033  1.00  0.00           H  
ATOM    452 2HB  CYS A  30      11.483  12.271  -6.665  1.00  0.00           H  
ATOM    453  HG  CYS A  30       9.740  11.138  -5.313  1.00  0.00           H  
ATOM    454  N   ILE A  31      12.272   8.305  -5.903  1.00  0.00           N  
ATOM    455  CA  ILE A  31      12.158   6.929  -5.342  1.00  0.00           C  
ATOM    456  C   ILE A  31      11.740   5.801  -6.368  1.00  0.00           C  
ATOM    457  O   ILE A  31      12.163   4.654  -6.221  1.00  0.00           O  
ATOM    458  CB  ILE A  31      11.301   6.870  -4.027  1.00  0.00           C  
ATOM    459  CG1 ILE A  31       9.822   7.299  -4.183  1.00  0.00           C  
ATOM    460  CG2 ILE A  31      11.983   7.724  -2.966  1.00  0.00           C  
ATOM    461  CD1 ILE A  31       9.007   7.025  -2.960  1.00  0.00           C  
ATOM    462  H   ILE A  31      13.127   8.820  -5.747  1.00  0.00           H  
ATOM    463  HA  ILE A  31      13.146   6.673  -4.986  1.00  0.00           H  
ATOM    464  HB  ILE A  31      11.281   5.846  -3.676  1.00  0.00           H  
ATOM    465 1HG1 ILE A  31       9.755   8.361  -4.364  1.00  0.00           H  
ATOM    466 2HG1 ILE A  31       9.371   6.758  -5.023  1.00  0.00           H  
ATOM    467 1HG2 ILE A  31      11.430   7.647  -2.030  1.00  0.00           H  
ATOM    468 2HG2 ILE A  31      13.004   7.366  -2.813  1.00  0.00           H  
ATOM    469 3HG2 ILE A  31      12.010   8.758  -3.291  1.00  0.00           H  
ATOM    470 1HD1 ILE A  31       7.975   7.346  -3.124  1.00  0.00           H  
ATOM    471 2HD1 ILE A  31       9.023   5.954  -2.741  1.00  0.00           H  
ATOM    472 3HD1 ILE A  31       9.428   7.570  -2.137  1.00  0.00           H  
ATOM    473  N   ASP A  32      11.005   6.112  -7.445  1.00  0.00           N  
ATOM    474  CA  ASP A  32      10.727   5.166  -8.513  1.00  0.00           C  
ATOM    475  C   ASP A  32      11.935   5.231  -9.429  1.00  0.00           C  
ATOM    476  O   ASP A  32      12.465   4.201  -9.851  1.00  0.00           O  
ATOM    477  CB  ASP A  32       9.443   5.549  -9.262  1.00  0.00           C  
ATOM    478  CG  ASP A  32       8.188   5.414  -8.386  1.00  0.00           C  
ATOM    479  OD1 ASP A  32       7.875   4.297  -8.060  1.00  0.00           O  
ATOM    480  OD2 ASP A  32       7.554   6.413  -8.053  1.00  0.00           O  
ATOM    481  H   ASP A  32      10.618   7.040  -7.521  1.00  0.00           H  
ATOM    482  HA  ASP A  32      10.632   4.162  -8.110  1.00  0.00           H  
ATOM    483 1HB  ASP A  32       9.529   6.565  -9.607  1.00  0.00           H  
ATOM    484 2HB  ASP A  32       9.331   4.914 -10.141  1.00  0.00           H  
ATOM    485  N   THR A  33      12.474   6.440  -9.628  1.00  0.00           N  
ATOM    486  CA  THR A  33      13.696   6.559 -10.403  1.00  0.00           C  
ATOM    487  C   THR A  33      14.778   5.779  -9.651  1.00  0.00           C  
ATOM    488  O   THR A  33      15.518   5.000 -10.245  1.00  0.00           O  
ATOM    489  CB  THR A  33      14.109   8.040 -10.622  1.00  0.00           C  
ATOM    490  OG1 THR A  33      13.068   8.738 -11.382  1.00  0.00           O  
ATOM    491  CG2 THR A  33      15.463   8.129 -11.352  1.00  0.00           C  
ATOM    492  H   THR A  33      12.003   7.289  -9.310  1.00  0.00           H  
ATOM    493  HA  THR A  33      13.550   6.091 -11.378  1.00  0.00           H  
ATOM    494  HB  THR A  33      14.206   8.529  -9.652  1.00  0.00           H  
ATOM    495  HG1 THR A  33      12.292   8.877 -10.788  1.00  0.00           H  
ATOM    496 1HG2 THR A  33      15.740   9.175 -11.484  1.00  0.00           H  
ATOM    497 2HG2 THR A  33      16.228   7.623 -10.759  1.00  0.00           H  
ATOM    498 3HG2 THR A  33      15.384   7.651 -12.327  1.00  0.00           H  
ATOM    499  N   LEU A  34      14.825   5.951  -8.325  1.00  0.00           N  
ATOM    500  CA  LEU A  34      15.795   5.259  -7.474  1.00  0.00           C  
ATOM    501  C   LEU A  34      15.641   3.753  -7.534  1.00  0.00           C  
ATOM    502  O   LEU A  34      16.636   3.034  -7.586  1.00  0.00           O  
ATOM    503  CB  LEU A  34      15.656   5.677  -6.031  1.00  0.00           C  
ATOM    504  CG  LEU A  34      16.608   5.028  -5.083  1.00  0.00           C  
ATOM    505  CD1 LEU A  34      18.075   5.320  -5.493  1.00  0.00           C  
ATOM    506  CD2 LEU A  34      16.290   5.561  -3.712  1.00  0.00           C  
ATOM    507  H   LEU A  34      14.169   6.591  -7.911  1.00  0.00           H  
ATOM    508  HA  LEU A  34      16.793   5.512  -7.820  1.00  0.00           H  
ATOM    509 1HB  LEU A  34      15.691   6.741  -5.929  1.00  0.00           H  
ATOM    510 2HB  LEU A  34      14.691   5.335  -5.714  1.00  0.00           H  
ATOM    511  HG  LEU A  34      16.463   3.950  -5.105  1.00  0.00           H  
ATOM    512 1HD1 LEU A  34      18.745   4.841  -4.809  1.00  0.00           H  
ATOM    513 2HD1 LEU A  34      18.259   4.935  -6.494  1.00  0.00           H  
ATOM    514 3HD1 LEU A  34      18.272   6.377  -5.481  1.00  0.00           H  
ATOM    515 1HD2 LEU A  34      16.928   5.102  -2.984  1.00  0.00           H  
ATOM    516 2HD2 LEU A  34      16.433   6.640  -3.701  1.00  0.00           H  
ATOM    517 3HD2 LEU A  34      15.257   5.338  -3.461  1.00  0.00           H  
ATOM    518  N   HIS A  35      14.403   3.265  -7.488  1.00  0.00           N  
ATOM    519  CA  HIS A  35      14.143   1.835  -7.577  1.00  0.00           C  
ATOM    520  C   HIS A  35      14.760   1.287  -8.859  1.00  0.00           C  
ATOM    521  O   HIS A  35      15.429   0.246  -8.842  1.00  0.00           O  
ATOM    522  CB  HIS A  35      12.641   1.563  -7.574  1.00  0.00           C  
ATOM    523  CG  HIS A  35      12.269   0.131  -7.669  1.00  0.00           C  
ATOM    524  ND1 HIS A  35      10.983  -0.268  -7.912  1.00  0.00           N  
ATOM    525  CD2 HIS A  35      12.998  -1.002  -7.544  1.00  0.00           C  
ATOM    526  CE1 HIS A  35      10.922  -1.577  -7.932  1.00  0.00           C  
ATOM    527  NE2 HIS A  35      12.125  -2.060  -7.702  1.00  0.00           N  
ATOM    528  H   HIS A  35      13.610   3.891  -7.377  1.00  0.00           H  
ATOM    529  HA  HIS A  35      14.592   1.320  -6.729  1.00  0.00           H  
ATOM    530 1HB  HIS A  35      12.203   1.969  -6.659  1.00  0.00           H  
ATOM    531 2HB  HIS A  35      12.178   2.083  -8.409  1.00  0.00           H  
ATOM    532  HD1 HIS A  35      10.197   0.341  -8.045  1.00  0.00           H  
ATOM    533  HD2 HIS A  35      14.056  -1.190  -7.345  1.00  0.00           H  
ATOM    534  HE1 HIS A  35       9.983  -2.063  -8.121  1.00  0.00           H  
ATOM    535  N   HIS A  36      14.560   2.002  -9.970  1.00  0.00           N  
ATOM    536  CA  HIS A  36      15.127   1.571 -11.237  1.00  0.00           C  
ATOM    537  C   HIS A  36      16.657   1.591 -11.180  1.00  0.00           C  
ATOM    538  O   HIS A  36      17.303   0.662 -11.673  1.00  0.00           O  
ATOM    539  CB  HIS A  36      14.614   2.446 -12.387  1.00  0.00           C  
ATOM    540  CG  HIS A  36      13.177   2.183 -12.756  1.00  0.00           C  
ATOM    541  ND1 HIS A  36      12.742   0.956 -13.225  1.00  0.00           N  
ATOM    542  CD2 HIS A  36      12.085   2.984 -12.734  1.00  0.00           C  
ATOM    543  CE1 HIS A  36      11.444   1.020 -13.470  1.00  0.00           C  
ATOM    544  NE2 HIS A  36      11.023   2.238 -13.181  1.00  0.00           N  
ATOM    545  H   HIS A  36      13.990   2.851  -9.931  1.00  0.00           H  
ATOM    546  HA  HIS A  36      14.820   0.547 -11.439  1.00  0.00           H  
ATOM    547 1HB  HIS A  36      14.700   3.493 -12.107  1.00  0.00           H  
ATOM    548 2HB  HIS A  36      15.234   2.291 -13.269  1.00  0.00           H  
ATOM    549  HD2 HIS A  36      12.056   4.028 -12.420  1.00  0.00           H  
ATOM    550  HE1 HIS A  36      10.826   0.206 -13.849  1.00  0.00           H  
ATOM    551  HE2 HIS A  36      10.075   2.573 -13.273  1.00  0.00           H  
ATOM    552  N   VAL A  37      17.244   2.608 -10.536  1.00  0.00           N  
ATOM    553  CA  VAL A  37      18.702   2.686 -10.398  1.00  0.00           C  
ATOM    554  C   VAL A  37      19.230   1.508  -9.581  1.00  0.00           C  
ATOM    555  O   VAL A  37      20.217   0.865  -9.951  1.00  0.00           O  
ATOM    556  CB  VAL A  37      19.113   4.002  -9.710  1.00  0.00           C  
ATOM    557  CG1 VAL A  37      20.588   3.985  -9.382  1.00  0.00           C  
ATOM    558  CG2 VAL A  37      18.796   5.170 -10.616  1.00  0.00           C  
ATOM    559  H   VAL A  37      16.661   3.361 -10.165  1.00  0.00           H  
ATOM    560  HA  VAL A  37      19.144   2.659 -11.393  1.00  0.00           H  
ATOM    561  HB  VAL A  37      18.568   4.098  -8.783  1.00  0.00           H  
ATOM    562 1HG1 VAL A  37      20.857   4.918  -8.881  1.00  0.00           H  
ATOM    563 2HG1 VAL A  37      20.791   3.141  -8.726  1.00  0.00           H  
ATOM    564 3HG1 VAL A  37      21.162   3.883 -10.302  1.00  0.00           H  
ATOM    565 1HG2 VAL A  37      19.066   6.096 -10.116  1.00  0.00           H  
ATOM    566 2HG2 VAL A  37      19.358   5.063 -11.538  1.00  0.00           H  
ATOM    567 3HG2 VAL A  37      17.754   5.183 -10.842  1.00  0.00           H  
ATOM    568  N   CYS A  38      18.556   1.208  -8.475  1.00  0.00           N  
ATOM    569  CA  CYS A  38      18.936   0.104  -7.617  1.00  0.00           C  
ATOM    570  C   CYS A  38      18.944  -1.202  -8.412  1.00  0.00           C  
ATOM    571  O   CYS A  38      19.966  -1.898  -8.461  1.00  0.00           O  
ATOM    572  CB  CYS A  38      17.947  -0.001  -6.442  1.00  0.00           C  
ATOM    573  SG  CYS A  38      18.291  -1.323  -5.271  1.00  0.00           S  
ATOM    574  H   CYS A  38      17.759   1.781  -8.224  1.00  0.00           H  
ATOM    575  HA  CYS A  38      19.930   0.284  -7.222  1.00  0.00           H  
ATOM    576 1HB  CYS A  38      17.936   0.945  -5.898  1.00  0.00           H  
ATOM    577 2HB  CYS A  38      16.944  -0.157  -6.832  1.00  0.00           H  
ATOM    578  N   ASN A  39      17.847  -1.481  -9.127  1.00  0.00           N  
ATOM    579  CA  ASN A  39      17.788  -2.679  -9.957  1.00  0.00           C  
ATOM    580  C   ASN A  39      18.826  -2.656 -11.104  1.00  0.00           C  
ATOM    581  O   ASN A  39      19.437  -3.683 -11.412  1.00  0.00           O  
ATOM    582  CB  ASN A  39      16.383  -2.873 -10.524  1.00  0.00           C  
ATOM    583  CG  ASN A  39      15.295  -3.437  -9.541  1.00  0.00           C  
ATOM    584  OD1 ASN A  39      15.538  -4.086  -8.494  1.00  0.00           O  
ATOM    585  ND2 ASN A  39      14.070  -3.189  -9.922  1.00  0.00           N  
ATOM    586  H   ASN A  39      17.036  -0.864  -9.071  1.00  0.00           H  
ATOM    587  HA  ASN A  39      18.023  -3.536  -9.324  1.00  0.00           H  
ATOM    588 1HB  ASN A  39      16.029  -1.901 -10.885  1.00  0.00           H  
ATOM    589 2HB  ASN A  39      16.439  -3.530 -11.388  1.00  0.00           H  
ATOM    590 1HD2 ASN A  39      13.295  -3.515  -9.375  1.00  0.00           H  
ATOM    591 2HD2 ASN A  39      13.904  -2.669 -10.760  1.00  0.00           H  
ATOM    592  N   SER A  40      19.079  -1.480 -11.702  1.00  0.00           N  
ATOM    593  CA  SER A  40      20.030  -1.331 -12.814  1.00  0.00           C  
ATOM    594  C   SER A  40      21.450  -1.693 -12.393  1.00  0.00           C  
ATOM    595  O   SER A  40      22.232  -2.231 -13.178  1.00  0.00           O  
ATOM    596  CB  SER A  40      20.006   0.086 -13.353  1.00  0.00           C  
ATOM    597  OG  SER A  40      18.759   0.385 -13.928  1.00  0.00           O  
ATOM    598  H   SER A  40      18.556  -0.655 -11.419  1.00  0.00           H  
ATOM    599  HA  SER A  40      19.728  -2.008 -13.613  1.00  0.00           H  
ATOM    600 1HB  SER A  40      20.215   0.781 -12.548  1.00  0.00           H  
ATOM    601 2HB  SER A  40      20.791   0.203 -14.097  1.00  0.00           H  
ATOM    602  HG  SER A  40      18.113   0.326 -13.189  1.00  0.00           H  
ATOM    603  N   ARG A  41      21.758  -1.434 -11.124  1.00  0.00           N  
ATOM    604  CA  ARG A  41      23.051  -1.717 -10.510  1.00  0.00           C  
ATOM    605  C   ARG A  41      23.127  -3.155  -9.990  1.00  0.00           C  
ATOM    606  O   ARG A  41      24.088  -3.524  -9.314  1.00  0.00           O  
ATOM    607  CB  ARG A  41      23.305  -0.753  -9.362  1.00  0.00           C  
ATOM    608  CG  ARG A  41      23.543   0.695  -9.769  1.00  0.00           C  
ATOM    609  CD  ARG A  41      23.683   1.569  -8.583  1.00  0.00           C  
ATOM    610  NE  ARG A  41      23.881   2.972  -8.944  1.00  0.00           N  
ATOM    611  CZ  ARG A  41      25.081   3.546  -9.176  1.00  0.00           C  
ATOM    612  NH1 ARG A  41      26.178   2.830  -9.084  1.00  0.00           N  
ATOM    613  NH2 ARG A  41      25.162   4.828  -9.498  1.00  0.00           N  
ATOM    614  H   ARG A  41      21.057  -0.952 -10.555  1.00  0.00           H  
ATOM    615  HA  ARG A  41      23.826  -1.579 -11.263  1.00  0.00           H  
ATOM    616 1HB  ARG A  41      22.432  -0.758  -8.702  1.00  0.00           H  
ATOM    617 2HB  ARG A  41      24.159  -1.088  -8.778  1.00  0.00           H  
ATOM    618 1HG  ARG A  41      24.458   0.761 -10.356  1.00  0.00           H  
ATOM    619 2HG  ARG A  41      22.704   1.052 -10.365  1.00  0.00           H  
ATOM    620 1HD  ARG A  41      22.768   1.495  -7.997  1.00  0.00           H  
ATOM    621 2HD  ARG A  41      24.526   1.246  -7.974  1.00  0.00           H  
ATOM    622  HE  ARG A  41      23.061   3.552  -9.026  1.00  0.00           H  
ATOM    623 1HH1 ARG A  41      26.124   1.851  -8.838  1.00  0.00           H  
ATOM    624 2HH1 ARG A  41      27.076   3.258  -9.255  1.00  0.00           H  
ATOM    625 1HH2 ARG A  41      24.331   5.393  -9.576  1.00  0.00           H  
ATOM    626 2HH2 ARG A  41      26.067   5.245  -9.665  1.00  0.00           H  
ATOM    627  N   GLU A  42      22.101  -3.952 -10.313  1.00  0.00           N  
ATOM    628  CA  GLU A  42      21.937  -5.344  -9.921  1.00  0.00           C  
ATOM    629  C   GLU A  42      21.858  -5.515  -8.416  1.00  0.00           C  
ATOM    630  O   GLU A  42      22.368  -6.489  -7.861  1.00  0.00           O  
ATOM    631  CB  GLU A  42      23.064  -6.215 -10.495  1.00  0.00           C  
ATOM    632  CG  GLU A  42      23.134  -6.221 -12.030  1.00  0.00           C  
ATOM    633  CD  GLU A  42      24.191  -7.158 -12.594  1.00  0.00           C  
ATOM    634  OE1 GLU A  42      24.893  -7.774 -11.827  1.00  0.00           O  
ATOM    635  OE2 GLU A  42      24.287  -7.253 -13.796  1.00  0.00           O  
ATOM    636  H   GLU A  42      21.341  -3.575 -10.871  1.00  0.00           H  
ATOM    637  HA  GLU A  42      20.992  -5.694 -10.341  1.00  0.00           H  
ATOM    638 1HB  GLU A  42      24.026  -5.893 -10.109  1.00  0.00           H  
ATOM    639 2HB  GLU A  42      22.916  -7.245 -10.172  1.00  0.00           H  
ATOM    640 1HG  GLU A  42      22.161  -6.517 -12.420  1.00  0.00           H  
ATOM    641 2HG  GLU A  42      23.334  -5.206 -12.375  1.00  0.00           H  
ATOM    642  N   LEU A  43      21.176  -4.577  -7.769  1.00  0.00           N  
ATOM    643  CA  LEU A  43      20.950  -4.619  -6.342  1.00  0.00           C  
ATOM    644  C   LEU A  43      19.477  -4.885  -6.098  1.00  0.00           C  
ATOM    645  O   LEU A  43      18.629  -4.410  -6.854  1.00  0.00           O  
ATOM    646  CB  LEU A  43      21.332  -3.271  -5.747  1.00  0.00           C  
ATOM    647  CG  LEU A  43      22.741  -2.811  -5.986  1.00  0.00           C  
ATOM    648  CD1 LEU A  43      22.881  -1.397  -5.460  1.00  0.00           C  
ATOM    649  CD2 LEU A  43      23.690  -3.762  -5.300  1.00  0.00           C  
ATOM    650  H   LEU A  43      20.788  -3.781  -8.278  1.00  0.00           H  
ATOM    651  HA  LEU A  43      21.540  -5.418  -5.892  1.00  0.00           H  
ATOM    652 1HB  LEU A  43      20.697  -2.529  -6.178  1.00  0.00           H  
ATOM    653 2HB  LEU A  43      21.150  -3.301  -4.670  1.00  0.00           H  
ATOM    654  HG  LEU A  43      22.949  -2.798  -7.049  1.00  0.00           H  
ATOM    655 1HD1 LEU A  43      23.894  -1.037  -5.632  1.00  0.00           H  
ATOM    656 2HD1 LEU A  43      22.175  -0.749  -5.985  1.00  0.00           H  
ATOM    657 3HD1 LEU A  43      22.665  -1.382  -4.394  1.00  0.00           H  
ATOM    658 1HD2 LEU A  43      24.717  -3.439  -5.466  1.00  0.00           H  
ATOM    659 2HD2 LEU A  43      23.478  -3.779  -4.229  1.00  0.00           H  
ATOM    660 3HD2 LEU A  43      23.553  -4.766  -5.712  1.00  0.00           H  
ATOM    661  N   ASP A  44      19.145  -5.641  -5.064  1.00  0.00           N  
ATOM    662  CA  ASP A  44      17.726  -5.781  -4.763  1.00  0.00           C  
ATOM    663  C   ASP A  44      17.279  -4.530  -4.035  1.00  0.00           C  
ATOM    664  O   ASP A  44      18.042  -3.981  -3.239  1.00  0.00           O  
ATOM    665  CB  ASP A  44      17.420  -7.035  -3.938  1.00  0.00           C  
ATOM    666  CG  ASP A  44      17.542  -8.352  -4.736  1.00  0.00           C  
ATOM    667  OD1 ASP A  44      17.584  -8.310  -5.947  1.00  0.00           O  
ATOM    668  OD2 ASP A  44      17.576  -9.380  -4.112  1.00  0.00           O  
ATOM    669  H   ASP A  44      19.874  -6.046  -4.462  1.00  0.00           H  
ATOM    670  HA  ASP A  44      17.168  -5.847  -5.698  1.00  0.00           H  
ATOM    671 1HB  ASP A  44      18.110  -7.088  -3.098  1.00  0.00           H  
ATOM    672 2HB  ASP A  44      16.411  -6.966  -3.529  1.00  0.00           H  
ATOM    673  N   ILE A  45      16.015  -4.154  -4.180  1.00  0.00           N  
ATOM    674  CA  ILE A  45      15.527  -2.987  -3.451  1.00  0.00           C  
ATOM    675  C   ILE A  45      15.674  -3.126  -1.927  1.00  0.00           C  
ATOM    676  O   ILE A  45      15.928  -2.129  -1.242  1.00  0.00           O  
ATOM    677  CB  ILE A  45      14.093  -2.672  -3.894  1.00  0.00           C  
ATOM    678  CG1 ILE A  45      13.661  -1.302  -3.286  1.00  0.00           C  
ATOM    679  CG2 ILE A  45      13.193  -3.838  -3.603  1.00  0.00           C  
ATOM    680  CD1 ILE A  45      12.372  -0.685  -3.878  1.00  0.00           C  
ATOM    681  H   ILE A  45      15.419  -4.635  -4.837  1.00  0.00           H  
ATOM    682  HA  ILE A  45      16.115  -2.135  -3.744  1.00  0.00           H  
ATOM    683  HB  ILE A  45      14.090  -2.516  -4.973  1.00  0.00           H  
ATOM    684 1HG1 ILE A  45      13.519  -1.441  -2.219  1.00  0.00           H  
ATOM    685 2HG1 ILE A  45      14.470  -0.595  -3.433  1.00  0.00           H  
ATOM    686 1HG2 ILE A  45      12.189  -3.613  -3.953  1.00  0.00           H  
ATOM    687 2HG2 ILE A  45      13.569  -4.717  -4.121  1.00  0.00           H  
ATOM    688 3HG2 ILE A  45      13.185  -4.037  -2.556  1.00  0.00           H  
ATOM    689 1HD1 ILE A  45      12.154   0.259  -3.384  1.00  0.00           H  
ATOM    690 2HD1 ILE A  45      12.507  -0.507  -4.917  1.00  0.00           H  
ATOM    691 3HD1 ILE A  45      11.535  -1.357  -3.744  1.00  0.00           H  
ATOM    692  N   ASP A  46      15.612  -4.348  -1.397  1.00  0.00           N  
ATOM    693  CA  ASP A  46      15.849  -4.545   0.026  1.00  0.00           C  
ATOM    694  C   ASP A  46      17.287  -4.196   0.403  1.00  0.00           C  
ATOM    695  O   ASP A  46      17.537  -3.696   1.498  1.00  0.00           O  
ATOM    696  CB  ASP A  46      15.609  -5.991   0.441  1.00  0.00           C  
ATOM    697  CG  ASP A  46      14.163  -6.437   0.542  1.00  0.00           C  
ATOM    698  OD1 ASP A  46      13.226  -5.624   0.650  1.00  0.00           O  
ATOM    699  OD2 ASP A  46      14.003  -7.618   0.506  1.00  0.00           O  
ATOM    700  H   ASP A  46      15.404  -5.134  -1.994  1.00  0.00           H  
ATOM    701  HA  ASP A  46      15.176  -3.894   0.585  1.00  0.00           H  
ATOM    702 1HB  ASP A  46      16.115  -6.645  -0.273  1.00  0.00           H  
ATOM    703 2HB  ASP A  46      16.085  -6.162   1.409  1.00  0.00           H  
ATOM    704  N   GLU A  47      18.247  -4.489  -0.486  1.00  0.00           N  
ATOM    705  CA  GLU A  47      19.646  -4.230  -0.176  1.00  0.00           C  
ATOM    706  C   GLU A  47      19.855  -2.744  -0.147  1.00  0.00           C  
ATOM    707  O   GLU A  47      20.542  -2.215   0.726  1.00  0.00           O  
ATOM    708  CB  GLU A  47      20.583  -4.873  -1.201  1.00  0.00           C  
ATOM    709  CG  GLU A  47      20.626  -6.391  -1.160  1.00  0.00           C  
ATOM    710  CD  GLU A  47      21.484  -6.993  -2.249  1.00  0.00           C  
ATOM    711  OE1 GLU A  47      21.382  -6.571  -3.387  1.00  0.00           O  
ATOM    712  OE2 GLU A  47      22.259  -7.870  -1.942  1.00  0.00           O  
ATOM    713  H   GLU A  47      18.006  -4.829  -1.407  1.00  0.00           H  
ATOM    714  HA  GLU A  47      19.872  -4.633   0.808  1.00  0.00           H  
ATOM    715 1HB  GLU A  47      20.290  -4.571  -2.207  1.00  0.00           H  
ATOM    716 2HB  GLU A  47      21.596  -4.507  -1.040  1.00  0.00           H  
ATOM    717 1HG  GLU A  47      21.014  -6.703  -0.191  1.00  0.00           H  
ATOM    718 2HG  GLU A  47      19.610  -6.768  -1.249  1.00  0.00           H  
ATOM    719  N   CYS A  48      19.214  -2.068  -1.088  1.00  0.00           N  
ATOM    720  CA  CYS A  48      19.330  -0.635  -1.154  1.00  0.00           C  
ATOM    721  C   CYS A  48      18.740  -0.031   0.118  1.00  0.00           C  
ATOM    722  O   CYS A  48      19.349   0.844   0.736  1.00  0.00           O  
ATOM    723  CB  CYS A  48      18.660  -0.131  -2.433  1.00  0.00           C  
ATOM    724  SG  CYS A  48      19.612  -0.574  -3.919  1.00  0.00           S  
ATOM    725  H   CYS A  48      18.663  -2.581  -1.780  1.00  0.00           H  
ATOM    726  HA  CYS A  48      20.385  -0.373  -1.206  1.00  0.00           H  
ATOM    727 1HB  CYS A  48      17.666  -0.566  -2.517  1.00  0.00           H  
ATOM    728 2HB  CYS A  48      18.550   0.945  -2.405  1.00  0.00           H  
ATOM    729  N   ALA A  49      17.604  -0.559   0.587  1.00  0.00           N  
ATOM    730  CA  ALA A  49      17.039  -0.036   1.823  1.00  0.00           C  
ATOM    731  C   ALA A  49      18.000  -0.257   3.004  1.00  0.00           C  
ATOM    732  O   ALA A  49      18.295   0.668   3.767  1.00  0.00           O  
ATOM    733  CB  ALA A  49      15.705  -0.715   2.111  1.00  0.00           C  
ATOM    734  H   ALA A  49      17.115  -1.285   0.060  1.00  0.00           H  
ATOM    735  HA  ALA A  49      16.889   1.034   1.696  1.00  0.00           H  
ATOM    736 1HB  ALA A  49      15.274  -0.308   3.021  1.00  0.00           H  
ATOM    737 2HB  ALA A  49      15.024  -0.565   1.287  1.00  0.00           H  
ATOM    738 3HB  ALA A  49      15.872  -1.784   2.237  1.00  0.00           H  
ATOM    739  N   ARG A  50      18.587  -1.458   3.076  1.00  0.00           N  
ATOM    740  CA  ARG A  50      19.515  -1.850   4.140  1.00  0.00           C  
ATOM    741  C   ARG A  50      20.798  -1.031   4.136  1.00  0.00           C  
ATOM    742  O   ARG A  50      21.394  -0.789   5.187  1.00  0.00           O  
ATOM    743  CB  ARG A  50      19.854  -3.327   4.015  1.00  0.00           C  
ATOM    744  CG  ARG A  50      18.714  -4.279   4.382  1.00  0.00           C  
ATOM    745  CD  ARG A  50      19.043  -5.690   4.038  1.00  0.00           C  
ATOM    746  NE  ARG A  50      17.947  -6.597   4.341  1.00  0.00           N  
ATOM    747  CZ  ARG A  50      17.866  -7.872   3.911  1.00  0.00           C  
ATOM    748  NH1 ARG A  50      18.823  -8.376   3.161  1.00  0.00           N  
ATOM    749  NH2 ARG A  50      16.823  -8.617   4.238  1.00  0.00           N  
ATOM    750  H   ARG A  50      18.329  -2.170   2.391  1.00  0.00           H  
ATOM    751  HA  ARG A  50      19.014  -1.696   5.095  1.00  0.00           H  
ATOM    752 1HB  ARG A  50      20.145  -3.540   2.991  1.00  0.00           H  
ATOM    753 2HB  ARG A  50      20.706  -3.559   4.651  1.00  0.00           H  
ATOM    754 1HG  ARG A  50      18.556  -4.233   5.459  1.00  0.00           H  
ATOM    755 2HG  ARG A  50      17.799  -3.989   3.879  1.00  0.00           H  
ATOM    756 1HD  ARG A  50      19.250  -5.755   2.969  1.00  0.00           H  
ATOM    757 2HD  ARG A  50      19.919  -6.010   4.599  1.00  0.00           H  
ATOM    758  HE  ARG A  50      17.195  -6.246   4.915  1.00  0.00           H  
ATOM    759 1HH1 ARG A  50      19.618  -7.806   2.906  1.00  0.00           H  
ATOM    760 2HH1 ARG A  50      18.762  -9.331   2.838  1.00  0.00           H  
ATOM    761 1HH2 ARG A  50      16.086  -8.231   4.810  1.00  0.00           H  
ATOM    762 2HH2 ARG A  50      16.761  -9.569   3.911  1.00  0.00           H  
ATOM    763  N   ASN A  51      21.193  -0.556   2.960  1.00  0.00           N  
ATOM    764  CA  ASN A  51      22.406   0.226   2.798  1.00  0.00           C  
ATOM    765  C   ASN A  51      22.165   1.720   3.032  1.00  0.00           C  
ATOM    766  O   ASN A  51      23.081   2.529   2.871  1.00  0.00           O  
ATOM    767  CB  ASN A  51      22.990   0.002   1.415  1.00  0.00           C  
ATOM    768  CG  ASN A  51      23.558  -1.380   1.237  1.00  0.00           C  
ATOM    769  OD1 ASN A  51      24.033  -2.008   2.191  1.00  0.00           O  
ATOM    770  ND2 ASN A  51      23.524  -1.867   0.021  1.00  0.00           N  
ATOM    771  H   ASN A  51      20.664  -0.812   2.125  1.00  0.00           H  
ATOM    772  HA  ASN A  51      23.130  -0.107   3.541  1.00  0.00           H  
ATOM    773 1HB  ASN A  51      22.199   0.131   0.679  1.00  0.00           H  
ATOM    774 2HB  ASN A  51      23.759   0.744   1.210  1.00  0.00           H  
ATOM    775 1HD2 ASN A  51      23.884  -2.780  -0.159  1.00  0.00           H  
ATOM    776 2HD2 ASN A  51      23.137  -1.325  -0.721  1.00  0.00           H  
ATOM    777  N   GLY A  52      20.938   2.091   3.418  1.00  0.00           N  
ATOM    778  CA  GLY A  52      20.609   3.481   3.688  1.00  0.00           C  
ATOM    779  C   GLY A  52      20.299   4.290   2.437  1.00  0.00           C  
ATOM    780  O   GLY A  52      20.265   5.527   2.476  1.00  0.00           O  
ATOM    781  H   GLY A  52      20.201   1.395   3.537  1.00  0.00           H  
ATOM    782 1HA  GLY A  52      19.749   3.510   4.357  1.00  0.00           H  
ATOM    783 2HA  GLY A  52      21.437   3.943   4.222  1.00  0.00           H  
ATOM    784  N   ILE A  53      20.011   3.624   1.326  1.00  0.00           N  
ATOM    785  CA  ILE A  53      19.782   4.371   0.109  1.00  0.00           C  
ATOM    786  C   ILE A  53      18.343   4.849   0.089  1.00  0.00           C  
ATOM    787  O   ILE A  53      17.473   4.226  -0.511  1.00  0.00           O  
ATOM    788  CB  ILE A  53      20.021   3.461  -1.104  1.00  0.00           C  
ATOM    789  CG1 ILE A  53      21.382   2.757  -0.992  1.00  0.00           C  
ATOM    790  CG2 ILE A  53      19.937   4.204  -2.376  1.00  0.00           C  
ATOM    791  CD1 ILE A  53      22.559   3.669  -0.882  1.00  0.00           C  
ATOM    792  H   ILE A  53      19.971   2.605   1.304  1.00  0.00           H  
ATOM    793  HA  ILE A  53      20.452   5.223   0.081  1.00  0.00           H  
ATOM    794  HB  ILE A  53      19.253   2.704  -1.099  1.00  0.00           H  
ATOM    795 1HG1 ILE A  53      21.362   2.136  -0.108  1.00  0.00           H  
ATOM    796 2HG1 ILE A  53      21.518   2.113  -1.866  1.00  0.00           H  
ATOM    797 1HG2 ILE A  53      20.064   3.514  -3.193  1.00  0.00           H  
ATOM    798 2HG2 ILE A  53      18.980   4.673  -2.440  1.00  0.00           H  
ATOM    799 3HG2 ILE A  53      20.700   4.942  -2.427  1.00  0.00           H  
ATOM    800 1HD1 ILE A  53      23.462   3.071  -0.794  1.00  0.00           H  
ATOM    801 2HD1 ILE A  53      22.622   4.287  -1.768  1.00  0.00           H  
ATOM    802 3HD1 ILE A  53      22.454   4.298   0.002  1.00  0.00           H  
ATOM    803  N   LEU A  54      18.119   5.987   0.736  1.00  0.00           N  
ATOM    804  CA  LEU A  54      16.792   6.568   0.936  1.00  0.00           C  
ATOM    805  C   LEU A  54      15.820   5.480   1.405  1.00  0.00           C  
ATOM    806  O   LEU A  54      14.814   5.199   0.760  1.00  0.00           O  
ATOM    807  CB  LEU A  54      16.262   7.159  -0.364  1.00  0.00           C  
ATOM    808  CG  LEU A  54      16.911   8.456  -0.842  1.00  0.00           C  
ATOM    809  CD1 LEU A  54      16.997   9.462   0.311  1.00  0.00           C  
ATOM    810  CD2 LEU A  54      18.282   8.161  -1.437  1.00  0.00           C  
ATOM    811  H   LEU A  54      18.931   6.394   1.198  1.00  0.00           H  
ATOM    812  HA  LEU A  54      16.850   7.342   1.700  1.00  0.00           H  
ATOM    813 1HB  LEU A  54      16.369   6.430  -1.134  1.00  0.00           H  
ATOM    814 2HB  LEU A  54      15.197   7.357  -0.236  1.00  0.00           H  
ATOM    815  HG  LEU A  54      16.294   8.876  -1.594  1.00  0.00           H  
ATOM    816 1HD1 LEU A  54      17.437  10.391  -0.048  1.00  0.00           H  
ATOM    817 2HD1 LEU A  54      15.995   9.664   0.698  1.00  0.00           H  
ATOM    818 3HD1 LEU A  54      17.617   9.056   1.109  1.00  0.00           H  
ATOM    819 1HD2 LEU A  54      18.727   9.092  -1.798  1.00  0.00           H  
ATOM    820 2HD2 LEU A  54      18.909   7.731  -0.683  1.00  0.00           H  
ATOM    821 3HD2 LEU A  54      18.191   7.465  -2.267  1.00  0.00           H  
ATOM    822  N   ASN A  55      16.134   4.881   2.551  1.00  0.00           N  
ATOM    823  CA  ASN A  55      15.402   3.727   3.063  1.00  0.00           C  
ATOM    824  C   ASN A  55      13.893   3.939   3.021  1.00  0.00           C  
ATOM    825  O   ASN A  55      13.338   4.824   3.673  1.00  0.00           O  
ATOM    826  CB  ASN A  55      15.872   3.394   4.471  1.00  0.00           C  
ATOM    827  CG  ASN A  55      15.391   2.041   4.981  1.00  0.00           C  
ATOM    828  OD1 ASN A  55      14.286   1.568   4.690  1.00  0.00           O  
ATOM    829  ND2 ASN A  55      16.239   1.399   5.755  1.00  0.00           N  
ATOM    830  H   ASN A  55      16.950   5.201   3.050  1.00  0.00           H  
ATOM    831  HA  ASN A  55      15.622   2.878   2.417  1.00  0.00           H  
ATOM    832 1HB  ASN A  55      16.965   3.397   4.489  1.00  0.00           H  
ATOM    833 2HB  ASN A  55      15.531   4.167   5.158  1.00  0.00           H  
ATOM    834 1HD2 ASN A  55      16.011   0.502   6.127  1.00  0.00           H  
ATOM    835 2HD2 ASN A  55      17.133   1.802   5.958  1.00  0.00           H  
ATOM    836  N   TRP A  56      13.223   3.058   2.292  1.00  0.00           N  
ATOM    837  CA  TRP A  56      11.790   3.135   2.057  1.00  0.00           C  
ATOM    838  C   TRP A  56      10.936   2.773   3.275  1.00  0.00           C  
ATOM    839  O   TRP A  56       9.725   3.005   3.291  1.00  0.00           O  
ATOM    840  CB  TRP A  56      11.444   2.187   0.930  1.00  0.00           C  
ATOM    841  CG  TRP A  56      11.925   2.577  -0.476  1.00  0.00           C  
ATOM    842  CD1 TRP A  56      11.206   3.247  -1.403  1.00  0.00           C  
ATOM    843  CD2 TRP A  56      13.217   2.308  -1.101  1.00  0.00           C  
ATOM    844  NE1 TRP A  56      11.924   3.365  -2.576  1.00  0.00           N  
ATOM    845  CE2 TRP A  56      13.151   2.811  -2.406  1.00  0.00           C  
ATOM    846  CE3 TRP A  56      14.382   1.688  -0.674  1.00  0.00           C  
ATOM    847  CZ2 TRP A  56      14.211   2.699  -3.296  1.00  0.00           C  
ATOM    848  CZ3 TRP A  56      15.452   1.586  -1.553  1.00  0.00           C  
ATOM    849  CH2 TRP A  56      15.374   2.072  -2.834  1.00  0.00           C  
ATOM    850  H   TRP A  56      13.752   2.340   1.821  1.00  0.00           H  
ATOM    851  HA  TRP A  56      11.557   4.156   1.755  1.00  0.00           H  
ATOM    852 1HB  TRP A  56      11.842   1.201   1.162  1.00  0.00           H  
ATOM    853 2HB  TRP A  56      10.364   2.100   0.899  1.00  0.00           H  
ATOM    854  HD1 TRP A  56      10.185   3.600  -1.261  1.00  0.00           H  
ATOM    855  HE1 TRP A  56      11.580   3.780  -3.442  1.00  0.00           H  
ATOM    856  HE3 TRP A  56      14.449   1.305   0.329  1.00  0.00           H  
ATOM    857  HZ2 TRP A  56      14.152   3.084  -4.314  1.00  0.00           H  
ATOM    858  HZ3 TRP A  56      16.351   1.111  -1.198  1.00  0.00           H  
ATOM    859  HH2 TRP A  56      16.235   1.970  -3.496  1.00  0.00           H  
ATOM    860  N   ARG A  57      11.574   2.319   4.352  1.00  0.00           N  
ATOM    861  CA  ARG A  57      10.854   2.000   5.586  1.00  0.00           C  
ATOM    862  C   ARG A  57      10.497   3.271   6.337  1.00  0.00           C  
ATOM    863  O   ARG A  57       9.791   3.238   7.343  1.00  0.00           O  
ATOM    864  CB  ARG A  57      11.645   1.067   6.485  1.00  0.00           C  
ATOM    865  CG  ARG A  57      11.783  -0.305   5.914  1.00  0.00           C  
ATOM    866  CD  ARG A  57      12.546  -1.246   6.748  1.00  0.00           C  
ATOM    867  NE  ARG A  57      12.592  -2.571   6.117  1.00  0.00           N  
ATOM    868  CZ  ARG A  57      13.147  -3.672   6.655  1.00  0.00           C  
ATOM    869  NH1 ARG A  57      13.710  -3.612   7.845  1.00  0.00           N  
ATOM    870  NH2 ARG A  57      13.126  -4.821   5.988  1.00  0.00           N  
ATOM    871  H   ARG A  57      12.579   2.163   4.314  1.00  0.00           H  
ATOM    872  HA  ARG A  57       9.926   1.492   5.319  1.00  0.00           H  
ATOM    873 1HB  ARG A  57      12.635   1.475   6.668  1.00  0.00           H  
ATOM    874 2HB  ARG A  57      11.143   0.978   7.447  1.00  0.00           H  
ATOM    875 1HG  ARG A  57      10.783  -0.709   5.814  1.00  0.00           H  
ATOM    876 2HG  ARG A  57      12.262  -0.239   4.937  1.00  0.00           H  
ATOM    877 1HD  ARG A  57      13.569  -0.884   6.865  1.00  0.00           H  
ATOM    878 2HD  ARG A  57      12.075  -1.343   7.724  1.00  0.00           H  
ATOM    879  HE  ARG A  57      12.171  -2.663   5.202  1.00  0.00           H  
ATOM    880 1HH1 ARG A  57      13.724  -2.740   8.353  1.00  0.00           H  
ATOM    881 2HH1 ARG A  57      14.124  -4.439   8.250  1.00  0.00           H  
ATOM    882 1HH2 ARG A  57      12.690  -4.883   5.059  1.00  0.00           H  
ATOM    883 2HH2 ARG A  57      13.540  -5.645   6.394  1.00  0.00           H  
ATOM    884  N   LYS A  58      10.945   4.409   5.804  1.00  0.00           N  
ATOM    885  CA  LYS A  58      10.627   5.707   6.351  1.00  0.00           C  
ATOM    886  C   LYS A  58       9.254   6.167   5.834  1.00  0.00           C  
ATOM    887  O   LYS A  58       8.771   7.236   6.203  1.00  0.00           O  
ATOM    888  CB  LYS A  58      11.727   6.699   5.983  1.00  0.00           C  
ATOM    889  CG  LYS A  58      13.080   6.377   6.631  1.00  0.00           C  
ATOM    890  CD  LYS A  58      14.177   7.313   6.139  1.00  0.00           C  
ATOM    891  CE  LYS A  58      14.003   8.718   6.686  1.00  0.00           C  
ATOM    892  NZ  LYS A  58      15.101   9.612   6.259  1.00  0.00           N  
ATOM    893  H   LYS A  58      11.563   4.382   4.990  1.00  0.00           H  
ATOM    894  HA  LYS A  58      10.572   5.629   7.438  1.00  0.00           H  
ATOM    895 1HB  LYS A  58      11.866   6.699   4.898  1.00  0.00           H  
ATOM    896 2HB  LYS A  58      11.434   7.704   6.280  1.00  0.00           H  
ATOM    897 1HG  LYS A  58      12.993   6.458   7.713  1.00  0.00           H  
ATOM    898 2HG  LYS A  58      13.359   5.350   6.379  1.00  0.00           H  
ATOM    899 1HD  LYS A  58      15.149   6.928   6.442  1.00  0.00           H  
ATOM    900 2HD  LYS A  58      14.148   7.355   5.043  1.00  0.00           H  
ATOM    901 1HE  LYS A  58      13.060   9.128   6.330  1.00  0.00           H  
ATOM    902 2HE  LYS A  58      13.986   8.676   7.774  1.00  0.00           H  
ATOM    903 1HZ  LYS A  58      14.953  10.533   6.632  1.00  0.00           H  
ATOM    904 2HZ  LYS A  58      15.985   9.257   6.577  1.00  0.00           H  
ATOM    905 3HZ  LYS A  58      15.100   9.667   5.232  1.00  0.00           H  
ATOM    906  N   ASN A  59       8.626   5.342   4.976  1.00  0.00           N  
ATOM    907  CA  ASN A  59       7.310   5.603   4.400  1.00  0.00           C  
ATOM    908  C   ASN A  59       7.286   6.949   3.672  1.00  0.00           C  
ATOM    909  O   ASN A  59       6.412   7.784   3.938  1.00  0.00           O  
ATOM    910  CB  ASN A  59       6.264   5.556   5.493  1.00  0.00           C  
ATOM    911  CG  ASN A  59       6.284   4.224   6.203  1.00  0.00           C  
ATOM    912  OD1 ASN A  59       6.478   3.169   5.596  1.00  0.00           O  
ATOM    913  ND2 ASN A  59       6.080   4.259   7.493  1.00  0.00           N  
ATOM    914  H   ASN A  59       9.086   4.480   4.689  1.00  0.00           H  
ATOM    915  HA  ASN A  59       7.069   4.805   3.702  1.00  0.00           H  
ATOM    916 1HB  ASN A  59       6.436   6.347   6.222  1.00  0.00           H  
ATOM    917 2HB  ASN A  59       5.281   5.719   5.066  1.00  0.00           H  
ATOM    918 1HD2 ASN A  59       6.083   3.411   8.024  1.00  0.00           H  
ATOM    919 2HD2 ASN A  59       5.928   5.135   7.952  1.00  0.00           H  
ATOM    920  N   PRO A  60       8.125   7.110   2.625  1.00  0.00           N  
ATOM    921  CA  PRO A  60       8.418   8.344   1.909  1.00  0.00           C  
ATOM    922  C   PRO A  60       7.226   9.009   1.241  1.00  0.00           C  
ATOM    923  O   PRO A  60       7.250  10.212   0.980  1.00  0.00           O  
ATOM    924  CB  PRO A  60       9.423   7.867   0.857  1.00  0.00           C  
ATOM    925  CG  PRO A  60       9.190   6.397   0.699  1.00  0.00           C  
ATOM    926  CD  PRO A  60       8.821   5.924   2.053  1.00  0.00           C  
ATOM    927  HA  PRO A  60       8.901   9.045   2.603  1.00  0.00           H  
ATOM    928 1HB  PRO A  60       9.252   8.408  -0.066  1.00  0.00           H  
ATOM    929 2HB  PRO A  60      10.445   8.089   1.193  1.00  0.00           H  
ATOM    930 1HG  PRO A  60       8.395   6.219  -0.044  1.00  0.00           H  
ATOM    931 2HG  PRO A  60      10.101   5.913   0.310  1.00  0.00           H  
ATOM    932 1HD  PRO A  60       8.173   5.056   1.930  1.00  0.00           H  
ATOM    933 2HD  PRO A  60       9.735   5.694   2.614  1.00  0.00           H  
ATOM    934  N   GLU A  61       6.157   8.269   1.000  1.00  0.00           N  
ATOM    935  CA  GLU A  61       4.989   8.864   0.367  1.00  0.00           C  
ATOM    936  C   GLU A  61       4.372   9.950   1.241  1.00  0.00           C  
ATOM    937  O   GLU A  61       3.698  10.840   0.738  1.00  0.00           O  
ATOM    938  CB  GLU A  61       3.911   7.849   0.070  1.00  0.00           C  
ATOM    939  CG  GLU A  61       4.232   6.817  -0.984  1.00  0.00           C  
ATOM    940  CD  GLU A  61       4.499   7.355  -2.356  1.00  0.00           C  
ATOM    941  OE1 GLU A  61       3.774   8.206  -2.851  1.00  0.00           O  
ATOM    942  OE2 GLU A  61       5.436   6.866  -2.934  1.00  0.00           O  
ATOM    943  H   GLU A  61       6.148   7.291   1.240  1.00  0.00           H  
ATOM    944  HA  GLU A  61       5.300   9.323  -0.569  1.00  0.00           H  
ATOM    945 1HB  GLU A  61       3.640   7.343   0.980  1.00  0.00           H  
ATOM    946 2HB  GLU A  61       3.054   8.400  -0.245  1.00  0.00           H  
ATOM    947 1HG  GLU A  61       5.112   6.273  -0.653  1.00  0.00           H  
ATOM    948 2HG  GLU A  61       3.405   6.116  -1.045  1.00  0.00           H  
ATOM    949  N   GLY A  62       4.593   9.880   2.556  1.00  0.00           N  
ATOM    950  CA  GLY A  62       3.999  10.847   3.469  1.00  0.00           C  
ATOM    951  C   GLY A  62       4.691  12.219   3.424  1.00  0.00           C  
ATOM    952  O   GLY A  62       4.268  13.149   4.115  1.00  0.00           O  
ATOM    953  H   GLY A  62       5.192   9.144   2.932  1.00  0.00           H  
ATOM    954 1HA  GLY A  62       2.943  10.963   3.223  1.00  0.00           H  
ATOM    955 2HA  GLY A  62       4.044  10.451   4.482  1.00  0.00           H  
ATOM    956  N   SER A  63       5.759  12.342   2.632  1.00  0.00           N  
ATOM    957  CA  SER A  63       6.501  13.586   2.469  1.00  0.00           C  
ATOM    958  C   SER A  63       6.124  14.268   1.142  1.00  0.00           C  
ATOM    959  O   SER A  63       5.835  13.589   0.158  1.00  0.00           O  
ATOM    960  CB  SER A  63       7.970  13.253   2.506  1.00  0.00           C  
ATOM    961  OG  SER A  63       8.355  12.769   3.765  1.00  0.00           O  
ATOM    962  H   SER A  63       6.075  11.535   2.094  1.00  0.00           H  
ATOM    963  HA  SER A  63       6.257  14.264   3.289  1.00  0.00           H  
ATOM    964 1HB  SER A  63       8.149  12.503   1.768  1.00  0.00           H  
ATOM    965 2HB  SER A  63       8.554  14.095   2.246  1.00  0.00           H  
ATOM    966  HG  SER A  63       8.073  13.436   4.396  1.00  0.00           H  
ATOM    967  N   ASN A  64       6.135  15.607   1.101  1.00  0.00           N  
ATOM    968  CA  ASN A  64       5.795  16.342  -0.131  1.00  0.00           C  
ATOM    969  C   ASN A  64       7.020  16.488  -1.027  1.00  0.00           C  
ATOM    970  O   ASN A  64       8.137  16.187  -0.598  1.00  0.00           O  
ATOM    971  CB  ASN A  64       5.208  17.711   0.168  1.00  0.00           C  
ATOM    972  CG  ASN A  64       3.865  17.680   0.900  1.00  0.00           C  
ATOM    973  OD1 ASN A  64       3.732  18.383   1.909  1.00  0.00           O  
ATOM    974  ND2 ASN A  64       2.893  16.905   0.452  1.00  0.00           N  
ATOM    975  H   ASN A  64       6.409  16.153   1.931  1.00  0.00           H  
ATOM    976  HA  ASN A  64       5.048  15.764  -0.685  1.00  0.00           H  
ATOM    977 1HB  ASN A  64       5.921  18.273   0.780  1.00  0.00           H  
ATOM    978 2HB  ASN A  64       5.085  18.262  -0.767  1.00  0.00           H  
ATOM    979 1HD2 ASN A  64       2.020  16.877   0.934  1.00  0.00           H  
ATOM    980 2HD2 ASN A  64       3.000  16.298  -0.362  1.00  0.00           H  
ATOM    981  N   ASP A  65       6.827  16.965  -2.255  1.00  0.00           N  
ATOM    982  CA  ASP A  65       7.948  17.182  -3.170  1.00  0.00           C  
ATOM    983  C   ASP A  65       9.143  17.918  -2.538  1.00  0.00           C  
ATOM    984  O   ASP A  65      10.290  17.456  -2.581  1.00  0.00           O  
ATOM    985  CB  ASP A  65       7.465  17.950  -4.402  1.00  0.00           C  
ATOM    986  CG  ASP A  65       6.672  19.239  -4.057  1.00  0.00           C  
ATOM    987  OD1 ASP A  65       6.435  19.474  -2.878  1.00  0.00           O  
ATOM    988  OD2 ASP A  65       6.311  19.957  -4.958  1.00  0.00           O  
ATOM    989  H   ASP A  65       5.891  17.176  -2.559  1.00  0.00           H  
ATOM    990  HA  ASP A  65       8.258  16.216  -3.511  1.00  0.00           H  
ATOM    991 1HB  ASP A  65       8.333  18.236  -4.997  1.00  0.00           H  
ATOM    992 2HB  ASP A  65       6.857  17.304  -5.029  1.00  0.00           H  
ATOM    993  N   GLU A  66       8.850  19.026  -1.884  1.00  0.00           N  
ATOM    994  CA  GLU A  66       9.874  19.837  -1.247  1.00  0.00           C  
ATOM    995  C   GLU A  66      10.573  19.099  -0.118  1.00  0.00           C  
ATOM    996  O   GLU A  66      11.726  19.408   0.199  1.00  0.00           O  
ATOM    997  CB  GLU A  66       9.291  21.149  -0.712  1.00  0.00           C  
ATOM    998  CG  GLU A  66       8.876  22.150  -1.794  1.00  0.00           C  
ATOM    999  CD  GLU A  66       8.357  23.461  -1.231  1.00  0.00           C  
ATOM   1000  OE1 GLU A  66       8.183  23.552  -0.036  1.00  0.00           O  
ATOM   1001  OE2 GLU A  66       8.152  24.375  -1.999  1.00  0.00           O  
ATOM   1002  H   GLU A  66       7.875  19.326  -1.898  1.00  0.00           H  
ATOM   1003  HA  GLU A  66      10.623  20.082  -1.997  1.00  0.00           H  
ATOM   1004 1HB  GLU A  66       8.406  20.923  -0.114  1.00  0.00           H  
ATOM   1005 2HB  GLU A  66      10.010  21.631  -0.056  1.00  0.00           H  
ATOM   1006 1HG  GLU A  66       9.731  22.351  -2.435  1.00  0.00           H  
ATOM   1007 2HG  GLU A  66       8.098  21.691  -2.410  1.00  0.00           H  
ATOM   1008  N   ASP A  67       9.899  18.134   0.499  1.00  0.00           N  
ATOM   1009  CA  ASP A  67      10.493  17.468   1.625  1.00  0.00           C  
ATOM   1010  C   ASP A  67      11.437  16.409   1.119  1.00  0.00           C  
ATOM   1011  O   ASP A  67      12.491  16.210   1.721  1.00  0.00           O  
ATOM   1012  CB  ASP A  67       9.443  16.799   2.501  1.00  0.00           C  
ATOM   1013  CG  ASP A  67       8.464  17.727   3.191  1.00  0.00           C  
ATOM   1014  OD1 ASP A  67       8.876  18.654   3.853  1.00  0.00           O  
ATOM   1015  OD2 ASP A  67       7.274  17.448   3.085  1.00  0.00           O  
ATOM   1016  H   ASP A  67       8.993  17.834   0.162  1.00  0.00           H  
ATOM   1017  HA  ASP A  67      11.050  18.192   2.217  1.00  0.00           H  
ATOM   1018 1HB  ASP A  67       8.869  16.169   1.855  1.00  0.00           H  
ATOM   1019 2HB  ASP A  67       9.930  16.168   3.242  1.00  0.00           H  
ATOM   1020  N   TYR A  68      11.107  15.723   0.007  1.00  0.00           N  
ATOM   1021  CA  TYR A  68      12.099  14.741  -0.422  1.00  0.00           C  
ATOM   1022  C   TYR A  68      13.359  15.461  -0.826  1.00  0.00           C  
ATOM   1023  O   TYR A  68      14.461  15.008  -0.550  1.00  0.00           O  
ATOM   1024  CB  TYR A  68      11.655  13.800  -1.546  1.00  0.00           C  
ATOM   1025  CG  TYR A  68      11.594  14.293  -2.987  1.00  0.00           C  
ATOM   1026  CD1 TYR A  68      12.723  14.322  -3.793  1.00  0.00           C  
ATOM   1027  CD2 TYR A  68      10.392  14.601  -3.529  1.00  0.00           C  
ATOM   1028  CE1 TYR A  68      12.610  14.719  -5.128  1.00  0.00           C  
ATOM   1029  CE2 TYR A  68      10.283  14.983  -4.861  1.00  0.00           C  
ATOM   1030  CZ  TYR A  68      11.381  15.051  -5.641  1.00  0.00           C  
ATOM   1031  OH  TYR A  68      11.256  15.440  -6.944  1.00  0.00           O  
ATOM   1032  H   TYR A  68      10.220  15.889  -0.477  1.00  0.00           H  
ATOM   1033  HA  TYR A  68      12.348  14.113   0.433  1.00  0.00           H  
ATOM   1034 1HB  TYR A  68      12.290  12.918  -1.531  1.00  0.00           H  
ATOM   1035 2HB  TYR A  68      10.666  13.492  -1.294  1.00  0.00           H  
ATOM   1036  HD1 TYR A  68      13.686  14.046  -3.380  1.00  0.00           H  
ATOM   1037  HD2 TYR A  68       9.507  14.540  -2.902  1.00  0.00           H  
ATOM   1038  HE1 TYR A  68      13.473  14.762  -5.770  1.00  0.00           H  
ATOM   1039  HE2 TYR A  68       9.309  15.229  -5.284  1.00  0.00           H  
ATOM   1040  HH  TYR A  68      10.321  15.585  -7.138  1.00  0.00           H  
ATOM   1041  N   VAL A  69      13.236  16.664  -1.353  1.00  0.00           N  
ATOM   1042  CA  VAL A  69      14.469  17.324  -1.692  1.00  0.00           C  
ATOM   1043  C   VAL A  69      15.225  17.606  -0.394  1.00  0.00           C  
ATOM   1044  O   VAL A  69      16.428  17.352  -0.319  1.00  0.00           O  
ATOM   1045  CB  VAL A  69      14.230  18.609  -2.465  1.00  0.00           C  
ATOM   1046  CG1 VAL A  69      15.560  19.321  -2.657  1.00  0.00           C  
ATOM   1047  CG2 VAL A  69      13.568  18.285  -3.797  1.00  0.00           C  
ATOM   1048  H   VAL A  69      12.319  17.060  -1.576  1.00  0.00           H  
ATOM   1049  HA  VAL A  69      15.066  16.654  -2.311  1.00  0.00           H  
ATOM   1050  HB  VAL A  69      13.582  19.262  -1.880  1.00  0.00           H  
ATOM   1051 1HG1 VAL A  69      15.407  20.255  -3.180  1.00  0.00           H  
ATOM   1052 2HG1 VAL A  69      15.993  19.513  -1.686  1.00  0.00           H  
ATOM   1053 3HG1 VAL A  69      16.236  18.687  -3.232  1.00  0.00           H  
ATOM   1054 1HG2 VAL A  69      13.391  19.207  -4.341  1.00  0.00           H  
ATOM   1055 2HG2 VAL A  69      14.216  17.630  -4.379  1.00  0.00           H  
ATOM   1056 3HG2 VAL A  69      12.616  17.780  -3.613  1.00  0.00           H  
ATOM   1057  N   ASN A  70      14.499  18.090   0.636  1.00  0.00           N  
ATOM   1058  CA  ASN A  70      15.071  18.406   1.948  1.00  0.00           C  
ATOM   1059  C   ASN A  70      15.683  17.179   2.653  1.00  0.00           C  
ATOM   1060  O   ASN A  70      16.556  17.325   3.513  1.00  0.00           O  
ATOM   1061  CB  ASN A  70      14.029  19.030   2.844  1.00  0.00           C  
ATOM   1062  CG  ASN A  70      14.622  19.802   3.995  1.00  0.00           C  
ATOM   1063  OD1 ASN A  70      15.300  20.827   3.779  1.00  0.00           O  
ATOM   1064  ND2 ASN A  70      14.378  19.355   5.203  1.00  0.00           N  
ATOM   1065  H   ASN A  70      13.507  18.280   0.496  1.00  0.00           H  
ATOM   1066  HA  ASN A  70      15.866  19.119   1.809  1.00  0.00           H  
ATOM   1067 1HB  ASN A  70      13.378  19.665   2.260  1.00  0.00           H  
ATOM   1068 2HB  ASN A  70      13.404  18.236   3.252  1.00  0.00           H  
ATOM   1069 1HD2 ASN A  70      14.745  19.834   5.999  1.00  0.00           H  
ATOM   1070 2HD2 ASN A  70      13.823  18.530   5.326  1.00  0.00           H  
ATOM   1071  N   GLU A  71      15.173  15.978   2.349  1.00  0.00           N  
ATOM   1072  CA  GLU A  71      15.705  14.751   2.934  1.00  0.00           C  
ATOM   1073  C   GLU A  71      17.055  14.457   2.316  1.00  0.00           C  
ATOM   1074  O   GLU A  71      18.066  14.309   3.010  1.00  0.00           O  
ATOM   1075  CB  GLU A  71      14.789  13.543   2.653  1.00  0.00           C  
ATOM   1076  CG  GLU A  71      15.280  12.211   3.280  1.00  0.00           C  
ATOM   1077  CD  GLU A  71      14.421  10.969   2.948  1.00  0.00           C  
ATOM   1078  OE1 GLU A  71      13.460  11.075   2.217  1.00  0.00           O  
ATOM   1079  OE2 GLU A  71      14.731   9.914   3.467  1.00  0.00           O  
ATOM   1080  H   GLU A  71      14.396  15.932   1.694  1.00  0.00           H  
ATOM   1081  HA  GLU A  71      15.828  14.887   4.007  1.00  0.00           H  
ATOM   1082 1HB  GLU A  71      13.782  13.755   3.017  1.00  0.00           H  
ATOM   1083 2HB  GLU A  71      14.712  13.391   1.578  1.00  0.00           H  
ATOM   1084 1HG  GLU A  71      16.297  12.031   2.927  1.00  0.00           H  
ATOM   1085 2HG  GLU A  71      15.325  12.338   4.360  1.00  0.00           H  
ATOM   1086  N   TYR A  72      17.070  14.434   0.983  1.00  0.00           N  
ATOM   1087  CA  TYR A  72      18.266  14.130   0.218  1.00  0.00           C  
ATOM   1088  C   TYR A  72      19.358  15.156   0.539  1.00  0.00           C  
ATOM   1089  O   TYR A  72      20.514  14.801   0.750  1.00  0.00           O  
ATOM   1090  CB  TYR A  72      17.895  14.160  -1.268  1.00  0.00           C  
ATOM   1091  CG  TYR A  72      17.174  12.895  -1.900  1.00  0.00           C  
ATOM   1092  CD1 TYR A  72      15.864  12.552  -1.556  1.00  0.00           C  
ATOM   1093  CD2 TYR A  72      17.783  12.179  -2.920  1.00  0.00           C  
ATOM   1094  CE1 TYR A  72      15.181  11.550  -2.212  1.00  0.00           C  
ATOM   1095  CE2 TYR A  72      17.081  11.170  -3.576  1.00  0.00           C  
ATOM   1096  CZ  TYR A  72      15.791  10.872  -3.232  1.00  0.00           C  
ATOM   1097  OH  TYR A  72      15.113   9.883  -3.913  1.00  0.00           O  
ATOM   1098  H   TYR A  72      16.195  14.613   0.484  1.00  0.00           H  
ATOM   1099  HA  TYR A  72      18.626  13.142   0.493  1.00  0.00           H  
ATOM   1100 1HB  TYR A  72      17.213  15.003  -1.410  1.00  0.00           H  
ATOM   1101 2HB  TYR A  72      18.757  14.389  -1.858  1.00  0.00           H  
ATOM   1102  HD1 TYR A  72      15.373  13.061  -0.779  1.00  0.00           H  
ATOM   1103  HD2 TYR A  72      18.793  12.420  -3.240  1.00  0.00           H  
ATOM   1104  HE1 TYR A  72      14.160  11.313  -1.923  1.00  0.00           H  
ATOM   1105  HE2 TYR A  72      17.546  10.627  -4.389  1.00  0.00           H  
ATOM   1106  HH  TYR A  72      15.751   9.370  -4.415  1.00  0.00           H  
ATOM   1107  N   PHE A  73      18.986  16.414   0.664  1.00  0.00           N  
ATOM   1108  CA  PHE A  73      19.942  17.448   1.010  1.00  0.00           C  
ATOM   1109  C   PHE A  73      19.212  18.301   2.024  1.00  0.00           C  
ATOM   1110  O   PHE A  73      18.222  18.921   1.661  1.00  0.00           O  
ATOM   1111  CB  PHE A  73      20.286  18.235  -0.232  1.00  0.00           C  
ATOM   1112  CG  PHE A  73      21.392  19.135  -0.073  1.00  0.00           C  
ATOM   1113  CD1 PHE A  73      22.577  18.633   0.380  1.00  0.00           C  
ATOM   1114  CD2 PHE A  73      21.300  20.458  -0.399  1.00  0.00           C  
ATOM   1115  CE1 PHE A  73      23.652  19.427   0.508  1.00  0.00           C  
ATOM   1116  CE2 PHE A  73      22.382  21.264  -0.267  1.00  0.00           C  
ATOM   1117  CZ  PHE A  73      23.572  20.750   0.181  1.00  0.00           C  
ATOM   1118  H   PHE A  73      18.016  16.676   0.480  1.00  0.00           H  
ATOM   1119  HA  PHE A  73      20.835  17.012   1.436  1.00  0.00           H  
ATOM   1120 1HB  PHE A  73      20.539  17.546  -1.000  1.00  0.00           H  
ATOM   1121 2HB  PHE A  73      19.417  18.802  -0.566  1.00  0.00           H  
ATOM   1122  HD1 PHE A  73      22.643  17.578   0.632  1.00  0.00           H  
ATOM   1123  HD2 PHE A  73      20.359  20.860  -0.770  1.00  0.00           H  
ATOM   1124  HE1 PHE A  73      24.581  19.008   0.858  1.00  0.00           H  
ATOM   1125  HE2 PHE A  73      22.305  22.308  -0.516  1.00  0.00           H  
ATOM   1126  HZ  PHE A  73      24.445  21.394   0.279  1.00  0.00           H  
ATOM   1127  N   GLU A  74      19.635  18.359   3.297  1.00  0.00           N  
ATOM   1128  CA  GLU A  74      20.894  18.000   3.977  1.00  0.00           C  
ATOM   1129  C   GLU A  74      21.583  16.606   4.036  1.00  0.00           C  
ATOM   1130  O   GLU A  74      22.785  16.588   4.317  1.00  0.00           O  
ATOM   1131  CB  GLU A  74      20.711  18.399   5.440  1.00  0.00           C  
ATOM   1132  CG  GLU A  74      20.700  19.874   5.694  1.00  0.00           C  
ATOM   1133  CD  GLU A  74      20.466  20.230   7.151  1.00  0.00           C  
ATOM   1134  OE1 GLU A  74      20.191  19.343   7.922  1.00  0.00           O  
ATOM   1135  OE2 GLU A  74      20.576  21.387   7.490  1.00  0.00           O  
ATOM   1136  H   GLU A  74      18.968  18.819   3.903  1.00  0.00           H  
ATOM   1137  HA  GLU A  74      21.640  18.672   3.542  1.00  0.00           H  
ATOM   1138 1HB  GLU A  74      19.767  17.992   5.806  1.00  0.00           H  
ATOM   1139 2HB  GLU A  74      21.511  17.959   6.039  1.00  0.00           H  
ATOM   1140 1HG  GLU A  74      21.669  20.251   5.399  1.00  0.00           H  
ATOM   1141 2HG  GLU A  74      19.942  20.339   5.066  1.00  0.00           H  
ATOM   1142  N   LEU A  75      20.926  15.453   3.815  1.00  0.00           N  
ATOM   1143  CA  LEU A  75      21.672  14.179   3.991  1.00  0.00           C  
ATOM   1144  C   LEU A  75      23.046  14.140   3.294  1.00  0.00           C  
ATOM   1145  O   LEU A  75      24.040  13.726   3.917  1.00  0.00           O  
ATOM   1146  CB  LEU A  75      20.832  12.997   3.464  1.00  0.00           C  
ATOM   1147  CG  LEU A  75      21.376  11.585   3.626  1.00  0.00           C  
ATOM   1148  CD1 LEU A  75      20.188  10.603   3.596  1.00  0.00           C  
ATOM   1149  CD2 LEU A  75      22.352  11.294   2.498  1.00  0.00           C  
ATOM   1150  H   LEU A  75      19.939  15.407   3.554  1.00  0.00           H  
ATOM   1151  HA  LEU A  75      21.830  14.031   5.053  1.00  0.00           H  
ATOM   1152 1HB  LEU A  75      19.879  13.018   3.977  1.00  0.00           H  
ATOM   1153 2HB  LEU A  75      20.648  13.131   2.419  1.00  0.00           H  
ATOM   1154  HG  LEU A  75      21.881  11.484   4.584  1.00  0.00           H  
ATOM   1155 1HD1 LEU A  75      20.550   9.583   3.713  1.00  0.00           H  
ATOM   1156 2HD1 LEU A  75      19.500  10.838   4.409  1.00  0.00           H  
ATOM   1157 3HD1 LEU A  75      19.665  10.697   2.641  1.00  0.00           H  
ATOM   1158 1HD2 LEU A  75      22.730  10.290   2.601  1.00  0.00           H  
ATOM   1159 2HD2 LEU A  75      21.839  11.398   1.543  1.00  0.00           H  
ATOM   1160 3HD2 LEU A  75      23.177  11.986   2.541  1.00  0.00           H  
ATOM   1161  N   PHE A  76      23.146  14.607   2.051  1.00  0.00           N  
ATOM   1162  CA  PHE A  76      24.433  14.519   1.360  1.00  0.00           C  
ATOM   1163  C   PHE A  76      25.491  15.418   1.967  1.00  0.00           C  
ATOM   1164  O   PHE A  76      26.683  15.137   1.861  1.00  0.00           O  
ATOM   1165  CB  PHE A  76      24.289  14.832  -0.116  1.00  0.00           C  
ATOM   1166  CG  PHE A  76      23.513  13.804  -0.717  1.00  0.00           C  
ATOM   1167  CD1 PHE A  76      22.310  14.089  -1.243  1.00  0.00           C  
ATOM   1168  CD2 PHE A  76      23.928  12.510  -0.677  1.00  0.00           C  
ATOM   1169  CE1 PHE A  76      21.518  13.131  -1.736  1.00  0.00           C  
ATOM   1170  CE2 PHE A  76      23.134  11.542  -1.163  1.00  0.00           C  
ATOM   1171  CZ  PHE A  76      21.906  11.873  -1.698  1.00  0.00           C  
ATOM   1172  H   PHE A  76      22.303  14.932   1.574  1.00  0.00           H  
ATOM   1173  HA  PHE A  76      24.787  13.491   1.443  1.00  0.00           H  
ATOM   1174 1HB  PHE A  76      23.788  15.783  -0.262  1.00  0.00           H  
ATOM   1175 2HB  PHE A  76      25.264  14.874  -0.601  1.00  0.00           H  
ATOM   1176  HD1 PHE A  76      21.969  15.115  -1.251  1.00  0.00           H  
ATOM   1177  HD2 PHE A  76      24.892  12.260  -0.232  1.00  0.00           H  
ATOM   1178  HE1 PHE A  76      20.574  13.380  -2.153  1.00  0.00           H  
ATOM   1179  HE2 PHE A  76      23.468  10.524  -1.114  1.00  0.00           H  
ATOM   1180  HZ  PHE A  76      21.244  11.144  -2.087  1.00  0.00           H  
ATOM   1181  N   ARG A  77      25.091  16.502   2.622  1.00  0.00           N  
ATOM   1182  CA  ARG A  77      26.111  17.365   3.181  1.00  0.00           C  
ATOM   1183  C   ARG A  77      26.699  16.649   4.365  1.00  0.00           C  
ATOM   1184  O   ARG A  77      27.919  16.604   4.530  1.00  0.00           O  
ATOM   1185  CB  ARG A  77      25.580  18.671   3.705  1.00  0.00           C  
ATOM   1186  CG  ARG A  77      26.683  19.623   4.191  1.00  0.00           C  
ATOM   1187  CD  ARG A  77      27.534  20.153   3.060  1.00  0.00           C  
ATOM   1188  NE  ARG A  77      28.470  21.156   3.548  1.00  0.00           N  
ATOM   1189  CZ  ARG A  77      29.195  22.017   2.789  1.00  0.00           C  
ATOM   1190  NH1 ARG A  77      29.100  22.045   1.474  1.00  0.00           N  
ATOM   1191  NH2 ARG A  77      30.005  22.867   3.384  1.00  0.00           N  
ATOM   1192  H   ARG A  77      24.107  16.689   2.783  1.00  0.00           H  
ATOM   1193  HA  ARG A  77      26.888  17.546   2.439  1.00  0.00           H  
ATOM   1194 1HB  ARG A  77      25.026  19.175   2.954  1.00  0.00           H  
ATOM   1195 2HB  ARG A  77      24.899  18.486   4.538  1.00  0.00           H  
ATOM   1196 1HG  ARG A  77      26.278  20.451   4.748  1.00  0.00           H  
ATOM   1197 2HG  ARG A  77      27.341  19.056   4.851  1.00  0.00           H  
ATOM   1198 1HD  ARG A  77      28.111  19.334   2.622  1.00  0.00           H  
ATOM   1199 2HD  ARG A  77      26.907  20.606   2.295  1.00  0.00           H  
ATOM   1200  HE  ARG A  77      28.598  21.209   4.549  1.00  0.00           H  
ATOM   1201 1HH1 ARG A  77      28.480  21.413   0.993  1.00  0.00           H  
ATOM   1202 2HH1 ARG A  77      29.653  22.753   0.952  1.00  0.00           H  
ATOM   1203 1HH2 ARG A  77      30.088  22.873   4.390  1.00  0.00           H  
ATOM   1204 2HH2 ARG A  77      30.535  23.526   2.821  1.00  0.00           H  
ATOM   1205  N   SER A  78      25.811  16.058   5.172  1.00  0.00           N  
ATOM   1206  CA  SER A  78      26.235  15.385   6.383  1.00  0.00           C  
ATOM   1207  C   SER A  78      27.203  14.267   6.061  1.00  0.00           C  
ATOM   1208  O   SER A  78      28.221  14.120   6.731  1.00  0.00           O  
ATOM   1209  CB  SER A  78      25.037  14.811   7.118  1.00  0.00           C  
ATOM   1210  OG  SER A  78      24.195  15.829   7.588  1.00  0.00           O  
ATOM   1211  H   SER A  78      24.817  16.107   4.938  1.00  0.00           H  
ATOM   1212  HA  SER A  78      26.739  16.107   7.025  1.00  0.00           H  
ATOM   1213 1HB  SER A  78      24.479  14.157   6.447  1.00  0.00           H  
ATOM   1214 2HB  SER A  78      25.381  14.204   7.952  1.00  0.00           H  
ATOM   1215  HG  SER A  78      23.819  16.243   6.798  1.00  0.00           H  
ATOM   1216  N   ASN A  79      26.934  13.500   5.003  1.00  0.00           N  
ATOM   1217  CA  ASN A  79      27.862  12.428   4.666  1.00  0.00           C  
ATOM   1218  C   ASN A  79      29.223  12.975   4.218  1.00  0.00           C  
ATOM   1219  O   ASN A  79      30.275  12.482   4.643  1.00  0.00           O  
ATOM   1220  CB  ASN A  79      27.282  11.530   3.592  1.00  0.00           C  
ATOM   1221  CG  ASN A  79      26.174  10.648   4.099  1.00  0.00           C  
ATOM   1222  OD1 ASN A  79      25.994  10.462   5.310  1.00  0.00           O  
ATOM   1223  ND2 ASN A  79      25.446  10.065   3.189  1.00  0.00           N  
ATOM   1224  H   ASN A  79      26.072  13.645   4.472  1.00  0.00           H  
ATOM   1225  HA  ASN A  79      28.035  11.828   5.561  1.00  0.00           H  
ATOM   1226 1HB  ASN A  79      26.888  12.154   2.782  1.00  0.00           H  
ATOM   1227 2HB  ASN A  79      28.071  10.906   3.171  1.00  0.00           H  
ATOM   1228 1HD2 ASN A  79      24.708   9.448   3.462  1.00  0.00           H  
ATOM   1229 2HD2 ASN A  79      25.638  10.224   2.221  1.00  0.00           H  
ATOM   1230  N   LEU A  80      29.206  14.030   3.397  1.00  0.00           N  
ATOM   1231  CA  LEU A  80      30.445  14.606   2.893  1.00  0.00           C  
ATOM   1232  C   LEU A  80      31.308  15.196   4.005  1.00  0.00           C  
ATOM   1233  O   LEU A  80      32.550  15.124   3.980  1.00  0.00           O  
ATOM   1234  CB  LEU A  80      30.135  15.680   1.851  1.00  0.00           C  
ATOM   1235  CG  LEU A  80      29.571  15.183   0.531  1.00  0.00           C  
ATOM   1236  CD1 LEU A  80      29.109  16.355  -0.304  1.00  0.00           C  
ATOM   1237  CD2 LEU A  80      30.642  14.406  -0.197  1.00  0.00           C  
ATOM   1238  H   LEU A  80      28.318  14.426   3.078  1.00  0.00           H  
ATOM   1239  HA  LEU A  80      30.985  13.808   2.410  1.00  0.00           H  
ATOM   1240 1HB  LEU A  80      29.422  16.387   2.280  1.00  0.00           H  
ATOM   1241 2HB  LEU A  80      31.045  16.197   1.631  1.00  0.00           H  
ATOM   1242  HG  LEU A  80      28.721  14.535   0.717  1.00  0.00           H  
ATOM   1243 1HD1 LEU A  80      28.711  15.971  -1.218  1.00  0.00           H  
ATOM   1244 2HD1 LEU A  80      28.332  16.900   0.234  1.00  0.00           H  
ATOM   1245 3HD1 LEU A  80      29.931  17.011  -0.519  1.00  0.00           H  
ATOM   1246 1HD2 LEU A  80      30.246  14.039  -1.143  1.00  0.00           H  
ATOM   1247 2HD2 LEU A  80      31.500  15.048  -0.390  1.00  0.00           H  
ATOM   1248 3HD2 LEU A  80      30.946  13.567   0.417  1.00  0.00           H  
ATOM   1249  N   VAL A  81      30.661  15.779   5.001  1.00  0.00           N  
ATOM   1250  CA  VAL A  81      31.393  16.366   6.102  1.00  0.00           C  
ATOM   1251  C   VAL A  81      31.823  15.327   7.141  1.00  0.00           C  
ATOM   1252  O   VAL A  81      32.994  15.283   7.528  1.00  0.00           O  
ATOM   1253  CB  VAL A  81      30.541  17.455   6.767  1.00  0.00           C  
ATOM   1254  CG1 VAL A  81      31.240  17.977   8.010  1.00  0.00           C  
ATOM   1255  CG2 VAL A  81      30.315  18.596   5.771  1.00  0.00           C  
ATOM   1256  H   VAL A  81      29.641  15.841   4.975  1.00  0.00           H  
ATOM   1257  HA  VAL A  81      32.286  16.840   5.696  1.00  0.00           H  
ATOM   1258  HB  VAL A  81      29.579  17.027   7.066  1.00  0.00           H  
ATOM   1259 1HG1 VAL A  81      30.624  18.744   8.478  1.00  0.00           H  
ATOM   1260 2HG1 VAL A  81      31.392  17.157   8.711  1.00  0.00           H  
ATOM   1261 3HG1 VAL A  81      32.203  18.404   7.733  1.00  0.00           H  
ATOM   1262 1HG2 VAL A  81      29.703  19.367   6.235  1.00  0.00           H  
ATOM   1263 2HG2 VAL A  81      31.274  19.013   5.489  1.00  0.00           H  
ATOM   1264 3HG2 VAL A  81      29.810  18.216   4.885  1.00  0.00           H  
ATOM   1265  N   ALA A  82      30.892  14.468   7.565  1.00  0.00           N  
ATOM   1266  CA  ALA A  82      31.132  13.488   8.622  1.00  0.00           C  
ATOM   1267  C   ALA A  82      32.271  12.527   8.311  1.00  0.00           C  
ATOM   1268  O   ALA A  82      33.033  12.170   9.209  1.00  0.00           O  
ATOM   1269  CB  ALA A  82      29.868  12.685   8.866  1.00  0.00           C  
ATOM   1270  H   ALA A  82      29.956  14.505   7.171  1.00  0.00           H  
ATOM   1271  HA  ALA A  82      31.391  14.034   9.527  1.00  0.00           H  
ATOM   1272 1HB  ALA A  82      30.035  11.980   9.678  1.00  0.00           H  
ATOM   1273 2HB  ALA A  82      29.053  13.358   9.127  1.00  0.00           H  
ATOM   1274 3HB  ALA A  82      29.609  12.136   7.955  1.00  0.00           H  
ATOM   1275  N   ASP A  83      32.418  12.138   7.047  1.00  0.00           N  
ATOM   1276  CA  ASP A  83      33.477  11.215   6.659  1.00  0.00           C  
ATOM   1277  C   ASP A  83      34.704  11.910   6.046  1.00  0.00           C  
ATOM   1278  O   ASP A  83      35.571  11.244   5.469  1.00  0.00           O  
ATOM   1279  CB  ASP A  83      32.917  10.151   5.704  1.00  0.00           C  
ATOM   1280  CG  ASP A  83      31.957   9.140   6.376  1.00  0.00           C  
ATOM   1281  OD1 ASP A  83      32.282   8.656   7.429  1.00  0.00           O  
ATOM   1282  OD2 ASP A  83      30.923   8.823   5.802  1.00  0.00           O  
ATOM   1283  H   ASP A  83      31.753  12.447   6.332  1.00  0.00           H  
ATOM   1284  HA  ASP A  83      33.813  10.699   7.558  1.00  0.00           H  
ATOM   1285 1HB  ASP A  83      32.356  10.648   4.914  1.00  0.00           H  
ATOM   1286 2HB  ASP A  83      33.733   9.609   5.241  1.00  0.00           H  
ATOM   1287  N   SER A  84      34.790  13.247   6.166  1.00  0.00           N  
ATOM   1288  CA  SER A  84      35.895  14.031   5.592  1.00  0.00           C  
ATOM   1289  C   SER A  84      36.111  13.742   4.107  1.00  0.00           C  
ATOM   1290  O   SER A  84      37.236  13.480   3.670  1.00  0.00           O  
ATOM   1291  CB  SER A  84      37.192  13.772   6.344  1.00  0.00           C  
ATOM   1292  OG  SER A  84      37.084  14.135   7.693  1.00  0.00           O  
ATOM   1293  H   SER A  84      34.068  13.762   6.675  1.00  0.00           H  
ATOM   1294  HA  SER A  84      35.641  15.087   5.698  1.00  0.00           H  
ATOM   1295 1HB  SER A  84      37.474  12.723   6.264  1.00  0.00           H  
ATOM   1296 2HB  SER A  84      37.986  14.353   5.877  1.00  0.00           H  
ATOM   1297  HG  SER A  84      36.634  14.986   7.704  1.00  0.00           H  
ATOM   1298  N   ILE A  85      35.026  13.787   3.337  1.00  0.00           N  
ATOM   1299  CA  ILE A  85      35.021  13.487   1.911  1.00  0.00           C  
ATOM   1300  C   ILE A  85      35.019  14.756   1.095  1.00  0.00           C  
ATOM   1301  O   ILE A  85      35.637  14.853   0.043  1.00  0.00           O  
ATOM   1302  CB  ILE A  85      33.743  12.738   1.547  1.00  0.00           C  
ATOM   1303  CG1 ILE A  85      33.648  11.580   2.415  1.00  0.00           C  
ATOM   1304  CG2 ILE A  85      33.678  12.353   0.083  1.00  0.00           C  
ATOM   1305  CD1 ILE A  85      34.812  10.705   2.339  1.00  0.00           C  
ATOM   1306  H   ILE A  85      34.138  14.046   3.761  1.00  0.00           H  
ATOM   1307  HA  ILE A  85      35.902  12.898   1.668  1.00  0.00           H  
ATOM   1308  HB  ILE A  85      32.933  13.370   1.768  1.00  0.00           H  
ATOM   1309 1HG1 ILE A  85      33.554  11.945   3.424  1.00  0.00           H  
ATOM   1310 2HG1 ILE A  85      32.754  11.010   2.173  1.00  0.00           H  
ATOM   1311 1HG2 ILE A  85      32.740  11.836  -0.119  1.00  0.00           H  
ATOM   1312 2HG2 ILE A  85      33.741  13.252  -0.536  1.00  0.00           H  
ATOM   1313 3HG2 ILE A  85      34.486  11.706  -0.142  1.00  0.00           H  
ATOM   1314 1HD1 ILE A  85      34.680   9.910   3.032  1.00  0.00           H  
ATOM   1315 2HD1 ILE A  85      34.907  10.319   1.364  1.00  0.00           H  
ATOM   1316 3HD1 ILE A  85      35.707  11.261   2.602  1.00  0.00           H  
ATOM   1317  N   LEU A  86      34.259  15.717   1.609  1.00  0.00           N  
ATOM   1318  CA  LEU A  86      33.919  16.951   0.931  1.00  0.00           C  
ATOM   1319  C   LEU A  86      35.118  17.539   0.162  1.00  0.00           C  
ATOM   1320  O   LEU A  86      35.007  17.694  -1.060  1.00  0.00           O  
ATOM   1321  CB  LEU A  86      33.457  17.974   2.010  1.00  0.00           C  
ATOM   1322  CG  LEU A  86      32.821  19.309   1.548  1.00  0.00           C  
ATOM   1323  CD1 LEU A  86      31.486  19.021   0.941  1.00  0.00           C  
ATOM   1324  CD2 LEU A  86      32.710  20.272   2.695  1.00  0.00           C  
ATOM   1325  H   LEU A  86      33.810  15.532   2.503  1.00  0.00           H  
ATOM   1326  HA  LEU A  86      33.111  16.757   0.228  1.00  0.00           H  
ATOM   1327 1HB  LEU A  86      32.741  17.485   2.661  1.00  0.00           H  
ATOM   1328 2HB  LEU A  86      34.321  18.236   2.612  1.00  0.00           H  
ATOM   1329  HG  LEU A  86      33.406  19.734   0.789  1.00  0.00           H  
ATOM   1330 1HD1 LEU A  86      31.035  19.939   0.584  1.00  0.00           H  
ATOM   1331 2HD1 LEU A  86      31.621  18.335   0.122  1.00  0.00           H  
ATOM   1332 3HD1 LEU A  86      30.838  18.575   1.689  1.00  0.00           H  
ATOM   1333 1HD2 LEU A  86      32.262  21.200   2.344  1.00  0.00           H  
ATOM   1334 2HD2 LEU A  86      32.085  19.840   3.467  1.00  0.00           H  
ATOM   1335 3HD2 LEU A  86      33.703  20.476   3.097  1.00  0.00           H  
ATOM   1336  N   LEU A  87      36.271  17.842   0.827  1.00  0.00           N  
ATOM   1337  CA  LEU A  87      37.395  18.456   0.081  1.00  0.00           C  
ATOM   1338  C   LEU A  87      38.843  17.911   0.302  1.00  0.00           C  
ATOM   1339  O   LEU A  87      39.356  17.970   1.423  1.00  0.00           O  
ATOM   1340  CB  LEU A  87      37.416  19.933   0.446  1.00  0.00           C  
ATOM   1341  CG  LEU A  87      36.200  20.670  -0.011  1.00  0.00           C  
ATOM   1342  CD1 LEU A  87      36.146  22.106   0.578  1.00  0.00           C  
ATOM   1343  CD2 LEU A  87      36.209  20.597  -1.517  1.00  0.00           C  
ATOM   1344  H   LEU A  87      36.343  17.667   1.819  1.00  0.00           H  
ATOM   1345  HA  LEU A  87      37.123  18.373  -0.959  1.00  0.00           H  
ATOM   1346 1HB  LEU A  87      37.488  20.032   1.526  1.00  0.00           H  
ATOM   1347 2HB  LEU A  87      38.289  20.379  -0.003  1.00  0.00           H  
ATOM   1348  HG  LEU A  87      35.359  20.201   0.342  1.00  0.00           H  
ATOM   1349 1HD1 LEU A  87      35.240  22.605   0.237  1.00  0.00           H  
ATOM   1350 2HD1 LEU A  87      36.131  22.046   1.666  1.00  0.00           H  
ATOM   1351 3HD1 LEU A  87      36.984  22.689   0.284  1.00  0.00           H  
ATOM   1352 1HD2 LEU A  87      35.355  21.095  -1.931  1.00  0.00           H  
ATOM   1353 2HD2 LEU A  87      37.065  21.050  -1.869  1.00  0.00           H  
ATOM   1354 3HD2 LEU A  87      36.215  19.576  -1.852  1.00  0.00           H  
ATOM   1355  N   PRO A  88      39.619  17.616  -0.776  1.00  0.00           N  
ATOM   1356  CA  PRO A  88      41.020  17.173  -0.763  1.00  0.00           C  
ATOM   1357  C   PRO A  88      42.028  18.317  -0.711  1.00  0.00           C  
ATOM   1358  O   PRO A  88      42.934  18.385  -1.544  1.00  0.00           O  
ATOM   1359  CB  PRO A  88      41.123  16.444  -2.105  1.00  0.00           C  
ATOM   1360  CG  PRO A  88      40.202  17.224  -3.011  1.00  0.00           C  
ATOM   1361  CD  PRO A  88      39.036  17.644  -2.132  1.00  0.00           C  
ATOM   1362  HA  PRO A  88      41.178  16.505   0.089  1.00  0.00           H  
ATOM   1363 1HB  PRO A  88      42.165  16.438  -2.455  1.00  0.00           H  
ATOM   1364 2HB  PRO A  88      40.817  15.394  -1.990  1.00  0.00           H  
ATOM   1365 1HG  PRO A  88      40.737  18.088  -3.418  1.00  0.00           H  
ATOM   1366 2HG  PRO A  88      39.900  16.608  -3.871  1.00  0.00           H  
ATOM   1367 1HD  PRO A  88      38.731  18.666  -2.413  1.00  0.00           H  
ATOM   1368 2HD  PRO A  88      38.215  16.908  -2.221  1.00  0.00           H  
ATOM   1369  N   ASP A  89      41.919  19.189   0.276  1.00  0.00           N  
ATOM   1370  CA  ASP A  89      42.796  20.368   0.270  1.00  0.00           C  
ATOM   1371  C   ASP A  89      44.287  20.041   0.390  1.00  0.00           C  
ATOM   1372  O   ASP A  89      45.098  20.429  -0.467  1.00  0.00           O  
ATOM   1373  CB  ASP A  89      42.442  21.332   1.401  1.00  0.00           C  
ATOM   1374  CG  ASP A  89      43.205  22.674   1.276  1.00  0.00           C  
ATOM   1375  OD1 ASP A  89      43.761  22.920   0.202  1.00  0.00           O  
ATOM   1376  OD2 ASP A  89      43.207  23.440   2.206  1.00  0.00           O  
ATOM   1377  H   ASP A  89      41.187  19.047   0.976  1.00  0.00           H  
ATOM   1378  HA  ASP A  89      42.648  20.883  -0.679  1.00  0.00           H  
ATOM   1379 1HB  ASP A  89      41.368  21.518   1.406  1.00  0.00           H  
ATOM   1380 2HB  ASP A  89      42.691  20.881   2.359  1.00  0.00           H  
ATOM   1381  N   GLU A  90      44.624  19.326   1.465  1.00  0.00           N  
ATOM   1382  CA  GLU A  90      45.996  18.961   1.803  1.00  0.00           C  
ATOM   1383  C   GLU A  90      46.692  18.195   0.704  1.00  0.00           C  
ATOM   1384  O   GLU A  90      47.883  18.398   0.439  1.00  0.00           O  
ATOM   1385  CB  GLU A  90      45.998  18.093   3.066  1.00  0.00           C  
ATOM   1386  CG  GLU A  90      47.373  17.646   3.521  1.00  0.00           C  
ATOM   1387  CD  GLU A  90      47.353  16.816   4.787  1.00  0.00           C  
ATOM   1388  OE1 GLU A  90      46.293  16.584   5.320  1.00  0.00           O  
ATOM   1389  OE2 GLU A  90      48.421  16.414   5.222  1.00  0.00           O  
ATOM   1390  H   GLU A  90      43.885  19.041   2.089  1.00  0.00           H  
ATOM   1391  HA  GLU A  90      46.556  19.879   1.990  1.00  0.00           H  
ATOM   1392 1HB  GLU A  90      45.534  18.642   3.884  1.00  0.00           H  
ATOM   1393 2HB  GLU A  90      45.401  17.198   2.891  1.00  0.00           H  
ATOM   1394 1HG  GLU A  90      47.816  17.054   2.723  1.00  0.00           H  
ATOM   1395 2HG  GLU A  90      47.998  18.525   3.675  1.00  0.00           H  
ATOM   1396  N   PHE A  91      45.933  17.315   0.076  1.00  0.00           N  
ATOM   1397  CA  PHE A  91      46.446  16.415  -0.921  1.00  0.00           C  
ATOM   1398  C   PHE A  91      46.712  17.149  -2.209  1.00  0.00           C  
ATOM   1399  O   PHE A  91      47.735  16.928  -2.847  1.00  0.00           O  
ATOM   1400  CB  PHE A  91      45.431  15.307  -1.114  1.00  0.00           C  
ATOM   1401  CG  PHE A  91      45.302  14.517   0.138  1.00  0.00           C  
ATOM   1402  CD1 PHE A  91      44.352  14.881   1.076  1.00  0.00           C  
ATOM   1403  CD2 PHE A  91      46.117  13.440   0.403  1.00  0.00           C  
ATOM   1404  CE1 PHE A  91      44.225  14.184   2.254  1.00  0.00           C  
ATOM   1405  CE2 PHE A  91      45.988  12.729   1.576  1.00  0.00           C  
ATOM   1406  CZ  PHE A  91      45.040  13.104   2.504  1.00  0.00           C  
ATOM   1407  H   PHE A  91      44.959  17.257   0.335  1.00  0.00           H  
ATOM   1408  HA  PHE A  91      47.383  15.989  -0.560  1.00  0.00           H  
ATOM   1409 1HB  PHE A  91      44.457  15.732  -1.367  1.00  0.00           H  
ATOM   1410 2HB  PHE A  91      45.741  14.645  -1.924  1.00  0.00           H  
ATOM   1411  HD1 PHE A  91      43.706  15.738   0.875  1.00  0.00           H  
ATOM   1412  HD2 PHE A  91      46.873  13.155  -0.326  1.00  0.00           H  
ATOM   1413  HE1 PHE A  91      43.475  14.485   2.986  1.00  0.00           H  
ATOM   1414  HE2 PHE A  91      46.633  11.874   1.771  1.00  0.00           H  
ATOM   1415  HZ  PHE A  91      44.935  12.548   3.435  1.00  0.00           H  
ATOM   1416  N   CYS A  92      45.841  18.076  -2.587  1.00  0.00           N  
ATOM   1417  CA  CYS A  92      46.094  18.783  -3.824  1.00  0.00           C  
ATOM   1418  C   CYS A  92      47.379  19.575  -3.720  1.00  0.00           C  
ATOM   1419  O   CYS A  92      48.198  19.568  -4.646  1.00  0.00           O  
ATOM   1420  CB  CYS A  92      44.948  19.717  -4.125  1.00  0.00           C  
ATOM   1421  SG  CYS A  92      43.481  18.858  -4.526  1.00  0.00           S  
ATOM   1422  H   CYS A  92      44.988  18.272  -2.056  1.00  0.00           H  
ATOM   1423  HA  CYS A  92      46.199  18.069  -4.633  1.00  0.00           H  
ATOM   1424 1HB  CYS A  92      44.745  20.338  -3.250  1.00  0.00           H  
ATOM   1425 2HB  CYS A  92      45.204  20.372  -4.960  1.00  0.00           H  
ATOM   1426  HG  CYS A  92      43.238  18.443  -3.263  1.00  0.00           H  
ATOM   1427  N   TYR A  93      47.594  20.226  -2.570  1.00  0.00           N  
ATOM   1428  CA  TYR A  93      48.818  20.994  -2.401  1.00  0.00           C  
ATOM   1429  C   TYR A  93      50.061  20.123  -2.489  1.00  0.00           C  
ATOM   1430  O   TYR A  93      50.988  20.413  -3.256  1.00  0.00           O  
ATOM   1431  CB  TYR A  93      48.846  21.724  -1.065  1.00  0.00           C  
ATOM   1432  CG  TYR A  93      50.160  22.474  -0.844  1.00  0.00           C  
ATOM   1433  CD1 TYR A  93      50.369  23.699  -1.460  1.00  0.00           C  
ATOM   1434  CD2 TYR A  93      51.162  21.926  -0.045  1.00  0.00           C  
ATOM   1435  CE1 TYR A  93      51.563  24.374  -1.277  1.00  0.00           C  
ATOM   1436  CE2 TYR A  93      52.353  22.598   0.137  1.00  0.00           C  
ATOM   1437  CZ  TYR A  93      52.556  23.819  -0.477  1.00  0.00           C  
ATOM   1438  OH  TYR A  93      53.744  24.495  -0.297  1.00  0.00           O  
ATOM   1439  H   TYR A  93      46.889  20.198  -1.824  1.00  0.00           H  
ATOM   1440  HA  TYR A  93      48.873  21.728  -3.205  1.00  0.00           H  
ATOM   1441 1HB  TYR A  93      48.023  22.436  -1.014  1.00  0.00           H  
ATOM   1442 2HB  TYR A  93      48.714  21.005  -0.251  1.00  0.00           H  
ATOM   1443  HD1 TYR A  93      49.591  24.130  -2.089  1.00  0.00           H  
ATOM   1444  HD2 TYR A  93      51.004  20.969   0.436  1.00  0.00           H  
ATOM   1445  HE1 TYR A  93      51.724  25.336  -1.762  1.00  0.00           H  
ATOM   1446  HE2 TYR A  93      53.133  22.165   0.762  1.00  0.00           H  
ATOM   1447  HH  TYR A  93      53.709  25.332  -0.768  1.00  0.00           H  
ATOM   1448  N   LYS A  94      50.094  19.063  -1.675  1.00  0.00           N  
ATOM   1449  CA  LYS A  94      51.286  18.237  -1.596  1.00  0.00           C  
ATOM   1450  C   LYS A  94      51.550  17.453  -2.867  1.00  0.00           C  
ATOM   1451  O   LYS A  94      52.694  17.365  -3.323  1.00  0.00           O  
ATOM   1452  CB  LYS A  94      51.172  17.307  -0.392  1.00  0.00           C  
ATOM   1453  CG  LYS A  94      51.286  18.047   0.936  1.00  0.00           C  
ATOM   1454  CD  LYS A  94      51.125  17.142   2.149  1.00  0.00           C  
ATOM   1455  CE  LYS A  94      51.332  17.944   3.439  1.00  0.00           C  
ATOM   1456  NZ  LYS A  94      51.096  17.134   4.672  1.00  0.00           N  
ATOM   1457  H   LYS A  94      49.293  18.844  -1.077  1.00  0.00           H  
ATOM   1458  HA  LYS A  94      52.138  18.896  -1.434  1.00  0.00           H  
ATOM   1459 1HB  LYS A  94      50.203  16.800  -0.418  1.00  0.00           H  
ATOM   1460 2HB  LYS A  94      51.949  16.545  -0.440  1.00  0.00           H  
ATOM   1461 1HG  LYS A  94      52.239  18.568   0.987  1.00  0.00           H  
ATOM   1462 2HG  LYS A  94      50.484  18.785   0.974  1.00  0.00           H  
ATOM   1463 1HD  LYS A  94      50.118  16.722   2.155  1.00  0.00           H  
ATOM   1464 2HD  LYS A  94      51.842  16.325   2.107  1.00  0.00           H  
ATOM   1465 1HE  LYS A  94      52.359  18.306   3.452  1.00  0.00           H  
ATOM   1466 2HE  LYS A  94      50.656  18.800   3.442  1.00  0.00           H  
ATOM   1467 1HZ  LYS A  94      51.255  17.706   5.484  1.00  0.00           H  
ATOM   1468 2HZ  LYS A  94      50.120  16.803   4.698  1.00  0.00           H  
ATOM   1469 3HZ  LYS A  94      51.716  16.344   4.695  1.00  0.00           H  
ATOM   1470  N   GLU A  95      50.506  16.918  -3.489  1.00  0.00           N  
ATOM   1471  CA  GLU A  95      50.737  16.152  -4.694  1.00  0.00           C  
ATOM   1472  C   GLU A  95      51.213  17.065  -5.817  1.00  0.00           C  
ATOM   1473  O   GLU A  95      52.167  16.729  -6.524  1.00  0.00           O  
ATOM   1474  CB  GLU A  95      49.453  15.428  -5.099  1.00  0.00           C  
ATOM   1475  CG  GLU A  95      49.011  14.283  -4.170  1.00  0.00           C  
ATOM   1476  CD  GLU A  95      49.922  13.065  -4.131  1.00  0.00           C  
ATOM   1477  OE1 GLU A  95      50.362  12.584  -5.172  1.00  0.00           O  
ATOM   1478  OE2 GLU A  95      50.169  12.601  -3.045  1.00  0.00           O  
ATOM   1479  H   GLU A  95      49.559  17.012  -3.125  1.00  0.00           H  
ATOM   1480  HA  GLU A  95      51.514  15.416  -4.498  1.00  0.00           H  
ATOM   1481 1HB  GLU A  95      48.633  16.149  -5.139  1.00  0.00           H  
ATOM   1482 2HB  GLU A  95      49.560  15.034  -6.077  1.00  0.00           H  
ATOM   1483 1HG  GLU A  95      48.969  14.688  -3.160  1.00  0.00           H  
ATOM   1484 2HG  GLU A  95      48.007  13.979  -4.422  1.00  0.00           H  
ATOM   1485  N   SER A  96      50.642  18.274  -5.917  1.00  0.00           N  
ATOM   1486  CA  SER A  96      51.052  19.186  -6.971  1.00  0.00           C  
ATOM   1487  C   SER A  96      52.507  19.565  -6.781  1.00  0.00           C  
ATOM   1488  O   SER A  96      53.297  19.554  -7.732  1.00  0.00           O  
ATOM   1489  CB  SER A  96      50.200  20.435  -6.922  1.00  0.00           C  
ATOM   1490  OG  SER A  96      48.873  20.138  -7.201  1.00  0.00           O  
ATOM   1491  H   SER A  96      49.876  18.555  -5.302  1.00  0.00           H  
ATOM   1492  HA  SER A  96      50.934  18.693  -7.935  1.00  0.00           H  
ATOM   1493 1HB  SER A  96      50.271  20.889  -5.932  1.00  0.00           H  
ATOM   1494 2HB  SER A  96      50.573  21.156  -7.639  1.00  0.00           H  
ATOM   1495  HG  SER A  96      48.518  19.762  -6.364  1.00  0.00           H  
ATOM   1496  N   ARG A  97      52.886  19.833  -5.528  1.00  0.00           N  
ATOM   1497  CA  ARG A  97      54.250  20.195  -5.202  1.00  0.00           C  
ATOM   1498  C   ARG A  97      55.219  19.145  -5.720  1.00  0.00           C  
ATOM   1499  O   ARG A  97      56.196  19.474  -6.406  1.00  0.00           O  
ATOM   1500  CB  ARG A  97      54.418  20.327  -3.693  1.00  0.00           C  
ATOM   1501  CG  ARG A  97      55.803  20.744  -3.224  1.00  0.00           C  
ATOM   1502  CD  ARG A  97      55.952  20.592  -1.743  1.00  0.00           C  
ATOM   1503  NE  ARG A  97      56.000  19.185  -1.318  1.00  0.00           N  
ATOM   1504  CZ  ARG A  97      55.675  18.733  -0.102  1.00  0.00           C  
ATOM   1505  NH1 ARG A  97      55.240  19.548   0.841  1.00  0.00           N  
ATOM   1506  NH2 ARG A  97      55.815  17.451   0.120  1.00  0.00           N  
ATOM   1507  H   ARG A  97      52.194  19.823  -4.774  1.00  0.00           H  
ATOM   1508  HA  ARG A  97      54.480  21.151  -5.675  1.00  0.00           H  
ATOM   1509 1HB  ARG A  97      53.694  21.043  -3.302  1.00  0.00           H  
ATOM   1510 2HB  ARG A  97      54.204  19.371  -3.224  1.00  0.00           H  
ATOM   1511 1HG  ARG A  97      56.550  20.109  -3.710  1.00  0.00           H  
ATOM   1512 2HG  ARG A  97      55.982  21.787  -3.486  1.00  0.00           H  
ATOM   1513 1HD  ARG A  97      56.869  21.077  -1.417  1.00  0.00           H  
ATOM   1514 2HD  ARG A  97      55.098  21.062  -1.253  1.00  0.00           H  
ATOM   1515  HE  ARG A  97      56.356  18.466  -1.975  1.00  0.00           H  
ATOM   1516 1HH1 ARG A  97      55.149  20.536   0.649  1.00  0.00           H  
ATOM   1517 2HH1 ARG A  97      55.012  19.186   1.754  1.00  0.00           H  
ATOM   1518 1HH2 ARG A  97      56.186  16.875  -0.653  1.00  0.00           H  
ATOM   1519 2HH2 ARG A  97      55.593  17.051   1.014  1.00  0.00           H  
ATOM   1520  N   GLU A  98      54.934  17.878  -5.397  1.00  0.00           N  
ATOM   1521  CA  GLU A  98      55.813  16.783  -5.776  1.00  0.00           C  
ATOM   1522  C   GLU A  98      55.867  16.527  -7.283  1.00  0.00           C  
ATOM   1523  O   GLU A  98      56.933  16.210  -7.821  1.00  0.00           O  
ATOM   1524  CB  GLU A  98      55.389  15.510  -5.047  1.00  0.00           C  
ATOM   1525  CG  GLU A  98      55.629  15.540  -3.520  1.00  0.00           C  
ATOM   1526  CD  GLU A  98      57.072  15.703  -3.146  1.00  0.00           C  
ATOM   1527  OE1 GLU A  98      57.887  14.968  -3.653  1.00  0.00           O  
ATOM   1528  OE2 GLU A  98      57.364  16.557  -2.327  1.00  0.00           O  
ATOM   1529  H   GLU A  98      54.095  17.676  -4.847  1.00  0.00           H  
ATOM   1530  HA  GLU A  98      56.818  17.040  -5.446  1.00  0.00           H  
ATOM   1531 1HB  GLU A  98      54.320  15.347  -5.209  1.00  0.00           H  
ATOM   1532 2HB  GLU A  98      55.919  14.654  -5.464  1.00  0.00           H  
ATOM   1533 1HG  GLU A  98      55.070  16.375  -3.098  1.00  0.00           H  
ATOM   1534 2HG  GLU A  98      55.242  14.622  -3.081  1.00  0.00           H  
ATOM   1535  N   TYR A  99      54.749  16.680  -7.990  1.00  0.00           N  
ATOM   1536  CA  TYR A  99      54.797  16.392  -9.421  1.00  0.00           C  
ATOM   1537  C   TYR A  99      55.576  17.447 -10.171  1.00  0.00           C  
ATOM   1538  O   TYR A  99      56.331  17.140 -11.094  1.00  0.00           O  
ATOM   1539  CB  TYR A  99      53.393  16.258  -9.995  1.00  0.00           C  
ATOM   1540  CG  TYR A  99      52.753  15.046  -9.496  1.00  0.00           C  
ATOM   1541  CD1 TYR A  99      51.534  15.096  -8.870  1.00  0.00           C  
ATOM   1542  CD2 TYR A  99      53.436  13.858  -9.606  1.00  0.00           C  
ATOM   1543  CE1 TYR A  99      51.012  13.956  -8.346  1.00  0.00           C  
ATOM   1544  CE2 TYR A  99      52.907  12.726  -9.085  1.00  0.00           C  
ATOM   1545  CZ  TYR A  99      51.709  12.782  -8.448  1.00  0.00           C  
ATOM   1546  OH  TYR A  99      51.201  11.674  -7.915  1.00  0.00           O  
ATOM   1547  H   TYR A  99      53.873  16.937  -7.530  1.00  0.00           H  
ATOM   1548  HA  TYR A  99      55.316  15.444  -9.560  1.00  0.00           H  
ATOM   1549 1HB  TYR A  99      52.785  17.125  -9.708  1.00  0.00           H  
ATOM   1550 2HB  TYR A  99      53.438  16.211 -11.068  1.00  0.00           H  
ATOM   1551  HD1 TYR A  99      50.996  16.040  -8.777  1.00  0.00           H  
ATOM   1552  HD2 TYR A  99      54.406  13.829 -10.098  1.00  0.00           H  
ATOM   1553  HE1 TYR A  99      50.062  13.975  -7.841  1.00  0.00           H  
ATOM   1554  HE2 TYR A  99      53.447  11.783  -9.158  1.00  0.00           H  
ATOM   1555  HH  TYR A  99      50.772  11.934  -7.054  1.00  0.00           H  
ATOM   1556  N   MET A 100      55.401  18.691  -9.750  1.00  0.00           N  
ATOM   1557  CA  MET A 100      56.073  19.823 -10.352  1.00  0.00           C  
ATOM   1558  C   MET A 100      57.562  19.796 -10.027  1.00  0.00           C  
ATOM   1559  O   MET A 100      58.397  20.115 -10.874  1.00  0.00           O  
ATOM   1560  CB  MET A 100      55.377  21.081  -9.862  1.00  0.00           C  
ATOM   1561  CG  MET A 100      53.954  21.188 -10.410  1.00  0.00           C  
ATOM   1562  SD  MET A 100      53.015  22.551  -9.743  1.00  0.00           S  
ATOM   1563  CE  MET A 100      51.403  22.110 -10.390  1.00  0.00           C  
ATOM   1564  H   MET A 100      54.755  18.870  -8.981  1.00  0.00           H  
ATOM   1565  HA  MET A 100      55.979  19.759 -11.429  1.00  0.00           H  
ATOM   1566 1HB  MET A 100      55.323  21.066  -8.771  1.00  0.00           H  
ATOM   1567 2HB  MET A 100      55.941  21.961 -10.162  1.00  0.00           H  
ATOM   1568 1HG  MET A 100      54.005  21.315 -11.488  1.00  0.00           H  
ATOM   1569 2HG  MET A 100      53.414  20.262 -10.207  1.00  0.00           H  
ATOM   1570 1HE  MET A 100      50.664  22.847 -10.075  1.00  0.00           H  
ATOM   1571 2HE  MET A 100      51.450  22.084 -11.472  1.00  0.00           H  
ATOM   1572 3HE  MET A 100      51.116  21.121 -10.021  1.00  0.00           H  
ATOM   1573  N   SER A 101      57.891  19.395  -8.792  1.00  0.00           N  
ATOM   1574  CA  SER A 101      59.267  19.325  -8.326  1.00  0.00           C  
ATOM   1575  C   SER A 101      60.074  18.181  -8.940  1.00  0.00           C  
ATOM   1576  O   SER A 101      61.264  18.348  -9.207  1.00  0.00           O  
ATOM   1577  CB  SER A 101      59.289  19.149  -6.820  1.00  0.00           C  
ATOM   1578  OG  SER A 101      58.747  20.264  -6.171  1.00  0.00           O  
ATOM   1579  H   SER A 101      57.159  19.168  -8.123  1.00  0.00           H  
ATOM   1580  HA  SER A 101      59.758  20.263  -8.580  1.00  0.00           H  
ATOM   1581 1HB  SER A 101      58.726  18.254  -6.550  1.00  0.00           H  
ATOM   1582 2HB  SER A 101      60.316  18.998  -6.495  1.00  0.00           H  
ATOM   1583  HG  SER A 101      57.784  20.225  -6.358  1.00  0.00           H  
ATOM   1584  N   ASP A 102      59.452  17.009  -9.138  1.00  0.00           N  
ATOM   1585  CA  ASP A 102      60.204  15.849  -9.613  1.00  0.00           C  
ATOM   1586  C   ASP A 102      60.513  15.871 -11.120  1.00  0.00           C  
ATOM   1587  O   ASP A 102      61.662  16.119 -11.495  1.00  0.00           O  
ATOM   1588  CB  ASP A 102      59.443  14.564  -9.230  1.00  0.00           C  
ATOM   1589  CG  ASP A 102      60.211  13.251  -9.485  1.00  0.00           C  
ATOM   1590  OD1 ASP A 102      61.251  13.071  -8.891  1.00  0.00           O  
ATOM   1591  OD2 ASP A 102      59.731  12.429 -10.235  1.00  0.00           O  
ATOM   1592  H   ASP A 102      58.467  16.901  -8.899  1.00  0.00           H  
ATOM   1593  HA  ASP A 102      61.155  15.834  -9.084  1.00  0.00           H  
ATOM   1594 1HB  ASP A 102      59.187  14.611  -8.169  1.00  0.00           H  
ATOM   1595 2HB  ASP A 102      58.499  14.531  -9.773  1.00  0.00           H  
ATOM   1596  N   GLN A 103      59.538  15.600 -12.001  1.00  0.00           N  
ATOM   1597  CA  GLN A 103      59.875  15.653 -13.427  1.00  0.00           C  
ATOM   1598  C   GLN A 103      58.663  15.729 -14.394  1.00  0.00           C  
ATOM   1599  O   GLN A 103      57.745  14.907 -14.307  1.00  0.00           O  
ATOM   1600  CB  GLN A 103      60.724  14.410 -13.787  1.00  0.00           C  
ATOM   1601  CG  GLN A 103      61.261  14.374 -15.213  1.00  0.00           C  
ATOM   1602  CD  GLN A 103      62.172  13.174 -15.500  1.00  0.00           C  
ATOM   1603  OE1 GLN A 103      62.066  12.064 -14.935  1.00  0.00           O  
ATOM   1604  NE2 GLN A 103      63.103  13.397 -16.419  1.00  0.00           N  
ATOM   1605  H   GLN A 103      58.599  15.399 -11.686  1.00  0.00           H  
ATOM   1606  HA  GLN A 103      60.500  16.529 -13.548  1.00  0.00           H  
ATOM   1607 1HB  GLN A 103      61.587  14.338 -13.131  1.00  0.00           H  
ATOM   1608 2HB  GLN A 103      60.131  13.512 -13.619  1.00  0.00           H  
ATOM   1609 1HG  GLN A 103      60.440  14.363 -15.919  1.00  0.00           H  
ATOM   1610 2HG  GLN A 103      61.862  15.262 -15.367  1.00  0.00           H  
ATOM   1611 1HE2 GLN A 103      63.741  12.669 -16.671  1.00  0.00           H  
ATOM   1612 2HE2 GLN A 103      63.167  14.293 -16.861  1.00  0.00           H  
ATOM   1613  N   PRO A 104      58.683  16.594 -15.426  1.00  0.00           N  
ATOM   1614  CA  PRO A 104      57.694  16.665 -16.496  1.00  0.00           C  
ATOM   1615  C   PRO A 104      57.972  15.579 -17.528  1.00  0.00           C  
ATOM   1616  O   PRO A 104      58.390  15.872 -18.649  1.00  0.00           O  
ATOM   1617  CB  PRO A 104      57.898  18.077 -17.046  1.00  0.00           C  
ATOM   1618  CG  PRO A 104      59.373  18.348 -16.837  1.00  0.00           C  
ATOM   1619  CD  PRO A 104      59.723  17.650 -15.520  1.00  0.00           C  
ATOM   1620  HA  PRO A 104      56.685  16.546 -16.065  1.00  0.00           H  
ATOM   1621 1HB  PRO A 104      57.607  18.109 -18.107  1.00  0.00           H  
ATOM   1622 2HB  PRO A 104      57.252  18.790 -16.515  1.00  0.00           H  
ATOM   1623 1HG  PRO A 104      59.950  17.957 -17.690  1.00  0.00           H  
ATOM   1624 2HG  PRO A 104      59.555  19.434 -16.804  1.00  0.00           H  
ATOM   1625 1HD  PRO A 104      60.724  17.231 -15.619  1.00  0.00           H  
ATOM   1626 2HD  PRO A 104      59.638  18.355 -14.673  1.00  0.00           H  
ATOM   1627  N   GLN A 105      57.785  14.326 -17.132  1.00  0.00           N  
ATOM   1628  CA  GLN A 105      58.174  13.179 -17.959  1.00  0.00           C  
ATOM   1629  C   GLN A 105      57.456  13.060 -19.302  1.00  0.00           C  
ATOM   1630  O   GLN A 105      58.068  12.671 -20.296  1.00  0.00           O  
ATOM   1631  CB  GLN A 105      57.954  11.886 -17.176  1.00  0.00           C  
ATOM   1632  CG  GLN A 105      58.903  11.747 -16.036  1.00  0.00           C  
ATOM   1633  CD  GLN A 105      58.724  10.515 -15.184  1.00  0.00           C  
ATOM   1634  OE1 GLN A 105      57.670   9.863 -15.167  1.00  0.00           O  
ATOM   1635  NE2 GLN A 105      59.782  10.190 -14.446  1.00  0.00           N  
ATOM   1636  H   GLN A 105      57.424  14.182 -16.187  1.00  0.00           H  
ATOM   1637  HA  GLN A 105      59.239  13.274 -18.169  1.00  0.00           H  
ATOM   1638 1HB  GLN A 105      56.936  11.858 -16.788  1.00  0.00           H  
ATOM   1639 2HB  GLN A 105      58.081  11.030 -17.838  1.00  0.00           H  
ATOM   1640 1HG  GLN A 105      59.905  11.727 -16.443  1.00  0.00           H  
ATOM   1641 2HG  GLN A 105      58.773  12.612 -15.393  1.00  0.00           H  
ATOM   1642 1HE2 GLN A 105      59.755   9.395 -13.842  1.00  0.00           H  
ATOM   1643 2HE2 GLN A 105      60.628  10.772 -14.496  1.00  0.00           H  
ATOM   1644  N   ASN A 106      56.164  13.372 -19.332  1.00  0.00           N  
ATOM   1645  CA  ASN A 106      55.385  13.275 -20.568  1.00  0.00           C  
ATOM   1646  C   ASN A 106      54.316  14.351 -20.648  1.00  0.00           C  
ATOM   1647  O   ASN A 106      53.606  14.597 -19.669  1.00  0.00           O  
ATOM   1648  CB  ASN A 106      54.710  11.912 -20.711  1.00  0.00           C  
ATOM   1649  CG  ASN A 106      55.663  10.741 -20.897  1.00  0.00           C  
ATOM   1650  OD1 ASN A 106      56.160  10.506 -22.004  1.00  0.00           O  
ATOM   1651  ND2 ASN A 106      55.909  10.002 -19.841  1.00  0.00           N  
ATOM   1652  H   ASN A 106      55.725  13.690 -18.482  1.00  0.00           H  
ATOM   1653  HA  ASN A 106      56.059  13.425 -21.414  1.00  0.00           H  
ATOM   1654 1HB  ASN A 106      54.096  11.723 -19.827  1.00  0.00           H  
ATOM   1655 2HB  ASN A 106      54.036  11.938 -21.567  1.00  0.00           H  
ATOM   1656 1HD2 ASN A 106      56.525   9.217 -19.913  1.00  0.00           H  
ATOM   1657 2HD2 ASN A 106      55.478  10.218 -18.965  1.00  0.00           H  
ATOM   1658  N   ARG A 107      54.101  14.895 -21.852  1.00  0.00           N  
ATOM   1659  CA  ARG A 107      53.026  15.871 -22.085  1.00  0.00           C  
ATOM   1660  C   ARG A 107      51.655  15.240 -21.870  1.00  0.00           C  
ATOM   1661  O   ARG A 107      50.680  15.922 -21.578  1.00  0.00           O  
ATOM   1662  CB  ARG A 107      53.082  16.453 -23.486  1.00  0.00           C  
ATOM   1663  CG  ARG A 107      54.245  17.398 -23.757  1.00  0.00           C  
ATOM   1664  CD  ARG A 107      54.207  17.924 -25.157  1.00  0.00           C  
ATOM   1665  NE  ARG A 107      55.296  18.856 -25.424  1.00  0.00           N  
ATOM   1666  CZ  ARG A 107      55.535  19.435 -26.620  1.00  0.00           C  
ATOM   1667  NH1 ARG A 107      54.757  19.173 -27.648  1.00  0.00           N  
ATOM   1668  NH2 ARG A 107      56.549  20.271 -26.758  1.00  0.00           N  
ATOM   1669  H   ARG A 107      54.712  14.649 -22.620  1.00  0.00           H  
ATOM   1670  HA  ARG A 107      53.142  16.690 -21.373  1.00  0.00           H  
ATOM   1671 1HB  ARG A 107      53.135  15.643 -24.213  1.00  0.00           H  
ATOM   1672 2HB  ARG A 107      52.161  17.002 -23.681  1.00  0.00           H  
ATOM   1673 1HG  ARG A 107      54.195  18.242 -23.069  1.00  0.00           H  
ATOM   1674 2HG  ARG A 107      55.186  16.866 -23.612  1.00  0.00           H  
ATOM   1675 1HD  ARG A 107      54.288  17.095 -25.860  1.00  0.00           H  
ATOM   1676 2HD  ARG A 107      53.265  18.445 -25.321  1.00  0.00           H  
ATOM   1677  HE  ARG A 107      55.915  19.086 -24.659  1.00  0.00           H  
ATOM   1678 1HH1 ARG A 107      53.981  18.535 -27.545  1.00  0.00           H  
ATOM   1679 2HH1 ARG A 107      54.937  19.609 -28.542  1.00  0.00           H  
ATOM   1680 1HH2 ARG A 107      57.147  20.475 -25.969  1.00  0.00           H  
ATOM   1681 2HH2 ARG A 107      56.727  20.706 -27.652  1.00  0.00           H  
ATOM   1682  N   ASP A 108      51.588  13.921 -22.019  1.00  0.00           N  
ATOM   1683  CA  ASP A 108      50.364  13.160 -21.814  1.00  0.00           C  
ATOM   1684  C   ASP A 108      49.879  13.267 -20.360  1.00  0.00           C  
ATOM   1685  O   ASP A 108      48.684  13.093 -20.078  1.00  0.00           O  
ATOM   1686  CB  ASP A 108      50.591  11.687 -22.167  1.00  0.00           C  
ATOM   1687  CG  ASP A 108      50.754  11.438 -23.672  1.00  0.00           C  
ATOM   1688  OD1 ASP A 108      50.482  12.329 -24.442  1.00  0.00           O  
ATOM   1689  OD2 ASP A 108      51.148  10.354 -24.031  1.00  0.00           O  
ATOM   1690  H   ASP A 108      52.427  13.427 -22.274  1.00  0.00           H  
ATOM   1691  HA  ASP A 108      49.590  13.566 -22.466  1.00  0.00           H  
ATOM   1692 1HB  ASP A 108      51.483  11.325 -21.653  1.00  0.00           H  
ATOM   1693 2HB  ASP A 108      49.751  11.096 -21.806  1.00  0.00           H  
ATOM   1694  N   THR A 109      50.817  13.518 -19.434  1.00  0.00           N  
ATOM   1695  CA  THR A 109      50.504  13.627 -18.023  1.00  0.00           C  
ATOM   1696  C   THR A 109      50.596  15.065 -17.557  1.00  0.00           C  
ATOM   1697  O   THR A 109      49.742  15.492 -16.789  1.00  0.00           O  
ATOM   1698  CB  THR A 109      51.427  12.762 -17.150  1.00  0.00           C  
ATOM   1699  OG1 THR A 109      51.294  11.381 -17.519  1.00  0.00           O  
ATOM   1700  CG2 THR A 109      51.065  12.942 -15.682  1.00  0.00           C  
ATOM   1701  H   THR A 109      51.776  13.690 -19.715  1.00  0.00           H  
ATOM   1702  HA  THR A 109      49.479  13.292 -17.868  1.00  0.00           H  
ATOM   1703  HB  THR A 109      52.463  13.069 -17.309  1.00  0.00           H  
ATOM   1704  HG1 THR A 109      50.370  11.127 -17.480  1.00  0.00           H  
ATOM   1705 1HG2 THR A 109      51.723  12.333 -15.062  1.00  0.00           H  
ATOM   1706 2HG2 THR A 109      51.188  13.981 -15.425  1.00  0.00           H  
ATOM   1707 3HG2 THR A 109      50.031  12.638 -15.524  1.00  0.00           H  
ATOM   1708  N   GLU A 110      51.669  15.774 -17.945  1.00  0.00           N  
ATOM   1709  CA  GLU A 110      51.919  17.159 -17.532  1.00  0.00           C  
ATOM   1710  C   GLU A 110      51.481  17.451 -16.111  1.00  0.00           C  
ATOM   1711  O   GLU A 110      50.473  18.119 -15.917  1.00  0.00           O  
ATOM   1712  CB  GLU A 110      51.251  18.166 -18.467  1.00  0.00           C  
ATOM   1713  CG  GLU A 110      51.662  19.626 -18.170  1.00  0.00           C  
ATOM   1714  CD  GLU A 110      50.973  20.674 -19.024  1.00  0.00           C  
ATOM   1715  OE1 GLU A 110      50.153  20.324 -19.834  1.00  0.00           O  
ATOM   1716  OE2 GLU A 110      51.262  21.834 -18.836  1.00  0.00           O  
ATOM   1717  H   GLU A 110      52.333  15.343 -18.582  1.00  0.00           H  
ATOM   1718  HA  GLU A 110      52.996  17.325 -17.583  1.00  0.00           H  
ATOM   1719 1HB  GLU A 110      51.530  17.939 -19.498  1.00  0.00           H  
ATOM   1720 2HB  GLU A 110      50.177  18.076 -18.400  1.00  0.00           H  
ATOM   1721 1HG  GLU A 110      51.431  19.834 -17.127  1.00  0.00           H  
ATOM   1722 2HG  GLU A 110      52.740  19.716 -18.296  1.00  0.00           H  
ATOM   1723  N   VAL A 111      52.234  16.981 -15.122  1.00  0.00           N  
ATOM   1724  CA  VAL A 111      51.894  17.115 -13.697  1.00  0.00           C  
ATOM   1725  C   VAL A 111      50.377  17.010 -13.437  1.00  0.00           C  
ATOM   1726  O   VAL A 111      49.739  17.909 -12.879  1.00  0.00           O  
ATOM   1727  CB  VAL A 111      52.436  18.447 -13.114  1.00  0.00           C  
ATOM   1728  CG1 VAL A 111      53.935  18.485 -13.303  1.00  0.00           C  
ATOM   1729  CG2 VAL A 111      51.774  19.676 -13.732  1.00  0.00           C  
ATOM   1730  H   VAL A 111      53.070  16.474 -15.369  1.00  0.00           H  
ATOM   1731  HA  VAL A 111      52.379  16.298 -13.165  1.00  0.00           H  
ATOM   1732  HB  VAL A 111      52.241  18.455 -12.040  1.00  0.00           H  
ATOM   1733 1HG1 VAL A 111      54.322  19.387 -12.870  1.00  0.00           H  
ATOM   1734 2HG1 VAL A 111      54.391  17.622 -12.827  1.00  0.00           H  
ATOM   1735 3HG1 VAL A 111      54.165  18.470 -14.369  1.00  0.00           H  
ATOM   1736 1HG2 VAL A 111      52.179  20.567 -13.263  1.00  0.00           H  
ATOM   1737 2HG2 VAL A 111      51.963  19.738 -14.788  1.00  0.00           H  
ATOM   1738 3HG2 VAL A 111      50.700  19.637 -13.561  1.00  0.00           H  
ATOM   1739  N   ARG A 112      49.808  15.887 -13.884  1.00  0.00           N  
ATOM   1740  CA  ARG A 112      48.390  15.535 -13.784  1.00  0.00           C  
ATOM   1741  C   ARG A 112      47.513  16.594 -14.461  1.00  0.00           C  
ATOM   1742  O   ARG A 112      46.418  16.952 -13.986  1.00  0.00           O  
ATOM   1743  CB  ARG A 112      48.012  15.356 -12.333  1.00  0.00           C  
ATOM   1744  CG  ARG A 112      48.926  14.410 -11.557  1.00  0.00           C  
ATOM   1745  CD  ARG A 112      48.928  13.033 -12.097  1.00  0.00           C  
ATOM   1746  NE  ARG A 112      49.708  12.141 -11.254  1.00  0.00           N  
ATOM   1747  CZ  ARG A 112      50.020  10.863 -11.535  1.00  0.00           C  
ATOM   1748  NH1 ARG A 112      49.635  10.315 -12.666  1.00  0.00           N  
ATOM   1749  NH2 ARG A 112      50.718  10.156 -10.657  1.00  0.00           N  
ATOM   1750  H   ARG A 112      50.411  15.230 -14.346  1.00  0.00           H  
ATOM   1751  HA  ARG A 112      48.238  14.587 -14.302  1.00  0.00           H  
ATOM   1752 1HB  ARG A 112      48.013  16.317 -11.824  1.00  0.00           H  
ATOM   1753 2HB  ARG A 112      47.000  14.956 -12.270  1.00  0.00           H  
ATOM   1754 1HG  ARG A 112      49.950  14.780 -11.585  1.00  0.00           H  
ATOM   1755 2HG  ARG A 112      48.592  14.377 -10.527  1.00  0.00           H  
ATOM   1756 1HD  ARG A 112      47.915  12.666 -12.139  1.00  0.00           H  
ATOM   1757 2HD  ARG A 112      49.359  13.029 -13.093  1.00  0.00           H  
ATOM   1758  HE  ARG A 112      50.034  12.512 -10.369  1.00  0.00           H  
ATOM   1759 1HH1 ARG A 112      49.096  10.853 -13.330  1.00  0.00           H  
ATOM   1760 2HH1 ARG A 112      49.879   9.356 -12.873  1.00  0.00           H  
ATOM   1761 1HH2 ARG A 112      51.003  10.587  -9.764  1.00  0.00           H  
ATOM   1762 2HH2 ARG A 112      50.961   9.196 -10.856  1.00  0.00           H  
ATOM   1763  N   ARG A 113      48.066  17.125 -15.554  1.00  0.00           N  
ATOM   1764  CA  ARG A 113      47.552  18.133 -16.469  1.00  0.00           C  
ATOM   1765  C   ARG A 113      47.131  19.390 -15.752  1.00  0.00           C  
ATOM   1766  O   ARG A 113      46.267  20.125 -16.234  1.00  0.00           O  
ATOM   1767  CB  ARG A 113      46.414  17.547 -17.289  1.00  0.00           C  
ATOM   1768  CG  ARG A 113      46.847  16.339 -18.137  1.00  0.00           C  
ATOM   1769  CD  ARG A 113      45.768  15.830 -19.016  1.00  0.00           C  
ATOM   1770  NE  ARG A 113      46.214  14.692 -19.819  1.00  0.00           N  
ATOM   1771  CZ  ARG A 113      45.453  14.009 -20.688  1.00  0.00           C  
ATOM   1772  NH1 ARG A 113      44.193  14.332 -20.891  1.00  0.00           N  
ATOM   1773  NH2 ARG A 113      46.010  13.009 -21.332  1.00  0.00           N  
ATOM   1774  H   ARG A 113      48.977  16.763 -15.815  1.00  0.00           H  
ATOM   1775  HA  ARG A 113      48.347  18.396 -17.160  1.00  0.00           H  
ATOM   1776 1HB  ARG A 113      45.608  17.231 -16.632  1.00  0.00           H  
ATOM   1777 2HB  ARG A 113      46.021  18.305 -17.962  1.00  0.00           H  
ATOM   1778 1HG  ARG A 113      47.698  16.627 -18.759  1.00  0.00           H  
ATOM   1779 2HG  ARG A 113      47.153  15.525 -17.477  1.00  0.00           H  
ATOM   1780 1HD  ARG A 113      44.927  15.504 -18.404  1.00  0.00           H  
ATOM   1781 2HD  ARG A 113      45.443  16.619 -19.692  1.00  0.00           H  
ATOM   1782  HE  ARG A 113      47.189  14.361 -19.725  1.00  0.00           H  
ATOM   1783 1HH1 ARG A 113      43.785  15.106 -20.389  1.00  0.00           H  
ATOM   1784 2HH1 ARG A 113      43.639  13.806 -21.549  1.00  0.00           H  
ATOM   1785 1HH2 ARG A 113      47.004  12.805 -21.130  1.00  0.00           H  
ATOM   1786 2HH2 ARG A 113      45.482  12.463 -21.993  1.00  0.00           H  
ATOM   1787  N   ASN A 114      47.691  19.615 -14.551  1.00  0.00           N  
ATOM   1788  CA  ASN A 114      47.319  20.729 -13.691  1.00  0.00           C  
ATOM   1789  C   ASN A 114      45.813  20.660 -13.342  1.00  0.00           C  
ATOM   1790  O   ASN A 114      45.253  21.613 -12.785  1.00  0.00           O  
ATOM   1791  CB  ASN A 114      47.689  22.060 -14.342  1.00  0.00           C  
ATOM   1792  CG  ASN A 114      49.188  22.316 -14.434  1.00  0.00           C  
ATOM   1793  OD1 ASN A 114      49.878  22.363 -13.414  1.00  0.00           O  
ATOM   1794  ND2 ASN A 114      49.691  22.468 -15.634  1.00  0.00           N  
ATOM   1795  H   ASN A 114      48.408  18.970 -14.206  1.00  0.00           H  
ATOM   1796  HA  ASN A 114      47.875  20.634 -12.755  1.00  0.00           H  
ATOM   1797 1HB  ASN A 114      47.269  22.134 -15.337  1.00  0.00           H  
ATOM   1798 2HB  ASN A 114      47.245  22.867 -13.754  1.00  0.00           H  
ATOM   1799 1HD2 ASN A 114      50.674  22.628 -15.755  1.00  0.00           H  
ATOM   1800 2HD2 ASN A 114      49.102  22.413 -16.440  1.00  0.00           H  
ATOM   1801  N   ARG A 115      45.177  19.510 -13.629  1.00  0.00           N  
ATOM   1802  CA  ARG A 115      43.757  19.286 -13.473  1.00  0.00           C  
ATOM   1803  C   ARG A 115      43.448  18.844 -12.077  1.00  0.00           C  
ATOM   1804  O   ARG A 115      42.504  19.326 -11.461  1.00  0.00           O  
ATOM   1805  CB  ARG A 115      43.279  18.255 -14.486  1.00  0.00           C  
ATOM   1806  CG  ARG A 115      41.780  17.980 -14.481  1.00  0.00           C  
ATOM   1807  CD  ARG A 115      41.383  17.087 -15.616  1.00  0.00           C  
ATOM   1808  NE  ARG A 115      39.953  16.796 -15.609  1.00  0.00           N  
ATOM   1809  CZ  ARG A 115      39.317  16.023 -16.516  1.00  0.00           C  
ATOM   1810  NH1 ARG A 115      39.988  15.471 -17.501  1.00  0.00           N  
ATOM   1811  NH2 ARG A 115      38.016  15.824 -16.414  1.00  0.00           N  
ATOM   1812  H   ARG A 115      45.719  18.738 -14.014  1.00  0.00           H  
ATOM   1813  HA  ARG A 115      43.236  20.221 -13.672  1.00  0.00           H  
ATOM   1814 1HB  ARG A 115      43.558  18.582 -15.488  1.00  0.00           H  
ATOM   1815 2HB  ARG A 115      43.788  17.308 -14.304  1.00  0.00           H  
ATOM   1816 1HG  ARG A 115      41.508  17.490 -13.543  1.00  0.00           H  
ATOM   1817 2HG  ARG A 115      41.235  18.920 -14.569  1.00  0.00           H  
ATOM   1818 1HD  ARG A 115      41.626  17.575 -16.560  1.00  0.00           H  
ATOM   1819 2HD  ARG A 115      41.925  16.143 -15.546  1.00  0.00           H  
ATOM   1820  HE  ARG A 115      39.397  17.200 -14.868  1.00  0.00           H  
ATOM   1821 1HH1 ARG A 115      40.983  15.621 -17.580  1.00  0.00           H  
ATOM   1822 2HH1 ARG A 115      39.507  14.896 -18.178  1.00  0.00           H  
ATOM   1823 1HH2 ARG A 115      37.500  16.248 -15.656  1.00  0.00           H  
ATOM   1824 2HH2 ARG A 115      37.538  15.247 -17.089  1.00  0.00           H  
ATOM   1825  N   PHE A 116      44.269  17.957 -11.515  1.00  0.00           N  
ATOM   1826  CA  PHE A 116      43.981  17.558 -10.127  1.00  0.00           C  
ATOM   1827  C   PHE A 116      44.002  18.801  -9.227  1.00  0.00           C  
ATOM   1828  O   PHE A 116      43.337  18.848  -8.202  1.00  0.00           O  
ATOM   1829  CB  PHE A 116      44.944  16.502  -9.583  1.00  0.00           C  
ATOM   1830  CG  PHE A 116      44.530  15.981  -8.204  1.00  0.00           C  
ATOM   1831  CD1 PHE A 116      43.468  15.117  -8.105  1.00  0.00           C  
ATOM   1832  CD2 PHE A 116      45.194  16.336  -7.030  1.00  0.00           C  
ATOM   1833  CE1 PHE A 116      43.047  14.619  -6.889  1.00  0.00           C  
ATOM   1834  CE2 PHE A 116      44.772  15.818  -5.799  1.00  0.00           C  
ATOM   1835  CZ  PHE A 116      43.696  14.967  -5.740  1.00  0.00           C  
ATOM   1836  H   PHE A 116      45.044  17.563 -12.059  1.00  0.00           H  
ATOM   1837  HA  PHE A 116      42.975  17.136 -10.090  1.00  0.00           H  
ATOM   1838 1HB  PHE A 116      44.995  15.657 -10.271  1.00  0.00           H  
ATOM   1839 2HB  PHE A 116      45.945  16.926  -9.505  1.00  0.00           H  
ATOM   1840  HD1 PHE A 116      42.962  14.837  -9.011  1.00  0.00           H  
ATOM   1841  HD2 PHE A 116      46.047  17.016  -7.078  1.00  0.00           H  
ATOM   1842  HE1 PHE A 116      42.200  13.948  -6.844  1.00  0.00           H  
ATOM   1843  HE2 PHE A 116      45.287  16.080  -4.882  1.00  0.00           H  
ATOM   1844  HZ  PHE A 116      43.366  14.569  -4.781  1.00  0.00           H  
ATOM   1845  N   ASN A 117      44.843  19.779  -9.588  1.00  0.00           N  
ATOM   1846  CA  ASN A 117      44.969  21.023  -8.842  1.00  0.00           C  
ATOM   1847  C   ASN A 117      43.877  22.046  -9.209  1.00  0.00           C  
ATOM   1848  O   ASN A 117      43.264  22.633  -8.314  1.00  0.00           O  
ATOM   1849  CB  ASN A 117      46.349  21.613  -9.043  1.00  0.00           C  
ATOM   1850  CG  ASN A 117      46.613  22.807  -8.145  1.00  0.00           C  
ATOM   1851  OD1 ASN A 117      46.558  22.705  -6.911  1.00  0.00           O  
ATOM   1852  ND2 ASN A 117      46.912  23.933  -8.743  1.00  0.00           N  
ATOM   1853  H   ASN A 117      45.379  19.660 -10.432  1.00  0.00           H  
ATOM   1854  HA  ASN A 117      44.845  20.797  -7.782  1.00  0.00           H  
ATOM   1855 1HB  ASN A 117      47.098  20.851  -8.852  1.00  0.00           H  
ATOM   1856 2HB  ASN A 117      46.461  21.924 -10.084  1.00  0.00           H  
ATOM   1857 1HD2 ASN A 117      47.101  24.751  -8.202  1.00  0.00           H  
ATOM   1858 2HD2 ASN A 117      46.950  23.972  -9.742  1.00  0.00           H  
ATOM   1859  N   THR A 118      43.644  22.296 -10.516  1.00  0.00           N  
ATOM   1860  CA  THR A 118      42.630  23.278 -10.923  1.00  0.00           C  
ATOM   1861  C   THR A 118      41.227  22.835 -10.512  1.00  0.00           C  
ATOM   1862  O   THR A 118      40.467  23.616  -9.923  1.00  0.00           O  
ATOM   1863  CB  THR A 118      42.631  23.493 -12.440  1.00  0.00           C  
ATOM   1864  OG1 THR A 118      43.907  23.985 -12.861  1.00  0.00           O  
ATOM   1865  CG2 THR A 118      41.547  24.491 -12.814  1.00  0.00           C  
ATOM   1866  H   THR A 118      44.173  21.824 -11.244  1.00  0.00           H  
ATOM   1867  HA  THR A 118      42.846  24.223 -10.428  1.00  0.00           H  
ATOM   1868  HB  THR A 118      42.438  22.545 -12.939  1.00  0.00           H  
ATOM   1869  HG1 THR A 118      44.555  23.243 -12.817  1.00  0.00           H  
ATOM   1870 1HG2 THR A 118      41.547  24.638 -13.891  1.00  0.00           H  
ATOM   1871 2HG2 THR A 118      40.576  24.106 -12.497  1.00  0.00           H  
ATOM   1872 3HG2 THR A 118      41.739  25.441 -12.316  1.00  0.00           H  
ATOM   1873  N   SER A 119      40.893  21.569 -10.802  1.00  0.00           N  
ATOM   1874  CA  SER A 119      39.636  21.008 -10.354  1.00  0.00           C  
ATOM   1875  C   SER A 119      40.003  20.805  -8.924  1.00  0.00           C  
ATOM   1876  O   SER A 119      41.124  21.122  -8.577  1.00  0.00           O  
ATOM   1877  CB  SER A 119      39.243  19.723 -11.067  1.00  0.00           C  
ATOM   1878  OG  SER A 119      40.060  18.649 -10.707  1.00  0.00           O  
ATOM   1879  H   SER A 119      41.548  20.956 -11.279  1.00  0.00           H  
ATOM   1880  HA  SER A 119      38.832  21.740 -10.426  1.00  0.00           H  
ATOM   1881 1HB  SER A 119      38.203  19.484 -10.841  1.00  0.00           H  
ATOM   1882 2HB  SER A 119      39.313  19.881 -12.143  1.00  0.00           H  
ATOM   1883  HG  SER A 119      40.977  18.954 -10.846  1.00  0.00           H  
ATOM   1884  N   CYS A 120      39.119  20.375  -8.074  1.00  0.00           N  
ATOM   1885  CA  CYS A 120      39.465  20.286  -6.660  1.00  0.00           C  
ATOM   1886  C   CYS A 120      39.602  21.703  -6.079  1.00  0.00           C  
ATOM   1887  O   CYS A 120      38.713  22.100  -5.343  1.00  0.00           O  
ATOM   1888  CB  CYS A 120      40.729  19.478  -6.380  1.00  0.00           C  
ATOM   1889  SG  CYS A 120      40.668  17.731  -6.904  1.00  0.00           S  
ATOM   1890  H   CYS A 120      38.207  20.094  -8.398  1.00  0.00           H  
ATOM   1891  HA  CYS A 120      38.660  19.778  -6.137  1.00  0.00           H  
ATOM   1892 1HB  CYS A 120      41.628  19.928  -6.757  1.00  0.00           H  
ATOM   1893 2HB  CYS A 120      40.843  19.475  -5.313  1.00  0.00           H  
ATOM   1894  HG  CYS A 120      42.000  17.646  -7.120  1.00  0.00           H  
ATOM   1895  N   LYS A 121      40.607  22.526  -6.437  1.00  0.00           N  
ATOM   1896  CA  LYS A 121      40.649  23.870  -5.832  1.00  0.00           C  
ATOM   1897  C   LYS A 121      39.401  24.683  -6.189  1.00  0.00           C  
ATOM   1898  O   LYS A 121      38.821  25.346  -5.321  1.00  0.00           O  
ATOM   1899  CB  LYS A 121      41.914  24.626  -6.219  1.00  0.00           C  
ATOM   1900  CG  LYS A 121      43.212  24.061  -5.565  1.00  0.00           C  
ATOM   1901  CD  LYS A 121      43.194  24.242  -4.036  1.00  0.00           C  
ATOM   1902  CE  LYS A 121      44.514  23.821  -3.374  1.00  0.00           C  
ATOM   1903  NZ  LYS A 121      44.486  24.013  -1.867  1.00  0.00           N  
ATOM   1904  H   LYS A 121      41.334  22.228  -7.102  1.00  0.00           H  
ATOM   1905  HA  LYS A 121      40.670  23.763  -4.755  1.00  0.00           H  
ATOM   1906 1HB  LYS A 121      42.036  24.591  -7.305  1.00  0.00           H  
ATOM   1907 2HB  LYS A 121      41.815  25.672  -5.937  1.00  0.00           H  
ATOM   1908 1HG  LYS A 121      43.285  22.993  -5.792  1.00  0.00           H  
ATOM   1909 2HG  LYS A 121      44.086  24.557  -5.990  1.00  0.00           H  
ATOM   1910 1HD  LYS A 121      42.971  25.276  -3.779  1.00  0.00           H  
ATOM   1911 2HD  LYS A 121      42.413  23.609  -3.641  1.00  0.00           H  
ATOM   1912 1HE  LYS A 121      44.700  22.773  -3.590  1.00  0.00           H  
ATOM   1913 2HE  LYS A 121      45.326  24.414  -3.792  1.00  0.00           H  
ATOM   1914 1HZ  LYS A 121      45.353  23.724  -1.449  1.00  0.00           H  
ATOM   1915 2HZ  LYS A 121      44.326  24.974  -1.636  1.00  0.00           H  
ATOM   1916 3HZ  LYS A 121      43.743  23.451  -1.420  1.00  0.00           H  
ATOM   1917  N   GLU A 122      38.909  24.566  -7.422  1.00  0.00           N  
ATOM   1918  CA  GLU A 122      37.652  25.230  -7.756  1.00  0.00           C  
ATOM   1919  C   GLU A 122      36.483  24.609  -6.996  1.00  0.00           C  
ATOM   1920  O   GLU A 122      35.452  25.259  -6.776  1.00  0.00           O  
ATOM   1921  CB  GLU A 122      37.384  25.242  -9.256  1.00  0.00           C  
ATOM   1922  CG  GLU A 122      38.272  26.212 -10.026  1.00  0.00           C  
ATOM   1923  CD  GLU A 122      38.029  27.658  -9.578  1.00  0.00           C  
ATOM   1924  OE1 GLU A 122      36.878  28.054  -9.507  1.00  0.00           O  
ATOM   1925  OE2 GLU A 122      38.980  28.356  -9.310  1.00  0.00           O  
ATOM   1926  H   GLU A 122      39.420  24.049  -8.145  1.00  0.00           H  
ATOM   1927  HA  GLU A 122      37.728  26.270  -7.440  1.00  0.00           H  
ATOM   1928 1HB  GLU A 122      37.553  24.241  -9.661  1.00  0.00           H  
ATOM   1929 2HB  GLU A 122      36.344  25.504  -9.441  1.00  0.00           H  
ATOM   1930 1HG  GLU A 122      39.317  25.956  -9.852  1.00  0.00           H  
ATOM   1931 2HG  GLU A 122      38.072  26.117 -11.093  1.00  0.00           H  
ATOM   1932  N   LEU A 123      36.621  23.332  -6.642  1.00  0.00           N  
ATOM   1933  CA  LEU A 123      35.558  22.611  -5.979  1.00  0.00           C  
ATOM   1934  C   LEU A 123      35.622  22.962  -4.494  1.00  0.00           C  
ATOM   1935  O   LEU A 123      34.601  22.939  -3.806  1.00  0.00           O  
ATOM   1936  CB  LEU A 123      35.720  21.109  -6.210  1.00  0.00           C  
ATOM   1937  CG  LEU A 123      35.738  20.717  -7.697  1.00  0.00           C  
ATOM   1938  CD1 LEU A 123      35.880  19.189  -7.832  1.00  0.00           C  
ATOM   1939  CD2 LEU A 123      34.541  21.246  -8.355  1.00  0.00           C  
ATOM   1940  H   LEU A 123      37.500  22.864  -6.819  1.00  0.00           H  
ATOM   1941  HA  LEU A 123      34.597  22.932  -6.380  1.00  0.00           H  
ATOM   1942 1HB  LEU A 123      36.623  20.771  -5.736  1.00  0.00           H  
ATOM   1943 2HB  LEU A 123      34.877  20.598  -5.745  1.00  0.00           H  
ATOM   1944  HG  LEU A 123      36.595  21.176  -8.164  1.00  0.00           H  
ATOM   1945 1HD1 LEU A 123      35.921  18.924  -8.881  1.00  0.00           H  
ATOM   1946 2HD1 LEU A 123      36.786  18.846  -7.343  1.00  0.00           H  
ATOM   1947 3HD1 LEU A 123      35.022  18.702  -7.369  1.00  0.00           H  
ATOM   1948 1HD2 LEU A 123      34.551  20.999  -9.410  1.00  0.00           H  
ATOM   1949 2HD2 LEU A 123      33.715  20.812  -7.896  1.00  0.00           H  
ATOM   1950 3HD2 LEU A 123      34.502  22.330  -8.238  1.00  0.00           H  
ATOM   1951  N   LEU A 124      36.813  23.360  -4.013  1.00  0.00           N  
ATOM   1952  CA  LEU A 124      36.960  23.780  -2.629  1.00  0.00           C  
ATOM   1953  C   LEU A 124      36.259  25.096  -2.487  1.00  0.00           C  
ATOM   1954  O   LEU A 124      35.518  25.323  -1.529  1.00  0.00           O  
ATOM   1955  CB  LEU A 124      38.437  23.994  -2.201  1.00  0.00           C  
ATOM   1956  CG  LEU A 124      39.329  22.822  -1.583  1.00  0.00           C  
ATOM   1957  CD1 LEU A 124      39.709  21.694  -2.575  1.00  0.00           C  
ATOM   1958  CD2 LEU A 124      40.541  23.452  -1.048  1.00  0.00           C  
ATOM   1959  H   LEU A 124      37.627  23.335  -4.618  1.00  0.00           H  
ATOM   1960  HA  LEU A 124      36.457  23.109  -1.977  1.00  0.00           H  
ATOM   1961 1HB  LEU A 124      38.972  24.345  -3.069  1.00  0.00           H  
ATOM   1962 2HB  LEU A 124      38.444  24.802  -1.475  1.00  0.00           H  
ATOM   1963  HG  LEU A 124      38.802  22.372  -0.799  1.00  0.00           H  
ATOM   1964 1HD1 LEU A 124      40.311  20.949  -2.049  1.00  0.00           H  
ATOM   1965 2HD1 LEU A 124      38.847  21.215  -2.991  1.00  0.00           H  
ATOM   1966 3HD1 LEU A 124      40.288  22.101  -3.365  1.00  0.00           H  
ATOM   1967 1HD2 LEU A 124      41.141  22.706  -0.601  1.00  0.00           H  
ATOM   1968 2HD2 LEU A 124      41.088  23.923  -1.846  1.00  0.00           H  
ATOM   1969 3HD2 LEU A 124      40.270  24.201  -0.306  1.00  0.00           H  
ATOM   1970  N   ARG A 125      36.428  25.948  -3.487  1.00  0.00           N  
ATOM   1971  CA  ARG A 125      35.762  27.225  -3.459  1.00  0.00           C  
ATOM   1972  C   ARG A 125      34.251  27.014  -3.441  1.00  0.00           C  
ATOM   1973  O   ARG A 125      33.565  27.471  -2.523  1.00  0.00           O  
ATOM   1974  CB  ARG A 125      36.188  28.068  -4.658  1.00  0.00           C  
ATOM   1975  CG  ARG A 125      35.554  29.451  -4.719  1.00  0.00           C  
ATOM   1976  CD  ARG A 125      36.020  30.271  -5.895  1.00  0.00           C  
ATOM   1977  NE  ARG A 125      35.615  29.732  -7.201  1.00  0.00           N  
ATOM   1978  CZ  ARG A 125      34.392  29.856  -7.747  1.00  0.00           C  
ATOM   1979  NH1 ARG A 125      33.401  30.482  -7.121  1.00  0.00           N  
ATOM   1980  NH2 ARG A 125      34.207  29.338  -8.942  1.00  0.00           N  
ATOM   1981  H   ARG A 125      37.064  25.712  -4.251  1.00  0.00           H  
ATOM   1982  HA  ARG A 125      36.051  27.751  -2.549  1.00  0.00           H  
ATOM   1983 1HB  ARG A 125      37.270  28.190  -4.649  1.00  0.00           H  
ATOM   1984 2HB  ARG A 125      35.933  27.547  -5.581  1.00  0.00           H  
ATOM   1985 1HG  ARG A 125      34.472  29.331  -4.807  1.00  0.00           H  
ATOM   1986 2HG  ARG A 125      35.776  30.001  -3.806  1.00  0.00           H  
ATOM   1987 1HD  ARG A 125      35.600  31.273  -5.802  1.00  0.00           H  
ATOM   1988 2HD  ARG A 125      37.107  30.332  -5.880  1.00  0.00           H  
ATOM   1989  HE  ARG A 125      36.313  29.230  -7.780  1.00  0.00           H  
ATOM   1990 1HH1 ARG A 125      33.522  30.884  -6.173  1.00  0.00           H  
ATOM   1991 2HH1 ARG A 125      32.495  30.555  -7.555  1.00  0.00           H  
ATOM   1992 1HH2 ARG A 125      35.009  28.865  -9.391  1.00  0.00           H  
ATOM   1993 2HH2 ARG A 125      33.314  29.402  -9.400  1.00  0.00           H  
ATOM   1994  N   SER A 126      33.734  26.259  -4.409  1.00  0.00           N  
ATOM   1995  CA  SER A 126      32.293  26.082  -4.470  1.00  0.00           C  
ATOM   1996  C   SER A 126      31.712  25.384  -3.226  1.00  0.00           C  
ATOM   1997  O   SER A 126      30.702  25.843  -2.693  1.00  0.00           O  
ATOM   1998  CB  SER A 126      31.906  25.375  -5.731  1.00  0.00           C  
ATOM   1999  OG  SER A 126      30.506  25.258  -5.810  1.00  0.00           O  
ATOM   2000  H   SER A 126      34.332  25.854  -5.133  1.00  0.00           H  
ATOM   2001  HA  SER A 126      31.848  27.077  -4.522  1.00  0.00           H  
ATOM   2002 1HB  SER A 126      32.277  25.932  -6.590  1.00  0.00           H  
ATOM   2003 2HB  SER A 126      32.379  24.396  -5.751  1.00  0.00           H  
ATOM   2004  HG  SER A 126      30.327  24.832  -6.658  1.00  0.00           H  
ATOM   2005  N   PHE A 127      32.343  24.306  -2.728  1.00  0.00           N  
ATOM   2006  CA  PHE A 127      31.802  23.638  -1.541  1.00  0.00           C  
ATOM   2007  C   PHE A 127      31.736  24.578  -0.352  1.00  0.00           C  
ATOM   2008  O   PHE A 127      30.798  24.487   0.452  1.00  0.00           O  
ATOM   2009  CB  PHE A 127      32.554  22.346  -1.193  1.00  0.00           C  
ATOM   2010  CG  PHE A 127      31.998  21.134  -1.916  1.00  0.00           C  
ATOM   2011  CD1 PHE A 127      30.742  21.204  -2.412  1.00  0.00           C  
ATOM   2012  CD2 PHE A 127      32.681  19.935  -2.057  1.00  0.00           C  
ATOM   2013  CE1 PHE A 127      30.155  20.141  -3.028  1.00  0.00           C  
ATOM   2014  CE2 PHE A 127      32.104  18.848  -2.682  1.00  0.00           C  
ATOM   2015  CZ  PHE A 127      30.835  18.947  -3.168  1.00  0.00           C  
ATOM   2016  H   PHE A 127      33.182  23.937  -3.172  1.00  0.00           H  
ATOM   2017  HA  PHE A 127      30.783  23.341  -1.769  1.00  0.00           H  
ATOM   2018 1HB  PHE A 127      33.591  22.465  -1.475  1.00  0.00           H  
ATOM   2019 2HB  PHE A 127      32.520  22.164  -0.122  1.00  0.00           H  
ATOM   2020  HD1 PHE A 127      30.207  22.135  -2.305  1.00  0.00           H  
ATOM   2021  HD2 PHE A 127      33.663  19.829  -1.661  1.00  0.00           H  
ATOM   2022  HE1 PHE A 127      29.155  20.255  -3.414  1.00  0.00           H  
ATOM   2023  HE2 PHE A 127      32.664  17.912  -2.775  1.00  0.00           H  
ATOM   2024  HZ  PHE A 127      30.372  18.093  -3.661  1.00  0.00           H  
ATOM   2025  N   LYS A 128      32.734  25.452  -0.192  1.00  0.00           N  
ATOM   2026  CA  LYS A 128      32.700  26.435   0.883  1.00  0.00           C  
ATOM   2027  C   LYS A 128      31.556  27.449   0.673  1.00  0.00           C  
ATOM   2028  O   LYS A 128      30.960  27.919   1.644  1.00  0.00           O  
ATOM   2029  CB  LYS A 128      34.049  27.139   1.010  1.00  0.00           C  
ATOM   2030  CG  LYS A 128      35.163  26.242   1.572  1.00  0.00           C  
ATOM   2031  CD  LYS A 128      36.493  26.977   1.656  1.00  0.00           C  
ATOM   2032  CE  LYS A 128      37.599  26.074   2.201  1.00  0.00           C  
ATOM   2033  NZ  LYS A 128      38.909  26.796   2.294  1.00  0.00           N  
ATOM   2034  H   LYS A 128      33.529  25.466  -0.839  1.00  0.00           H  
ATOM   2035  HA  LYS A 128      32.506  25.910   1.817  1.00  0.00           H  
ATOM   2036 1HB  LYS A 128      34.367  27.484   0.021  1.00  0.00           H  
ATOM   2037 2HB  LYS A 128      33.951  28.014   1.649  1.00  0.00           H  
ATOM   2038 1HG  LYS A 128      34.881  25.904   2.567  1.00  0.00           H  
ATOM   2039 2HG  LYS A 128      35.278  25.367   0.936  1.00  0.00           H  
ATOM   2040 1HD  LYS A 128      36.773  27.313   0.656  1.00  0.00           H  
ATOM   2041 2HD  LYS A 128      36.391  27.847   2.302  1.00  0.00           H  
ATOM   2042 1HE  LYS A 128      37.317  25.721   3.191  1.00  0.00           H  
ATOM   2043 2HE  LYS A 128      37.715  25.213   1.537  1.00  0.00           H  
ATOM   2044 1HZ  LYS A 128      39.619  26.171   2.656  1.00  0.00           H  
ATOM   2045 2HZ  LYS A 128      39.181  27.117   1.376  1.00  0.00           H  
ATOM   2046 3HZ  LYS A 128      38.814  27.589   2.913  1.00  0.00           H  
ATOM   2047  N   GLU A 129      31.240  27.763  -0.597  1.00  0.00           N  
ATOM   2048  CA  GLU A 129      30.173  28.710  -0.947  1.00  0.00           C  
ATOM   2049  C   GLU A 129      28.759  28.091  -0.943  1.00  0.00           C  
ATOM   2050  O   GLU A 129      27.765  28.826  -0.927  1.00  0.00           O  
ATOM   2051  CB  GLU A 129      30.421  29.328  -2.336  1.00  0.00           C  
ATOM   2052  CG  GLU A 129      31.669  30.236  -2.469  1.00  0.00           C  
ATOM   2053  CD  GLU A 129      31.891  30.716  -3.909  1.00  0.00           C  
ATOM   2054  OE1 GLU A 129      31.061  30.431  -4.741  1.00  0.00           O  
ATOM   2055  OE2 GLU A 129      32.909  31.323  -4.188  1.00  0.00           O  
ATOM   2056  H   GLU A 129      31.793  27.356  -1.352  1.00  0.00           H  
ATOM   2057  HA  GLU A 129      30.184  29.512  -0.209  1.00  0.00           H  
ATOM   2058 1HB  GLU A 129      30.522  28.527  -3.065  1.00  0.00           H  
ATOM   2059 2HB  GLU A 129      29.553  29.917  -2.625  1.00  0.00           H  
ATOM   2060 1HG  GLU A 129      31.534  31.105  -1.827  1.00  0.00           H  
ATOM   2061 2HG  GLU A 129      32.545  29.701  -2.122  1.00  0.00           H  
ATOM   2062  N   LEU A 130      28.632  26.755  -0.925  1.00  0.00           N  
ATOM   2063  CA  LEU A 130      27.281  26.173  -0.965  1.00  0.00           C  
ATOM   2064  C   LEU A 130      26.558  26.290   0.373  1.00  0.00           C  
ATOM   2065  O   LEU A 130      26.383  25.315   1.115  1.00  0.00           O  
ATOM   2066  CB  LEU A 130      27.243  24.679  -1.362  1.00  0.00           C  
ATOM   2067  CG  LEU A 130      27.771  24.282  -2.751  1.00  0.00           C  
ATOM   2068  CD1 LEU A 130      27.535  22.776  -2.970  1.00  0.00           C  
ATOM   2069  CD2 LEU A 130      27.120  25.116  -3.811  1.00  0.00           C  
ATOM   2070  H   LEU A 130      29.467  26.173  -0.976  1.00  0.00           H  
ATOM   2071  HA  LEU A 130      26.703  26.724  -1.705  1.00  0.00           H  
ATOM   2072 1HB  LEU A 130      27.839  24.131  -0.632  1.00  0.00           H  
ATOM   2073 2HB  LEU A 130      26.214  24.332  -1.288  1.00  0.00           H  
ATOM   2074  HG  LEU A 130      28.824  24.441  -2.778  1.00  0.00           H  
ATOM   2075 1HD1 LEU A 130      27.940  22.477  -3.939  1.00  0.00           H  
ATOM   2076 2HD1 LEU A 130      28.016  22.214  -2.185  1.00  0.00           H  
ATOM   2077 3HD1 LEU A 130      26.464  22.570  -2.949  1.00  0.00           H  
ATOM   2078 1HD2 LEU A 130      27.522  24.835  -4.782  1.00  0.00           H  
ATOM   2079 2HD2 LEU A 130      26.047  24.955  -3.794  1.00  0.00           H  
ATOM   2080 3HD2 LEU A 130      27.334  26.169  -3.622  1.00  0.00           H  
ATOM   2081  N   GLU A 131      26.058  27.486   0.652  1.00  0.00           N  
ATOM   2082  CA  GLU A 131      25.384  27.768   1.913  1.00  0.00           C  
ATOM   2083  C   GLU A 131      23.978  27.182   1.916  1.00  0.00           C  
ATOM   2084  O   GLU A 131      22.969  27.888   1.790  1.00  0.00           O  
ATOM   2085  CB  GLU A 131      25.315  29.276   2.183  1.00  0.00           C  
ATOM   2086  CG  GLU A 131      26.672  29.957   2.390  1.00  0.00           C  
ATOM   2087  CD  GLU A 131      26.561  31.443   2.703  1.00  0.00           C  
ATOM   2088  OE1 GLU A 131      25.475  31.972   2.636  1.00  0.00           O  
ATOM   2089  OE2 GLU A 131      27.567  32.040   3.020  1.00  0.00           O  
ATOM   2090  H   GLU A 131      26.252  28.227  -0.017  1.00  0.00           H  
ATOM   2091  HA  GLU A 131      25.951  27.299   2.719  1.00  0.00           H  
ATOM   2092 1HB  GLU A 131      24.821  29.770   1.347  1.00  0.00           H  
ATOM   2093 2HB  GLU A 131      24.710  29.456   3.073  1.00  0.00           H  
ATOM   2094 1HG  GLU A 131      27.191  29.461   3.209  1.00  0.00           H  
ATOM   2095 2HG  GLU A 131      27.271  29.824   1.489  1.00  0.00           H  
ATOM   2096  N   LEU A 132      23.928  25.875   2.151  1.00  0.00           N  
ATOM   2097  CA  LEU A 132      22.704  25.080   2.104  1.00  0.00           C  
ATOM   2098  C   LEU A 132      21.748  25.403   3.229  1.00  0.00           C  
ATOM   2099  O   LEU A 132      20.675  24.827   3.296  1.00  0.00           O  
ATOM   2100  CB  LEU A 132      22.989  23.590   2.216  1.00  0.00           C  
ATOM   2101  CG  LEU A 132      23.388  23.102   3.595  1.00  0.00           C  
ATOM   2102  CD1 LEU A 132      22.149  22.882   4.435  1.00  0.00           C  
ATOM   2103  CD2 LEU A 132      24.102  21.836   3.484  1.00  0.00           C  
ATOM   2104  H   LEU A 132      24.829  25.405   2.246  1.00  0.00           H  
ATOM   2105  HA  LEU A 132      22.203  25.278   1.156  1.00  0.00           H  
ATOM   2106 1HB  LEU A 132      22.096  23.047   1.922  1.00  0.00           H  
ATOM   2107 2HB  LEU A 132      23.799  23.350   1.533  1.00  0.00           H  
ATOM   2108  HG  LEU A 132      24.017  23.848   4.079  1.00  0.00           H  
ATOM   2109 1HD1 LEU A 132      22.437  22.528   5.426  1.00  0.00           H  
ATOM   2110 2HD1 LEU A 132      21.579  23.776   4.544  1.00  0.00           H  
ATOM   2111 3HD1 LEU A 132      21.539  22.133   3.947  1.00  0.00           H  
ATOM   2112 1HD2 LEU A 132      24.358  21.511   4.482  1.00  0.00           H  
ATOM   2113 2HD2 LEU A 132      23.457  21.098   3.017  1.00  0.00           H  
ATOM   2114 3HD2 LEU A 132      24.998  21.980   2.886  1.00  0.00           H  
ATOM   2115  N   SER A 133      22.112  26.323   4.131  1.00  0.00           N  
ATOM   2116  CA  SER A 133      21.201  26.678   5.206  1.00  0.00           C  
ATOM   2117  C   SER A 133      19.908  27.244   4.623  1.00  0.00           C  
ATOM   2118  O   SER A 133      18.854  27.198   5.267  1.00  0.00           O  
ATOM   2119  CB  SER A 133      21.844  27.672   6.155  1.00  0.00           C  
ATOM   2120  OG  SER A 133      22.067  28.904   5.532  1.00  0.00           O  
ATOM   2121  H   SER A 133      23.007  26.777   4.046  1.00  0.00           H  
ATOM   2122  HA  SER A 133      20.953  25.776   5.769  1.00  0.00           H  
ATOM   2123 1HB  SER A 133      21.191  27.814   7.017  1.00  0.00           H  
ATOM   2124 2HB  SER A 133      22.786  27.271   6.523  1.00  0.00           H  
ATOM   2125  HG  SER A 133      21.266  29.094   5.033  1.00  0.00           H  
ATOM   2126  N   ASP A 134      19.948  27.734   3.373  1.00  0.00           N  
ATOM   2127  CA  ASP A 134      18.712  28.207   2.770  1.00  0.00           C  
ATOM   2128  C   ASP A 134      17.913  27.023   2.244  1.00  0.00           C  
ATOM   2129  O   ASP A 134      17.868  26.748   1.046  1.00  0.00           O  
ATOM   2130  CB  ASP A 134      18.973  29.192   1.627  1.00  0.00           C  
ATOM   2131  CG  ASP A 134      17.672  29.803   1.027  1.00  0.00           C  
ATOM   2132  OD1 ASP A 134      16.582  29.279   1.281  1.00  0.00           O  
ATOM   2133  OD2 ASP A 134      17.788  30.799   0.332  1.00  0.00           O  
ATOM   2134  H   ASP A 134      20.832  27.757   2.856  1.00  0.00           H  
ATOM   2135  HA  ASP A 134      18.120  28.711   3.533  1.00  0.00           H  
ATOM   2136 1HB  ASP A 134      19.612  30.002   1.985  1.00  0.00           H  
ATOM   2137 2HB  ASP A 134      19.516  28.679   0.830  1.00  0.00           H  
ATOM   2138  N   LEU A 135      17.223  26.370   3.168  1.00  0.00           N  
ATOM   2139  CA  LEU A 135      16.411  25.205   2.866  1.00  0.00           C  
ATOM   2140  C   LEU A 135      14.971  25.629   2.610  1.00  0.00           C  
ATOM   2141  O   LEU A 135      14.102  24.797   2.343  1.00  0.00           O  
ATOM   2142  CB  LEU A 135      16.487  24.204   4.026  1.00  0.00           C  
ATOM   2143  CG  LEU A 135      17.894  23.638   4.322  1.00  0.00           C  
ATOM   2144  CD1 LEU A 135      17.851  22.762   5.545  1.00  0.00           C  
ATOM   2145  CD2 LEU A 135      18.391  22.837   3.124  1.00  0.00           C  
ATOM   2146  H   LEU A 135      17.351  26.674   4.132  1.00  0.00           H  
ATOM   2147  HA  LEU A 135      16.803  24.736   1.967  1.00  0.00           H  
ATOM   2148 1HB  LEU A 135      16.138  24.702   4.928  1.00  0.00           H  
ATOM   2149 2HB  LEU A 135      15.825  23.374   3.815  1.00  0.00           H  
ATOM   2150  HG  LEU A 135      18.572  24.462   4.523  1.00  0.00           H  
ATOM   2151 1HD1 LEU A 135      18.852  22.387   5.749  1.00  0.00           H  
ATOM   2152 2HD1 LEU A 135      17.505  23.340   6.397  1.00  0.00           H  
ATOM   2153 3HD1 LEU A 135      17.178  21.923   5.373  1.00  0.00           H  
ATOM   2154 1HD2 LEU A 135      19.379  22.453   3.332  1.00  0.00           H  
ATOM   2155 2HD2 LEU A 135      17.716  22.004   2.939  1.00  0.00           H  
ATOM   2156 3HD2 LEU A 135      18.435  23.488   2.250  1.00  0.00           H  
ATOM   2157  N   SER A 136      14.722  26.937   2.739  1.00  0.00           N  
ATOM   2158  CA  SER A 136      13.410  27.521   2.523  1.00  0.00           C  
ATOM   2159  C   SER A 136      13.128  27.606   1.034  1.00  0.00           C  
ATOM   2160  O   SER A 136      12.023  27.305   0.588  1.00  0.00           O  
ATOM   2161  CB  SER A 136      13.342  28.905   3.139  1.00  0.00           C  
ATOM   2162  OG  SER A 136      13.440  28.850   4.541  1.00  0.00           O  
ATOM   2163  H   SER A 136      15.497  27.553   2.949  1.00  0.00           H  
ATOM   2164  HA  SER A 136      12.657  26.881   2.985  1.00  0.00           H  
ATOM   2165 1HB  SER A 136      14.160  29.513   2.739  1.00  0.00           H  
ATOM   2166 2HB  SER A 136      12.408  29.384   2.853  1.00  0.00           H  
ATOM   2167  HG  SER A 136      13.413  29.764   4.840  1.00  0.00           H  
ATOM   2168  N   ASN A 137      14.142  28.007   0.260  1.00  0.00           N  
ATOM   2169  CA  ASN A 137      14.006  28.104  -1.182  1.00  0.00           C  
ATOM   2170  C   ASN A 137      14.422  26.781  -1.850  1.00  0.00           C  
ATOM   2171  O   ASN A 137      15.623  26.504  -1.956  1.00  0.00           O  
ATOM   2172  CB  ASN A 137      14.838  29.257  -1.694  1.00  0.00           C  
ATOM   2173  CG  ASN A 137      14.746  29.464  -3.177  1.00  0.00           C  
ATOM   2174  OD1 ASN A 137      14.719  28.506  -3.971  1.00  0.00           O  
ATOM   2175  ND2 ASN A 137      14.687  30.712  -3.583  1.00  0.00           N  
ATOM   2176  H   ASN A 137      15.035  28.291   0.689  1.00  0.00           H  
ATOM   2177  HA  ASN A 137      12.972  28.334  -1.391  1.00  0.00           H  
ATOM   2178 1HB  ASN A 137      14.540  30.176  -1.187  1.00  0.00           H  
ATOM   2179 2HB  ASN A 137      15.876  29.073  -1.429  1.00  0.00           H  
ATOM   2180 1HD2 ASN A 137      14.620  30.919  -4.560  1.00  0.00           H  
ATOM   2181 2HD2 ASN A 137      14.705  31.456  -2.912  1.00  0.00           H  
ATOM   2182  N   PRO A 138      13.477  25.973  -2.380  1.00  0.00           N  
ATOM   2183  CA  PRO A 138      13.736  24.661  -2.930  1.00  0.00           C  
ATOM   2184  C   PRO A 138      14.605  24.707  -4.172  1.00  0.00           C  
ATOM   2185  O   PRO A 138      15.236  23.714  -4.520  1.00  0.00           O  
ATOM   2186  CB  PRO A 138      12.332  24.152  -3.275  1.00  0.00           C  
ATOM   2187  CG  PRO A 138      11.507  25.395  -3.485  1.00  0.00           C  
ATOM   2188  CD  PRO A 138      12.068  26.412  -2.524  1.00  0.00           C  
ATOM   2189  HA  PRO A 138      14.198  24.040  -2.154  1.00  0.00           H  
ATOM   2190 1HB  PRO A 138      12.372  23.510  -4.168  1.00  0.00           H  
ATOM   2191 2HB  PRO A 138      11.938  23.542  -2.457  1.00  0.00           H  
ATOM   2192 1HG  PRO A 138      11.569  25.718  -4.535  1.00  0.00           H  
ATOM   2193 2HG  PRO A 138      10.441  25.172  -3.282  1.00  0.00           H  
ATOM   2194 1HD  PRO A 138      11.989  27.393  -3.008  1.00  0.00           H  
ATOM   2195 2HD  PRO A 138      11.532  26.355  -1.569  1.00  0.00           H  
ATOM   2196  N   LEU A 139      14.663  25.854  -4.851  1.00  0.00           N  
ATOM   2197  CA  LEU A 139      15.474  25.922  -6.052  1.00  0.00           C  
ATOM   2198  C   LEU A 139      16.914  25.989  -5.634  1.00  0.00           C  
ATOM   2199  O   LEU A 139      17.756  25.248  -6.133  1.00  0.00           O  
ATOM   2200  CB  LEU A 139      15.109  27.116  -6.934  1.00  0.00           C  
ATOM   2201  CG  LEU A 139      15.955  27.238  -8.189  1.00  0.00           C  
ATOM   2202  CD1 LEU A 139      15.791  25.980  -9.030  1.00  0.00           C  
ATOM   2203  CD2 LEU A 139      15.540  28.473  -8.967  1.00  0.00           C  
ATOM   2204  H   LEU A 139      14.205  26.696  -4.522  1.00  0.00           H  
ATOM   2205  HA  LEU A 139      15.321  25.011  -6.631  1.00  0.00           H  
ATOM   2206 1HB  LEU A 139      14.065  27.035  -7.227  1.00  0.00           H  
ATOM   2207 2HB  LEU A 139      15.243  28.029  -6.368  1.00  0.00           H  
ATOM   2208  HG  LEU A 139      16.996  27.326  -7.905  1.00  0.00           H  
ATOM   2209 1HD1 LEU A 139      16.409  26.057  -9.922  1.00  0.00           H  
ATOM   2210 2HD1 LEU A 139      16.101  25.108  -8.447  1.00  0.00           H  
ATOM   2211 3HD1 LEU A 139      14.746  25.867  -9.320  1.00  0.00           H  
ATOM   2212 1HD2 LEU A 139      16.154  28.564  -9.862  1.00  0.00           H  
ATOM   2213 2HD2 LEU A 139      14.491  28.388  -9.253  1.00  0.00           H  
ATOM   2214 3HD2 LEU A 139      15.676  29.356  -8.341  1.00  0.00           H  
ATOM   2215  N   ARG A 140      17.204  26.872  -4.686  1.00  0.00           N  
ATOM   2216  CA  ARG A 140      18.581  27.015  -4.233  1.00  0.00           C  
ATOM   2217  C   ARG A 140      19.059  25.704  -3.614  1.00  0.00           C  
ATOM   2218  O   ARG A 140      20.206  25.277  -3.811  1.00  0.00           O  
ATOM   2219  CB  ARG A 140      18.695  28.149  -3.233  1.00  0.00           C  
ATOM   2220  CG  ARG A 140      18.543  29.539  -3.836  1.00  0.00           C  
ATOM   2221  CD  ARG A 140      18.554  30.611  -2.794  1.00  0.00           C  
ATOM   2222  NE  ARG A 140      18.491  31.941  -3.388  1.00  0.00           N  
ATOM   2223  CZ  ARG A 140      18.276  33.090  -2.709  1.00  0.00           C  
ATOM   2224  NH1 ARG A 140      18.082  33.078  -1.406  1.00  0.00           N  
ATOM   2225  NH2 ARG A 140      18.260  34.243  -3.363  1.00  0.00           N  
ATOM   2226  H   ARG A 140      16.450  27.443  -4.297  1.00  0.00           H  
ATOM   2227  HA  ARG A 140      19.207  27.248  -5.095  1.00  0.00           H  
ATOM   2228 1HB  ARG A 140      17.921  28.036  -2.469  1.00  0.00           H  
ATOM   2229 2HB  ARG A 140      19.657  28.102  -2.728  1.00  0.00           H  
ATOM   2230 1HG  ARG A 140      19.363  29.722  -4.531  1.00  0.00           H  
ATOM   2231 2HG  ARG A 140      17.596  29.591  -4.375  1.00  0.00           H  
ATOM   2232 1HD  ARG A 140      17.691  30.490  -2.146  1.00  0.00           H  
ATOM   2233 2HD  ARG A 140      19.461  30.542  -2.194  1.00  0.00           H  
ATOM   2234  HE  ARG A 140      18.635  32.009  -4.384  1.00  0.00           H  
ATOM   2235 1HH1 ARG A 140      18.080  32.187  -0.872  1.00  0.00           H  
ATOM   2236 2HH1 ARG A 140      17.922  33.939  -0.913  1.00  0.00           H  
ATOM   2237 1HH2 ARG A 140      18.409  34.259  -4.363  1.00  0.00           H  
ATOM   2238 2HH2 ARG A 140      18.101  35.104  -2.862  1.00  0.00           H  
ATOM   2239  N   ARG A 141      18.165  25.036  -2.886  1.00  0.00           N  
ATOM   2240  CA  ARG A 141      18.502  23.752  -2.295  1.00  0.00           C  
ATOM   2241  C   ARG A 141      18.822  22.705  -3.377  1.00  0.00           C  
ATOM   2242  O   ARG A 141      19.849  22.017  -3.295  1.00  0.00           O  
ATOM   2243  CB  ARG A 141      17.378  23.315  -1.389  1.00  0.00           C  
ATOM   2244  CG  ARG A 141      17.567  22.026  -0.677  1.00  0.00           C  
ATOM   2245  CD  ARG A 141      16.465  21.813   0.268  1.00  0.00           C  
ATOM   2246  NE  ARG A 141      15.186  21.780  -0.375  1.00  0.00           N  
ATOM   2247  CZ  ARG A 141      14.032  21.972   0.265  1.00  0.00           C  
ATOM   2248  NH1 ARG A 141      14.017  22.163   1.555  1.00  0.00           N  
ATOM   2249  NH2 ARG A 141      12.900  21.969  -0.383  1.00  0.00           N  
ATOM   2250  H   ARG A 141      17.238  25.438  -2.724  1.00  0.00           H  
ATOM   2251  HA  ARG A 141      19.390  23.887  -1.677  1.00  0.00           H  
ATOM   2252 1HB  ARG A 141      17.199  24.090  -0.638  1.00  0.00           H  
ATOM   2253 2HB  ARG A 141      16.471  23.225  -1.980  1.00  0.00           H  
ATOM   2254 1HG  ARG A 141      17.609  21.205  -1.387  1.00  0.00           H  
ATOM   2255 2HG  ARG A 141      18.491  22.062  -0.101  1.00  0.00           H  
ATOM   2256 1HD  ARG A 141      16.621  20.879   0.777  1.00  0.00           H  
ATOM   2257 2HD  ARG A 141      16.443  22.616   0.986  1.00  0.00           H  
ATOM   2258  HE  ARG A 141      15.158  21.636  -1.373  1.00  0.00           H  
ATOM   2259 1HH1 ARG A 141      14.874  22.117   2.107  1.00  0.00           H  
ATOM   2260 2HH1 ARG A 141      13.143  22.325   2.030  1.00  0.00           H  
ATOM   2261 1HH2 ARG A 141      12.870  21.802  -1.374  1.00  0.00           H  
ATOM   2262 2HH2 ARG A 141      12.042  22.110   0.133  1.00  0.00           H  
ATOM   2263  N   GLN A 142      17.982  22.614  -4.422  1.00  0.00           N  
ATOM   2264  CA  GLN A 142      18.243  21.682  -5.519  1.00  0.00           C  
ATOM   2265  C   GLN A 142      19.524  22.021  -6.264  1.00  0.00           C  
ATOM   2266  O   GLN A 142      20.300  21.126  -6.597  1.00  0.00           O  
ATOM   2267  CB  GLN A 142      17.093  21.670  -6.529  1.00  0.00           C  
ATOM   2268  CG  GLN A 142      15.809  21.001  -6.078  1.00  0.00           C  
ATOM   2269  CD  GLN A 142      14.704  21.161  -7.106  1.00  0.00           C  
ATOM   2270  OE1 GLN A 142      14.725  22.074  -7.938  1.00  0.00           O  
ATOM   2271  NE2 GLN A 142      13.726  20.263  -7.068  1.00  0.00           N  
ATOM   2272  H   GLN A 142      17.135  23.185  -4.461  1.00  0.00           H  
ATOM   2273  HA  GLN A 142      18.351  20.682  -5.097  1.00  0.00           H  
ATOM   2274 1HB  GLN A 142      16.832  22.708  -6.754  1.00  0.00           H  
ATOM   2275 2HB  GLN A 142      17.427  21.231  -7.451  1.00  0.00           H  
ATOM   2276 1HG  GLN A 142      15.998  19.935  -5.948  1.00  0.00           H  
ATOM   2277 2HG  GLN A 142      15.482  21.432  -5.151  1.00  0.00           H  
ATOM   2278 1HE2 GLN A 142      12.972  20.315  -7.721  1.00  0.00           H  
ATOM   2279 2HE2 GLN A 142      13.741  19.532  -6.390  1.00  0.00           H  
ATOM   2280  N   GLN A 143      19.774  23.314  -6.492  1.00  0.00           N  
ATOM   2281  CA  GLN A 143      20.971  23.734  -7.213  1.00  0.00           C  
ATOM   2282  C   GLN A 143      22.214  23.361  -6.429  1.00  0.00           C  
ATOM   2283  O   GLN A 143      23.200  22.897  -7.002  1.00  0.00           O  
ATOM   2284  CB  GLN A 143      20.933  25.240  -7.476  1.00  0.00           C  
ATOM   2285  CG  GLN A 143      19.883  25.674  -8.507  1.00  0.00           C  
ATOM   2286  CD  GLN A 143      19.737  27.184  -8.598  1.00  0.00           C  
ATOM   2287  OE1 GLN A 143      20.043  27.924  -7.653  1.00  0.00           O  
ATOM   2288  NE2 GLN A 143      19.262  27.656  -9.744  1.00  0.00           N  
ATOM   2289  H   GLN A 143      19.101  24.016  -6.194  1.00  0.00           H  
ATOM   2290  HA  GLN A 143      20.999  23.214  -8.170  1.00  0.00           H  
ATOM   2291 1HB  GLN A 143      20.716  25.758  -6.542  1.00  0.00           H  
ATOM   2292 2HB  GLN A 143      21.910  25.574  -7.818  1.00  0.00           H  
ATOM   2293 1HG  GLN A 143      20.192  25.306  -9.485  1.00  0.00           H  
ATOM   2294 2HG  GLN A 143      18.922  25.244  -8.249  1.00  0.00           H  
ATOM   2295 1HE2 GLN A 143      19.139  28.640  -9.868  1.00  0.00           H  
ATOM   2296 2HE2 GLN A 143      19.023  27.024 -10.481  1.00  0.00           H  
ATOM   2297  N   SER A 144      22.157  23.523  -5.111  1.00  0.00           N  
ATOM   2298  CA  SER A 144      23.287  23.183  -4.274  1.00  0.00           C  
ATOM   2299  C   SER A 144      23.550  21.684  -4.374  1.00  0.00           C  
ATOM   2300  O   SER A 144      24.702  21.257  -4.509  1.00  0.00           O  
ATOM   2301  CB  SER A 144      22.996  23.599  -2.862  1.00  0.00           C  
ATOM   2302  OG  SER A 144      22.871  24.995  -2.774  1.00  0.00           O  
ATOM   2303  H   SER A 144      21.326  23.930  -4.680  1.00  0.00           H  
ATOM   2304  HA  SER A 144      24.163  23.718  -4.634  1.00  0.00           H  
ATOM   2305 1HB  SER A 144      22.067  23.139  -2.548  1.00  0.00           H  
ATOM   2306 2HB  SER A 144      23.791  23.253  -2.205  1.00  0.00           H  
ATOM   2307  HG  SER A 144      22.029  25.213  -3.244  1.00  0.00           H  
ATOM   2308  N   LEU A 145      22.483  20.880  -4.376  1.00  0.00           N  
ATOM   2309  CA  LEU A 145      22.671  19.445  -4.507  1.00  0.00           C  
ATOM   2310  C   LEU A 145      23.227  19.102  -5.891  1.00  0.00           C  
ATOM   2311  O   LEU A 145      24.052  18.193  -6.013  1.00  0.00           O  
ATOM   2312  CB  LEU A 145      21.408  18.651  -4.217  1.00  0.00           C  
ATOM   2313  CG  LEU A 145      21.673  17.146  -4.244  1.00  0.00           C  
ATOM   2314  CD1 LEU A 145      22.764  16.858  -3.251  1.00  0.00           C  
ATOM   2315  CD2 LEU A 145      20.419  16.377  -3.899  1.00  0.00           C  
ATOM   2316  H   LEU A 145      21.546  21.268  -4.247  1.00  0.00           H  
ATOM   2317  HA  LEU A 145      23.407  19.141  -3.767  1.00  0.00           H  
ATOM   2318 1HB  LEU A 145      21.026  18.932  -3.238  1.00  0.00           H  
ATOM   2319 2HB  LEU A 145      20.658  18.893  -4.974  1.00  0.00           H  
ATOM   2320  HG  LEU A 145      22.020  16.854  -5.236  1.00  0.00           H  
ATOM   2321 1HD1 LEU A 145      23.001  15.818  -3.262  1.00  0.00           H  
ATOM   2322 2HD1 LEU A 145      23.627  17.413  -3.529  1.00  0.00           H  
ATOM   2323 3HD1 LEU A 145      22.456  17.153  -2.261  1.00  0.00           H  
ATOM   2324 1HD2 LEU A 145      20.625  15.308  -3.916  1.00  0.00           H  
ATOM   2325 2HD2 LEU A 145      20.056  16.648  -2.925  1.00  0.00           H  
ATOM   2326 3HD2 LEU A 145      19.678  16.619  -4.630  1.00  0.00           H  
ATOM   2327  N   GLN A 146      22.762  19.812  -6.934  1.00  0.00           N  
ATOM   2328  CA  GLN A 146      23.272  19.608  -8.292  1.00  0.00           C  
ATOM   2329  C   GLN A 146      24.701  20.115  -8.448  1.00  0.00           C  
ATOM   2330  O   GLN A 146      25.350  19.800  -9.438  1.00  0.00           O  
ATOM   2331  CB  GLN A 146      22.394  20.214  -9.390  1.00  0.00           C  
ATOM   2332  CG  GLN A 146      21.063  19.507  -9.591  1.00  0.00           C  
ATOM   2333  CD  GLN A 146      20.297  20.020 -10.809  1.00  0.00           C  
ATOM   2334  OE1 GLN A 146      20.087  21.222 -11.012  1.00  0.00           O  
ATOM   2335  NE2 GLN A 146      19.893  19.072 -11.660  1.00  0.00           N  
ATOM   2336  H   GLN A 146      22.039  20.513  -6.779  1.00  0.00           H  
ATOM   2337  HA  GLN A 146      23.294  18.535  -8.475  1.00  0.00           H  
ATOM   2338 1HB  GLN A 146      22.190  21.256  -9.146  1.00  0.00           H  
ATOM   2339 2HB  GLN A 146      22.935  20.197 -10.333  1.00  0.00           H  
ATOM   2340 1HG  GLN A 146      21.248  18.449  -9.716  1.00  0.00           H  
ATOM   2341 2HG  GLN A 146      20.446  19.672  -8.709  1.00  0.00           H  
ATOM   2342 1HE2 GLN A 146      19.400  19.319 -12.498  1.00  0.00           H  
ATOM   2343 2HE2 GLN A 146      20.105  18.089 -11.463  1.00  0.00           H  
ATOM   2344  N   ASN A 147      25.172  20.948  -7.515  1.00  0.00           N  
ATOM   2345  CA  ASN A 147      26.578  21.330  -7.492  1.00  0.00           C  
ATOM   2346  C   ASN A 147      27.356  20.196  -6.798  1.00  0.00           C  
ATOM   2347  O   ASN A 147      28.445  19.825  -7.237  1.00  0.00           O  
ATOM   2348  CB  ASN A 147      26.769  22.689  -6.849  1.00  0.00           C  
ATOM   2349  CG  ASN A 147      26.263  23.801  -7.752  1.00  0.00           C  
ATOM   2350  OD1 ASN A 147      26.261  23.653  -8.981  1.00  0.00           O  
ATOM   2351  ND2 ASN A 147      25.839  24.900  -7.186  1.00  0.00           N  
ATOM   2352  H   ASN A 147      24.547  21.294  -6.793  1.00  0.00           H  
ATOM   2353  HA  ASN A 147      26.946  21.386  -8.517  1.00  0.00           H  
ATOM   2354 1HB  ASN A 147      26.223  22.726  -5.912  1.00  0.00           H  
ATOM   2355 2HB  ASN A 147      27.814  22.854  -6.624  1.00  0.00           H  
ATOM   2356 1HD2 ASN A 147      25.496  25.649  -7.752  1.00  0.00           H  
ATOM   2357 2HD2 ASN A 147      25.860  24.998  -6.195  1.00  0.00           H  
ATOM   2358  N   ILE A 148      26.775  19.579  -5.750  1.00  0.00           N  
ATOM   2359  CA  ILE A 148      27.453  18.427  -5.154  1.00  0.00           C  
ATOM   2360  C   ILE A 148      27.591  17.337  -6.189  1.00  0.00           C  
ATOM   2361  O   ILE A 148      28.682  16.830  -6.422  1.00  0.00           O  
ATOM   2362  CB  ILE A 148      26.747  17.858  -3.921  1.00  0.00           C  
ATOM   2363  CG1 ILE A 148      26.823  18.824  -2.758  1.00  0.00           C  
ATOM   2364  CG2 ILE A 148      27.334  16.510  -3.588  1.00  0.00           C  
ATOM   2365  CD1 ILE A 148      25.946  18.491  -1.624  1.00  0.00           C  
ATOM   2366  H   ILE A 148      25.887  19.920  -5.384  1.00  0.00           H  
ATOM   2367  HA  ILE A 148      28.456  18.726  -4.872  1.00  0.00           H  
ATOM   2368  HB  ILE A 148      25.708  17.733  -4.152  1.00  0.00           H  
ATOM   2369 1HG1 ILE A 148      27.824  18.816  -2.378  1.00  0.00           H  
ATOM   2370 2HG1 ILE A 148      26.575  19.828  -3.111  1.00  0.00           H  
ATOM   2371 1HG2 ILE A 148      26.813  16.086  -2.731  1.00  0.00           H  
ATOM   2372 2HG2 ILE A 148      27.226  15.840  -4.438  1.00  0.00           H  
ATOM   2373 3HG2 ILE A 148      28.386  16.631  -3.363  1.00  0.00           H  
ATOM   2374 1HD1 ILE A 148      26.106  19.232  -0.852  1.00  0.00           H  
ATOM   2375 2HD1 ILE A 148      24.914  18.508  -1.944  1.00  0.00           H  
ATOM   2376 3HD1 ILE A 148      26.192  17.502  -1.241  1.00  0.00           H  
ATOM   2377  N   ALA A 149      26.486  16.958  -6.831  1.00  0.00           N  
ATOM   2378  CA  ALA A 149      26.650  16.078  -7.969  1.00  0.00           C  
ATOM   2379  C   ALA A 149      27.408  16.975  -8.887  1.00  0.00           C  
ATOM   2380  O   ALA A 149      27.164  18.151  -8.838  1.00  0.00           O  
ATOM   2381  CB  ALA A 149      25.341  15.626  -8.556  1.00  0.00           C  
ATOM   2382  H   ALA A 149      25.582  17.353  -6.583  1.00  0.00           H  
ATOM   2383  HA  ALA A 149      27.263  15.225  -7.704  1.00  0.00           H  
ATOM   2384 1HB  ALA A 149      25.532  15.030  -9.446  1.00  0.00           H  
ATOM   2385 2HB  ALA A 149      24.830  15.035  -7.835  1.00  0.00           H  
ATOM   2386 3HB  ALA A 149      24.740  16.496  -8.820  1.00  0.00           H  
ATOM   2387  N   ILE A 150      28.326  16.545  -9.699  1.00  0.00           N  
ATOM   2388  CA  ILE A 150      29.302  16.942 -10.676  1.00  0.00           C  
ATOM   2389  C   ILE A 150      30.634  17.079  -9.981  1.00  0.00           C  
ATOM   2390  O   ILE A 150      31.634  16.551 -10.456  1.00  0.00           O  
ATOM   2391  CB  ILE A 150      28.937  18.302 -11.307  1.00  0.00           C  
ATOM   2392  CG1 ILE A 150      27.630  18.206 -12.110  1.00  0.00           C  
ATOM   2393  CG2 ILE A 150      30.082  18.759 -12.171  1.00  0.00           C  
ATOM   2394  CD1 ILE A 150      27.093  19.551 -12.513  1.00  0.00           C  
ATOM   2395  H   ILE A 150      28.265  17.551  -9.779  1.00  0.00           H  
ATOM   2396  HA  ILE A 150      29.372  16.182 -11.452  1.00  0.00           H  
ATOM   2397  HB  ILE A 150      28.779  19.041 -10.517  1.00  0.00           H  
ATOM   2398 1HG1 ILE A 150      27.808  17.620 -13.008  1.00  0.00           H  
ATOM   2399 2HG1 ILE A 150      26.868  17.714 -11.518  1.00  0.00           H  
ATOM   2400 1HG2 ILE A 150      29.852  19.728 -12.605  1.00  0.00           H  
ATOM   2401 2HG2 ILE A 150      30.969  18.838 -11.557  1.00  0.00           H  
ATOM   2402 3HG2 ILE A 150      30.254  18.035 -12.969  1.00  0.00           H  
ATOM   2403 1HD1 ILE A 150      26.170  19.421 -13.076  1.00  0.00           H  
ATOM   2404 2HD1 ILE A 150      26.889  20.138 -11.609  1.00  0.00           H  
ATOM   2405 3HD1 ILE A 150      27.825  20.068 -13.127  1.00  0.00           H  
ATOM   2406  N   TYR A 151      30.665  17.763  -8.833  1.00  0.00           N  
ATOM   2407  CA  TYR A 151      31.930  17.910  -8.133  1.00  0.00           C  
ATOM   2408  C   TYR A 151      32.492  16.550  -7.777  1.00  0.00           C  
ATOM   2409  O   TYR A 151      33.690  16.324  -7.895  1.00  0.00           O  
ATOM   2410  CB  TYR A 151      31.729  18.728  -6.886  1.00  0.00           C  
ATOM   2411  CG  TYR A 151      31.319  20.092  -7.225  1.00  0.00           C  
ATOM   2412  CD1 TYR A 151      31.087  20.441  -8.560  1.00  0.00           C  
ATOM   2413  CD2 TYR A 151      31.151  20.991  -6.246  1.00  0.00           C  
ATOM   2414  CE1 TYR A 151      30.676  21.702  -8.868  1.00  0.00           C  
ATOM   2415  CE2 TYR A 151      30.738  22.226  -6.524  1.00  0.00           C  
ATOM   2416  CZ  TYR A 151      30.495  22.607  -7.842  1.00  0.00           C  
ATOM   2417  OH  TYR A 151      30.076  23.883  -8.131  1.00  0.00           O  
ATOM   2418  H   TYR A 151      29.830  18.200  -8.424  1.00  0.00           H  
ATOM   2419  HA  TYR A 151      32.641  18.414  -8.786  1.00  0.00           H  
ATOM   2420 1HB  TYR A 151      30.950  18.277  -6.267  1.00  0.00           H  
ATOM   2421 2HB  TYR A 151      32.648  18.771  -6.304  1.00  0.00           H  
ATOM   2422  HD1 TYR A 151      31.228  19.719  -9.347  1.00  0.00           H  
ATOM   2423  HD2 TYR A 151      31.341  20.711  -5.245  1.00  0.00           H  
ATOM   2424  HE1 TYR A 151      30.490  21.984  -9.904  1.00  0.00           H  
ATOM   2425  HE2 TYR A 151      30.599  22.907  -5.701  1.00  0.00           H  
ATOM   2426  HH  TYR A 151      29.816  23.931  -9.059  1.00  0.00           H  
ATOM   2427  N   ALA A 152      31.643  15.608  -7.375  1.00  0.00           N  
ATOM   2428  CA  ALA A 152      31.377  14.247  -6.961  1.00  0.00           C  
ATOM   2429  C   ALA A 152      31.789  13.386  -8.130  1.00  0.00           C  
ATOM   2430  O   ALA A 152      32.404  12.343  -7.996  1.00  0.00           O  
ATOM   2431  CB  ALA A 152      29.930  14.028  -6.601  1.00  0.00           C  
ATOM   2432  H   ALA A 152      32.538  15.158  -7.389  1.00  0.00           H  
ATOM   2433  HA  ALA A 152      32.009  14.007  -6.102  1.00  0.00           H  
ATOM   2434 1HB  ALA A 152      29.771  13.001  -6.325  1.00  0.00           H  
ATOM   2435 2HB  ALA A 152      29.663  14.670  -5.767  1.00  0.00           H  
ATOM   2436 3HB  ALA A 152      29.317  14.269  -7.461  1.00  0.00           H  
ATOM   2437  N   PHE A 153      31.498  13.871  -9.321  1.00  0.00           N  
ATOM   2438  CA  PHE A 153      31.928  13.173 -10.513  1.00  0.00           C  
ATOM   2439  C   PHE A 153      33.407  13.430 -10.683  1.00  0.00           C  
ATOM   2440  O   PHE A 153      34.202  12.490 -10.777  1.00  0.00           O  
ATOM   2441  CB  PHE A 153      31.126  13.608 -11.737  1.00  0.00           C  
ATOM   2442  CG  PHE A 153      31.570  13.010 -13.020  1.00  0.00           C  
ATOM   2443  CD1 PHE A 153      31.359  11.676 -13.313  1.00  0.00           C  
ATOM   2444  CD2 PHE A 153      32.176  13.813 -13.963  1.00  0.00           C  
ATOM   2445  CE1 PHE A 153      31.764  11.155 -14.529  1.00  0.00           C  
ATOM   2446  CE2 PHE A 153      32.577  13.307 -15.175  1.00  0.00           C  
ATOM   2447  CZ  PHE A 153      32.373  11.971 -15.461  1.00  0.00           C  
ATOM   2448  H   PHE A 153      30.993  14.745  -9.404  1.00  0.00           H  
ATOM   2449  HA  PHE A 153      31.776  12.101 -10.372  1.00  0.00           H  
ATOM   2450 1HB  PHE A 153      30.077  13.365 -11.588  1.00  0.00           H  
ATOM   2451 2HB  PHE A 153      31.197  14.670 -11.853  1.00  0.00           H  
ATOM   2452  HD1 PHE A 153      30.874  11.037 -12.574  1.00  0.00           H  
ATOM   2453  HD2 PHE A 153      32.328  14.862 -13.732  1.00  0.00           H  
ATOM   2454  HE1 PHE A 153      31.599  10.101 -14.751  1.00  0.00           H  
ATOM   2455  HE2 PHE A 153      33.054  13.955 -15.908  1.00  0.00           H  
ATOM   2456  HZ  PHE A 153      32.690  11.564 -16.420  1.00  0.00           H  
ATOM   2457  N   TYR A 154      33.796  14.704 -10.630  1.00  0.00           N  
ATOM   2458  CA  TYR A 154      35.183  15.084 -10.847  1.00  0.00           C  
ATOM   2459  C   TYR A 154      36.080  14.379  -9.827  1.00  0.00           C  
ATOM   2460  O   TYR A 154      37.115  13.805 -10.190  1.00  0.00           O  
ATOM   2461  CB  TYR A 154      35.331  16.599 -10.741  1.00  0.00           C  
ATOM   2462  CG  TYR A 154      34.609  17.347 -11.825  1.00  0.00           C  
ATOM   2463  CD1 TYR A 154      34.196  18.651 -11.604  1.00  0.00           C  
ATOM   2464  CD2 TYR A 154      34.341  16.730 -13.030  1.00  0.00           C  
ATOM   2465  CE1 TYR A 154      33.528  19.341 -12.583  1.00  0.00           C  
ATOM   2466  CE2 TYR A 154      33.665  17.414 -14.017  1.00  0.00           C  
ATOM   2467  CZ  TYR A 154      33.259  18.716 -13.801  1.00  0.00           C  
ATOM   2468  OH  TYR A 154      32.585  19.400 -14.791  1.00  0.00           O  
ATOM   2469  H   TYR A 154      33.092  15.429 -10.499  1.00  0.00           H  
ATOM   2470  HA  TYR A 154      35.478  14.770 -11.846  1.00  0.00           H  
ATOM   2471 1HB  TYR A 154      34.952  16.941  -9.800  1.00  0.00           H  
ATOM   2472 2HB  TYR A 154      36.385  16.866 -10.784  1.00  0.00           H  
ATOM   2473  HD1 TYR A 154      34.400  19.124 -10.656  1.00  0.00           H  
ATOM   2474  HD2 TYR A 154      34.660  15.700 -13.198  1.00  0.00           H  
ATOM   2475  HE1 TYR A 154      33.206  20.366 -12.406  1.00  0.00           H  
ATOM   2476  HE2 TYR A 154      33.451  16.927 -14.967  1.00  0.00           H  
ATOM   2477  HH  TYR A 154      32.322  20.262 -14.461  1.00  0.00           H  
ATOM   2478  N   GLN A 155      35.612  14.299  -8.574  1.00  0.00           N  
ATOM   2479  CA  GLN A 155      36.331  13.629  -7.489  1.00  0.00           C  
ATOM   2480  C   GLN A 155      36.530  12.126  -7.732  1.00  0.00           C  
ATOM   2481  O   GLN A 155      37.363  11.508  -7.067  1.00  0.00           O  
ATOM   2482  CB  GLN A 155      35.655  13.874  -6.140  1.00  0.00           C  
ATOM   2483  CG  GLN A 155      35.797  15.311  -5.620  1.00  0.00           C  
ATOM   2484  CD  GLN A 155      35.105  15.573  -4.268  1.00  0.00           C  
ATOM   2485  OE1 GLN A 155      34.214  14.851  -3.818  1.00  0.00           O  
ATOM   2486  NE2 GLN A 155      35.543  16.643  -3.628  1.00  0.00           N  
ATOM   2487  H   GLN A 155      34.759  14.803  -8.353  1.00  0.00           H  
ATOM   2488  HA  GLN A 155      37.321  14.077  -7.430  1.00  0.00           H  
ATOM   2489 1HB  GLN A 155      34.597  13.679  -6.248  1.00  0.00           H  
ATOM   2490 2HB  GLN A 155      36.053  13.188  -5.400  1.00  0.00           H  
ATOM   2491 1HG  GLN A 155      36.861  15.498  -5.475  1.00  0.00           H  
ATOM   2492 2HG  GLN A 155      35.418  16.005  -6.341  1.00  0.00           H  
ATOM   2493 1HE2 GLN A 155      35.177  16.901  -2.704  1.00  0.00           H  
ATOM   2494 2HE2 GLN A 155      36.245  17.206  -4.047  1.00  0.00           H  
ATOM   2495  N   THR A 156      35.773  11.527  -8.660  1.00  0.00           N  
ATOM   2496  CA  THR A 156      35.996  10.135  -8.993  1.00  0.00           C  
ATOM   2497  C   THR A 156      36.759  10.043 -10.326  1.00  0.00           C  
ATOM   2498  O   THR A 156      37.479   9.071 -10.548  1.00  0.00           O  
ATOM   2499  CB  THR A 156      34.686   9.325  -9.075  1.00  0.00           C  
ATOM   2500  OG1 THR A 156      33.842   9.845 -10.113  1.00  0.00           O  
ATOM   2501  CG2 THR A 156      33.977   9.376  -7.746  1.00  0.00           C  
ATOM   2502  H   THR A 156      35.079  12.046  -9.186  1.00  0.00           H  
ATOM   2503  HA  THR A 156      36.615   9.683  -8.219  1.00  0.00           H  
ATOM   2504  HB  THR A 156      34.917   8.287  -9.304  1.00  0.00           H  
ATOM   2505  HG1 THR A 156      33.949  10.818 -10.175  1.00  0.00           H  
ATOM   2506 1HG2 THR A 156      33.057   8.796  -7.792  1.00  0.00           H  
ATOM   2507 2HG2 THR A 156      34.625   8.967  -6.988  1.00  0.00           H  
ATOM   2508 3HG2 THR A 156      33.752  10.395  -7.510  1.00  0.00           H  
ATOM   2509  N   THR A 157      36.707  11.086 -11.187  1.00  0.00           N  
ATOM   2510  CA  THR A 157      37.444  11.005 -12.466  1.00  0.00           C  
ATOM   2511  C   THR A 157      38.939  11.059 -12.175  1.00  0.00           C  
ATOM   2512  O   THR A 157      39.761  10.445 -12.852  1.00  0.00           O  
ATOM   2513  CB  THR A 157      37.099  12.142 -13.462  1.00  0.00           C  
ATOM   2514  OG1 THR A 157      37.437  13.418 -12.896  1.00  0.00           O  
ATOM   2515  CG2 THR A 157      35.625  12.131 -13.837  1.00  0.00           C  
ATOM   2516  H   THR A 157      36.107  11.883 -10.980  1.00  0.00           H  
ATOM   2517  HA  THR A 157      37.224  10.049 -12.944  1.00  0.00           H  
ATOM   2518  HB  THR A 157      37.683  12.000 -14.370  1.00  0.00           H  
ATOM   2519  HG1 THR A 157      37.265  13.412 -11.934  1.00  0.00           H  
ATOM   2520 1HG2 THR A 157      35.432  12.933 -14.545  1.00  0.00           H  
ATOM   2521 2HG2 THR A 157      35.367  11.174 -14.288  1.00  0.00           H  
ATOM   2522 3HG2 THR A 157      35.026  12.279 -12.968  1.00  0.00           H  
ATOM   2523  N   VAL A 158      39.284  11.707 -11.075  1.00  0.00           N  
ATOM   2524  CA  VAL A 158      40.662  11.765 -10.633  1.00  0.00           C  
ATOM   2525  C   VAL A 158      41.178  10.393 -10.177  1.00  0.00           C  
ATOM   2526  O   VAL A 158      42.372  10.226 -10.001  1.00  0.00           O  
ATOM   2527  CB  VAL A 158      40.841  12.815  -9.532  1.00  0.00           C  
ATOM   2528  CG1 VAL A 158      40.504  14.213 -10.063  1.00  0.00           C  
ATOM   2529  CG2 VAL A 158      39.923  12.494  -8.426  1.00  0.00           C  
ATOM   2530  H   VAL A 158      38.564  12.223 -10.570  1.00  0.00           H  
ATOM   2531  HA  VAL A 158      41.267  12.088 -11.477  1.00  0.00           H  
ATOM   2532  HB  VAL A 158      41.868  12.805  -9.190  1.00  0.00           H  
ATOM   2533 1HG1 VAL A 158      40.621  14.954  -9.269  1.00  0.00           H  
ATOM   2534 2HG1 VAL A 158      41.170  14.460 -10.889  1.00  0.00           H  
ATOM   2535 3HG1 VAL A 158      39.483  14.230 -10.413  1.00  0.00           H  
ATOM   2536 1HG2 VAL A 158      40.017  13.225  -7.627  1.00  0.00           H  
ATOM   2537 2HG2 VAL A 158      38.932  12.522  -8.830  1.00  0.00           H  
ATOM   2538 3HG2 VAL A 158      40.125  11.501  -8.033  1.00  0.00           H  
ATOM   2539  N   SER A 159      40.305   9.382 -10.031  1.00  0.00           N  
ATOM   2540  CA  SER A 159      40.749   8.046  -9.640  1.00  0.00           C  
ATOM   2541  C   SER A 159      41.529   7.379 -10.780  1.00  0.00           C  
ATOM   2542  O   SER A 159      42.203   6.370 -10.569  1.00  0.00           O  
ATOM   2543  CB  SER A 159      39.583   7.171  -9.198  1.00  0.00           C  
ATOM   2544  OG  SER A 159      38.741   6.820 -10.262  1.00  0.00           O  
ATOM   2545  H   SER A 159      39.314   9.515 -10.204  1.00  0.00           H  
ATOM   2546  HA  SER A 159      41.424   8.148  -8.791  1.00  0.00           H  
ATOM   2547 1HB  SER A 159      39.968   6.269  -8.726  1.00  0.00           H  
ATOM   2548 2HB  SER A 159      39.003   7.710  -8.447  1.00  0.00           H  
ATOM   2549  HG  SER A 159      38.405   7.659 -10.636  1.00  0.00           H  
ATOM   2550  N   ASP A 160      41.483   7.982 -11.985  1.00  0.00           N  
ATOM   2551  CA  ASP A 160      42.248   7.515 -13.140  1.00  0.00           C  
ATOM   2552  C   ASP A 160      43.701   7.976 -12.993  1.00  0.00           C  
ATOM   2553  O   ASP A 160      44.587   7.557 -13.739  1.00  0.00           O  
ATOM   2554  CB  ASP A 160      41.652   8.049 -14.444  1.00  0.00           C  
ATOM   2555  CG  ASP A 160      40.301   7.402 -14.819  1.00  0.00           C  
ATOM   2556  OD1 ASP A 160      40.051   6.289 -14.410  1.00  0.00           O  
ATOM   2557  OD2 ASP A 160      39.538   8.029 -15.516  1.00  0.00           O  
ATOM   2558  H   ASP A 160      40.892   8.805 -12.113  1.00  0.00           H  
ATOM   2559  HA  ASP A 160      42.229   6.425 -13.160  1.00  0.00           H  
ATOM   2560 1HB  ASP A 160      41.503   9.128 -14.347  1.00  0.00           H  
ATOM   2561 2HB  ASP A 160      42.357   7.893 -15.257  1.00  0.00           H  
ATOM   2562  N   TYR A 161      43.926   8.834 -11.998  1.00  0.00           N  
ATOM   2563  CA  TYR A 161      45.201   9.383 -11.601  1.00  0.00           C  
ATOM   2564  C   TYR A 161      45.330   9.177 -10.092  1.00  0.00           C  
ATOM   2565  O   TYR A 161      45.182  10.141  -9.371  1.00  0.00           O  
ATOM   2566  CB  TYR A 161      45.233  10.887 -11.880  1.00  0.00           C  
ATOM   2567  CG  TYR A 161      45.010  11.262 -13.320  1.00  0.00           C  
ATOM   2568  CD1 TYR A 161      43.754  11.693 -13.730  1.00  0.00           C  
ATOM   2569  CD2 TYR A 161      46.052  11.201 -14.227  1.00  0.00           C  
ATOM   2570  CE1 TYR A 161      43.541  12.048 -15.046  1.00  0.00           C  
ATOM   2571  CE2 TYR A 161      45.844  11.559 -15.543  1.00  0.00           C  
ATOM   2572  CZ  TYR A 161      44.594  11.981 -15.954  1.00  0.00           C  
ATOM   2573  OH  TYR A 161      44.396  12.329 -17.266  1.00  0.00           O  
ATOM   2574  H   TYR A 161      43.143   9.139 -11.428  1.00  0.00           H  
ATOM   2575  HA  TYR A 161      46.012   8.873 -12.118  1.00  0.00           H  
ATOM   2576 1HB  TYR A 161      44.464  11.383 -11.278  1.00  0.00           H  
ATOM   2577 2HB  TYR A 161      46.188  11.284 -11.568  1.00  0.00           H  
ATOM   2578  HD1 TYR A 161      42.937  11.743 -13.016  1.00  0.00           H  
ATOM   2579  HD2 TYR A 161      47.034  10.869 -13.903  1.00  0.00           H  
ATOM   2580  HE1 TYR A 161      42.554  12.381 -15.367  1.00  0.00           H  
ATOM   2581  HE2 TYR A 161      46.665  11.508 -16.260  1.00  0.00           H  
ATOM   2582  HH  TYR A 161      45.195  12.124 -17.759  1.00  0.00           H  
ATOM   2583  N   PRO A 162      45.585   7.952  -9.570  1.00  0.00           N  
ATOM   2584  CA  PRO A 162      45.586   7.600  -8.142  1.00  0.00           C  
ATOM   2585  C   PRO A 162      46.582   8.411  -7.301  1.00  0.00           C  
ATOM   2586  O   PRO A 162      46.427   8.534  -6.093  1.00  0.00           O  
ATOM   2587  CB  PRO A 162      46.024   6.127  -8.167  1.00  0.00           C  
ATOM   2588  CG  PRO A 162      45.644   5.635  -9.541  1.00  0.00           C  
ATOM   2589  CD  PRO A 162      45.905   6.809 -10.451  1.00  0.00           C  
ATOM   2590  HA  PRO A 162      44.570   7.708  -7.741  1.00  0.00           H  
ATOM   2591 1HB  PRO A 162      47.104   6.055  -7.958  1.00  0.00           H  
ATOM   2592 2HB  PRO A 162      45.506   5.578  -7.364  1.00  0.00           H  
ATOM   2593 1HG  PRO A 162      46.233   4.747  -9.812  1.00  0.00           H  
ATOM   2594 2HG  PRO A 162      44.581   5.329  -9.558  1.00  0.00           H  
ATOM   2595 1HD  PRO A 162      46.959   6.844 -10.762  1.00  0.00           H  
ATOM   2596 2HD  PRO A 162      45.242   6.709 -11.279  1.00  0.00           H  
ATOM   2597  N   LEU A 163      47.560   8.983  -7.981  1.00  0.00           N  
ATOM   2598  CA  LEU A 163      48.643   9.788  -7.431  1.00  0.00           C  
ATOM   2599  C   LEU A 163      49.492   8.986  -6.429  1.00  0.00           C  
ATOM   2600  O   LEU A 163      49.623   7.768  -6.584  1.00  0.00           O  
ATOM   2601  CB  LEU A 163      48.051  11.017  -6.739  1.00  0.00           C  
ATOM   2602  CG  LEU A 163      47.009  11.797  -7.502  1.00  0.00           C  
ATOM   2603  CD1 LEU A 163      46.593  12.957  -6.722  1.00  0.00           C  
ATOM   2604  CD2 LEU A 163      47.505  12.175  -8.834  1.00  0.00           C  
ATOM   2605  H   LEU A 163      47.581   8.836  -8.972  1.00  0.00           H  
ATOM   2606  HA  LEU A 163      49.276  10.107  -8.252  1.00  0.00           H  
ATOM   2607 1HB  LEU A 163      47.629  10.724  -5.791  1.00  0.00           H  
ATOM   2608 2HB  LEU A 163      48.830  11.703  -6.567  1.00  0.00           H  
ATOM   2609  HG  LEU A 163      46.145  11.196  -7.591  1.00  0.00           H  
ATOM   2610 1HD1 LEU A 163      45.818  13.463  -7.265  1.00  0.00           H  
ATOM   2611 2HD1 LEU A 163      46.219  12.643  -5.756  1.00  0.00           H  
ATOM   2612 3HD1 LEU A 163      47.438  13.615  -6.591  1.00  0.00           H  
ATOM   2613 1HD2 LEU A 163      46.722  12.718  -9.368  1.00  0.00           H  
ATOM   2614 2HD2 LEU A 163      48.371  12.797  -8.725  1.00  0.00           H  
ATOM   2615 3HD2 LEU A 163      47.761  11.272  -9.382  1.00  0.00           H  
ATOM   2616  N   ASP A 164      50.097   9.637  -5.415  1.00  0.00           N  
ATOM   2617  CA  ASP A 164      50.960   8.909  -4.475  1.00  0.00           C  
ATOM   2618  C   ASP A 164      50.123   8.110  -3.482  1.00  0.00           C  
ATOM   2619  O   ASP A 164      48.915   8.308  -3.382  1.00  0.00           O  
ATOM   2620  CB  ASP A 164      51.940   9.857  -3.757  1.00  0.00           C  
ATOM   2621  CG  ASP A 164      53.229   9.159  -3.145  1.00  0.00           C  
ATOM   2622  OD1 ASP A 164      53.300   7.945  -3.166  1.00  0.00           O  
ATOM   2623  OD2 ASP A 164      54.101   9.853  -2.675  1.00  0.00           O  
ATOM   2624  H   ASP A 164      50.012  10.654  -5.298  1.00  0.00           H  
ATOM   2625  HA  ASP A 164      51.559   8.198  -5.051  1.00  0.00           H  
ATOM   2626 1HB  ASP A 164      52.260  10.638  -4.452  1.00  0.00           H  
ATOM   2627 2HB  ASP A 164      51.409  10.365  -2.948  1.00  0.00           H  
ATOM   2628  N   GLY A 165      50.780   7.252  -2.713  1.00  0.00           N  
ATOM   2629  CA  GLY A 165      50.145   6.383  -1.722  1.00  0.00           C  
ATOM   2630  C   GLY A 165      49.164   7.075  -0.769  1.00  0.00           C  
ATOM   2631  O   GLY A 165      48.016   6.645  -0.642  1.00  0.00           O  
ATOM   2632  H   GLY A 165      51.788   7.192  -2.859  1.00  0.00           H  
ATOM   2633 1HA  GLY A 165      49.625   5.581  -2.247  1.00  0.00           H  
ATOM   2634 2HA  GLY A 165      50.928   5.902  -1.135  1.00  0.00           H  
ATOM   2635  N   CYS A 166      49.584   8.138  -0.083  1.00  0.00           N  
ATOM   2636  CA  CYS A 166      48.652   8.759   0.862  1.00  0.00           C  
ATOM   2637  C   CYS A 166      47.419   9.320   0.159  1.00  0.00           C  
ATOM   2638  O   CYS A 166      46.287   9.150   0.630  1.00  0.00           O  
ATOM   2639  CB  CYS A 166      49.337   9.889   1.621  1.00  0.00           C  
ATOM   2640  SG  CYS A 166      50.596   9.328   2.785  1.00  0.00           S  
ATOM   2641  H   CYS A 166      50.523   8.493  -0.209  1.00  0.00           H  
ATOM   2642  HA  CYS A 166      48.329   8.001   1.576  1.00  0.00           H  
ATOM   2643 1HB  CYS A 166      49.808  10.571   0.911  1.00  0.00           H  
ATOM   2644 2HB  CYS A 166      48.593  10.456   2.176  1.00  0.00           H  
ATOM   2645  HG  CYS A 166      50.947  10.539   3.208  1.00  0.00           H  
ATOM   2646  N   ALA A 167      47.638   9.977  -0.980  1.00  0.00           N  
ATOM   2647  CA  ALA A 167      46.537  10.531  -1.743  1.00  0.00           C  
ATOM   2648  C   ALA A 167      45.643   9.433  -2.257  1.00  0.00           C  
ATOM   2649  O   ALA A 167      44.431   9.564  -2.181  1.00  0.00           O  
ATOM   2650  CB  ALA A 167      47.054  11.365  -2.885  1.00  0.00           C  
ATOM   2651  H   ALA A 167      48.580  10.081  -1.329  1.00  0.00           H  
ATOM   2652  HA  ALA A 167      45.939  11.149  -1.085  1.00  0.00           H  
ATOM   2653 1HB  ALA A 167      46.224  11.787  -3.442  1.00  0.00           H  
ATOM   2654 2HB  ALA A 167      47.672  12.164  -2.492  1.00  0.00           H  
ATOM   2655 3HB  ALA A 167      47.651  10.733  -3.537  1.00  0.00           H  
ATOM   2656  N   SER A 168      46.230   8.327  -2.702  1.00  0.00           N  
ATOM   2657  CA  SER A 168      45.477   7.212  -3.245  1.00  0.00           C  
ATOM   2658  C   SER A 168      44.525   6.656  -2.204  1.00  0.00           C  
ATOM   2659  O   SER A 168      43.350   6.395  -2.488  1.00  0.00           O  
ATOM   2660  CB  SER A 168      46.423   6.132  -3.730  1.00  0.00           C  
ATOM   2661  OG  SER A 168      45.718   5.031  -4.251  1.00  0.00           O  
ATOM   2662  H   SER A 168      47.243   8.274  -2.726  1.00  0.00           H  
ATOM   2663  HA  SER A 168      44.899   7.574  -4.096  1.00  0.00           H  
ATOM   2664 1HB  SER A 168      47.075   6.551  -4.500  1.00  0.00           H  
ATOM   2665 2HB  SER A 168      47.059   5.809  -2.912  1.00  0.00           H  
ATOM   2666  HG  SER A 168      46.365   4.524  -4.740  1.00  0.00           H  
ATOM   2667  N   LYS A 169      45.011   6.473  -0.978  1.00  0.00           N  
ATOM   2668  CA  LYS A 169      44.149   5.942   0.067  1.00  0.00           C  
ATOM   2669  C   LYS A 169      42.995   6.901   0.362  1.00  0.00           C  
ATOM   2670  O   LYS A 169      41.843   6.477   0.526  1.00  0.00           O  
ATOM   2671  CB  LYS A 169      44.968   5.702   1.331  1.00  0.00           C  
ATOM   2672  CG  LYS A 169      45.950   4.542   1.229  1.00  0.00           C  
ATOM   2673  CD  LYS A 169      46.770   4.400   2.499  1.00  0.00           C  
ATOM   2674  CE  LYS A 169      47.768   3.261   2.388  1.00  0.00           C  
ATOM   2675  NZ  LYS A 169      48.602   3.138   3.612  1.00  0.00           N  
ATOM   2676  H   LYS A 169      45.993   6.686  -0.785  1.00  0.00           H  
ATOM   2677  HA  LYS A 169      43.728   4.996  -0.275  1.00  0.00           H  
ATOM   2678 1HB  LYS A 169      45.546   6.603   1.558  1.00  0.00           H  
ATOM   2679 2HB  LYS A 169      44.303   5.517   2.171  1.00  0.00           H  
ATOM   2680 1HG  LYS A 169      45.401   3.618   1.054  1.00  0.00           H  
ATOM   2681 2HG  LYS A 169      46.619   4.711   0.385  1.00  0.00           H  
ATOM   2682 1HD  LYS A 169      47.317   5.331   2.675  1.00  0.00           H  
ATOM   2683 2HD  LYS A 169      46.110   4.219   3.346  1.00  0.00           H  
ATOM   2684 1HE  LYS A 169      47.230   2.328   2.230  1.00  0.00           H  
ATOM   2685 2HE  LYS A 169      48.421   3.444   1.533  1.00  0.00           H  
ATOM   2686 1HZ  LYS A 169      49.254   2.375   3.502  1.00  0.00           H  
ATOM   2687 2HZ  LYS A 169      49.112   3.999   3.757  1.00  0.00           H  
ATOM   2688 3HZ  LYS A 169      48.007   2.961   4.409  1.00  0.00           H  
ATOM   2689  N   TYR A 170      43.296   8.199   0.385  1.00  0.00           N  
ATOM   2690  CA  TYR A 170      42.285   9.208   0.652  1.00  0.00           C  
ATOM   2691  C   TYR A 170      41.261   9.272  -0.482  1.00  0.00           C  
ATOM   2692  O   TYR A 170      40.052   9.298  -0.243  1.00  0.00           O  
ATOM   2693  CB  TYR A 170      42.949  10.549   0.912  1.00  0.00           C  
ATOM   2694  CG  TYR A 170      41.997  11.609   1.289  1.00  0.00           C  
ATOM   2695  CD1 TYR A 170      41.389  11.551   2.535  1.00  0.00           C  
ATOM   2696  CD2 TYR A 170      41.747  12.652   0.443  1.00  0.00           C  
ATOM   2697  CE1 TYR A 170      40.510  12.529   2.917  1.00  0.00           C  
ATOM   2698  CE2 TYR A 170      40.884  13.633   0.837  1.00  0.00           C  
ATOM   2699  CZ  TYR A 170      40.257  13.574   2.063  1.00  0.00           C  
ATOM   2700  OH  TYR A 170      39.375  14.554   2.438  1.00  0.00           O  
ATOM   2701  H   TYR A 170      44.265   8.500   0.248  1.00  0.00           H  
ATOM   2702  HA  TYR A 170      41.750   8.922   1.557  1.00  0.00           H  
ATOM   2703 1HB  TYR A 170      43.684  10.441   1.709  1.00  0.00           H  
ATOM   2704 2HB  TYR A 170      43.486  10.870   0.017  1.00  0.00           H  
ATOM   2705  HD1 TYR A 170      41.600  10.718   3.205  1.00  0.00           H  
ATOM   2706  HD2 TYR A 170      42.234  12.698  -0.533  1.00  0.00           H  
ATOM   2707  HE1 TYR A 170      40.017  12.483   3.890  1.00  0.00           H  
ATOM   2708  HE2 TYR A 170      40.678  14.447   0.177  1.00  0.00           H  
ATOM   2709  HH  TYR A 170      38.682  14.166   3.017  1.00  0.00           H  
ATOM   2710  N   MET A 171      41.754   9.291  -1.715  1.00  0.00           N  
ATOM   2711  CA  MET A 171      40.934   9.333  -2.914  1.00  0.00           C  
ATOM   2712  C   MET A 171      40.052   8.095  -2.999  1.00  0.00           C  
ATOM   2713  O   MET A 171      38.893   8.197  -3.392  1.00  0.00           O  
ATOM   2714  CB  MET A 171      41.836   9.482  -4.135  1.00  0.00           C  
ATOM   2715  CG  MET A 171      42.514  10.859  -4.234  1.00  0.00           C  
ATOM   2716  SD  MET A 171      43.815  10.927  -5.478  1.00  0.00           S  
ATOM   2717  CE  MET A 171      42.900  10.843  -6.973  1.00  0.00           C  
ATOM   2718  H   MET A 171      42.757   9.273  -1.831  1.00  0.00           H  
ATOM   2719  HA  MET A 171      40.287  10.205  -2.857  1.00  0.00           H  
ATOM   2720 1HB  MET A 171      42.618   8.723  -4.100  1.00  0.00           H  
ATOM   2721 2HB  MET A 171      41.256   9.322  -5.046  1.00  0.00           H  
ATOM   2722 1HG  MET A 171      41.758  11.601  -4.496  1.00  0.00           H  
ATOM   2723 2HG  MET A 171      42.934  11.140  -3.273  1.00  0.00           H  
ATOM   2724 1HE  MET A 171      43.574  10.903  -7.807  1.00  0.00           H  
ATOM   2725 2HE  MET A 171      42.345   9.907  -7.018  1.00  0.00           H  
ATOM   2726 3HE  MET A 171      42.221  11.667  -7.011  1.00  0.00           H  
ATOM   2727  N   THR A 172      40.579   6.929  -2.602  1.00  0.00           N  
ATOM   2728  CA  THR A 172      39.797   5.698  -2.597  1.00  0.00           C  
ATOM   2729  C   THR A 172      38.633   5.838  -1.620  1.00  0.00           C  
ATOM   2730  O   THR A 172      37.489   5.526  -1.957  1.00  0.00           O  
ATOM   2731  CB  THR A 172      40.653   4.483  -2.203  1.00  0.00           C  
ATOM   2732  OG1 THR A 172      41.718   4.316  -3.154  1.00  0.00           O  
ATOM   2733  CG2 THR A 172      39.787   3.225  -2.175  1.00  0.00           C  
ATOM   2734  H   THR A 172      41.558   6.880  -2.322  1.00  0.00           H  
ATOM   2735  HA  THR A 172      39.393   5.534  -3.595  1.00  0.00           H  
ATOM   2736  HB  THR A 172      41.084   4.649  -1.217  1.00  0.00           H  
ATOM   2737  HG1 THR A 172      42.328   5.089  -3.086  1.00  0.00           H  
ATOM   2738 1HG2 THR A 172      40.399   2.371  -1.892  1.00  0.00           H  
ATOM   2739 2HG2 THR A 172      38.980   3.352  -1.448  1.00  0.00           H  
ATOM   2740 3HG2 THR A 172      39.359   3.053  -3.162  1.00  0.00           H  
ATOM   2741  N   HIS A 173      38.921   6.361  -0.418  1.00  0.00           N  
ATOM   2742  CA  HIS A 173      37.900   6.610   0.600  1.00  0.00           C  
ATOM   2743  C   HIS A 173      36.829   7.525   0.004  1.00  0.00           C  
ATOM   2744  O   HIS A 173      35.626   7.237   0.089  1.00  0.00           O  
ATOM   2745  CB  HIS A 173      38.563   7.204   1.861  1.00  0.00           C  
ATOM   2746  CG  HIS A 173      37.659   7.621   2.989  1.00  0.00           C  
ATOM   2747  ND1 HIS A 173      36.988   6.725   3.807  1.00  0.00           N  
ATOM   2748  CD2 HIS A 173      37.364   8.852   3.454  1.00  0.00           C  
ATOM   2749  CE1 HIS A 173      36.297   7.409   4.719  1.00  0.00           C  
ATOM   2750  NE2 HIS A 173      36.514   8.695   4.521  1.00  0.00           N  
ATOM   2751  H   HIS A 173      39.894   6.579  -0.193  1.00  0.00           H  
ATOM   2752  HA  HIS A 173      37.420   5.673   0.879  1.00  0.00           H  
ATOM   2753 1HB  HIS A 173      39.278   6.482   2.254  1.00  0.00           H  
ATOM   2754 2HB  HIS A 173      39.131   8.074   1.587  1.00  0.00           H  
ATOM   2755  HD2 HIS A 173      37.731   9.801   3.055  1.00  0.00           H  
ATOM   2756  HE1 HIS A 173      35.661   6.986   5.497  1.00  0.00           H  
ATOM   2757  HE2 HIS A 173      36.123   9.492   5.053  1.00  0.00           H  
ATOM   2758  N   ILE A 174      37.266   8.605  -0.644  1.00  0.00           N  
ATOM   2759  CA  ILE A 174      36.328   9.504  -1.284  1.00  0.00           C  
ATOM   2760  C   ILE A 174      35.503   8.841  -2.363  1.00  0.00           C  
ATOM   2761  O   ILE A 174      34.281   8.987  -2.375  1.00  0.00           O  
ATOM   2762  CB  ILE A 174      37.032  10.742  -1.871  1.00  0.00           C  
ATOM   2763  CG1 ILE A 174      37.532  11.637  -0.796  1.00  0.00           C  
ATOM   2764  CG2 ILE A 174      36.172  11.478  -2.814  1.00  0.00           C  
ATOM   2765  CD1 ILE A 174      38.405  12.705  -1.318  1.00  0.00           C  
ATOM   2766  H   ILE A 174      38.267   8.803  -0.677  1.00  0.00           H  
ATOM   2767  HA  ILE A 174      35.639   9.845  -0.536  1.00  0.00           H  
ATOM   2768  HB  ILE A 174      37.908  10.403  -2.416  1.00  0.00           H  
ATOM   2769 1HG1 ILE A 174      36.696  12.110  -0.327  1.00  0.00           H  
ATOM   2770 2HG1 ILE A 174      38.078  11.059  -0.044  1.00  0.00           H  
ATOM   2771 1HG2 ILE A 174      36.726  12.315  -3.226  1.00  0.00           H  
ATOM   2772 2HG2 ILE A 174      35.898  10.807  -3.603  1.00  0.00           H  
ATOM   2773 3HG2 ILE A 174      35.288  11.846  -2.315  1.00  0.00           H  
ATOM   2774 1HD1 ILE A 174      38.682  13.339  -0.510  1.00  0.00           H  
ATOM   2775 2HD1 ILE A 174      39.287  12.273  -1.785  1.00  0.00           H  
ATOM   2776 3HD1 ILE A 174      37.851  13.295  -2.048  1.00  0.00           H  
ATOM   2777  N   SER A 175      36.131   8.074  -3.241  1.00  0.00           N  
ATOM   2778  CA  SER A 175      35.385   7.456  -4.314  1.00  0.00           C  
ATOM   2779  C   SER A 175      34.310   6.535  -3.772  1.00  0.00           C  
ATOM   2780  O   SER A 175      33.173   6.590  -4.232  1.00  0.00           O  
ATOM   2781  CB  SER A 175      36.310   6.704  -5.249  1.00  0.00           C  
ATOM   2782  OG  SER A 175      35.595   6.129  -6.335  1.00  0.00           O  
ATOM   2783  H   SER A 175      37.136   7.959  -3.188  1.00  0.00           H  
ATOM   2784  HA  SER A 175      34.898   8.246  -4.878  1.00  0.00           H  
ATOM   2785 1HB  SER A 175      37.067   7.392  -5.630  1.00  0.00           H  
ATOM   2786 2HB  SER A 175      36.831   5.924  -4.690  1.00  0.00           H  
ATOM   2787  HG  SER A 175      36.269   5.824  -6.952  1.00  0.00           H  
ATOM   2788  N   GLU A 176      34.632   5.687  -2.792  1.00  0.00           N  
ATOM   2789  CA  GLU A 176      33.606   4.773  -2.295  1.00  0.00           C  
ATOM   2790  C   GLU A 176      32.421   5.524  -1.679  1.00  0.00           C  
ATOM   2791  O   GLU A 176      31.258   5.164  -1.906  1.00  0.00           O  
ATOM   2792  CB  GLU A 176      34.189   3.790  -1.271  1.00  0.00           C  
ATOM   2793  CG  GLU A 176      35.139   2.731  -1.866  1.00  0.00           C  
ATOM   2794  CD  GLU A 176      35.675   1.735  -0.835  1.00  0.00           C  
ATOM   2795  OE1 GLU A 176      35.417   1.909   0.336  1.00  0.00           O  
ATOM   2796  OE2 GLU A 176      36.332   0.797  -1.232  1.00  0.00           O  
ATOM   2797  H   GLU A 176      35.583   5.669  -2.417  1.00  0.00           H  
ATOM   2798  HA  GLU A 176      33.232   4.196  -3.141  1.00  0.00           H  
ATOM   2799 1HB  GLU A 176      34.754   4.352  -0.520  1.00  0.00           H  
ATOM   2800 2HB  GLU A 176      33.380   3.275  -0.756  1.00  0.00           H  
ATOM   2801 1HG  GLU A 176      34.609   2.183  -2.645  1.00  0.00           H  
ATOM   2802 2HG  GLU A 176      35.979   3.248  -2.334  1.00  0.00           H  
ATOM   2803  N   LYS A 177      32.697   6.616  -0.964  1.00  0.00           N  
ATOM   2804  CA  LYS A 177      31.620   7.380  -0.350  1.00  0.00           C  
ATOM   2805  C   LYS A 177      30.801   8.095  -1.420  1.00  0.00           C  
ATOM   2806  O   LYS A 177      29.568   8.193  -1.315  1.00  0.00           O  
ATOM   2807  CB  LYS A 177      32.214   8.345   0.662  1.00  0.00           C  
ATOM   2808  CG  LYS A 177      32.795   7.637   1.894  1.00  0.00           C  
ATOM   2809  CD  LYS A 177      31.722   7.119   2.810  1.00  0.00           C  
ATOM   2810  CE  LYS A 177      32.332   6.485   4.049  1.00  0.00           C  
ATOM   2811  NZ  LYS A 177      31.295   6.162   5.064  1.00  0.00           N  
ATOM   2812  H   LYS A 177      33.671   6.890  -0.801  1.00  0.00           H  
ATOM   2813  HA  LYS A 177      30.959   6.689   0.172  1.00  0.00           H  
ATOM   2814 1HB  LYS A 177      33.022   8.912   0.187  1.00  0.00           H  
ATOM   2815 2HB  LYS A 177      31.457   9.054   0.992  1.00  0.00           H  
ATOM   2816 1HG  LYS A 177      33.415   6.801   1.563  1.00  0.00           H  
ATOM   2817 2HG  LYS A 177      33.405   8.295   2.451  1.00  0.00           H  
ATOM   2818 1HD  LYS A 177      31.083   7.951   3.131  1.00  0.00           H  
ATOM   2819 2HD  LYS A 177      31.109   6.385   2.288  1.00  0.00           H  
ATOM   2820 1HE  LYS A 177      32.846   5.571   3.763  1.00  0.00           H  
ATOM   2821 2HE  LYS A 177      33.055   7.172   4.485  1.00  0.00           H  
ATOM   2822 1HZ  LYS A 177      31.725   5.756   5.878  1.00  0.00           H  
ATOM   2823 2HZ  LYS A 177      30.837   7.055   5.336  1.00  0.00           H  
ATOM   2824 3HZ  LYS A 177      30.616   5.529   4.688  1.00  0.00           H  
ATOM   2825  N   ILE A 178      31.478   8.560  -2.469  1.00  0.00           N  
ATOM   2826  CA  ILE A 178      30.802   9.200  -3.576  1.00  0.00           C  
ATOM   2827  C   ILE A 178      29.943   8.248  -4.350  1.00  0.00           C  
ATOM   2828  O   ILE A 178      28.857   8.624  -4.760  1.00  0.00           O  
ATOM   2829  CB  ILE A 178      31.723   9.873  -4.561  1.00  0.00           C  
ATOM   2830  CG1 ILE A 178      32.357  11.070  -3.938  1.00  0.00           C  
ATOM   2831  CG2 ILE A 178      30.920  10.226  -5.787  1.00  0.00           C  
ATOM   2832  CD1 ILE A 178      33.422  11.588  -4.762  1.00  0.00           C  
ATOM   2833  H   ILE A 178      32.494   8.479  -2.494  1.00  0.00           H  
ATOM   2834  HA  ILE A 178      30.161   9.975  -3.168  1.00  0.00           H  
ATOM   2835  HB  ILE A 178      32.527   9.191  -4.836  1.00  0.00           H  
ATOM   2836 1HG1 ILE A 178      31.613  11.851  -3.795  1.00  0.00           H  
ATOM   2837 2HG1 ILE A 178      32.762  10.800  -2.968  1.00  0.00           H  
ATOM   2838 1HG2 ILE A 178      31.559  10.693  -6.503  1.00  0.00           H  
ATOM   2839 2HG2 ILE A 178      30.495   9.325  -6.223  1.00  0.00           H  
ATOM   2840 3HG2 ILE A 178      30.122  10.901  -5.510  1.00  0.00           H  
ATOM   2841 1HD1 ILE A 178      33.857  12.443  -4.276  1.00  0.00           H  
ATOM   2842 2HD1 ILE A 178      34.167  10.820  -4.910  1.00  0.00           H  
ATOM   2843 3HD1 ILE A 178      33.024  11.873  -5.708  1.00  0.00           H  
ATOM   2844  N   GLN A 179      30.423   7.036  -4.604  1.00  0.00           N  
ATOM   2845  CA  GLN A 179      29.636   6.086  -5.373  1.00  0.00           C  
ATOM   2846  C   GLN A 179      28.308   5.832  -4.672  1.00  0.00           C  
ATOM   2847  O   GLN A 179      27.250   5.808  -5.311  1.00  0.00           O  
ATOM   2848  CB  GLN A 179      30.410   4.774  -5.527  1.00  0.00           C  
ATOM   2849  CG  GLN A 179      31.637   4.836  -6.462  1.00  0.00           C  
ATOM   2850  CD  GLN A 179      32.466   3.553  -6.386  1.00  0.00           C  
ATOM   2851  OE1 GLN A 179      31.901   2.450  -6.398  1.00  0.00           O  
ATOM   2852  NE2 GLN A 179      33.797   3.672  -6.292  1.00  0.00           N  
ATOM   2853  H   GLN A 179      31.351   6.779  -4.270  1.00  0.00           H  
ATOM   2854  HA  GLN A 179      29.438   6.511  -6.356  1.00  0.00           H  
ATOM   2855 1HB  GLN A 179      30.772   4.462  -4.543  1.00  0.00           H  
ATOM   2856 2HB  GLN A 179      29.741   3.997  -5.888  1.00  0.00           H  
ATOM   2857 1HG  GLN A 179      31.283   4.943  -7.485  1.00  0.00           H  
ATOM   2858 2HG  GLN A 179      32.261   5.678  -6.210  1.00  0.00           H  
ATOM   2859 1HE2 GLN A 179      34.361   2.850  -6.233  1.00  0.00           H  
ATOM   2860 2HE2 GLN A 179      34.253   4.582  -6.277  1.00  0.00           H  
ATOM   2861  N   VAL A 180      28.342   5.730  -3.341  1.00  0.00           N  
ATOM   2862  CA  VAL A 180      27.105   5.541  -2.603  1.00  0.00           C  
ATOM   2863  C   VAL A 180      26.222   6.779  -2.715  1.00  0.00           C  
ATOM   2864  O   VAL A 180      25.035   6.680  -3.052  1.00  0.00           O  
ATOM   2865  CB  VAL A 180      27.396   5.268  -1.121  1.00  0.00           C  
ATOM   2866  CG1 VAL A 180      26.087   5.257  -0.338  1.00  0.00           C  
ATOM   2867  CG2 VAL A 180      28.117   3.949  -0.991  1.00  0.00           C  
ATOM   2868  H   VAL A 180      29.239   5.745  -2.847  1.00  0.00           H  
ATOM   2869  HA  VAL A 180      26.575   4.688  -3.024  1.00  0.00           H  
ATOM   2870  HB  VAL A 180      28.023   6.069  -0.721  1.00  0.00           H  
ATOM   2871 1HG1 VAL A 180      26.291   5.072   0.716  1.00  0.00           H  
ATOM   2872 2HG1 VAL A 180      25.592   6.220  -0.447  1.00  0.00           H  
ATOM   2873 3HG1 VAL A 180      25.445   4.473  -0.723  1.00  0.00           H  
ATOM   2874 1HG2 VAL A 180      28.334   3.755   0.058  1.00  0.00           H  
ATOM   2875 2HG2 VAL A 180      27.491   3.153  -1.388  1.00  0.00           H  
ATOM   2876 3HG2 VAL A 180      29.050   3.992  -1.552  1.00  0.00           H  
ATOM   2877  N   SER A 181      26.817   7.955  -2.498  1.00  0.00           N  
ATOM   2878  CA  SER A 181      26.060   9.188  -2.567  1.00  0.00           C  
ATOM   2879  C   SER A 181      25.474   9.401  -3.956  1.00  0.00           C  
ATOM   2880  O   SER A 181      24.349   9.862  -4.075  1.00  0.00           O  
ATOM   2881  CB  SER A 181      26.936  10.366  -2.193  1.00  0.00           C  
ATOM   2882  OG  SER A 181      27.342  10.280  -0.849  1.00  0.00           O  
ATOM   2883  H   SER A 181      27.805   7.991  -2.240  1.00  0.00           H  
ATOM   2884  HA  SER A 181      25.242   9.123  -1.853  1.00  0.00           H  
ATOM   2885 1HB  SER A 181      27.809  10.389  -2.841  1.00  0.00           H  
ATOM   2886 2HB  SER A 181      26.383  11.291  -2.355  1.00  0.00           H  
ATOM   2887  HG  SER A 181      27.994   9.549  -0.822  1.00  0.00           H  
ATOM   2888  N   ALA A 182      26.230   9.077  -5.002  1.00  0.00           N  
ATOM   2889  CA  ALA A 182      25.795   9.255  -6.375  1.00  0.00           C  
ATOM   2890  C   ALA A 182      24.549   8.438  -6.662  1.00  0.00           C  
ATOM   2891  O   ALA A 182      23.610   8.935  -7.290  1.00  0.00           O  
ATOM   2892  CB  ALA A 182      26.908   8.855  -7.323  1.00  0.00           C  
ATOM   2893  H   ALA A 182      27.150   8.701  -4.839  1.00  0.00           H  
ATOM   2894  HA  ALA A 182      25.555  10.308  -6.524  1.00  0.00           H  
ATOM   2895 1HB  ALA A 182      26.592   9.008  -8.351  1.00  0.00           H  
ATOM   2896 2HB  ALA A 182      27.791   9.460  -7.117  1.00  0.00           H  
ATOM   2897 3HB  ALA A 182      27.147   7.804  -7.165  1.00  0.00           H  
ATOM   2898  N   GLN A 183      24.500   7.200  -6.151  1.00  0.00           N  
ATOM   2899  CA  GLN A 183      23.302   6.387  -6.330  1.00  0.00           C  
ATOM   2900  C   GLN A 183      22.121   7.097  -5.697  1.00  0.00           C  
ATOM   2901  O   GLN A 183      21.026   7.158  -6.257  1.00  0.00           O  
ATOM   2902  CB  GLN A 183      23.462   4.998  -5.700  1.00  0.00           C  
ATOM   2903  CG  GLN A 183      22.225   4.120  -5.875  1.00  0.00           C  
ATOM   2904  CD  GLN A 183      22.379   2.706  -5.360  1.00  0.00           C  
ATOM   2905  OE1 GLN A 183      23.487   2.197  -5.171  1.00  0.00           O  
ATOM   2906  NE2 GLN A 183      21.263   2.048  -5.148  1.00  0.00           N  
ATOM   2907  H   GLN A 183      25.308   6.816  -5.653  1.00  0.00           H  
ATOM   2908  HA  GLN A 183      23.108   6.274  -7.395  1.00  0.00           H  
ATOM   2909 1HB  GLN A 183      24.324   4.492  -6.137  1.00  0.00           H  
ATOM   2910 2HB  GLN A 183      23.655   5.104  -4.629  1.00  0.00           H  
ATOM   2911 1HG  GLN A 183      21.403   4.587  -5.333  1.00  0.00           H  
ATOM   2912 2HG  GLN A 183      21.995   4.074  -6.918  1.00  0.00           H  
ATOM   2913 1HE2 GLN A 183      21.303   1.102  -4.812  1.00  0.00           H  
ATOM   2914 2HE2 GLN A 183      20.380   2.484  -5.316  1.00  0.00           H  
ATOM   2915  N   MET A 184      22.364   7.622  -4.504  1.00  0.00           N  
ATOM   2916  CA  MET A 184      21.358   8.318  -3.729  1.00  0.00           C  
ATOM   2917  C   MET A 184      20.954   9.683  -4.317  1.00  0.00           C  
ATOM   2918  O   MET A 184      19.808  10.082  -4.169  1.00  0.00           O  
ATOM   2919  CB  MET A 184      21.875   8.477  -2.317  1.00  0.00           C  
ATOM   2920  CG  MET A 184      22.033   7.241  -1.581  1.00  0.00           C  
ATOM   2921  SD  MET A 184      22.758   7.468   0.023  1.00  0.00           S  
ATOM   2922  CE  MET A 184      21.388   8.213   0.859  1.00  0.00           C  
ATOM   2923  H   MET A 184      23.299   7.519  -4.104  1.00  0.00           H  
ATOM   2924  HA  MET A 184      20.466   7.693  -3.704  1.00  0.00           H  
ATOM   2925 1HB  MET A 184      22.830   8.938  -2.355  1.00  0.00           H  
ATOM   2926 2HB  MET A 184      21.207   9.078  -1.739  1.00  0.00           H  
ATOM   2927 1HG  MET A 184      21.060   6.829  -1.446  1.00  0.00           H  
ATOM   2928 2HG  MET A 184      22.644   6.554  -2.154  1.00  0.00           H  
ATOM   2929 1HE  MET A 184      21.659   8.403   1.887  1.00  0.00           H  
ATOM   2930 2HE  MET A 184      21.114   9.147   0.366  1.00  0.00           H  
ATOM   2931 3HE  MET A 184      20.553   7.539   0.848  1.00  0.00           H  
ATOM   2932  N   ILE A 185      21.882  10.418  -4.956  1.00  0.00           N  
ATOM   2933  CA  ILE A 185      21.586  11.742  -5.536  1.00  0.00           C  
ATOM   2934  C   ILE A 185      20.881  11.637  -6.861  1.00  0.00           C  
ATOM   2935  O   ILE A 185      20.018  12.462  -7.177  1.00  0.00           O  
ATOM   2936  CB  ILE A 185      22.803  12.637  -5.811  1.00  0.00           C  
ATOM   2937  CG1 ILE A 185      23.502  13.029  -4.546  1.00  0.00           C  
ATOM   2938  CG2 ILE A 185      22.268  13.896  -6.508  1.00  0.00           C  
ATOM   2939  CD1 ILE A 185      24.846  13.678  -4.738  1.00  0.00           C  
ATOM   2940  H   ILE A 185      22.828  10.054  -5.016  1.00  0.00           H  
ATOM   2941  HA  ILE A 185      20.931  12.272  -4.847  1.00  0.00           H  
ATOM   2942  HB  ILE A 185      23.523  12.120  -6.446  1.00  0.00           H  
ATOM   2943 1HG1 ILE A 185      22.877  13.716  -4.032  1.00  0.00           H  
ATOM   2944 2HG1 ILE A 185      23.634  12.156  -3.938  1.00  0.00           H  
ATOM   2945 1HG2 ILE A 185      23.067  14.572  -6.715  1.00  0.00           H  
ATOM   2946 2HG2 ILE A 185      21.775  13.618  -7.438  1.00  0.00           H  
ATOM   2947 3HG2 ILE A 185      21.555  14.385  -5.860  1.00  0.00           H  
ATOM   2948 1HD1 ILE A 185      25.262  13.931  -3.762  1.00  0.00           H  
ATOM   2949 2HD1 ILE A 185      25.513  12.985  -5.251  1.00  0.00           H  
ATOM   2950 3HD1 ILE A 185      24.734  14.586  -5.328  1.00  0.00           H  
ATOM   2951  N   ARG A 186      21.319  10.685  -7.680  1.00  0.00           N  
ATOM   2952  CA  ARG A 186      20.791  10.478  -9.015  1.00  0.00           C  
ATOM   2953  C   ARG A 186      19.279  10.732  -9.176  1.00  0.00           C  
ATOM   2954  O   ARG A 186      18.937  11.414 -10.125  1.00  0.00           O  
ATOM   2955  CB  ARG A 186      21.231   9.123  -9.564  1.00  0.00           C  
ATOM   2956  CG  ARG A 186      20.801   8.827 -10.966  1.00  0.00           C  
ATOM   2957  CD  ARG A 186      21.413   7.565 -11.452  1.00  0.00           C  
ATOM   2958  NE  ARG A 186      20.929   7.179 -12.774  1.00  0.00           N  
ATOM   2959  CZ  ARG A 186      21.476   7.565 -13.945  1.00  0.00           C  
ATOM   2960  NH1 ARG A 186      22.532   8.351 -13.961  1.00  0.00           N  
ATOM   2961  NH2 ARG A 186      20.948   7.151 -15.084  1.00  0.00           N  
ATOM   2962  H   ARG A 186      22.061  10.056  -7.363  1.00  0.00           H  
ATOM   2963  HA  ARG A 186      21.289  11.205  -9.657  1.00  0.00           H  
ATOM   2964 1HB  ARG A 186      22.320   9.101  -9.570  1.00  0.00           H  
ATOM   2965 2HB  ARG A 186      20.928   8.302  -8.939  1.00  0.00           H  
ATOM   2966 1HG  ARG A 186      19.713   8.741 -11.014  1.00  0.00           H  
ATOM   2967 2HG  ARG A 186      21.138   9.637 -11.599  1.00  0.00           H  
ATOM   2968 1HD  ARG A 186      22.489   7.709 -11.519  1.00  0.00           H  
ATOM   2969 2HD  ARG A 186      21.212   6.763 -10.757  1.00  0.00           H  
ATOM   2970  HE  ARG A 186      20.120   6.577 -12.815  1.00  0.00           H  
ATOM   2971 1HH1 ARG A 186      22.940   8.670 -13.093  1.00  0.00           H  
ATOM   2972 2HH1 ARG A 186      22.938   8.634 -14.841  1.00  0.00           H  
ATOM   2973 1HH2 ARG A 186      20.137   6.548 -15.075  1.00  0.00           H  
ATOM   2974 2HH2 ARG A 186      21.356   7.435 -15.961  1.00  0.00           H  
ATOM   2975  N   PRO A 187      18.344  10.225  -8.323  1.00  0.00           N  
ATOM   2976  CA  PRO A 187      16.906  10.459  -8.410  1.00  0.00           C  
ATOM   2977  C   PRO A 187      16.500  11.933  -8.306  1.00  0.00           C  
ATOM   2978  O   PRO A 187      15.378  12.269  -8.650  1.00  0.00           O  
ATOM   2979  CB  PRO A 187      16.367   9.701  -7.209  1.00  0.00           C  
ATOM   2980  CG  PRO A 187      17.399   8.671  -6.937  1.00  0.00           C  
ATOM   2981  CD  PRO A 187      18.689   9.310  -7.241  1.00  0.00           C  
ATOM   2982  HA  PRO A 187      16.534  10.034  -9.344  1.00  0.00           H  
ATOM   2983 1HB  PRO A 187      16.217  10.398  -6.380  1.00  0.00           H  
ATOM   2984 2HB  PRO A 187      15.382   9.272  -7.453  1.00  0.00           H  
ATOM   2985 1HG  PRO A 187      17.347   8.383  -5.884  1.00  0.00           H  
ATOM   2986 2HG  PRO A 187      17.235   7.784  -7.542  1.00  0.00           H  
ATOM   2987 1HD  PRO A 187      18.982   9.853  -6.376  1.00  0.00           H  
ATOM   2988 2HD  PRO A 187      19.391   8.559  -7.516  1.00  0.00           H  
ATOM   2989  N   ILE A 188      17.352  12.810  -7.776  1.00  0.00           N  
ATOM   2990  CA  ILE A 188      17.006  14.227  -7.723  1.00  0.00           C  
ATOM   2991  C   ILE A 188      17.193  14.757  -9.123  1.00  0.00           C  
ATOM   2992  O   ILE A 188      16.375  15.526  -9.647  1.00  0.00           O  
ATOM   2993  CB  ILE A 188      17.833  15.018  -6.709  1.00  0.00           C  
ATOM   2994  CG1 ILE A 188      17.564  14.473  -5.355  1.00  0.00           C  
ATOM   2995  CG2 ILE A 188      17.459  16.487  -6.798  1.00  0.00           C  
ATOM   2996  CD1 ILE A 188      16.121  14.561  -4.988  1.00  0.00           C  
ATOM   2997  H   ILE A 188      18.271  12.523  -7.468  1.00  0.00           H  
ATOM   2998  HA  ILE A 188      15.954  14.330  -7.458  1.00  0.00           H  
ATOM   2999  HB  ILE A 188      18.899  14.887  -6.918  1.00  0.00           H  
ATOM   3000 1HG1 ILE A 188      17.882  13.438  -5.343  1.00  0.00           H  
ATOM   3001 2HG1 ILE A 188      18.117  15.013  -4.620  1.00  0.00           H  
ATOM   3002 1HG2 ILE A 188      18.029  17.071  -6.091  1.00  0.00           H  
ATOM   3003 2HG2 ILE A 188      17.678  16.818  -7.798  1.00  0.00           H  
ATOM   3004 3HG2 ILE A 188      16.394  16.611  -6.593  1.00  0.00           H  
ATOM   3005 1HD1 ILE A 188      15.954  14.159  -4.010  1.00  0.00           H  
ATOM   3006 2HD1 ILE A 188      15.806  15.602  -4.999  1.00  0.00           H  
ATOM   3007 3HD1 ILE A 188      15.549  13.990  -5.713  1.00  0.00           H  
ATOM   3008  N   ASN A 189      18.265  14.302  -9.753  1.00  0.00           N  
ATOM   3009  CA  ASN A 189      18.471  14.651 -11.146  1.00  0.00           C  
ATOM   3010  C   ASN A 189      17.344  13.871 -11.792  1.00  0.00           C  
ATOM   3011  O   ASN A 189      16.736  13.051 -11.119  1.00  0.00           O  
ATOM   3012  CB  ASN A 189      19.845  14.244 -11.633  1.00  0.00           C  
ATOM   3013  CG  ASN A 189      20.934  15.063 -10.987  1.00  0.00           C  
ATOM   3014  OD1 ASN A 189      20.877  16.304 -10.930  1.00  0.00           O  
ATOM   3015  ND2 ASN A 189      21.936  14.388 -10.485  1.00  0.00           N  
ATOM   3016  H   ASN A 189      18.894  13.669  -9.249  1.00  0.00           H  
ATOM   3017  HA  ASN A 189      18.299  15.715 -11.315  1.00  0.00           H  
ATOM   3018 1HB  ASN A 189      20.019  13.193 -11.427  1.00  0.00           H  
ATOM   3019 2HB  ASN A 189      19.895  14.373 -12.716  1.00  0.00           H  
ATOM   3020 1HD2 ASN A 189      22.687  14.867 -10.040  1.00  0.00           H  
ATOM   3021 2HD2 ASN A 189      21.951  13.392 -10.552  1.00  0.00           H  
ATOM   3022  N   PHE A 190      16.922  14.185 -12.998  1.00  0.00           N  
ATOM   3023  CA  PHE A 190      15.782  13.491 -13.608  1.00  0.00           C  
ATOM   3024  C   PHE A 190      14.447  13.879 -12.938  1.00  0.00           C  
ATOM   3025  O   PHE A 190      13.474  14.079 -13.640  1.00  0.00           O  
ATOM   3026  CB  PHE A 190      15.921  11.947 -13.575  1.00  0.00           C  
ATOM   3027  CG  PHE A 190      17.159  11.434 -14.237  1.00  0.00           C  
ATOM   3028  CD1 PHE A 190      18.241  11.016 -13.485  1.00  0.00           C  
ATOM   3029  CD2 PHE A 190      17.248  11.381 -15.616  1.00  0.00           C  
ATOM   3030  CE1 PHE A 190      19.382  10.565 -14.098  1.00  0.00           C  
ATOM   3031  CE2 PHE A 190      18.394  10.923 -16.231  1.00  0.00           C  
ATOM   3032  CZ  PHE A 190      19.463  10.516 -15.468  1.00  0.00           C  
ATOM   3033  H   PHE A 190      17.369  14.912 -13.573  1.00  0.00           H  
ATOM   3034  HA  PHE A 190      15.743  13.777 -14.653  1.00  0.00           H  
ATOM   3035 1HB  PHE A 190      15.858  11.538 -12.577  1.00  0.00           H  
ATOM   3036 2HB  PHE A 190      15.081  11.530 -14.109  1.00  0.00           H  
ATOM   3037  HD1 PHE A 190      18.177  11.054 -12.396  1.00  0.00           H  
ATOM   3038  HD2 PHE A 190      16.402  11.711 -16.219  1.00  0.00           H  
ATOM   3039  HE1 PHE A 190      20.219  10.250 -13.506  1.00  0.00           H  
ATOM   3040  HE2 PHE A 190      18.453  10.888 -17.318  1.00  0.00           H  
ATOM   3041  HZ  PHE A 190      20.372  10.159 -15.950  1.00  0.00           H  
ATOM   3042  N   CYS A 191      14.385  14.147 -11.630  1.00  0.00           N  
ATOM   3043  CA  CYS A 191      13.136  14.686 -11.099  1.00  0.00           C  
ATOM   3044  C   CYS A 191      13.091  16.164 -11.375  1.00  0.00           C  
ATOM   3045  O   CYS A 191      12.085  16.705 -11.821  1.00  0.00           O  
ATOM   3046  CB  CYS A 191      12.952  14.392  -9.634  1.00  0.00           C  
ATOM   3047  SG  CYS A 191      12.615  12.694  -9.369  1.00  0.00           S  
ATOM   3048  H   CYS A 191      15.183  13.948 -11.024  1.00  0.00           H  
ATOM   3049  HA  CYS A 191      12.312  14.207 -11.617  1.00  0.00           H  
ATOM   3050 1HB  CYS A 191      13.852  14.656  -9.076  1.00  0.00           H  
ATOM   3051 2HB  CYS A 191      12.131  14.976  -9.245  1.00  0.00           H  
ATOM   3052  HG  CYS A 191      13.910  12.315  -9.454  1.00  0.00           H  
ATOM   3053  N   ILE A 192      14.230  16.810 -11.274  1.00  0.00           N  
ATOM   3054  CA  ILE A 192      14.330  18.216 -11.618  1.00  0.00           C  
ATOM   3055  C   ILE A 192      13.946  18.413 -13.086  1.00  0.00           C  
ATOM   3056  O   ILE A 192      13.402  19.444 -13.470  1.00  0.00           O  
ATOM   3057  CB  ILE A 192      15.719  18.782 -11.307  1.00  0.00           C  
ATOM   3058  CG1 ILE A 192      15.902  18.820  -9.803  1.00  0.00           C  
ATOM   3059  CG2 ILE A 192      15.875  20.165 -11.902  1.00  0.00           C  
ATOM   3060  CD1 ILE A 192      17.291  19.098  -9.365  1.00  0.00           C  
ATOM   3061  H   ILE A 192      15.044  16.321 -10.889  1.00  0.00           H  
ATOM   3062  HA  ILE A 192      13.610  18.767 -11.009  1.00  0.00           H  
ATOM   3063  HB  ILE A 192      16.482  18.116 -11.721  1.00  0.00           H  
ATOM   3064 1HG1 ILE A 192      15.257  19.590  -9.408  1.00  0.00           H  
ATOM   3065 2HG1 ILE A 192      15.591  17.867  -9.387  1.00  0.00           H  
ATOM   3066 1HG2 ILE A 192      16.869  20.549 -11.671  1.00  0.00           H  
ATOM   3067 2HG2 ILE A 192      15.748  20.107 -12.985  1.00  0.00           H  
ATOM   3068 3HG2 ILE A 192      15.121  20.831 -11.480  1.00  0.00           H  
ATOM   3069 1HD1 ILE A 192      17.332  19.110  -8.286  1.00  0.00           H  
ATOM   3070 2HD1 ILE A 192      17.948  18.317  -9.742  1.00  0.00           H  
ATOM   3071 3HD1 ILE A 192      17.605  20.064  -9.751  1.00  0.00           H  
ATOM   3072  N   ASP A 193      14.300  17.425 -13.909  1.00  0.00           N  
ATOM   3073  CA  ASP A 193      14.060  17.453 -15.342  1.00  0.00           C  
ATOM   3074  C   ASP A 193      12.627  16.968 -15.728  1.00  0.00           C  
ATOM   3075  O   ASP A 193      12.048  17.467 -16.696  1.00  0.00           O  
ATOM   3076  CB  ASP A 193      15.106  16.544 -15.996  1.00  0.00           C  
ATOM   3077  CG  ASP A 193      16.585  17.013 -15.740  1.00  0.00           C  
ATOM   3078  OD1 ASP A 193      16.940  18.054 -16.235  1.00  0.00           O  
ATOM   3079  OD2 ASP A 193      17.326  16.333 -14.996  1.00  0.00           O  
ATOM   3080  H   ASP A 193      14.735  16.613 -13.503  1.00  0.00           H  
ATOM   3081  HA  ASP A 193      14.187  18.478 -15.696  1.00  0.00           H  
ATOM   3082 1HB  ASP A 193      14.965  15.545 -15.648  1.00  0.00           H  
ATOM   3083 2HB  ASP A 193      14.936  16.528 -17.072  1.00  0.00           H  
ATOM   3084  N   LYS A 194      12.059  16.003 -14.974  1.00  0.00           N  
ATOM   3085  CA  LYS A 194      10.708  15.448 -15.225  1.00  0.00           C  
ATOM   3086  C   LYS A 194       9.555  16.283 -14.624  1.00  0.00           C  
ATOM   3087  O   LYS A 194       8.474  16.376 -15.210  1.00  0.00           O  
ATOM   3088  CB  LYS A 194      10.597  14.015 -14.651  1.00  0.00           C  
ATOM   3089  CG  LYS A 194      11.399  12.885 -15.378  1.00  0.00           C  
ATOM   3090  CD  LYS A 194      11.311  11.535 -14.580  1.00  0.00           C  
ATOM   3091  CE  LYS A 194      12.152  10.417 -15.237  1.00  0.00           C  
ATOM   3092  NZ  LYS A 194      12.127   9.097 -14.450  1.00  0.00           N  
ATOM   3093  H   LYS A 194      12.588  15.599 -14.211  1.00  0.00           H  
ATOM   3094  HA  LYS A 194      10.559  15.408 -16.303  1.00  0.00           H  
ATOM   3095 1HB  LYS A 194      10.924  14.027 -13.615  1.00  0.00           H  
ATOM   3096 2HB  LYS A 194       9.550  13.719 -14.646  1.00  0.00           H  
ATOM   3097 1HG  LYS A 194      10.948  12.725 -16.357  1.00  0.00           H  
ATOM   3098 2HG  LYS A 194      12.432  13.164 -15.538  1.00  0.00           H  
ATOM   3099 1HD  LYS A 194      11.680  11.700 -13.563  1.00  0.00           H  
ATOM   3100 2HD  LYS A 194      10.273  11.211 -14.523  1.00  0.00           H  
ATOM   3101 1HE  LYS A 194      11.758  10.235 -16.234  1.00  0.00           H  
ATOM   3102 2HE  LYS A 194      13.181  10.754 -15.323  1.00  0.00           H  
ATOM   3103 1HZ  LYS A 194      12.680   8.415 -14.946  1.00  0.00           H  
ATOM   3104 2HZ  LYS A 194      12.512   9.188 -13.481  1.00  0.00           H  
ATOM   3105 3HZ  LYS A 194      11.175   8.770 -14.386  1.00  0.00           H  
ATOM   3106  N   PHE A 195       9.770  16.853 -13.439  1.00  0.00           N  
ATOM   3107  CA  PHE A 195       8.750  17.615 -12.717  1.00  0.00           C  
ATOM   3108  C   PHE A 195       8.619  19.053 -13.240  1.00  0.00           C  
ATOM   3109  O   PHE A 195       9.596  19.656 -13.682  1.00  0.00           O  
ATOM   3110  CB  PHE A 195       9.088  17.651 -11.221  1.00  0.00           C  
ATOM   3111  CG  PHE A 195       8.842  16.381 -10.442  1.00  0.00           C  
ATOM   3112  CD1 PHE A 195       9.533  15.228 -10.708  1.00  0.00           C  
ATOM   3113  CD2 PHE A 195       7.959  16.381  -9.369  1.00  0.00           C  
ATOM   3114  CE1 PHE A 195       9.355  14.101  -9.949  1.00  0.00           C  
ATOM   3115  CE2 PHE A 195       7.782  15.246  -8.599  1.00  0.00           C  
ATOM   3116  CZ  PHE A 195       8.485  14.109  -8.888  1.00  0.00           C  
ATOM   3117  H   PHE A 195      10.679  16.745 -12.995  1.00  0.00           H  
ATOM   3118  HA  PHE A 195       7.813  17.083 -12.847  1.00  0.00           H  
ATOM   3119 1HB  PHE A 195      10.129  17.927 -11.098  1.00  0.00           H  
ATOM   3120 2HB  PHE A 195       8.511  18.428 -10.744  1.00  0.00           H  
ATOM   3121  HD1 PHE A 195      10.226  15.215 -11.532  1.00  0.00           H  
ATOM   3122  HD2 PHE A 195       7.411  17.293  -9.128  1.00  0.00           H  
ATOM   3123  HE1 PHE A 195       9.912  13.203 -10.184  1.00  0.00           H  
ATOM   3124  HE2 PHE A 195       7.089  15.255  -7.758  1.00  0.00           H  
ATOM   3125  HZ  PHE A 195       8.350  13.218  -8.277  1.00  0.00           H  
ATOM   3126  N   PRO A 196       7.433  19.675 -13.144  1.00  0.00           N  
ATOM   3127  CA  PRO A 196       7.159  21.049 -13.538  1.00  0.00           C  
ATOM   3128  C   PRO A 196       7.701  22.048 -12.523  1.00  0.00           C  
ATOM   3129  O   PRO A 196       6.944  22.722 -11.827  1.00  0.00           O  
ATOM   3130  CB  PRO A 196       5.631  21.070 -13.594  1.00  0.00           C  
ATOM   3131  CG  PRO A 196       5.209  20.067 -12.543  1.00  0.00           C  
ATOM   3132  CD  PRO A 196       6.246  18.958 -12.632  1.00  0.00           C  
ATOM   3133  HA  PRO A 196       7.595  21.233 -14.532  1.00  0.00           H  
ATOM   3134 1HB  PRO A 196       5.265  22.085 -13.384  1.00  0.00           H  
ATOM   3135 2HB  PRO A 196       5.285  20.805 -14.603  1.00  0.00           H  
ATOM   3136 1HG  PRO A 196       5.189  20.547 -11.552  1.00  0.00           H  
ATOM   3137 2HG  PRO A 196       4.186  19.715 -12.746  1.00  0.00           H  
ATOM   3138 1HD  PRO A 196       6.410  18.543 -11.635  1.00  0.00           H  
ATOM   3139 2HD  PRO A 196       5.914  18.198 -13.358  1.00  0.00           H  
ATOM   3140  N   VAL A 197       9.025  22.126 -12.450  1.00  0.00           N  
ATOM   3141  CA  VAL A 197       9.722  22.963 -11.473  1.00  0.00           C  
ATOM   3142  C   VAL A 197      10.389  24.182 -12.107  1.00  0.00           C  
ATOM   3143  O   VAL A 197      11.228  24.833 -11.481  1.00  0.00           O  
ATOM   3144  CB  VAL A 197      10.788  22.131 -10.745  1.00  0.00           C  
ATOM   3145  CG1 VAL A 197      10.114  21.004 -10.013  1.00  0.00           C  
ATOM   3146  CG2 VAL A 197      11.810  21.605 -11.744  1.00  0.00           C  
ATOM   3147  H   VAL A 197       9.567  21.521 -13.071  1.00  0.00           H  
ATOM   3148  HA  VAL A 197       8.995  23.311 -10.740  1.00  0.00           H  
ATOM   3149  HB  VAL A 197      11.293  22.754 -10.006  1.00  0.00           H  
ATOM   3150 1HG1 VAL A 197      10.857  20.408  -9.485  1.00  0.00           H  
ATOM   3151 2HG1 VAL A 197       9.393  21.405  -9.302  1.00  0.00           H  
ATOM   3152 3HG1 VAL A 197       9.610  20.397 -10.738  1.00  0.00           H  
ATOM   3153 1HG2 VAL A 197      12.563  21.021 -11.222  1.00  0.00           H  
ATOM   3154 2HG2 VAL A 197      11.322  20.976 -12.483  1.00  0.00           H  
ATOM   3155 3HG2 VAL A 197      12.289  22.438 -12.242  1.00  0.00           H  
ATOM   3156  N   GLN A 198      10.042  24.454 -13.360  1.00  0.00           N  
ATOM   3157  CA  GLN A 198      10.581  25.589 -14.094  1.00  0.00           C  
ATOM   3158  C   GLN A 198       9.449  26.442 -14.655  1.00  0.00           C  
ATOM   3159  O   GLN A 198       8.821  26.063 -15.644  1.00  0.00           O  
ATOM   3160  OXT GLN A 198       8.994  27.349 -13.961  1.00  0.00           O  
ATOM   3161  CB  GLN A 198      11.501  25.127 -15.232  1.00  0.00           C  
ATOM   3162  CG  GLN A 198      12.744  24.379 -14.769  1.00  0.00           C  
ATOM   3163  CD  GLN A 198      13.670  24.009 -15.909  1.00  0.00           C  
ATOM   3164  OE1 GLN A 198      13.256  23.411 -16.907  1.00  0.00           O  
ATOM   3165  NE2 GLN A 198      14.941  24.367 -15.767  1.00  0.00           N  
ATOM   3166  H   GLN A 198       9.356  23.858 -13.799  1.00  0.00           H  
ATOM   3167  HA  GLN A 198      11.159  26.208 -13.409  1.00  0.00           H  
ATOM   3168 1HB  GLN A 198      10.947  24.476 -15.907  1.00  0.00           H  
ATOM   3169 2HB  GLN A 198      11.826  25.994 -15.807  1.00  0.00           H  
ATOM   3170 1HG  GLN A 198      13.292  24.999 -14.058  1.00  0.00           H  
ATOM   3171 2HG  GLN A 198      12.432  23.456 -14.296  1.00  0.00           H  
ATOM   3172 1HE2 GLN A 198      15.605  24.155 -16.485  1.00  0.00           H  
ATOM   3173 2HE2 GLN A 198      15.235  24.853 -14.943  1.00  0.00           H  
TER                                                                             
# All scores below are weighted scores, not raw scores.
#BEGIN_POSE_ENERGIES_TABLE /home/grads/bernardm/FoldingBenchMarks/RosettaFold/RoseTTAFold/results_pyrosetta_rerun/T1130.pdb/pdb-3track/model0_0_0.45.pdb
label fa_atr fa_rep fa_sol fa_intra_rep fa_intra_sol_xover4 lk_ball_wtd fa_elec hbond_sr_bb hbond_lr_bb hbond_bb_sc hbond_sc dslf_fa13 omega fa_dun p_aa_pp yhh_planarity ref rama_prepro cart_bonded total
weights 1 0.55 1 0.005 1 1 1 1 1 1 1 1.25 0.4 0.7 0.6 0.625 1 0.45 0.5 NA
pose -1157.12 140.164 778.964 2.99735 40.3163 -37.3941 -347.476 -125.788 -6.84554 -32.2301 -27.6637 -1.03313 10.8325 274.859 -12.396 0.67135 9.51683 66.5983 191.419 -231.609
VAL:NtermProteinFull_1 -4.20358 0.44922 3.44736 0.02219 0.05277 -0.06111 -3.57396 0 0 0 0 0 0.00563 0.11622 0 0 2.64269 0 0.2057 -0.89686
GLY_2 -4.31675 0.57397 2.87109 9e-05 0 -0.07606 -0.81344 0 0 -0.36594 0 0 -0.03894 0 -0.71551 0 0.79816 -0.26278 0.65036 -1.69575
PRO_3 -5.47622 0.85474 0.97392 0.00239 0.04383 -0.16536 0.27191 0 0 0 0 0 -0.07963 0.39056 -0.27448 0 -1.64321 -0.469 0.75801 -4.81254
TYR_4 -8.89793 1.40261 3.96459 0.02973 0.29828 -0.18438 -0.99165 0 0 0 -0.7385 0 -0.00045 1.40514 -0.22642 0.00386 0.58223 -0.3219 0.83558 -2.83922
ILE_5 -4.01988 0.46449 2.42352 0.02869 0.0847 -0.12943 -1.49752 0 0 0 0 0 0.055 0.99606 -0.75405 0 2.30374 -0.36408 0.70728 0.29852
GLY_6 -2.76285 0.14811 1.96512 8e-05 0 -0.14904 0.33202 0 0 0 0 0 -0.13201 0 0.30928 0 0.79816 -0.04958 0.30096 0.76023
SER_7 -1.56149 0.29355 1.49207 0.0014 0.02491 -0.03279 0.24308 0 0 0 0 0 -0.04779 0.52852 0.25945 0 -0.28969 0.09697 0.21682 1.22501
GLY_8 -1.23536 0.11566 1.52341 6e-05 0 -0.07863 -0.31498 0 0 0 0 0 0.01458 0 0.87177 0 0.79816 0.75385 0.21102 2.65955
SER_9 -4.06005 0.49561 3.73635 0.00139 0.01982 -0.23471 -0.30137 0 0 0 0 0 -0.01177 1.34927 -0.24334 0 -0.28969 1.16549 0.27476 1.90176
ASN_10 -4.99889 0.59979 4.3975 0.00644 0.47978 0.03071 -1.75797 0 0 -0.7986 -0.67678 0 0.39389 1.75038 -0.42015 0 -1.34026 0.26294 1.00145 -1.06975
PRO_11 -3.22142 0.56788 2.09349 0.00291 0.0475 -0.0478 0.17631 0 0 0 0 0 -0.07088 0.40339 -0.38684 0 -1.64321 -0.23739 1.07767 -1.2384
ASP_12 -2.67358 0.22107 3.12519 0.00463 0.33682 -0.11038 -0.33926 0 0 -0.7986 0 0 0.00024 2.03241 -0.25744 0 -2.14574 -0.50076 0.39858 -0.70682
TYR_13 -10.7209 2.2747 4.0426 0.02446 0.18787 0.00162 -2.71598 0 0 0 0 0 -0.01495 1.87131 0.06357 0.02559 0.58223 -0.11112 1.08063 -3.40841
THR_14 -4.07728 0.33388 4.85147 0.00609 0.05104 0.50244 -3.2124 0 0 -1.1578 -1.31524 0 -0.02489 0.23695 0.10095 0 1.15175 0.12752 1.22083 -1.2047
VAL_15 -7.30623 1.73636 1.84819 0.04064 0.05823 -0.2593 -0.78393 0 0 0 0 0 -0.07723 2.20908 0.54018 0 2.64269 -0.11545 0.83135 1.36458
HIS_D_16 -6.21024 0.6067 5.33201 0.00638 0.69055 -0.1441 -2.12804 0 0 0 0 0 -0.10568 1.6538 0.07689 0 -0.30065 -0.08058 0.84642 0.24346
GLU_17 -3.13116 0.4332 3.15574 0.00556 0.29434 -0.24036 -0.26336 0 0 0 0 0 0.06351 2.49257 -0.07467 0 -2.72453 -0.11545 0.49589 0.39128
VAL_18 -5.87559 0.95998 3.25759 0.01461 0.03691 0.05735 -2.73985 0 0 0 0 0 -0.03916 0.66596 0.16946 0 2.64269 -0.27132 0.59152 -0.52984
GLU_19 -2.30542 0.40445 2.57376 0.00546 0.22893 0.02512 -0.02916 0 0 0 0 0 0.11454 2.86442 0.54505 0 -2.72453 0.33961 0.55208 2.59432
ASN_20 -1.20942 0.22812 1.38882 0.00603 0.25246 -0.28388 -0.29087 0 0 0 0 0 0.09898 2.09011 -0.03579 0 -1.34026 0.66513 0.25147 1.82092
LEU_21 -6.78986 0.56659 1.24574 0.01611 0.0781 -0.07515 -0.27489 0 0 0 0 0 -0.02485 0.72669 -0.24854 0 1.66147 0.09879 0.29876 -2.72105
GLU_22 -2.38369 0.07111 1.85218 0.00748 0.36748 -0.21061 0.35379 0 0 0 0 0 -0.02023 2.52398 0.24907 0 -2.72453 0.23939 0.2827 0.60811
TYR_23 -5.52648 0.61501 2.85021 0.02203 0.2286 -0.1862 -2.08832 0 0 -0.36594 0 0 -0.02499 2.572 0.07253 0.15978 0.58223 0.03227 0.32668 -0.7306
ASP_24 -5.41293 0.81453 6.99066 0.00686 0.61433 0.41219 -4.72389 0 0 -1.55164 -0.4365 0 0.09383 1.59807 -0.55853 0 -2.14574 -9e-05 0.96894 -3.32991
PRO_25 -3.23703 0.58302 2.62291 0.00217 0.03531 0.13035 -0.15189 0 0 -0.31119 0 0 -0.14552 0.10079 -0.75091 0 -1.64321 0.39909 0.88126 -1.48484
ALA_26 -4.40143 0.62989 3.04295 0.00152 0 -0.16442 -1.86625 0 0 -0.56401 0 0 -0.05356 0 -0.18676 0 1.32468 -0.19304 0.32654 -2.10387
ARG_27 -11.2692 1.55909 8.3631 0.02207 0.51798 -0.50236 -4.04237 0 0 0 -0.53519 0 -0.02044 4.18805 -0.08455 0 -0.09474 -0.2507 0.57444 -1.57477
PHE_28 -5.69984 0.73422 4.90897 0.02213 0.05712 0.01585 -1.92073 0 0 -0.43765 0 0 0.1166 1.84101 0.19946 0 1.21829 0.00088 0.73792 1.79424
ARG_29 -7.58085 0.84085 6.11663 0.01467 0.44987 -0.36298 -5.42988 0 0 -1.7439 0 0 0.59413 2.04116 0.64684 0 -0.09474 1.51214 1.13568 -1.86038
CYS_30 -7.94742 2.32796 3.79396 0.0093 0.04161 0.00664 -2.22952 0 0 0 0 0 0.23243 0.64773 0.1532 0 3.25479 1.68123 2.3237 4.29562
ILE_31 -8.64231 1.01754 4.18623 0.02064 0.06013 -0.11018 -1.42326 0 0 0 0 0 0.36921 0.40101 0.33073 0 2.30374 5.0698 2.59072 6.17399
ASP_32 -6.42986 1.15713 7.21535 0.00245 0.25798 -0.3314 -3.84372 0 0 -0.99506 0 0 0.44342 1.93031 -0.15656 0 -2.14574 4.93596 1.45947 3.49973
THR_33 -5.85614 0.38565 4.74855 0.00686 0.05896 -0.09758 -2.7821 0 0 0 -0.52484 0 0.01663 0.01145 0.01241 0 1.15175 -0.0579 0.64162 -2.28469
LEU_34 -9.40225 1.32245 3.0042 0.02517 0.22187 -0.33141 -0.79283 0 0 0 0 0 0.05598 0.70155 -0.23498 0 1.66147 -0.0876 0.54261 -3.31376
HIS_D_35 -8.74363 0.57465 6.46002 0.01121 0.63811 -0.37692 -2.0636 0 0 0 0 0 0.01826 2.82863 -0.06769 0 -0.30065 -0.07853 0.38873 -0.71141
HIS_36 -5.03047 0.29694 4.90614 0.00403 0.38376 -0.18698 -3.10133 0 0 0 0 0 0.0628 2.02134 0.08662 0 -0.30065 -0.09364 0.16913 -0.78231
VAL_37 -7.4897 0.71177 4.06064 0.02189 0.05321 -0.23629 -1.63029 0 0 0 0 0 -0.03336 -0.02068 -0.29058 0 2.64269 -0.16064 0.14003 -2.23131
CYS:disulfide_38 -8.28263 0.61613 5.33711 0.00234 0.03758 -0.3352 -2.15378 0 0 0 0 -0.51656 0.09139 0.57985 0.24469 0 3.25479 0.3954 0.21012 -0.51879
ASN_39 -5.38573 0.23437 5.77787 0.00355 0.21325 -0.34404 -1.9212 0 0 0 -0.67678 0 -0.03858 1.12391 0.33274 0 -1.34026 0.46189 0.43934 -1.11965
SER_40 -3.21979 0.28125 3.76222 0.00143 0.02489 -0.15761 -1.66637 0 0 0 0 0 -0.00543 0.9021 0.16125 0 -0.28969 -0.19256 0.45188 0.05358
ARG_41 -6.47231 0.40738 4.70264 0.01512 0.35713 -0.75754 -0.88351 0 0 0 0 0 -0.06306 1.63149 -0.01554 0 -0.09474 -0.3018 0.25054 -1.2242
GLU_42 -2.49972 0.26472 2.4727 0.00755 0.35769 -0.27296 -0.80803 0 0 0 0 0 -0.06517 2.34959 0.10819 0 -2.72453 -0.07161 0.24566 -0.63593
LEU_43 -6.79372 0.40411 3.46822 0.01824 0.06267 -0.06418 -1.06704 0 0 0 0 0 0.06538 0.16337 -0.28151 0 1.66147 -0.08168 0.42736 -2.01731
ASP_44 -4.72045 0.32291 4.85953 0.00317 0.2493 -0.21491 -2.21234 0 0 -0.87974 0 0 -0.00157 1.74041 0.14529 0 -2.14574 -0.16962 0.6006 -2.42317
ILE_45 -8.68316 1.18348 1.66452 0.01819 0.12271 -0.41271 -0.87767 0 0 0 0 0 0.15329 1.22524 0.21896 0 2.30374 -0.17106 0.79393 -2.46055
ASP_46 -5.83177 0.543 6.41434 0.00331 0.28449 -0.04152 -4.23414 0 0 -1.1578 -0.44271 0 -0.04898 1.58676 0.09578 0 -2.14574 -0.27022 0.84099 -4.40422
GLU_47 -6.23056 0.33397 6.50242 0.00489 0.24218 -0.3197 -2.66135 0 0 -0.87974 0 0 0.01842 3.13833 -0.25315 0 -2.72453 -0.32973 0.45148 -2.70708
CYS:disulfide_48 -8.05858 0.57379 4.72 0.00218 0.01095 -0.22041 -1.93178 0 0 0 0 -0.51656 0.07403 0.13186 0.2593 0 3.25479 -0.02994 0.44125 -1.28913
ALA_49 -5.70133 0.39709 3.60912 0.00135 0 -0.42301 -1.58905 0 0 0 0 0 -0.02235 0 -0.1239 0 1.32468 0.0469 0.46107 -2.01943
ARG_50 -4.16074 0.31762 3.9487 0.01122 0.20778 -0.36758 -1.11357 0 0 0 0 0 -0.05092 1.52546 -0.17885 0 -0.09474 -0.32582 0.27558 -0.00585
ASN_51 -3.98298 0.22395 3.48892 0.00672 0.2957 -0.54468 -0.95301 0 0 0 0 0 -0.04822 1.63155 -0.3309 0 -1.34026 -0.55149 0.15075 -1.95394
GLY_52 -2.84026 0.23157 2.51502 7e-05 0 -0.10727 -1.8601 0 0 0 0 0 -0.06841 0 -1.38095 0 0.79816 -0.70734 0.23117 -3.18833
ILE_53 -8.83003 1.03669 1.85835 0.03487 0.11702 -0.49234 -0.49144 0 0 0 0 0 0.02909 0.758 0.41153 0 2.30374 -0.10642 0.57579 -2.79514
LEU_54 -6.75338 0.8241 0.55323 0.03876 0.12367 -0.13735 -0.41688 0 0 0 0 0 0.21926 3.64006 0.67632 0 1.66147 0.89861 0.57031 1.89818
ASN_55 -5.83837 0.40599 4.73816 0.00669 0.43569 -0.14858 -1.47717 0 0 -0.95856 0 0 0.01112 1.92605 -0.25606 0 -1.34026 0.84259 0.32733 -1.32539
TRP_56 -11.7001 1.2107 3.41208 0.01959 0.48247 0.13365 -0.33779 0 0 0 -0.7385 0 0.02546 3.34187 0.01449 0 2.26099 0.10451 0.54992 -1.22068
ARG_57 -4.32438 0.62581 3.42453 0.01109 0.22468 -0.14768 -0.70031 0 0 -0.95856 -0.87252 0 0.09552 1.40478 -0.02918 0 -0.09474 -0.26465 0.59046 -1.01515
LYS_58 -3.88621 0.44116 4.26948 0.01295 0.18904 0.02458 -2.27034 0 0 0 -0.58211 0 -0.02877 1.99027 -0.04081 0 -0.71458 -0.34247 0.32809 -0.60973
ASN_59 -4.21574 0.81614 3.29275 0.00787 0.33101 -0.36802 -0.94372 0 0 0 0 0 0.4879 1.79999 -1.00968 0 -1.34026 -0.17265 0.79498 -0.51943
PRO_60 -6.27509 1.00726 3.72542 0.00311 0.04401 -0.42294 -0.6327 0 0 0 0 0 -0.13149 0.5759 -0.48355 0 -1.64321 -0.16557 0.93454 -3.4643
GLU_61 -7.30883 0.83134 5.77863 0.00662 0.74944 -0.18313 -1.28449 0 0 -0.98764 0 0 -0.06185 3.24601 -0.30606 0 -2.72453 -0.52862 0.52023 -2.25288
GLY_62 -1.62499 0.23046 1.83114 5e-05 0 -0.1338 -0.84814 0 0 0 0 0 -0.02899 0 0.20687 0 0.79816 -0.25861 0.30611 0.47827
SER_63 -3.71756 0.52938 4.16081 0.00155 0.02348 -0.30092 -0.85874 0 0 0 0 0 0.02565 0.57869 0.07887 0 -0.28969 0.13162 0.23843 0.60158
ASN_64 -4.5201 0.21406 5.24859 0.00464 0.20888 0.04633 -4.06197 0 0 -1.06243 -0.4365 0 -0.0186 3.66135 -0.08265 0 -1.34026 0.03668 0.38032 -1.72166
ASP_65 -5.1877 0.98758 4.66632 0.00551 0.44925 -0.01115 -2.76861 0 0 -0.51565 0 0 -0.01686 3.41216 0.14408 0 -2.14574 0.31205 0.40505 -0.2637
GLU_66 -4.65758 0.25837 5.30135 0.00535 0.26409 -0.43248 -2.6826 0 0 -0.51565 0 0 -0.02652 2.6783 -0.3256 0 -2.72453 0.00851 0.3733 -2.4757
ASP_67 -5.58547 0.69349 6.30471 0.00307 0.27057 -0.19958 -3.09103 0 0 -1.06243 0 0 0.09704 1.90573 -0.18932 0 -2.14574 -0.43338 0.66037 -2.77197
TYR_68 -11.6777 1.91992 5.12107 0.0245 0.19616 -0.17709 -1.96621 0 0 0 0 0 0.03633 2.61885 0.19685 0.00122 0.58223 -0.24875 1.54782 -1.82476
VAL_69 -8.07148 0.68184 3.85836 0.02144 0.05332 -0.2433 -1.13146 0 0 0 0 0 -0.0492 0.00064 -0.30353 0 2.64269 -0.19956 1.29772 -1.44253
ASN_70 -6.4037 0.59285 6.22936 0.00536 0.7031 -0.2709 -1.15119 0 0 0 -0.3648 0 0.00991 2.85718 0.06256 0 -1.34026 -0.1121 0.41775 1.23512
GLU_71 -5.71701 0.41012 7.08832 0.00714 0.27204 0.11491 -4.87556 0 0 0 -1.1173 0 -0.01531 2.70478 -0.02896 0 -2.72453 0.11291 0.3965 -3.37195
TYR_72 -11.7031 2.108 3.71877 0.02019 0.16062 -0.16473 -2.02392 0 0 0 0 0 0.0654 3.69946 0.07305 0.04021 0.58223 0.04956 0.99547 -2.37878
PHE_73 -10.506 1.48699 3.09773 0.03501 0.0867 -0.27229 -0.2144 0 0 0 0 0 1.10899 2.39844 -0.25157 0 1.21829 0.15415 2.39904 0.74111
GLU_74 -4.70661 0.46637 3.43477 0.00985 0.36271 -0.09976 -1.91329 0 0 0 0 0 -0.0099 2.94291 -0.259 0 -2.72453 0.02429 3.8089 1.33673
LEU_75 -6.55455 0.85857 3.43227 0.04048 0.21658 -0.35665 -1.95847 0 0 0 0 0 -0.02997 1.98457 -0.12524 0 1.66147 -0.11265 2.56082 1.61726
PHE_76 -11.4594 2.16713 2.10936 0.04271 0.35068 -0.0234 -1.07146 0 0 0 0 0 -0.04091 2.10345 0.02404 0 1.21829 0.03233 1.18793 -3.35925
ARG_77 -8.15391 0.75248 5.32068 0.01905 0.46459 -0.33783 -2.27293 0 0 -0.67029 0 0 -0.03055 2.91317 -0.03292 0 -0.09474 -0.12317 1.27506 -0.97131
SER_78 -4.05336 0.26846 4.21776 0.00151 0.02389 -0.21714 -2.30657 0 0 0 0 0 0.00498 0.43855 0.29987 0 -0.28969 -0.03114 0.57828 -1.0646
ASN_79 -4.83004 0.25693 4.59343 0.00589 0.2498 -0.61162 -1.4987 0 0 0 0 0 -0.02797 1.09546 0.51529 0 -1.34026 0.10653 0.21134 -1.27393
LEU_80 -8.40892 0.82635 3.17212 0.01922 0.07875 -0.15439 -3.00909 0 0 0 0 0 -0.01697 0.19059 -0.30095 0 1.66147 -0.05487 0.22402 -5.77268
VAL_81 -4.62582 0.27465 3.0347 0.0204 0.05141 -0.34323 -1.511 0 0 0 0 0 0.03309 -0.0005 -0.41441 0 2.64269 -0.1476 0.24212 -0.74351
ALA_82 -2.52073 0.17123 2.18455 0.00162 0 -0.17031 -0.7875 0 0 0 0 0 -0.04346 0 -0.37711 0 1.32468 -0.26213 0.23718 -0.24196
ASP_83 -4.89014 0.48775 5.73176 0.00451 0.32102 -0.25691 -4.44313 0 0 -0.85312 -0.28064 0 -0.04081 2.29804 -0.39694 0 -2.14574 -0.60424 0.29091 -4.77767
SER_84 -2.95984 0.14415 3.06056 0.00393 0.03374 -0.3096 -1.49322 0 0 -0.39142 0 0 0.00754 0.1479 0.09074 0 -0.28969 -0.19755 0.28563 -1.86711
ILE_85 -8.76046 1.49436 2.3086 0.06566 0.1213 -0.18523 0.00211 0 0 0 0 0 0.29657 0.79179 -0.35909 0 2.30374 0.23256 0.74289 -0.9452
LEU_86 -7.72457 1.2778 1.12639 0.01275 0.09823 -0.05777 -1.01226 0 0 -0.42896 0 0 -0.04028 1.11774 0.00706 0 1.66147 0.73957 1.10299 -2.11984
LEU_87 -6.87877 2.44598 0.63295 0.05899 0.07698 -0.07748 0.04161 0 0 0 0 0 0.05272 0.97169 -0.11138 0 1.66147 1.09513 2.24909 2.21898
PRO_88 -5.67578 0.6909 1.80606 0.00862 0.09601 -0.14507 -0.84209 0 0 0 0 0 0.16774 0.00958 -0.73994 0 -1.64321 0.88458 2.02439 -3.3582
ASP_89 -4.1838 0.61707 4.88898 0.00614 0.79894 -0.06313 -4.87923 0 0 0 0 0 0.02 2.78341 0.19629 0 -2.14574 0.79406 0.47383 -0.69317
GLU_90 -4.28824 0.12286 4.50035 0.01017 0.38766 0.07104 -2.73948 0 0 0 -0.77523 0 0.03844 2.85476 -0.23289 0 -2.72453 0.12683 0.33097 -2.3173
PHE_91 -8.22127 0.66747 3.04979 0.02738 0.3054 -0.43824 -0.8965 0 0 0 0 0 0.01256 2.37806 -0.02392 0 1.21829 -0.23739 0.44269 -1.71568
CYS_92 -7.24838 0.73592 4.21284 0.0029 0.01258 -0.09167 -2.94641 0 0 0 0 0 0.0128 0.1455 0.25776 0 3.25479 0.15847 0.50811 -0.9848
TYR_93 -4.82105 0.22133 4.41138 0.02394 0.31722 -0.21084 -1.71964 0 0 0 0 0 0.08247 1.25922 -0.35683 0.00052 0.58223 0.26868 0.2965 0.35511
LYS_94 -6.3884 0.288 6.54683 0.00807 0.12035 -0.00226 -3.513 0 0 0 -0.77523 0 -0.02045 0.97871 -0.04267 0 -0.71458 -0.03027 0.35488 -3.19002
GLU_95 -7.92311 0.95871 7.59334 0.00526 0.64078 -0.2497 -4.98148 0 0 -0.72128 -0.32092 0 -0.00908 2.9739 -0.26898 0 -2.72453 -0.34579 0.51539 -4.85748
SER_96 -5.49369 0.35663 5.46483 0.00145 0.02309 -0.24667 -2.95656 0 0 0 0 0 0.01316 0.41979 0.30603 0 -0.28969 -0.17588 0.4306 -2.14691
ARG_97 -6.44903 0.24465 6.87131 0.01656 0.49508 0.07571 -4.413 0 0 0 -1.23606 0 -0.0011 1.7455 -0.0869 0 -0.09474 0.09522 0.37478 -2.36203
GLU_98 -5.35751 0.18853 5.71119 0.0074 0.79513 -0.04664 -3.35314 0 0 0 -1.23606 0 -0.04337 2.7491 -0.32308 0 -2.72453 -0.14777 0.4147 -3.36606
TYR_99 -8.43811 0.67952 5.44361 0.0425 0.30906 -0.22285 -1.95764 0 0 0 -1.07468 0 0.01464 2.30621 0.07355 0.24201 0.58223 -0.26574 0.71722 -1.54848
MET_100 -5.10284 0.33192 2.77421 0.00745 0.0637 -0.23958 -0.81881 0 0 0 0 0 -0.01212 1.90714 0.03108 0 1.65735 -0.04579 0.72694 1.28067
SER_101 -2.70563 0.09881 3.23486 0.00169 0.02553 -0.16147 -1.20179 0 0 0 0 0 0.01188 0.44053 0.31103 0 -0.28969 0.02337 0.38631 0.17542
ASP_102 -2.25598 0.18515 2.68282 0.00253 0.46365 -0.26258 -0.61493 0 0 0 0 0 0.02596 2.02045 -0.09782 0 -2.14574 1.27086 0.49741 1.77178
GLN_103 -3.90132 0.77332 3.30332 0.00681 0.17902 -0.18134 -1.30801 0 0 0 -0.76382 0 0.2017 2.14239 -0.03565 0 -1.45095 2.14885 1.31554 2.42986
PRO_104 -1.76495 0.39508 0.88398 0.00536 0.10565 -0.12042 0.40229 0 0 0 0 0 0.15906 0.01444 -0.73687 0 -1.64321 1.1588 1.14987 0.00908
GLN_105 -3.40442 0.34702 2.90783 0.0082 0.20096 -0.16795 -1.08846 0 0 0 -0.76382 0 -0.03558 2.24263 -0.16579 0 -1.45095 0.10661 0.38999 -0.87373
ASN_106 -3.47377 0.30336 3.53877 0.00345 0.25308 -0.39025 -1.3306 0 0 0 0 0 0.01335 1.5973 0.30568 0 -1.34026 0.09061 0.40303 -0.02624
ARG_107 -1.86685 0.20032 1.93397 0.00994 0.19934 -0.14699 0.50987 0 0 0 0 0 0.01557 1.4105 -0.15693 0 -0.09474 -0.01406 0.20374 2.20368
ASP_108 -2.51063 0.23459 2.75643 0.00376 0.30789 -0.0406 -1.25006 0 0 -0.99816 0 0 -0.06597 1.41671 -0.03318 0 -2.14574 -0.45306 0.10961 -2.66841
THR_109 -4.97154 0.46162 4.15394 0.01435 0.06792 -0.3246 -1.52804 0 0 0 0 0 -0.03368 0.22751 -0.1175 0 1.15175 0.13571 0.21708 -0.54547
GLU_110 -4.79814 0.87714 4.47757 0.01627 0.57453 -0.16255 -1.14519 0 0 0 0 0 0.06128 3.60919 -0.2796 0 -2.72453 1.39365 0.3474 2.247
VAL_111 -5.99051 0.83817 1.82675 0.03277 0.06019 -0.2627 -0.39157 0 0 0 0 0 0.04382 0.56227 0.73261 0 2.64269 6.03956 0.51431 6.64837
ARG_112 -8.2044 0.81523 5.19946 0.01745 0.38823 -0.01728 -1.40106 0 0 0 -0.75376 0 -0.08328 2.49199 -0.10928 0 -0.09474 4.87171 0.81139 3.93167
ARG_113 -5.74213 1.21566 5.62766 0.01195 0.24211 -0.2509 -3.24401 0 0 -0.99816 0 0 0.14035 1.26759 -0.03884 0 -0.09474 0.01517 0.81812 -1.03016
ASN_114 -4.57297 0.48413 4.59901 0.00442 0.27728 -0.43043 -3.18265 0 0 0 0 0 0.19663 1.66692 -0.78885 0 -1.34026 0.14874 0.53429 -2.40375
ARG_115 -4.81477 0.97464 5.28039 0.01066 0.26707 -0.16176 -2.0709 0 0 0 0 0 0.14499 1.72855 -0.09534 0 -0.09474 0.10579 0.41324 1.6878
PHE_116 -7.9181 0.74575 1.237 0.02244 0.41112 -0.17491 0.11582 0 0 0 0 0 -0.03853 2.10833 0.30228 0 1.21829 -0.01506 0.48676 -1.49879
ASN_117 -4.93738 0.69769 4.99485 0.00459 0.60073 -0.49657 -0.14122 0 0 0 0 0 -0.00674 2.15619 0.32707 0 -1.34026 0.2206 0.40773 2.48728
THR_118 -4.1307 0.27186 4.69924 0.01426 0.06392 -0.10408 -2.51898 0 0 0 0 0 0.32611 0.00507 -0.02793 0 1.15175 0.41178 0.26784 0.43013
SER_119 -5.0797 1.05869 5.32109 0.00415 0.06019 -0.15607 -1.5682 0 0 0 0 0 0.17002 0.08696 -0.51859 0 -0.28969 0.07144 1.41991 0.58019
CYS_120 -7.41689 1.59073 3.64607 0.00173 0.00848 -0.12409 -2.06644 0 0 0 0 0 0.01413 0.25081 0.41669 0 3.25479 4.97696 2.14045 6.69341
LYS_121 -6.80576 1.07158 7.11605 0.01296 0.26342 -0.0243 -6.36786 0 0 0 0 0 0.35957 2.3762 -0.03056 0 -0.71458 4.76752 1.20393 3.22817
GLU_122 -4.80962 0.21329 5.07438 0.00948 0.85639 0.0489 -3.17738 0 0 0 -0.94815 0 -0.03773 3.09166 -0.32576 0 -2.72453 -0.51538 0.47306 -2.77137
LEU_123 -8.80618 1.09781 3.08744 0.02913 0.0827 -0.27582 -1.21073 0 0 0 0 0 0.20565 0.57385 -0.24681 0 1.66147 -0.40869 0.45857 -3.75159
LEU_124 -9.45117 2.11404 3.91773 0.00971 0.04975 -0.34894 -1.54567 0 0 0 0 0 0.08244 3.22185 -0.24226 0 1.66147 -0.19001 1.28486 0.56379
ARG_125 -5.91805 0.28394 7.46924 0.01324 0.52782 0.01102 -4.34507 0 0 0 -1.57886 0 0.01399 1.41349 0.02817 0 -0.09474 0.09643 1.32812 -0.75127
SER_126 -5.79022 0.70163 5.56969 0.0019 0.0756 -0.19533 -1.74769 0 0 0 -0.7979 0 0.00347 0.74526 0.31753 0 -0.28969 0.21541 0.61426 -0.57607
PHE_127 -10.3039 1.54193 2.59199 0.17506 0.18932 -0.05599 -2.03208 0 0 -0.67029 0 0 0.15328 3.2501 0.15476 0 1.21829 -0.05858 0.62327 -3.2228
LYS_128 -3.77473 0.21097 3.44533 0.00682 0.11679 -0.29446 -1.10852 0 0 0 0 0 -0.01357 0.85453 -0.05908 0 -0.71458 -0.34744 0.48382 -1.19412
GLU_129 -4.42856 0.3587 5.2073 0.00523 0.28896 -0.13388 -3.02156 0 0 0 -0.63071 0 -0.03515 2.49722 -0.12099 0 -2.72453 -0.46839 0.44312 -2.76325
LEU_130 -6.505 0.56941 2.85127 0.01797 0.09807 -0.0727 -1.66317 0 0 0 0 0 -0.01297 0.59515 0.04851 0 1.66147 0.03943 0.74814 -1.62442
GLU_131 -2.12372 0.44046 2.47217 0.00657 0.3517 -0.00413 -1.04918 0 0 0 0 0 -0.02 2.59006 0.28348 0 -2.72453 0.60826 0.66578 1.49693
LEU_132 -5.84377 1.57151 1.56146 0.17116 0.28658 0.03507 -0.28272 0 0 0 0 0 -0.04896 2.75186 0.05235 0 1.66147 0.50742 0.57348 2.99689
SER_133 -2.44968 0.61632 2.28041 0.00214 0.0497 -0.1071 -0.91026 0 0 0 0 0 0.08461 0.10488 -0.18936 0 -0.28969 -0.1192 0.47427 -0.45296
ASP_134 -4.37235 0.55146 5.97565 0.00904 0.87875 -0.07173 -4.40671 0 0 -0.58748 -0.39662 0 0.05596 1.90326 -0.73577 0 -2.14574 -0.36033 0.35952 -3.34309
LEU_135 -6.30365 0.62468 3.37731 0.01639 0.09195 0.01597 -0.94009 0 0 0 0 0 -0.01989 0.03306 -0.17769 0 1.66147 -0.3308 0.30085 -1.65043
SER_136 -1.83876 0.23044 2.11049 0.0014 0.0235 -0.11807 -0.71393 0 0 0 0 0 0.06883 0.40568 0.33961 0 -0.28969 -0.09976 0.1471 0.26685
ASN_137 -5.99386 0.57915 6.30828 0.01278 0.64721 -0.37359 -3.05851 0 0 -1.59437 0 0 -0.05334 1.7144 -0.48965 0 -1.34026 -0.01735 0.84776 -2.81135
PRO_138 -5.18615 0.66728 3.62949 0.00276 0.04726 -0.17358 -0.86344 0 0 0 0 0 -0.08655 0.30879 -0.17661 0 -1.64321 -0.36557 1.06723 -2.77229
LEU_139 -5.6817 0.56466 4.54156 0.0254 0.18148 -0.3593 -1.39033 0 0 -0.42252 0 0 -0.008 0.56771 -0.16967 0 1.66147 -0.10674 0.42811 -0.16789
ARG_140 -6.28581 0.20346 6.49265 0.00977 0.18489 -0.45086 -3.98797 0 0 -0.58437 -0.39662 0 0.08715 1.52233 -0.13173 0 -0.09474 -0.1441 0.27499 -3.30097
ARG_141 -11.4301 0.85135 9.12611 0.02082 0.50908 -0.51089 -2.67406 0 0 0 -0.3648 0 0.09904 2.17514 -0.01461 0 -0.09474 -0.29669 0.43062 -2.17375
GLN_142 -7.51446 0.54712 5.1092 0.00706 0.18077 -0.29025 -2.15455 0 0 0 0 0 -0.02804 2.27747 -0.10213 0 -1.45095 -0.1862 0.43752 -3.16745
GLN_143 -6.41218 0.37883 5.77242 0.00668 0.19214 -0.58532 -1.90272 0 0 0 0 0 0.00883 2.26474 -0.12515 0 -1.45095 -0.24117 0.17459 -1.91925
SER_144 -6.21945 0.44216 5.21999 0.00145 0.02274 -0.27524 -2.99612 0 0 0 0 0 0.05998 0.42537 0.29774 0 -0.28969 -0.13769 0.2171 -3.23167
LEU_145 -9.40487 1.17332 2.12938 0.06403 0.24602 -0.10918 -1.67809 0 0 0 0 0 0.13768 1.06764 -0.28919 0 1.66147 -0.15411 0.518 -4.63789
GLN_146 -6.24169 0.57247 4.95389 0.00603 0.15603 -0.29979 -1.12961 0 0 0 -0.7754 0 0.64347 2.84197 -0.10936 0 -1.45095 -0.3587 0.75397 -0.43765
ASN_147 -7.1343 0.88317 5.64123 0.00625 0.24732 -0.50194 -0.65405 0 0 0 0 0 0.42549 1.43828 0.22505 0 -1.34026 -0.08453 0.6754 -0.1729
ILE_148 -8.78597 1.29874 2.05158 0.03581 0.07134 -0.0054 -1.01862 0 0 0 0 0 0.74035 0.11616 -0.38684 0 2.30374 0.29157 0.69083 -2.59669
ALA_149 -4.95432 1.03686 3.06976 0.0022 0 0.09649 0.1558 0 0 0 0 0 0.11887 0 -0.11177 0 1.32468 -0.24725 10.3593 10.8506
ILE_150 -6.03135 0.7198 3.19979 0.03623 0.06965 -0.11687 -1.64905 0 0 0 0 0 -0.01061 0.16327 0.36189 0 2.30374 4.59357 16.4874 20.1274
TYR_151 -10.9438 1.81762 4.03984 0.10536 0.31139 -0.06667 -1.93692 0 0 0 -0.7979 0 0.15278 3.68827 0.15839 0.01673 0.58223 4.8719 15.5592 17.5584
ALA_152 -5.28605 0.71659 2.47323 0.00224 0 -0.08885 0.3192 0 0 0 0 0 0.21467 0 -0.3022 0 1.32468 -0.36704 15.0832 14.0896
PHE_153 -6.08095 0.7447 4.08258 0.02304 0.20064 -0.09049 -2.68452 0 0 0 0 0 -0.02694 1.69232 -0.19811 0 1.21829 -0.10317 6.3087 5.08608
TYR_154 -8.03267 0.80948 4.146 0.04609 0.25872 0.02231 -2.2812 0 0 0 0 0 0.03557 2.89666 0.05585 0.00302 0.58223 0.02468 0.43772 -0.99553
GLN_155 -7.11598 0.8104 4.40555 0.00571 0.17631 -0.5003 -1.42841 0 0 -0.42896 0 0 0.14805 2.47569 -0.07075 0 -1.45095 -0.2656 0.48768 -2.75155
THR_156 -5.90358 0.67172 4.54445 0.0063 0.05775 -0.25443 -2.95603 0 0 0 0 0 0.05886 0.01662 -0.44342 0 1.15175 -0.21939 0.68528 -2.58412
THR_157 -5.35734 0.54293 4.56989 0.00402 0.05555 -0.16694 -1.57472 0 0 0 0 0 0.20677 0.12995 0.12385 0 1.15175 -0.12191 0.75034 0.31413
VAL_158 -6.9529 1.23339 2.57187 0.0229 0.04015 -0.45079 -0.74598 0 0 0 0 0 -0.08188 0.17865 0.61119 0 2.64269 -0.00763 0.64552 -0.29281
SER_159 -3.73987 0.53338 3.75936 0.00148 0.05645 -0.39835 -1.25819 0 0 0 0 0 0.13817 0.13172 -0.3688 0 -0.28969 -0.18219 0.41132 -1.20522
ASP_160 -3.08352 0.49373 2.68128 0.00343 0.30054 -0.319 -0.23995 0 0 0 0 0 0.09794 1.8099 -0.18196 0 -2.14574 -0.47702 0.2871 -0.77327
TYR_161 -6.28195 1.21252 3.73335 0.02564 0.31543 -0.25646 0.20497 0 0 0 0 0 0.07299 1.30568 -0.46191 0.00757 0.58223 -0.59404 1.16154 1.02753
PRO_162 -4.3553 0.55483 2.44335 0.0026 0.03748 -0.25515 -0.16963 0 0 0 0 0 -0.15882 0.3221 -0.57182 0 -1.64321 -0.48707 1.31663 -2.96401
LEU_163 -8.45058 1.64416 2.10512 0.02133 0.05084 -0.45415 -0.06197 0 0 0 0 0 -0.00456 0.74222 1.456 0 1.66147 4.83803 0.77028 4.31819
ASP_164 -3.7652 0.22452 5.29126 0.00277 0.27907 0.29421 -3.49184 0 0 -1.40414 0 0 0.02709 2.63485 0.00113 0 -2.14574 4.92098 0.66164 3.53061
GLY_165 -2.66339 0.2442 3.19875 0.00016 0 -0.0809 -2.16514 0 0 -0.68286 0 0 -0.10633 0 0.11557 0 0.79816 0.57965 0.43324 -0.32888
CYS_166 -3.08302 0.15088 2.75039 0.00222 0.01179 -0.16356 -0.77483 0 0 0 0 0 0.03124 0.14416 0.25624 0 3.25479 0.80463 0.25494 3.63985
ALA_167 -6.25289 0.63608 3.49458 0.00168 0 -0.35993 -1.83776 0 0 0 0 0 -0.03531 0 -0.17938 0 1.32468 0.00072 0.16724 -3.0403
SER_168 -5.58424 0.29382 5.88142 0.00173 0.07076 -0.206 -3.45775 0 0 0 0 0 -0.00417 0.62324 0.32905 0 -0.28969 -0.09263 0.21558 -2.21889
LYS_169 -4.18082 0.15787 4.32851 0.00756 0.11921 -0.24322 -1.92603 0 0 0 0 0 -0.00737 0.95713 -0.00469 0 -0.71458 -0.11691 0.1448 -1.47855
TYR_170 -8.54162 0.92699 4.40805 0.02456 0.2819 -0.18463 -2.69422 0 0 -0.39142 0 0 0.03317 1.71579 -0.09544 0.17084 0.58223 -0.18314 0.32114 -3.62582
MET_171 -9.28596 0.76441 4.04955 0.00664 0.02272 -0.25168 -2.44254 0 0 0 0 0 0.08565 1.34815 -0.03932 0 1.65735 -0.05802 0.39169 -3.75137
THR_172 -4.72526 0.23448 5.23069 0.01025 0.06213 -0.34191 -2.62942 0 0 0 0 0 0.11668 -3e-05 -0.01688 0 1.15175 -0.02704 0.21229 -0.72224
HIS_173 -6.48604 0.50111 5.25026 0.00297 0.50668 -0.11451 -2.52063 0 0 -0.85312 0 0 0.07955 1.33488 -0.16176 0 -0.30065 0.10171 0.35075 -2.30881
ILE_174 -9.29393 1.41832 3.53998 0.04977 0.07511 -0.23246 -2.12989 0 0 0 0 0 -0.02781 0.18312 -0.40149 0 2.30374 0.09029 0.64048 -3.78476
SER_175 -5.8275 0.47205 5.41401 0.0017 0.07144 -0.00363 -2.94508 0 0 0 -0.97866 0 -0.02227 0.62599 0.33448 0 -0.28969 0.12443 0.52264 -2.50009
GLU_176 -4.61276 0.20647 4.44217 0.00469 0.22315 -0.37993 -1.59903 0 0 0 0 0 -0.01859 2.55427 -0.27344 0 -2.72453 -0.18214 0.27781 -2.08186
LYS_177 -6.59814 0.4632 6.52934 0.01344 0.26949 -0.26382 -5.27066 0 0 0 -0.28064 0 0.15836 2.22572 -0.08211 0 -0.71458 -0.44337 0.2976 -3.69617
ILE_178 -8.86509 1.30519 3.22704 0.06816 0.08457 -0.01875 -2.33937 0 0 0 0 0 -0.05856 0.20782 -0.35868 0 2.30374 -0.2043 0.60958 -4.03865
GLN_179 -5.27913 0.31113 4.91548 0.00535 0.20542 -0.13459 -2.52002 0 0 0 -0.97866 0 0.08319 2.94011 -0.10352 0 -1.45095 -0.14486 0.60058 -1.55047
VAL_180 -5.1118 0.39861 3.67098 0.02205 0.05176 -0.19001 -1.59711 0 0 0 0 0 -0.05879 -0.01485 -0.36437 0 2.64269 -0.10223 0.24401 -0.40905
SER_181 -6.05163 0.41255 5.15399 0.00146 0.02471 -0.16296 -2.47836 0 0 0 0 0 -0.04037 0.46465 0.27829 0 -0.28969 -0.05788 0.16206 -2.58318
ALA_182 -4.58179 0.33154 3.82391 0.00153 0 -0.13464 -2.44837 0 0 0 0 0 0.13405 0 -0.23983 0 1.32468 -0.2446 0.15548 -1.87803
GLN_183 -8.17653 0.50787 5.12432 0.00895 0.23578 -0.63235 -1.1142 0 0 0 0 0 -0.02727 2.99758 0.01999 0 -1.45095 -0.22661 0.2028 -2.53062
MET_184 -10.3954 1.81909 2.56879 0.01346 0.02191 -0.1414 -1.03248 0 0 0 0 0 -0.02204 1.31707 -0.06555 0 1.65735 -0.11651 0.49214 -3.88361
ILE_185 -9.09539 1.26242 2.46497 0.06565 0.07956 -0.19203 -2.53965 0 0 0 0 0 -0.03192 0.28776 -0.35164 0 2.30374 -0.07251 0.86851 -4.95053
ARG_186 -6.40266 0.91945 4.42476 0.01564 0.40603 -0.29659 -0.55889 0 0 0 0 0 0.12129 1.89338 -0.20483 0 -0.09474 5.12181 2.02397 7.3686
PRO_187 -7.90946 1.8424 3.47171 0.00338 0.04072 -0.10163 -0.6435 0 0 0 0 0 -0.02374 0.38052 -0.53365 0 -1.64321 4.95546 1.94632 1.78533
ILE_188 -8.17567 1.28983 2.4873 0.06835 0.11837 -0.26482 -2.70651 0 0 0 0 0 0.29839 0.92328 -0.35541 0 2.30374 -0.1762 0.81238 -3.37698
ASN_189 -5.97758 1.18667 5.11388 0.00512 0.22515 0.07179 -1.78198 0 0 0 -0.7754 0 0.20337 1.81705 0.31468 0 -1.34026 0.00304 1.38772 0.45325
PHE_190 -6.57876 1.06292 4.65186 0.0215 0.26432 -0.39374 -2.3917 0 0 -0.74033 0 0 0.5733 1.58232 0.0282 0 1.21829 1.77662 1.64427 2.71906
CYS_191 -8.09448 1.81168 4.80748 0.00269 0.01324 0.01048 -3.17772 0 0 0 0 0 0.39105 0.1952 0.36875 0 3.25479 2.03022 1.09316 2.70655
ILE_192 -6.43763 0.58119 2.93078 0.02897 0.07967 -0.68665 -0.75729 0 0 0 0 0 -0.05964 0.53339 0.02212 0 2.30374 0.16269 0.6244 -0.67426
ASP_193 -3.36871 0.32264 3.71087 0.00286 0.26986 -0.30317 -1.83449 0 0 -0.74033 0 0 0.02446 1.96825 -0.26469 0 -2.14574 -0.22633 0.52099 -2.06354
LYS_194 -4.25278 0.41266 3.96318 0.00515 0.09521 -0.04097 -1.54207 0 0 0 -0.52484 0 -0.04264 1.34341 -0.13489 0 -0.71458 -0.15876 0.73637 -0.85555
PHE_195 -8.6279 1.32494 3.78581 0.02566 0.17314 -0.3354 -1.69917 0 0 0 0 0 -0.00476 3.09379 -0.16241 0 1.21829 -0.11532 1.13137 -0.19197
PRO_196 -1.73417 0.34125 0.61248 0.00623 0.102 -0.11594 0.56775 0 0 0 0 0 0.01544 0.04501 -0.81413 0 -1.64321 0.23068 0.86174 -1.52486
VAL_197 -3.5424 0.44017 0.8253 0.02156 0.05495 -0.1011 -1.29379 0 0 0 0 0 -0.03761 0.0203 0.24183 0 2.64269 0.30035 0.20513 -0.22263
GLN:CtermProteinFull_198 -1.12025 0.09919 0.81656 0.00622 0.25198 -0.16482 -0.18731 0 0 0 0 0 0 2.78389 0 0 -1.45095 -0.00973 0.13391 1.15869
#END_POSE_ENERGIES_TABLE /home/grads/bernardm/FoldingBenchMarks/RosettaFold/RoseTTAFold/results_pyrosetta_rerun/T1130.pdb/pdb-3track/model0_0_0.45.pdb
